# Supplementary material for: Integrative modeling of diverse protein-peptide systems using CABS-dock
Source: PLoS Comput Biol. 2023 Jul 5;19(7):e1011275. doi: 10.1371/journal.pcbi.1011275 (PMC10351741; doi:10.1371/journal.pcbi.1011275)
Supplement: S1 File — Files in pdb format containing atomic coordinates of the structures obtained in this study: the highest-scored amyloid models and 10 examples of the docked peptide for each enzyme-substrate complex. (ZIP) [file pcbi.1011275.s006.zip › 5_pepsin_TMARHPHPHLSFMAIPPKKNQ/981.pdb]

CRYST1    0.000    0.000    0.000   0.00   0.00   0.00 P 1           1
ATOM      1    N ILE A   1      15.648  13.038  36.513  1.00  1.00            
ATOM      2   CA ILE A   1      14.892  12.047  35.715  1.00  1.00            
ATOM      3   CB ILE A   1      14.603  10.825  36.535  1.00  1.00            
ATOM      4  CG1 ILE A   1      13.960   9.730  35.666  1.00  1.00            
ATOM      5  CG2 ILE A   1      13.732  11.267  37.723  1.00  1.00            
ATOM      6  CD1 ILE A   1      14.897   9.172  34.597  1.00  1.00            
ATOM      7    C ILE A   1      13.589  12.601  35.273  1.00  1.00            
ATOM      8    O ILE A   1      13.063  13.552  35.850  1.00  1.00            
ATOM      9    N GLY A   2      13.051  12.013  34.198  4.00  1.00            
ATOM     10   CA GLY A   2      11.778  12.399  33.691  4.00  1.00            
ATOM     11    C GLY A   2      11.577  11.540  32.510  4.00  1.00            
ATOM     12    O GLY A   2      12.325  11.601  31.536  4.00  1.00            
ATOM     13    N ASP A   3      10.536  10.709  32.574  4.00  1.00            
ATOM     14   CA ASP A   3      10.335   9.811  31.496  4.00  1.00            
ATOM     15   CB ASP A   3      10.502   8.352  31.966  4.00  1.00            
ATOM     16   CG ASP A   3      10.596   7.415  30.776  4.00  1.00            
ATOM     17  OD1 ASP A   3       9.950   7.703  29.734  4.00  1.00            
ATOM     18  OD2 ASP A   3      11.316   6.387  30.900  4.00  1.00            
ATOM     19    C ASP A   3       8.923   9.998  31.068  4.00  1.00            
ATOM     20    O ASP A   3       7.996   9.623  31.784  4.00  1.00            
ATOM     21    N GLU A   4       8.718  10.605  29.890  4.00  1.00            
ATOM     22   CA GLU A   4       7.372  10.810  29.466  4.00  1.00            
ATOM     23   CB GLU A   4       7.099  12.245  28.984  4.00  1.00            
ATOM     24   CG GLU A   4       7.202  13.296  30.090  4.00  1.00            
ATOM     25   CD GLU A   4       7.111  14.658  29.422  4.00  1.00            
ATOM     26  OE1 GLU A   4       7.088  14.691  28.162  4.00  1.00            
ATOM     27  OE2 GLU A   4       7.068  15.680  30.156  4.00  1.00            
ATOM     28    C GLU A   4       7.144   9.917  28.297  4.00  1.00            
ATOM     29    O GLU A   4       7.884   9.950  27.316  4.00  1.00            
ATOM     30    N PRO A   5       6.149   9.090  28.397  4.00  1.00            
ATOM     31   CA PRO A   5       5.868   8.232  27.285  4.00  1.00            
ATOM     32   CD PRO A   5       5.877   8.432  29.667  4.00  1.00            
ATOM     33   CB PRO A   5       5.027   7.083  27.836  4.00  1.00            
ATOM     34   CG PRO A   5       5.470   6.993  29.305  4.00  1.00            
ATOM     35    C PRO A   5       5.166   9.060  26.265  4.00  1.00            
ATOM     36    O PRO A   5       4.617  10.104  26.616  4.00  1.00            
ATOM     37    N LEU A   6       5.176   8.618  25.000  4.00  1.00            
ATOM     38   CA LEU A   6       4.613   9.369  23.921  4.00  1.00            
ATOM     39   CB LEU A   6       5.698   9.616  22.849  4.00  1.00            
ATOM     40   CG LEU A   6       5.300  10.413  21.592  4.00  1.00            
ATOM     41  CD1 LEU A   6       5.224  11.918  21.873  4.00  1.00            
ATOM     42  CD2 LEU A   6       6.229  10.085  20.410  4.00  1.00            
ATOM     43    C LEU A   6       3.596   8.486  23.278  4.00  1.00            
ATOM     44    O LEU A   6       3.744   7.265  23.271  4.00  1.00            
ATOM     45    N GLU A   7       2.518   9.078  22.737  4.00  1.00            
ATOM     46   CA GLU A   7       1.574   8.258  22.041  4.00  1.00            
ATOM     47   CB GLU A   7       0.104   8.511  22.420  4.00  1.00            
ATOM     48   CG GLU A   7      -0.868   7.610  21.651  4.00  1.00            
ATOM     49   CD GLU A   7      -2.291   8.068  21.939  4.00  1.00            
ATOM     50  OE1 GLU A   7      -2.471   9.271  22.272  4.00  1.00            
ATOM     51  OE2 GLU A   7      -3.220   7.224  21.826  4.00  1.00            
ATOM     52    C GLU A   7       1.698   8.596  20.582  4.00  1.00            
ATOM     53    O GLU A   7       1.672   9.763  20.196  4.00  1.00            
ATOM     54    N ASN A   8       1.851   7.561  19.736  4.00  1.00            
ATOM     55   CA ASN A   8       2.141   7.723  18.336  4.00  1.00            
ATOM     56   CB ASN A   8       2.476   6.373  17.683  4.00  1.00            
ATOM     57   CG ASN A   8       3.637   5.749  18.437  4.00  1.00            
ATOM     58  OD1 ASN A   8       3.448   4.829  19.232  4.00  1.00            
ATOM     59  ND2 ASN A   8       4.872   6.258  18.188  4.00  1.00            
ATOM     60    C ASN A   8       1.053   8.295  17.458  4.00  1.00            
ATOM     61    O ASN A   8       1.226   9.362  16.869  4.00  1.00            
ATOM     62    N TYR A   9      -0.110   7.612  17.360  4.00  1.00            
ATOM     63   CA TYR A   9      -1.181   7.995  16.466  4.00  1.00            
ATOM     64   CB TYR A   9      -2.001   9.187  16.999  4.00  1.00            
ATOM     65   CG TYR A   9      -3.234   9.320  16.174  4.00  1.00            
ATOM     66  CD1 TYR A   9      -4.306   8.496  16.422  4.00  1.00            
ATOM     67  CD2 TYR A   9      -3.333  10.259  15.172  4.00  1.00            
ATOM     68  CE1 TYR A   9      -5.460   8.596  15.683  4.00  1.00            
ATOM     69  CE2 TYR A   9      -4.485  10.365  14.428  4.00  1.00            
ATOM     70   CZ TYR A   9      -5.548   9.533  14.683  4.00  1.00            
ATOM     71   OH TYR A   9      -6.731   9.639  13.923  4.00  1.00            
ATOM     72    C TYR A   9      -0.667   8.336  15.093  4.00  1.00            
ATOM     73    O TYR A   9      -0.513   9.512  14.768  4.00  1.00            
ATOM     74    N LEU A  10      -0.388   7.299  14.262  3.00  1.00            
ATOM     75   CA LEU A  10       0.173   7.442  12.937  3.00  1.00            
ATOM     76   CB LEU A  10      -0.260   8.703  12.167  3.00  1.00            
ATOM     77   CG LEU A  10      -1.775   8.760  11.898  3.00  1.00            
ATOM     78  CD1 LEU A  10      -2.139   9.955  11.003  3.00  1.00            
ATOM     79  CD2 LEU A  10      -2.302   7.417  11.366  3.00  1.00            
ATOM     80    C LEU A  10       1.630   7.519  13.214  3.00  1.00            
ATOM     81    O LEU A  10       2.020   7.841  14.336  3.00  1.00            
ATOM     82    N ASP A  11       2.478   7.168  12.234  3.00  1.00            
ATOM     83   CA ASP A  11       3.870   7.337  12.506  3.00  1.00            
ATOM     84   CB ASP A  11       4.791   6.917  11.349  3.00  1.00            
ATOM     85   CG ASP A  11       4.807   5.395  11.306  3.00  1.00            
ATOM     86  OD1 ASP A  11       4.013   4.777  12.064  3.00  1.00            
ATOM     87  OD2 ASP A  11       5.618   4.829  10.526  3.00  1.00            
ATOM     88    C ASP A  11       3.988   8.803  12.705  3.00  1.00            
ATOM     89    O ASP A  11       4.774   9.281  13.521  3.00  1.00            
ATOM     90    N THR A  12       3.155   9.548  11.958  3.00  1.00            
ATOM     91   CA THR A  12       3.115  10.959  12.144  3.00  1.00            
ATOM     92   CB THR A  12       2.255  11.691  11.158  3.00  1.00            
ATOM     93  OG1 THR A  12       2.468  13.090  11.270  3.00  1.00            
ATOM     94  CG2 THR A  12       0.785  11.374  11.475  3.00  1.00            
ATOM     95    C THR A  12       2.507  11.169  13.467  3.00  1.00            
ATOM     96    O THR A  12       1.742  10.334  13.943  3.00  1.00            
ATOM     97    N GLU A  13       2.906  12.276  14.106  4.00  1.00            
ATOM     98   CA GLU A  13       2.354  12.693  15.348  4.00  1.00            
ATOM     99   CB GLU A  13       0.896  12.279  15.649  4.00  1.00            
ATOM    100   CG GLU A  13      -0.133  12.982  14.766  4.00  1.00            
ATOM    101   CD GLU A  13       0.065  14.476  14.962  4.00  1.00            
ATOM    102  OE1 GLU A  13      -0.062  14.944  16.125  4.00  1.00            
ATOM    103  OE2 GLU A  13       0.357  15.167  13.950  4.00  1.00            
ATOM    104    C GLU A  13       3.189  12.260  16.498  4.00  1.00            
ATOM    105    O GLU A  13       3.987  11.327  16.426  4.00  1.00            
ATOM    106    N TYR A  14       3.016  13.022  17.592  4.00  1.00            
ATOM    107   CA TYR A  14       3.589  12.791  18.876  4.00  1.00            
ATOM    108   CB TYR A  14       4.701  13.773  19.270  4.00  1.00            
ATOM    109   CG TYR A  14       5.894  13.484  18.439  4.00  1.00            
ATOM    110  CD1 TYR A  14       5.921  13.837  17.112  4.00  1.00            
ATOM    111  CD2 TYR A  14       6.988  12.871  19.001  4.00  1.00            
ATOM    112  CE1 TYR A  14       7.032  13.573  16.352  4.00  1.00            
ATOM    113  CE2 TYR A  14       8.101  12.606  18.246  4.00  1.00            
ATOM    114   CZ TYR A  14       8.123  12.957  16.920  4.00  1.00            
ATOM    115   OH TYR A  14       9.273  12.683  16.155  4.00  1.00            
ATOM    116    C TYR A  14       2.478  13.089  19.811  4.00  1.00            
ATOM    117    O TYR A  14       1.469  13.677  19.425  4.00  1.00            
ATOM    118    N PHE A  15       2.620  12.657  21.067  4.00  1.00            
ATOM    119   CA PHE A  15       1.588  12.941  22.005  4.00  1.00            
ATOM    120   CB PHE A  15       0.414  11.956  21.873  4.00  1.00            
ATOM    121   CG PHE A  15      -0.441  12.018  23.092  4.00  1.00            
ATOM    122  CD1 PHE A  15      -1.362  13.022  23.270  4.00  1.00            
ATOM    123  CD2 PHE A  15      -0.320  11.043  24.060  4.00  1.00            
ATOM    124  CE1 PHE A  15      -2.140  13.051  24.404  4.00  1.00            
ATOM    125  CE2 PHE A  15      -1.095  11.067  25.195  4.00  1.00            
ATOM    126   CZ PHE A  15      -2.009  12.077  25.366  4.00  1.00            
ATOM    127    C PHE A  15       2.162  12.764  23.368  4.00  1.00            
ATOM    128    O PHE A  15       3.088  11.983  23.577  4.00  1.00            
ATOM    129    N GLY A  16       1.615  13.492  24.351  4.00  1.00            
ATOM    130   CA GLY A  16       2.110  13.310  25.675  4.00  1.00            
ATOM    131    C GLY A  16       1.012  13.725  26.596  4.00  1.00            
ATOM    132    O GLY A  16       0.295  14.686  26.324  4.00  1.00            
ATOM    133    N THR A  17       0.845  13.011  27.725  4.00  1.00            
ATOM    134   CA THR A  17      -0.182  13.429  28.628  4.00  1.00            
ATOM    135   CB THR A  17      -1.003  12.297  29.194  4.00  1.00            
ATOM    136  OG1 THR A  17      -2.021  12.808  30.042  4.00  1.00            
ATOM    137  CG2 THR A  17      -0.100  11.313  29.956  4.00  1.00            
ATOM    138    C THR A  17       0.516  14.163  29.741  4.00  1.00            
ATOM    139    O THR A  17       1.331  13.591  30.463  4.00  1.00            
ATOM    140    N ILE A  18       0.235  15.479  29.886  4.00  1.00            
ATOM    141   CA ILE A  18       0.883  16.269  30.902  4.00  1.00            
ATOM    142   CB ILE A  18       1.713  17.404  30.376  4.00  1.00            
ATOM    143  CG1 ILE A  18       2.933  16.849  29.622  4.00  1.00            
ATOM    144  CG2 ILE A  18       2.081  18.310  31.568  4.00  1.00            
ATOM    145  CD1 ILE A  18       2.575  16.021  28.391  4.00  1.00            
ATOM    146    C ILE A  18      -0.172  16.874  31.798  4.00  1.00            
ATOM    147    O ILE A  18      -1.224  17.307  31.328  4.00  1.00            
ATOM    148    N GLY A  19       0.084  16.898  33.131  4.00  1.00            
ATOM    149   CA GLY A  19      -0.845  17.413  34.114  4.00  1.00            
ATOM    150    C GLY A  19      -0.682  18.902  34.277  4.00  1.00            
ATOM    151    O GLY A  19       0.359  19.461  33.936  4.00  1.00            
ATOM    152    N ILE A  20      -1.728  19.577  34.817  4.00  1.00            
ATOM    153   CA ILE A  20      -1.700  21.000  35.066  4.00  1.00            
ATOM    154   CB ILE A  20      -2.460  21.790  34.038  4.00  1.00            
ATOM    155  CG1 ILE A  20      -1.893  21.555  32.627  4.00  1.00            
ATOM    156  CG2 ILE A  20      -2.435  23.263  34.476  4.00  1.00            
ATOM    157  CD1 ILE A  20      -2.822  22.029  31.509  4.00  1.00            
ATOM    158    C ILE A  20      -2.388  21.261  36.368  4.00  1.00            
ATOM    159    O ILE A  20      -3.430  20.677  36.664  4.00  1.00            
ATOM    160    N GLY A  21      -1.795  22.137  37.198  3.00  1.00            
ATOM    161   CA GLY A  21      -2.449  22.586  38.391  3.00  1.00            
ATOM    162    C GLY A  21      -2.375  21.548  39.487  3.00  1.00            
ATOM    163    O GLY A  21      -1.955  20.414  39.263  3.00  1.00            
ATOM    164    N THR A  22      -2.791  21.943  40.721  3.00  1.00            
ATOM    165   CA THR A  22      -2.725  21.105  41.893  3.00  1.00            
ATOM    166   CB THR A  22      -3.046  21.813  43.178  3.00  1.00            
ATOM    167  OG1 THR A  22      -2.134  22.876  43.395  3.00  1.00            
ATOM    168  CG2 THR A  22      -2.946  20.793  44.323  3.00  1.00            
ATOM    169    C THR A  22      -3.600  19.891  41.892  3.00  1.00            
ATOM    170    O THR A  22      -3.070  18.781  41.945  3.00  1.00            
ATOM    171    N PRO A  23      -4.902  20.027  41.824  3.00  1.00            
ATOM    172   CA PRO A  23      -5.776  18.882  41.844  3.00  1.00            
ATOM    173   CD PRO A  23      -5.545  21.186  41.224  3.00  1.00            
ATOM    174   CB PRO A  23      -7.179  19.434  41.617  3.00  1.00            
ATOM    175   CG PRO A  23      -6.921  20.684  40.755  3.00  1.00            
ATOM    176    C PRO A  23      -5.379  17.993  40.724  3.00  1.00            
ATOM    177    O PRO A  23      -5.444  16.773  40.873  3.00  1.00            
ATOM    178    N ALA A  24      -4.996  18.626  39.600  3.00  1.00            
ATOM    179   CA ALA A  24      -4.551  18.037  38.375  3.00  1.00            
ATOM    180   CB ALA A  24      -4.391  16.506  38.374  3.00  1.00            
ATOM    181    C ALA A  24      -5.584  18.375  37.360  3.00  1.00            
ATOM    182    O ALA A  24      -6.782  18.386  37.642  3.00  1.00            
ATOM    183    N GLN A  25      -5.118  18.681  36.143  4.00  1.00            
ATOM    184   CA GLN A  25      -5.963  18.928  35.017  4.00  1.00            
ATOM    185   CB GLN A  25      -5.969  20.394  34.555  4.00  1.00            
ATOM    186   CG GLN A  25      -6.896  20.650  33.366  4.00  1.00            
ATOM    187   CD GLN A  25      -8.325  20.513  33.867  4.00  1.00            
ATOM    188  OE1 GLN A  25      -8.812  21.341  34.636  4.00  1.00            
ATOM    189  NE2 GLN A  25      -9.016  19.427  33.428  4.00  1.00            
ATOM    190    C GLN A  25      -5.256  18.129  33.957  4.00  1.00            
ATOM    191    O GLN A  25      -4.056  17.890  34.080  4.00  1.00            
ATOM    192    N ASP A  26      -5.945  17.662  32.899  4.00  1.00            
ATOM    193   CA ASP A  26      -5.217  16.832  31.974  4.00  1.00            
ATOM    194   CB ASP A  26      -5.816  15.424  31.824  4.00  1.00            
ATOM    195   CG ASP A  26      -7.235  15.575  31.292  4.00  1.00            
ATOM    196  OD1 ASP A  26      -8.022  16.337  31.915  4.00  1.00            
ATOM    197  OD2 ASP A  26      -7.546  14.938  30.251  4.00  1.00            
ATOM    198    C ASP A  26      -5.185  17.440  30.620  4.00  1.00            
ATOM    199    O ASP A  26      -6.202  17.904  30.111  4.00  1.00            
ATOM    200    N PHE A  27      -3.989  17.470  29.998  4.00  1.00            
ATOM    201   CA PHE A  27      -4.033  17.975  28.670  4.00  1.00            
ATOM    202   CB PHE A  27      -3.678  19.469  28.522  4.00  1.00            
ATOM    203   CG PHE A  27      -2.213  19.698  28.612  4.00  1.00            
ATOM    204  CD1 PHE A  27      -1.560  19.728  29.823  4.00  1.00            
ATOM    205  CD2 PHE A  27      -1.496  19.881  27.452  4.00  1.00            
ATOM    206  CE1 PHE A  27      -0.203  19.946  29.869  4.00  1.00            
ATOM    207  CE2 PHE A  27      -0.141  20.100  27.492  4.00  1.00            
ATOM    208   CZ PHE A  27       0.503  20.134  28.705  4.00  1.00            
ATOM    209    C PHE A  27      -3.166  17.176  27.794  4.00  1.00            
ATOM    210    O PHE A  27      -2.105  16.700  28.190  4.00  1.00            
ATOM    211    N THR A  28      -3.642  16.995  26.555  4.00  1.00            
ATOM    212   CA THR A  28      -2.846  16.284  25.626  4.00  1.00            
ATOM    213   CB THR A  28      -3.608  15.795  24.429  4.00  1.00            
ATOM    214  OG1 THR A  28      -4.176  16.891  23.731  4.00  1.00            
ATOM    215  CG2 THR A  28      -4.718  14.843  24.905  4.00  1.00            
ATOM    216    C THR A  28      -1.783  17.244  25.179  4.00  1.00            
ATOM    217    O THR A  28      -2.035  18.445  25.075  4.00  1.00            
ATOM    218    N VAL A  29      -0.553  16.749  24.928  4.00  1.00            
ATOM    219   CA VAL A  29       0.505  17.642  24.538  4.00  1.00            
ATOM    220   CB VAL A  29       1.577  17.805  25.569  4.00  1.00            
ATOM    221  CG1 VAL A  29       2.485  16.564  25.501  4.00  1.00            
ATOM    222  CG2 VAL A  29       2.302  19.139  25.327  4.00  1.00            
ATOM    223    C VAL A  29       1.188  17.045  23.369  4.00  1.00            
ATOM    224    O VAL A  29       1.088  15.847  23.108  4.00  1.00            
ATOM    225    N ILE A  30       1.886  17.906  22.619  4.00  1.00            
ATOM    226   CA ILE A  30       2.692  17.460  21.535  4.00  1.00            
ATOM    227   CB ILE A  30       2.430  18.164  20.238  4.00  1.00            
ATOM    228  CG1 ILE A  30       0.938  18.144  19.886  4.00  1.00            
ATOM    229  CG2 ILE A  30       3.340  17.530  19.175  4.00  1.00            
ATOM    230  CD1 ILE A  30       0.140  19.123  20.746  4.00  1.00            
ATOM    231    C ILE A  30       4.041  17.959  21.933  4.00  1.00            
ATOM    232    O ILE A  30       4.159  19.016  22.552  4.00  1.00            
ATOM    233    N PHE A  31       5.101  17.207  21.617  4.00  1.00            
ATOM    234   CA PHE A  31       6.411  17.644  21.988  4.00  1.00            
ATOM    235   CB PHE A  31       7.293  16.416  22.291  4.00  1.00            
ATOM    236   CG PHE A  31       8.620  16.781  22.856  4.00  1.00            
ATOM    237  CD1 PHE A  31       9.689  17.037  22.029  4.00  1.00            
ATOM    238  CD2 PHE A  31       8.798  16.849  24.218  4.00  1.00            
ATOM    239  CE1 PHE A  31      10.915  17.364  22.558  4.00  1.00            
ATOM    240  CE2 PHE A  31      10.022  17.175  24.752  4.00  1.00            
ATOM    241   CZ PHE A  31      11.084  17.434  23.920  4.00  1.00            
ATOM    242    C PHE A  31       6.976  18.308  20.753  4.00  1.00            
ATOM    243    O PHE A  31       7.189  17.640  19.742  4.00  1.00            
ATOM    244    N ASP A  32       7.221  19.641  20.782  4.00  1.00            
ATOM    245   CA ASP A  32       7.764  20.318  19.626  4.00  1.00            
ATOM    246   CB ASP A  32       6.936  21.510  19.132  4.00  1.00            
ATOM    247   CG ASP A  32       5.762  20.952  18.353  4.00  1.00            
ATOM    248  OD1 ASP A  32       5.625  19.702  18.285  4.00  1.00            
ATOM    249  OD2 ASP A  32       4.996  21.775  17.794  4.00  1.00            
ATOM    250    C ASP A  32       9.101  20.851  19.974  4.00  1.00            
ATOM    251    O ASP A  32       9.243  21.763  20.787  4.00  1.00            
ATOM    252    N THR A  33      10.124  20.250  19.361  3.00  1.00            
ATOM    253   CA THR A  33      11.464  20.688  19.537  3.00  1.00            
ATOM    254   CB THR A  33      12.351  19.644  18.904  3.00  1.00            
ATOM    255  OG1 THR A  33      13.610  19.527  19.538  3.00  1.00            
ATOM    256  CG2 THR A  33      12.549  20.001  17.446  3.00  1.00            
ATOM    257    C THR A  33      11.467  22.046  18.870  3.00  1.00            
ATOM    258    O THR A  33      12.005  23.015  19.397  3.00  1.00            
ATOM    259    N GLY A  34      10.792  22.178  17.703  3.00  1.00            
ATOM    260   CA GLY A  34      10.726  23.460  17.053  3.00  1.00            
ATOM    261    C GLY A  34       9.833  24.309  17.892  3.00  1.00            
ATOM    262    O GLY A  34       8.733  23.896  18.255  3.00  1.00            
ATOM    263    N SER A  35      10.309  25.522  18.224  1.00  1.00            
ATOM    264   CA SER A  35       9.522  26.481  18.937  1.00  1.00            
ATOM    265   CB SER A  35       8.053  26.536  18.472  1.00  1.00            
ATOM    266   OG SER A  35       7.327  27.501  19.218  1.00  1.00            
ATOM    267    C SER A  35       9.556  26.232  20.401  1.00  1.00            
ATOM    268    O SER A  35       9.612  25.092  20.860  1.00  1.00            
ATOM    269    N SER A  36       9.530  27.337  21.175  1.00  1.00            
ATOM    270   CA SER A  36       9.500  27.196  22.595  1.00  1.00            
ATOM    271   CB SER A  36      10.821  27.573  23.283  1.00  1.00            
ATOM    272   OG SER A  36      10.697  27.402  24.687  1.00  1.00            
ATOM    273    C SER A  36       8.447  28.117  23.116  1.00  1.00            
ATOM    274    O SER A  36       8.540  29.339  23.005  1.00  1.00            
ATOM    275    N ASN A  37       7.393  27.516  23.688  1.00  1.00            
ATOM    276   CA ASN A  37       6.310  28.205  24.317  1.00  1.00            
ATOM    277   CB ASN A  37       5.434  29.055  23.375  1.00  1.00            
ATOM    278   CG ASN A  37       4.809  28.163  22.312  1.00  1.00            
ATOM    279  OD1 ASN A  37       5.465  27.780  21.344  1.00  1.00            
ATOM    280  ND2 ASN A  37       3.503  27.830  22.486  1.00  1.00            
ATOM    281    C ASN A  37       5.480  27.095  24.869  1.00  1.00            
ATOM    282    O ASN A  37       5.763  25.936  24.572  1.00  1.00            
ATOM    283    N LEU A  38       4.435  27.363  25.680  4.00  1.00            
ATOM    284   CA LEU A  38       3.905  26.146  26.216  4.00  1.00            
ATOM    285   CB LEU A  38       4.337  25.951  27.681  4.00  1.00            
ATOM    286   CG LEU A  38       5.851  26.079  27.949  4.00  1.00            
ATOM    287  CD1 LEU A  38       6.154  25.862  29.439  4.00  1.00            
ATOM    288  CD2 LEU A  38       6.687  25.167  27.037  4.00  1.00            
ATOM    289    C LEU A  38       2.414  26.077  26.273  4.00  1.00            
ATOM    290    O LEU A  38       1.951  25.376  27.170  4.00  1.00            
ATOM    291    N TRP A  39       1.567  26.646  25.375  4.00  1.00            
ATOM    292   CA TRP A  39       0.309  26.391  26.012  4.00  1.00            
ATOM    293   CB TRP A  39       0.061  27.326  27.235  4.00  1.00            
ATOM    294   CG TRP A  39      -0.873  26.872  28.365  4.00  1.00            
ATOM    295  CD2 TRP A  39      -0.557  25.848  29.327  4.00  1.00            
ATOM    296  CD1 TRP A  39      -2.161  27.246  28.626  4.00  1.00            
ATOM    297  NE1 TRP A  39      -2.656  26.540  29.695  4.00  1.00            
ATOM    298  CE2 TRP A  39      -1.682  25.671  30.133  4.00  1.00            
ATOM    299  CE3 TRP A  39       0.575  25.108  29.521  4.00  1.00            
ATOM    300  CZ2 TRP A  39      -1.688  24.754  31.147  4.00  1.00            
ATOM    301  CZ3 TRP A  39       0.569  24.189  30.548  4.00  1.00            
ATOM    302  CH2 TRP A  39      -0.542  24.016  31.346  4.00  1.00            
ATOM    303    C TRP A  39      -0.932  26.184  25.224  4.00  1.00            
ATOM    304    O TRP A  39      -1.062  26.380  24.017  4.00  1.00            
ATOM    305    N VAL A  40      -1.848  25.716  26.079  4.00  1.00            
ATOM    306   CA VAL A  40      -3.146  25.174  26.158  4.00  1.00            
ATOM    307   CB VAL A  40      -3.285  24.446  27.484  4.00  1.00            
ATOM    308  CG1 VAL A  40      -4.673  23.809  27.683  4.00  1.00            
ATOM    309  CG2 VAL A  40      -2.120  23.446  27.582  4.00  1.00            
ATOM    310    C VAL A  40      -4.285  26.118  25.991  4.00  1.00            
ATOM    311    O VAL A  40      -4.238  27.330  26.179  4.00  1.00            
ATOM    312    N PRO A  41      -5.311  25.432  25.553  1.00  1.00            
ATOM    313   CA PRO A  41      -6.620  25.980  25.361  1.00  1.00            
ATOM    314   CD PRO A  41      -5.057  24.327  24.643  1.00  1.00            
ATOM    315   CB PRO A  41      -7.379  24.987  24.488  1.00  1.00            
ATOM    316   CG PRO A  41      -6.268  24.279  23.701  1.00  1.00            
ATOM    317    C PRO A  41      -7.289  26.245  26.660  1.00  1.00            
ATOM    318    O PRO A  41      -6.875  25.677  27.669  1.00  1.00            
ATOM    319    N SER A  42      -8.318  27.116  26.670  4.00  1.00            
ATOM    320   CA SER A  42      -8.913  27.352  27.943  4.00  1.00            
ATOM    321   CB SER A  42      -8.232  28.439  28.781  4.00  1.00            
ATOM    322   OG SER A  42      -7.067  27.890  29.370  4.00  1.00            
ATOM    323    C SER A  42     -10.354  27.678  27.880  4.00  1.00            
ATOM    324    O SER A  42     -11.002  27.643  26.836  4.00  1.00            
ATOM    325    N VAL A  43     -10.871  27.984  29.084  3.00  1.00            
ATOM    326   CA VAL A  43     -12.238  28.304  29.318  3.00  1.00            
ATOM    327   CB VAL A  43     -12.535  28.660  30.742  3.00  1.00            
ATOM    328  CG1 VAL A  43     -13.990  29.156  30.814  3.00  1.00            
ATOM    329  CG2 VAL A  43     -12.258  27.440  31.629  3.00  1.00            
ATOM    330    C VAL A  43     -12.554  29.510  28.519  3.00  1.00            
ATOM    331    O VAL A  43     -13.634  29.631  27.941  3.00  1.00            
ATOM    332    N TYR A  44     -11.589  30.435  28.451  3.00  1.00            
ATOM    333   CA TYR A  44     -11.861  31.679  27.817  3.00  1.00            
ATOM    334   CB TYR A  44     -10.691  32.677  27.877  3.00  1.00            
ATOM    335   CG TYR A  44     -11.233  33.993  27.424  3.00  1.00            
ATOM    336  CD1 TYR A  44     -11.935  34.785  28.305  3.00  1.00            
ATOM    337  CD2 TYR A  44     -11.047  34.441  26.136  3.00  1.00            
ATOM    338  CE1 TYR A  44     -12.445  36.002  27.914  3.00  1.00            
ATOM    339  CE2 TYR A  44     -11.554  35.656  25.738  3.00  1.00            
ATOM    340   CZ TYR A  44     -12.255  36.439  26.626  3.00  1.00            
ATOM    341   OH TYR A  44     -12.775  37.686  26.217  3.00  1.00            
ATOM    342    C TYR A  44     -12.196  31.476  26.370  3.00  1.00            
ATOM    343    O TYR A  44     -13.130  32.089  25.855  3.00  1.00            
ATOM    344    N CYS A  45     -11.455  30.599  25.673  1.00  1.00            
ATOM    345   CA CYS A  45     -11.629  30.479  24.254  1.00  1.00            
ATOM    346   CB CYS A  45     -10.488  29.715  23.556  1.00  1.00            
ATOM    347   SG CYS A  45     -10.739  29.585  21.758  1.00  1.00            
ATOM    348    C CYS A  45     -12.905  29.807  23.852  1.00  1.00            
ATOM    349    O CYS A  45     -13.388  28.884  24.504  1.00  1.00            
ATOM    350    N SER A  46     -13.492  30.315  22.745  1.00  1.00            
ATOM    351   CA SER A  46     -14.619  29.712  22.092  1.00  1.00            
ATOM    352   CB SER A  46     -15.954  30.417  22.402  1.00  1.00            
ATOM    353   OG SER A  46     -15.882  31.794  22.059  1.00  1.00            
ATOM    354    C SER A  46     -14.332  29.834  20.627  1.00  1.00            
ATOM    355    O SER A  46     -14.705  30.818  19.990  1.00  1.00            
ATOM    356    N SER A  47     -13.653  28.835  20.028  1.00  1.00            
ATOM    357   CA SER A  47     -13.376  29.048  18.641  1.00  1.00            
ATOM    358   CB SER A  47     -11.975  29.628  18.383  1.00  1.00            
ATOM    359   OG SER A  47     -11.888  30.942  18.915  1.00  1.00            
ATOM    360    C SER A  47     -13.458  27.781  17.858  1.00  1.00            
ATOM    361    O SER A  47     -12.783  27.626  16.842  1.00  1.00            
ATOM    362    N LEU A  48     -14.303  26.842  18.303  2.00  1.00            
ATOM    363   CA LEU A  48     -14.540  25.620  17.596  2.00  1.00            
ATOM    364   CB LEU A  48     -14.777  25.809  16.086  2.00  1.00            
ATOM    365   CG LEU A  48     -15.031  24.478  15.348  2.00  1.00            
ATOM    366  CD1 LEU A  48     -16.277  23.766  15.896  2.00  1.00            
ATOM    367  CD2 LEU A  48     -15.091  24.680  13.825  2.00  1.00            
ATOM    368    C LEU A  48     -13.377  24.713  17.772  2.00  1.00            
ATOM    369    O LEU A  48     -13.548  23.500  17.880  2.00  1.00            
ATOM    370    N ALA A  49     -12.154  25.272  17.830  2.00  1.00            
ATOM    371   CA ALA A  49     -11.030  24.422  18.073  2.00  1.00            
ATOM    372   CB ALA A  49      -9.682  25.151  17.931  2.00  1.00            
ATOM    373    C ALA A  49     -11.150  23.959  19.475  2.00  1.00            
ATOM    374    O ALA A  49     -11.047  22.773  19.782  2.00  1.00            
ATOM    375    N CYS A  50     -11.410  24.934  20.364  2.00  1.00            
ATOM    376   CA CYS A  50     -11.721  24.623  21.718  2.00  1.00            
ATOM    377   CB CYS A  50     -11.633  25.821  22.680  2.00  1.00            
ATOM    378   SG CYS A  50     -12.822  27.138  22.289  2.00  1.00            
ATOM    379    C CYS A  50     -13.156  24.227  21.566  2.00  1.00            
ATOM    380    O CYS A  50     -13.683  24.237  20.454  2.00  1.00            
ATOM    381    N SER A  51     -13.838  23.854  22.651  2.00  1.00            
ATOM    382   CA SER A  51     -15.197  23.433  22.492  2.00  1.00            
ATOM    383   CB SER A  51     -16.089  24.438  21.731  2.00  1.00            
ATOM    384   OG SER A  51     -17.417  23.946  21.621  2.00  1.00            
ATOM    385    C SER A  51     -15.200  22.113  21.790  2.00  1.00            
ATOM    386    O SER A  51     -16.260  21.601  21.434  2.00  1.00            
ATOM    387    N ASP A  52     -14.002  21.515  21.591  2.00  1.00            
ATOM    388   CA ASP A  52     -13.902  20.193  21.030  2.00  1.00            
ATOM    389   CB ASP A  52     -13.746  20.168  19.500  2.00  1.00            
ATOM    390   CG ASP A  52     -15.130  20.334  18.891  2.00  1.00            
ATOM    391  OD1 ASP A  52     -16.119  19.911  19.547  2.00  1.00            
ATOM    392  OD2 ASP A  52     -15.217  20.876  17.758  2.00  1.00            
ATOM    393    C ASP A  52     -12.693  19.542  21.612  2.00  1.00            
ATOM    394    O ASP A  52     -12.453  18.356  21.394  2.00  1.00            
ATOM    395    N HIS A  53     -11.905  20.295  22.402  1.00  1.00            
ATOM    396   CA HIS A  53     -10.730  19.684  22.945  1.00  1.00            
ATOM    397  ND1 HIS A  53      -9.309  18.581  20.413  1.00  1.00            
ATOM    398   CG HIS A  53      -9.301  19.871  20.896  1.00  1.00            
ATOM    399   CB HIS A  53      -9.416  20.211  22.351  1.00  1.00            
ATOM    400  NE2 HIS A  53      -9.114  19.920  18.648  1.00  1.00            
ATOM    401  CD2 HIS A  53      -9.181  20.676  19.805  1.00  1.00            
ATOM    402  CE1 HIS A  53      -9.195  18.669  19.064  1.00  1.00            
ATOM    403    C HIS A  53     -10.711  19.910  24.418  1.00  1.00            
ATOM    404    O HIS A  53     -11.536  20.644  24.958  1.00  1.00            
ATOM    405    N ASN A  54      -9.758  19.252  25.109  1.00  1.00            
ATOM    406   CA ASN A  54      -9.684  19.399  26.530  1.00  1.00            
ATOM    407   CB ASN A  54      -8.506  18.660  27.189  1.00  1.00            
ATOM    408   CG ASN A  54      -8.826  17.177  27.215  1.00  1.00            
ATOM    409  OD1 ASN A  54      -9.957  16.778  27.491  1.00  1.00            
ATOM    410  ND2 ASN A  54      -7.799  16.333  26.927  1.00  1.00            
ATOM    411    C ASN A  54      -9.507  20.845  26.796  1.00  1.00            
ATOM    412    O ASN A  54      -8.785  21.543  26.086  1.00  1.00            
ATOM    413    N GLN A  55     -10.196  21.336  27.835  1.00  1.00            
ATOM    414   CA GLN A  55     -10.080  22.721  28.139  1.00  1.00            
ATOM    415   CB GLN A  55     -11.419  23.477  28.236  1.00  1.00            
ATOM    416   CG GLN A  55     -12.101  23.654  26.877  1.00  1.00            
ATOM    417   CD GLN A  55     -13.373  24.466  27.071  1.00  1.00            
ATOM    418  OE1 GLN A  55     -14.433  24.113  26.557  1.00  1.00            
ATOM    419  NE2 GLN A  55     -13.265  25.596  27.821  1.00  1.00            
ATOM    420    C GLN A  55      -9.371  22.846  29.431  1.00  1.00            
ATOM    421    O GLN A  55      -8.703  21.919  29.887  1.00  1.00            
ATOM    422    N PHE A  56      -9.474  24.033  30.042  4.00  1.00            
ATOM    423   CA PHE A  56      -8.744  24.246  31.244  4.00  1.00            
ATOM    424   CB PHE A  56      -7.427  25.009  30.952  4.00  1.00            
ATOM    425   CG PHE A  56      -6.558  25.055  32.163  4.00  1.00            
ATOM    426  CD1 PHE A  56      -6.039  23.902  32.704  4.00  1.00            
ATOM    427  CD2 PHE A  56      -6.250  26.263  32.743  4.00  1.00            
ATOM    428  CE1 PHE A  56      -5.238  23.955  33.820  4.00  1.00            
ATOM    429  CE2 PHE A  56      -5.448  26.322  33.859  4.00  1.00            
ATOM    430   CZ PHE A  56      -4.942  25.166  34.400  4.00  1.00            
ATOM    431    C PHE A  56      -9.642  25.022  32.185  4.00  1.00            
ATOM    432    O PHE A  56     -10.849  25.113  31.967  4.00  1.00            
ATOM    433    N ASN A  57      -9.068  25.572  33.276  1.00  1.00            
ATOM    434   CA ASN A  57      -9.729  26.267  34.347  1.00  1.00            
ATOM    435   CB ASN A  57      -9.570  25.527  35.701  1.00  1.00            
ATOM    436   CG ASN A  57      -8.187  24.871  35.794  1.00  1.00            
ATOM    437  OD1 ASN A  57      -7.852  24.011  34.981  1.00  1.00            
ATOM    438  ND2 ASN A  57      -7.370  25.229  36.820  1.00  1.00            
ATOM    439    C ASN A  57      -9.295  27.716  34.410  1.00  1.00            
ATOM    440    O ASN A  57      -9.653  28.373  33.433  1.00  1.00            
ATOM    441    N PRO A  58      -8.608  28.407  35.329  2.00  1.00            
ATOM    442   CA PRO A  58      -8.018  28.038  36.616  2.00  1.00            
ATOM    443   CD PRO A  58      -8.062  29.675  34.860  2.00  1.00            
ATOM    444   CB PRO A  58      -6.890  29.042  36.858  2.00  1.00            
ATOM    445   CG PRO A  58      -7.298  30.275  36.045  2.00  1.00            
ATOM    446    C PRO A  58      -8.873  27.953  37.844  2.00  1.00            
ATOM    447    O PRO A  58      -8.300  27.641  38.888  2.00  1.00            
ATOM    448    N ASP A  59     -10.191  28.226  37.792  2.00  1.00            
ATOM    449   CA ASP A  59     -10.971  28.298  39.003  2.00  1.00            
ATOM    450   CB ASP A  59     -12.474  28.458  38.720  2.00  1.00            
ATOM    451   CG ASP A  59     -13.219  28.649  40.035  2.00  1.00            
ATOM    452  OD1 ASP A  59     -12.816  29.548  40.820  2.00  1.00            
ATOM    453  OD2 ASP A  59     -14.216  27.913  40.260  2.00  1.00            
ATOM    454    C ASP A  59     -10.808  27.018  39.756  2.00  1.00            
ATOM    455    O ASP A  59     -10.679  27.026  40.979  2.00  1.00            
ATOM    456    N ASP A  60     -10.794  25.881  39.043  2.00  1.00            
ATOM    457   CA ASP A  60     -10.678  24.626  39.719  2.00  1.00            
ATOM    458   CB ASP A  60     -10.788  23.420  38.772  2.00  1.00            
ATOM    459   CG ASP A  60     -12.251  23.264  38.392  2.00  1.00            
ATOM    460  OD1 ASP A  60     -13.118  23.616  39.235  2.00  1.00            
ATOM    461  OD2 ASP A  60     -12.522  22.790  37.258  2.00  1.00            
ATOM    462    C ASP A  60      -9.364  24.505  40.432  2.00  1.00            
ATOM    463    O ASP A  60      -9.327  24.127  41.602  2.00  1.00            
ATOM    464    N SER A  61      -8.244  24.845  39.766  1.00  1.00            
ATOM    465   CA SER A  61      -6.964  24.608  40.380  1.00  1.00            
ATOM    466   CB SER A  61      -5.783  24.698  39.394  1.00  1.00            
ATOM    467   OG SER A  61      -5.856  23.662  38.426  1.00  1.00            
ATOM    468    C SER A  61      -6.697  25.606  41.469  1.00  1.00            
ATOM    469    O SER A  61      -6.961  26.798  41.321  1.00  1.00            
ATOM    470    N SER A  62      -6.176  25.116  42.616  1.00  1.00            
ATOM    471   CA SER A  62      -5.786  25.956  43.717  1.00  1.00            
ATOM    472   CB SER A  62      -5.397  25.147  44.965  1.00  1.00            
ATOM    473   OG SER A  62      -6.508  24.389  45.417  1.00  1.00            
ATOM    474    C SER A  62      -4.567  26.716  43.309  1.00  1.00            
ATOM    475    O SER A  62      -4.546  27.946  43.351  1.00  1.00            
ATOM    476    N THR A  63      -3.516  25.991  42.868  1.00  1.00            
ATOM    477   CA THR A  63      -2.309  26.675  42.513  1.00  1.00            
ATOM    478   CB THR A  63      -1.042  25.876  42.688  1.00  1.00            
ATOM    479  OG1 THR A  63       0.080  26.729  42.521  1.00  1.00            
ATOM    480  CG2 THR A  63      -0.978  24.721  41.672  1.00  1.00            
ATOM    481    C THR A  63      -2.439  27.070  41.082  1.00  1.00            
ATOM    482    O THR A  63      -2.672  26.258  40.187  1.00  1.00            
ATOM    483    N PHE A  64      -2.377  28.387  40.866  1.00  1.00            
ATOM    484   CA PHE A  64      -2.417  28.984  39.572  1.00  1.00            
ATOM    485   CB PHE A  64      -3.702  28.692  38.784  1.00  1.00            
ATOM    486   CG PHE A  64      -3.741  29.688  37.677  1.00  1.00            
ATOM    487  CD1 PHE A  64      -2.998  29.516  36.534  1.00  1.00            
ATOM    488  CD2 PHE A  64      -4.530  30.807  37.799  1.00  1.00            
ATOM    489  CE1 PHE A  64      -3.049  30.452  35.528  1.00  1.00            
ATOM    490  CE2 PHE A  64      -4.584  31.746  36.796  1.00  1.00            
ATOM    491   CZ PHE A  64      -3.840  31.569  35.655  1.00  1.00            
ATOM    492    C PHE A  64      -2.408  30.437  39.855  1.00  1.00            
ATOM    493    O PHE A  64      -2.956  30.886  40.860  1.00  1.00            
ATOM    494    N GLU A  65      -1.759  31.220  38.987  4.00  1.00            
ATOM    495   CA GLU A  65      -1.800  32.624  39.205  4.00  1.00            
ATOM    496   CB GLU A  65      -0.576  33.161  39.967  4.00  1.00            
ATOM    497   CG GLU A  65      -0.689  34.637  40.351  4.00  1.00            
ATOM    498   CD GLU A  65       0.388  34.925  41.387  4.00  1.00            
ATOM    499  OE1 GLU A  65       1.077  33.956  41.805  4.00  1.00            
ATOM    500  OE2 GLU A  65       0.532  36.113  41.782  4.00  1.00            
ATOM    501    C GLU A  65      -1.812  33.219  37.848  4.00  1.00            
ATOM    502    O GLU A  65      -1.245  32.658  36.911  4.00  1.00            
ATOM    503    N ALA A  66      -2.484  34.369  37.696  4.00  1.00            
ATOM    504   CA ALA A  66      -2.541  34.949  36.395  4.00  1.00            
ATOM    505   CB ALA A  66      -3.955  35.384  35.970  4.00  1.00            
ATOM    506    C ALA A  66      -1.697  36.171  36.432  4.00  1.00            
ATOM    507    O ALA A  66      -1.545  36.805  37.474  4.00  1.00            
ATOM    508    N THR A  67      -1.093  36.515  35.281  4.00  1.00            
ATOM    509   CA THR A  67      -0.265  37.678  35.253  4.00  1.00            
ATOM    510   CB THR A  67       1.191  37.375  35.039  4.00  1.00            
ATOM    511  OG1 THR A  67       1.388  36.775  33.767  4.00  1.00            
ATOM    512  CG2 THR A  67       1.676  36.433  36.156  4.00  1.00            
ATOM    513    C THR A  67      -0.698  38.515  34.109  4.00  1.00            
ATOM    514    O THR A  67      -1.410  38.057  33.216  4.00  1.00            
ATOM    515    N SER A  68      -0.286  39.794  34.122  4.00  1.00            
ATOM    516   CA SER A  68      -0.639  40.612  33.011  4.00  1.00            
ATOM    517   CB SER A  68      -0.584  42.120  33.309  4.00  1.00            
ATOM    518   OG SER A  68      -0.941  42.860  32.151  4.00  1.00            
ATOM    519    C SER A  68       0.389  40.328  31.976  4.00  1.00            
ATOM    520    O SER A  68       1.463  40.925  31.957  4.00  1.00            
ATOM    521    N GLN A  69       0.073  39.374  31.088  4.00  1.00            
ATOM    522   CA GLN A  69       0.980  39.042  30.039  4.00  1.00            
ATOM    523   CB GLN A  69       1.935  37.886  30.381  4.00  1.00            
ATOM    524   CG GLN A  69       2.923  37.568  29.258  4.00  1.00            
ATOM    525   CD GLN A  69       3.767  38.813  29.021  4.00  1.00            
ATOM    526  OE1 GLN A  69       3.251  39.861  28.634  4.00  1.00            
ATOM    527  NE2 GLN A  69       5.100  38.702  29.263  4.00  1.00            
ATOM    528    C GLN A  69       0.128  38.606  28.899  4.00  1.00            
ATOM    529    O GLN A  69      -0.985  38.121  29.092  4.00  1.00            
ATOM    530    N GLU A  70       0.628  38.802  27.671  4.00  1.00            
ATOM    531   CA GLU A  70      -0.119  38.420  26.515  4.00  1.00            
ATOM    532   CB GLU A  70      -0.547  39.631  25.669  4.00  1.00            
ATOM    533   CG GLU A  70       0.647  40.481  25.225  4.00  1.00            
ATOM    534   CD GLU A  70       0.127  41.737  24.543  4.00  1.00            
ATOM    535  OE1 GLU A  70      -1.066  41.739  24.136  4.00  1.00            
ATOM    536  OE2 GLU A  70       0.915  42.713  24.423  4.00  1.00            
ATOM    537    C GLU A  70       0.806  37.623  25.685  4.00  1.00            
ATOM    538    O GLU A  70       2.010  37.871  25.665  4.00  1.00            
ATOM    539    N LEU A  71       0.268  36.614  24.991  4.00  1.00            
ATOM    540   CA LEU A  71       1.163  35.858  24.189  4.00  1.00            
ATOM    541   CB LEU A  71       1.353  34.408  24.697  4.00  1.00            
ATOM    542   CG LEU A  71       2.340  33.498  23.922  4.00  1.00            
ATOM    543  CD1 LEU A  71       2.551  32.181  24.687  4.00  1.00            
ATOM    544  CD2 LEU A  71       1.915  33.219  22.468  4.00  1.00            
ATOM    545    C LEU A  71       0.605  35.816  22.814  4.00  1.00            
ATOM    546    O LEU A  71      -0.591  35.610  22.615  4.00  1.00            
ATOM    547    N SER A  72       1.481  36.034  21.820  4.00  1.00            
ATOM    548   CA SER A  72       1.031  35.917  20.473  4.00  1.00            
ATOM    549   CB SER A  72       1.025  37.242  19.692  4.00  1.00            
ATOM    550   OG SER A  72       0.057  38.126  20.239  4.00  1.00            
ATOM    551    C SER A  72       1.972  35.002  19.777  4.00  1.00            
ATOM    552    O SER A  72       3.178  35.240  19.732  4.00  1.00            
ATOM    553    N ILE A  73       1.428  33.910  19.217  4.00  1.00            
ATOM    554   CA ILE A  73       2.272  32.991  18.525  4.00  1.00            
ATOM    555   CB ILE A  73       2.388  31.661  19.218  4.00  1.00            
ATOM    556  CG1 ILE A  73       3.425  30.769  18.513  4.00  1.00            
ATOM    557  CG2 ILE A  73       0.985  31.039  19.341  4.00  1.00            
ATOM    558  CD1 ILE A  73       3.837  29.552  19.341  4.00  1.00            
ATOM    559    C ILE A  73       1.702  32.771  17.179  4.00  1.00            
ATOM    560    O ILE A  73       0.528  32.439  17.027  4.00  1.00            
ATOM    561    N THR A  74       2.531  32.978  16.147  4.00  1.00            
ATOM    562   CA THR A  74       2.013  32.729  14.849  4.00  1.00            
ATOM    563   CB THR A  74       1.862  33.973  14.016  4.00  1.00            
ATOM    564  OG1 THR A  74       1.287  33.659  12.756  4.00  1.00            
ATOM    565  CG2 THR A  74       3.233  34.650  13.840  4.00  1.00            
ATOM    566    C THR A  74       2.923  31.788  14.165  4.00  1.00            
ATOM    567    O THR A  74       4.113  32.062  14.029  4.00  1.00            
ATOM    568    N TYR A  75       2.420  30.612  13.742  4.00  1.00            
ATOM    569   CA TYR A  75       3.396  29.957  12.954  4.00  1.00            
ATOM    570   CB TYR A  75       4.504  29.150  13.635  4.00  1.00            
ATOM    571   CG TYR A  75       5.555  29.469  12.622  4.00  1.00            
ATOM    572  CD1 TYR A  75       5.649  30.765  12.165  4.00  1.00            
ATOM    573  CD2 TYR A  75       6.409  28.536  12.109  4.00  1.00            
ATOM    574  CE1 TYR A  75       6.584  31.124  11.223  4.00  1.00            
ATOM    575  CE2 TYR A  75       7.351  28.877  11.167  4.00  1.00            
ATOM    576   CZ TYR A  75       7.441  30.173  10.723  4.00  1.00            
ATOM    577   OH TYR A  75       8.404  30.528   9.756  4.00  1.00            
ATOM    578    C TYR A  75       2.792  29.369  11.725  4.00  1.00            
ATOM    579    O TYR A  75       1.690  29.755  11.339  4.00  1.00            
ATOM    580    N GLY A  76       3.507  28.433  11.073  3.00  1.00            
ATOM    581   CA GLY A  76       3.191  28.024   9.751  3.00  1.00            
ATOM    582    C GLY A  76       1.770  27.580   9.687  3.00  1.00            
ATOM    583    O GLY A  76       1.028  27.990   8.795  3.00  1.00            
ATOM    584    N THR A  77       1.341  26.740  10.636  3.00  1.00            
ATOM    585   CA THR A  77      -0.009  26.278  10.579  3.00  1.00            
ATOM    586   CB THR A  77      -0.273  25.157  11.540  3.00  1.00            
ATOM    587  OG1 THR A  77      -1.589  24.655  11.355  3.00  1.00            
ATOM    588  CG2 THR A  77      -0.077  25.666  12.980  3.00  1.00            
ATOM    589    C THR A  77      -0.991  27.369  10.877  3.00  1.00            
ATOM    590    O THR A  77      -1.982  27.517  10.164  3.00  1.00            
ATOM    591    N GLY A  78      -0.753  28.189  11.922  4.00  1.00            
ATOM    592   CA GLY A  78      -1.801  29.114  12.239  4.00  1.00            
ATOM    593    C GLY A  78      -1.350  30.111  13.258  4.00  1.00            
ATOM    594    O GLY A  78      -0.170  30.198  13.593  4.00  1.00            
ATOM    595    N SER A  79      -2.321  30.899  13.769  4.00  1.00            
ATOM    596   CA SER A  79      -2.068  31.931  14.735  4.00  1.00            
ATOM    597   CB SER A  79      -2.691  33.285  14.356  4.00  1.00            
ATOM    598   OG SER A  79      -2.426  34.245  15.369  4.00  1.00            
ATOM    599    C SER A  79      -2.701  31.522  16.026  4.00  1.00            
ATOM    600    O SER A  79      -3.594  30.677  16.054  4.00  1.00            
ATOM    601    N MET A  80      -2.215  32.102  17.143  4.00  1.00            
ATOM    602   CA MET A  80      -2.764  31.804  18.435  4.00  1.00            
ATOM    603   CB MET A  80      -1.984  30.715  19.186  4.00  1.00            
ATOM    604   CG MET A  80      -2.700  30.185  20.427  4.00  1.00            
ATOM    605   SD MET A  80      -1.670  29.115  21.476  4.00  1.00            
ATOM    606   CE MET A  80      -0.770  30.500  22.230  4.00  1.00            
ATOM    607    C MET A  80      -2.623  33.053  19.257  4.00  1.00            
ATOM    608    O MET A  80      -1.829  33.933  18.927  4.00  1.00            
ATOM    609    N THR A  81      -3.419  33.179  20.339  4.00  1.00            
ATOM    610   CA THR A  81      -3.318  34.313  21.222  4.00  1.00            
ATOM    611   CB THR A  81      -4.354  35.368  20.952  4.00  1.00            
ATOM    612  OG1 THR A  81      -4.107  36.520  21.747  4.00  1.00            
ATOM    613  CG2 THR A  81      -5.748  34.792  21.257  4.00  1.00            
ATOM    614    C THR A  81      -3.568  33.783  22.601  4.00  1.00            
ATOM    615    O THR A  81      -4.142  32.706  22.744  4.00  1.00            
ATOM    616    N GLY A  82      -3.139  34.502  23.664  4.00  1.00            
ATOM    617   CA GLY A  82      -3.427  33.946  24.957  4.00  1.00            
ATOM    618    C GLY A  82      -2.830  34.759  26.064  4.00  1.00            
ATOM    619    O GLY A  82      -2.154  35.760  25.834  4.00  1.00            
ATOM    620    N ILE A  83      -3.078  34.304  27.314  4.00  1.00            
ATOM    621   CA ILE A  83      -2.605  34.960  28.501  4.00  1.00            
ATOM    622   CB ILE A  83      -3.700  35.492  29.379  4.00  1.00            
ATOM    623  CG1 ILE A  83      -3.109  36.399  30.470  4.00  1.00            
ATOM    624  CG2 ILE A  83      -4.533  34.314  29.903  4.00  1.00            
ATOM    625  CD1 ILE A  83      -4.157  37.244  31.193  4.00  1.00            
ATOM    626    C ILE A  83      -1.759  33.984  29.276  4.00  1.00            
ATOM    627    O ILE A  83      -1.860  32.774  29.079  4.00  1.00            
ATOM    628    N LEU A  84      -0.858  34.494  30.150  4.00  1.00            
ATOM    629   CA LEU A  84       0.049  33.637  30.873  4.00  1.00            
ATOM    630   CB LEU A  84       1.472  34.204  31.023  4.00  1.00            
ATOM    631   CG LEU A  84       2.259  34.181  29.696  4.00  1.00            
ATOM    632  CD1 LEU A  84       1.570  35.030  28.616  4.00  1.00            
ATOM    633  CD2 LEU A  84       3.734  34.559  29.908  4.00  1.00            
ATOM    634    C LEU A  84      -0.473  33.263  32.200  4.00  1.00            
ATOM    635    O LEU A  84      -1.195  34.010  32.856  4.00  1.00            
ATOM    636    N GLY A  85      -0.099  32.037  32.604  4.00  1.00            
ATOM    637   CA GLY A  85      -0.528  31.533  33.858  4.00  1.00            
ATOM    638    C GLY A  85       0.613  30.841  34.484  4.00  1.00            
ATOM    639    O GLY A  85       1.493  30.311  33.808  4.00  1.00            
ATOM    640    N TYR A  86       0.615  30.838  35.824  4.00  1.00            
ATOM    641   CA TYR A  86       1.648  30.125  36.485  4.00  1.00            
ATOM    642   CB TYR A  86       2.305  30.851  37.669  4.00  1.00            
ATOM    643   CG TYR A  86       3.197  31.921  37.152  4.00  1.00            
ATOM    644  CD1 TYR A  86       4.501  31.626  36.833  4.00  1.00            
ATOM    645  CD2 TYR A  86       2.736  33.205  36.983  4.00  1.00            
ATOM    646  CE1 TYR A  86       5.342  32.603  36.357  4.00  1.00            
ATOM    647  CE2 TYR A  86       3.573  34.185  36.506  4.00  1.00            
ATOM    648   CZ TYR A  86       4.877  33.885  36.193  4.00  1.00            
ATOM    649   OH TYR A  86       5.738  34.890  35.704  4.00  1.00            
ATOM    650    C TYR A  86       1.022  28.909  37.064  4.00  1.00            
ATOM    651    O TYR A  86       0.074  28.998  37.844  4.00  1.00            
ATOM    652    N ASP A  87       1.531  27.723  36.686  4.00  1.00            
ATOM    653   CA ASP A  87       0.913  26.559  37.232  4.00  1.00            
ATOM    654   CB ASP A  87      -0.087  25.851  36.295  4.00  1.00            
ATOM    655   CG ASP A  87      -1.442  26.538  36.431  4.00  1.00            
ATOM    656  OD1 ASP A  87      -1.730  27.045  37.548  4.00  1.00            
ATOM    657  OD2 ASP A  87      -2.212  26.546  35.434  4.00  1.00            
ATOM    658    C ASP A  87       1.895  25.539  37.674  4.00  1.00            
ATOM    659    O ASP A  87       3.053  25.524  37.258  4.00  1.00            
ATOM    660    N THR A  88       1.414  24.657  38.573  4.00  1.00            
ATOM    661   CA THR A  88       2.217  23.571  39.026  4.00  1.00            
ATOM    662   CB THR A  88       1.899  23.113  40.424  4.00  1.00            
ATOM    663  OG1 THR A  88       0.548  22.685  40.529  4.00  1.00            
ATOM    664  CG2 THR A  88       2.163  24.286  41.382  4.00  1.00            
ATOM    665    C THR A  88       1.969  22.453  38.054  4.00  1.00            
ATOM    666    O THR A  88       1.104  21.603  38.260  4.00  1.00            
ATOM    667    N VAL A  89       2.742  22.442  36.947  4.00  1.00            
ATOM    668   CA VAL A  89       2.575  21.468  35.903  4.00  1.00            
ATOM    669   CB VAL A  89       3.067  21.925  34.562  4.00  1.00            
ATOM    670  CG1 VAL A  89       4.582  22.163  34.653  4.00  1.00            
ATOM    671  CG2 VAL A  89       2.678  20.869  33.513  4.00  1.00            
ATOM    672    C VAL A  89       3.342  20.234  36.257  4.00  1.00            
ATOM    673    O VAL A  89       4.340  20.299  36.970  4.00  1.00            
ATOM    674    N GLN A  90       2.869  19.059  35.792  4.00  1.00            
ATOM    675   CA GLN A  90       3.599  17.849  36.054  4.00  1.00            
ATOM    676   CB GLN A  90       2.751  16.718  36.659  4.00  1.00            
ATOM    677   CG GLN A  90       2.221  16.980  38.069  4.00  1.00            
ATOM    678   CD GLN A  90       1.412  15.756  38.483  4.00  1.00            
ATOM    679  OE1 GLN A  90       1.203  14.837  37.691  4.00  1.00            
ATOM    680  NE2 GLN A  90       0.937  15.740  39.757  4.00  1.00            
ATOM    681    C GLN A  90       4.073  17.321  34.734  4.00  1.00            
ATOM    682    O GLN A  90       3.266  16.918  33.899  4.00  1.00            
ATOM    683    N VAL A  91       5.403  17.313  34.499  4.00  1.00            
ATOM    684   CA VAL A  91       5.903  16.718  33.292  4.00  1.00            
ATOM    685   CB VAL A  91       6.868  17.576  32.527  4.00  1.00            
ATOM    686  CG1 VAL A  91       6.105  18.805  32.006  4.00  1.00            
ATOM    687  CG2 VAL A  91       8.057  17.925  33.436  4.00  1.00            
ATOM    688    C VAL A  91       6.600  15.477  33.724  4.00  1.00            
ATOM    689    O VAL A  91       7.464  15.510  34.601  4.00  1.00            
ATOM    690    N GLY A  92       6.227  14.331  33.127  3.00  1.00            
ATOM    691   CA GLY A  92       6.794  13.115  33.613  3.00  1.00            
ATOM    692    C GLY A  92       6.280  13.064  35.013  3.00  1.00            
ATOM    693    O GLY A  92       5.272  13.692  35.331  3.00  1.00            
ATOM    694    N GLY A  93       6.953  12.309  35.894  3.00  1.00            
ATOM    695   CA GLY A  93       6.549  12.302  37.266  3.00  1.00            
ATOM    696    C GLY A  93       6.831  13.667  37.813  3.00  1.00            
ATOM    697    O GLY A  93       6.093  14.186  38.649  3.00  1.00            
ATOM    698    N ILE A  94       7.928  14.277  37.327  4.00  1.00            
ATOM    699   CA ILE A  94       8.440  15.522  37.824  4.00  1.00            
ATOM    700   CB ILE A  94       9.667  15.991  37.101  4.00  1.00            
ATOM    701  CG1 ILE A  94      10.782  14.937  37.224  4.00  1.00            
ATOM    702  CG2 ILE A  94      10.057  17.362  37.679  4.00  1.00            
ATOM    703  CD1 ILE A  94      11.195  14.649  38.667  4.00  1.00            
ATOM    704    C ILE A  94       7.430  16.606  37.787  4.00  1.00            
ATOM    705    O ILE A  94       6.662  16.751  36.838  4.00  1.00            
ATOM    706    N SER A  95       7.415  17.390  38.882  4.00  1.00            
ATOM    707   CA SER A  95       6.531  18.502  38.975  4.00  1.00            
ATOM    708   CB SER A  95       5.936  18.713  40.378  4.00  1.00            
ATOM    709   OG SER A  95       6.967  19.035  41.299  4.00  1.00            
ATOM    710    C SER A  95       7.329  19.718  38.635  4.00  1.00            
ATOM    711    O SER A  95       8.356  19.995  39.253  4.00  1.00            
ATOM    712    N ASP A  96       6.870  20.470  37.615  4.00  1.00            
ATOM    713   CA ASP A  96       7.534  21.674  37.211  4.00  1.00            
ATOM    714   CB ASP A  96       7.324  22.000  35.726  4.00  1.00            
ATOM    715   CG ASP A  96       7.923  20.847  34.933  4.00  1.00            
ATOM    716  OD1 ASP A  96       8.406  19.876  35.574  4.00  1.00            
ATOM    717  OD2 ASP A  96       7.892  20.914  33.675  4.00  1.00            
ATOM    718    C ASP A  96       6.898  22.740  38.019  4.00  1.00            
ATOM    719    O ASP A  96       5.821  23.236  37.687  4.00  1.00            
ATOM    720    N THR A  97       7.556  23.111  39.126  4.00  1.00            
ATOM    721   CA THR A  97       6.953  24.070  39.989  4.00  1.00            
ATOM    722   CB THR A  97       7.546  24.085  41.367  4.00  1.00            
ATOM    723  OG1 THR A  97       6.785  24.922  42.223  4.00  1.00            
ATOM    724  CG2 THR A  97       9.003  24.570  41.279  4.00  1.00            
ATOM    725    C THR A  97       7.106  25.427  39.381  4.00  1.00            
ATOM    726    O THR A  97       8.098  25.717  38.715  4.00  1.00            
ATOM    727    N ASN A  98       6.087  26.282  39.595  4.00  1.00            
ATOM    728   CA ASN A  98       6.088  27.643  39.145  4.00  1.00            
ATOM    729   CB ASN A  98       6.960  28.565  40.012  4.00  1.00            
ATOM    730   CG ASN A  98       6.653  30.003  39.626  4.00  1.00            
ATOM    731  OD1 ASN A  98       7.556  30.785  39.332  4.00  1.00            
ATOM    732  ND2 ASN A  98       5.343  30.363  39.629  4.00  1.00            
ATOM    733    C ASN A  98       6.540  27.744  37.724  4.00  1.00            
ATOM    734    O ASN A  98       7.595  28.306  37.437  4.00  1.00            
ATOM    735    N GLN A  99       5.748  27.177  36.793  4.00  1.00            
ATOM    736   CA GLN A  99       6.067  27.253  35.396  4.00  1.00            
ATOM    737   CB GLN A  99       5.835  25.922  34.660  4.00  1.00            
ATOM    738   CG GLN A  99       6.301  25.916  33.204  4.00  1.00            
ATOM    739   CD GLN A  99       6.029  24.524  32.651  4.00  1.00            
ATOM    740  OE1 GLN A  99       4.896  24.185  32.311  4.00  1.00            
ATOM    741  NE2 GLN A  99       7.096  23.685  32.568  4.00  1.00            
ATOM    742    C GLN A  99       5.164  28.296  34.803  4.00  1.00            
ATOM    743    O GLN A  99       4.228  28.759  35.453  4.00  1.00            
ATOM    744    N ILE A 100       5.442  28.718  33.551  4.00  1.00            
ATOM    745   CA ILE A 100       4.652  29.750  32.935  4.00  1.00            
ATOM    746   CB ILE A 100       5.473  30.925  32.491  4.00  1.00            
ATOM    747  CG1 ILE A 100       6.207  31.552  33.690  4.00  1.00            
ATOM    748  CG2 ILE A 100       4.545  31.906  31.756  4.00  1.00            
ATOM    749  CD1 ILE A 100       7.311  32.529  33.286  4.00  1.00            
ATOM    750    C ILE A 100       4.014  29.178  31.727  4.00  1.00            
ATOM    751    O ILE A 100       4.620  28.392  31.000  4.00  1.00            
ATOM    752    N PHE A 101       2.740  29.545  31.498  4.00  1.00            
ATOM    753   CA PHE A 101       2.095  29.012  30.346  4.00  1.00            
ATOM    754   CB PHE A 101       1.270  27.750  30.629  4.00  1.00            
ATOM    755   CG PHE A 101       0.126  28.079  31.526  4.00  1.00            
ATOM    756  CD1 PHE A 101      -1.051  28.575  31.013  4.00  1.00            
ATOM    757  CD2 PHE A 101       0.225  27.879  32.883  4.00  1.00            
ATOM    758  CE1 PHE A 101      -2.111  28.875  31.835  4.00  1.00            
ATOM    759  CE2 PHE A 101      -0.832  28.176  33.711  4.00  1.00            
ATOM    760   CZ PHE A 101      -2.002  28.674  33.190  4.00  1.00            
ATOM    761    C PHE A 101       1.187  30.037  29.765  4.00  1.00            
ATOM    762    O PHE A 101       1.012  31.127  30.310  4.00  1.00            
ATOM    763    N GLY A 102       0.597  29.692  28.607  4.00  1.00            
ATOM    764   CA GLY A 102      -0.274  30.581  27.909  4.00  1.00            
ATOM    765    C GLY A 102      -1.577  29.922  27.559  4.00  1.00            
ATOM    766    O GLY A 102      -1.698  29.288  26.512  4.00  1.00            
ATOM    767    N LEU A 103      -2.619  30.108  28.403  4.00  1.00            
ATOM    768   CA LEU A 103      -3.912  29.562  28.083  4.00  1.00            
ATOM    769   CB LEU A 103      -4.965  29.687  29.201  4.00  1.00            
ATOM    770   CG LEU A 103      -5.124  31.071  29.860  4.00  1.00            
ATOM    771  CD1 LEU A 103      -6.283  31.062  30.870  4.00  1.00            
ATOM    772  CD2 LEU A 103      -3.820  31.525  30.530  4.00  1.00            
ATOM    773    C LEU A 103      -4.366  30.354  26.867  4.00  1.00            
ATOM    774    O LEU A 103      -3.996  31.520  26.741  4.00  1.00            
ATOM    775    N SER A 104      -5.159  29.773  25.923  4.00  1.00            
ATOM    776   CA SER A 104      -5.416  30.490  24.684  4.00  1.00            
ATOM    777   CB SER A 104      -5.102  29.659  23.428  4.00  1.00            
ATOM    778   OG SER A 104      -5.963  28.532  23.353  4.00  1.00            
ATOM    779    C SER A 104      -6.823  30.989  24.542  4.00  1.00            
ATOM    780    O SER A 104      -7.788  30.233  24.639  4.00  1.00            
ATOM    781    N GLU A 105      -6.940  32.318  24.325  4.00  1.00            
ATOM    782   CA GLU A 105      -8.160  33.048  24.089  4.00  1.00            
ATOM    783   CB GLU A 105      -7.876  34.553  24.169  4.00  1.00            
ATOM    784   CG GLU A 105      -7.403  34.967  25.563  4.00  1.00            
ATOM    785   CD GLU A 105      -6.534  36.209  25.429  4.00  1.00            
ATOM    786  OE1 GLU A 105      -5.330  36.037  25.096  4.00  1.00            
ATOM    787  OE2 GLU A 105      -7.047  37.337  25.658  4.00  1.00            
ATOM    788    C GLU A 105      -8.690  32.747  22.707  4.00  1.00            
ATOM    789    O GLU A 105      -9.859  32.394  22.556  4.00  1.00            
ATOM    790    N THR A 106      -7.840  32.854  21.655  4.00  1.00            
ATOM    791   CA THR A 106      -8.330  32.642  20.312  4.00  1.00            
ATOM    792   CB THR A 106      -8.327  33.876  19.460  4.00  1.00            
ATOM    793  OG1 THR A 106      -9.133  34.880  20.057  4.00  1.00            
ATOM    794  CG2 THR A 106      -8.882  33.518  18.071  4.00  1.00            
ATOM    795    C THR A 106      -7.465  31.637  19.616  4.00  1.00            
ATOM    796    O THR A 106      -6.264  31.848  19.455  4.00  1.00            
ATOM    797    N GLU A 107      -8.055  30.496  19.184  1.00  1.00            
ATOM    798   CA GLU A 107      -7.309  29.548  18.408  1.00  1.00            
ATOM    799   CB GLU A 107      -7.220  28.138  19.028  1.00  1.00            
ATOM    800   CG GLU A 107      -6.344  28.031  20.277  1.00  1.00            
ATOM    801   CD GLU A 107      -6.359  26.568  20.709  1.00  1.00            
ATOM    802  OE1 GLU A 107      -7.313  25.844  20.315  1.00  1.00            
ATOM    803  OE2 GLU A 107      -5.415  26.154  21.434  1.00  1.00            
ATOM    804    C GLU A 107      -8.077  29.374  17.127  1.00  1.00            
ATOM    805    O GLU A 107      -9.047  28.623  17.068  1.00  1.00            
ATOM    806    N PRO A 108      -7.671  30.060  16.099  1.00  1.00            
ATOM    807   CA PRO A 108      -8.335  29.941  14.825  1.00  1.00            
ATOM    808   CD PRO A 108      -7.123  31.391  16.300  1.00  1.00            
ATOM    809   CB PRO A 108      -8.213  31.308  14.149  1.00  1.00            
ATOM    810   CG PRO A 108      -7.059  32.003  14.897  1.00  1.00            
ATOM    811    C PRO A 108      -7.781  28.829  13.997  1.00  1.00            
ATOM    812    O PRO A 108      -6.714  28.323  14.335  1.00  1.00            
ATOM    813    N GLY A 109      -8.488  28.444  12.918  1.00  1.00            
ATOM    814   CA GLY A 109      -7.965  27.491  11.979  1.00  1.00            
ATOM    815    C GLY A 109      -8.595  26.150  12.126  1.00  1.00            
ATOM    816    O GLY A 109      -8.994  25.728  13.212  1.00  1.00            
ATOM    817    N SER A 110      -8.682  25.453  10.974  2.00  1.00            
ATOM    818   CA SER A 110      -9.223  24.134  10.867  2.00  1.00            
ATOM    819   CB SER A 110      -9.334  23.661   9.408  2.00  1.00            
ATOM    820   OG SER A 110     -10.253  24.484   8.704  2.00  1.00            
ATOM    821    C SER A 110      -8.307  23.195  11.588  2.00  1.00            
ATOM    822    O SER A 110      -8.775  22.315  12.300  2.00  1.00            
ATOM    823    N PHE A 111      -6.976  23.357  11.430  2.00  1.00            
ATOM    824   CA PHE A 111      -6.004  22.551  12.129  2.00  1.00            
ATOM    825   CB PHE A 111      -4.562  22.902  11.730  2.00  1.00            
ATOM    826   CG PHE A 111      -4.340  24.313  12.164  2.00  1.00            
ATOM    827  CD1 PHE A 111      -4.767  25.364  11.385  2.00  1.00            
ATOM    828  CD2 PHE A 111      -3.723  24.589  13.362  2.00  1.00            
ATOM    829  CE1 PHE A 111      -4.568  26.662  11.794  2.00  1.00            
ATOM    830  CE2 PHE A 111      -3.520  25.884  13.779  2.00  1.00            
ATOM    831   CZ PHE A 111      -3.944  26.925  12.990  2.00  1.00            
ATOM    832    C PHE A 111      -6.183  22.985  13.571  2.00  1.00            
ATOM    833    O PHE A 111      -6.772  24.036  13.822  2.00  1.00            
ATOM    834    N LEU A 112      -5.706  22.191  14.560  2.00  1.00            
ATOM    835   CA LEU A 112      -5.887  22.470  15.972  2.00  1.00            
ATOM    836   CB LEU A 112      -5.674  23.943  16.357  2.00  1.00            
ATOM    837   CG LEU A 112      -4.207  24.397  16.261  2.00  1.00            
ATOM    838  CD1 LEU A 112      -4.035  25.830  16.792  2.00  1.00            
ATOM    839  CD2 LEU A 112      -3.261  23.380  16.924  2.00  1.00            
ATOM    840    C LEU A 112      -7.280  22.094  16.337  2.00  1.00            
ATOM    841    O LEU A 112      -7.674  22.084  17.503  2.00  1.00            
ATOM    842    N TYR A 113      -8.036  21.752  15.296  2.00  1.00            
ATOM    843   CA TYR A 113      -9.355  21.220  15.294  2.00  1.00            
ATOM    844   CB TYR A 113     -10.266  22.241  14.581  2.00  1.00            
ATOM    845   CG TYR A 113     -11.695  21.871  14.463  2.00  1.00            
ATOM    846  CD1 TYR A 113     -12.477  21.765  15.586  2.00  1.00            
ATOM    847  CD2 TYR A 113     -12.248  21.637  13.226  2.00  1.00            
ATOM    848  CE1 TYR A 113     -13.804  21.432  15.474  2.00  1.00            
ATOM    849  CE2 TYR A 113     -13.577  21.309  13.112  2.00  1.00            
ATOM    850   CZ TYR A 113     -14.355  21.207  14.238  2.00  1.00            
ATOM    851   OH TYR A 113     -15.720  20.868  14.124  2.00  1.00            
ATOM    852    C TYR A 113      -9.020  20.032  14.465  2.00  1.00            
ATOM    853    O TYR A 113      -8.290  20.139  13.481  2.00  1.00            
ATOM    854    N TYR A 114      -9.466  18.842  14.859  2.00  1.00            
ATOM    855   CA TYR A 114      -9.021  17.715  14.105  2.00  1.00            
ATOM    856   CB TYR A 114      -9.385  17.778  12.612  2.00  1.00            
ATOM    857   CG TYR A 114     -10.860  17.584  12.542  2.00  1.00            
ATOM    858  CD1 TYR A 114     -11.712  18.618  12.849  2.00  1.00            
ATOM    859  CD2 TYR A 114     -11.397  16.372  12.169  2.00  1.00            
ATOM    860  CE1 TYR A 114     -13.072  18.438  12.788  2.00  1.00            
ATOM    861  CE2 TYR A 114     -12.760  16.191  12.108  2.00  1.00            
ATOM    862   CZ TYR A 114     -13.602  17.231  12.420  2.00  1.00            
ATOM    863   OH TYR A 114     -15.003  17.069  12.364  2.00  1.00            
ATOM    864    C TYR A 114      -7.546  17.464  14.264  2.00  1.00            
ATOM    865    O TYR A 114      -6.918  16.868  13.388  2.00  1.00            
ATOM    866    N ALA A 115      -6.948  17.895  15.396  1.00  1.00            
ATOM    867   CA ALA A 115      -5.593  17.524  15.732  1.00  1.00            
ATOM    868   CB ALA A 115      -4.724  18.689  16.209  1.00  1.00            
ATOM    869    C ALA A 115      -5.836  16.634  16.891  1.00  1.00            
ATOM    870    O ALA A 115      -6.625  16.960  17.774  1.00  1.00            
ATOM    871    N PRO A 116      -5.194  15.517  16.919  1.00  1.00            
ATOM    872   CA PRO A 116      -5.397  14.639  18.026  1.00  1.00            
ATOM    873   CD PRO A 116      -4.877  14.803  15.695  1.00  1.00            
ATOM    874   CB PRO A 116      -4.771  13.311  17.614  1.00  1.00            
ATOM    875   CG PRO A 116      -4.906  13.316  16.078  1.00  1.00            
ATOM    876    C PRO A 116      -4.846  15.257  19.257  1.00  1.00            
ATOM    877    O PRO A 116      -5.087  14.741  20.345  1.00  1.00            
ATOM    878    N PHE A 117      -4.091  16.356  19.102  1.00  1.00            
ATOM    879   CA PHE A 117      -3.454  16.975  20.222  1.00  1.00            
ATOM    880   CB PHE A 117      -1.952  17.202  19.999  1.00  1.00            
ATOM    881   CG PHE A 117      -1.776  17.987  18.742  1.00  1.00            
ATOM    882  CD1 PHE A 117      -2.078  19.328  18.686  1.00  1.00            
ATOM    883  CD2 PHE A 117      -1.279  17.374  17.615  1.00  1.00            
ATOM    884  CE1 PHE A 117      -1.906  20.041  17.523  1.00  1.00            
ATOM    885  CE2 PHE A 117      -1.102  18.080  16.449  1.00  1.00            
ATOM    886   CZ PHE A 117      -1.418  19.417  16.400  1.00  1.00            
ATOM    887    C PHE A 117      -4.092  18.277  20.564  1.00  1.00            
ATOM    888    O PHE A 117      -4.789  18.887  19.754  1.00  1.00            
ATOM    889    N ASP A 118      -3.862  18.713  21.820  1.00  1.00            
ATOM    890   CA ASP A 118      -4.438  19.918  22.331  1.00  1.00            
ATOM    891   CB ASP A 118      -4.951  19.768  23.774  1.00  1.00            
ATOM    892   CG ASP A 118      -5.960  20.882  24.013  1.00  1.00            
ATOM    893  OD1 ASP A 118      -6.344  21.542  23.011  1.00  1.00            
ATOM    894  OD2 ASP A 118      -6.371  21.078  25.187  1.00  1.00            
ATOM    895    C ASP A 118      -3.374  20.983  22.332  1.00  1.00            
ATOM    896    O ASP A 118      -3.295  21.791  21.407  1.00  1.00            
ATOM    897    N GLY A 119      -2.512  21.007  23.374  4.00  1.00            
ATOM    898   CA GLY A 119      -1.525  22.053  23.491  4.00  1.00            
ATOM    899    C GLY A 119      -0.211  21.594  22.975  4.00  1.00            
ATOM    900    O GLY A 119       0.184  20.443  23.147  4.00  1.00            
ATOM    901    N ILE A 120       0.517  22.545  22.359  4.00  1.00            
ATOM    902   CA ILE A 120       1.808  22.292  21.802  4.00  1.00            
ATOM    903   CB ILE A 120       2.009  23.004  20.486  4.00  1.00            
ATOM    904  CG1 ILE A 120       3.300  22.560  19.786  4.00  1.00            
ATOM    905  CG2 ILE A 120       1.909  24.519  20.719  4.00  1.00            
ATOM    906  CD1 ILE A 120       4.594  22.961  20.495  4.00  1.00            
ATOM    907    C ILE A 120       2.795  22.781  22.816  4.00  1.00            
ATOM    908    O ILE A 120       2.753  23.931  23.253  4.00  1.00            
ATOM    909    N LEU A 121       3.689  21.879  23.261  4.00  1.00            
ATOM    910   CA LEU A 121       4.682  22.253  24.222  4.00  1.00            
ATOM    911   CB LEU A 121       4.773  21.255  25.391  4.00  1.00            
ATOM    912   CG LEU A 121       5.560  21.756  26.616  4.00  1.00            
ATOM    913  CD1 LEU A 121       7.029  22.065  26.288  4.00  1.00            
ATOM    914  CD2 LEU A 121       4.812  22.912  27.298  4.00  1.00            
ATOM    915    C LEU A 121       5.959  22.209  23.467  4.00  1.00            
ATOM    916    O LEU A 121       6.169  21.314  22.651  4.00  1.00            
ATOM    917    N GLY A 122       6.858  23.176  23.694  4.00  1.00            
ATOM    918   CA GLY A 122       7.996  23.104  22.845  4.00  1.00            
ATOM    919    C GLY A 122       9.249  23.102  23.640  4.00  1.00            
ATOM    920    O GLY A 122       9.396  23.848  24.606  4.00  1.00            
ATOM    921    N LEU A 123      10.194  22.236  23.228  1.00  1.00            
ATOM    922   CA LEU A 123      11.477  22.245  23.848  1.00  1.00            
ATOM    923   CB LEU A 123      12.069  20.863  24.160  1.00  1.00            
ATOM    924   CG LEU A 123      11.454  20.240  25.427  1.00  1.00            
ATOM    925  CD1 LEU A 123      11.888  21.010  26.687  1.00  1.00            
ATOM    926  CD2 LEU A 123       9.926  20.123  25.308  1.00  1.00            
ATOM    927    C LEU A 123      12.362  22.972  22.936  1.00  1.00            
ATOM    928    O LEU A 123      12.608  22.551  21.810  1.00  1.00            
ATOM    929    N ALA A 124      12.874  24.104  23.427  1.00  1.00            
ATOM    930   CA ALA A 124      13.612  24.926  22.543  1.00  1.00            
ATOM    931   CB ALA A 124      12.726  25.838  21.676  1.00  1.00            
ATOM    932    C ALA A 124      14.497  25.823  23.368  1.00  1.00            
ATOM    933    O ALA A 124      14.894  25.477  24.480  1.00  1.00            
ATOM    934    N TYR A 125      14.822  27.010  22.808  1.00  1.00            
ATOM    935   CA TYR A 125      15.943  27.785  23.259  1.00  1.00            
ATOM    936   CB TYR A 125      16.400  28.840  22.237  1.00  1.00            
ATOM    937   CG TYR A 125      17.750  29.257  22.719  1.00  1.00            
ATOM    938  CD1 TYR A 125      18.812  28.396  22.561  1.00  1.00            
ATOM    939  CD2 TYR A 125      17.968  30.477  23.318  1.00  1.00            
ATOM    940  CE1 TYR A 125      20.071  28.736  22.995  1.00  1.00            
ATOM    941  CE2 TYR A 125      19.228  30.823  23.755  1.00  1.00            
ATOM    942   CZ TYR A 125      20.280  29.953  23.595  1.00  1.00            
ATOM    943   OH TYR A 125      21.572  30.305  24.043  1.00  1.00            
ATOM    944    C TYR A 125      16.072  28.463  24.617  1.00  1.00            
ATOM    945    O TYR A 125      17.015  27.987  25.247  1.00  1.00            
ATOM    946    N PRO A 126      15.444  29.416  25.315  2.00  1.00            
ATOM    947   CA PRO A 126      14.297  30.280  25.081  2.00  1.00            
ATOM    948   CD PRO A 126      15.992  29.648  26.643  2.00  1.00            
ATOM    949   CB PRO A 126      13.972  30.925  26.430  2.00  1.00            
ATOM    950   CG PRO A 126      15.308  30.912  27.176  2.00  1.00            
ATOM    951    C PRO A 126      14.271  31.344  24.002  2.00  1.00            
ATOM    952    O PRO A 126      13.207  31.941  23.846  2.00  1.00            
ATOM    953    N SER A 127      15.352  31.616  23.243  2.00  1.00            
ATOM    954   CA SER A 127      15.386  32.758  22.349  2.00  1.00            
ATOM    955   CB SER A 127      16.628  32.746  21.439  2.00  1.00            
ATOM    956   OG SER A 127      16.619  33.879  20.583  2.00  1.00            
ATOM    957    C SER A 127      14.176  32.838  21.444  2.00  1.00            
ATOM    958    O SER A 127      13.583  33.908  21.312  2.00  1.00            
ATOM    959    N ILE A 128      13.749  31.725  20.817  2.00  1.00            
ATOM    960   CA ILE A 128      12.672  31.744  19.854  2.00  1.00            
ATOM    961   CB ILE A 128      12.449  30.410  19.208  2.00  1.00            
ATOM    962  CG1 ILE A 128      13.736  29.940  18.506  2.00  1.00            
ATOM    963  CG2 ILE A 128      11.248  30.548  18.258  2.00  1.00            
ATOM    964  CD1 ILE A 128      14.232  30.898  17.422  2.00  1.00            
ATOM    965    C ILE A 128      11.384  32.159  20.478  2.00  1.00            
ATOM    966    O ILE A 128      10.591  32.869  19.863  2.00  1.00            
ATOM    967    N SER A 129      11.158  31.731  21.727  1.00  1.00            
ATOM    968   CA SER A 129       9.900  31.878  22.391  1.00  1.00            
ATOM    969   CB SER A 129       9.977  31.544  23.893  1.00  1.00            
ATOM    970   OG SER A 129       8.709  31.710  24.508  1.00  1.00            
ATOM    971    C SER A 129       9.296  33.223  22.251  1.00  1.00            
ATOM    972    O SER A 129       9.969  34.241  22.097  1.00  1.00            
ATOM    973    N ALA A 130       7.949  33.204  22.276  2.00  1.00            
ATOM    974   CA ALA A 130       7.154  34.377  22.157  2.00  1.00            
ATOM    975   CB ALA A 130       5.818  34.155  21.426  2.00  1.00            
ATOM    976    C ALA A 130       6.828  34.836  23.544  2.00  1.00            
ATOM    977    O ALA A 130       6.485  34.042  24.419  2.00  1.00            
ATOM    978    N SER A 131       6.966  36.154  23.769  2.00  1.00            
ATOM    979   CA SER A 131       6.630  36.817  24.996  2.00  1.00            
ATOM    980   CB SER A 131       5.177  36.564  25.438  2.00  1.00            
ATOM    981   OG SER A 131       4.890  37.270  26.637  2.00  1.00            
ATOM    982    C SER A 131       7.547  36.409  26.117  2.00  1.00            
ATOM    983    O SER A 131       7.356  36.834  27.255  2.00  1.00            
ATOM    984    N GLY A 132       8.579  35.590  25.843  2.00  1.00            
ATOM    985   CA GLY A 132       9.569  35.343  26.858  2.00  1.00            
ATOM    986    C GLY A 132       9.177  34.307  27.881  2.00  1.00            
ATOM    987    O GLY A 132       9.824  34.229  28.925  2.00  1.00            
ATOM    988    N ALA A 133       8.135  33.480  27.661  1.00  1.00            
ATOM    989   CA ALA A 133       7.873  32.497  28.683  1.00  1.00            
ATOM    990   CB ALA A 133       6.604  31.663  28.430  1.00  1.00            
ATOM    991    C ALA A 133       9.035  31.582  28.674  1.00  1.00            
ATOM    992    O ALA A 133       9.499  31.145  27.623  1.00  1.00            
ATOM    993    N THR A 134       9.551  31.286  29.873  1.00  1.00            
ATOM    994   CA THR A 134      10.639  30.375  29.964  1.00  1.00            
ATOM    995   CB THR A 134      11.237  30.432  31.333  1.00  1.00            
ATOM    996  OG1 THR A 134      11.600  31.772  31.627  1.00  1.00            
ATOM    997  CG2 THR A 134      12.490  29.563  31.377  1.00  1.00            
ATOM    998    C THR A 134       9.974  29.068  29.717  1.00  1.00            
ATOM    999    O THR A 134       8.829  28.852  30.110  1.00  1.00            
ATOM   1000    N PRO A 135      10.653  28.207  29.042  1.00  1.00            
ATOM   1001   CA PRO A 135      10.084  26.935  28.707  1.00  1.00            
ATOM   1002   CD PRO A 135      11.657  28.632  28.082  1.00  1.00            
ATOM   1003   CB PRO A 135      10.803  26.474  27.436  1.00  1.00            
ATOM   1004   CG PRO A 135      12.075  27.335  27.374  1.00  1.00            
ATOM   1005    C PRO A 135      10.166  25.922  29.794  1.00  1.00            
ATOM   1006    O PRO A 135      10.714  26.207  30.859  1.00  1.00            
ATOM   1007    N VAL A 136       9.625  24.721  29.508  2.00  1.00            
ATOM   1008   CA VAL A 136       9.538  23.637  30.437  2.00  1.00            
ATOM   1009   CB VAL A 136       8.911  22.414  29.839  2.00  1.00            
ATOM   1010  CG1 VAL A 136       8.958  21.287  30.883  2.00  1.00            
ATOM   1011  CG2 VAL A 136       7.489  22.767  29.376  2.00  1.00            
ATOM   1012    C VAL A 136      10.890  23.239  30.920  2.00  1.00            
ATOM   1013    O VAL A 136      11.123  23.137  32.123  2.00  1.00            
ATOM   1014    N PHE A 137      11.826  23.018  29.987  2.00  1.00            
ATOM   1015   CA PHE A 137      13.128  22.580  30.383  2.00  1.00            
ATOM   1016   CB PHE A 137      14.050  22.273  29.193  2.00  1.00            
ATOM   1017   CG PHE A 137      15.376  21.903  29.760  2.00  1.00            
ATOM   1018  CD1 PHE A 137      15.584  20.664  30.322  2.00  1.00            
ATOM   1019  CD2 PHE A 137      16.419  22.799  29.721  2.00  1.00            
ATOM   1020  CE1 PHE A 137      16.811  20.328  30.843  2.00  1.00            
ATOM   1021  CE2 PHE A 137      17.649  22.469  30.240  2.00  1.00            
ATOM   1022   CZ PHE A 137      17.846  21.230  30.803  2.00  1.00            
ATOM   1023    C PHE A 137      13.765  23.647  31.179  2.00  1.00            
ATOM   1024    O PHE A 137      14.394  23.387  32.201  2.00  1.00            
ATOM   1025    N ASP A 138      13.592  24.890  30.725  2.00  1.00            
ATOM   1026   CA ASP A 138      14.281  25.976  31.329  2.00  1.00            
ATOM   1027   CB ASP A 138      14.077  27.260  30.515  2.00  1.00            
ATOM   1028   CG ASP A 138      15.203  28.237  30.813  2.00  1.00            
ATOM   1029  OD1 ASP A 138      15.471  28.504  32.014  2.00  1.00            
ATOM   1030  OD2 ASP A 138      15.826  28.717  29.827  2.00  1.00            
ATOM   1031    C ASP A 138      13.868  26.155  32.754  2.00  1.00            
ATOM   1032    O ASP A 138      14.717  26.360  33.620  2.00  1.00            
ATOM   1033    N ASN A 139      12.560  26.068  33.050  2.00  1.00            
ATOM   1034   CA ASN A 139      12.152  26.217  34.416  2.00  1.00            
ATOM   1035   CB ASN A 139      10.626  26.230  34.604  2.00  1.00            
ATOM   1036   CG ASN A 139      10.118  27.589  34.146  2.00  1.00            
ATOM   1037  OD1 ASN A 139      10.886  28.543  34.023  2.00  1.00            
ATOM   1038  ND2 ASN A 139       8.784  27.689  33.900  2.00  1.00            
ATOM   1039    C ASN A 139      12.715  25.069  35.184  2.00  1.00            
ATOM   1040    O ASN A 139      13.163  25.220  36.317  2.00  1.00            
ATOM   1041    N LEU A 140      12.727  23.875  34.570  2.00  1.00            
ATOM   1042   CA LEU A 140      13.241  22.732  35.259  2.00  1.00            
ATOM   1043   CB LEU A 140      13.193  21.468  34.391  2.00  1.00            
ATOM   1044   CG LEU A 140      11.751  21.092  34.020  2.00  1.00            
ATOM   1045  CD1 LEU A 140      11.696  19.808  33.180  2.00  1.00            
ATOM   1046  CD2 LEU A 140      10.863  21.050  35.272  2.00  1.00            
ATOM   1047    C LEU A 140      14.674  23.033  35.563  2.00  1.00            
ATOM   1048    O LEU A 140      15.149  22.718  36.650  2.00  1.00            
ATOM   1049    N TRP A 141      15.400  23.645  34.600  2.00  1.00            
ATOM   1050   CA TRP A 141      16.787  23.984  34.772  2.00  1.00            
ATOM   1051   CB TRP A 141      17.547  24.352  33.490  2.00  1.00            
ATOM   1052   CG TRP A 141      18.932  24.849  33.828  2.00  1.00            
ATOM   1053  CD2 TRP A 141      19.830  24.134  34.691  2.00  1.00            
ATOM   1054  CD1 TRP A 141      19.541  26.034  33.532  2.00  1.00            
ATOM   1055  NE1 TRP A 141      20.780  26.086  34.129  2.00  1.00            
ATOM   1056  CE2 TRP A 141      20.966  24.927  34.853  2.00  1.00            
ATOM   1057  CE3 TRP A 141      19.706  22.928  35.321  2.00  1.00            
ATOM   1058  CZ2 TRP A 141      22.002  24.521  35.646  2.00  1.00            
ATOM   1059  CZ3 TRP A 141      20.765  22.510  36.096  2.00  1.00            
ATOM   1060  CH2 TRP A 141      21.892  23.291  36.255  2.00  1.00            
ATOM   1061    C TRP A 141      16.992  25.077  35.773  2.00  1.00            
ATOM   1062    O TRP A 141      17.970  25.036  36.519  2.00  1.00            
ATOM   1063    N ASP A 142      16.124  26.110  35.816  2.00  1.00            
ATOM   1064   CA ASP A 142      16.441  27.119  36.785  2.00  1.00            
ATOM   1065   CB ASP A 142      15.575  28.402  36.764  2.00  1.00            
ATOM   1066   CG ASP A 142      14.176  28.156  37.310  2.00  1.00            
ATOM   1067  OD1 ASP A 142      13.283  27.740  36.526  2.00  1.00            
ATOM   1068  OD2 ASP A 142      13.980  28.402  38.531  2.00  1.00            
ATOM   1069    C ASP A 142      16.314  26.504  38.132  2.00  1.00            
ATOM   1070    O ASP A 142      17.179  26.675  38.990  2.00  1.00            
ATOM   1071    N GLN A 143      15.230  25.741  38.337  3.00  1.00            
ATOM   1072   CA GLN A 143      15.103  25.019  39.560  3.00  1.00            
ATOM   1073   CB GLN A 143      13.725  24.355  39.744  3.00  1.00            
ATOM   1074   CG GLN A 143      13.522  23.678  41.101  3.00  1.00            
ATOM   1075   CD GLN A 143      12.996  24.718  42.081  3.00  1.00            
ATOM   1076  OE1 GLN A 143      13.501  25.838  42.155  3.00  1.00            
ATOM   1077  NE2 GLN A 143      11.937  24.342  42.848  3.00  1.00            
ATOM   1078    C GLN A 143      16.111  23.933  39.391  3.00  1.00            
ATOM   1079    O GLN A 143      16.698  23.797  38.322  3.00  1.00            
ATOM   1080    N GLY A 144      16.416  23.143  40.424  3.00  1.00            
ATOM   1081   CA GLY A 144      17.373  22.141  40.075  3.00  1.00            
ATOM   1082    C GLY A 144      16.630  20.853  40.026  3.00  1.00            
ATOM   1083    O GLY A 144      17.044  19.852  40.608  3.00  1.00            
ATOM   1084    N LEU A 145      15.488  20.869  39.317  1.00  1.00            
ATOM   1085   CA LEU A 145      14.659  19.712  39.191  1.00  1.00            
ATOM   1086   CB LEU A 145      13.322  20.023  38.496  1.00  1.00            
ATOM   1087   CG LEU A 145      12.454  21.042  39.259  1.00  1.00            
ATOM   1088  CD1 LEU A 145      11.128  21.320  38.531  1.00  1.00            
ATOM   1089  CD2 LEU A 145      12.259  20.615  40.721  1.00  1.00            
ATOM   1090    C LEU A 145      15.358  18.682  38.359  1.00  1.00            
ATOM   1091    O LEU A 145      15.407  17.508  38.723  1.00  1.00            
ATOM   1092    N VAL A 146      15.942  19.110  37.221  1.00  1.00            
ATOM   1093   CA VAL A 146      16.534  18.188  36.290  1.00  1.00            
ATOM   1094   CB VAL A 146      16.426  18.645  34.866  1.00  1.00            
ATOM   1095  CG1 VAL A 146      14.940  18.747  34.483  1.00  1.00            
ATOM   1096  CG2 VAL A 146      17.192  19.972  34.733  1.00  1.00            
ATOM   1097    C VAL A 146      17.996  18.053  36.585  1.00  1.00            
ATOM   1098    O VAL A 146      18.660  19.011  36.977  1.00  1.00            
ATOM   1099    N SER A 147      18.523  16.824  36.415  1.00  1.00            
ATOM   1100   CA SER A 147      19.902  16.527  36.682  1.00  1.00            
ATOM   1101   CB SER A 147      20.215  15.029  36.539  1.00  1.00            
ATOM   1102   OG SER A 147      19.468  14.285  37.490  1.00  1.00            
ATOM   1103    C SER A 147      20.820  17.253  35.752  1.00  1.00            
ATOM   1104    O SER A 147      21.536  18.168  36.155  1.00  1.00            
ATOM   1105    N GLN A 148      20.798  16.865  34.463  1.00  1.00            
ATOM   1106   CA GLN A 148      21.704  17.408  33.492  1.00  1.00            
ATOM   1107   CB GLN A 148      22.290  16.321  32.581  1.00  1.00            
ATOM   1108   CG GLN A 148      23.116  15.299  33.364  1.00  1.00            
ATOM   1109   CD GLN A 148      23.408  14.115  32.456  1.00  1.00            
ATOM   1110  OE1 GLN A 148      23.652  14.277  31.262  1.00  1.00            
ATOM   1111  NE2 GLN A 148      23.372  12.887  33.038  1.00  1.00            
ATOM   1112    C GLN A 148      20.911  18.347  32.654  1.00  1.00            
ATOM   1113    O GLN A 148      19.689  18.234  32.566  1.00  1.00            
ATOM   1114    N ASP A 149      21.587  19.323  32.026  1.00  1.00            
ATOM   1115   CA ASP A 149      20.839  20.253  31.245  1.00  1.00            
ATOM   1116   CB ASP A 149      21.557  21.599  31.049  1.00  1.00            
ATOM   1117   CG ASP A 149      21.615  22.294  32.402  1.00  1.00            
ATOM   1118  OD1 ASP A 149      21.182  21.661  33.400  1.00  1.00            
ATOM   1119  OD2 ASP A 149      22.089  23.460  32.457  1.00  1.00            
ATOM   1120    C ASP A 149      20.632  19.649  29.891  1.00  1.00            
ATOM   1121    O ASP A 149      20.895  20.293  28.876  1.00  1.00            
ATOM   1122    N LEU A 150      20.147  18.392  29.830  4.00  1.00            
ATOM   1123   CA LEU A 150      19.929  17.822  28.534  4.00  1.00            
ATOM   1124   CB LEU A 150      21.086  16.928  28.026  4.00  1.00            
ATOM   1125   CG LEU A 150      21.236  15.535  28.676  4.00  1.00            
ATOM   1126  CD1 LEU A 150      20.175  14.536  28.178  4.00  1.00            
ATOM   1127  CD2 LEU A 150      22.668  15.003  28.507  4.00  1.00            
ATOM   1128    C LEU A 150      18.678  17.038  28.554  4.00  1.00            
ATOM   1129    O LEU A 150      18.191  16.618  29.602  4.00  1.00            
ATOM   1130    N PHE A 151      18.118  16.852  27.353  4.00  1.00            
ATOM   1131   CA PHE A 151      16.909  16.123  27.199  4.00  1.00            
ATOM   1132   CB PHE A 151      15.792  17.056  26.699  4.00  1.00            
ATOM   1133   CG PHE A 151      14.467  16.385  26.708  4.00  1.00            
ATOM   1134  CD1 PHE A 151      13.705  16.402  27.851  4.00  1.00            
ATOM   1135  CD2 PHE A 151      13.986  15.763  25.578  4.00  1.00            
ATOM   1136  CE1 PHE A 151      12.474  15.797  27.875  4.00  1.00            
ATOM   1137  CE2 PHE A 151      12.755  15.155  25.596  4.00  1.00            
ATOM   1138   CZ PHE A 151      12.005  15.176  26.747  4.00  1.00            
ATOM   1139    C PHE A 151      17.201  15.129  26.123  4.00  1.00            
ATOM   1140    O PHE A 151      17.951  15.419  25.192  4.00  1.00            
ATOM   1141    N SER A 152      16.638  13.913  26.224  4.00  1.00            
ATOM   1142   CA SER A 152      16.915  12.950  25.201  4.00  1.00            
ATOM   1143   CB SER A 152      17.623  11.699  25.742  4.00  1.00            
ATOM   1144   OG SER A 152      16.800  11.036  26.690  4.00  1.00            
ATOM   1145    C SER A 152      15.614  12.543  24.618  4.00  1.00            
ATOM   1146    O SER A 152      14.639  12.329  25.337  4.00  1.00            
ATOM   1147    N VAL A 153      15.560  12.445  23.279  4.00  1.00            
ATOM   1148   CA VAL A 153      14.314  12.063  22.702  4.00  1.00            
ATOM   1149   CB VAL A 153      13.704  13.110  21.822  4.00  1.00            
ATOM   1150  CG1 VAL A 153      13.384  14.340  22.688  4.00  1.00            
ATOM   1151  CG2 VAL A 153      14.669  13.405  20.669  4.00  1.00            
ATOM   1152    C VAL A 153      14.520  10.818  21.884  4.00  1.00            
ATOM   1153    O VAL A 153      15.497  10.699  21.147  4.00  1.00            
ATOM   1154    N TYR A 154      13.595   9.842  22.022  4.00  1.00            
ATOM   1155   CA TYR A 154      13.628   8.606  21.285  4.00  1.00            
ATOM   1156   CB TYR A 154      13.840   7.362  22.161  4.00  1.00            
ATOM   1157   CG TYR A 154      13.562   6.180  21.300  4.00  1.00            
ATOM   1158  CD1 TYR A 154      14.497   5.715  20.406  4.00  1.00            
ATOM   1159  CD2 TYR A 154      12.348   5.538  21.391  4.00  1.00            
ATOM   1160  CE1 TYR A 154      14.224   4.621  19.617  4.00  1.00            
ATOM   1161  CE2 TYR A 154      12.069   4.444  20.608  4.00  1.00            
ATOM   1162   CZ TYR A 154      13.010   3.985  19.719  4.00  1.00            
ATOM   1163   OH TYR A 154      12.728   2.863  18.911  4.00  1.00            
ATOM   1164    C TYR A 154      12.305   8.456  20.630  4.00  1.00            
ATOM   1165    O TYR A 154      11.266   8.719  21.232  4.00  1.00            
ATOM   1166    N LEU A 155      12.316   8.039  19.355  1.00  1.00            
ATOM   1167   CA LEU A 155      11.076   7.906  18.667  1.00  1.00            
ATOM   1168   CB LEU A 155      10.828   9.091  17.711  1.00  1.00            
ATOM   1169   CG LEU A 155       9.624   8.940  16.771  1.00  1.00            
ATOM   1170  CD1 LEU A 155       9.992   8.063  15.566  1.00  1.00            
ATOM   1171  CD2 LEU A 155       8.387   8.425  17.526  1.00  1.00            
ATOM   1172    C LEU A 155      11.058   6.603  17.930  1.00  1.00            
ATOM   1173    O LEU A 155      12.061   6.183  17.356  1.00  1.00            
ATOM   1174    N SER A 156       9.893   5.921  17.951  1.00  1.00            
ATOM   1175   CA SER A 156       9.768   4.623  17.350  1.00  1.00            
ATOM   1176   CB SER A 156       9.022   3.610  18.238  1.00  1.00            
ATOM   1177   OG SER A 156       9.751   3.370  19.432  1.00  1.00            
ATOM   1178    C SER A 156       9.010   4.699  16.069  1.00  1.00            
ATOM   1179    O SER A 156       8.530   5.753  15.659  1.00  1.00            
ATOM   1180    N SER A 157       8.894   3.533  15.402  1.00  1.00            
ATOM   1181   CA SER A 157       8.209   3.440  14.151  1.00  1.00            
ATOM   1182   CB SER A 157       9.136   3.113  12.969  1.00  1.00            
ATOM   1183   OG SER A 157       9.725   1.834  13.153  1.00  1.00            
ATOM   1184    C SER A 157       7.224   2.312  14.259  1.00  1.00            
ATOM   1185    O SER A 157       7.143   1.639  15.286  1.00  1.00            
ATOM   1186    N ASN A 158       6.434   2.099  13.184  3.00  1.00            
ATOM   1187   CA ASN A 158       5.499   1.010  13.101  3.00  1.00            
ATOM   1188   CB ASN A 158       6.210  -0.351  13.239  3.00  1.00            
ATOM   1189   CG ASN A 158       5.294  -1.485  12.799  3.00  1.00            
ATOM   1190  OD1 ASN A 158       4.086  -1.314  12.646  3.00  1.00            
ATOM   1191  ND2 ASN A 158       5.892  -2.691  12.595  3.00  1.00            
ATOM   1192    C ASN A 158       4.455   1.098  14.171  3.00  1.00            
ATOM   1193    O ASN A 158       4.106   0.080  14.767  3.00  1.00            
ATOM   1194    N ASP A 159       3.964   2.324  14.457  3.00  1.00            
ATOM   1195   CA ASP A 159       2.886   2.595  15.375  3.00  1.00            
ATOM   1196   CB ASP A 159       1.461   2.314  14.837  3.00  1.00            
ATOM   1197   CG ASP A 159       1.210   0.822  14.653  3.00  1.00            
ATOM   1198  OD1 ASP A 159       1.804   0.214  13.723  3.00  1.00            
ATOM   1199  OD2 ASP A 159       0.386   0.274  15.436  3.00  1.00            
ATOM   1200    C ASP A 159       3.089   1.808  16.620  3.00  1.00            
ATOM   1201    O ASP A 159       2.140   1.286  17.202  3.00  1.00            
ATOM   1202    N ASP A 160       4.351   1.714  17.064  1.00  1.00            
ATOM   1203   CA ASP A 160       4.635   0.963  18.244  1.00  1.00            
ATOM   1204   CB ASP A 160       5.996   0.250  18.172  1.00  1.00            
ATOM   1205   CG ASP A 160       6.123  -0.696  19.355  1.00  1.00            
ATOM   1206  OD1 ASP A 160       5.196  -0.715  20.207  1.00  1.00            
ATOM   1207  OD2 ASP A 160       7.157  -1.413  19.423  1.00  1.00            
ATOM   1208    C ASP A 160       4.694   1.950  19.343  1.00  1.00            
ATOM   1209    O ASP A 160       5.292   3.016  19.203  1.00  1.00            
ATOM   1210    N SER A 161       4.049   1.627  20.473  1.00  1.00            
ATOM   1211   CA SER A 161       4.116   2.522  21.578  1.00  1.00            
ATOM   1212   CB SER A 161       3.193   2.129  22.743  1.00  1.00            
ATOM   1213   OG SER A 161       3.319   3.068  23.799  1.00  1.00            
ATOM   1214    C SER A 161       5.525   2.409  22.056  1.00  1.00            
ATOM   1215    O SER A 161       6.296   1.604  21.538  1.00  1.00            
ATOM   1216    N GLY A 162       5.922   3.210  23.060  1.00  1.00            
ATOM   1217   CA GLY A 162       7.270   3.015  23.495  1.00  1.00            
ATOM   1218    C GLY A 162       8.142   4.200  23.207  1.00  1.00            
ATOM   1219    O GLY A 162       9.338   4.162  23.491  1.00  1.00            
ATOM   1220    N SER A 163       7.595   5.289  22.635  4.00  1.00            
ATOM   1221   CA SER A 163       8.440   6.424  22.379  4.00  1.00            
ATOM   1222   CB SER A 163       7.788   7.486  21.476  4.00  1.00            
ATOM   1223   OG SER A 163       7.523   6.946  20.189  4.00  1.00            
ATOM   1224    C SER A 163       8.780   7.072  23.676  4.00  1.00            
ATOM   1225    O SER A 163       8.029   6.982  24.646  4.00  1.00            
ATOM   1226    N VAL A 164       9.954   7.736  23.737  4.00  1.00            
ATOM   1227   CA VAL A 164      10.272   8.341  24.991  4.00  1.00            
ATOM   1228   CB VAL A 164      11.122   7.475  25.875  4.00  1.00            
ATOM   1229  CG1 VAL A 164      10.326   6.205  26.221  4.00  1.00            
ATOM   1230  CG2 VAL A 164      12.457   7.199  25.164  4.00  1.00            
ATOM   1231    C VAL A 164      10.984   9.640  24.828  4.00  1.00            
ATOM   1232    O VAL A 164      11.844   9.801  23.965  4.00  1.00            
ATOM   1233    N VAL A 165      10.598  10.614  25.675  4.00  1.00            
ATOM   1234   CA VAL A 165      11.279  11.866  25.797  4.00  1.00            
ATOM   1235   CB VAL A 165      10.383  13.049  25.535  4.00  1.00            
ATOM   1236  CG1 VAL A 165      10.041  13.058  24.035  4.00  1.00            
ATOM   1237  CG2 VAL A 165       9.130  12.970  26.427  4.00  1.00            
ATOM   1238    C VAL A 165      11.765  11.853  27.216  4.00  1.00            
ATOM   1239    O VAL A 165      10.981  11.946  28.159  4.00  1.00            
ATOM   1240    N LEU A 166      13.087  11.697  27.416  4.00  1.00            
ATOM   1241   CA LEU A 166      13.571  11.634  28.764  4.00  1.00            
ATOM   1242   CB LEU A 166      14.712  10.630  28.953  4.00  1.00            
ATOM   1243   CG LEU A 166      14.254   9.189  28.678  4.00  1.00            
ATOM   1244  CD1 LEU A 166      15.389   8.191  28.933  4.00  1.00            
ATOM   1245  CD2 LEU A 166      12.976   8.849  29.463  4.00  1.00            
ATOM   1246    C LEU A 166      14.054  12.996  29.095  4.00  1.00            
ATOM   1247    O LEU A 166      14.867  13.588  28.387  4.00  1.00            
ATOM   1248    N LEU A 167      13.518  13.534  30.198  4.00  1.00            
ATOM   1249   CA LEU A 167      13.774  14.887  30.558  4.00  1.00            
ATOM   1250   CB LEU A 167      12.910  15.295  31.763  4.00  1.00            
ATOM   1251   CG LEU A 167      13.102  16.743  32.240  4.00  1.00            
ATOM   1252  CD1 LEU A 167      12.658  17.749  31.166  4.00  1.00            
ATOM   1253  CD2 LEU A 167      12.388  16.971  33.580  4.00  1.00            
ATOM   1254    C LEU A 167      15.214  15.125  30.902  4.00  1.00            
ATOM   1255    O LEU A 167      15.839  16.034  30.357  4.00  1.00            
ATOM   1256    N GLY A 168      15.791  14.311  31.806  3.00  1.00            
ATOM   1257   CA GLY A 168      17.171  14.467  32.176  3.00  1.00            
ATOM   1258    C GLY A 168      17.695  13.074  32.133  3.00  1.00            
ATOM   1259    O GLY A 168      17.047  12.149  32.619  3.00  1.00            
ATOM   1260    N GLY A 169      18.888  12.881  31.548  1.00  1.00            
ATOM   1261   CA GLY A 169      19.421  11.555  31.484  1.00  1.00            
ATOM   1262    C GLY A 169      19.266  11.047  30.092  1.00  1.00            
ATOM   1263    O GLY A 169      18.347  11.432  29.371  1.00  1.00            
ATOM   1264    N ILE A 170      20.188  10.154  29.686  1.00  1.00            
ATOM   1265   CA ILE A 170      20.121   9.585  28.375  1.00  1.00            
ATOM   1266   CB ILE A 170      21.306   9.885  27.506  1.00  1.00            
ATOM   1267  CG1 ILE A 170      21.035   9.413  26.067  1.00  1.00            
ATOM   1268  CG2 ILE A 170      22.542   9.238  28.148  1.00  1.00            
ATOM   1269  CD1 ILE A 170      22.056   9.911  25.045  1.00  1.00            
ATOM   1270    C ILE A 170      20.054   8.080  28.533  1.00  1.00            
ATOM   1271    O ILE A 170      20.691   7.518  29.422  1.00  1.00            
ATOM   1272    N ASP A 171      19.251   7.392  27.685  1.00  1.00            
ATOM   1273   CA ASP A 171      19.020   5.969  27.807  1.00  1.00            
ATOM   1274   CB ASP A 171      17.885   5.452  26.903  1.00  1.00            
ATOM   1275   CG ASP A 171      16.565   5.715  27.613  1.00  1.00            
ATOM   1276  OD1 ASP A 171      16.574   5.720  28.873  1.00  1.00            
ATOM   1277  OD2 ASP A 171      15.531   5.903  26.915  1.00  1.00            
ATOM   1278    C ASP A 171      20.206   5.077  27.575  1.00  1.00            
ATOM   1279    O ASP A 171      20.580   4.299  28.452  1.00  1.00            
ATOM   1280    N SER A 172      20.834   5.173  26.392  3.00  1.00            
ATOM   1281   CA SER A 172      21.966   4.365  26.019  3.00  1.00            
ATOM   1282   CB SER A 172      22.996   4.225  27.157  3.00  1.00            
ATOM   1283   OG SER A 172      23.459   5.498  27.579  3.00  1.00            
ATOM   1284    C SER A 172      21.565   2.966  25.633  3.00  1.00            
ATOM   1285    O SER A 172      22.270   2.337  24.846  3.00  1.00            
ATOM   1286    N SER A 173      20.434   2.427  26.134  3.00  1.00            
ATOM   1287   CA SER A 173      20.051   1.106  25.698  3.00  1.00            
ATOM   1288   CB SER A 173      18.942   0.479  26.561  3.00  1.00            
ATOM   1289   OG SER A 173      19.428   0.230  27.871  3.00  1.00            
ATOM   1290    C SER A 173      19.530   1.266  24.314  3.00  1.00            
ATOM   1291    O SER A 173      19.754   0.430  23.440  3.00  1.00            
ATOM   1292    N TYR A 174      18.839   2.399  24.092  1.00  1.00            
ATOM   1293   CA TYR A 174      18.237   2.700  22.832  1.00  1.00            
ATOM   1294   CB TYR A 174      17.361   3.965  22.830  1.00  1.00            
ATOM   1295   CG TYR A 174      16.059   3.587  23.449  1.00  1.00            
ATOM   1296  CD1 TYR A 174      15.123   2.917  22.693  1.00  1.00            
ATOM   1297  CD2 TYR A 174      15.763   3.893  24.756  1.00  1.00            
ATOM   1298  CE1 TYR A 174      13.911   2.548  23.223  1.00  1.00            
ATOM   1299  CE2 TYR A 174      14.551   3.527  25.294  1.00  1.00            
ATOM   1300   CZ TYR A 174      13.625   2.854  24.530  1.00  1.00            
ATOM   1301   OH TYR A 174      12.383   2.481  25.086  1.00  1.00            
ATOM   1302    C TYR A 174      19.297   2.839  21.781  1.00  1.00            
ATOM   1303    O TYR A 174      19.099   2.391  20.653  1.00  1.00            
ATOM   1304    N TYR A 175      20.465   3.435  22.108  4.00  1.00            
ATOM   1305   CA TYR A 175      21.396   3.669  21.040  4.00  1.00            
ATOM   1306   CB TYR A 175      21.812   5.138  20.854  4.00  1.00            
ATOM   1307   CG TYR A 175      22.362   5.682  22.126  4.00  1.00            
ATOM   1308  CD1 TYR A 175      23.677   5.478  22.477  4.00  1.00            
ATOM   1309  CD2 TYR A 175      21.548   6.393  22.977  4.00  1.00            
ATOM   1310  CE1 TYR A 175      24.179   5.994  23.648  4.00  1.00            
ATOM   1311  CE2 TYR A 175      22.044   6.911  24.150  4.00  1.00            
ATOM   1312   CZ TYR A 175      23.362   6.715  24.485  4.00  1.00            
ATOM   1313   OH TYR A 175      23.869   7.254  25.686  4.00  1.00            
ATOM   1314    C TYR A 175      22.630   2.863  21.127  4.00  1.00            
ATOM   1315    O TYR A 175      23.103   2.484  22.197  4.00  1.00            
ATOM   1316    N THR A 176      23.154   2.569  19.922  1.00  1.00            
ATOM   1317   CA THR A 176      24.350   1.815  19.784  1.00  1.00            
ATOM   1318   CB THR A 176      24.238   0.642  18.855  1.00  1.00            
ATOM   1319  OG1 THR A 176      23.237  -0.253  19.315  1.00  1.00            
ATOM   1320  CG2 THR A 176      25.600  -0.073  18.798  1.00  1.00            
ATOM   1321    C THR A 176      25.395   2.716  19.226  1.00  1.00            
ATOM   1322    O THR A 176      25.114   3.608  18.428  1.00  1.00            
ATOM   1323    N GLY A 177      26.646   2.499  19.666  1.00  1.00            
ATOM   1324   CA GLY A 177      27.732   3.306  19.203  1.00  1.00            
ATOM   1325    C GLY A 177      27.751   4.520  20.064  1.00  1.00            
ATOM   1326    O GLY A 177      26.845   4.743  20.865  1.00  1.00            
ATOM   1327    N SER A 178      28.800   5.344  19.915  1.00  1.00            
ATOM   1328   CA SER A 178      28.881   6.534  20.703  1.00  1.00            
ATOM   1329   CB SER A 178      30.295   7.126  20.785  1.00  1.00            
ATOM   1330   OG SER A 178      30.706   7.569  19.500  1.00  1.00            
ATOM   1331    C SER A 178      28.019   7.543  20.038  1.00  1.00            
ATOM   1332    O SER A 178      27.450   7.290  18.978  1.00  1.00            
ATOM   1333    N LEU A 179      27.891   8.724  20.665  1.00  1.00            
ATOM   1334   CA LEU A 179      27.049   9.722  20.092  1.00  1.00            
ATOM   1335   CB LEU A 179      26.294  10.559  21.140  1.00  1.00            
ATOM   1336   CG LEU A 179      25.398   9.714  22.065  1.00  1.00            
ATOM   1337  CD1 LEU A 179      24.568  10.597  23.011  1.00  1.00            
ATOM   1338  CD2 LEU A 179      24.543   8.725  21.260  1.00  1.00            
ATOM   1339    C LEU A 179      27.902  10.667  19.332  1.00  1.00            
ATOM   1340    O LEU A 179      28.972  11.067  19.789  1.00  1.00            
ATOM   1341    N ASN A 180      27.442  11.028  18.122  4.00  1.00            
ATOM   1342   CA ASN A 180      28.167  11.986  17.355  4.00  1.00            
ATOM   1343   CB ASN A 180      27.902  11.926  15.842  4.00  1.00            
ATOM   1344   CG ASN A 180      28.659  10.729  15.288  4.00  1.00            
ATOM   1345  OD1 ASN A 180      28.122   9.947  14.506  4.00  1.00            
ATOM   1346  ND2 ASN A 180      29.948  10.585  15.699  4.00  1.00            
ATOM   1347    C ASN A 180      27.748  13.332  17.840  4.00  1.00            
ATOM   1348    O ASN A 180      26.604  13.517  18.253  4.00  1.00            
ATOM   1349    N TRP A 181      28.666  14.319  17.827  4.00  1.00            
ATOM   1350   CA TRP A 181      28.230  15.586  18.331  4.00  1.00            
ATOM   1351   CB TRP A 181      28.934  16.046  19.625  4.00  1.00            
ATOM   1352   CG TRP A 181      30.428  16.284  19.578  4.00  1.00            
ATOM   1353  CD2 TRP A 181      31.184  16.669  20.737  4.00  1.00            
ATOM   1354  CD1 TRP A 181      31.318  16.208  18.545  4.00  1.00            
ATOM   1355  NE1 TRP A 181      32.580  16.525  18.991  4.00  1.00            
ATOM   1356  CE2 TRP A 181      32.512  16.810  20.339  4.00  1.00            
ATOM   1357  CE3 TRP A 181      30.799  16.887  22.029  4.00  1.00            
ATOM   1358  CZ2 TRP A 181      33.480  17.176  21.232  4.00  1.00            
ATOM   1359  CZ3 TRP A 181      31.777  17.254  22.927  4.00  1.00            
ATOM   1360  CH2 TRP A 181      33.092  17.395  22.535  4.00  1.00            
ATOM   1361    C TRP A 181      28.396  16.655  17.303  4.00  1.00            
ATOM   1362    O TRP A 181      29.424  16.750  16.633  4.00  1.00            
ATOM   1363    N VAL A 182      27.342  17.481  17.148  4.00  1.00            
ATOM   1364   CA VAL A 182      27.395  18.626  16.291  4.00  1.00            
ATOM   1365   CB VAL A 182      26.279  18.722  15.292  4.00  1.00            
ATOM   1366  CG1 VAL A 182      26.356  17.503  14.359  4.00  1.00            
ATOM   1367  CG2 VAL A 182      24.944  18.863  16.041  4.00  1.00            
ATOM   1368    C VAL A 182      27.259  19.772  17.240  4.00  1.00            
ATOM   1369    O VAL A 182      26.513  19.700  18.213  4.00  1.00            
ATOM   1370    N PRO A 183      27.986  20.817  16.998  4.00  1.00            
ATOM   1371   CA PRO A 183      27.919  21.958  17.871  4.00  1.00            
ATOM   1372   CD PRO A 183      29.313  20.650  16.425  4.00  1.00            
ATOM   1373   CB PRO A 183      29.164  22.786  17.563  4.00  1.00            
ATOM   1374   CG PRO A 183      30.180  21.748  17.060  4.00  1.00            
ATOM   1375    C PRO A 183      26.689  22.799  17.920  4.00  1.00            
ATOM   1376    O PRO A 183      26.539  23.535  18.894  4.00  1.00            
ATOM   1377    N VAL A 184      25.826  22.747  16.896  1.00  1.00            
ATOM   1378   CA VAL A 184      24.672  23.598  16.849  1.00  1.00            
ATOM   1379   CB VAL A 184      23.919  23.713  18.141  1.00  1.00            
ATOM   1380  CG1 VAL A 184      22.764  24.714  17.962  1.00  1.00            
ATOM   1381  CG2 VAL A 184      23.474  22.298  18.545  1.00  1.00            
ATOM   1382    C VAL A 184      25.138  24.938  16.402  1.00  1.00            
ATOM   1383    O VAL A 184      26.038  25.536  16.989  1.00  1.00            
ATOM   1384    N SER A 185      24.526  25.423  15.308  1.00  1.00            
ATOM   1385   CA SER A 185      24.918  26.655  14.695  1.00  1.00            
ATOM   1386   CB SER A 185      24.095  26.956  13.432  1.00  1.00            
ATOM   1387   OG SER A 185      24.150  25.861  12.531  1.00  1.00            
ATOM   1388    C SER A 185      24.672  27.806  15.605  1.00  1.00            
ATOM   1389    O SER A 185      25.595  28.349  16.208  1.00  1.00            
ATOM   1390    N VAL A 186      23.386  28.191  15.735  1.00  1.00            
ATOM   1391   CA VAL A 186      23.056  29.346  16.509  1.00  1.00            
ATOM   1392   CB VAL A 186      22.582  30.511  15.689  1.00  1.00            
ATOM   1393  CG1 VAL A 186      23.717  30.932  14.741  1.00  1.00            
ATOM   1394  CG2 VAL A 186      21.282  30.112  14.972  1.00  1.00            
ATOM   1395    C VAL A 186      21.962  28.973  17.432  1.00  1.00            
ATOM   1396    O VAL A 186      21.227  28.014  17.197  1.00  1.00            
ATOM   1397    N GLU A 187      21.854  29.722  18.539  4.00  1.00            
ATOM   1398   CA GLU A 187      20.793  29.464  19.450  4.00  1.00            
ATOM   1399   CB GLU A 187      20.821  30.391  20.679  4.00  1.00            
ATOM   1400   CG GLU A 187      20.699  31.881  20.343  4.00  1.00            
ATOM   1401   CD GLU A 187      22.075  32.418  19.969  4.00  1.00            
ATOM   1402  OE1 GLU A 187      23.088  31.837  20.444  4.00  1.00            
ATOM   1403  OE2 GLU A 187      22.132  33.422  19.209  4.00  1.00            
ATOM   1404    C GLU A 187      19.557  29.781  18.668  4.00  1.00            
ATOM   1405    O GLU A 187      19.564  30.651  17.797  4.00  1.00            
ATOM   1406    N GLY A 188      18.466  29.053  18.951  3.00  1.00            
ATOM   1407   CA GLY A 188      17.227  29.175  18.235  3.00  1.00            
ATOM   1408    C GLY A 188      16.724  27.770  18.249  3.00  1.00            
ATOM   1409    O GLY A 188      17.085  27.013  19.150  3.00  1.00            
ATOM   1410    N TYR A 189      15.882  27.338  17.289  3.00  1.00            
ATOM   1411   CA TYR A 189      15.602  25.949  17.468  3.00  1.00            
ATOM   1412   CB TYR A 189      14.313  25.339  16.867  3.00  1.00            
ATOM   1413   CG TYR A 189      14.367  24.205  17.812  3.00  1.00            
ATOM   1414  CD1 TYR A 189      14.474  24.582  19.122  3.00  1.00            
ATOM   1415  CD2 TYR A 189      14.401  22.869  17.485  3.00  1.00            
ATOM   1416  CE1 TYR A 189      14.591  23.653  20.110  3.00  1.00            
ATOM   1417  CE2 TYR A 189      14.516  21.933  18.495  3.00  1.00            
ATOM   1418   CZ TYR A 189      14.614  22.327  19.814  3.00  1.00            
ATOM   1419   OH TYR A 189      14.739  21.424  20.892  3.00  1.00            
ATOM   1420    C TYR A 189      16.808  25.247  17.013  3.00  1.00            
ATOM   1421    O TYR A 189      17.468  25.764  16.113  3.00  1.00            
ATOM   1422    N TRP A 190      17.125  24.107  17.685  4.00  1.00            
ATOM   1423   CA TRP A 190      18.302  23.345  17.492  4.00  1.00            
ATOM   1424   CB TRP A 190      18.293  21.942  18.116  4.00  1.00            
ATOM   1425   CG TRP A 190      18.409  22.057  19.617  4.00  1.00            
ATOM   1426  CD2 TRP A 190      19.596  22.494  20.301  4.00  1.00            
ATOM   1427  CD1 TRP A 190      17.465  21.858  20.578  4.00  1.00            
ATOM   1428  NE1 TRP A 190      17.989  22.132  21.819  4.00  1.00            
ATOM   1429  CE2 TRP A 190      19.300  22.530  21.662  4.00  1.00            
ATOM   1430  CE3 TRP A 190      20.831  22.848  19.833  4.00  1.00            
ATOM   1431  CZ2 TRP A 190      20.237  22.918  22.580  4.00  1.00            
ATOM   1432  CZ3 TRP A 190      21.775  23.232  20.761  4.00  1.00            
ATOM   1433  CH2 TRP A 190      21.484  23.266  22.109  4.00  1.00            
ATOM   1434    C TRP A 190      18.642  23.335  16.051  4.00  1.00            
ATOM   1435    O TRP A 190      18.113  22.570  15.247  4.00  1.00            
ATOM   1436    N GLN A 191      19.564  24.265  15.721  4.00  1.00            
ATOM   1437   CA GLN A 191      19.963  24.516  14.378  4.00  1.00            
ATOM   1438   CB GLN A 191      20.276  25.992  14.064  4.00  1.00            
ATOM   1439   CG GLN A 191      19.074  26.927  14.206  4.00  1.00            
ATOM   1440   CD GLN A 191      19.425  28.251  13.542  4.00  1.00            
ATOM   1441  OE1 GLN A 191      20.500  28.405  12.965  4.00  1.00            
ATOM   1442  NE2 GLN A 191      18.486  29.233  13.612  4.00  1.00            
ATOM   1443    C GLN A 191      21.214  23.759  14.174  4.00  1.00            
ATOM   1444    O GLN A 191      22.120  23.783  15.006  4.00  1.00            
ATOM   1445    N ILE A 192      21.280  23.044  13.048  4.00  1.00            
ATOM   1446   CA ILE A 192      22.439  22.268  12.802  4.00  1.00            
ATOM   1447   CB ILE A 192      22.159  20.795  12.787  4.00  1.00            
ATOM   1448  CG1 ILE A 192      21.161  20.455  11.669  4.00  1.00            
ATOM   1449  CG2 ILE A 192      21.681  20.394  14.192  4.00  1.00            
ATOM   1450  CD1 ILE A 192      20.964  18.956  11.449  4.00  1.00            
ATOM   1451    C ILE A 192      22.999  22.646  11.479  4.00  1.00            
ATOM   1452    O ILE A 192      22.270  22.808  10.501  4.00  1.00            
ATOM   1453    N THR A 193      24.332  22.825  11.428  4.00  1.00            
ATOM   1454   CA THR A 193      24.931  23.117  10.167  4.00  1.00            
ATOM   1455   CB THR A 193      26.323  23.683  10.239  4.00  1.00            
ATOM   1456  OG1 THR A 193      27.188  22.783  10.913  4.00  1.00            
ATOM   1457  CG2 THR A 193      26.294  25.028  10.973  4.00  1.00            
ATOM   1458    C THR A 193      25.045  21.806   9.462  4.00  1.00            
ATOM   1459    O THR A 193      25.575  20.841  10.008  4.00  1.00            
ATOM   1460    N LEU A 194      24.540  21.746   8.217  4.00  1.00            
ATOM   1461   CA LEU A 194      24.563  20.530   7.462  4.00  1.00            
ATOM   1462   CB LEU A 194      23.259  20.292   6.680  4.00  1.00            
ATOM   1463   CG LEU A 194      23.240  18.992   5.854  4.00  1.00            
ATOM   1464  CD1 LEU A 194      23.235  17.752   6.760  4.00  1.00            
ATOM   1465  CD2 LEU A 194      22.091  18.992   4.834  4.00  1.00            
ATOM   1466    C LEU A 194      25.647  20.673   6.463  4.00  1.00            
ATOM   1467    O LEU A 194      25.964  21.772   6.015  4.00  1.00            
ATOM   1468    N ASP A 195      26.268  19.540   6.116  4.00  1.00            
ATOM   1469   CA ASP A 195      27.292  19.565   5.132  4.00  1.00            
ATOM   1470   CB ASP A 195      28.368  18.483   5.337  4.00  1.00            
ATOM   1471   CG ASP A 195      29.516  18.746   4.377  4.00  1.00            
ATOM   1472  OD1 ASP A 195      29.372  19.661   3.523  4.00  1.00            
ATOM   1473  OD2 ASP A 195      30.552  18.036   4.483  4.00  1.00            
ATOM   1474    C ASP A 195      26.614  19.353   3.835  4.00  1.00            
ATOM   1475    O ASP A 195      25.887  20.222   3.355  4.00  1.00            
ATOM   1476    N SER A 196      26.831  18.182   3.222  4.00  1.00            
ATOM   1477   CA SER A 196      26.171  17.999   1.976  4.00  1.00            
ATOM   1478   CB SER A 196      27.111  17.679   0.800  4.00  1.00            
ATOM   1479   OG SER A 196      27.704  16.401   0.973  4.00  1.00            
ATOM   1480    C SER A 196      25.221  16.856   2.092  4.00  1.00            
ATOM   1481    O SER A 196      25.394  15.958   2.915  4.00  1.00            
ATOM   1482    N ILE A 197      24.163  16.901   1.266  4.00  1.00            
ATOM   1483   CA ILE A 197      23.200  15.849   1.142  4.00  1.00            
ATOM   1484   CB ILE A 197      21.795  16.362   1.004  4.00  1.00            
ATOM   1485  CG1 ILE A 197      20.791  15.206   0.869  4.00  1.00            
ATOM   1486  CG2 ILE A 197      21.763  17.420  -0.103  4.00  1.00            
ATOM   1487  CD1 ILE A 197      19.335  15.645   1.010  4.00  1.00            
ATOM   1488    C ILE A 197      23.639  15.127  -0.075  4.00  1.00            
ATOM   1489    O ILE A 197      24.008  15.747  -1.069  4.00  1.00            
ATOM   1490    N THR A 198      23.679  13.788  -0.016  4.00  1.00            
ATOM   1491   CA THR A 198      24.282  13.160  -1.138  4.00  1.00            
ATOM   1492   CB THR A 198      25.704  12.769  -0.832  4.00  1.00            
ATOM   1493  OG1 THR A 198      26.415  13.911  -0.376  4.00  1.00            
ATOM   1494  CG2 THR A 198      26.389  12.232  -2.101  4.00  1.00            
ATOM   1495    C THR A 198      23.520  11.962  -1.570  4.00  1.00            
ATOM   1496    O THR A 198      22.752  11.355  -0.823  4.00  1.00            
ATOM   1497    N MET A 199      23.743  11.631  -2.850  4.00  1.00            
ATOM   1498   CA MET A 199      23.222  10.500  -3.536  4.00  1.00            
ATOM   1499   CB MET A 199      22.696  10.843  -4.943  4.00  1.00            
ATOM   1500   CG MET A 199      21.494  11.794  -4.979  4.00  1.00            
ATOM   1501   SD MET A 199      19.871  11.018  -4.708  4.00  1.00            
ATOM   1502   CE MET A 199      20.156  10.591  -2.968  4.00  1.00            
ATOM   1503    C MET A 199      24.435   9.661  -3.745  4.00  1.00            
ATOM   1504    O MET A 199      25.435   9.835  -3.049  4.00  1.00            
ATOM   1505    N ASP A 200      24.401   8.710  -4.690  3.00  1.00            
ATOM   1506   CA ASP A 200      25.592   7.928  -4.813  3.00  1.00            
ATOM   1507   CB ASP A 200      25.355   6.467  -5.231  3.00  1.00            
ATOM   1508   CG ASP A 200      24.866   5.700  -4.010  3.00  1.00            
ATOM   1509  OD1 ASP A 200      24.467   6.358  -3.012  3.00  1.00            
ATOM   1510  OD2 ASP A 200      24.892   4.441  -4.056  3.00  1.00            
ATOM   1511    C ASP A 200      26.539   8.535  -5.787  3.00  1.00            
ATOM   1512    O ASP A 200      26.274   8.602  -6.987  3.00  1.00            
ATOM   1513    N GLY A 201      27.679   9.020  -5.254  3.00  1.00            
ATOM   1514   CA GLY A 201      28.735   9.567  -6.050  3.00  1.00            
ATOM   1515    C GLY A 201      28.226  10.829  -6.640  3.00  1.00            
ATOM   1516    O GLY A 201      28.845  11.412  -7.531  3.00  1.00            
ATOM   1517    N GLU A 202      27.064  11.285  -6.152  4.00  1.00            
ATOM   1518   CA GLU A 202      26.521  12.468  -6.719  4.00  1.00            
ATOM   1519   CB GLU A 202      25.301  12.154  -7.602  4.00  1.00            
ATOM   1520   CG GLU A 202      25.704  11.341  -8.838  4.00  1.00            
ATOM   1521   CD GLU A 202      24.482  10.628  -9.402  4.00  1.00            
ATOM   1522  OE1 GLU A 202      23.495  10.445  -8.642  4.00  1.00            
ATOM   1523  OE2 GLU A 202      24.528  10.244 -10.601  4.00  1.00            
ATOM   1524    C GLU A 202      26.109  13.350  -5.599  4.00  1.00            
ATOM   1525    O GLU A 202      25.313  12.955  -4.749  4.00  1.00            
ATOM   1526    N THR A 203      26.656  14.578  -5.558  4.00  1.00            
ATOM   1527   CA THR A 203      26.209  15.448  -4.521  4.00  1.00            
ATOM   1528   CB THR A 203      26.957  16.743  -4.420  4.00  1.00            
ATOM   1529  OG1 THR A 203      26.622  17.411  -3.211  4.00  1.00            
ATOM   1530  CG2 THR A 203      26.570  17.616  -5.625  4.00  1.00            
ATOM   1531    C THR A 203      24.830  15.776  -4.936  4.00  1.00            
ATOM   1532    O THR A 203      24.476  15.663  -6.110  4.00  1.00            
ATOM   1533    N ILE A 204      23.996  16.168  -3.975  4.00  1.00            
ATOM   1534   CA ILE A 204      22.679  16.519  -4.359  4.00  1.00            
ATOM   1535   CB ILE A 204      21.588  15.587  -3.871  4.00  1.00            
ATOM   1536  CG1 ILE A 204      20.222  15.958  -4.473  4.00  1.00            
ATOM   1537  CG2 ILE A 204      21.599  15.532  -2.345  4.00  1.00            
ATOM   1538  CD1 ILE A 204      20.136  15.761  -5.986  4.00  1.00            
ATOM   1539    C ILE A 204      22.512  17.914  -3.890  4.00  1.00            
ATOM   1540    O ILE A 204      23.400  18.742  -4.085  4.00  1.00            
ATOM   1541    N ALA A 205      21.381  18.226  -3.263  4.00  1.00            
ATOM   1542   CA ALA A 205      21.106  19.607  -3.092  4.00  1.00            
ATOM   1543   CB ALA A 205      19.714  19.856  -2.481  4.00  1.00            
ATOM   1544    C ALA A 205      22.053  20.416  -2.299  4.00  1.00            
ATOM   1545    O ALA A 205      22.527  21.444  -2.778  4.00  1.00            
ATOM   1546    N CYS A 206      22.389  19.995  -1.080  1.00  1.00            
ATOM   1547   CA CYS A 206      23.178  20.932  -0.356  1.00  1.00            
ATOM   1548   CB CYS A 206      23.238  20.648   1.154  1.00  1.00            
ATOM   1549   SG CYS A 206      21.611  20.792   1.950  1.00  1.00            
ATOM   1550    C CYS A 206      24.563  20.872  -0.899  1.00  1.00            
ATOM   1551    O CYS A 206      25.031  19.826  -1.348  1.00  1.00            
ATOM   1552    N SER A 207      25.243  22.030  -0.879  3.00  1.00            
ATOM   1553   CA SER A 207      26.582  22.157  -1.365  3.00  1.00            
ATOM   1554   CB SER A 207      26.852  23.491  -2.085  3.00  1.00            
ATOM   1555   OG SER A 207      26.620  24.584  -1.208  3.00  1.00            
ATOM   1556    C SER A 207      27.512  22.059  -0.207  3.00  1.00            
ATOM   1557    O SER A 207      27.389  21.184   0.648  3.00  1.00            
ATOM   1558    N GLY A 208      28.484  22.986  -0.171  3.00  1.00            
ATOM   1559   CA GLY A 208      29.501  22.977   0.830  3.00  1.00            
ATOM   1560    C GLY A 208      28.837  23.017   2.166  3.00  1.00            
ATOM   1561    O GLY A 208      29.301  22.372   3.105  3.00  1.00            
ATOM   1562    N GLY A 209      27.738  23.782   2.311  1.00  1.00            
ATOM   1563   CA GLY A 209      27.142  23.792   3.613  1.00  1.00            
ATOM   1564    C GLY A 209      25.675  24.006   3.503  1.00  1.00            
ATOM   1565    O GLY A 209      25.151  24.370   2.453  1.00  1.00            
ATOM   1566    N CYS A 210      24.983  23.768   4.631  4.00  1.00            
ATOM   1567   CA CYS A 210      23.564  23.905   4.683  4.00  1.00            
ATOM   1568   CB CYS A 210      22.831  22.597   4.321  4.00  1.00            
ATOM   1569   SG CYS A 210      21.019  22.730   4.418  4.00  1.00            
ATOM   1570    C CYS A 210      23.192  24.230   6.094  4.00  1.00            
ATOM   1571    O CYS A 210      23.972  24.009   7.020  4.00  1.00            
ATOM   1572    N GLN A 211      21.983  24.800   6.277  4.00  1.00            
ATOM   1573   CA GLN A 211      21.469  25.072   7.586  4.00  1.00            
ATOM   1574   CB GLN A 211      21.021  26.531   7.801  4.00  1.00            
ATOM   1575   CG GLN A 211      22.179  27.510   8.041  4.00  1.00            
ATOM   1576   CD GLN A 211      22.888  27.848   6.736  4.00  1.00            
ATOM   1577  OE1 GLN A 211      23.949  28.471   6.749  4.00  1.00            
ATOM   1578  NE2 GLN A 211      22.295  27.439   5.583  4.00  1.00            
ATOM   1579    C GLN A 211      20.291  24.174   7.768  4.00  1.00            
ATOM   1580    O GLN A 211      19.379  24.151   6.944  4.00  1.00            
ATOM   1581    N ALA A 212      20.301  23.390   8.863  4.00  1.00            
ATOM   1582   CA ALA A 212      19.238  22.468   9.132  4.00  1.00            
ATOM   1583   CB ALA A 212      19.693  21.000   9.166  4.00  1.00            
ATOM   1584    C ALA A 212      18.718  22.802  10.499  4.00  1.00            
ATOM   1585    O ALA A 212      19.401  23.448  11.288  4.00  1.00            
ATOM   1586    N ILE A 213      17.459  22.419  10.788  4.00  1.00            
ATOM   1587   CA ILE A 213      16.868  22.582  12.091  4.00  1.00            
ATOM   1588   CB ILE A 213      15.632  23.432  12.103  4.00  1.00            
ATOM   1589  CG1 ILE A 213      15.973  24.888  11.752  4.00  1.00            
ATOM   1590  CG2 ILE A 213      14.965  23.264  13.478  4.00  1.00            
ATOM   1591  CD1 ILE A 213      16.905  25.547  12.766  4.00  1.00            
ATOM   1592    C ILE A 213      16.438  21.186  12.454  4.00  1.00            
ATOM   1593    O ILE A 213      16.209  20.373  11.563  4.00  1.00            
ATOM   1594    N VAL A 214      16.382  20.823  13.755  4.00  1.00            
ATOM   1595   CA VAL A 214      15.888  19.507  14.082  4.00  1.00            
ATOM   1596   CB VAL A 214      16.730  18.755  15.075  4.00  1.00            
ATOM   1597  CG1 VAL A 214      16.703  19.492  16.422  4.00  1.00            
ATOM   1598  CG2 VAL A 214      16.224  17.304  15.146  4.00  1.00            
ATOM   1599    C VAL A 214      14.533  19.727  14.658  4.00  1.00            
ATOM   1600    O VAL A 214      14.369  20.602  15.505  4.00  1.00            
ATOM   1601    N ASP A 215      13.516  18.975  14.178  1.00  1.00            
ATOM   1602   CA ASP A 215      12.181  19.169  14.673  1.00  1.00            
ATOM   1603   CB ASP A 215      11.228  19.840  13.665  1.00  1.00            
ATOM   1604   CG ASP A 215      11.578  21.318  13.536  1.00  1.00            
ATOM   1605  OD1 ASP A 215      12.522  21.778  14.230  1.00  1.00            
ATOM   1606  OD2 ASP A 215      10.894  22.010  12.733  1.00  1.00            
ATOM   1607    C ASP A 215      11.572  17.852  15.012  1.00  1.00            
ATOM   1608    O ASP A 215      11.377  17.000  14.147  1.00  1.00            
ATOM   1609    N THR A 216      11.280  17.644  16.307  3.00  1.00            
ATOM   1610   CA THR A 216      10.580  16.463  16.705  3.00  1.00            
ATOM   1611   CB THR A 216      10.495  16.336  18.196  3.00  1.00            
ATOM   1612  OG1 THR A 216      11.801  16.309  18.756  3.00  1.00            
ATOM   1613  CG2 THR A 216       9.750  15.036  18.533  3.00  1.00            
ATOM   1614    C THR A 216       9.188  16.621  16.137  3.00  1.00            
ATOM   1615    O THR A 216       8.614  15.674  15.606  3.00  1.00            
ATOM   1616    N GLY A 217       8.646  17.863  16.182  3.00  1.00            
ATOM   1617   CA GLY A 217       7.280  18.190  15.830  3.00  1.00            
ATOM   1618    C GLY A 217       6.915  17.876  14.388  3.00  1.00            
ATOM   1619    O GLY A 217       5.871  17.268  14.156  3.00  1.00            
ATOM   1620    N THR A 218       7.732  18.253  13.375  1.00  1.00            
ATOM   1621   CA THR A 218       7.354  18.065  11.983  1.00  1.00            
ATOM   1622   CB THR A 218       8.119  18.962  11.069  1.00  1.00            
ATOM   1623  OG1 THR A 218       7.656  18.831   9.734  1.00  1.00            
ATOM   1624  CG2 THR A 218       9.594  18.550  11.174  1.00  1.00            
ATOM   1625    C THR A 218       7.663  16.665  11.563  1.00  1.00            
ATOM   1626    O THR A 218       8.678  16.083  11.944  1.00  1.00            
ATOM   1627    N SER A 219       6.737  16.087  10.776  1.00  1.00            
ATOM   1628   CA SER A 219       6.836  14.743  10.297  1.00  1.00            
ATOM   1629   CB SER A 219       5.483  14.201   9.797  1.00  1.00            
ATOM   1630   OG SER A 219       5.020  14.963   8.691  1.00  1.00            
ATOM   1631    C SER A 219       7.813  14.563   9.192  1.00  1.00            
ATOM   1632    O SER A 219       8.674  13.688   9.264  1.00  1.00            
ATOM   1633    N LEU A 220       7.740  15.405   8.146  1.00  1.00            
ATOM   1634   CA LEU A 220       8.484  15.019   6.988  1.00  1.00            
ATOM   1635   CB LEU A 220       7.682  15.057   5.674  1.00  1.00            
ATOM   1636   CG LEU A 220       6.542  14.021   5.632  1.00  1.00            
ATOM   1637  CD1 LEU A 220       5.943  13.894   4.221  1.00  1.00            
ATOM   1638  CD2 LEU A 220       6.996  12.671   6.208  1.00  1.00            
ATOM   1639    C LEU A 220       9.742  15.807   6.766  1.00  1.00            
ATOM   1640    O LEU A 220       9.998  16.820   7.415  1.00  1.00            
ATOM   1641    N LEU A 221      10.577  15.297   5.822  4.00  1.00            
ATOM   1642   CA LEU A 221      11.817  15.910   5.418  4.00  1.00            
ATOM   1643   CB LEU A 221      12.718  14.955   4.618  4.00  1.00            
ATOM   1644   CG LEU A 221      13.063  13.676   5.409  4.00  1.00            
ATOM   1645  CD1 LEU A 221      14.053  12.787   4.641  4.00  1.00            
ATOM   1646  CD2 LEU A 221      13.524  14.003   6.839  4.00  1.00            
ATOM   1647    C LEU A 221      11.399  17.045   4.545  4.00  1.00            
ATOM   1648    O LEU A 221      11.001  16.848   3.398  4.00  1.00            
ATOM   1649    N THR A 222      11.472  18.280   5.083  4.00  1.00            
ATOM   1650   CA THR A 222      11.017  19.415   4.336  4.00  1.00            
ATOM   1651   CB THR A 222      10.045  20.279   5.084  4.00  1.00            
ATOM   1652  OG1 THR A 222       8.903  19.524   5.466  4.00  1.00            
ATOM   1653  CG2 THR A 222       9.625  21.440   4.166  4.00  1.00            
ATOM   1654    C THR A 222      12.201  20.239   4.006  4.00  1.00            
ATOM   1655    O THR A 222      13.164  20.311   4.766  4.00  1.00            
ATOM   1656    N GLY A 223      12.156  20.874   2.825  4.00  1.00            
ATOM   1657   CA GLY A 223      13.265  21.673   2.442  4.00  1.00            
ATOM   1658    C GLY A 223      12.787  22.668   1.457  4.00  1.00            
ATOM   1659    O GLY A 223      11.639  22.651   1.014  4.00  1.00            
ATOM   1660    N PRO A 224      13.696  23.537   1.138  1.00  1.00            
ATOM   1661   CA PRO A 224      13.437  24.581   0.199  1.00  1.00            
ATOM   1662   CD PRO A 224      15.113  23.234   1.245  1.00  1.00            
ATOM   1663   CB PRO A 224      14.777  25.268  -0.027  1.00  1.00            
ATOM   1664   CG PRO A 224      15.790  24.131   0.196  1.00  1.00            
ATOM   1665    C PRO A 224      12.977  23.870  -1.036  1.00  1.00            
ATOM   1666    O PRO A 224      13.449  22.763  -1.300  1.00  1.00            
ATOM   1667    N THR A 225      12.051  24.482  -1.792  2.00  1.00            
ATOM   1668   CA THR A 225      11.427  23.822  -2.893  2.00  1.00            
ATOM   1669   CB THR A 225      10.359  24.661  -3.529  2.00  1.00            
ATOM   1670  OG1 THR A 225      10.919  25.857  -4.051  2.00  1.00            
ATOM   1671  CG2 THR A 225       9.301  24.993  -2.464  2.00  1.00            
ATOM   1672    C THR A 225      12.397  23.445  -3.978  2.00  1.00            
ATOM   1673    O THR A 225      12.350  22.323  -4.479  2.00  1.00            
ATOM   1674    N SER A 226      13.313  24.353  -4.364  2.00  1.00            
ATOM   1675   CA SER A 226      14.194  24.081  -5.471  2.00  1.00            
ATOM   1676   CB SER A 226      15.231  25.200  -5.680  2.00  1.00            
ATOM   1677   OG SER A 226      16.162  24.837  -6.688  2.00  1.00            
ATOM   1678    C SER A 226      14.961  22.829  -5.194  2.00  1.00            
ATOM   1679    O SER A 226      14.992  21.918  -6.018  2.00  1.00            
ATOM   1680    N ALA A 227      15.581  22.739  -4.007  2.00  1.00            
ATOM   1681   CA ALA A 227      16.391  21.598  -3.691  2.00  1.00            
ATOM   1682   CB ALA A 227      17.043  21.707  -2.302  2.00  1.00            
ATOM   1683    C ALA A 227      15.546  20.372  -3.678  2.00  1.00            
ATOM   1684    O ALA A 227      15.947  19.311  -4.153  2.00  1.00            
ATOM   1685    N ILE A 228      14.330  20.493  -3.135  2.00  1.00            
ATOM   1686   CA ILE A 228      13.500  19.342  -2.998  2.00  1.00            
ATOM   1687   CB ILE A 228      12.177  19.670  -2.376  2.00  1.00            
ATOM   1688  CG1 ILE A 228      12.380  20.260  -0.972  2.00  1.00            
ATOM   1689  CG2 ILE A 228      11.321  18.394  -2.395  2.00  1.00            
ATOM   1690  CD1 ILE A 228      13.059  19.299   0.003  2.00  1.00            
ATOM   1691    C ILE A 228      13.211  18.792  -4.356  2.00  1.00            
ATOM   1692    O ILE A 228      13.250  17.581  -4.566  2.00  1.00            
ATOM   1693    N ALA A 229      12.928  19.677  -5.327  2.00  1.00            
ATOM   1694   CA ALA A 229      12.550  19.222  -6.633  2.00  1.00            
ATOM   1695   CB ALA A 229      12.261  20.380  -7.604  2.00  1.00            
ATOM   1696    C ALA A 229      13.655  18.405  -7.226  2.00  1.00            
ATOM   1697    O ALA A 229      13.398  17.357  -7.813  2.00  1.00            
ATOM   1698    N ASN A 230      14.924  18.835  -7.082  2.00  1.00            
ATOM   1699   CA ASN A 230      15.957  18.059  -7.705  2.00  1.00            
ATOM   1700   CB ASN A 230      17.358  18.713  -7.680  2.00  1.00            
ATOM   1701   CG ASN A 230      17.829  18.971  -6.260  2.00  1.00            
ATOM   1702  OD1 ASN A 230      18.270  18.062  -5.558  2.00  1.00            
ATOM   1703  ND2 ASN A 230      17.768  20.263  -5.838  2.00  1.00            
ATOM   1704    C ASN A 230      15.978  16.695  -7.078  2.00  1.00            
ATOM   1705    O ASN A 230      16.175  15.694  -7.766  2.00  1.00            
ATOM   1706    N ILE A 231      15.760  16.614  -5.751  2.00  1.00            
ATOM   1707   CA ILE A 231      15.773  15.348  -5.069  2.00  1.00            
ATOM   1708   CB ILE A 231      15.603  15.484  -3.584  2.00  1.00            
ATOM   1709  CG1 ILE A 231      16.758  16.293  -2.972  2.00  1.00            
ATOM   1710  CG2 ILE A 231      15.470  14.071  -2.996  2.00  1.00            
ATOM   1711  CD1 ILE A 231      16.503  16.704  -1.523  2.00  1.00            
ATOM   1712    C ILE A 231      14.635  14.492  -5.550  2.00  1.00            
ATOM   1713    O ILE A 231      14.828  13.315  -5.846  2.00  1.00            
ATOM   1714    N GLN A 232      13.420  15.070  -5.670  2.00  1.00            
ATOM   1715   CA GLN A 232      12.255  14.304  -6.038  2.00  1.00            
ATOM   1716   CB GLN A 232      10.964  15.145  -6.076  2.00  1.00            
ATOM   1717   CG GLN A 232      10.926  16.206  -7.177  2.00  1.00            
ATOM   1718   CD GLN A 232      10.271  15.581  -8.401  2.00  1.00            
ATOM   1719  OE1 GLN A 232      10.933  15.269  -9.389  2.00  1.00            
ATOM   1720  NE2 GLN A 232       8.926  15.392  -8.330  2.00  1.00            
ATOM   1721    C GLN A 232      12.504  13.739  -7.383  2.00  1.00            
ATOM   1722    O GLN A 232      12.122  12.610  -7.685  2.00  1.00            
ATOM   1723    N SER A 233      13.168  14.522  -8.239  2.00  1.00            
ATOM   1724   CA SER A 233      13.414  14.017  -9.544  2.00  1.00            
ATOM   1725   CB SER A 233      14.164  15.020 -10.436  2.00  1.00            
ATOM   1726   OG SER A 233      13.377  16.187 -10.624  2.00  1.00            
ATOM   1727    C SER A 233      14.283  12.805  -9.431  2.00  1.00            
ATOM   1728    O SER A 233      14.014  11.782 -10.058  2.00  1.00            
ATOM   1729    N ASP A 234      15.341  12.876  -8.601  2.00  1.00            
ATOM   1730   CA ASP A 234      16.267  11.782  -8.561  2.00  1.00            
ATOM   1731   CB ASP A 234      17.537  12.057  -7.741  2.00  1.00            
ATOM   1732   CG ASP A 234      18.598  11.080  -8.239  2.00  1.00            
ATOM   1733  OD1 ASP A 234      18.297  10.320  -9.198  2.00  1.00            
ATOM   1734  OD2 ASP A 234      19.728  11.092  -7.681  2.00  1.00            
ATOM   1735    C ASP A 234      15.625  10.533  -8.025  2.00  1.00            
ATOM   1736    O ASP A 234      15.833   9.448  -8.566  2.00  1.00            
ATOM   1737    N ILE A 235      14.818  10.650  -6.952  2.00  1.00            
ATOM   1738   CA ILE A 235      14.160   9.527  -6.328  2.00  1.00            
ATOM   1739   CB ILE A 235      13.373   9.959  -5.117  2.00  1.00            
ATOM   1740  CG1 ILE A 235      12.929   8.748  -4.289  2.00  1.00            
ATOM   1741  CG2 ILE A 235      12.223  10.870  -5.569  2.00  1.00            
ATOM   1742  CD1 ILE A 235      14.095   8.067  -3.583  2.00  1.00            
ATOM   1743    C ILE A 235      13.232   8.947  -7.337  2.00  1.00            
ATOM   1744    O ILE A 235      13.075   7.730  -7.419  2.00  1.00            
ATOM   1745    N GLY A 236      12.605   9.812  -8.156  3.00  1.00            
ATOM   1746   CA GLY A 236      11.693   9.295  -9.126  3.00  1.00            
ATOM   1747    C GLY A 236      10.292   9.635  -8.731  3.00  1.00            
ATOM   1748    O GLY A 236       9.342   9.154  -9.345  3.00  1.00            
ATOM   1749    N ALA A 237      10.112  10.475  -7.693  1.00  1.00            
ATOM   1750   CA ALA A 237       8.774  10.831  -7.317  1.00  1.00            
ATOM   1751   CB ALA A 237       8.695  11.749  -6.086  1.00  1.00            
ATOM   1752    C ALA A 237       8.166  11.555  -8.478  1.00  1.00            
ATOM   1753    O ALA A 237       8.855  12.280  -9.196  1.00  1.00            
ATOM   1754    N SER A 238       6.850  11.353  -8.707  1.00  1.00            
ATOM   1755   CA SER A 238       6.183  11.980  -9.816  1.00  1.00            
ATOM   1756   CB SER A 238       5.637  10.975 -10.848  1.00  1.00            
ATOM   1757   OG SER A 238       6.699  10.255 -11.459  1.00  1.00            
ATOM   1758    C SER A 238       5.007  12.714  -9.282  1.00  1.00            
ATOM   1759    O SER A 238       4.356  12.268  -8.339  1.00  1.00            
ATOM   1760    N GLU A 239       4.721  13.895  -9.857  1.00  1.00            
ATOM   1761   CA GLU A 239       3.523  14.545  -9.441  1.00  1.00            
ATOM   1762   CB GLU A 239       3.467  16.048  -9.748  1.00  1.00            
ATOM   1763   CG GLU A 239       4.459  16.843  -8.900  1.00  1.00            
ATOM   1764   CD GLU A 239       4.067  18.310  -8.969  1.00  1.00            
ATOM   1765  OE1 GLU A 239       2.997  18.603  -9.566  1.00  1.00            
ATOM   1766  OE2 GLU A 239       4.824  19.154  -8.419  1.00  1.00            
ATOM   1767    C GLU A 239       2.447  13.841 -10.195  1.00  1.00            
ATOM   1768    O GLU A 239       2.651  13.460 -11.347  1.00  1.00            
ATOM   1769    N ASN A 240       1.276  13.608  -9.575  1.00  1.00            
ATOM   1770   CA ASN A 240       0.335  12.857 -10.346  1.00  1.00            
ATOM   1771   CB ASN A 240      -0.291  11.676  -9.583  1.00  1.00            
ATOM   1772   CG ASN A 240      -1.133  12.224  -8.440  1.00  1.00            
ATOM   1773  OD1 ASN A 240      -0.855  13.295  -7.904  1.00  1.00            
ATOM   1774  ND2 ASN A 240      -2.192  11.463  -8.052  1.00  1.00            
ATOM   1775    C ASN A 240      -0.785  13.741 -10.799  1.00  1.00            
ATOM   1776    O ASN A 240      -1.905  13.274 -11.005  1.00  1.00            
ATOM   1777    N SER A 241      -0.521  15.053 -10.973  3.00  1.00            
ATOM   1778   CA SER A 241      -1.494  16.024 -11.413  3.00  1.00            
ATOM   1779   CB SER A 241      -2.266  15.592 -12.673  3.00  1.00            
ATOM   1780   OG SER A 241      -1.394  15.555 -13.792  3.00  1.00            
ATOM   1781    C SER A 241      -2.497  16.256 -10.316  3.00  1.00            
ATOM   1782    O SER A 241      -3.156  17.295 -10.275  3.00  1.00            
ATOM   1783    N ASP A 242      -2.618  15.295  -9.380  3.00  1.00            
ATOM   1784   CA ASP A 242      -3.489  15.390  -8.253  3.00  1.00            
ATOM   1785   CB ASP A 242      -3.709  14.054  -7.523  3.00  1.00            
ATOM   1786   CG ASP A 242      -4.972  14.198  -6.683  3.00  1.00            
ATOM   1787  OD1 ASP A 242      -5.705  15.204  -6.883  3.00  1.00            
ATOM   1788  OD2 ASP A 242      -5.223  13.303  -5.832  3.00  1.00            
ATOM   1789    C ASP A 242      -2.853  16.349  -7.302  3.00  1.00            
ATOM   1790    O ASP A 242      -3.537  17.035  -6.545  3.00  1.00            
ATOM   1791    N GLY A 243      -1.506  16.432  -7.341  1.00  1.00            
ATOM   1792   CA GLY A 243      -0.799  17.269  -6.418  1.00  1.00            
ATOM   1793    C GLY A 243      -0.189  16.403  -5.362  1.00  1.00            
ATOM   1794    O GLY A 243       0.281  16.900  -4.340  1.00  1.00            
ATOM   1795    N GLU A 244      -0.179  15.073  -5.577  1.00  1.00            
ATOM   1796   CA GLU A 244       0.377  14.215  -4.571  1.00  1.00            
ATOM   1797   CB GLU A 244      -0.581  13.074  -4.198  1.00  1.00            
ATOM   1798   CG GLU A 244      -1.892  13.635  -3.641  1.00  1.00            
ATOM   1799   CD GLU A 244      -2.825  12.494  -3.271  1.00  1.00            
ATOM   1800  OE1 GLU A 244      -2.644  11.370  -3.810  1.00  1.00            
ATOM   1801  OE2 GLU A 244      -3.739  12.741  -2.441  1.00  1.00            
ATOM   1802    C GLU A 244       1.664  13.648  -5.073  1.00  1.00            
ATOM   1803    O GLU A 244       1.755  13.190  -6.211  1.00  1.00            
ATOM   1804    N MET A 245       2.704  13.695  -4.216  1.00  1.00            
ATOM   1805   CA MET A 245       3.997  13.180  -4.560  1.00  1.00            
ATOM   1806   CB MET A 245       5.097  13.659  -3.603  1.00  1.00            
ATOM   1807   CG MET A 245       5.216  15.183  -3.570  1.00  1.00            
ATOM   1808   SD MET A 245       6.349  15.819  -2.301  1.00  1.00            
ATOM   1809   CE MET A 245       5.387  15.158  -0.909  1.00  1.00            
ATOM   1810    C MET A 245       3.893  11.694  -4.440  1.00  1.00            
ATOM   1811    O MET A 245       3.351  11.189  -3.460  1.00  1.00            
ATOM   1812    N VAL A 246       4.398  10.942  -5.440  4.00  1.00            
ATOM   1813   CA VAL A 246       4.234   9.522  -5.337  4.00  1.00            
ATOM   1814   CB VAL A 246       3.043   9.008  -6.091  4.00  1.00            
ATOM   1815  CG1 VAL A 246       3.255   9.310  -7.584  4.00  1.00            
ATOM   1816  CG2 VAL A 246       2.867   7.510  -5.784  4.00  1.00            
ATOM   1817    C VAL A 246       5.422   8.824  -5.891  4.00  1.00            
ATOM   1818    O VAL A 246       6.139   9.351  -6.741  4.00  1.00            
ATOM   1819    N ILE A 247       5.666   7.600  -5.387  4.00  1.00            
ATOM   1820   CA ILE A 247       6.756   6.835  -5.899  4.00  1.00            
ATOM   1821   CB ILE A 247       7.985   6.859  -5.032  4.00  1.00            
ATOM   1822  CG1 ILE A 247       9.201   6.359  -5.827  4.00  1.00            
ATOM   1823  CG2 ILE A 247       7.700   6.040  -3.762  4.00  1.00            
ATOM   1824  CD1 ILE A 247      10.541   6.653  -5.152  4.00  1.00            
ATOM   1825    C ILE A 247       6.310   5.414  -6.030  4.00  1.00            
ATOM   1826    O ILE A 247       5.401   4.983  -5.326  4.00  1.00            
ATOM   1827    N SER A 248       6.909   4.648  -6.966  1.00  1.00            
ATOM   1828   CA SER A 248       6.565   3.257  -7.084  1.00  1.00            
ATOM   1829   CB SER A 248       7.168   2.594  -8.335  1.00  1.00            
ATOM   1830   OG SER A 248       6.799   1.226  -8.399  1.00  1.00            
ATOM   1831    C SER A 248       7.175   2.610  -5.876  1.00  1.00            
ATOM   1832    O SER A 248       8.221   3.042  -5.395  1.00  1.00            
ATOM   1833    N CYS A 249       6.520   1.563  -5.341  3.00  1.00            
ATOM   1834   CA CYS A 249       6.950   0.874  -4.154  3.00  1.00            
ATOM   1835   CB CYS A 249       5.916  -0.172  -3.707  3.00  1.00            
ATOM   1836   SG CYS A 249       5.593  -1.427  -4.985  3.00  1.00            
ATOM   1837    C CYS A 249       8.233   0.167  -4.390  3.00  1.00            
ATOM   1838    O CYS A 249       9.078   0.095  -3.504  3.00  1.00            
ATOM   1839    N SER A 250       8.413  -0.388  -5.593  2.00  1.00            
ATOM   1840   CA SER A 250       9.590  -1.150  -5.857  2.00  1.00            
ATOM   1841   CB SER A 250       9.593  -1.741  -7.274  2.00  1.00            
ATOM   1842   OG SER A 250      10.783  -2.484  -7.486  2.00  1.00            
ATOM   1843    C SER A 250      10.776  -0.260  -5.762  2.00  1.00            
ATOM   1844    O SER A 250      11.890  -0.730  -5.538  2.00  1.00            
ATOM   1845    N SER A 251      10.572   1.059  -5.919  2.00  1.00            
ATOM   1846   CA SER A 251      11.677   1.964  -5.823  2.00  1.00            
ATOM   1847   CB SER A 251      11.297   3.432  -6.090  2.00  1.00            
ATOM   1848   OG SER A 251      12.448   4.256  -5.968  2.00  1.00            
ATOM   1849    C SER A 251      12.196   1.862  -4.420  2.00  1.00            
ATOM   1850    O SER A 251      13.328   2.248  -4.132  2.00  1.00            
ATOM   1851    N ILE A 252      11.379   1.309  -3.503  2.00  1.00            
ATOM   1852   CA ILE A 252      11.801   1.211  -2.143  2.00  1.00            
ATOM   1853   CB ILE A 252      10.782   0.618  -1.191  2.00  1.00            
ATOM   1854  CG1 ILE A 252      11.200   0.916   0.257  2.00  1.00            
ATOM   1855  CG2 ILE A 252      10.592  -0.887  -1.450  2.00  1.00            
ATOM   1856  CD1 ILE A 252      10.105   0.599   1.275  2.00  1.00            
ATOM   1857    C ILE A 252      13.050   0.375  -2.108  2.00  1.00            
ATOM   1858    O ILE A 252      14.034   0.756  -1.474  2.00  1.00            
ATOM   1859    N ASP A 253      13.051  -0.781  -2.802  2.00  1.00            
ATOM   1860   CA ASP A 253      14.189  -1.657  -2.841  2.00  1.00            
ATOM   1861   CB ASP A 253      13.860  -3.014  -3.495  2.00  1.00            
ATOM   1862   CG ASP A 253      12.943  -3.794  -2.558  2.00  1.00            
ATOM   1863  OD1 ASP A 253      13.245  -3.830  -1.335  2.00  1.00            
ATOM   1864  OD2 ASP A 253      11.926  -4.356  -3.047  2.00  1.00            
ATOM   1865    C ASP A 253      15.285  -1.017  -3.638  2.00  1.00            
ATOM   1866    O ASP A 253      16.458  -1.076  -3.273  2.00  1.00            
ATOM   1867    N SER A 254      14.901  -0.354  -4.743  2.00  1.00            
ATOM   1868   CA SER A 254      15.806   0.176  -5.724  2.00  1.00            
ATOM   1869   CB SER A 254      15.056   0.810  -6.907  2.00  1.00            
ATOM   1870   OG SER A 254      15.978   1.317  -7.860  2.00  1.00            
ATOM   1871    C SER A 254      16.705   1.245  -5.171  2.00  1.00            
ATOM   1872    O SER A 254      17.895   1.266  -5.480  2.00  1.00            
ATOM   1873    N LEU A 255      16.179   2.150  -4.326  1.00  1.00            
ATOM   1874   CA LEU A 255      16.935   3.293  -3.876  1.00  1.00            
ATOM   1875   CB LEU A 255      16.172   4.128  -2.837  1.00  1.00            
ATOM   1876   CG LEU A 255      14.812   4.668  -3.302  1.00  1.00            
ATOM   1877  CD1 LEU A 255      14.145   5.482  -2.179  1.00  1.00            
ATOM   1878  CD2 LEU A 255      14.934   5.438  -4.625  1.00  1.00            
ATOM   1879    C LEU A 255      18.131   2.837  -3.134  1.00  1.00            
ATOM   1880    O LEU A 255      18.141   1.856  -2.393  1.00  1.00            
ATOM   1881    N PRO A 256      19.155   3.581  -3.400  1.00  1.00            
ATOM   1882   CA PRO A 256      20.352   3.525  -2.626  1.00  1.00            
ATOM   1883   CD PRO A 256      19.376   4.124  -4.729  1.00  1.00            
ATOM   1884   CB PRO A 256      21.467   4.050  -3.533  1.00  1.00            
ATOM   1885   CG PRO A 256      20.730   4.840  -4.627  1.00  1.00            
ATOM   1886    C PRO A 256      20.036   4.443  -1.482  1.00  1.00            
ATOM   1887    O PRO A 256      19.006   5.113  -1.543  1.00  1.00            
ATOM   1888    N ASP A 257      20.878   4.503  -0.436  1.00  1.00            
ATOM   1889   CA ASP A 257      20.574   5.363   0.677  1.00  1.00            
ATOM   1890   CB ASP A 257      21.427   5.061   1.922  1.00  1.00            
ATOM   1891   CG ASP A 257      21.005   3.712   2.489  1.00  1.00            
ATOM   1892  OD1 ASP A 257      19.789   3.537   2.768  1.00  1.00            
ATOM   1893  OD2 ASP A 257      21.895   2.833   2.643  1.00  1.00            
ATOM   1894    C ASP A 257      20.866   6.778   0.288  1.00  1.00            
ATOM   1895    O ASP A 257      21.501   7.049  -0.730  1.00  1.00            
ATOM   1896    N ILE A 258      20.364   7.721   1.112  4.00  1.00            
ATOM   1897   CA ILE A 258      20.572   9.129   0.926  4.00  1.00            
ATOM   1898   CB ILE A 258      19.297   9.905   1.073  4.00  1.00            
ATOM   1899  CG1 ILE A 258      18.268   9.430   0.034  4.00  1.00            
ATOM   1900  CG2 ILE A 258      19.625  11.404   0.988  4.00  1.00            
ATOM   1901  CD1 ILE A 258      16.839   9.875   0.343  4.00  1.00            
ATOM   1902    C ILE A 258      21.441   9.523   2.049  4.00  1.00            
ATOM   1903    O ILE A 258      21.094   9.330   3.212  4.00  1.00            
ATOM   1904    N VAL A 259      22.614  10.088   1.741  4.00  1.00            
ATOM   1905   CA VAL A 259      23.447  10.375   2.854  4.00  1.00            
ATOM   1906   CB VAL A 259      24.899  10.060   2.638  4.00  1.00            
ATOM   1907  CG1 VAL A 259      25.451  11.004   1.557  4.00  1.00            
ATOM   1908  CG2 VAL A 259      25.627  10.175   3.989  4.00  1.00            
ATOM   1909    C VAL A 259      23.355  11.825   3.180  4.00  1.00            
ATOM   1910    O VAL A 259      23.243  12.672   2.301  4.00  1.00            
ATOM   1911    N PHE A 260      23.354  12.138   4.487  4.00  1.00            
ATOM   1912   CA PHE A 260      23.363  13.498   4.933  4.00  1.00            
ATOM   1913   CB PHE A 260      22.256  13.810   5.962  4.00  1.00            
ATOM   1914   CG PHE A 260      20.905  13.610   5.359  4.00  1.00            
ATOM   1915  CD1 PHE A 260      20.431  12.343   5.106  4.00  1.00            
ATOM   1916  CD2 PHE A 260      20.096  14.690   5.082  4.00  1.00            
ATOM   1917  CE1 PHE A 260      19.182  12.160   4.560  4.00  1.00            
ATOM   1918  CE2 PHE A 260      18.846  14.513   4.537  4.00  1.00            
ATOM   1919   CZ PHE A 260      18.388  13.245   4.273  4.00  1.00            
ATOM   1920    C PHE A 260      24.631  13.585   5.697  4.00  1.00            
ATOM   1921    O PHE A 260      24.927  12.712   6.512  4.00  1.00            
ATOM   1922    N THR A 261      25.436  14.623   5.448  4.00  1.00            
ATOM   1923   CA THR A 261      26.637  14.671   6.212  4.00  1.00            
ATOM   1924   CB THR A 261      27.869  14.754   5.363  4.00  1.00            
ATOM   1925  OG1 THR A 261      27.808  15.888   4.514  4.00  1.00            
ATOM   1926  CG2 THR A 261      27.965  13.466   4.527  4.00  1.00            
ATOM   1927    C THR A 261      26.548  15.861   7.117  4.00  1.00            
ATOM   1928    O THR A 261      26.480  16.994   6.651  4.00  1.00            
ATOM   1929    N ILE A 262      26.515  15.623   8.448  4.00  1.00            
ATOM   1930   CA ILE A 262      26.446  16.678   9.427  4.00  1.00            
ATOM   1931   CB ILE A 262      25.374  16.443  10.451  4.00  1.00            
ATOM   1932  CG1 ILE A 262      24.000  16.327   9.770  4.00  1.00            
ATOM   1933  CG2 ILE A 262      25.463  17.560  11.506  4.00  1.00            
ATOM   1934  CD1 ILE A 262      22.920  15.739  10.678  4.00  1.00            
ATOM   1935    C ILE A 262      27.762  16.613  10.150  4.00  1.00            
ATOM   1936    O ILE A 262      28.073  15.620  10.805  4.00  1.00            
ATOM   1937    N ASP A 263      28.580  17.674  10.023  3.00  1.00            
ATOM   1938   CA ASP A 263      29.858  17.786  10.672  3.00  1.00            
ATOM   1939   CB ASP A 263      29.778  18.146  12.163  3.00  1.00            
ATOM   1940   CG ASP A 263      29.394  19.616  12.215  3.00  1.00            
ATOM   1941  OD1 ASP A 263      29.299  20.235  11.122  3.00  1.00            
ATOM   1942  OD2 ASP A 263      29.192  20.142  13.342  3.00  1.00            
ATOM   1943    C ASP A 263      30.713  16.563  10.492  3.00  1.00            
ATOM   1944    O ASP A 263      31.248  16.031  11.464  3.00  1.00            
ATOM   1945    N GLY A 264      30.859  16.080   9.242  3.00  1.00            
ATOM   1946   CA GLY A 264      31.798  15.028   8.957  3.00  1.00            
ATOM   1947    C GLY A 264      31.239  13.690   9.324  3.00  1.00            
ATOM   1948    O GLY A 264      31.935  12.681   9.219  3.00  1.00            
ATOM   1949    N VAL A 265      29.975  13.622   9.770  4.00  1.00            
ATOM   1950   CA VAL A 265      29.475  12.319  10.088  4.00  1.00            
ATOM   1951   CB VAL A 265      28.888  12.213  11.462  4.00  1.00            
ATOM   1952  CG1 VAL A 265      28.296  10.803  11.628  4.00  1.00            
ATOM   1953  CG2 VAL A 265      29.986  12.545  12.487  4.00  1.00            
ATOM   1954    C VAL A 265      28.405  12.014   9.102  4.00  1.00            
ATOM   1955    O VAL A 265      27.582  12.869   8.783  4.00  1.00            
ATOM   1956    N GLN A 266      28.399  10.774   8.581  4.00  1.00            
ATOM   1957   CA GLN A 266      27.421  10.450   7.591  4.00  1.00            
ATOM   1958   CB GLN A 266      27.892   9.449   6.522  4.00  1.00            
ATOM   1959   CG GLN A 266      29.009   9.957   5.610  4.00  1.00            
ATOM   1960   CD GLN A 266      29.297   8.858   4.592  4.00  1.00            
ATOM   1961  OE1 GLN A 266      29.313   7.674   4.927  4.00  1.00            
ATOM   1962  NE2 GLN A 266      29.516   9.256   3.311  4.00  1.00            
ATOM   1963    C GLN A 266      26.262   9.800   8.259  4.00  1.00            
ATOM   1964    O GLN A 266      26.430   8.887   9.065  4.00  1.00            
ATOM   1965    N TYR A 267      25.045  10.282   7.951  4.00  1.00            
ATOM   1966   CA TYR A 267      23.901   9.601   8.473  4.00  1.00            
ATOM   1967   CB TYR A 267      22.984  10.465   9.344  4.00  1.00            
ATOM   1968   CG TYR A 267      22.092   9.488  10.023  4.00  1.00            
ATOM   1969  CD1 TYR A 267      22.477   8.933  11.221  4.00  1.00            
ATOM   1970  CD2 TYR A 267      20.895   9.110   9.462  4.00  1.00            
ATOM   1971  CE1 TYR A 267      21.669   8.025  11.860  4.00  1.00            
ATOM   1972  CE2 TYR A 267      20.081   8.203  10.098  4.00  1.00            
ATOM   1973   CZ TYR A 267      20.470   7.661  11.299  4.00  1.00            
ATOM   1974   OH TYR A 267      19.646   6.727  11.961  4.00  1.00            
ATOM   1975    C TYR A 267      23.129   9.193   7.288  4.00  1.00            
ATOM   1976    O TYR A 267      22.540  10.014   6.584  4.00  1.00            
ATOM   1977    N PRO A 268      23.122   7.928   7.046  4.00  1.00            
ATOM   1978   CA PRO A 268      22.363   7.524   5.917  4.00  1.00            
ATOM   1979   CD PRO A 268      24.332   7.141   7.200  4.00  1.00            
ATOM   1980   CB PRO A 268      22.898   6.151   5.513  4.00  1.00            
ATOM   1981   CG PRO A 268      24.358   6.182   6.000  4.00  1.00            
ATOM   1982    C PRO A 268      20.915   7.560   6.204  4.00  1.00            
ATOM   1983    O PRO A 268      20.516   7.236   7.317  4.00  1.00            
ATOM   1984    N LEU A 269      20.106   7.962   5.211  4.00  1.00            
ATOM   1985   CA LEU A 269      18.700   7.897   5.409  4.00  1.00            
ATOM   1986   CB LEU A 269      17.916   9.122   4.921  4.00  1.00            
ATOM   1987   CG LEU A 269      16.401   8.987   5.165  4.00  1.00            
ATOM   1988  CD1 LEU A 269      16.079   8.896   6.666  4.00  1.00            
ATOM   1989  CD2 LEU A 269      15.621  10.103   4.454  4.00  1.00            
ATOM   1990    C LEU A 269      18.288   6.732   4.584  4.00  1.00            
ATOM   1991    O LEU A 269      18.735   6.582   3.446  4.00  1.00            
ATOM   1992    N SER A 270      17.450   5.852   5.142  1.00  1.00            
ATOM   1993   CA SER A 270      17.148   4.687   4.384  1.00  1.00            
ATOM   1994   CB SER A 270      16.832   3.460   5.275  1.00  1.00            
ATOM   1995   OG SER A 270      17.979   3.118   6.043  1.00  1.00            
ATOM   1996    C SER A 270      15.965   4.918   3.497  1.00  1.00            
ATOM   1997    O SER A 270      15.145   5.804   3.720  1.00  1.00            
ATOM   1998    N PRO A 271      15.909   4.138   2.446  2.00  1.00            
ATOM   1999   CA PRO A 271      14.822   4.228   1.508  2.00  1.00            
ATOM   2000   CD PRO A 271      17.117   3.613   1.829  2.00  1.00            
ATOM   2001   CB PRO A 271      15.228   3.368   0.314  2.00  1.00            
ATOM   2002   CG PRO A 271      16.768   3.420   0.344  2.00  1.00            
ATOM   2003    C PRO A 271      13.595   3.751   2.216  2.00  1.00            
ATOM   2004    O PRO A 271      12.492   4.145   1.835  2.00  1.00            
ATOM   2005    N SER A 272      13.780   2.890   3.230  2.00  1.00            
ATOM   2006   CA SER A 272      12.679   2.368   3.970  2.00  1.00            
ATOM   2007   CB SER A 272      13.124   1.357   5.042  2.00  1.00            
ATOM   2008   OG SER A 272      14.018   1.977   5.958  2.00  1.00            
ATOM   2009    C SER A 272      12.011   3.513   4.667  2.00  1.00            
ATOM   2010    O SER A 272      10.811   3.738   4.512  2.00  1.00            
ATOM   2011    N ALA A 273      12.798   4.286   5.441  2.00  1.00            
ATOM   2012   CA ALA A 273      12.298   5.381   6.221  2.00  1.00            
ATOM   2013   CB ALA A 273      13.374   6.013   7.120  2.00  1.00            
ATOM   2014    C ALA A 273      11.771   6.466   5.343  2.00  1.00            
ATOM   2015    O ALA A 273      10.723   7.053   5.611  2.00  1.00            
ATOM   2016    N TYR A 274      12.491   6.738   4.250  2.00  1.00            
ATOM   2017   CA TYR A 274      12.208   7.838   3.383  2.00  1.00            
ATOM   2018   CB TYR A 274      13.245   7.871   2.245  2.00  1.00            
ATOM   2019   CG TYR A 274      12.871   8.848   1.185  2.00  1.00            
ATOM   2020  CD1 TYR A 274      12.999  10.201   1.384  2.00  1.00            
ATOM   2021  CD2 TYR A 274      12.421   8.392  -0.032  2.00  1.00            
ATOM   2022  CE1 TYR A 274      12.662  11.078   0.382  2.00  1.00            
ATOM   2023  CE2 TYR A 274      12.084   9.268  -1.037  2.00  1.00            
ATOM   2024   CZ TYR A 274      12.204  10.620  -0.831  2.00  1.00            
ATOM   2025   OH TYR A 274      11.861  11.526  -1.858  2.00  1.00            
ATOM   2026    C TYR A 274      10.858   7.715   2.789  2.00  1.00            
ATOM   2027    O TYR A 274      10.086   8.672   2.770  2.00  1.00            
ATOM   2028    N ILE A 275      10.524   6.518   2.304  4.00  1.00            
ATOM   2029   CA ILE A 275       9.266   6.404   1.654  4.00  1.00            
ATOM   2030   CB ILE A 275       9.235   5.313   0.622  4.00  1.00            
ATOM   2031  CG1 ILE A 275       7.890   5.303  -0.122  4.00  1.00            
ATOM   2032  CG2 ILE A 275       9.574   3.986   1.323  4.00  1.00            
ATOM   2033  CD1 ILE A 275       7.879   4.369  -1.331  4.00  1.00            
ATOM   2034    C ILE A 275       8.219   6.061   2.666  4.00  1.00            
ATOM   2035    O ILE A 275       8.429   5.205   3.524  4.00  1.00            
ATOM   2036    N LEU A 276       7.060   6.751   2.602  4.00  1.00            
ATOM   2037   CA LEU A 276       5.987   6.434   3.500  4.00  1.00            
ATOM   2038   CB LEU A 276       5.116   7.651   3.874  4.00  1.00            
ATOM   2039   CG LEU A 276       4.153   7.429   5.064  4.00  1.00            
ATOM   2040  CD1 LEU A 276       3.302   8.682   5.330  4.00  1.00            
ATOM   2041  CD2 LEU A 276       3.301   6.161   4.918  4.00  1.00            
ATOM   2042    C LEU A 276       5.147   5.476   2.735  4.00  1.00            
ATOM   2043    O LEU A 276       4.521   5.839   1.742  4.00  1.00            
ATOM   2044    N GLN A 277       5.121   4.210   3.183  4.00  1.00            
ATOM   2045   CA GLN A 277       4.368   3.246   2.448  4.00  1.00            
ATOM   2046   CB GLN A 277       5.065   1.880   2.330  4.00  1.00            
ATOM   2047   CG GLN A 277       4.238   0.835   1.574  4.00  1.00            
ATOM   2048   CD GLN A 277       5.009  -0.479   1.570  4.00  1.00            
ATOM   2049  OE1 GLN A 277       4.546  -1.489   2.098  4.00  1.00            
ATOM   2050  NE2 GLN A 277       6.222  -0.470   0.953  4.00  1.00            
ATOM   2051    C GLN A 277       3.096   2.988   3.165  4.00  1.00            
ATOM   2052    O GLN A 277       3.085   2.416   4.255  4.00  1.00            
ATOM   2053    N ASP A 278       1.981   3.428   2.561  4.00  1.00            
ATOM   2054   CA ASP A 278       0.701   3.135   3.117  4.00  1.00            
ATOM   2055   CB ASP A 278      -0.328   4.247   2.865  4.00  1.00            
ATOM   2056   CG ASP A 278      -1.443   4.124   3.895  4.00  1.00            
ATOM   2057  OD1 ASP A 278      -1.509   3.080   4.597  4.00  1.00            
ATOM   2058  OD2 ASP A 278      -2.240   5.094   4.003  4.00  1.00            
ATOM   2059    C ASP A 278       0.269   1.904   2.393  4.00  1.00            
ATOM   2060    O ASP A 278       1.012   1.382   1.563  4.00  1.00            
ATOM   2061    N ASP A 279      -0.932   1.382   2.689  3.00  1.00            
ATOM   2062   CA ASP A 279      -1.323   0.228   1.941  3.00  1.00            
ATOM   2063   CB ASP A 279      -2.606  -0.460   2.437  3.00  1.00            
ATOM   2064   CG ASP A 279      -2.252  -1.299   3.656  3.00  1.00            
ATOM   2065  OD1 ASP A 279      -1.035  -1.402   3.969  3.00  1.00            
ATOM   2066  OD2 ASP A 279      -3.190  -1.855   4.288  3.00  1.00            
ATOM   2067    C ASP A 279      -1.543   0.668   0.530  3.00  1.00            
ATOM   2068    O ASP A 279      -2.366   1.538   0.251  3.00  1.00            
ATOM   2069    N ASP A 280      -0.771   0.069  -0.394  3.00  1.00            
ATOM   2070   CA ASP A 280      -0.872   0.301  -1.806  3.00  1.00            
ATOM   2071   CB ASP A 280      -2.183  -0.234  -2.412  3.00  1.00            
ATOM   2072   CG ASP A 280      -2.162  -1.753  -2.305  3.00  1.00            
ATOM   2073  OD1 ASP A 280      -1.167  -2.289  -1.750  3.00  1.00            
ATOM   2074  OD2 ASP A 280      -3.137  -2.398  -2.776  3.00  1.00            
ATOM   2075    C ASP A 280      -0.762   1.753  -2.131  3.00  1.00            
ATOM   2076    O ASP A 280      -1.450   2.247  -3.024  3.00  1.00            
ATOM   2077    N SER A 281       0.104   2.483  -1.413  4.00  1.00            
ATOM   2078   CA SER A 281       0.355   3.849  -1.763  4.00  1.00            
ATOM   2079   CB SER A 281      -0.484   4.861  -0.969  4.00  1.00            
ATOM   2080   OG SER A 281      -1.856   4.713  -1.300  4.00  1.00            
ATOM   2081    C SER A 281       1.784   4.065  -1.401  4.00  1.00            
ATOM   2082    O SER A 281       2.245   3.584  -0.367  4.00  1.00            
ATOM   2083    N CYS A 282       2.546   4.766  -2.257  4.00  1.00            
ATOM   2084   CA CYS A 282       3.909   4.991  -1.888  4.00  1.00            
ATOM   2085   CB CYS A 282       4.912   4.220  -2.750  4.00  1.00            
ATOM   2086   SG CYS A 282       4.725   2.425  -2.559  4.00  1.00            
ATOM   2087    C CYS A 282       4.172   6.449  -2.055  4.00  1.00            
ATOM   2088    O CYS A 282       4.042   6.992  -3.152  4.00  1.00            
ATOM   2089    N THR A 283       4.552   7.126  -0.955  4.00  1.00            
ATOM   2090   CA THR A 283       4.795   8.535  -1.036  4.00  1.00            
ATOM   2091   CB THR A 283       3.843   9.360  -0.227  4.00  1.00            
ATOM   2092  OG1 THR A 283       4.048  10.741  -0.488  4.00  1.00            
ATOM   2093  CG2 THR A 283       4.085   9.057   1.261  4.00  1.00            
ATOM   2094    C THR A 283       6.151   8.804  -0.489  4.00  1.00            
ATOM   2095    O THR A 283       6.666   8.055   0.340  4.00  1.00            
ATOM   2096    N SER A 284       6.777   9.892  -0.970  4.00  1.00            
ATOM   2097   CA SER A 284       8.071  10.226  -0.472  4.00  1.00            
ATOM   2098   CB SER A 284       8.964  10.941  -1.498  4.00  1.00            
ATOM   2099   OG SER A 284       8.387  12.187  -1.856  4.00  1.00            
ATOM   2100    C SER A 284       7.896  11.142   0.697  4.00  1.00            
ATOM   2101    O SER A 284       6.925  11.894   0.778  4.00  1.00            
ATOM   2102    N GLY A 285       8.847  11.074   1.649  1.00  1.00            
ATOM   2103   CA GLY A 285       8.846  11.880   2.837  1.00  1.00            
ATOM   2104    C GLY A 285       9.065  13.330   2.458  1.00  1.00            
ATOM   2105    O GLY A 285       8.489  14.224   3.078  1.00  1.00            
ATOM   2106    N PHE A 286       9.898  13.604   1.424  4.00  1.00            
ATOM   2107   CA PHE A 286      10.293  14.954   1.077  4.00  1.00            
ATOM   2108   CB PHE A 286      11.267  15.114  -0.109  4.00  1.00            
ATOM   2109   CG PHE A 286      12.642  14.765   0.347  4.00  1.00            
ATOM   2110  CD1 PHE A 286      13.204  15.427   1.414  4.00  1.00            
ATOM   2111  CD2 PHE A 286      13.396  13.833  -0.324  4.00  1.00            
ATOM   2112  CE1 PHE A 286      14.476  15.126   1.841  4.00  1.00            
ATOM   2113  CE2 PHE A 286      14.670  13.527   0.097  4.00  1.00            
ATOM   2114   CZ PHE A 286      15.211  14.170   1.184  4.00  1.00            
ATOM   2115    C PHE A 286       9.146  15.847   0.787  4.00  1.00            
ATOM   2116    O PHE A 286       8.059  15.410   0.413  4.00  1.00            
ATOM   2117    N GLU A 287       9.392  17.161   0.990  4.00  1.00            
ATOM   2118   CA GLU A 287       8.351  18.118   0.802  4.00  1.00            
ATOM   2119   CB GLU A 287       7.519  18.295   2.077  4.00  1.00            
ATOM   2120   CG GLU A 287       6.783  17.010   2.461  4.00  1.00            
ATOM   2121   CD GLU A 287       6.395  17.112   3.926  4.00  1.00            
ATOM   2122  OE1 GLU A 287       7.164  17.747   4.696  4.00  1.00            
ATOM   2123  OE2 GLU A 287       5.323  16.564   4.297  4.00  1.00            
ATOM   2124    C GLU A 287       8.908  19.439   0.433  4.00  1.00            
ATOM   2125    O GLU A 287      10.118  19.649   0.448  4.00  1.00            
ATOM   2126    N GLY A 288       8.004  20.373   0.078  4.00  1.00            
ATOM   2127   CA GLY A 288       8.463  21.665  -0.311  4.00  1.00            
ATOM   2128    C GLY A 288       7.892  22.679   0.600  4.00  1.00            
ATOM   2129    O GLY A 288       6.689  22.939   0.604  4.00  1.00            
ATOM   2130    N MET A 289       8.778  23.283   1.403  1.00  1.00            
ATOM   2131   CA MET A 289       8.363  24.354   2.237  1.00  1.00            
ATOM   2132   CB MET A 289       8.072  23.960   3.695  1.00  1.00            
ATOM   2133   CG MET A 289       7.748  25.178   4.563  1.00  1.00            
ATOM   2134   SD MET A 289       6.199  26.032   4.145  1.00  1.00            
ATOM   2135   CE MET A 289       6.669  27.586   4.959  1.00  1.00            
ATOM   2136    C MET A 289       9.468  25.326   2.252  1.00  1.00            
ATOM   2137    O MET A 289      10.624  24.976   2.485  1.00  1.00            
ATOM   2138    N ASP A 290       9.133  26.595   2.001  1.00  1.00            
ATOM   2139   CA ASP A 290      10.196  27.531   1.961  1.00  1.00            
ATOM   2140   CB ASP A 290      10.113  28.494   0.764  1.00  1.00            
ATOM   2141   CG ASP A 290      10.391  27.659  -0.478  1.00  1.00            
ATOM   2142  OD1 ASP A 290      11.238  26.732  -0.381  1.00  1.00            
ATOM   2143  OD2 ASP A 290       9.752  27.921  -1.532  1.00  1.00            
ATOM   2144    C ASP A 290      10.161  28.324   3.221  1.00  1.00            
ATOM   2145    O ASP A 290       9.314  29.199   3.397  1.00  1.00            
ATOM   2146    N VAL A 291      11.083  28.006   4.152  1.00  1.00            
ATOM   2147   CA VAL A 291      11.160  28.750   5.378  1.00  1.00            
ATOM   2148   CB VAL A 291      11.194  27.880   6.599  1.00  1.00            
ATOM   2149  CG1 VAL A 291       9.818  27.208   6.754  1.00  1.00            
ATOM   2150  CG2 VAL A 291      12.335  26.858   6.451  1.00  1.00            
ATOM   2151    C VAL A 291      12.407  29.565   5.309  1.00  1.00            
ATOM   2152    O VAL A 291      13.531  29.076   5.375  1.00  1.00            
ATOM   2153    N PRO A 292      12.172  30.830   5.125  4.00  1.00            
ATOM   2154   CA PRO A 292      13.260  31.760   5.043  4.00  1.00            
ATOM   2155   CD PRO A 292      11.041  31.244   4.316  4.00  1.00            
ATOM   2156   CB PRO A 292      12.809  32.854   4.069  4.00  1.00            
ATOM   2157   CG PRO A 292      11.282  32.735   4.034  4.00  1.00            
ATOM   2158    C PRO A 292      13.630  32.301   6.367  4.00  1.00            
ATOM   2159    O PRO A 292      12.852  32.166   7.318  4.00  1.00            
ATOM   2160    N THR A 293      14.828  32.897   6.455  1.00  1.00            
ATOM   2161   CA THR A 293      15.215  33.550   7.660  1.00  1.00            
ATOM   2162   CB THR A 293      15.751  32.639   8.720  1.00  1.00            
ATOM   2163  OG1 THR A 293      15.858  33.334   9.954  1.00  1.00            
ATOM   2164  CG2 THR A 293      17.125  32.136   8.265  1.00  1.00            
ATOM   2165    C THR A 293      16.286  34.505   7.290  1.00  1.00            
ATOM   2166    O THR A 293      16.555  34.719   6.109  1.00  1.00            
ATOM   2167    N SER A 294      16.912  35.130   8.299  1.00  1.00            
ATOM   2168   CA SER A 294      17.970  36.031   7.986  1.00  1.00            
ATOM   2169   CB SER A 294      18.600  36.694   9.224  1.00  1.00            
ATOM   2170   OG SER A 294      17.660  37.558   9.843  1.00  1.00            
ATOM   2171    C SER A 294      19.018  35.213   7.326  1.00  1.00            
ATOM   2172    O SER A 294      19.630  35.640   6.348  1.00  1.00            
ATOM   2173    N SER A 295      19.225  33.986   7.839  1.00  1.00            
ATOM   2174   CA SER A 295      20.203  33.133   7.246  1.00  1.00            
ATOM   2175   CB SER A 295      20.664  31.951   8.120  1.00  1.00            
ATOM   2176   OG SER A 295      19.645  30.968   8.210  1.00  1.00            
ATOM   2177    C SER A 295      19.566  32.595   6.009  1.00  1.00            
ATOM   2178    O SER A 295      18.538  33.104   5.567  1.00  1.00            
ATOM   2179    N GLY A 296      20.171  31.561   5.402  1.00  1.00            
ATOM   2180   CA GLY A 296      19.632  31.036   4.185  1.00  1.00            
ATOM   2181    C GLY A 296      18.446  30.197   4.525  1.00  1.00            
ATOM   2182    O GLY A 296      17.974  30.182   5.660  1.00  1.00            
ATOM   2183    N GLU A 297      17.945  29.461   3.518  4.00  1.00            
ATOM   2184   CA GLU A 297      16.760  28.672   3.662  4.00  1.00            
ATOM   2185   CB GLU A 297      16.324  27.990   2.356  4.00  1.00            
ATOM   2186   CG GLU A 297      15.851  28.976   1.290  4.00  1.00            
ATOM   2187   CD GLU A 297      14.563  29.616   1.787  4.00  1.00            
ATOM   2188  OE1 GLU A 297      13.615  28.864   2.141  4.00  1.00            
ATOM   2189  OE2 GLU A 297      14.515  30.874   1.824  4.00  1.00            
ATOM   2190    C GLU A 297      17.005  27.595   4.669  4.00  1.00            
ATOM   2191    O GLU A 297      18.147  27.230   4.948  4.00  1.00            
ATOM   2192    N LEU A 298      15.908  27.074   5.259  1.00  1.00            
ATOM   2193   CA LEU A 298      15.998  26.084   6.295  1.00  1.00            
ATOM   2194   CB LEU A 298      15.054  26.368   7.472  1.00  1.00            
ATOM   2195   CG LEU A 298      15.219  27.762   8.102  1.00  1.00            
ATOM   2196  CD1 LEU A 298      14.239  27.952   9.271  1.00  1.00            
ATOM   2197  CD2 LEU A 298      16.678  28.041   8.493  1.00  1.00            
ATOM   2198    C LEU A 298      15.573  24.756   5.754  1.00  1.00            
ATOM   2199    O LEU A 298      14.774  24.677   4.821  1.00  1.00            
ATOM   2200    N TRP A 299      16.141  23.670   6.321  4.00  1.00            
ATOM   2201   CA TRP A 299      15.724  22.336   5.995  4.00  1.00            
ATOM   2202   CB TRP A 299      16.851  21.459   5.420  4.00  1.00            
ATOM   2203   CG TRP A 299      16.404  20.083   4.987  4.00  1.00            
ATOM   2204  CD2 TRP A 299      16.742  19.498   3.720  4.00  1.00            
ATOM   2205  CD1 TRP A 299      15.627  19.171   5.640  4.00  1.00            
ATOM   2206  NE1 TRP A 299      15.460  18.052   4.857  4.00  1.00            
ATOM   2207  CE2 TRP A 299      16.140  18.241   3.672  4.00  1.00            
ATOM   2208  CE3 TRP A 299      17.489  19.972   2.679  4.00  1.00            
ATOM   2209  CZ2 TRP A 299      16.277  17.435   2.577  4.00  1.00            
ATOM   2210  CZ3 TRP A 299      17.628  19.155   1.579  4.00  1.00            
ATOM   2211  CH2 TRP A 299      17.034  17.912   1.528  4.00  1.00            
ATOM   2212    C TRP A 299      15.304  21.759   7.309  4.00  1.00            
ATOM   2213    O TRP A 299      16.038  21.812   8.295  4.00  1.00            
ATOM   2214    N ILE A 300      14.078  21.216   7.342  4.00  1.00            
ATOM   2215   CA ILE A 300      13.414  20.831   8.550  4.00  1.00            
ATOM   2216   CB ILE A 300      11.949  20.643   8.323  4.00  1.00            
ATOM   2217  CG1 ILE A 300      11.348  21.884   7.638  4.00  1.00            
ATOM   2218  CG2 ILE A 300      11.330  20.401   9.701  4.00  1.00            
ATOM   2219  CD1 ILE A 300      11.532  23.169   8.443  4.00  1.00            
ATOM   2220    C ILE A 300      13.923  19.612   9.295  4.00  1.00            
ATOM   2221    O ILE A 300      14.021  19.669  10.519  4.00  1.00            
ATOM   2222    N LEU A 301      14.235  18.477   8.626  4.00  1.00            
ATOM   2223   CA LEU A 301      14.705  17.292   9.322  4.00  1.00            
ATOM   2224   CB LEU A 301      16.154  17.421   9.828  4.00  1.00            
ATOM   2225   CG LEU A 301      17.210  17.570   8.716  4.00  1.00            
ATOM   2226  CD1 LEU A 301      18.622  17.691   9.314  4.00  1.00            
ATOM   2227  CD2 LEU A 301      17.093  16.450   7.670  4.00  1.00            
ATOM   2228    C LEU A 301      13.860  16.937  10.501  4.00  1.00            
ATOM   2229    O LEU A 301      14.196  17.264  11.638  4.00  1.00            
ATOM   2230    N GLY A 302      12.715  16.273  10.253  1.00  1.00            
ATOM   2231   CA GLY A 302      11.845  15.950  11.342  1.00  1.00            
ATOM   2232    C GLY A 302      11.890  14.519  11.740  1.00  1.00            
ATOM   2233    O GLY A 302      12.908  13.833  11.669  1.00  1.00            
ATOM   2234    N ASP A 303      10.693  14.056  12.139  2.00  1.00            
ATOM   2235   CA ASP A 303      10.399  12.790  12.730  2.00  1.00            
ATOM   2236   CB ASP A 303       8.895  12.619  13.002  2.00  1.00            
ATOM   2237   CG ASP A 303       8.672  11.342  13.800  2.00  1.00            
ATOM   2238  OD1 ASP A 303       9.668  10.792  14.342  2.00  1.00            
ATOM   2239  OD2 ASP A 303       7.493  10.910  13.899  2.00  1.00            
ATOM   2240    C ASP A 303      10.802  11.672  11.818  2.00  1.00            
ATOM   2241    O ASP A 303      11.179  10.610  12.312  2.00  1.00            
ATOM   2242    N VAL A 304      10.716  11.861  10.479  2.00  1.00            
ATOM   2243   CA VAL A 304      11.090  10.807   9.570  2.00  1.00            
ATOM   2244   CB VAL A 304      11.123  11.254   8.137  2.00  1.00            
ATOM   2245  CG1 VAL A 304      11.705  10.109   7.293  2.00  1.00            
ATOM   2246  CG2 VAL A 304       9.711  11.684   7.706  2.00  1.00            
ATOM   2247    C VAL A 304      12.501  10.442   9.943  2.00  1.00            
ATOM   2248    O VAL A 304      12.825   9.273  10.147  2.00  1.00            
ATOM   2249    N PHE A 305      13.367  11.464  10.074  2.00  1.00            
ATOM   2250   CA PHE A 305      14.756  11.288  10.395  2.00  1.00            
ATOM   2251   CB PHE A 305      15.527  12.598  10.165  2.00  1.00            
ATOM   2252   CG PHE A 305      16.956  12.295   9.875  2.00  1.00            
ATOM   2253  CD1 PHE A 305      17.338  11.987   8.588  2.00  1.00            
ATOM   2254  CD2 PHE A 305      17.912  12.328  10.861  2.00  1.00            
ATOM   2255  CE1 PHE A 305      18.652  11.714   8.291  2.00  1.00            
ATOM   2256  CE2 PHE A 305      19.227  12.054  10.572  2.00  1.00            
ATOM   2257   CZ PHE A 305      19.598  11.748   9.285  2.00  1.00            
ATOM   2258    C PHE A 305      14.961  10.881  11.822  2.00  1.00            
ATOM   2259    O PHE A 305      15.685   9.927  12.102  2.00  1.00            
ATOM   2260    N ILE A 306      14.298  11.581  12.763  2.00  1.00            
ATOM   2261   CA ILE A 306      14.478  11.334  14.168  2.00  1.00            
ATOM   2262   CB ILE A 306      13.693  12.248  15.072  2.00  1.00            
ATOM   2263  CG1 ILE A 306      14.362  13.633  15.174  2.00  1.00            
ATOM   2264  CG2 ILE A 306      13.539  11.549  16.433  2.00  1.00            
ATOM   2265  CD1 ILE A 306      14.427  14.420  13.869  2.00  1.00            
ATOM   2266    C ILE A 306      14.080   9.917  14.458  2.00  1.00            
ATOM   2267    O ILE A 306      14.649   9.289  15.348  2.00  1.00            
ATOM   2268    N ARG A 307      13.091   9.372  13.718  3.00  1.00            
ATOM   2269   CA ARG A 307      12.630   8.034  13.975  3.00  1.00            
ATOM   2270   CB ARG A 307      11.614   7.547  12.932  3.00  1.00            
ATOM   2271   CG ARG A 307      11.388   6.036  12.972  3.00  1.00            
ATOM   2272   CD ARG A 307      12.200   5.310  11.900  3.00  1.00            
ATOM   2273   NE ARG A 307      11.648   5.744  10.585  3.00  1.00            
ATOM   2274   CZ ARG A 307      10.935   4.868   9.820  3.00  1.00            
ATOM   2275  NH1 ARG A 307      10.854   3.555  10.187  3.00  1.00            
ATOM   2276  NH2 ARG A 307      10.315   5.301   8.683  3.00  1.00            
ATOM   2277    C ARG A 307      13.811   7.099  13.942  3.00  1.00            
ATOM   2278    O ARG A 307      13.979   6.281  14.845  3.00  1.00            
ATOM   2279    N GLN A 308      14.675   7.206  12.914  3.00  1.00            
ATOM   2280   CA GLN A 308      15.826   6.349  12.805  3.00  1.00            
ATOM   2281   CB GLN A 308      16.508   6.426  11.429  3.00  1.00            
ATOM   2282   CG GLN A 308      15.623   5.888  10.301  3.00  1.00            
ATOM   2283   CD GLN A 308      15.400   4.399  10.539  3.00  1.00            
ATOM   2284  OE1 GLN A 308      14.267   3.923  10.558  3.00  1.00            
ATOM   2285  NE2 GLN A 308      16.514   3.639  10.720  3.00  1.00            
ATOM   2286    C GLN A 308      16.832   6.662  13.857  3.00  1.00            
ATOM   2287    O GLN A 308      17.476   5.752  14.377  3.00  1.00            
ATOM   2288    N TYR A 309      16.995   7.945  14.235  4.00  1.00            
ATOM   2289   CA TYR A 309      18.121   8.144  15.091  4.00  1.00            
ATOM   2290   CB TYR A 309      19.207   9.045  14.477  4.00  1.00            
ATOM   2291   CG TYR A 309      18.761  10.466  14.476  4.00  1.00            
ATOM   2292  CD1 TYR A 309      17.680  10.885  13.735  4.00  1.00            
ATOM   2293  CD2 TYR A 309      19.466  11.395  15.205  4.00  1.00            
ATOM   2294  CE1 TYR A 309      17.296  12.207  13.740  4.00  1.00            
ATOM   2295  CE2 TYR A 309      19.089  12.716  15.211  4.00  1.00            
ATOM   2296   CZ TYR A 309      18.002  13.127  14.479  4.00  1.00            
ATOM   2297   OH TYR A 309      17.615  14.485  14.485  4.00  1.00            
ATOM   2298    C TYR A 309      17.773   8.676  16.437  4.00  1.00            
ATOM   2299    O TYR A 309      16.835   9.448  16.623  4.00  1.00            
ATOM   2300    N TYR A 310      18.574   8.228  17.424  4.00  1.00            
ATOM   2301   CA TYR A 310      18.433   8.599  18.796  4.00  1.00            
ATOM   2302   CB TYR A 310      19.185   7.634  19.730  4.00  1.00            
ATOM   2303   CG TYR A 310      18.944   8.023  21.145  4.00  1.00            
ATOM   2304  CD1 TYR A 310      17.774   7.651  21.765  4.00  1.00            
ATOM   2305  CD2 TYR A 310      19.883   8.735  21.855  4.00  1.00            
ATOM   2306  CE1 TYR A 310      17.535   7.994  23.073  4.00  1.00            
ATOM   2307  CE2 TYR A 310      19.650   9.081  23.165  4.00  1.00            
ATOM   2308   CZ TYR A 310      18.474   8.710  23.772  4.00  1.00            
ATOM   2309   OH TYR A 310      18.226   9.058  25.115  4.00  1.00            
ATOM   2310    C TYR A 310      19.052   9.955  18.919  4.00  1.00            
ATOM   2311    O TYR A 310      20.179  10.161  18.470  4.00  1.00            
ATOM   2312    N THR A 311      18.329  10.936  19.504  4.00  1.00            
ATOM   2313   CA THR A 311      18.940  12.231  19.571  4.00  1.00            
ATOM   2314   CB THR A 311      18.422  13.205  18.548  4.00  1.00            
ATOM   2315  OG1 THR A 311      19.173  14.408  18.596  4.00  1.00            
ATOM   2316  CG2 THR A 311      16.936  13.484  18.800  4.00  1.00            
ATOM   2317    C THR A 311      18.841  12.825  20.932  4.00  1.00            
ATOM   2318    O THR A 311      17.873  12.612  21.661  4.00  1.00            
ATOM   2319    N VAL A 312      19.897  13.580  21.304  4.00  1.00            
ATOM   2320   CA VAL A 312      19.959  14.238  22.573  4.00  1.00            
ATOM   2321   CB VAL A 312      21.053  13.730  23.462  4.00  1.00            
ATOM   2322  CG1 VAL A 312      21.055  14.575  24.747  4.00  1.00            
ATOM   2323  CG2 VAL A 312      20.833  12.229  23.696  4.00  1.00            
ATOM   2324    C VAL A 312      20.232  15.680  22.316  4.00  1.00            
ATOM   2325    O VAL A 312      20.948  16.035  21.379  4.00  1.00            
ATOM   2326    N PHE A 313      19.632  16.562  23.139  4.00  1.00            
ATOM   2327   CA PHE A 313      19.879  17.963  22.989  4.00  1.00            
ATOM   2328   CB PHE A 313      18.604  18.817  22.935  4.00  1.00            
ATOM   2329   CG PHE A 313      17.886  18.470  21.678  4.00  1.00            
ATOM   2330  CD1 PHE A 313      18.280  19.027  20.485  4.00  1.00            
ATOM   2331  CD2 PHE A 313      16.823  17.599  21.688  4.00  1.00            
ATOM   2332  CE1 PHE A 313      17.628  18.721  19.314  4.00  1.00            
ATOM   2333  CE2 PHE A 313      16.167  17.288  20.519  4.00  1.00            
ATOM   2334   CZ PHE A 313      16.567  17.849  19.330  4.00  1.00            
ATOM   2335    C PHE A 313      20.617  18.382  24.219  4.00  1.00            
ATOM   2336    O PHE A 313      20.213  18.053  25.332  4.00  1.00            
ATOM   2337    N ASP A 314      21.742  19.102  24.049  4.00  1.00            
ATOM   2338   CA ASP A 314      22.472  19.560  25.194  4.00  1.00            
ATOM   2339   CB ASP A 314      23.950  19.121  25.219  4.00  1.00            
ATOM   2340   CG ASP A 314      24.048  17.715  25.791  4.00  1.00            
ATOM   2341  OD1 ASP A 314      23.844  17.577  27.028  4.00  1.00            
ATOM   2342  OD2 ASP A 314      24.343  16.767  25.017  4.00  1.00            
ATOM   2343    C ASP A 314      22.486  21.036  25.179  4.00  1.00            
ATOM   2344    O ASP A 314      23.085  21.664  24.310  4.00  1.00            
ATOM   2345    N ARG A 315      21.759  21.636  26.122  3.00  1.00            
ATOM   2346   CA ARG A 315      21.852  23.047  26.246  3.00  1.00            
ATOM   2347   CB ARG A 315      20.782  23.651  27.172  3.00  1.00            
ATOM   2348   CG ARG A 315      20.791  25.181  27.182  3.00  1.00            
ATOM   2349   CD ARG A 315      21.956  25.768  27.976  3.00  1.00            
ATOM   2350   NE ARG A 315      21.970  27.237  27.743  3.00  1.00            
ATOM   2351   CZ ARG A 315      23.147  27.923  27.824  3.00  1.00            
ATOM   2352  NH1 ARG A 315      24.307  27.264  28.117  3.00  1.00            
ATOM   2353  NH2 ARG A 315      23.161  29.268  27.598  3.00  1.00            
ATOM   2354    C ARG A 315      23.189  23.321  26.848  3.00  1.00            
ATOM   2355    O ARG A 315      23.822  24.336  26.561  3.00  1.00            
ATOM   2356    N ALA A 316      23.664  22.376  27.688  3.00  1.00            
ATOM   2357   CA ALA A 316      24.847  22.613  28.460  3.00  1.00            
ATOM   2358   CB ALA A 316      25.278  21.386  29.276  3.00  1.00            
ATOM   2359    C ALA A 316      25.976  22.958  27.565  3.00  1.00            
ATOM   2360    O ALA A 316      26.613  23.998  27.722  3.00  1.00            
ATOM   2361    N ASN A 317      26.243  22.095  26.583  3.00  1.00            
ATOM   2362   CA ASN A 317      27.183  22.463  25.581  3.00  1.00            
ATOM   2363   CB ASN A 317      28.270  21.406  25.316  3.00  1.00            
ATOM   2364   CG ASN A 317      29.179  21.349  26.535  3.00  1.00            
ATOM   2365  OD1 ASN A 317      29.576  20.272  26.977  3.00  1.00            
ATOM   2366  ND2 ASN A 317      29.526  22.540  27.093  3.00  1.00            
ATOM   2367    C ASN A 317      26.266  22.472  24.410  3.00  1.00            
ATOM   2368    O ASN A 317      25.603  21.460  24.191  3.00  1.00            
ATOM   2369    N ASN A 318      26.182  23.599  23.661  3.00  1.00            
ATOM   2370   CA ASN A 318      25.224  23.705  22.587  3.00  1.00            
ATOM   2371   CB ASN A 318      25.379  24.979  21.736  3.00  1.00            
ATOM   2372   CG ASN A 318      24.971  26.165  22.597  3.00  1.00            
ATOM   2373  OD1 ASN A 318      24.265  26.010  23.593  3.00  1.00            
ATOM   2374  ND2 ASN A 318      25.422  27.386  22.202  3.00  1.00            
ATOM   2375    C ASN A 318      25.426  22.534  21.712  3.00  1.00            
ATOM   2376    O ASN A 318      26.496  22.345  21.136  3.00  1.00            
ATOM   2377    N LYS A 319      24.390  21.682  21.619  4.00  1.00            
ATOM   2378   CA LYS A 319      24.693  20.479  20.931  4.00  1.00            
ATOM   2379   CB LYS A 319      25.577  19.545  21.787  4.00  1.00            
ATOM   2380   CG LYS A 319      25.915  18.195  21.150  4.00  1.00            
ATOM   2381   CD LYS A 319      26.828  17.310  21.995  4.00  1.00            
ATOM   2382   CE LYS A 319      26.752  15.836  21.591  4.00  1.00            
ATOM   2383   NZ LYS A 319      27.795  15.057  22.293  4.00  1.00            
ATOM   2384    C LYS A 319      23.492  19.705  20.569  4.00  1.00            
ATOM   2385    O LYS A 319      22.409  19.845  21.134  4.00  1.00            
ATOM   2386    N VAL A 320      23.712  18.874  19.543  4.00  1.00            
ATOM   2387   CA VAL A 320      22.795  17.883  19.128  4.00  1.00            
ATOM   2388   CB VAL A 320      22.307  18.074  17.721  4.00  1.00            
ATOM   2389  CG1 VAL A 320      21.440  16.866  17.336  4.00  1.00            
ATOM   2390  CG2 VAL A 320      21.576  19.424  17.628  4.00  1.00            
ATOM   2391    C VAL A 320      23.616  16.635  19.130  4.00  1.00            
ATOM   2392    O VAL A 320      24.764  16.651  18.693  4.00  1.00            
ATOM   2393    N GLY A 321      23.069  15.518  19.639  4.00  1.00            
ATOM   2394   CA GLY A 321      23.866  14.328  19.649  4.00  1.00            
ATOM   2395    C GLY A 321      23.109  13.314  18.881  4.00  1.00            
ATOM   2396    O GLY A 321      21.908  13.145  19.080  4.00  1.00            
ATOM   2397    N LEU A 322      23.790  12.601  17.969  4.00  1.00            
ATOM   2398   CA LEU A 322      23.015  11.656  17.240  4.00  1.00            
ATOM   2399   CB LEU A 322      22.655  12.106  15.808  4.00  1.00            
ATOM   2400   CG LEU A 322      23.846  12.297  14.838  4.00  1.00            
ATOM   2401  CD1 LEU A 322      24.470  10.962  14.395  4.00  1.00            
ATOM   2402  CD2 LEU A 322      23.445  13.179  13.648  4.00  1.00            
ATOM   2403    C LEU A 322      23.716  10.351  17.170  4.00  1.00            
ATOM   2404    O LEU A 322      24.940  10.274  17.063  4.00  1.00            
ATOM   2405    N ALA A 323      22.917   9.276  17.248  4.00  1.00            
ATOM   2406   CA ALA A 323      23.427   7.951  17.129  4.00  1.00            
ATOM   2407   CB ALA A 323      23.738   7.286  18.480  4.00  1.00            
ATOM   2408    C ALA A 323      22.316   7.185  16.507  4.00  1.00            
ATOM   2409    O ALA A 323      21.156   7.582  16.566  4.00  1.00            
ATOM   2410    N PRO A 324      22.655   6.112  15.880  4.00  1.00            
ATOM   2411   CA PRO A 324      21.613   5.349  15.272  4.00  1.00            
ATOM   2412   CD PRO A 324      23.877   6.086  15.089  4.00  1.00            
ATOM   2413   CB PRO A 324      22.286   4.475  14.221  4.00  1.00            
ATOM   2414   CG PRO A 324      23.528   5.287  13.822  4.00  1.00            
ATOM   2415    C PRO A 324      20.952   4.576  16.344  4.00  1.00            
ATOM   2416    O PRO A 324      21.457   4.554  17.468  4.00  1.00            
ATOM   2417    N VAL A 325      19.823   3.933  16.022  4.00  1.00            
ATOM   2418   CA VAL A 325      19.128   3.288  17.075  4.00  1.00            
ATOM   2419   CB VAL A 325      17.653   3.569  17.067  4.00  1.00            
ATOM   2420  CG1 VAL A 325      17.022   2.876  15.847  4.00  1.00            
ATOM   2421  CG2 VAL A 325      17.059   3.135  18.417  4.00  1.00            
ATOM   2422    C VAL A 325      19.304   1.813  16.992  4.00  1.00            
ATOM   2423    O VAL A 325      19.687   1.268  15.958  4.00  1.00            
ATOM   2424    N ALA A 326      19.041   1.144  18.132  1.00  1.00            
ATOM   2425   CA ALA A 326      19.118  -0.279  18.228  1.00  1.00            
ATOM   2426   CB ALA A 326      18.423  -0.998  17.059  1.00  1.00            
ATOM   2427    C ALA A 326      20.577  -0.699  18.233  1.00  1.00            
ATOM   2428    O ALA A 326      21.321  -0.295  17.301  1.00  1.00            
ATOM   2429  OXT ALA A 326      20.959  -1.444  19.175  1.00  1.00            
ATOM   2430    N THR B   1       0.452  19.699   6.079  1.00  0.00            
ATOM   2431   CA THR B   1      -0.372  20.641   5.294  1.00  0.00            
ATOM   2432   CB THR B   1      -1.486  21.187   6.143  1.00  0.00            
ATOM   2433  OG1 THR B   1      -2.316  22.042   5.371  1.00  0.00            
ATOM   2434  CG2 THR B   1      -0.896  21.946   7.343  1.00  0.00            
ATOM   2435    C THR B   1       0.471  21.768   4.784  1.00  0.00            
ATOM   2436    O THR B   1       0.389  22.135   3.613  1.00  0.00            
ATOM   2437    N MET B   2       1.330  22.337   5.653  1.00  0.00            
ATOM   2438   CA MET B   2       2.158  23.426   5.229  1.00  0.00            
ATOM   2439   CB MET B   2       3.097  23.894   6.353  1.00  0.00            
ATOM   2440   CG MET B   2       3.803  25.223   6.088  1.00  0.00            
ATOM   2441   SD MET B   2       2.725  26.683   6.192  1.00  0.00            
ATOM   2442   CE MET B   2       4.087  27.871   6.340  1.00  0.00            
ATOM   2443    C MET B   2       2.997  22.905   4.125  1.00  0.00            
ATOM   2444    O MET B   2       3.059  23.488   3.044  1.00  0.00            
ATOM   2445    N ALA B   3       3.651  21.759   4.370  1.00  0.00            
ATOM   2446   CA ALA B   3       4.396  21.180   3.306  1.00  0.00            
ATOM   2447   CB ALA B   3       5.918  21.199   3.537  1.00  0.00            
ATOM   2448    C ALA B   3       3.975  19.751   3.246  1.00  0.00            
ATOM   2449    O ALA B   3       4.403  18.983   4.107  1.00  0.00            
ATOM   2450    N ARG B   4       3.113  19.389   2.255  1.00  0.00            
ATOM   2451   CA ARG B   4       2.695  18.037   1.957  1.00  0.00            
ATOM   2452   CB ARG B   4       2.897  16.986   3.081  1.00  0.00            
ATOM   2453   CG ARG B   4       2.698  15.527   2.664  1.00  0.00            
ATOM   2454   CD ARG B   4       2.903  14.512   3.788  1.00  0.00            
ATOM   2455   NE ARG B   4       2.295  13.230   3.332  1.00  0.00            
ATOM   2456   CZ ARG B   4       2.985  12.375   2.523  1.00  0.00            
ATOM   2457  NH1 ARG B   4       4.254  12.678   2.120  1.00  0.00            
ATOM   2458  NH2 ARG B   4       2.397  11.215   2.111  1.00  0.00            
ATOM   2459    C ARG B   4       1.254  17.992   1.588  1.00  0.00            
ATOM   2460    O ARG B   4       0.529  18.970   1.766  1.00  0.00            
ATOM   2461    N HIS B   5       0.854  16.834   1.009  1.00  0.00            
ATOM   2462   CA HIS B   5      -0.490  16.442   0.713  1.00  0.00            
ATOM   2463  ND1 HIS B   5      -1.618  18.070   3.866  1.00  0.00            
ATOM   2464   CG HIS B   5      -1.479  17.065   2.935  1.00  0.00            
ATOM   2465   CB HIS B   5      -1.568  17.259   1.453  1.00  0.00            
ATOM   2466  NE2 HIS B   5      -1.239  16.197   5.003  1.00  0.00            
ATOM   2467  CD2 HIS B   5      -1.250  15.928   3.646  1.00  0.00            
ATOM   2468  CE1 HIS B   5      -1.465  17.495   5.086  1.00  0.00            
ATOM   2469    C HIS B   5      -0.735  16.517  -0.762  1.00  0.00            
ATOM   2470    O HIS B   5       0.135  16.978  -1.501  1.00  0.00            
ATOM   2471    N PRO B   6      -1.869  16.059  -1.259  1.00  0.00            
ATOM   2472   CA PRO B   6      -2.893  15.406  -0.468  1.00  0.00            
ATOM   2473   CD PRO B   6      -2.443  16.759  -2.396  1.00  0.00            
ATOM   2474   CB PRO B   6      -4.178  15.485  -1.290  1.00  0.00            
ATOM   2475   CG PRO B   6      -3.965  16.704  -2.202  1.00  0.00            
ATOM   2476    C PRO B   6      -2.476  13.989  -0.213  1.00  0.00            
ATOM   2477    O PRO B   6      -1.610  13.484  -0.926  1.00  0.00            
ATOM   2478    N HIS B   7      -3.054  13.338   0.812  1.00  0.00            
ATOM   2479   CA HIS B   7      -2.749  11.963   1.096  1.00  0.00            
ATOM   2480  ND1 HIS B   7      -0.902   9.452   2.301  1.00  0.00            
ATOM   2481   CG HIS B   7      -0.904  10.203   1.147  1.00  0.00            
ATOM   2482   CB HIS B   7      -1.239  11.664   1.093  1.00  0.00            
ATOM   2483  NE2 HIS B   7      -0.335   8.077   0.648  1.00  0.00            
ATOM   2484  CD2 HIS B   7      -0.556   9.347   0.146  1.00  0.00            
ATOM   2485  CE1 HIS B   7      -0.555   8.190   1.946  1.00  0.00            
ATOM   2486    C HIS B   7      -3.252  11.752   2.475  1.00  0.00            
ATOM   2487    O HIS B   7      -3.503  12.724   3.191  1.00  0.00            
ATOM   2488    N PRO B   8      -3.457  10.534   2.886  1.00  0.00            
ATOM   2489   CA PRO B   8      -3.929  10.377   4.222  1.00  0.00            
ATOM   2490   CD PRO B   8      -3.901   9.460   2.023  1.00  0.00            
ATOM   2491   CB PRO B   8      -4.458   8.942   4.330  1.00  0.00            
ATOM   2492   CG PRO B   8      -4.051   8.277   2.998  1.00  0.00            
ATOM   2493    C PRO B   8      -2.819  10.734   5.123  1.00  0.00            
ATOM   2494    O PRO B   8      -1.838   9.990   5.159  1.00  0.00            
ATOM   2495    N HIS B   9      -2.958  11.840   5.882  1.00  0.00            
ATOM   2496   CA HIS B   9      -1.873  12.184   6.739  1.00  0.00            
ATOM   2497  ND1 HIS B   9       1.126  10.911   7.373  1.00  0.00            
ATOM   2498   CG HIS B   9       0.671  12.112   6.877  1.00  0.00            
ATOM   2499   CB HIS B   9      -0.527  12.233   5.991  1.00  0.00            
ATOM   2500  NE2 HIS B   9       2.517  12.475   8.120  1.00  0.00            
ATOM   2501  CD2 HIS B   9       1.532  13.058   7.343  1.00  0.00            
ATOM   2502  CE1 HIS B   9       2.231  11.185   8.109  1.00  0.00            
ATOM   2503    C HIS B   9      -2.103  13.563   7.251  1.00  0.00            
ATOM   2504    O HIS B   9      -2.494  14.454   6.500  1.00  0.00            
ATOM   2505    N LEU B  10      -1.917  13.764   8.567  1.00  0.00            
ATOM   2506   CA LEU B  10      -2.083  15.080   9.100  1.00  0.00            
ATOM   2507   CB LEU B  10      -2.145  15.110  10.637  1.00  0.00            
ATOM   2508   CG LEU B  10      -3.297  14.291  11.244  1.00  0.00            
ATOM   2509  CD1 LEU B  10      -4.663  14.789  10.744  1.00  0.00            
ATOM   2510  CD2 LEU B  10      -3.077  12.782  11.057  1.00  0.00            
ATOM   2511    C LEU B  10      -0.934  15.986   8.737  1.00  0.00            
ATOM   2512    O LEU B  10      -1.131  17.079   8.209  1.00  0.00            
ATOM   2513    N SER B  11       0.306  15.516   8.998  1.00  0.00            
ATOM   2514   CA SER B  11       1.525  16.259   8.792  1.00  0.00            
ATOM   2515   CB SER B  11       1.942  16.360   7.313  1.00  0.00            
ATOM   2516   OG SER B  11       0.950  17.044   6.563  1.00  0.00            
ATOM   2517    C SER B  11       1.449  17.636   9.397  1.00  0.00            
ATOM   2518    O SER B  11       1.583  18.631   8.687  1.00  0.00            
ATOM   2519    N PHE B  12       1.234  17.733  10.732  1.00  0.00            
ATOM   2520   CA PHE B  12       1.196  19.021  11.383  1.00  0.00            
ATOM   2521   CB PHE B  12       0.642  18.960  12.814  1.00  0.00            
ATOM   2522   CG PHE B  12       0.297  20.347  13.227  1.00  0.00            
ATOM   2523  CD1 PHE B  12      -0.956  20.844  12.953  1.00  0.00            
ATOM   2524  CD2 PHE B  12       1.209  21.147  13.875  1.00  0.00            
ATOM   2525  CE1 PHE B  12      -1.299  22.119  13.326  1.00  0.00            
ATOM   2526  CE2 PHE B  12       0.872  22.426  14.251  1.00  0.00            
ATOM   2527   CZ PHE B  12      -0.385  22.911  13.976  1.00  0.00            
ATOM   2528    C PHE B  12       2.620  19.486  11.463  1.00  0.00            
ATOM   2529    O PHE B  12       3.484  18.763  11.958  1.00  0.00            
ATOM   2530    N MET B  13       2.915  20.700  10.954  1.00  0.00            
ATOM   2531   CA MET B  13       4.263  21.188  11.038  1.00  0.00            
ATOM   2532   CB MET B  13       4.847  21.620   9.684  1.00  0.00            
ATOM   2533   CG MET B  13       5.091  20.448   8.729  1.00  0.00            
ATOM   2534   SD MET B  13       5.790  20.918   7.117  1.00  0.00            
ATOM   2535   CE MET B  13       7.411  21.427   7.764  1.00  0.00            
ATOM   2536    C MET B  13       4.222  22.391  11.933  1.00  0.00            
ATOM   2537    O MET B  13       3.905  23.489  11.480  1.00  0.00            
ATOM   2538    N ALA B  14       4.531  22.218  13.238  1.00  0.00            
ATOM   2539   CA ALA B  14       4.575  23.358  14.112  1.00  0.00            
ATOM   2540   CB ALA B  14       4.129  23.070  15.550  1.00  0.00            
ATOM   2541    C ALA B  14       6.011  23.738  14.115  1.00  0.00            
ATOM   2542    O ALA B  14       6.878  22.941  14.469  1.00  0.00            
ATOM   2543    N ILE B  15       6.295  24.981  13.691  1.00  0.00            
ATOM   2544   CA ILE B  15       7.643  25.420  13.543  1.00  0.00            
ATOM   2545   CB ILE B  15       8.130  25.223  12.121  1.00  0.00            
ATOM   2546  CG1 ILE B  15       7.237  25.917  11.085  1.00  0.00            
ATOM   2547  CG2 ILE B  15       8.256  23.703  11.896  1.00  0.00            
ATOM   2548  CD1 ILE B  15       7.835  25.946   9.678  1.00  0.00            
ATOM   2549    C ILE B  15       7.727  26.813  14.075  1.00  0.00            
ATOM   2550    O ILE B  15       6.751  27.335  14.614  1.00  0.00            
ATOM   2551    N PRO B  16       8.859  27.443  13.963  1.00  0.00            
ATOM   2552   CA PRO B  16       9.063  28.639  14.731  1.00  0.00            
ATOM   2553   CD PRO B  16      10.102  26.692  13.845  1.00  0.00            
ATOM   2554   CB PRO B  16      10.559  28.894  14.723  1.00  0.00            
ATOM   2555   CG PRO B  16      11.169  27.492  14.610  1.00  0.00            
ATOM   2556    C PRO B  16       8.291  29.889  14.587  1.00  0.00            
ATOM   2557    O PRO B  16       7.989  30.363  13.498  1.00  0.00            
ATOM   2558    N PRO B  17       8.112  30.413  15.766  1.00  0.00            
ATOM   2559   CA PRO B  17       7.413  31.639  16.006  1.00  0.00            
ATOM   2560   CD PRO B  17       8.102  29.540  16.925  1.00  0.00            
ATOM   2561   CB PRO B  17       7.180  31.696  17.513  1.00  0.00            
ATOM   2562   CG PRO B  17       7.175  30.222  17.941  1.00  0.00            
ATOM   2563    C PRO B  17       7.979  32.897  15.464  1.00  0.00            
ATOM   2564    O PRO B  17       7.200  33.826  15.255  1.00  0.00            
ATOM   2565    N LYS B  18       9.300  33.016  15.239  1.00  0.00            
ATOM   2566   CA LYS B  18       9.647  34.346  14.845  1.00  0.00            
ATOM   2567   CB LYS B  18       9.915  35.258  16.062  1.00  0.00            
ATOM   2568   CG LYS B  18       9.833  36.758  15.768  1.00  0.00            
ATOM   2569   CD LYS B  18       8.417  37.247  15.463  1.00  0.00            
ATOM   2570   CE LYS B  18       7.642  37.672  16.712  1.00  0.00            
ATOM   2571   NZ LYS B  18       6.277  38.101  16.340  1.00  0.00            
ATOM   2572    C LYS B  18      10.845  34.372  13.960  1.00  0.00            
ATOM   2573    O LYS B  18      11.325  33.334  13.504  1.00  0.00            
ATOM   2574    N LYS B  19      11.320  35.606  13.674  1.00  0.00            
ATOM   2575   CA LYS B  19      12.495  35.811  12.890  1.00  0.00            
ATOM   2576   CB LYS B  19      12.984  37.272  12.893  1.00  0.00            
ATOM   2577   CG LYS B  19      13.342  37.802  14.284  1.00  0.00            
ATOM   2578   CD LYS B  19      14.098  39.134  14.253  1.00  0.00            
ATOM   2579   CE LYS B  19      14.461  39.673  15.637  1.00  0.00            
ATOM   2580   NZ LYS B  19      13.234  40.060  16.366  1.00  0.00            
ATOM   2581    C LYS B  19      13.519  34.968  13.568  1.00  0.00            
ATOM   2582    O LYS B  19      13.683  35.020  14.786  1.00  0.00            
ATOM   2583    N ASN B  20      14.225  34.144  12.782  1.00  0.00            
ATOM   2584   CA ASN B  20      15.111  33.190  13.367  1.00  0.00            
ATOM   2585   CB ASN B  20      15.492  32.038  12.421  1.00  0.00            
ATOM   2586   CG ASN B  20      14.300  31.097  12.309  1.00  0.00            
ATOM   2587  OD1 ASN B  20      13.396  31.109  13.144  1.00  0.00            
ATOM   2588  ND2 ASN B  20      14.307  30.242  11.252  1.00  0.00            
ATOM   2589    C ASN B  20      16.370  33.820  13.828  1.00  0.00            
ATOM   2590    O ASN B  20      16.621  35.009  13.634  1.00  0.00            
ATOM   2591    N GLN B  21      17.186  32.981  14.487  1.00  0.00            
ATOM   2592   CA GLN B  21      18.427  33.371  15.067  1.00  0.00            
ATOM   2593   CB GLN B  21      19.315  34.273  14.194  1.00  0.00            
ATOM   2594   CG GLN B  21      19.901  33.558  12.978  1.00  0.00            
ATOM   2595   CD GLN B  21      21.063  34.399  12.469  1.00  0.00            
ATOM   2596  OE1 GLN B  21      22.203  34.222  12.895  1.00  0.00            
ATOM   2597  NE2 GLN B  21      20.772  35.350  11.541  1.00  0.00            
ATOM   2598    C GLN B  21      18.113  34.117  16.355  1.00  0.00            
ATOM   2599    O GLN B  21      18.032  33.442  17.417  1.00  0.00            
ATOM   2600  OXT GLN B  21      17.949  35.365  16.299  1.00  0.00            
END
