# Supplementary material for: Integrative modeling of diverse protein-peptide systems using CABS-dock
Source: PLoS Comput Biol. 2023 Jul 5;19(7):e1011275. doi: 10.1371/journal.pcbi.1011275 (PMC10351741; doi:10.1371/journal.pcbi.1011275)
Supplement: S1 File — Files in pdb format containing atomic coordinates of the structures obtained in this study: the highest-scored amyloid models and 10 examples of the docked peptide for each enzyme-substrate complex. (ZIP) [file pcbi.1011275.s006.zip › 5_pepsin_TMARHPHPHLSFMAIPPKKNQ/987.pdb]

CRYST1    0.000    0.000    0.000   0.00   0.00   0.00 P 1           1
ATOM      1    N ILE A   1      15.827  12.484  34.154  1.00  1.00            
ATOM      2   CA ILE A   1      15.176  12.292  35.470  1.00  1.00            
ATOM      3   CB ILE A   1      15.270  13.548  36.284  1.00  1.00            
ATOM      4  CG1 ILE A   1      16.737  13.869  36.612  1.00  1.00            
ATOM      5  CG2 ILE A   1      14.408  13.350  37.540  1.00  1.00            
ATOM      6  CD1 ILE A   1      17.406  12.803  37.480  1.00  1.00            
ATOM      7    C ILE A   1      13.742  11.953  35.286  1.00  1.00            
ATOM      8    O ILE A   1      13.245  10.990  35.866  1.00  1.00            
ATOM      9    N GLY A   2      13.035  12.729  34.449  4.00  1.00            
ATOM     10   CA GLY A   2      11.650  12.420  34.298  4.00  1.00            
ATOM     11    C GLY A   2      11.417  11.878  32.927  4.00  1.00            
ATOM     12    O GLY A   2      11.622  12.572  31.932  4.00  1.00            
ATOM     13    N ASP A   3      10.946  10.616  32.849  4.00  1.00            
ATOM     14   CA ASP A   3      10.714   9.985  31.580  4.00  1.00            
ATOM     15   CB ASP A   3      10.934   8.465  31.594  4.00  1.00            
ATOM     16   CG ASP A   3      12.428   8.237  31.752  4.00  1.00            
ATOM     17  OD1 ASP A   3      13.212   9.054  31.200  4.00  1.00            
ATOM     18  OD2 ASP A   3      12.808   7.248  32.433  4.00  1.00            
ATOM     19    C ASP A   3       9.305  10.237  31.168  4.00  1.00            
ATOM     20    O ASP A   3       8.391  10.204  31.990  4.00  1.00            
ATOM     21    N GLU A   4       9.105  10.534  29.869  4.00  1.00            
ATOM     22   CA GLU A   4       7.782  10.729  29.359  4.00  1.00            
ATOM     23   CB GLU A   4       7.557  12.106  28.717  4.00  1.00            
ATOM     24   CG GLU A   4       7.480  13.264  29.708  4.00  1.00            
ATOM     25   CD GLU A   4       7.325  14.531  28.881  4.00  1.00            
ATOM     26  OE1 GLU A   4       8.376  15.089  28.465  4.00  1.00            
ATOM     27  OE2 GLU A   4       6.162  14.951  28.642  4.00  1.00            
ATOM     28    C GLU A   4       7.591   9.742  28.278  4.00  1.00            
ATOM     29    O GLU A   4       8.438   9.550  27.406  4.00  1.00            
ATOM     30    N PRO A   5       6.485   9.082  28.354  4.00  1.00            
ATOM     31   CA PRO A   5       6.187   8.152  27.321  4.00  1.00            
ATOM     32   CD PRO A   5       5.900   8.694  29.625  4.00  1.00            
ATOM     33   CB PRO A   5       5.185   7.156  27.906  4.00  1.00            
ATOM     34   CG PRO A   5       4.714   7.805  29.220  4.00  1.00            
ATOM     35    C PRO A   5       5.669   8.981  26.214  4.00  1.00            
ATOM     36    O PRO A   5       5.247  10.109  26.461  4.00  1.00            
ATOM     37    N LEU A   6       5.699   8.457  24.987  4.00  1.00            
ATOM     38   CA LEU A   6       5.284   9.276  23.902  4.00  1.00            
ATOM     39   CB LEU A   6       6.473   9.504  22.951  4.00  1.00            
ATOM     40   CG LEU A   6       6.290  10.451  21.756  4.00  1.00            
ATOM     41  CD1 LEU A   6       7.597  10.484  20.962  4.00  1.00            
ATOM     42  CD2 LEU A   6       5.105  10.093  20.854  4.00  1.00            
ATOM     43    C LEU A   6       4.224   8.510  23.171  4.00  1.00            
ATOM     44    O LEU A   6       4.319   7.291  23.030  4.00  1.00            
ATOM     45    N GLU A   7       3.168   9.203  22.699  4.00  1.00            
ATOM     46   CA GLU A   7       2.136   8.542  21.950  4.00  1.00            
ATOM     47   CB GLU A   7       0.752   9.204  22.103  4.00  1.00            
ATOM     48   CG GLU A   7       0.180   9.229  23.522  4.00  1.00            
ATOM     49   CD GLU A   7      -1.090  10.075  23.475  4.00  1.00            
ATOM     50  OE1 GLU A   7      -1.669  10.216  22.364  4.00  1.00            
ATOM     51  OE2 GLU A   7      -1.495  10.595  24.548  4.00  1.00            
ATOM     52    C GLU A   7       2.497   8.768  20.508  4.00  1.00            
ATOM     53    O GLU A   7       2.495   9.906  20.040  4.00  1.00            
ATOM     54    N ASN A   8       2.820   7.692  19.763  4.00  1.00            
ATOM     55   CA ASN A   8       3.269   7.829  18.400  4.00  1.00            
ATOM     56   CB ASN A   8       3.824   6.518  17.816  4.00  1.00            
ATOM     57   CG ASN A   8       4.598   6.868  16.552  4.00  1.00            
ATOM     58  OD1 ASN A   8       5.416   7.786  16.544  4.00  1.00            
ATOM     59  ND2 ASN A   8       4.330   6.117  15.451  4.00  1.00            
ATOM     60    C ASN A   8       2.174   8.309  17.469  4.00  1.00            
ATOM     61    O ASN A   8       2.388   9.231  16.686  4.00  1.00            
ATOM     62    N TYR A   9       0.957   7.725  17.531  4.00  1.00            
ATOM     63   CA TYR A   9      -0.132   8.104  16.654  4.00  1.00            
ATOM     64   CB TYR A   9      -0.973   9.310  17.116  4.00  1.00            
ATOM     65   CG TYR A   9      -1.978   8.805  18.095  4.00  1.00            
ATOM     66  CD1 TYR A   9      -3.200   8.369  17.631  4.00  1.00            
ATOM     67  CD2 TYR A   9      -1.718   8.750  19.444  4.00  1.00            
ATOM     68  CE1 TYR A   9      -4.154   7.892  18.496  4.00  1.00            
ATOM     69  CE2 TYR A   9      -2.669   8.271  20.316  4.00  1.00            
ATOM     70   CZ TYR A   9      -3.889   7.847  19.843  4.00  1.00            
ATOM     71   OH TYR A   9      -4.865   7.358  20.737  4.00  1.00            
ATOM     72    C TYR A   9       0.227   8.293  15.200  4.00  1.00            
ATOM     73    O TYR A   9       0.582   9.389  14.769  4.00  1.00            
ATOM     74    N LEU A  10       0.158   7.186  14.421  3.00  1.00            
ATOM     75   CA LEU A  10       0.250   7.146  12.977  3.00  1.00            
ATOM     76   CB LEU A  10      -0.791   8.037  12.264  3.00  1.00            
ATOM     77   CG LEU A  10      -2.234   7.495  12.249  3.00  1.00            
ATOM     78  CD1 LEU A  10      -2.348   6.256  11.345  3.00  1.00            
ATOM     79  CD2 LEU A  10      -2.768   7.256  13.668  3.00  1.00            
ATOM     80    C LEU A  10       1.570   7.502  12.368  3.00  1.00            
ATOM     81    O LEU A  10       1.598   7.824  11.181  3.00  1.00            
ATOM     82    N ASP A  11       2.694   7.430  13.103  3.00  1.00            
ATOM     83   CA ASP A  11       3.955   7.725  12.470  3.00  1.00            
ATOM     84   CB ASP A  11       4.263   6.842  11.245  3.00  1.00            
ATOM     85   CG ASP A  11       4.561   5.417  11.674  3.00  1.00            
ATOM     86  OD1 ASP A  11       3.878   4.911  12.601  3.00  1.00            
ATOM     87  OD2 ASP A  11       5.498   4.820  11.077  3.00  1.00            
ATOM     88    C ASP A  11       3.887   9.113  11.918  3.00  1.00            
ATOM     89    O ASP A  11       4.561   9.424  10.937  3.00  1.00            
ATOM     90    N THR A  12       3.075   9.993  12.526  3.00  1.00            
ATOM     91   CA THR A  12       2.971  11.298  11.951  3.00  1.00            
ATOM     92   CB THR A  12       1.613  11.571  11.366  3.00  1.00            
ATOM     93  OG1 THR A  12       1.619  12.796  10.650  3.00  1.00            
ATOM     94  CG2 THR A  12       0.582  11.622  12.506  3.00  1.00            
ATOM     95    C THR A  12       3.215  12.303  13.014  3.00  1.00            
ATOM     96    O THR A  12       3.809  13.350  12.764  3.00  1.00            
ATOM     97    N GLU A  13       2.779  12.004  14.246  4.00  1.00            
ATOM     98   CA GLU A  13       2.932  13.013  15.237  4.00  1.00            
ATOM     99   CB GLU A  13       1.605  13.712  15.570  4.00  1.00            
ATOM    100   CG GLU A  13       1.103  14.515  14.365  4.00  1.00            
ATOM    101   CD GLU A  13      -0.212  15.197  14.706  4.00  1.00            
ATOM    102  OE1 GLU A  13      -0.948  14.667  15.578  4.00  1.00            
ATOM    103  OE2 GLU A  13      -0.502  16.259  14.090  4.00  1.00            
ATOM    104    C GLU A  13       3.535  12.420  16.466  4.00  1.00            
ATOM    105    O GLU A  13       3.904  11.248  16.505  4.00  1.00            
ATOM    106    N TYR A  14       3.686  13.275  17.490  4.00  1.00            
ATOM    107   CA TYR A  14       4.369  12.981  18.716  4.00  1.00            
ATOM    108   CB TYR A  14       5.546  13.976  18.777  4.00  1.00            
ATOM    109   CG TYR A  14       6.699  13.675  19.670  4.00  1.00            
ATOM    110  CD1 TYR A  14       6.684  13.947  21.020  4.00  1.00            
ATOM    111  CD2 TYR A  14       7.833  13.140  19.106  4.00  1.00            
ATOM    112  CE1 TYR A  14       7.790  13.665  21.790  4.00  1.00            
ATOM    113  CE2 TYR A  14       8.941  12.861  19.867  4.00  1.00            
ATOM    114   CZ TYR A  14       8.917  13.125  21.215  4.00  1.00            
ATOM    115   OH TYR A  14      10.054  12.838  21.997  4.00  1.00            
ATOM    116    C TYR A  14       3.422  13.419  19.780  4.00  1.00            
ATOM    117    O TYR A  14       2.806  14.479  19.668  4.00  1.00            
ATOM    118    N PHE A  15       3.262  12.617  20.841  4.00  1.00            
ATOM    119   CA PHE A  15       2.404  13.068  21.888  4.00  1.00            
ATOM    120   CB PHE A  15       1.016  12.405  21.883  4.00  1.00            
ATOM    121   CG PHE A  15       0.335  12.809  20.624  4.00  1.00            
ATOM    122  CD1 PHE A  15       0.532  12.091  19.466  4.00  1.00            
ATOM    123  CD2 PHE A  15      -0.493  13.908  20.597  4.00  1.00            
ATOM    124  CE1 PHE A  15      -0.094  12.458  18.298  4.00  1.00            
ATOM    125  CE2 PHE A  15      -1.121  14.279  19.430  4.00  1.00            
ATOM    126   CZ PHE A  15      -0.923  13.554  18.281  4.00  1.00            
ATOM    127    C PHE A  15       3.061  12.663  23.151  4.00  1.00            
ATOM    128    O PHE A  15       3.832  11.706  23.205  4.00  1.00            
ATOM    129    N GLY A  16       2.779  13.436  24.200  4.00  1.00            
ATOM    130   CA GLY A  16       3.249  13.136  25.505  4.00  1.00            
ATOM    131    C GLY A  16       2.242  13.798  26.344  4.00  1.00            
ATOM    132    O GLY A  16       1.691  14.833  25.972  4.00  1.00            
ATOM    133    N THR A  17       1.985  13.234  27.521  4.00  1.00            
ATOM    134   CA THR A  17       0.908  13.797  28.247  4.00  1.00            
ATOM    135   CB THR A  17       0.005  12.746  28.814  4.00  1.00            
ATOM    136  OG1 THR A  17      -1.084  13.337  29.506  4.00  1.00            
ATOM    137  CG2 THR A  17       0.835  11.866  29.766  4.00  1.00            
ATOM    138    C THR A  17       1.450  14.542  29.400  4.00  1.00            
ATOM    139    O THR A  17       2.462  14.168  29.990  4.00  1.00            
ATOM    140    N ILE A  18       0.784  15.659  29.718  4.00  1.00            
ATOM    141   CA ILE A  18       1.177  16.398  30.864  4.00  1.00            
ATOM    142   CB ILE A  18       1.995  17.620  30.558  4.00  1.00            
ATOM    143  CG1 ILE A  18       3.347  17.202  29.951  4.00  1.00            
ATOM    144  CG2 ILE A  18       2.129  18.448  31.846  4.00  1.00            
ATOM    145  CD1 ILE A  18       4.167  18.372  29.411  4.00  1.00            
ATOM    146    C ILE A  18      -0.071  16.822  31.582  4.00  1.00            
ATOM    147    O ILE A  18      -1.108  17.030  30.955  4.00  1.00            
ATOM    148    N GLY A  19      -0.009  16.942  32.928  4.00  1.00            
ATOM    149   CA GLY A  19      -1.162  17.346  33.692  4.00  1.00            
ATOM    150    C GLY A  19      -0.917  18.755  34.141  4.00  1.00            
ATOM    151    O GLY A  19       0.221  19.144  34.388  4.00  1.00            
ATOM    152    N ILE A  20      -1.994  19.559  34.265  4.00  1.00            
ATOM    153   CA ILE A  20      -1.842  20.940  34.641  4.00  1.00            
ATOM    154   CB ILE A  20      -2.448  21.908  33.671  4.00  1.00            
ATOM    155  CG1 ILE A  20      -1.887  21.736  32.262  4.00  1.00            
ATOM    156  CG2 ILE A  20      -2.248  23.324  34.239  4.00  1.00            
ATOM    157  CD1 ILE A  20      -2.791  22.340  31.189  4.00  1.00            
ATOM    158    C ILE A  20      -2.689  21.176  35.851  4.00  1.00            
ATOM    159    O ILE A  20      -3.760  20.586  35.994  4.00  1.00            
ATOM    160    N GLY A  21      -2.213  22.042  36.760  3.00  1.00            
ATOM    161   CA GLY A  21      -3.027  22.465  37.864  3.00  1.00            
ATOM    162    C GLY A  21      -2.944  21.466  38.982  3.00  1.00            
ATOM    163    O GLY A  21      -2.412  20.372  38.816  3.00  1.00            
ATOM    164    N THR A  22      -3.486  21.859  40.157  3.00  1.00            
ATOM    165   CA THR A  22      -3.467  21.064  41.348  3.00  1.00            
ATOM    166   CB THR A  22      -3.903  21.847  42.565  3.00  1.00            
ATOM    167  OG1 THR A  22      -3.019  22.943  42.757  3.00  1.00            
ATOM    168  CG2 THR A  22      -3.879  20.924  43.793  3.00  1.00            
ATOM    169    C THR A  22      -4.320  19.836  41.231  3.00  1.00            
ATOM    170    O THR A  22      -3.851  18.748  41.553  3.00  1.00            
ATOM    171    N PRO A  23      -5.534  19.933  40.762  3.00  1.00            
ATOM    172   CA PRO A  23      -6.340  18.749  40.640  3.00  1.00            
ATOM    173   CD PRO A  23      -6.339  21.134  40.927  3.00  1.00            
ATOM    174   CB PRO A  23      -7.759  19.242  40.366  3.00  1.00            
ATOM    175   CG PRO A  23      -7.794  20.645  40.997  3.00  1.00            
ATOM    176    C PRO A  23      -5.775  17.948  39.526  3.00  1.00            
ATOM    177    O PRO A  23      -6.118  16.778  39.373  3.00  1.00            
ATOM    178    N ALA A  24      -4.908  18.582  38.716  3.00  1.00            
ATOM    179   CA ALA A  24      -4.331  17.963  37.561  3.00  1.00            
ATOM    180   CB ALA A  24      -3.791  16.542  37.823  3.00  1.00            
ATOM    181    C ALA A  24      -5.406  17.890  36.535  3.00  1.00            
ATOM    182    O ALA A  24      -6.498  17.382  36.787  3.00  1.00            
ATOM    183    N GLN A  25      -5.107  18.430  35.344  4.00  1.00            
ATOM    184   CA GLN A  25      -6.011  18.345  34.244  4.00  1.00            
ATOM    185   CB GLN A  25      -6.362  19.682  33.576  4.00  1.00            
ATOM    186   CG GLN A  25      -7.489  19.529  32.554  4.00  1.00            
ATOM    187   CD GLN A  25      -8.683  18.940  33.293  4.00  1.00            
ATOM    188  OE1 GLN A  25      -8.713  17.748  33.598  4.00  1.00            
ATOM    189  NE2 GLN A  25      -9.694  19.796  33.599  4.00  1.00            
ATOM    190    C GLN A  25      -5.230  17.525  33.268  4.00  1.00            
ATOM    191    O GLN A  25      -4.021  17.371  33.440  4.00  1.00            
ATOM    192    N ASP A  26      -5.863  16.925  32.244  4.00  1.00            
ATOM    193   CA ASP A  26      -5.010  16.126  31.412  4.00  1.00            
ATOM    194   CB ASP A  26      -5.347  14.622  31.405  4.00  1.00            
ATOM    195   CG ASP A  26      -6.744  14.423  30.832  4.00  1.00            
ATOM    196  OD1 ASP A  26      -7.709  14.979  31.417  4.00  1.00            
ATOM    197  OD2 ASP A  26      -6.862  13.711  29.798  4.00  1.00            
ATOM    198    C ASP A  26      -5.048  16.583  30.012  4.00  1.00            
ATOM    199    O ASP A  26      -6.104  16.682  29.389  4.00  1.00            
ATOM    200    N PHE A  27      -3.857  16.889  29.479  4.00  1.00            
ATOM    201   CA PHE A  27      -3.851  17.230  28.103  4.00  1.00            
ATOM    202   CB PHE A  27      -3.801  18.743  27.833  4.00  1.00            
ATOM    203   CG PHE A  27      -2.485  19.250  28.299  4.00  1.00            
ATOM    204  CD1 PHE A  27      -2.276  19.526  29.628  4.00  1.00            
ATOM    205  CD2 PHE A  27      -1.454  19.429  27.407  4.00  1.00            
ATOM    206  CE1 PHE A  27      -1.056  19.990  30.053  4.00  1.00            
ATOM    207  CE2 PHE A  27      -0.233  19.896  27.832  4.00  1.00            
ATOM    208   CZ PHE A  27      -0.033  20.178  29.160  4.00  1.00            
ATOM    209    C PHE A  27      -2.666  16.593  27.487  4.00  1.00            
ATOM    210    O PHE A  27      -1.589  16.547  28.078  4.00  1.00            
ATOM    211    N THR A  28      -2.848  16.063  26.267  4.00  1.00            
ATOM    212   CA THR A  28      -1.722  15.491  25.611  4.00  1.00            
ATOM    213   CB THR A  28      -2.042  14.302  24.747  4.00  1.00            
ATOM    214  OG1 THR A  28      -0.845  13.747  24.221  4.00  1.00            
ATOM    215  CG2 THR A  28      -2.976  14.736  23.606  4.00  1.00            
ATOM    216    C THR A  28      -1.184  16.578  24.745  4.00  1.00            
ATOM    217    O THR A  28      -1.929  17.242  24.026  4.00  1.00            
ATOM    218    N VAL A  29       0.137  16.812  24.819  4.00  1.00            
ATOM    219   CA VAL A  29       0.710  17.892  24.072  4.00  1.00            
ATOM    220   CB VAL A  29       1.267  18.961  24.966  4.00  1.00            
ATOM    221  CG1 VAL A  29       2.289  18.317  25.918  4.00  1.00            
ATOM    222  CG2 VAL A  29       1.865  20.074  24.092  4.00  1.00            
ATOM    223    C VAL A  29       1.841  17.345  23.256  4.00  1.00            
ATOM    224    O VAL A  29       2.488  16.375  23.648  4.00  1.00            
ATOM    225    N ILE A  30       2.094  17.956  22.077  4.00  1.00            
ATOM    226   CA ILE A  30       3.188  17.535  21.244  4.00  1.00            
ATOM    227   CB ILE A  30       3.068  17.981  19.810  4.00  1.00            
ATOM    228  CG1 ILE A  30       4.255  17.454  18.983  4.00  1.00            
ATOM    229  CG2 ILE A  30       2.898  19.508  19.773  4.00  1.00            
ATOM    230  CD1 ILE A  30       4.076  17.639  17.476  4.00  1.00            
ATOM    231    C ILE A  30       4.413  18.168  21.838  4.00  1.00            
ATOM    232    O ILE A  30       4.467  19.383  22.021  4.00  1.00            
ATOM    233    N PHE A  31       5.425  17.344  22.181  4.00  1.00            
ATOM    234   CA PHE A  31       6.655  17.843  22.731  4.00  1.00            
ATOM    235   CB PHE A  31       7.443  16.731  23.431  4.00  1.00            
ATOM    236   CG PHE A  31       8.486  17.381  24.254  4.00  1.00            
ATOM    237  CD1 PHE A  31       9.659  17.807  23.681  4.00  1.00            
ATOM    238  CD2 PHE A  31       8.274  17.576  25.598  4.00  1.00            
ATOM    239  CE1 PHE A  31      10.618  18.413  24.451  4.00  1.00            
ATOM    240  CE2 PHE A  31       9.232  18.181  26.372  4.00  1.00            
ATOM    241   CZ PHE A  31      10.409  18.596  25.797  4.00  1.00            
ATOM    242    C PHE A  31       7.407  18.226  21.498  4.00  1.00            
ATOM    243    O PHE A  31       7.837  17.362  20.737  4.00  1.00            
ATOM    244    N ASP A  32       7.571  19.539  21.245  4.00  1.00            
ATOM    245   CA ASP A  32       8.177  19.889  19.994  4.00  1.00            
ATOM    246   CB ASP A  32       7.269  20.766  19.114  4.00  1.00            
ATOM    247   CG ASP A  32       7.811  20.732  17.695  4.00  1.00            
ATOM    248  OD1 ASP A  32       8.830  20.032  17.465  4.00  1.00            
ATOM    249  OD2 ASP A  32       7.216  21.407  16.818  4.00  1.00            
ATOM    250    C ASP A  32       9.455  20.640  20.239  4.00  1.00            
ATOM    251    O ASP A  32       9.527  21.493  21.122  4.00  1.00            
ATOM    252    N THR A  33      10.513  20.300  19.467  3.00  1.00            
ATOM    253   CA THR A  33      11.810  20.917  19.573  3.00  1.00            
ATOM    254   CB THR A  33      12.829  20.238  18.704  3.00  1.00            
ATOM    255  OG1 THR A  33      12.929  18.866  19.051  3.00  1.00            
ATOM    256  CG2 THR A  33      14.191  20.927  18.899  3.00  1.00            
ATOM    257    C THR A  33      11.744  22.351  19.152  3.00  1.00            
ATOM    258    O THR A  33      12.206  23.241  19.860  3.00  1.00            
ATOM    259    N GLY A  34      11.152  22.642  17.982  3.00  1.00            
ATOM    260   CA GLY A  34      11.134  24.025  17.606  3.00  1.00            
ATOM    261    C GLY A  34      10.121  24.671  18.476  3.00  1.00            
ATOM    262    O GLY A  34       9.157  24.041  18.910  3.00  1.00            
ATOM    263    N SER A  35      10.335  25.964  18.755  1.00  1.00            
ATOM    264   CA SER A  35       9.415  26.727  19.528  1.00  1.00            
ATOM    265   CB SER A  35       7.935  26.482  19.179  1.00  1.00            
ATOM    266   OG SER A  35       7.099  27.275  20.008  1.00  1.00            
ATOM    267    C SER A  35       9.586  26.449  20.994  1.00  1.00            
ATOM    268    O SER A  35       9.558  25.301  21.434  1.00  1.00            
ATOM    269    N SER A  36       9.784  27.530  21.781  1.00  1.00            
ATOM    270   CA SER A  36      10.024  27.464  23.198  1.00  1.00            
ATOM    271   CB SER A  36      10.821  28.667  23.723  1.00  1.00            
ATOM    272   OG SER A  36      12.163  28.573  23.270  1.00  1.00            
ATOM    273    C SER A  36       8.803  27.303  24.104  1.00  1.00            
ATOM    274    O SER A  36       8.850  26.495  25.030  1.00  1.00            
ATOM    275    N ASN A  37       7.675  28.032  23.878  1.00  1.00            
ATOM    276   CA ASN A  37       6.592  28.115  24.855  1.00  1.00            
ATOM    277   CB ASN A  37       5.661  29.334  24.673  1.00  1.00            
ATOM    278   CG ASN A  37       4.872  29.185  23.382  1.00  1.00            
ATOM    279  OD1 ASN A  37       5.441  29.004  22.306  1.00  1.00            
ATOM    280  ND2 ASN A  37       3.519  29.256  23.491  1.00  1.00            
ATOM    281    C ASN A  37       5.728  26.892  24.917  1.00  1.00            
ATOM    282    O ASN A  37       5.757  26.038  24.034  1.00  1.00            
ATOM    283    N LEU A  38       4.937  26.796  26.017  4.00  1.00            
ATOM    284   CA LEU A  38       4.088  25.665  26.279  4.00  1.00            
ATOM    285   CB LEU A  38       4.373  25.048  27.653  4.00  1.00            
ATOM    286   CG LEU A  38       5.879  24.937  27.953  4.00  1.00            
ATOM    287  CD1 LEU A  38       6.643  24.222  26.829  4.00  1.00            
ATOM    288  CD2 LEU A  38       6.475  26.302  28.333  4.00  1.00            
ATOM    289    C LEU A  38       2.682  26.148  26.329  4.00  1.00            
ATOM    290    O LEU A  38       2.408  27.007  27.164  4.00  1.00            
ATOM    291    N TRP A  39       1.793  25.676  25.405  4.00  1.00            
ATOM    292   CA TRP A  39       0.388  25.871  25.648  4.00  1.00            
ATOM    293   CB TRP A  39      -0.162  27.135  26.335  4.00  1.00            
ATOM    294   CG TRP A  39      -0.777  26.701  27.669  4.00  1.00            
ATOM    295  CD2 TRP A  39      -0.200  25.704  28.533  4.00  1.00            
ATOM    296  CD1 TRP A  39      -2.034  26.932  28.156  4.00  1.00            
ATOM    297  NE1 TRP A  39      -2.264  26.162  29.269  4.00  1.00            
ATOM    298  CE2 TRP A  39      -1.148  25.395  29.508  4.00  1.00            
ATOM    299  CE3 TRP A  39       1.014  25.076  28.508  4.00  1.00            
ATOM    300  CZ2 TRP A  39      -0.887  24.465  30.471  4.00  1.00            
ATOM    301  CZ3 TRP A  39       1.278  24.150  29.490  4.00  1.00            
ATOM    302  CH2 TRP A  39       0.345  23.849  30.457  4.00  1.00            
ATOM    303    C TRP A  39      -0.643  25.125  24.904  4.00  1.00            
ATOM    304    O TRP A  39      -0.486  24.603  23.801  4.00  1.00            
ATOM    305    N VAL A  40      -1.761  25.100  25.651  4.00  1.00            
ATOM    306   CA VAL A  40      -2.934  24.336  25.569  4.00  1.00            
ATOM    307   CB VAL A  40      -2.964  23.371  26.752  4.00  1.00            
ATOM    308  CG1 VAL A  40      -4.244  22.521  26.841  4.00  1.00            
ATOM    309  CG2 VAL A  40      -1.692  22.517  26.635  4.00  1.00            
ATOM    310    C VAL A  40      -4.168  25.189  25.574  4.00  1.00            
ATOM    311    O VAL A  40      -4.153  26.383  25.853  4.00  1.00            
ATOM    312    N PRO A  41      -5.226  24.518  25.193  1.00  1.00            
ATOM    313   CA PRO A  41      -6.527  25.105  25.107  1.00  1.00            
ATOM    314   CD PRO A  41      -5.079  23.528  24.130  1.00  1.00            
ATOM    315   CB PRO A  41      -7.404  24.156  24.289  1.00  1.00            
ATOM    316   CG PRO A  41      -6.493  22.956  23.977  1.00  1.00            
ATOM    317    C PRO A  41      -7.117  25.511  26.433  1.00  1.00            
ATOM    318    O PRO A  41      -6.751  24.923  27.451  1.00  1.00            
ATOM    319    N SER A  42      -8.023  26.516  26.424  4.00  1.00            
ATOM    320   CA SER A  42      -8.572  27.064  27.640  4.00  1.00            
ATOM    321   CB SER A  42      -7.977  28.432  27.996  4.00  1.00            
ATOM    322   OG SER A  42      -8.556  28.935  29.190  4.00  1.00            
ATOM    323    C SER A  42     -10.046  27.273  27.544  4.00  1.00            
ATOM    324    O SER A  42     -10.630  27.300  26.462  4.00  1.00            
ATOM    325    N VAL A  43     -10.667  27.411  28.733  3.00  1.00            
ATOM    326   CA VAL A  43     -12.060  27.686  28.871  3.00  1.00            
ATOM    327   CB VAL A  43     -12.538  27.689  30.294  3.00  1.00            
ATOM    328  CG1 VAL A  43     -13.973  28.245  30.323  3.00  1.00            
ATOM    329  CG2 VAL A  43     -12.448  26.257  30.844  3.00  1.00            
ATOM    330    C VAL A  43     -12.352  29.032  28.291  3.00  1.00            
ATOM    331    O VAL A  43     -13.369  29.207  27.622  3.00  1.00            
ATOM    332    N TYR A  44     -11.470  30.027  28.515  3.00  1.00            
ATOM    333   CA TYR A  44     -11.769  31.303  27.932  3.00  1.00            
ATOM    334   CB TYR A  44     -11.116  32.497  28.651  3.00  1.00            
ATOM    335   CG TYR A  44     -11.383  33.713  27.826  3.00  1.00            
ATOM    336  CD1 TYR A  44     -12.595  34.361  27.892  3.00  1.00            
ATOM    337  CD2 TYR A  44     -10.412  34.208  26.984  3.00  1.00            
ATOM    338  CE1 TYR A  44     -12.837  35.479  27.129  3.00  1.00            
ATOM    339  CE2 TYR A  44     -10.646  35.327  26.220  3.00  1.00            
ATOM    340   CZ TYR A  44     -11.862  35.963  26.290  3.00  1.00            
ATOM    341   OH TYR A  44     -12.106  37.109  25.506  3.00  1.00            
ATOM    342    C TYR A  44     -11.198  31.235  26.563  3.00  1.00            
ATOM    343    O TYR A  44     -10.037  31.568  26.334  3.00  1.00            
ATOM    344    N CYS A  45     -12.025  30.769  25.608  1.00  1.00            
ATOM    345   CA CYS A  45     -11.545  30.624  24.273  1.00  1.00            
ATOM    346   CB CYS A  45     -10.755  29.320  24.067  1.00  1.00            
ATOM    347   SG CYS A  45     -10.231  29.063  22.346  1.00  1.00            
ATOM    348    C CYS A  45     -12.706  30.565  23.354  1.00  1.00            
ATOM    349    O CYS A  45     -13.751  30.002  23.679  1.00  1.00            
ATOM    350    N SER A  46     -12.555  31.180  22.172  1.00  1.00            
ATOM    351   CA SER A  46     -13.593  31.046  21.208  1.00  1.00            
ATOM    352   CB SER A  46     -14.307  32.365  20.876  1.00  1.00            
ATOM    353   OG SER A  46     -15.317  32.143  19.902  1.00  1.00            
ATOM    354    C SER A  46     -12.942  30.579  19.969  1.00  1.00            
ATOM    355    O SER A  46     -12.290  31.350  19.267  1.00  1.00            
ATOM    356    N SER A  47     -13.111  29.284  19.670  1.00  1.00            
ATOM    357   CA SER A  47     -12.495  28.773  18.498  1.00  1.00            
ATOM    358   CB SER A  47     -10.988  28.517  18.678  1.00  1.00            
ATOM    359   OG SER A  47     -10.307  29.718  19.010  1.00  1.00            
ATOM    360    C SER A  47     -13.107  27.456  18.254  1.00  1.00            
ATOM    361    O SER A  47     -13.718  26.871  19.141  1.00  1.00            
ATOM    362    N LEU A  48     -13.018  27.004  17.000  2.00  1.00            
ATOM    363   CA LEU A  48     -13.520  25.723  16.647  2.00  1.00            
ATOM    364   CB LEU A  48     -13.691  25.595  15.123  2.00  1.00            
ATOM    365   CG LEU A  48     -14.409  24.311  14.676  2.00  1.00            
ATOM    366  CD1 LEU A  48     -15.827  24.238  15.266  2.00  1.00            
ATOM    367  CD2 LEU A  48     -14.413  24.191  13.144  2.00  1.00            
ATOM    368    C LEU A  48     -12.600  24.647  17.137  2.00  1.00            
ATOM    369    O LEU A  48     -13.054  23.588  17.567  2.00  1.00            
ATOM    370    N ALA A  49     -11.269  24.874  17.051  2.00  1.00            
ATOM    371   CA ALA A  49     -10.343  23.857  17.471  2.00  1.00            
ATOM    372   CB ALA A  49      -8.873  24.253  17.250  2.00  1.00            
ATOM    373    C ALA A  49     -10.522  23.635  18.930  2.00  1.00            
ATOM    374    O ALA A  49     -10.686  22.501  19.379  2.00  1.00            
ATOM    375    N CYS A  50     -10.524  24.725  19.720  2.00  1.00            
ATOM    376   CA CYS A  50     -10.886  24.536  21.087  2.00  1.00            
ATOM    377   CB CYS A  50     -10.712  25.789  21.957  2.00  1.00            
ATOM    378   SG CYS A  50      -8.949  26.147  22.238  2.00  1.00            
ATOM    379    C CYS A  50     -12.337  24.223  20.891  2.00  1.00            
ATOM    380    O CYS A  50     -12.891  24.608  19.872  2.00  1.00            
ATOM    381    N SER A  51     -13.011  23.534  21.821  2.00  1.00            
ATOM    382   CA SER A  51     -14.372  23.094  21.610  2.00  1.00            
ATOM    383   CB SER A  51     -15.347  24.134  21.012  2.00  1.00            
ATOM    384   OG SER A  51     -15.376  24.069  19.593  2.00  1.00            
ATOM    385    C SER A  51     -14.379  21.903  20.723  2.00  1.00            
ATOM    386    O SER A  51     -15.435  21.419  20.321  2.00  1.00            
ATOM    387    N ASP A  52     -13.180  21.392  20.407  2.00  1.00            
ATOM    388   CA ASP A  52     -13.053  20.147  19.714  2.00  1.00            
ATOM    389   CB ASP A  52     -12.934  20.306  18.190  2.00  1.00            
ATOM    390   CG ASP A  52     -14.345  20.574  17.677  2.00  1.00            
ATOM    391  OD1 ASP A  52     -15.233  19.718  17.933  2.00  1.00            
ATOM    392  OD2 ASP A  52     -14.552  21.621  17.008  2.00  1.00            
ATOM    393    C ASP A  52     -11.784  19.576  20.259  2.00  1.00            
ATOM    394    O ASP A  52     -11.180  18.675  19.679  2.00  1.00            
ATOM    395    N HIS A  53     -11.367  20.107  21.429  1.00  1.00            
ATOM    396   CA HIS A  53     -10.185  19.656  22.099  1.00  1.00            
ATOM    397  ND1 HIS A  53      -7.766  18.931  20.065  1.00  1.00            
ATOM    398   CG HIS A  53      -8.401  20.112  20.370  1.00  1.00            
ATOM    399   CB HIS A  53      -8.916  20.444  21.740  1.00  1.00            
ATOM    400  NE2 HIS A  53      -7.846  20.111  18.184  1.00  1.00            
ATOM    401  CD2 HIS A  53      -8.441  20.824  19.208  1.00  1.00            
ATOM    402  CE1 HIS A  53      -7.454  18.982  18.744  1.00  1.00            
ATOM    403    C HIS A  53     -10.413  19.773  23.573  1.00  1.00            
ATOM    404    O HIS A  53     -11.388  20.373  24.021  1.00  1.00            
ATOM    405    N ASN A  54      -9.507  19.175  24.373  1.00  1.00            
ATOM    406   CA ASN A  54      -9.671  19.196  25.796  1.00  1.00            
ATOM    407   CB ASN A  54      -8.777  18.171  26.523  1.00  1.00            
ATOM    408   CG ASN A  54      -9.351  17.888  27.908  1.00  1.00            
ATOM    409  OD1 ASN A  54     -10.386  18.431  28.290  1.00  1.00            
ATOM    410  ND2 ASN A  54      -8.660  17.009  28.681  1.00  1.00            
ATOM    411    C ASN A  54      -9.318  20.560  26.270  1.00  1.00            
ATOM    412    O ASN A  54      -8.431  21.212  25.721  1.00  1.00            
ATOM    413    N GLN A  55     -10.017  21.031  27.320  1.00  1.00            
ATOM    414   CA GLN A  55      -9.787  22.370  27.755  1.00  1.00            
ATOM    415   CB GLN A  55     -11.010  23.287  27.557  1.00  1.00            
ATOM    416   CG GLN A  55     -11.403  23.456  26.086  1.00  1.00            
ATOM    417   CD GLN A  55     -12.619  24.370  26.013  1.00  1.00            
ATOM    418  OE1 GLN A  55     -12.911  25.116  26.946  1.00  1.00            
ATOM    419  NE2 GLN A  55     -13.356  24.307  24.872  1.00  1.00            
ATOM    420    C GLN A  55      -9.439  22.388  29.192  1.00  1.00            
ATOM    421    O GLN A  55      -9.425  21.362  29.872  1.00  1.00            
ATOM    422    N PHE A  56      -9.126  23.603  29.677  4.00  1.00            
ATOM    423   CA PHE A  56      -8.666  23.754  31.014  4.00  1.00            
ATOM    424   CB PHE A  56      -7.167  24.096  31.023  4.00  1.00            
ATOM    425   CG PHE A  56      -6.687  24.283  32.415  4.00  1.00            
ATOM    426  CD1 PHE A  56      -6.294  23.210  33.179  4.00  1.00            
ATOM    427  CD2 PHE A  56      -6.620  25.550  32.943  4.00  1.00            
ATOM    428  CE1 PHE A  56      -5.847  23.404  34.464  4.00  1.00            
ATOM    429  CE2 PHE A  56      -6.175  25.749  34.227  4.00  1.00            
ATOM    430   CZ PHE A  56      -5.785  24.673  34.988  4.00  1.00            
ATOM    431    C PHE A  56      -9.392  24.860  31.668  4.00  1.00            
ATOM    432    O PHE A  56      -9.746  25.858  31.043  4.00  1.00            
ATOM    433    N ASN A  57      -9.620  24.689  32.981  1.00  1.00            
ATOM    434   CA ASN A  57     -10.303  25.687  33.736  1.00  1.00            
ATOM    435   CB ASN A  57     -11.441  25.114  34.591  1.00  1.00            
ATOM    436   CG ASN A  57     -12.567  24.640  33.677  1.00  1.00            
ATOM    437  OD1 ASN A  57     -13.494  25.390  33.375  1.00  1.00            
ATOM    438  ND2 ASN A  57     -12.481  23.363  33.213  1.00  1.00            
ATOM    439    C ASN A  57      -9.301  26.269  34.679  1.00  1.00            
ATOM    440    O ASN A  57      -8.651  25.547  35.431  1.00  1.00            
ATOM    441    N PRO A  58      -9.135  27.564  34.638  2.00  1.00            
ATOM    442   CA PRO A  58      -8.206  28.188  35.533  2.00  1.00            
ATOM    443   CD PRO A  58      -9.323  28.324  33.413  2.00  1.00            
ATOM    444   CB PRO A  58      -8.065  29.625  35.036  2.00  1.00            
ATOM    445   CG PRO A  58      -8.360  29.518  33.528  2.00  1.00            
ATOM    446    C PRO A  58      -8.707  28.070  36.921  2.00  1.00            
ATOM    447    O PRO A  58      -7.910  27.976  37.854  2.00  1.00            
ATOM    448    N ASP A  59     -10.045  28.096  37.066  2.00  1.00            
ATOM    449   CA ASP A  59     -10.659  28.084  38.352  2.00  1.00            
ATOM    450   CB ASP A  59     -12.142  28.479  38.329  2.00  1.00            
ATOM    451   CG ASP A  59     -12.489  28.900  39.748  2.00  1.00            
ATOM    452  OD1 ASP A  59     -11.610  29.521  40.405  2.00  1.00            
ATOM    453  OD2 ASP A  59     -13.627  28.598  40.198  2.00  1.00            
ATOM    454    C ASP A  59     -10.555  26.755  39.017  2.00  1.00            
ATOM    455    O ASP A  59     -10.337  26.675  40.225  2.00  1.00            
ATOM    456    N ASP A  60     -10.696  25.669  38.240  2.00  1.00            
ATOM    457   CA ASP A  60     -10.747  24.365  38.830  2.00  1.00            
ATOM    458   CB ASP A  60     -10.815  23.249  37.772  2.00  1.00            
ATOM    459   CG ASP A  60     -12.151  23.329  37.047  2.00  1.00            
ATOM    460  OD1 ASP A  60     -13.090  23.964  37.599  2.00  1.00            
ATOM    461  OD2 ASP A  60     -12.252  22.753  35.931  2.00  1.00            
ATOM    462    C ASP A  60      -9.479  24.151  39.584  2.00  1.00            
ATOM    463    O ASP A  60      -9.491  23.682  40.720  2.00  1.00            
ATOM    464    N SER A  61      -8.339  24.519  38.976  1.00  1.00            
ATOM    465   CA SER A  61      -7.105  24.275  39.655  1.00  1.00            
ATOM    466   CB SER A  61      -5.863  24.446  38.760  1.00  1.00            
ATOM    467   OG SER A  61      -5.879  23.502  37.698  1.00  1.00            
ATOM    468    C SER A  61      -6.971  25.231  40.794  1.00  1.00            
ATOM    469    O SER A  61      -7.228  26.425  40.653  1.00  1.00            
ATOM    470    N SER A  62      -6.566  24.707  41.970  1.00  1.00            
ATOM    471   CA SER A  62      -6.350  25.545  43.111  1.00  1.00            
ATOM    472   CB SER A  62      -6.050  24.757  44.399  1.00  1.00            
ATOM    473   OG SER A  62      -4.824  24.055  44.284  1.00  1.00            
ATOM    474    C SER A  62      -5.157  26.397  42.780  1.00  1.00            
ATOM    475    O SER A  62      -5.145  27.595  43.060  1.00  1.00            
ATOM    476    N THR A  63      -4.128  25.801  42.138  1.00  1.00            
ATOM    477   CA THR A  63      -2.943  26.546  41.808  1.00  1.00            
ATOM    478   CB THR A  63      -1.700  25.709  41.691  1.00  1.00            
ATOM    479  OG1 THR A  63      -0.550  26.542  41.621  1.00  1.00            
ATOM    480  CG2 THR A  63      -1.805  24.848  40.421  1.00  1.00            
ATOM    481    C THR A  63      -3.161  27.207  40.488  1.00  1.00            
ATOM    482    O THR A  63      -3.743  26.621  39.577  1.00  1.00            
ATOM    483    N PHE A  64      -2.715  28.472  40.366  1.00  1.00            
ATOM    484   CA PHE A  64      -2.909  29.206  39.150  1.00  1.00            
ATOM    485   CB PHE A  64      -4.393  29.156  38.732  1.00  1.00            
ATOM    486   CG PHE A  64      -4.693  30.145  37.660  1.00  1.00            
ATOM    487  CD1 PHE A  64      -4.543  29.823  36.332  1.00  1.00            
ATOM    488  CD2 PHE A  64      -5.145  31.402  37.994  1.00  1.00            
ATOM    489  CE1 PHE A  64      -4.832  30.743  35.352  1.00  1.00            
ATOM    490  CE2 PHE A  64      -5.436  32.328  37.019  1.00  1.00            
ATOM    491   CZ PHE A  64      -5.279  31.998  35.694  1.00  1.00            
ATOM    492    C PHE A  64      -2.579  30.618  39.486  1.00  1.00            
ATOM    493    O PHE A  64      -2.688  31.039  40.636  1.00  1.00            
ATOM    494    N GLU A  65      -2.141  31.381  38.479  4.00  1.00            
ATOM    495   CA GLU A  65      -1.889  32.774  38.665  4.00  1.00            
ATOM    496   CB GLU A  65      -0.407  33.114  38.896  4.00  1.00            
ATOM    497   CG GLU A  65       0.081  32.839  40.319  4.00  1.00            
ATOM    498   CD GLU A  65       0.021  34.157  41.081  4.00  1.00            
ATOM    499  OE1 GLU A  65       0.435  35.193  40.496  4.00  1.00            
ATOM    500  OE2 GLU A  65      -0.448  34.151  42.252  4.00  1.00            
ATOM    501    C GLU A  65      -2.281  33.380  37.379  4.00  1.00            
ATOM    502    O GLU A  65      -2.054  32.804  36.317  4.00  1.00            
ATOM    503    N ALA A  66      -2.914  34.555  37.438  4.00  1.00            
ATOM    504   CA ALA A  66      -3.236  35.152  36.193  4.00  1.00            
ATOM    505   CB ALA A  66      -4.655  35.741  36.138  4.00  1.00            
ATOM    506    C ALA A  66      -2.277  36.278  36.040  4.00  1.00            
ATOM    507    O ALA A  66      -2.093  37.086  36.950  4.00  1.00            
ATOM    508    N THR A  67      -1.612  36.350  34.879  4.00  1.00            
ATOM    509   CA THR A  67      -0.687  37.416  34.676  4.00  1.00            
ATOM    510   CB THR A  67       0.692  36.947  34.338  4.00  1.00            
ATOM    511  OG1 THR A  67       0.672  36.222  33.117  4.00  1.00            
ATOM    512  CG2 THR A  67       1.194  36.043  35.476  4.00  1.00            
ATOM    513    C THR A  67      -1.192  38.158  33.498  4.00  1.00            
ATOM    514    O THR A  67      -1.794  37.573  32.598  4.00  1.00            
ATOM    515    N SER A  68      -0.977  39.482  33.473  4.00  1.00            
ATOM    516   CA SER A  68      -1.490  40.192  32.350  4.00  1.00            
ATOM    517   CB SER A  68      -1.944  41.622  32.698  4.00  1.00            
ATOM    518   OG SER A  68      -0.860  42.392  33.199  4.00  1.00            
ATOM    519    C SER A  68      -0.406  40.261  31.328  4.00  1.00            
ATOM    520    O SER A  68       0.330  41.242  31.225  4.00  1.00            
ATOM    521    N GLN A  69      -0.293  39.178  30.542  4.00  1.00            
ATOM    522   CA GLN A  69       0.635  39.118  29.457  4.00  1.00            
ATOM    523   CB GLN A  69       1.914  38.324  29.760  4.00  1.00            
ATOM    524   CG GLN A  69       2.933  38.411  28.625  4.00  1.00            
ATOM    525   CD GLN A  69       3.427  39.850  28.574  4.00  1.00            
ATOM    526  OE1 GLN A  69       4.544  40.148  28.996  4.00  1.00            
ATOM    527  NE2 GLN A  69       2.569  40.769  28.059  4.00  1.00            
ATOM    528    C GLN A  69      -0.102  38.387  28.406  4.00  1.00            
ATOM    529    O GLN A  69      -0.812  37.423  28.689  4.00  1.00            
ATOM    530    N GLU A  70       0.021  38.835  27.152  4.00  1.00            
ATOM    531   CA GLU A  70      -0.707  38.113  26.169  4.00  1.00            
ATOM    532   CB GLU A  70      -1.519  38.987  25.206  4.00  1.00            
ATOM    533   CG GLU A  70      -0.648  39.850  24.295  4.00  1.00            
ATOM    534   CD GLU A  70      -1.581  40.646  23.398  4.00  1.00            
ATOM    535  OE1 GLU A  70      -2.576  41.202  23.934  4.00  1.00            
ATOM    536  OE2 GLU A  70      -1.312  40.713  22.168  4.00  1.00            
ATOM    537    C GLU A  70       0.285  37.390  25.358  4.00  1.00            
ATOM    538    O GLU A  70       1.403  37.858  25.150  4.00  1.00            
ATOM    539    N LEU A  71      -0.091  36.189  24.906  4.00  1.00            
ATOM    540   CA LEU A  71       0.864  35.530  24.096  4.00  1.00            
ATOM    541   CB LEU A  71       1.197  34.089  24.521  4.00  1.00            
ATOM    542   CG LEU A  71       2.038  33.973  25.805  4.00  1.00            
ATOM    543  CD1 LEU A  71       1.274  34.480  27.038  4.00  1.00            
ATOM    544  CD2 LEU A  71       2.578  32.543  25.980  4.00  1.00            
ATOM    545    C LEU A  71       0.345  35.460  22.706  4.00  1.00            
ATOM    546    O LEU A  71      -0.733  34.925  22.456  4.00  1.00            
ATOM    547    N SER A  72       1.117  36.022  21.761  4.00  1.00            
ATOM    548   CA SER A  72       0.743  35.919  20.389  4.00  1.00            
ATOM    549   CB SER A  72       0.649  37.275  19.662  4.00  1.00            
ATOM    550   OG SER A  72      -0.453  38.025  20.152  4.00  1.00            
ATOM    551    C SER A  72       1.836  35.137  19.730  4.00  1.00            
ATOM    552    O SER A  72       2.992  35.555  19.731  4.00  1.00            
ATOM    553    N ILE A  73       1.498  33.965  19.152  4.00  1.00            
ATOM    554   CA ILE A  73       2.498  33.156  18.514  4.00  1.00            
ATOM    555   CB ILE A  73       2.733  31.835  19.188  4.00  1.00            
ATOM    556  CG1 ILE A  73       3.928  31.117  18.540  4.00  1.00            
ATOM    557  CG2 ILE A  73       1.423  31.030  19.147  4.00  1.00            
ATOM    558  CD1 ILE A  73       4.408  29.894  19.322  4.00  1.00            
ATOM    559    C ILE A  73       2.033  32.852  17.133  4.00  1.00            
ATOM    560    O ILE A  73       0.856  32.571  16.909  4.00  1.00            
ATOM    561    N THR A  74       2.957  32.930  16.158  4.00  1.00            
ATOM    562   CA THR A  74       2.612  32.570  14.820  4.00  1.00            
ATOM    563   CB THR A  74       2.808  33.674  13.821  4.00  1.00            
ATOM    564  OG1 THR A  74       2.359  33.257  12.542  4.00  1.00            
ATOM    565  CG2 THR A  74       4.297  34.054  13.775  4.00  1.00            
ATOM    566    C THR A  74       3.514  31.438  14.452  4.00  1.00            
ATOM    567    O THR A  74       4.720  31.492  14.690  4.00  1.00            
ATOM    568    N TYR A  75       2.937  30.373  13.863  4.00  1.00            
ATOM    569   CA TYR A  75       3.697  29.228  13.455  4.00  1.00            
ATOM    570   CB TYR A  75       3.168  27.859  13.929  4.00  1.00            
ATOM    571   CG TYR A  75       3.300  27.691  15.406  4.00  1.00            
ATOM    572  CD1 TYR A  75       4.537  27.583  15.999  4.00  1.00            
ATOM    573  CD2 TYR A  75       2.174  27.592  16.191  4.00  1.00            
ATOM    574  CE1 TYR A  75       4.649  27.414  17.360  4.00  1.00            
ATOM    575  CE2 TYR A  75       2.278  27.421  17.551  4.00  1.00            
ATOM    576   CZ TYR A  75       3.517  27.334  18.137  4.00  1.00            
ATOM    577   OH TYR A  75       3.619  27.157  19.533  4.00  1.00            
ATOM    578    C TYR A  75       3.540  29.188  11.991  4.00  1.00            
ATOM    579    O TYR A  75       2.734  29.924  11.423  4.00  1.00            
ATOM    580    N GLY A  76       4.352  28.347  11.339  3.00  1.00            
ATOM    581   CA GLY A  76       4.193  28.229   9.934  3.00  1.00            
ATOM    582    C GLY A  76       2.793  27.748   9.758  3.00  1.00            
ATOM    583    O GLY A  76       2.089  28.144   8.828  3.00  1.00            
ATOM    584    N THR A  77       2.371  26.857  10.672  3.00  1.00            
ATOM    585   CA THR A  77       1.070  26.264  10.630  3.00  1.00            
ATOM    586   CB THR A  77       0.879  25.221  11.684  3.00  1.00            
ATOM    587  OG1 THR A  77       1.011  25.802  12.974  3.00  1.00            
ATOM    588  CG2 THR A  77       1.923  24.120  11.483  3.00  1.00            
ATOM    589    C THR A  77      -0.037  27.251  10.854  3.00  1.00            
ATOM    590    O THR A  77      -0.968  27.323  10.052  3.00  1.00            
ATOM    591    N GLY A  78       0.024  28.063  11.932  4.00  1.00            
ATOM    592   CA GLY A  78      -1.129  28.885  12.186  4.00  1.00            
ATOM    593    C GLY A  78      -0.812  29.918  13.211  4.00  1.00            
ATOM    594    O GLY A  78       0.340  30.098  13.600  4.00  1.00            
ATOM    595    N SER A  79      -1.859  30.632  13.675  4.00  1.00            
ATOM    596   CA SER A  79      -1.672  31.675  14.637  4.00  1.00            
ATOM    597   CB SER A  79      -2.278  33.024  14.211  4.00  1.00            
ATOM    598   OG SER A  79      -1.629  33.501  13.042  4.00  1.00            
ATOM    599    C SER A  79      -2.355  31.277  15.901  4.00  1.00            
ATOM    600    O SER A  79      -3.297  30.488  15.898  4.00  1.00            
ATOM    601    N MET A  80      -1.854  31.814  17.027  4.00  1.00            
ATOM    602   CA MET A  80      -2.419  31.549  18.314  4.00  1.00            
ATOM    603   CB MET A  80      -1.511  30.711  19.228  4.00  1.00            
ATOM    604   CG MET A  80      -1.300  29.265  18.782  4.00  1.00            
ATOM    605   SD MET A  80      -0.082  28.362  19.786  4.00  1.00            
ATOM    606   CE MET A  80      -1.024  28.486  21.334  4.00  1.00            
ATOM    607    C MET A  80      -2.532  32.881  18.995  4.00  1.00            
ATOM    608    O MET A  80      -1.903  33.857  18.590  4.00  1.00            
ATOM    609    N THR A  81      -3.383  32.955  20.035  4.00  1.00            
ATOM    610   CA THR A  81      -3.501  34.134  20.846  4.00  1.00            
ATOM    611   CB THR A  81      -4.727  34.954  20.577  4.00  1.00            
ATOM    612  OG1 THR A  81      -4.691  36.148  21.343  4.00  1.00            
ATOM    613  CG2 THR A  81      -5.967  34.126  20.940  4.00  1.00            
ATOM    614    C THR A  81      -3.586  33.610  22.231  4.00  1.00            
ATOM    615    O THR A  81      -3.628  32.396  22.429  4.00  1.00            
ATOM    616    N GLY A  82      -3.581  34.486  23.247  4.00  1.00            
ATOM    617   CA GLY A  82      -3.679  33.862  24.523  4.00  1.00            
ATOM    618    C GLY A  82      -3.364  34.818  25.602  4.00  1.00            
ATOM    619    O GLY A  82      -3.178  36.016  25.393  4.00  1.00            
ATOM    620    N ILE A  83      -3.314  34.249  26.813  4.00  1.00            
ATOM    621   CA ILE A  83      -3.016  34.966  28.000  4.00  1.00            
ATOM    622   CB ILE A  83      -4.222  35.161  28.887  4.00  1.00            
ATOM    623  CG1 ILE A  83      -5.378  35.757  28.066  4.00  1.00            
ATOM    624  CG2 ILE A  83      -3.846  36.102  30.048  4.00  1.00            
ATOM    625  CD1 ILE A  83      -5.056  37.117  27.448  4.00  1.00            
ATOM    626    C ILE A  83      -2.007  34.086  28.693  4.00  1.00            
ATOM    627    O ILE A  83      -1.528  33.121  28.098  4.00  1.00            
ATOM    628    N LEU A  84      -1.612  34.404  29.943  4.00  1.00            
ATOM    629   CA LEU A  84      -0.569  33.645  30.569  4.00  1.00            
ATOM    630   CB LEU A  84       0.647  34.563  30.822  4.00  1.00            
ATOM    631   CG LEU A  84       2.022  33.888  30.950  4.00  1.00            
ATOM    632  CD1 LEU A  84       2.104  32.851  32.079  4.00  1.00            
ATOM    633  CD2 LEU A  84       2.450  33.364  29.572  4.00  1.00            
ATOM    634    C LEU A  84      -1.069  33.195  31.899  4.00  1.00            
ATOM    635    O LEU A  84      -1.901  33.857  32.519  4.00  1.00            
ATOM    636    N GLY A  85      -0.578  32.033  32.365  4.00  1.00            
ATOM    637   CA GLY A  85      -0.944  31.578  33.669  4.00  1.00            
ATOM    638    C GLY A  85       0.230  30.860  34.221  4.00  1.00            
ATOM    639    O GLY A  85       0.868  30.076  33.519  4.00  1.00            
ATOM    640    N TYR A  86       0.581  31.106  35.499  4.00  1.00            
ATOM    641   CA TYR A  86       1.658  30.284  35.931  4.00  1.00            
ATOM    642   CB TYR A  86       2.980  30.983  36.340  4.00  1.00            
ATOM    643   CG TYR A  86       2.921  31.867  37.538  4.00  1.00            
ATOM    644  CD1 TYR A  86       2.945  31.340  38.808  4.00  1.00            
ATOM    645  CD2 TYR A  86       2.891  33.236  37.386  4.00  1.00            
ATOM    646  CE1 TYR A  86       2.920  32.163  39.910  4.00  1.00            
ATOM    647  CE2 TYR A  86       2.865  34.064  38.482  4.00  1.00            
ATOM    648   CZ TYR A  86       2.880  33.529  39.747  4.00  1.00            
ATOM    649   OH TYR A  86       2.853  34.377  40.874  4.00  1.00            
ATOM    650    C TYR A  86       1.163  29.335  36.974  4.00  1.00            
ATOM    651    O TYR A  86       0.761  29.730  38.068  4.00  1.00            
ATOM    652    N ASP A  87       1.162  28.031  36.616  4.00  1.00            
ATOM    653   CA ASP A  87       0.652  26.988  37.461  4.00  1.00            
ATOM    654   CB ASP A  87      -0.616  26.319  36.904  4.00  1.00            
ATOM    655   CG ASP A  87      -1.752  27.332  36.876  4.00  1.00            
ATOM    656  OD1 ASP A  87      -1.461  28.550  36.733  4.00  1.00            
ATOM    657  OD2 ASP A  87      -2.926  26.898  37.008  4.00  1.00            
ATOM    658    C ASP A  87       1.656  25.911  37.547  4.00  1.00            
ATOM    659    O ASP A  87       2.829  26.087  37.221  4.00  1.00            
ATOM    660    N THR A  88       1.187  24.744  38.017  4.00  1.00            
ATOM    661   CA THR A  88       2.081  23.650  38.128  4.00  1.00            
ATOM    662   CB THR A  88       2.070  22.988  39.476  4.00  1.00            
ATOM    663  OG1 THR A  88       0.787  22.452  39.756  4.00  1.00            
ATOM    664  CG2 THR A  88       2.457  24.033  40.539  4.00  1.00            
ATOM    665    C THR A  88       1.722  22.640  37.110  4.00  1.00            
ATOM    666    O THR A  88       0.570  22.223  36.993  4.00  1.00            
ATOM    667    N VAL A  89       2.734  22.237  36.325  4.00  1.00            
ATOM    668   CA VAL A  89       2.516  21.235  35.339  4.00  1.00            
ATOM    669   CB VAL A  89       3.214  21.493  34.036  4.00  1.00            
ATOM    670  CG1 VAL A  89       2.674  22.799  33.430  4.00  1.00            
ATOM    671  CG2 VAL A  89       4.733  21.497  34.285  4.00  1.00            
ATOM    672    C VAL A  89       3.132  19.991  35.891  4.00  1.00            
ATOM    673    O VAL A  89       4.176  20.039  36.539  4.00  1.00            
ATOM    674    N GLN A  90       2.473  18.834  35.694  4.00  1.00            
ATOM    675   CA GLN A  90       3.086  17.618  36.134  4.00  1.00            
ATOM    676   CB GLN A  90       2.114  16.650  36.836  4.00  1.00            
ATOM    677   CG GLN A  90       1.590  17.168  38.179  4.00  1.00            
ATOM    678   CD GLN A  90       0.645  16.124  38.760  4.00  1.00            
ATOM    679  OE1 GLN A  90       0.273  15.164  38.087  4.00  1.00            
ATOM    680  NE2 GLN A  90       0.235  16.319  40.042  4.00  1.00            
ATOM    681    C GLN A  90       3.583  16.952  34.878  4.00  1.00            
ATOM    682    O GLN A  90       2.806  16.352  34.138  4.00  1.00            
ATOM    683    N VAL A  91       4.904  17.045  34.599  4.00  1.00            
ATOM    684   CA VAL A  91       5.468  16.486  33.393  4.00  1.00            
ATOM    685   CB VAL A  91       6.377  17.451  32.686  4.00  1.00            
ATOM    686  CG1 VAL A  91       6.991  16.760  31.455  4.00  1.00            
ATOM    687  CG2 VAL A  91       5.585  18.731  32.377  4.00  1.00            
ATOM    688    C VAL A  91       6.342  15.344  33.817  4.00  1.00            
ATOM    689    O VAL A  91       7.232  15.513  34.647  4.00  1.00            
ATOM    690    N GLY A  92       6.135  14.138  33.253  3.00  1.00            
ATOM    691   CA GLY A  92       6.946  13.040  33.697  3.00  1.00            
ATOM    692    C GLY A  92       6.589  12.892  35.142  3.00  1.00            
ATOM    693    O GLY A  92       5.524  13.331  35.573  3.00  1.00            
ATOM    694    N GLY A  93       7.479  12.262  35.929  3.00  1.00            
ATOM    695   CA GLY A  93       7.250  12.080  37.332  3.00  1.00            
ATOM    696    C GLY A  93       7.282  13.403  38.042  3.00  1.00            
ATOM    697    O GLY A  93       6.493  13.640  38.955  3.00  1.00            
ATOM    698    N ILE A  94       8.203  14.304  37.640  4.00  1.00            
ATOM    699   CA ILE A  94       8.419  15.533  38.360  4.00  1.00            
ATOM    700   CB ILE A  94       9.805  16.091  38.207  4.00  1.00            
ATOM    701  CG1 ILE A  94      10.832  15.163  38.878  4.00  1.00            
ATOM    702  CG2 ILE A  94       9.804  17.522  38.772  4.00  1.00            
ATOM    703  CD1 ILE A  94      10.974  13.805  38.195  4.00  1.00            
ATOM    704    C ILE A  94       7.451  16.611  37.981  4.00  1.00            
ATOM    705    O ILE A  94       7.118  16.801  36.814  4.00  1.00            
ATOM    706    N SER A  95       6.962  17.359  38.993  4.00  1.00            
ATOM    707   CA SER A  95       6.044  18.431  38.731  4.00  1.00            
ATOM    708   CB SER A  95       4.891  18.516  39.745  4.00  1.00            
ATOM    709   OG SER A  95       5.401  18.791  41.041  4.00  1.00            
ATOM    710    C SER A  95       6.798  19.718  38.788  4.00  1.00            
ATOM    711    O SER A  95       7.489  20.005  39.765  4.00  1.00            
ATOM    712    N ASP A  96       6.697  20.524  37.710  4.00  1.00            
ATOM    713   CA ASP A  96       7.360  21.794  37.710  4.00  1.00            
ATOM    714   CB ASP A  96       7.570  22.423  36.327  4.00  1.00            
ATOM    715   CG ASP A  96       8.501  23.605  36.545  4.00  1.00            
ATOM    716  OD1 ASP A  96       9.277  23.569  37.538  4.00  1.00            
ATOM    717  OD2 ASP A  96       8.441  24.565  35.733  4.00  1.00            
ATOM    718    C ASP A  96       6.481  22.725  38.494  4.00  1.00            
ATOM    719    O ASP A  96       5.292  22.458  38.664  4.00  1.00            
ATOM    720    N THR A  97       7.037  23.841  39.013  4.00  1.00            
ATOM    721   CA THR A  97       6.206  24.739  39.771  4.00  1.00            
ATOM    722   CB THR A  97       6.610  24.896  41.207  4.00  1.00            
ATOM    723  OG1 THR A  97       5.602  25.603  41.915  4.00  1.00            
ATOM    724  CG2 THR A  97       7.934  25.678  41.271  4.00  1.00            
ATOM    725    C THR A  97       6.295  26.108  39.160  4.00  1.00            
ATOM    726    O THR A  97       7.308  26.468  38.561  4.00  1.00            
ATOM    727    N ASN A  98       5.202  26.893  39.281  4.00  1.00            
ATOM    728   CA ASN A  98       5.161  28.257  38.824  4.00  1.00            
ATOM    729   CB ASN A  98       6.090  29.184  39.627  4.00  1.00            
ATOM    730   CG ASN A  98       5.471  29.386  40.999  4.00  1.00            
ATOM    731  OD1 ASN A  98       4.407  29.989  41.126  4.00  1.00            
ATOM    732  ND2 ASN A  98       6.150  28.866  42.057  4.00  1.00            
ATOM    733    C ASN A  98       5.602  28.312  37.394  4.00  1.00            
ATOM    734    O ASN A  98       6.285  29.252  36.993  4.00  1.00            
ATOM    735    N GLN A  99       5.220  27.312  36.577  4.00  1.00            
ATOM    736   CA GLN A  99       5.606  27.326  35.193  4.00  1.00            
ATOM    737   CB GLN A  99       5.557  25.946  34.509  4.00  1.00            
ATOM    738   CG GLN A  99       5.964  26.002  33.031  4.00  1.00            
ATOM    739   CD GLN A  99       5.851  24.613  32.418  4.00  1.00            
ATOM    740  OE1 GLN A  99       6.710  23.757  32.625  4.00  1.00            
ATOM    741  NE2 GLN A  99       4.765  24.383  31.631  4.00  1.00            
ATOM    742    C GLN A  99       4.640  28.212  34.466  4.00  1.00            
ATOM    743    O GLN A  99       3.532  28.459  34.937  4.00  1.00            
ATOM    744    N ILE A 100       5.051  28.718  33.288  4.00  1.00            
ATOM    745   CA ILE A 100       4.241  29.611  32.509  4.00  1.00            
ATOM    746   CB ILE A 100       5.047  30.637  31.768  4.00  1.00            
ATOM    747  CG1 ILE A 100       5.674  31.665  32.723  4.00  1.00            
ATOM    748  CG2 ILE A 100       4.149  31.237  30.683  4.00  1.00            
ATOM    749  CD1 ILE A 100       6.701  32.576  32.046  4.00  1.00            
ATOM    750    C ILE A 100       3.530  28.835  31.483  4.00  1.00            
ATOM    751    O ILE A 100       4.099  27.964  30.825  4.00  1.00            
ATOM    752    N PHE A 101       2.230  29.125  31.346  4.00  1.00            
ATOM    753   CA PHE A 101       1.524  28.452  30.321  4.00  1.00            
ATOM    754   CB PHE A 101       0.535  27.392  30.824  4.00  1.00            
ATOM    755   CG PHE A 101      -0.586  27.963  31.621  4.00  1.00            
ATOM    756  CD1 PHE A 101      -1.620  28.629  31.003  4.00  1.00            
ATOM    757  CD2 PHE A 101      -0.604  27.827  32.990  4.00  1.00            
ATOM    758  CE1 PHE A 101      -2.654  29.151  31.744  4.00  1.00            
ATOM    759  CE2 PHE A 101      -1.634  28.345  33.736  4.00  1.00            
ATOM    760   CZ PHE A 101      -2.662  29.008  33.111  4.00  1.00            
ATOM    761    C PHE A 101       0.802  29.482  29.516  4.00  1.00            
ATOM    762    O PHE A 101       0.558  30.593  29.984  4.00  1.00            
ATOM    763    N GLY A 102       0.469  29.146  28.254  4.00  1.00            
ATOM    764   CA GLY A 102      -0.190  30.099  27.416  4.00  1.00            
ATOM    765    C GLY A 102      -1.604  29.671  27.179  4.00  1.00            
ATOM    766    O GLY A 102      -1.965  29.170  26.115  4.00  1.00            
ATOM    767    N LEU A 103      -2.468  29.930  28.170  4.00  1.00            
ATOM    768   CA LEU A 103      -3.857  29.598  28.085  4.00  1.00            
ATOM    769   CB LEU A 103      -4.527  30.105  29.381  4.00  1.00            
ATOM    770   CG LEU A 103      -6.054  30.089  29.484  4.00  1.00            
ATOM    771  CD1 LEU A 103      -6.510  30.410  30.916  4.00  1.00            
ATOM    772  CD2 LEU A 103      -6.704  31.050  28.475  4.00  1.00            
ATOM    773    C LEU A 103      -4.342  30.314  26.875  4.00  1.00            
ATOM    774    O LEU A 103      -4.035  31.489  26.680  4.00  1.00            
ATOM    775    N SER A 104      -5.117  29.623  26.016  4.00  1.00            
ATOM    776   CA SER A 104      -5.369  30.239  24.752  4.00  1.00            
ATOM    777   CB SER A 104      -5.067  29.320  23.557  4.00  1.00            
ATOM    778   OG SER A 104      -3.683  29.005  23.524  4.00  1.00            
ATOM    779    C SER A 104      -6.760  30.707  24.582  4.00  1.00            
ATOM    780    O SER A 104      -7.731  30.003  24.856  4.00  1.00            
ATOM    781    N GLU A 105      -6.851  31.973  24.149  4.00  1.00            
ATOM    782   CA GLU A 105      -8.079  32.595  23.804  4.00  1.00            
ATOM    783   CB GLU A 105      -7.947  34.119  23.655  4.00  1.00            
ATOM    784   CG GLU A 105      -9.260  34.808  23.282  4.00  1.00            
ATOM    785   CD GLU A 105      -8.960  36.284  23.077  4.00  1.00            
ATOM    786  OE1 GLU A 105      -7.762  36.658  23.187  4.00  1.00            
ATOM    787  OE2 GLU A 105      -9.919  37.054  22.803  4.00  1.00            
ATOM    788    C GLU A 105      -8.555  32.089  22.483  4.00  1.00            
ATOM    789    O GLU A 105      -9.751  31.877  22.295  4.00  1.00            
ATOM    790    N THR A 106      -7.633  31.922  21.512  4.00  1.00            
ATOM    791   CA THR A 106      -8.091  31.501  20.223  4.00  1.00            
ATOM    792   CB THR A 106      -8.441  32.645  19.330  4.00  1.00            
ATOM    793  OG1 THR A 106      -9.446  33.448  19.929  4.00  1.00            
ATOM    794  CG2 THR A 106      -8.940  32.080  17.989  4.00  1.00            
ATOM    795    C THR A 106      -7.032  30.729  19.520  4.00  1.00            
ATOM    796    O THR A 106      -5.856  31.083  19.565  4.00  1.00            
ATOM    797    N GLU A 107      -7.453  29.645  18.866  1.00  1.00            
ATOM    798   CA GLU A 107      -6.552  28.944  18.014  1.00  1.00            
ATOM    799   CB GLU A 107      -6.261  27.496  18.453  1.00  1.00            
ATOM    800   CG GLU A 107      -5.418  27.427  19.732  1.00  1.00            
ATOM    801   CD GLU A 107      -5.136  25.966  20.048  1.00  1.00            
ATOM    802  OE1 GLU A 107      -5.429  25.105  19.175  1.00  1.00            
ATOM    803  OE2 GLU A 107      -4.617  25.692  21.163  1.00  1.00            
ATOM    804    C GLU A 107      -7.223  28.933  16.686  1.00  1.00            
ATOM    805    O GLU A 107      -8.156  28.170  16.435  1.00  1.00            
ATOM    806    N PRO A 108      -6.757  29.809  15.840  1.00  1.00            
ATOM    807   CA PRO A 108      -7.318  29.913  14.518  1.00  1.00            
ATOM    808   CD PRO A 108      -6.241  31.075  16.311  1.00  1.00            
ATOM    809   CB PRO A 108      -6.988  31.330  14.030  1.00  1.00            
ATOM    810   CG PRO A 108      -5.940  31.858  15.024  1.00  1.00            
ATOM    811    C PRO A 108      -6.887  28.842  13.585  1.00  1.00            
ATOM    812    O PRO A 108      -5.808  28.269  13.755  1.00  1.00            
ATOM    813    N GLY A 109      -7.743  28.544  12.581  1.00  1.00            
ATOM    814   CA GLY A 109      -7.389  27.626  11.549  1.00  1.00            
ATOM    815    C GLY A 109      -8.011  26.286  11.765  1.00  1.00            
ATOM    816    O GLY A 109      -8.243  25.849  12.891  1.00  1.00            
ATOM    817    N SER A 110      -8.292  25.611  10.632  2.00  1.00            
ATOM    818   CA SER A 110      -8.837  24.288  10.587  2.00  1.00            
ATOM    819   CB SER A 110      -9.221  23.866   9.158  2.00  1.00            
ATOM    820   OG SER A 110      -8.071  23.861   8.326  2.00  1.00            
ATOM    821    C SER A 110      -7.773  23.370  11.052  2.00  1.00            
ATOM    822    O SER A 110      -8.038  22.280  11.547  2.00  1.00            
ATOM    823    N PHE A 111      -6.516  23.774  10.856  2.00  1.00            
ATOM    824   CA PHE A 111      -5.465  22.996  11.413  2.00  1.00            
ATOM    825   CB PHE A 111      -4.098  23.338  10.794  2.00  1.00            
ATOM    826   CG PHE A 111      -3.952  24.820  10.839  2.00  1.00            
ATOM    827  CD1 PHE A 111      -4.466  25.587   9.816  2.00  1.00            
ATOM    828  CD2 PHE A 111      -3.327  25.442  11.891  2.00  1.00            
ATOM    829  CE1 PHE A 111      -4.352  26.956   9.829  2.00  1.00            
ATOM    830  CE2 PHE A 111      -3.208  26.812  11.912  2.00  1.00            
ATOM    831   CZ PHE A 111      -3.718  27.570  10.884  2.00  1.00            
ATOM    832    C PHE A 111      -5.502  23.335  12.861  2.00  1.00            
ATOM    833    O PHE A 111      -6.037  24.378  13.236  2.00  1.00            
ATOM    834    N LEU A 112      -4.951  22.448  13.712  2.00  1.00            
ATOM    835   CA LEU A 112      -5.090  22.539  15.139  2.00  1.00            
ATOM    836   CB LEU A 112      -4.969  23.962  15.717  2.00  1.00            
ATOM    837   CG LEU A 112      -3.605  24.628  15.458  2.00  1.00            
ATOM    838  CD1 LEU A 112      -3.500  25.978  16.185  2.00  1.00            
ATOM    839  CD2 LEU A 112      -2.438  23.681  15.778  2.00  1.00            
ATOM    840    C LEU A 112      -6.463  22.032  15.439  2.00  1.00            
ATOM    841    O LEU A 112      -6.885  21.958  16.591  2.00  1.00            
ATOM    842    N TYR A 113      -7.178  21.657  14.365  2.00  1.00            
ATOM    843   CA TYR A 113      -8.436  20.984  14.373  2.00  1.00            
ATOM    844   CB TYR A 113      -9.570  21.819  13.747  2.00  1.00            
ATOM    845   CG TYR A 113     -10.871  21.118  13.889  2.00  1.00            
ATOM    846  CD1 TYR A 113     -11.574  21.227  15.061  2.00  1.00            
ATOM    847  CD2 TYR A 113     -11.392  20.360  12.867  2.00  1.00            
ATOM    848  CE1 TYR A 113     -12.777  20.583  15.196  2.00  1.00            
ATOM    849  CE2 TYR A 113     -12.598  19.714  13.003  2.00  1.00            
ATOM    850   CZ TYR A 113     -13.297  19.828  14.176  2.00  1.00            
ATOM    851   OH TYR A 113     -14.538  19.178  14.344  2.00  1.00            
ATOM    852    C TYR A 113      -8.047  19.829  13.510  2.00  1.00            
ATOM    853    O TYR A 113      -7.149  19.967  12.681  2.00  1.00            
ATOM    854    N TYR A 114      -8.667  18.656  13.671  2.00  1.00            
ATOM    855   CA TYR A 114      -8.139  17.538  12.951  2.00  1.00            
ATOM    856   CB TYR A 114      -8.071  17.711  11.418  2.00  1.00            
ATOM    857   CG TYR A 114      -9.475  17.716  10.913  2.00  1.00            
ATOM    858  CD1 TYR A 114     -10.143  16.531  10.715  2.00  1.00            
ATOM    859  CD2 TYR A 114     -10.127  18.899  10.653  2.00  1.00            
ATOM    860  CE1 TYR A 114     -11.439  16.523  10.259  2.00  1.00            
ATOM    861  CE2 TYR A 114     -11.424  18.900  10.196  2.00  1.00            
ATOM    862   CZ TYR A 114     -12.083  17.710  10.002  2.00  1.00            
ATOM    863   OH TYR A 114     -13.415  17.704   9.537  2.00  1.00            
ATOM    864    C TYR A 114      -6.772  17.216  13.463  2.00  1.00            
ATOM    865    O TYR A 114      -5.886  16.825  12.705  2.00  1.00            
ATOM    866    N ALA A 115      -6.579  17.365  14.786  1.00  1.00            
ATOM    867   CA ALA A 115      -5.312  17.029  15.376  1.00  1.00            
ATOM    868   CB ALA A 115      -4.483  18.261  15.775  1.00  1.00            
ATOM    869    C ALA A 115      -5.586  16.264  16.633  1.00  1.00            
ATOM    870    O ALA A 115      -6.584  16.492  17.315  1.00  1.00            
ATOM    871    N PRO A 116      -4.727  15.321  16.933  1.00  1.00            
ATOM    872   CA PRO A 116      -4.885  14.536  18.131  1.00  1.00            
ATOM    873   CD PRO A 116      -4.060  14.576  15.887  1.00  1.00            
ATOM    874   CB PRO A 116      -4.015  13.293  17.940  1.00  1.00            
ATOM    875   CG PRO A 116      -3.936  13.136  16.415  1.00  1.00            
ATOM    876    C PRO A 116      -4.487  15.325  19.325  1.00  1.00            
ATOM    877    O PRO A 116      -4.705  14.855  20.440  1.00  1.00            
ATOM    878    N PHE A 117      -3.911  16.534  19.137  1.00  1.00            
ATOM    879   CA PHE A 117      -3.291  17.135  20.276  1.00  1.00            
ATOM    880   CB PHE A 117      -1.891  17.725  19.978  1.00  1.00            
ATOM    881   CG PHE A 117      -2.052  18.940  19.119  1.00  1.00            
ATOM    882  CD1 PHE A 117      -2.225  20.184  19.689  1.00  1.00            
ATOM    883  CD2 PHE A 117      -2.023  18.848  17.747  1.00  1.00            
ATOM    884  CE1 PHE A 117      -2.380  21.310  18.916  1.00  1.00            
ATOM    885  CE2 PHE A 117      -2.174  19.971  16.966  1.00  1.00            
ATOM    886   CZ PHE A 117      -2.353  21.204  17.548  1.00  1.00            
ATOM    887    C PHE A 117      -4.046  18.232  20.904  1.00  1.00            
ATOM    888    O PHE A 117      -4.787  18.974  20.261  1.00  1.00            
ATOM    889    N ASP A 118      -3.861  18.323  22.235  1.00  1.00            
ATOM    890   CA ASP A 118      -4.389  19.417  22.968  1.00  1.00            
ATOM    891   CB ASP A 118      -4.319  19.240  24.495  1.00  1.00            
ATOM    892   CG ASP A 118      -5.430  18.288  24.918  1.00  1.00            
ATOM    893  OD1 ASP A 118      -5.736  17.346  24.141  1.00  1.00            
ATOM    894  OD2 ASP A 118      -6.004  18.510  26.018  1.00  1.00            
ATOM    895    C ASP A 118      -3.651  20.663  22.621  1.00  1.00            
ATOM    896    O ASP A 118      -4.251  21.652  22.207  1.00  1.00            
ATOM    897    N GLY A 119      -2.307  20.628  22.709  4.00  1.00            
ATOM    898   CA GLY A 119      -1.582  21.847  22.497  4.00  1.00            
ATOM    899    C GLY A 119      -0.153  21.519  22.225  4.00  1.00            
ATOM    900    O GLY A 119       0.196  20.374  21.940  4.00  1.00            
ATOM    901    N ILE A 120       0.717  22.548  22.303  4.00  1.00            
ATOM    902   CA ILE A 120       2.098  22.355  21.982  4.00  1.00            
ATOM    903   CB ILE A 120       2.529  23.158  20.784  4.00  1.00            
ATOM    904  CG1 ILE A 120       3.984  22.842  20.402  4.00  1.00            
ATOM    905  CG2 ILE A 120       2.247  24.642  21.072  4.00  1.00            
ATOM    906  CD1 ILE A 120       4.385  23.380  19.028  4.00  1.00            
ATOM    907    C ILE A 120       2.967  22.738  23.141  4.00  1.00            
ATOM    908    O ILE A 120       2.756  23.756  23.796  4.00  1.00            
ATOM    909    N LEU A 121       3.968  21.877  23.415  4.00  1.00            
ATOM    910   CA LEU A 121       4.959  22.052  24.441  4.00  1.00            
ATOM    911   CB LEU A 121       5.156  20.765  25.259  4.00  1.00            
ATOM    912   CG LEU A 121       6.048  20.892  26.505  4.00  1.00            
ATOM    913  CD1 LEU A 121       5.339  21.693  27.607  4.00  1.00            
ATOM    914  CD2 LEU A 121       6.521  19.513  26.995  4.00  1.00            
ATOM    915    C LEU A 121       6.206  22.276  23.666  4.00  1.00            
ATOM    916    O LEU A 121       6.372  21.700  22.592  4.00  1.00            
ATOM    917    N GLY A 122       7.122  23.120  24.164  4.00  1.00            
ATOM    918   CA GLY A 122       8.245  23.330  23.312  4.00  1.00            
ATOM    919    C GLY A 122       9.512  23.202  24.081  4.00  1.00            
ATOM    920    O GLY A 122       9.631  23.663  25.216  4.00  1.00            
ATOM    921    N LEU A 123      10.500  22.561  23.433  1.00  1.00            
ATOM    922   CA LEU A 123      11.801  22.369  23.989  1.00  1.00            
ATOM    923   CB LEU A 123      12.172  20.872  23.971  1.00  1.00            
ATOM    924   CG LEU A 123      13.540  20.478  24.559  1.00  1.00            
ATOM    925  CD1 LEU A 123      14.716  20.965  23.696  1.00  1.00            
ATOM    926  CD2 LEU A 123      13.652  20.908  26.026  1.00  1.00            
ATOM    927    C LEU A 123      12.711  23.109  23.074  1.00  1.00            
ATOM    928    O LEU A 123      13.194  22.567  22.082  1.00  1.00            
ATOM    929    N ALA A 124      12.981  24.379  23.412  1.00  1.00            
ATOM    930   CA ALA A 124      13.771  25.240  22.589  1.00  1.00            
ATOM    931   CB ALA A 124      12.943  26.227  21.751  1.00  1.00            
ATOM    932    C ALA A 124      14.589  26.063  23.562  1.00  1.00            
ATOM    933    O ALA A 124      14.807  25.636  24.694  1.00  1.00            
ATOM    934    N TYR A 125      15.081  27.256  23.146  1.00  1.00            
ATOM    935   CA TYR A 125      16.100  27.910  23.932  1.00  1.00            
ATOM    936   CB TYR A 125      16.763  29.084  23.195  1.00  1.00            
ATOM    937   CG TYR A 125      17.971  29.473  23.982  1.00  1.00            
ATOM    938  CD1 TYR A 125      19.143  28.770  23.821  1.00  1.00            
ATOM    939  CD2 TYR A 125      17.952  30.528  24.867  1.00  1.00            
ATOM    940  CE1 TYR A 125      20.273  29.103  24.531  1.00  1.00            
ATOM    941  CE2 TYR A 125      19.078  30.867  25.580  1.00  1.00            
ATOM    942   CZ TYR A 125      20.242  30.154  25.414  1.00  1.00            
ATOM    943   OH TYR A 125      21.399  30.502  26.145  1.00  1.00            
ATOM    944    C TYR A 125      15.792  28.379  25.345  1.00  1.00            
ATOM    945    O TYR A 125      16.358  27.750  26.237  1.00  1.00            
ATOM    946    N PRO A 126      14.996  29.364  25.738  2.00  1.00            
ATOM    947   CA PRO A 126      14.381  30.394  24.945  2.00  1.00            
ATOM    948   CD PRO A 126      14.566  29.438  27.119  2.00  1.00            
ATOM    949   CB PRO A 126      13.209  30.898  25.768  2.00  1.00            
ATOM    950   CG PRO A 126      13.723  30.720  27.204  2.00  1.00            
ATOM    951    C PRO A 126      15.212  31.591  24.625  2.00  1.00            
ATOM    952    O PRO A 126      15.339  32.445  25.501  2.00  1.00            
ATOM    953    N SER A 127      15.797  31.718  23.425  2.00  1.00            
ATOM    954   CA SER A 127      16.185  33.041  23.046  2.00  1.00            
ATOM    955   CB SER A 127      17.331  33.079  22.020  2.00  1.00            
ATOM    956   OG SER A 127      16.930  32.452  20.811  2.00  1.00            
ATOM    957    C SER A 127      14.935  33.463  22.371  2.00  1.00            
ATOM    958    O SER A 127      14.557  34.632  22.325  2.00  1.00            
ATOM    959    N ILE A 128      14.254  32.419  21.850  2.00  1.00            
ATOM    960   CA ILE A 128      13.056  32.533  21.082  2.00  1.00            
ATOM    961   CB ILE A 128      13.169  31.805  19.774  2.00  1.00            
ATOM    962  CG1 ILE A 128      11.876  31.937  18.965  2.00  1.00            
ATOM    963  CG2 ILE A 128      13.629  30.355  20.026  2.00  1.00            
ATOM    964  CD1 ILE A 128      12.024  31.374  17.556  2.00  1.00            
ATOM    965    C ILE A 128      11.906  31.966  21.836  2.00  1.00            
ATOM    966    O ILE A 128      11.725  30.756  21.952  2.00  1.00            
ATOM    967    N SER A 129      11.098  32.875  22.383  1.00  1.00            
ATOM    968   CA SER A 129       9.862  32.550  23.008  1.00  1.00            
ATOM    969   CB SER A 129       9.932  32.542  24.547  1.00  1.00            
ATOM    970   OG SER A 129      10.309  33.823  25.030  1.00  1.00            
ATOM    971    C SER A 129       9.056  33.712  22.571  1.00  1.00            
ATOM    972    O SER A 129       9.574  34.827  22.549  1.00  1.00            
ATOM    973    N ALA A 130       7.788  33.505  22.185  2.00  1.00            
ATOM    974   CA ALA A 130       7.126  34.626  21.595  2.00  1.00            
ATOM    975   CB ALA A 130       5.707  34.293  21.109  2.00  1.00            
ATOM    976    C ALA A 130       7.001  35.757  22.568  2.00  1.00            
ATOM    977    O ALA A 130       7.424  36.875  22.283  2.00  1.00            
ATOM    978    N SER A 131       6.437  35.488  23.757  2.00  1.00            
ATOM    979   CA SER A 131       6.434  36.474  24.795  2.00  1.00            
ATOM    980   CB SER A 131       5.191  36.406  25.697  2.00  1.00            
ATOM    981   OG SER A 131       5.253  37.407  26.701  2.00  1.00            
ATOM    982    C SER A 131       7.588  35.957  25.565  2.00  1.00            
ATOM    983    O SER A 131       7.825  34.752  25.503  2.00  1.00            
ATOM    984    N GLY A 132       8.387  36.809  26.232  2.00  1.00            
ATOM    985   CA GLY A 132       9.452  36.194  26.970  2.00  1.00            
ATOM    986    C GLY A 132       8.748  35.381  28.001  2.00  1.00            
ATOM    987    O GLY A 132       8.176  35.907  28.954  2.00  1.00            
ATOM    988    N ALA A 133       8.788  34.054  27.815  1.00  1.00            
ATOM    989   CA ALA A 133       8.103  33.153  28.673  1.00  1.00            
ATOM    990   CB ALA A 133       6.905  32.459  28.008  1.00  1.00            
ATOM    991    C ALA A 133       9.125  32.102  29.009  1.00  1.00            
ATOM    992    O ALA A 133      10.058  31.887  28.238  1.00  1.00            
ATOM    993    N THR A 134       9.001  31.443  30.175  1.00  1.00            
ATOM    994   CA THR A 134       9.979  30.444  30.500  1.00  1.00            
ATOM    995   CB THR A 134      10.169  30.234  31.978  1.00  1.00            
ATOM    996  OG1 THR A 134      10.575  31.451  32.591  1.00  1.00            
ATOM    997  CG2 THR A 134      11.246  29.157  32.176  1.00  1.00            
ATOM    998    C THR A 134       9.490  29.140  29.943  1.00  1.00            
ATOM    999    O THR A 134       8.334  28.753  30.103  1.00  1.00            
ATOM   1000    N PRO A 135      10.382  28.477  29.251  1.00  1.00            
ATOM   1001   CA PRO A 135      10.096  27.200  28.637  1.00  1.00            
ATOM   1002   CD PRO A 135      11.336  29.231  28.477  1.00  1.00            
ATOM   1003   CB PRO A 135      11.200  26.973  27.613  1.00  1.00            
ATOM   1004   CG PRO A 135      11.613  28.397  27.216  1.00  1.00            
ATOM   1005    C PRO A 135      10.038  26.148  29.685  1.00  1.00            
ATOM   1006    O PRO A 135      10.450  26.401  30.817  1.00  1.00            
ATOM   1007    N VAL A 136       9.525  24.957  29.329  2.00  1.00            
ATOM   1008   CA VAL A 136       9.379  23.941  30.320  2.00  1.00            
ATOM   1009   CB VAL A 136       8.814  22.649  29.794  2.00  1.00            
ATOM   1010  CG1 VAL A 136       7.338  22.858  29.438  2.00  1.00            
ATOM   1011  CG2 VAL A 136       9.662  22.191  28.597  2.00  1.00            
ATOM   1012    C VAL A 136      10.707  23.621  30.945  2.00  1.00            
ATOM   1013    O VAL A 136      10.842  23.643  32.168  2.00  1.00            
ATOM   1014    N PHE A 137      11.737  23.347  30.124  2.00  1.00            
ATOM   1015   CA PHE A 137      12.991  22.890  30.652  2.00  1.00            
ATOM   1016   CB PHE A 137      13.984  22.447  29.559  2.00  1.00            
ATOM   1017   CG PHE A 137      15.243  21.994  30.224  2.00  1.00            
ATOM   1018  CD1 PHE A 137      16.256  22.883  30.508  2.00  1.00            
ATOM   1019  CD2 PHE A 137      15.410  20.672  30.564  2.00  1.00            
ATOM   1020  CE1 PHE A 137      17.412  22.458  31.120  2.00  1.00            
ATOM   1021  CE2 PHE A 137      16.564  20.241  31.176  2.00  1.00            
ATOM   1022   CZ PHE A 137      17.568  21.136  31.456  2.00  1.00            
ATOM   1023    C PHE A 137      13.669  23.919  31.465  2.00  1.00            
ATOM   1024    O PHE A 137      14.164  23.631  32.552  2.00  1.00            
ATOM   1025    N ASP A 138      13.695  25.153  30.954  2.00  1.00            
ATOM   1026   CA ASP A 138      14.401  26.190  31.624  2.00  1.00            
ATOM   1027   CB ASP A 138      14.259  27.521  30.885  2.00  1.00            
ATOM   1028   CG ASP A 138      14.892  27.271  29.529  2.00  1.00            
ATOM   1029  OD1 ASP A 138      16.150  27.270  29.449  2.00  1.00            
ATOM   1030  OD2 ASP A 138      14.120  27.057  28.557  2.00  1.00            
ATOM   1031    C ASP A 138      13.759  26.305  32.951  2.00  1.00            
ATOM   1032    O ASP A 138      14.406  26.599  33.954  2.00  1.00            
ATOM   1033    N ASN A 139      12.446  26.050  32.976  2.00  1.00            
ATOM   1034   CA ASN A 139      11.770  26.118  34.221  2.00  1.00            
ATOM   1035   CB ASN A 139      10.269  25.801  34.109  2.00  1.00            
ATOM   1036   CG ASN A 139       9.536  27.047  33.643  2.00  1.00            
ATOM   1037  OD1 ASN A 139       8.804  27.026  32.654  2.00  1.00            
ATOM   1038  ND2 ASN A 139       9.723  28.168  34.393  2.00  1.00            
ATOM   1039    C ASN A 139      12.358  25.114  35.161  2.00  1.00            
ATOM   1040    O ASN A 139      12.730  25.450  36.283  2.00  1.00            
ATOM   1041    N LEU A 140      12.491  23.856  34.704  2.00  1.00            
ATOM   1042   CA LEU A 140      12.961  22.786  35.535  2.00  1.00            
ATOM   1043   CB LEU A 140      12.967  21.445  34.788  2.00  1.00            
ATOM   1044   CG LEU A 140      11.592  21.062  34.206  2.00  1.00            
ATOM   1045  CD1 LEU A 140      11.650  19.708  33.480  2.00  1.00            
ATOM   1046  CD2 LEU A 140      10.487  21.134  35.271  2.00  1.00            
ATOM   1047    C LEU A 140      14.370  23.076  35.927  2.00  1.00            
ATOM   1048    O LEU A 140      14.759  22.883  37.078  2.00  1.00            
ATOM   1049    N TRP A 141      15.168  23.580  34.969  2.00  1.00            
ATOM   1050   CA TRP A 141      16.549  23.843  35.226  2.00  1.00            
ATOM   1051   CB TRP A 141      17.292  24.382  33.994  2.00  1.00            
ATOM   1052   CG TRP A 141      18.765  24.597  34.228  2.00  1.00            
ATOM   1053  CD2 TRP A 141      19.673  23.523  34.503  2.00  1.00            
ATOM   1054  CD1 TRP A 141      19.495  25.747  34.285  2.00  1.00            
ATOM   1055  NE1 TRP A 141      20.810  25.454  34.554  2.00  1.00            
ATOM   1056  CE2 TRP A 141      20.932  24.088  34.699  2.00  1.00            
ATOM   1057  CE3 TRP A 141      19.468  22.177  34.598  2.00  1.00            
ATOM   1058  CZ2 TRP A 141      22.013  23.309  34.991  2.00  1.00            
ATOM   1059  CZ3 TRP A 141      20.563  21.394  34.882  2.00  1.00            
ATOM   1060  CH2 TRP A 141      21.810  21.950  35.072  2.00  1.00            
ATOM   1061    C TRP A 141      16.580  24.856  36.321  2.00  1.00            
ATOM   1062    O TRP A 141      17.408  24.789  37.228  2.00  1.00            
ATOM   1063    N ASP A 142      15.638  25.812  36.265  2.00  1.00            
ATOM   1064   CA ASP A 142      15.538  26.858  37.235  2.00  1.00            
ATOM   1065   CB ASP A 142      14.352  27.793  36.919  2.00  1.00            
ATOM   1066   CG ASP A 142      14.395  29.038  37.798  2.00  1.00            
ATOM   1067  OD1 ASP A 142      14.480  28.893  39.046  2.00  1.00            
ATOM   1068  OD2 ASP A 142      14.344  30.158  37.224  2.00  1.00            
ATOM   1069    C ASP A 142      15.298  26.231  38.577  2.00  1.00            
ATOM   1070    O ASP A 142      15.909  26.621  39.571  2.00  1.00            
ATOM   1071    N GLN A 143      14.399  25.230  38.637  3.00  1.00            
ATOM   1072   CA GLN A 143      14.064  24.585  39.875  3.00  1.00            
ATOM   1073   CB GLN A 143      12.861  23.636  39.748  3.00  1.00            
ATOM   1074   CG GLN A 143      12.133  23.385  41.071  3.00  1.00            
ATOM   1075   CD GLN A 143      11.216  24.581  41.325  3.00  1.00            
ATOM   1076  OE1 GLN A 143      11.225  25.552  40.571  3.00  1.00            
ATOM   1077  NE2 GLN A 143      10.391  24.507  42.405  3.00  1.00            
ATOM   1078    C GLN A 143      15.241  23.800  40.337  3.00  1.00            
ATOM   1079    O GLN A 143      15.509  23.707  41.533  3.00  1.00            
ATOM   1080    N GLY A 144      15.990  23.225  39.379  3.00  1.00            
ATOM   1081   CA GLY A 144      17.086  22.382  39.742  3.00  1.00            
ATOM   1082    C GLY A 144      16.521  21.005  39.781  3.00  1.00            
ATOM   1083    O GLY A 144      17.158  20.063  40.250  3.00  1.00            
ATOM   1084    N LEU A 145      15.281  20.869  39.276  1.00  1.00            
ATOM   1085   CA LEU A 145      14.598  19.612  39.270  1.00  1.00            
ATOM   1086   CB LEU A 145      13.194  19.733  38.659  1.00  1.00            
ATOM   1087   CG LEU A 145      12.301  20.730  39.421  1.00  1.00            
ATOM   1088  CD1 LEU A 145      10.887  20.803  38.824  1.00  1.00            
ATOM   1089  CD2 LEU A 145      12.305  20.439  40.930  1.00  1.00            
ATOM   1090    C LEU A 145      15.387  18.679  38.434  1.00  1.00            
ATOM   1091    O LEU A 145      15.649  17.541  38.823  1.00  1.00            
ATOM   1092    N VAL A 146      15.821  19.154  37.260  1.00  1.00            
ATOM   1093   CA VAL A 146      16.565  18.257  36.448  1.00  1.00            
ATOM   1094   CB VAL A 146      16.328  18.443  34.974  1.00  1.00            
ATOM   1095  CG1 VAL A 146      14.861  18.077  34.683  1.00  1.00            
ATOM   1096  CG2 VAL A 146      16.681  19.885  34.579  1.00  1.00            
ATOM   1097    C VAL A 146      18.013  18.461  36.756  1.00  1.00            
ATOM   1098    O VAL A 146      18.575  19.530  36.527  1.00  1.00            
ATOM   1099    N SER A 147      18.646  17.413  37.316  1.00  1.00            
ATOM   1100   CA SER A 147      20.031  17.469  37.675  1.00  1.00            
ATOM   1101   CB SER A 147      20.494  16.206  38.426  1.00  1.00            
ATOM   1102   OG SER A 147      20.298  15.055  37.618  1.00  1.00            
ATOM   1103    C SER A 147      20.830  17.599  36.418  1.00  1.00            
ATOM   1104    O SER A 147      21.803  18.348  36.363  1.00  1.00            
ATOM   1105    N GLN A 148      20.428  16.865  35.362  1.00  1.00            
ATOM   1106   CA GLN A 148      21.103  16.930  34.098  1.00  1.00            
ATOM   1107   CB GLN A 148      21.098  15.581  33.350  1.00  1.00            
ATOM   1108   CG GLN A 148      21.881  14.459  34.035  1.00  1.00            
ATOM   1109   CD GLN A 148      23.286  14.439  33.455  1.00  1.00            
ATOM   1110  OE1 GLN A 148      23.522  14.913  32.344  1.00  1.00            
ATOM   1111  NE2 GLN A 148      24.245  13.859  34.224  1.00  1.00            
ATOM   1112    C GLN A 148      20.289  17.861  33.263  1.00  1.00            
ATOM   1113    O GLN A 148      19.061  17.795  33.271  1.00  1.00            
ATOM   1114    N ASP A 149      20.950  18.772  32.529  1.00  1.00            
ATOM   1115   CA ASP A 149      20.191  19.669  31.712  1.00  1.00            
ATOM   1116   CB ASP A 149      20.703  21.122  31.789  1.00  1.00            
ATOM   1117   CG ASP A 149      22.170  21.178  31.369  1.00  1.00            
ATOM   1118  OD1 ASP A 149      22.792  20.094  31.210  1.00  1.00            
ATOM   1119  OD2 ASP A 149      22.685  22.314  31.190  1.00  1.00            
ATOM   1120    C ASP A 149      20.271  19.184  30.295  1.00  1.00            
ATOM   1121    O ASP A 149      20.782  19.872  29.411  1.00  1.00            
ATOM   1122    N LEU A 150      19.738  17.973  30.036  4.00  1.00            
ATOM   1123   CA LEU A 150      19.769  17.431  28.708  4.00  1.00            
ATOM   1124   CB LEU A 150      20.570  16.123  28.545  4.00  1.00            
ATOM   1125   CG LEU A 150      22.084  16.217  28.779  4.00  1.00            
ATOM   1126  CD1 LEU A 150      22.411  16.520  30.249  4.00  1.00            
ATOM   1127  CD2 LEU A 150      22.792  14.953  28.259  4.00  1.00            
ATOM   1128    C LEU A 150      18.400  17.029  28.337  4.00  1.00            
ATOM   1129    O LEU A 150      17.469  17.046  29.140  4.00  1.00            
ATOM   1130    N PHE A 151      18.265  16.674  27.054  4.00  1.00            
ATOM   1131   CA PHE A 151      17.021  16.193  26.575  4.00  1.00            
ATOM   1132   CB PHE A 151      16.336  17.228  25.673  4.00  1.00            
ATOM   1133   CG PHE A 151      14.912  16.840  25.545  4.00  1.00            
ATOM   1134  CD1 PHE A 151      14.024  17.199  26.533  4.00  1.00            
ATOM   1135  CD2 PHE A 151      14.472  16.128  24.455  4.00  1.00            
ATOM   1136  CE1 PHE A 151      12.702  16.852  26.431  4.00  1.00            
ATOM   1137  CE2 PHE A 151      13.150  15.780  24.349  4.00  1.00            
ATOM   1138   CZ PHE A 151      12.272  16.144  25.336  4.00  1.00            
ATOM   1139    C PHE A 151      17.364  15.033  25.742  4.00  1.00            
ATOM   1140    O PHE A 151      18.276  15.086  24.919  4.00  1.00            
ATOM   1141    N SER A 152      16.652  13.929  25.954  4.00  1.00            
ATOM   1142   CA SER A 152      16.957  12.833  25.115  4.00  1.00            
ATOM   1143   CB SER A 152      17.443  11.596  25.886  4.00  1.00            
ATOM   1144   OG SER A 152      18.675  11.880  26.532  4.00  1.00            
ATOM   1145    C SER A 152      15.675  12.489  24.455  4.00  1.00            
ATOM   1146    O SER A 152      14.630  12.420  25.100  4.00  1.00            
ATOM   1147    N VAL A 153      15.718  12.282  23.132  4.00  1.00            
ATOM   1148   CA VAL A 153      14.502  11.976  22.454  4.00  1.00            
ATOM   1149   CB VAL A 153      14.190  12.941  21.345  4.00  1.00            
ATOM   1150  CG1 VAL A 153      12.953  12.436  20.585  4.00  1.00            
ATOM   1151  CG2 VAL A 153      14.035  14.352  21.933  4.00  1.00            
ATOM   1152    C VAL A 153      14.706  10.644  21.796  4.00  1.00            
ATOM   1153    O VAL A 153      15.789  10.347  21.294  4.00  1.00            
ATOM   1154    N TYR A 154      13.664   9.789  21.819  4.00  1.00            
ATOM   1155   CA TYR A 154      13.723   8.517  21.157  4.00  1.00            
ATOM   1156   CB TYR A 154      13.781   7.318  22.123  4.00  1.00            
ATOM   1157   CG TYR A 154      13.843   6.071  21.304  4.00  1.00            
ATOM   1158  CD1 TYR A 154      15.050   5.560  20.883  4.00  1.00            
ATOM   1159  CD2 TYR A 154      12.686   5.413  20.953  4.00  1.00            
ATOM   1160  CE1 TYR A 154      15.101   4.412  20.129  4.00  1.00            
ATOM   1161  CE2 TYR A 154      12.730   4.263  20.199  4.00  1.00            
ATOM   1162   CZ TYR A 154      13.941   3.761  19.785  4.00  1.00            
ATOM   1163   OH TYR A 154      13.994   2.583  19.009  4.00  1.00            
ATOM   1164    C TYR A 154      12.440   8.395  20.415  4.00  1.00            
ATOM   1165    O TYR A 154      11.404   8.865  20.882  4.00  1.00            
ATOM   1166    N LEU A 155      12.464   7.787  19.216  1.00  1.00            
ATOM   1167   CA LEU A 155      11.214   7.681  18.533  1.00  1.00            
ATOM   1168   CB LEU A 155      11.049   8.709  17.396  1.00  1.00            
ATOM   1169   CG LEU A 155       9.668   8.691  16.715  1.00  1.00            
ATOM   1170  CD1 LEU A 155       8.545   8.980  17.725  1.00  1.00            
ATOM   1171  CD2 LEU A 155       9.634   9.661  15.522  1.00  1.00            
ATOM   1172    C LEU A 155      11.109   6.317  17.963  1.00  1.00            
ATOM   1173    O LEU A 155      12.105   5.723  17.552  1.00  1.00            
ATOM   1174    N SER A 156       9.879   5.776  17.937  1.00  1.00            
ATOM   1175   CA SER A 156       9.719   4.456  17.421  1.00  1.00            
ATOM   1176   CB SER A 156       9.059   3.478  18.405  1.00  1.00            
ATOM   1177   OG SER A 156       7.750   3.917  18.735  1.00  1.00            
ATOM   1178    C SER A 156       8.879   4.522  16.192  1.00  1.00            
ATOM   1179    O SER A 156       8.061   5.419  15.997  1.00  1.00            
ATOM   1180    N SER A 157       9.115   3.531  15.324  1.00  1.00            
ATOM   1181   CA SER A 157       8.628   3.487  13.986  1.00  1.00            
ATOM   1182   CB SER A 157       9.331   2.393  13.167  1.00  1.00            
ATOM   1183   OG SER A 157      10.728   2.638  13.131  1.00  1.00            
ATOM   1184    C SER A 157       7.194   3.319  13.696  1.00  1.00            
ATOM   1185    O SER A 157       6.505   4.281  13.356  1.00  1.00            
ATOM   1186    N ASN A 158       6.697   2.074  13.829  3.00  1.00            
ATOM   1187   CA ASN A 158       5.353   1.759  13.434  3.00  1.00            
ATOM   1188   CB ASN A 158       4.985   0.266  13.551  3.00  1.00            
ATOM   1189   CG ASN A 158       5.629  -0.497  12.397  3.00  1.00            
ATOM   1190  OD1 ASN A 158       5.504  -0.113  11.234  3.00  1.00            
ATOM   1191  ND2 ASN A 158       6.334  -1.616  12.719  3.00  1.00            
ATOM   1192    C ASN A 158       4.468   2.531  14.351  3.00  1.00            
ATOM   1193    O ASN A 158       4.904   3.397  15.110  3.00  1.00            
ATOM   1194    N ASP A 159       3.155   2.286  14.346  3.00  1.00            
ATOM   1195   CA ASP A 159       2.461   3.036  15.349  3.00  1.00            
ATOM   1196   CB ASP A 159       0.955   3.171  15.068  3.00  1.00            
ATOM   1197   CG ASP A 159       0.417   4.310  15.924  3.00  1.00            
ATOM   1198  OD1 ASP A 159       1.245   5.071  16.494  3.00  1.00            
ATOM   1199  OD2 ASP A 159      -0.831   4.437  16.018  3.00  1.00            
ATOM   1200    C ASP A 159       2.614   2.244  16.626  3.00  1.00            
ATOM   1201    O ASP A 159       1.639   1.961  17.320  3.00  1.00            
ATOM   1202    N ASP A 160       3.873   1.876  16.955  1.00  1.00            
ATOM   1203   CA ASP A 160       4.301   1.135  18.086  1.00  1.00            
ATOM   1204   CB ASP A 160       5.592   0.320  17.866  1.00  1.00            
ATOM   1205   CG ASP A 160       5.278  -0.836  16.928  1.00  1.00            
ATOM   1206  OD1 ASP A 160       4.177  -0.809  16.316  1.00  1.00            
ATOM   1207  OD2 ASP A 160       6.131  -1.756  16.803  1.00  1.00            
ATOM   1208    C ASP A 160       4.588   2.151  19.133  1.00  1.00            
ATOM   1209    O ASP A 160       5.294   3.129  18.891  1.00  1.00            
ATOM   1210    N SER A 161       4.022   1.950  20.334  1.00  1.00            
ATOM   1211   CA SER A 161       4.243   2.902  21.374  1.00  1.00            
ATOM   1212   CB SER A 161       3.280   2.766  22.565  1.00  1.00            
ATOM   1213   OG SER A 161       3.490   1.527  23.225  1.00  1.00            
ATOM   1214    C SER A 161       5.632   2.664  21.881  1.00  1.00            
ATOM   1215    O SER A 161       6.360   1.838  21.335  1.00  1.00            
ATOM   1216    N GLY A 162       6.053   3.401  22.931  1.00  1.00            
ATOM   1217   CA GLY A 162       7.364   3.153  23.454  1.00  1.00            
ATOM   1218    C GLY A 162       8.315   4.266  23.133  1.00  1.00            
ATOM   1219    O GLY A 162       9.470   4.220  23.553  1.00  1.00            
ATOM   1220    N SER A 163       7.881   5.303  22.393  4.00  1.00            
ATOM   1221   CA SER A 163       8.817   6.359  22.121  4.00  1.00            
ATOM   1222   CB SER A 163       8.302   7.408  21.118  4.00  1.00            
ATOM   1223   OG SER A 163       8.141   6.825  19.833  4.00  1.00            
ATOM   1224    C SER A 163       9.110   7.059  23.419  4.00  1.00            
ATOM   1225    O SER A 163       8.301   7.008  24.345  4.00  1.00            
ATOM   1226    N VAL A 164      10.286   7.723  23.540  4.00  1.00            
ATOM   1227   CA VAL A 164      10.580   8.330  24.811  4.00  1.00            
ATOM   1228   CB VAL A 164      11.518   7.524  25.666  4.00  1.00            
ATOM   1229  CG1 VAL A 164      12.898   7.468  24.987  4.00  1.00            
ATOM   1230  CG2 VAL A 164      11.544   8.144  27.073  4.00  1.00            
ATOM   1231    C VAL A 164      11.170   9.699  24.676  4.00  1.00            
ATOM   1232    O VAL A 164      11.860  10.021  23.710  4.00  1.00            
ATOM   1233    N VAL A 165      10.854  10.538  25.685  4.00  1.00            
ATOM   1234   CA VAL A 165      11.318  11.880  25.907  4.00  1.00            
ATOM   1235   CB VAL A 165      10.147  12.805  26.066  4.00  1.00            
ATOM   1236  CG1 VAL A 165      10.617  14.130  26.676  4.00  1.00            
ATOM   1237  CG2 VAL A 165       9.435  12.939  24.711  4.00  1.00            
ATOM   1238    C VAL A 165      11.943  11.817  27.285  4.00  1.00            
ATOM   1239    O VAL A 165      11.225  11.739  28.281  4.00  1.00            
ATOM   1240    N LEU A 166      13.289  11.827  27.374  4.00  1.00            
ATOM   1241   CA LEU A 166      14.023  11.666  28.611  4.00  1.00            
ATOM   1242   CB LEU A 166      15.502  11.315  28.381  4.00  1.00            
ATOM   1243   CG LEU A 166      15.716   9.896  27.833  4.00  1.00            
ATOM   1244  CD1 LEU A 166      15.373   8.843  28.896  4.00  1.00            
ATOM   1245  CD2 LEU A 166      14.960   9.683  26.513  4.00  1.00            
ATOM   1246    C LEU A 166      14.027  12.823  29.578  4.00  1.00            
ATOM   1247    O LEU A 166      13.890  12.603  30.781  4.00  1.00            
ATOM   1248    N LEU A 167      14.190  14.082  29.123  4.00  1.00            
ATOM   1249   CA LEU A 167      14.258  15.171  30.074  4.00  1.00            
ATOM   1250   CB LEU A 167      12.929  15.408  30.820  4.00  1.00            
ATOM   1251   CG LEU A 167      11.771  15.975  29.984  4.00  1.00            
ATOM   1252  CD1 LEU A 167      10.484  16.050  30.822  4.00  1.00            
ATOM   1253  CD2 LEU A 167      12.138  17.340  29.382  4.00  1.00            
ATOM   1254    C LEU A 167      15.259  14.956  31.166  4.00  1.00            
ATOM   1255    O LEU A 167      14.893  14.657  32.303  4.00  1.00            
ATOM   1256    N GLY A 168      16.558  15.096  30.854  3.00  1.00            
ATOM   1257   CA GLY A 168      17.512  15.077  31.926  3.00  1.00            
ATOM   1258    C GLY A 168      18.097  13.731  32.096  3.00  1.00            
ATOM   1259    O GLY A 168      18.823  13.482  33.057  3.00  1.00            
ATOM   1260    N GLY A 169      17.806  12.809  31.175  1.00  1.00            
ATOM   1261   CA GLY A 169      18.416  11.552  31.415  1.00  1.00            
ATOM   1262    C GLY A 169      18.936  11.015  30.140  1.00  1.00            
ATOM   1263    O GLY A 169      18.428  11.312  29.059  1.00  1.00            
ATOM   1264    N ILE A 170      19.982  10.183  30.262  1.00  1.00            
ATOM   1265   CA ILE A 170      20.526   9.573  29.103  1.00  1.00            
ATOM   1266   CB ILE A 170      22.029   9.632  29.037  1.00  1.00            
ATOM   1267  CG1 ILE A 170      22.530   9.060  27.701  1.00  1.00            
ATOM   1268  CG2 ILE A 170      22.626   8.957  30.286  1.00  1.00            
ATOM   1269  CD1 ILE A 170      24.011   9.332  27.442  1.00  1.00            
ATOM   1270    C ILE A 170      20.096   8.152  29.152  1.00  1.00            
ATOM   1271    O ILE A 170      20.376   7.422  30.102  1.00  1.00            
ATOM   1272    N ASP A 171      19.329   7.742  28.133  1.00  1.00            
ATOM   1273   CA ASP A 171      18.926   6.378  28.072  1.00  1.00            
ATOM   1274   CB ASP A 171      17.456   6.197  27.630  1.00  1.00            
ATOM   1275   CG ASP A 171      17.193   6.883  26.291  1.00  1.00            
ATOM   1276  OD1 ASP A 171      18.036   7.709  25.847  1.00  1.00            
ATOM   1277  OD2 ASP A 171      16.116   6.596  25.703  1.00  1.00            
ATOM   1278    C ASP A 171      19.855   5.721  27.097  1.00  1.00            
ATOM   1279    O ASP A 171      19.667   5.771  25.882  1.00  1.00            
ATOM   1280    N SER A 172      20.905   5.079  27.639  3.00  1.00            
ATOM   1281   CA SER A 172      21.985   4.502  26.888  3.00  1.00            
ATOM   1282   CB SER A 172      23.114   3.993  27.799  3.00  1.00            
ATOM   1283   OG SER A 172      24.144   3.397  27.023  3.00  1.00            
ATOM   1284    C SER A 172      21.562   3.327  26.046  3.00  1.00            
ATOM   1285    O SER A 172      22.145   3.091  24.988  3.00  1.00            
ATOM   1286    N SER A 173      20.539   2.561  26.470  3.00  1.00            
ATOM   1287   CA SER A 173      20.212   1.324  25.808  3.00  1.00            
ATOM   1288   CB SER A 173      19.026   0.598  26.469  3.00  1.00            
ATOM   1289   OG SER A 173      19.372   0.192  27.785  3.00  1.00            
ATOM   1290    C SER A 173      19.853   1.517  24.371  3.00  1.00            
ATOM   1291    O SER A 173      20.272   0.736  23.518  3.00  1.00            
ATOM   1292    N TYR A 174      19.086   2.569  24.053  1.00  1.00            
ATOM   1293   CA TYR A 174      18.598   2.744  22.717  1.00  1.00            
ATOM   1294   CB TYR A 174      17.577   3.886  22.609  1.00  1.00            
ATOM   1295   CG TYR A 174      16.435   3.410  23.440  1.00  1.00            
ATOM   1296  CD1 TYR A 174      15.523   2.519  22.919  1.00  1.00            
ATOM   1297  CD2 TYR A 174      16.299   3.817  24.747  1.00  1.00            
ATOM   1298  CE1 TYR A 174      14.474   2.061  23.679  1.00  1.00            
ATOM   1299  CE2 TYR A 174      15.253   3.361  25.512  1.00  1.00            
ATOM   1300   CZ TYR A 174      14.338   2.484  24.978  1.00  1.00            
ATOM   1301   OH TYR A 174      13.266   2.015  25.766  1.00  1.00            
ATOM   1302    C TYR A 174      19.737   2.958  21.763  1.00  1.00            
ATOM   1303    O TYR A 174      19.684   2.478  20.631  1.00  1.00            
ATOM   1304    N TYR A 175      20.811   3.665  22.178  4.00  1.00            
ATOM   1305   CA TYR A 175      21.815   4.003  21.203  4.00  1.00            
ATOM   1306   CB TYR A 175      22.503   5.363  21.421  4.00  1.00            
ATOM   1307   CG TYR A 175      23.469   5.262  22.547  4.00  1.00            
ATOM   1308  CD1 TYR A 175      23.074   5.434  23.853  4.00  1.00            
ATOM   1309  CD2 TYR A 175      24.790   5.000  22.278  4.00  1.00            
ATOM   1310  CE1 TYR A 175      23.995   5.340  24.870  4.00  1.00            
ATOM   1311  CE2 TYR A 175      25.716   4.902  23.286  4.00  1.00            
ATOM   1312   CZ TYR A 175      25.314   5.074  24.587  4.00  1.00            
ATOM   1313   OH TYR A 175      26.258   4.977  25.631  4.00  1.00            
ATOM   1314    C TYR A 175      22.881   2.979  21.032  4.00  1.00            
ATOM   1315    O TYR A 175      23.352   2.360  21.985  4.00  1.00            
ATOM   1316    N THR A 176      23.262   2.775  19.751  1.00  1.00            
ATOM   1317   CA THR A 176      24.328   1.890  19.403  1.00  1.00            
ATOM   1318   CB THR A 176      23.941   0.847  18.396  1.00  1.00            
ATOM   1319  OG1 THR A 176      23.505   1.455  17.188  1.00  1.00            
ATOM   1320  CG2 THR A 176      22.815  -0.012  18.999  1.00  1.00            
ATOM   1321    C THR A 176      25.443   2.717  18.856  1.00  1.00            
ATOM   1322    O THR A 176      25.254   3.508  17.932  1.00  1.00            
ATOM   1323    N GLY A 177      26.644   2.560  19.449  1.00  1.00            
ATOM   1324   CA GLY A 177      27.794   3.308  19.038  1.00  1.00            
ATOM   1325    C GLY A 177      27.735   4.608  19.774  1.00  1.00            
ATOM   1326    O GLY A 177      26.694   4.976  20.312  1.00  1.00            
ATOM   1327    N SER A 178      28.854   5.360  19.795  1.00  1.00            
ATOM   1328   CA SER A 178      28.879   6.587  20.535  1.00  1.00            
ATOM   1329   CB SER A 178      30.293   7.100  20.850  1.00  1.00            
ATOM   1330   OG SER A 178      30.944   6.203  21.736  1.00  1.00            
ATOM   1331    C SER A 178      28.172   7.651  19.767  1.00  1.00            
ATOM   1332    O SER A 178      27.903   7.507  18.575  1.00  1.00            
ATOM   1333    N LEU A 179      27.838   8.754  20.464  1.00  1.00            
ATOM   1334   CA LEU A 179      27.130   9.830  19.843  1.00  1.00            
ATOM   1335   CB LEU A 179      26.540  10.864  20.822  1.00  1.00            
ATOM   1336   CG LEU A 179      25.601  10.293  21.897  1.00  1.00            
ATOM   1337  CD1 LEU A 179      24.414   9.544  21.273  1.00  1.00            
ATOM   1338  CD2 LEU A 179      26.380   9.484  22.944  1.00  1.00            
ATOM   1339    C LEU A 179      28.103  10.608  19.019  1.00  1.00            
ATOM   1340    O LEU A 179      29.294  10.647  19.321  1.00  1.00            
ATOM   1341    N ASN A 180      27.615  11.232  17.928  4.00  1.00            
ATOM   1342   CA ASN A 180      28.452  12.114  17.166  4.00  1.00            
ATOM   1343   CB ASN A 180      28.212  12.078  15.647  4.00  1.00            
ATOM   1344   CG ASN A 180      29.179  13.066  15.005  4.00  1.00            
ATOM   1345  OD1 ASN A 180      28.823  14.211  14.732  4.00  1.00            
ATOM   1346  ND2 ASN A 180      30.443  12.620  14.776  4.00  1.00            
ATOM   1347    C ASN A 180      28.085  13.464  17.637  4.00  1.00            
ATOM   1348    O ASN A 180      26.919  13.854  17.608  4.00  1.00            
ATOM   1349    N TRP A 181      29.083  14.214  18.118  4.00  1.00            
ATOM   1350   CA TRP A 181      28.760  15.501  18.635  4.00  1.00            
ATOM   1351   CB TRP A 181      29.864  16.079  19.536  4.00  1.00            
ATOM   1352   CG TRP A 181      30.165  15.261  20.769  4.00  1.00            
ATOM   1353  CD2 TRP A 181      31.158  14.224  20.808  4.00  1.00            
ATOM   1354  CD1 TRP A 181      29.624  15.327  22.018  4.00  1.00            
ATOM   1355  NE1 TRP A 181      30.219  14.393  22.837  4.00  1.00            
ATOM   1356  CE2 TRP A 181      31.164  13.708  22.103  4.00  1.00            
ATOM   1357  CE3 TRP A 181      31.998  13.741  19.846  4.00  1.00            
ATOM   1358  CZ2 TRP A 181      32.016  12.698  22.458  4.00  1.00            
ATOM   1359  CZ3 TRP A 181      32.851  12.721  20.202  4.00  1.00            
ATOM   1360  CH2 TRP A 181      32.860  12.208  21.483  4.00  1.00            
ATOM   1361    C TRP A 181      28.640  16.440  17.479  4.00  1.00            
ATOM   1362    O TRP A 181      29.420  16.381  16.530  4.00  1.00            
ATOM   1363    N VAL A 182      27.626  17.324  17.524  4.00  1.00            
ATOM   1364   CA VAL A 182      27.475  18.342  16.544  4.00  1.00            
ATOM   1365   CB VAL A 182      26.233  18.155  15.699  4.00  1.00            
ATOM   1366  CG1 VAL A 182      26.118  19.332  14.719  4.00  1.00            
ATOM   1367  CG2 VAL A 182      26.314  16.773  15.032  4.00  1.00            
ATOM   1368    C VAL A 182      27.267  19.573  17.347  4.00  1.00            
ATOM   1369    O VAL A 182      26.490  19.589  18.297  4.00  1.00            
ATOM   1370    N PRO A 183      27.983  20.592  17.026  4.00  1.00            
ATOM   1371   CA PRO A 183      27.835  21.807  17.761  4.00  1.00            
ATOM   1372   CD PRO A 183      29.312  20.450  16.448  4.00  1.00            
ATOM   1373   CB PRO A 183      29.143  22.573  17.583  4.00  1.00            
ATOM   1374   CG PRO A 183      29.844  21.887  16.391  4.00  1.00            
ATOM   1375    C PRO A 183      26.631  22.514  17.213  4.00  1.00            
ATOM   1376    O PRO A 183      26.222  22.184  16.099  4.00  1.00            
ATOM   1377    N VAL A 184      26.041  23.455  17.965  1.00  1.00            
ATOM   1378   CA VAL A 184      24.918  24.167  17.425  1.00  1.00            
ATOM   1379   CB VAL A 184      23.795  24.363  18.401  1.00  1.00            
ATOM   1380  CG1 VAL A 184      24.325  25.119  19.627  1.00  1.00            
ATOM   1381  CG2 VAL A 184      22.652  25.090  17.671  1.00  1.00            
ATOM   1382    C VAL A 184      25.417  25.517  17.009  1.00  1.00            
ATOM   1383    O VAL A 184      26.030  26.237  17.796  1.00  1.00            
ATOM   1384    N SER A 185      25.196  25.880  15.729  1.00  1.00            
ATOM   1385   CA SER A 185      25.646  27.151  15.242  1.00  1.00            
ATOM   1386   CB SER A 185      25.399  27.340  13.736  1.00  1.00            
ATOM   1387   OG SER A 185      26.220  26.457  12.986  1.00  1.00            
ATOM   1388    C SER A 185      24.903  28.225  15.947  1.00  1.00            
ATOM   1389    O SER A 185      25.498  29.070  16.613  1.00  1.00            
ATOM   1390    N VAL A 186      23.560  28.203  15.850  1.00  1.00            
ATOM   1391   CA VAL A 186      22.863  29.293  16.452  1.00  1.00            
ATOM   1392   CB VAL A 186      22.014  30.065  15.486  1.00  1.00            
ATOM   1393  CG1 VAL A 186      21.222  31.131  16.257  1.00  1.00            
ATOM   1394  CG2 VAL A 186      22.938  30.658  14.408  1.00  1.00            
ATOM   1395    C VAL A 186      22.004  28.806  17.545  1.00  1.00            
ATOM   1396    O VAL A 186      21.224  27.867  17.395  1.00  1.00            
ATOM   1397    N GLU A 187      22.162  29.458  18.702  4.00  1.00            
ATOM   1398   CA GLU A 187      21.311  29.180  19.799  4.00  1.00            
ATOM   1399   CB GLU A 187      21.750  29.929  21.066  4.00  1.00            
ATOM   1400   CG GLU A 187      21.907  31.434  20.824  4.00  1.00            
ATOM   1401   CD GLU A 187      22.441  32.081  22.092  4.00  1.00            
ATOM   1402  OE1 GLU A 187      21.629  32.311  23.028  4.00  1.00            
ATOM   1403  OE2 GLU A 187      23.669  32.354  22.139  4.00  1.00            
ATOM   1404    C GLU A 187      19.992  29.718  19.352  4.00  1.00            
ATOM   1405    O GLU A 187      19.926  30.712  18.632  4.00  1.00            
ATOM   1406    N GLY A 188      18.898  29.064  19.760  3.00  1.00            
ATOM   1407   CA GLY A 188      17.600  29.413  19.268  3.00  1.00            
ATOM   1408    C GLY A 188      16.991  28.062  19.049  3.00  1.00            
ATOM   1409    O GLY A 188      17.088  27.190  19.911  3.00  1.00            
ATOM   1410    N TYR A 189      16.334  27.850  17.897  3.00  1.00            
ATOM   1411   CA TYR A 189      15.883  26.529  17.546  3.00  1.00            
ATOM   1412   CB TYR A 189      15.391  26.501  16.095  3.00  1.00            
ATOM   1413   CG TYR A 189      14.499  25.345  15.825  3.00  1.00            
ATOM   1414  CD1 TYR A 189      14.838  24.045  16.129  3.00  1.00            
ATOM   1415  CD2 TYR A 189      13.265  25.612  15.289  3.00  1.00            
ATOM   1416  CE1 TYR A 189      13.957  23.020  15.859  3.00  1.00            
ATOM   1417  CE2 TYR A 189      12.386  24.599  15.011  3.00  1.00            
ATOM   1418   CZ TYR A 189      12.732  23.302  15.292  3.00  1.00            
ATOM   1419   OH TYR A 189      11.801  22.290  15.001  3.00  1.00            
ATOM   1420    C TYR A 189      17.209  25.825  17.466  3.00  1.00            
ATOM   1421    O TYR A 189      18.143  26.390  16.896  3.00  1.00            
ATOM   1422    N TRP A 190      17.372  24.611  18.034  4.00  1.00            
ATOM   1423   CA TRP A 190      18.692  24.043  17.928  4.00  1.00            
ATOM   1424   CB TRP A 190      18.922  22.790  18.789  4.00  1.00            
ATOM   1425   CG TRP A 190      19.084  23.171  20.246  4.00  1.00            
ATOM   1426  CD2 TRP A 190      18.012  23.274  21.197  4.00  1.00            
ATOM   1427  CD1 TRP A 190      20.224  23.514  20.914  4.00  1.00            
ATOM   1428  NE1 TRP A 190      19.928  23.840  22.217  4.00  1.00            
ATOM   1429  CE2 TRP A 190      18.569  23.694  22.407  4.00  1.00            
ATOM   1430  CE3 TRP A 190      16.671  23.046  21.074  4.00  1.00            
ATOM   1431  CZ2 TRP A 190      17.791  23.894  23.513  4.00  1.00            
ATOM   1432  CZ3 TRP A 190      15.894  23.239  22.194  4.00  1.00            
ATOM   1433  CH2 TRP A 190      16.440  23.656  23.389  4.00  1.00            
ATOM   1434    C TRP A 190      18.998  23.818  16.477  4.00  1.00            
ATOM   1435    O TRP A 190      18.363  23.005  15.806  4.00  1.00            
ATOM   1436    N GLN A 191      20.000  24.575  15.961  4.00  1.00            
ATOM   1437   CA GLN A 191      20.382  24.529  14.573  4.00  1.00            
ATOM   1438   CB GLN A 191      20.965  25.832  14.003  4.00  1.00            
ATOM   1439   CG GLN A 191      19.969  26.969  13.793  4.00  1.00            
ATOM   1440   CD GLN A 191      20.714  28.054  13.027  4.00  1.00            
ATOM   1441  OE1 GLN A 191      21.943  28.062  12.975  4.00  1.00            
ATOM   1442  NE2 GLN A 191      19.951  28.992  12.405  4.00  1.00            
ATOM   1443    C GLN A 191      21.460  23.537  14.419  4.00  1.00            
ATOM   1444    O GLN A 191      22.298  23.348  15.300  4.00  1.00            
ATOM   1445    N ILE A 192      21.426  22.838  13.279  4.00  1.00            
ATOM   1446   CA ILE A 192      22.500  21.959  13.017  4.00  1.00            
ATOM   1447   CB ILE A 192      22.152  20.514  13.218  4.00  1.00            
ATOM   1448  CG1 ILE A 192      21.713  20.306  14.680  4.00  1.00            
ATOM   1449  CG2 ILE A 192      23.370  19.659  12.825  4.00  1.00            
ATOM   1450  CD1 ILE A 192      21.072  18.947  14.954  4.00  1.00            
ATOM   1451    C ILE A 192      22.928  22.180  11.603  4.00  1.00            
ATOM   1452    O ILE A 192      22.130  22.063  10.675  4.00  1.00            
ATOM   1453    N THR A 193      24.218  22.515  11.408  4.00  1.00            
ATOM   1454   CA THR A 193      24.719  22.760  10.089  4.00  1.00            
ATOM   1455   CB THR A 193      26.024  23.498  10.090  4.00  1.00            
ATOM   1456  OG1 THR A 193      26.430  23.787   8.761  4.00  1.00            
ATOM   1457  CG2 THR A 193      27.071  22.633  10.807  4.00  1.00            
ATOM   1458    C THR A 193      24.914  21.435   9.439  4.00  1.00            
ATOM   1459    O THR A 193      25.396  20.490  10.060  4.00  1.00            
ATOM   1460    N LEU A 194      24.519  21.339   8.157  4.00  1.00            
ATOM   1461   CA LEU A 194      24.626  20.105   7.440  4.00  1.00            
ATOM   1462   CB LEU A 194      23.305  19.690   6.772  4.00  1.00            
ATOM   1463   CG LEU A 194      22.106  19.648   7.743  4.00  1.00            
ATOM   1464  CD1 LEU A 194      20.834  19.151   7.038  4.00  1.00            
ATOM   1465  CD2 LEU A 194      22.425  18.869   9.025  4.00  1.00            
ATOM   1466    C LEU A 194      25.595  20.357   6.349  4.00  1.00            
ATOM   1467    O LEU A 194      25.771  21.488   5.904  4.00  1.00            
ATOM   1468    N ASP A 195      26.281  19.296   5.908  4.00  1.00            
ATOM   1469   CA ASP A 195      27.172  19.507   4.821  4.00  1.00            
ATOM   1470   CB ASP A 195      28.354  18.528   4.790  4.00  1.00            
ATOM   1471   CG ASP A 195      29.259  18.809   5.982  4.00  1.00            
ATOM   1472  OD1 ASP A 195      29.071  19.871   6.637  4.00  1.00            
ATOM   1473  OD2 ASP A 195      30.148  17.959   6.256  4.00  1.00            
ATOM   1474    C ASP A 195      26.344  19.326   3.591  4.00  1.00            
ATOM   1475    O ASP A 195      25.480  20.151   3.299  4.00  1.00            
ATOM   1476    N SER A 196      26.570  18.236   2.830  4.00  1.00            
ATOM   1477   CA SER A 196      25.802  18.097   1.629  4.00  1.00            
ATOM   1478   CB SER A 196      26.666  17.998   0.360  4.00  1.00            
ATOM   1479   OG SER A 196      25.837  17.866  -0.784  4.00  1.00            
ATOM   1480    C SER A 196      24.965  16.857   1.685  4.00  1.00            
ATOM   1481    O SER A 196      25.300  15.892   2.370  4.00  1.00            
ATOM   1482    N ILE A 197      23.820  16.886   0.965  4.00  1.00            
ATOM   1483   CA ILE A 197      22.968  15.738   0.827  4.00  1.00            
ATOM   1484   CB ILE A 197      21.511  16.058   0.650  4.00  1.00            
ATOM   1485  CG1 ILE A 197      20.721  14.767   0.359  4.00  1.00            
ATOM   1486  CG2 ILE A 197      21.363  17.208  -0.357  4.00  1.00            
ATOM   1487  CD1 ILE A 197      19.206  14.922   0.464  4.00  1.00            
ATOM   1488    C ILE A 197      23.489  14.973  -0.350  4.00  1.00            
ATOM   1489    O ILE A 197      23.751  15.543  -1.407  4.00  1.00            
ATOM   1490    N THR A 198      23.688  13.649  -0.177  4.00  1.00            
ATOM   1491   CA THR A 198      24.283  12.846  -1.208  4.00  1.00            
ATOM   1492   CB THR A 198      25.533  12.156  -0.729  4.00  1.00            
ATOM   1493  OG1 THR A 198      26.446  13.127  -0.240  4.00  1.00            
ATOM   1494  CG2 THR A 198      26.197  11.385  -1.884  4.00  1.00            
ATOM   1495    C THR A 198      23.286  11.801  -1.607  4.00  1.00            
ATOM   1496    O THR A 198      22.288  11.579  -0.921  4.00  1.00            
ATOM   1497    N MET A 199      23.533  11.160  -2.766  4.00  1.00            
ATOM   1498   CA MET A 199      22.713  10.112  -3.296  4.00  1.00            
ATOM   1499   CB MET A 199      21.991  10.500  -4.593  4.00  1.00            
ATOM   1500   CG MET A 199      20.926   9.486  -5.000  4.00  1.00            
ATOM   1501   SD MET A 199      19.512   9.415  -3.858  4.00  1.00            
ATOM   1502   CE MET A 199      18.882  11.067  -4.269  4.00  1.00            
ATOM   1503    C MET A 199      23.668   9.010  -3.624  4.00  1.00            
ATOM   1504    O MET A 199      24.368   8.503  -2.747  4.00  1.00            
ATOM   1505    N ASP A 200      23.714   8.594  -4.903  3.00  1.00            
ATOM   1506   CA ASP A 200      24.580   7.512  -5.271  3.00  1.00            
ATOM   1507   CB ASP A 200      23.962   6.627  -6.366  3.00  1.00            
ATOM   1508   CG ASP A 200      24.827   5.391  -6.556  3.00  1.00            
ATOM   1509  OD1 ASP A 200      25.689   5.124  -5.678  3.00  1.00            
ATOM   1510  OD2 ASP A 200      24.629   4.694  -7.587  3.00  1.00            
ATOM   1511    C ASP A 200      25.870   8.043  -5.805  3.00  1.00            
ATOM   1512    O ASP A 200      26.078   8.088  -7.017  3.00  1.00            
ATOM   1513    N GLY A 201      26.778   8.455  -4.904  3.00  1.00            
ATOM   1514   CA GLY A 201      28.065   8.907  -5.341  3.00  1.00            
ATOM   1515    C GLY A 201      27.858  10.184  -6.077  3.00  1.00            
ATOM   1516    O GLY A 201      28.753  10.664  -6.770  3.00  1.00            
ATOM   1517    N GLU A 202      26.655  10.767  -5.945  4.00  1.00            
ATOM   1518   CA GLU A 202      26.381  11.994  -6.621  4.00  1.00            
ATOM   1519   CB GLU A 202      25.176  11.922  -7.571  4.00  1.00            
ATOM   1520   CG GLU A 202      25.402  11.048  -8.802  4.00  1.00            
ATOM   1521   CD GLU A 202      24.077  10.965  -9.546  4.00  1.00            
ATOM   1522  OE1 GLU A 202      23.384  12.013  -9.643  4.00  1.00            
ATOM   1523  OE2 GLU A 202      23.738   9.849 -10.024  4.00  1.00            
ATOM   1524    C GLU A 202      26.018  12.986  -5.572  4.00  1.00            
ATOM   1525    O GLU A 202      25.456  12.634  -4.536  4.00  1.00            
ATOM   1526    N THR A 203      26.368  14.263  -5.805  4.00  1.00            
ATOM   1527   CA THR A 203      25.959  15.292  -4.902  4.00  1.00            
ATOM   1528   CB THR A 203      26.720  16.573  -5.085  4.00  1.00            
ATOM   1529  OG1 THR A 203      26.383  17.501  -4.064  4.00  1.00            
ATOM   1530  CG2 THR A 203      26.378  17.156  -6.469  4.00  1.00            
ATOM   1531    C THR A 203      24.561  15.569  -5.300  4.00  1.00            
ATOM   1532    O THR A 203      24.149  15.252  -6.414  4.00  1.00            
ATOM   1533    N ILE A 204      23.783  16.147  -4.381  4.00  1.00            
ATOM   1534   CA ILE A 204      22.448  16.486  -4.732  4.00  1.00            
ATOM   1535   CB ILE A 204      21.389  15.532  -4.255  4.00  1.00            
ATOM   1536  CG1 ILE A 204      20.047  15.868  -4.923  4.00  1.00            
ATOM   1537  CG2 ILE A 204      21.364  15.482  -2.731  4.00  1.00            
ATOM   1538  CD1 ILE A 204      19.022  14.741  -4.816  4.00  1.00            
ATOM   1539    C ILE A 204      22.270  17.900  -4.271  4.00  1.00            
ATOM   1540    O ILE A 204      23.087  18.760  -4.595  4.00  1.00            
ATOM   1541    N ALA A 205      21.211  18.195  -3.508  4.00  1.00            
ATOM   1542   CA ALA A 205      20.848  19.559  -3.257  4.00  1.00            
ATOM   1543   CB ALA A 205      19.511  19.671  -2.500  4.00  1.00            
ATOM   1544    C ALA A 205      21.808  20.483  -2.534  4.00  1.00            
ATOM   1545    O ALA A 205      22.068  21.581  -3.026  4.00  1.00            
ATOM   1546    N CYS A 206      22.392  20.103  -1.384  1.00  1.00            
ATOM   1547   CA CYS A 206      23.080  21.091  -0.577  1.00  1.00            
ATOM   1548   CB CYS A 206      23.620  20.478   0.726  1.00  1.00            
ATOM   1549   SG CYS A 206      22.280  19.854   1.783  1.00  1.00            
ATOM   1550    C CYS A 206      24.238  21.729  -1.297  1.00  1.00            
ATOM   1551    O CYS A 206      24.331  22.956  -1.346  1.00  1.00            
ATOM   1552    N SER A 207      25.143  20.932  -1.900  3.00  1.00            
ATOM   1553   CA SER A 207      26.281  21.493  -2.585  3.00  1.00            
ATOM   1554   CB SER A 207      25.903  22.287  -3.849  3.00  1.00            
ATOM   1555   OG SER A 207      25.234  21.454  -4.784  3.00  1.00            
ATOM   1556    C SER A 207      27.003  22.458  -1.704  3.00  1.00            
ATOM   1557    O SER A 207      27.176  23.622  -2.060  3.00  1.00            
ATOM   1558    N GLY A 208      27.462  22.005  -0.529  3.00  1.00            
ATOM   1559   CA GLY A 208      28.136  22.923   0.336  3.00  1.00            
ATOM   1560    C GLY A 208      27.643  22.586   1.692  3.00  1.00            
ATOM   1561    O GLY A 208      27.689  21.433   2.117  3.00  1.00            
ATOM   1562    N GLY A 209      27.169  23.607   2.419  1.00  1.00            
ATOM   1563   CA GLY A 209      26.630  23.322   3.703  1.00  1.00            
ATOM   1564    C GLY A 209      25.344  24.072   3.812  1.00  1.00            
ATOM   1565    O GLY A 209      25.252  25.222   3.383  1.00  1.00            
ATOM   1566    N CYS A 210      24.308  23.433   4.392  4.00  1.00            
ATOM   1567   CA CYS A 210      23.048  24.099   4.529  4.00  1.00            
ATOM   1568   CB CYS A 210      21.914  23.475   3.694  4.00  1.00            
ATOM   1569   SG CYS A 210      22.134  23.756   1.908  4.00  1.00            
ATOM   1570    C CYS A 210      22.645  24.060   5.965  4.00  1.00            
ATOM   1571    O CYS A 210      23.037  23.157   6.703  4.00  1.00            
ATOM   1572    N GLN A 211      21.850  25.059   6.403  4.00  1.00            
ATOM   1573   CA GLN A 211      21.469  25.072   7.782  4.00  1.00            
ATOM   1574   CB GLN A 211      21.141  26.460   8.362  4.00  1.00            
ATOM   1575   CG GLN A 211      20.889  26.429   9.875  4.00  1.00            
ATOM   1576   CD GLN A 211      22.207  26.123  10.585  4.00  1.00            
ATOM   1577  OE1 GLN A 211      22.294  25.198  11.392  4.00  1.00            
ATOM   1578  NE2 GLN A 211      23.265  26.922  10.281  4.00  1.00            
ATOM   1579    C GLN A 211      20.306  24.177   7.983  4.00  1.00            
ATOM   1580    O GLN A 211      19.407  24.083   7.149  4.00  1.00            
ATOM   1581    N ALA A 212      20.324  23.468   9.122  4.00  1.00            
ATOM   1582   CA ALA A 212      19.261  22.570   9.426  4.00  1.00            
ATOM   1583   CB ALA A 212      19.698  21.096   9.456  4.00  1.00            
ATOM   1584    C ALA A 212      18.776  22.922  10.799  4.00  1.00            
ATOM   1585    O ALA A 212      19.510  23.467  11.617  4.00  1.00            
ATOM   1586    N ILE A 213      17.481  22.661  11.044  4.00  1.00            
ATOM   1587   CA ILE A 213      16.786  22.844  12.290  4.00  1.00            
ATOM   1588   CB ILE A 213      15.708  23.856  12.066  4.00  1.00            
ATOM   1589  CG1 ILE A 213      16.302  25.272  12.027  4.00  1.00            
ATOM   1590  CG2 ILE A 213      14.589  23.640  13.062  4.00  1.00            
ATOM   1591  CD1 ILE A 213      16.970  25.688  13.337  4.00  1.00            
ATOM   1592    C ILE A 213      16.188  21.466  12.525  4.00  1.00            
ATOM   1593    O ILE A 213      15.488  20.947  11.657  4.00  1.00            
ATOM   1594    N VAL A 214      16.462  20.818  13.688  4.00  1.00            
ATOM   1595   CA VAL A 214      16.082  19.430  13.883  4.00  1.00            
ATOM   1596   CB VAL A 214      16.547  18.883  15.203  4.00  1.00            
ATOM   1597  CG1 VAL A 214      16.029  17.440  15.355  4.00  1.00            
ATOM   1598  CG2 VAL A 214      18.080  19.009  15.266  4.00  1.00            
ATOM   1599    C VAL A 214      14.601  19.214  13.790  4.00  1.00            
ATOM   1600    O VAL A 214      14.113  18.591  12.854  4.00  1.00            
ATOM   1601    N ASP A 215      13.821  19.775  14.719  1.00  1.00            
ATOM   1602   CA ASP A 215      12.396  19.612  14.672  1.00  1.00            
ATOM   1603   CB ASP A 215      11.761  20.020  13.331  1.00  1.00            
ATOM   1604   CG ASP A 215      10.290  20.322  13.593  1.00  1.00            
ATOM   1605  OD1 ASP A 215       9.826  20.067  14.736  1.00  1.00            
ATOM   1606  OD2 ASP A 215       9.611  20.822  12.657  1.00  1.00            
ATOM   1607    C ASP A 215      11.929  18.243  15.050  1.00  1.00            
ATOM   1608    O ASP A 215      12.105  17.278  14.308  1.00  1.00            
ATOM   1609    N THR A 216      11.331  18.147  16.258  3.00  1.00            
ATOM   1610   CA THR A 216      10.663  16.961  16.720  3.00  1.00            
ATOM   1611   CB THR A 216      11.130  16.522  18.075  3.00  1.00            
ATOM   1612  OG1 THR A 216      12.532  16.283  18.049  3.00  1.00            
ATOM   1613  CG2 THR A 216      10.386  15.232  18.462  3.00  1.00            
ATOM   1614    C THR A 216       9.256  17.403  16.826  3.00  1.00            
ATOM   1615    O THR A 216       8.657  17.435  17.900  3.00  1.00            
ATOM   1616    N GLY A 217       8.697  17.755  15.661  3.00  1.00            
ATOM   1617   CA GLY A 217       7.384  18.296  15.586  3.00  1.00            
ATOM   1618    C GLY A 217       6.961  18.051  14.187  3.00  1.00            
ATOM   1619    O GLY A 217       5.860  17.572  13.920  3.00  1.00            
ATOM   1620    N THR A 218       7.858  18.398  13.251  1.00  1.00            
ATOM   1621   CA THR A 218       7.578  18.192  11.870  1.00  1.00            
ATOM   1622   CB THR A 218       8.516  18.929  10.959  1.00  1.00            
ATOM   1623  OG1 THR A 218       8.148  18.721   9.603  1.00  1.00            
ATOM   1624  CG2 THR A 218       9.947  18.423  11.214  1.00  1.00            
ATOM   1625    C THR A 218       7.718  16.754  11.579  1.00  1.00            
ATOM   1626    O THR A 218       8.685  16.097  11.963  1.00  1.00            
ATOM   1627    N SER A 219       6.698  16.231  10.895  1.00  1.00            
ATOM   1628   CA SER A 219       6.678  14.856  10.556  1.00  1.00            
ATOM   1629   CB SER A 219       5.267  14.377  10.169  1.00  1.00            
ATOM   1630   OG SER A 219       5.290  12.997   9.836  1.00  1.00            
ATOM   1631    C SER A 219       7.602  14.566   9.425  1.00  1.00            
ATOM   1632    O SER A 219       8.152  13.469   9.339  1.00  1.00            
ATOM   1633    N LEU A 220       7.819  15.542   8.525  1.00  1.00            
ATOM   1634   CA LEU A 220       8.557  15.172   7.360  1.00  1.00            
ATOM   1635   CB LEU A 220       7.712  15.245   6.074  1.00  1.00            
ATOM   1636   CG LEU A 220       6.423  14.399   6.135  1.00  1.00            
ATOM   1637  CD1 LEU A 220       6.732  12.911   6.361  1.00  1.00            
ATOM   1638  CD2 LEU A 220       5.419  14.963   7.154  1.00  1.00            
ATOM   1639    C LEU A 220       9.734  16.064   7.165  1.00  1.00            
ATOM   1640    O LEU A 220       9.953  17.024   7.900  1.00  1.00            
ATOM   1641    N LEU A 221      10.538  15.711   6.143  4.00  1.00            
ATOM   1642   CA LEU A 221      11.725  16.424   5.789  4.00  1.00            
ATOM   1643   CB LEU A 221      12.652  15.575   4.903  4.00  1.00            
ATOM   1644   CG LEU A 221      13.036  14.226   5.552  4.00  1.00            
ATOM   1645  CD1 LEU A 221      13.961  13.404   4.641  4.00  1.00            
ATOM   1646  CD2 LEU A 221      13.612  14.420   6.966  4.00  1.00            
ATOM   1647    C LEU A 221      11.296  17.633   5.020  4.00  1.00            
ATOM   1648    O LEU A 221      10.527  17.531   4.067  4.00  1.00            
ATOM   1649    N THR A 222      11.782  18.825   5.424  4.00  1.00            
ATOM   1650   CA THR A 222      11.387  20.019   4.734  4.00  1.00            
ATOM   1651   CB THR A 222      10.624  20.981   5.583  4.00  1.00            
ATOM   1652  OG1 THR A 222      10.061  21.994   4.769  4.00  1.00            
ATOM   1653  CG2 THR A 222      11.576  21.597   6.615  4.00  1.00            
ATOM   1654    C THR A 222      12.632  20.701   4.259  4.00  1.00            
ATOM   1655    O THR A 222      13.696  20.569   4.860  4.00  1.00            
ATOM   1656    N GLY A 223      12.520  21.438   3.137  4.00  1.00            
ATOM   1657   CA GLY A 223      13.633  22.138   2.559  4.00  1.00            
ATOM   1658    C GLY A 223      13.040  23.033   1.516  4.00  1.00            
ATOM   1659    O GLY A 223      11.826  23.025   1.304  4.00  1.00            
ATOM   1660    N PRO A 224      13.857  23.807   0.857  1.00  1.00            
ATOM   1661   CA PRO A 224      13.392  24.688  -0.180  1.00  1.00            
ATOM   1662   CD PRO A 224      15.288  23.602   0.825  1.00  1.00            
ATOM   1663   CB PRO A 224      14.648  25.385  -0.698  1.00  1.00            
ATOM   1664   CG PRO A 224      15.761  24.355  -0.434  1.00  1.00            
ATOM   1665    C PRO A 224      12.718  23.862  -1.222  1.00  1.00            
ATOM   1666    O PRO A 224      13.075  22.699  -1.393  1.00  1.00            
ATOM   1667    N THR A 225      11.732  24.454  -1.901  2.00  1.00            
ATOM   1668   CA THR A 225      10.955  23.730  -2.848  2.00  1.00            
ATOM   1669   CB THR A 225       9.828  24.538  -3.430  2.00  1.00            
ATOM   1670  OG1 THR A 225      10.343  25.648  -4.151  2.00  1.00            
ATOM   1671  CG2 THR A 225       8.917  25.017  -2.286  2.00  1.00            
ATOM   1672    C THR A 225      11.776  23.260  -3.992  2.00  1.00            
ATOM   1673    O THR A 225      11.698  22.094  -4.377  2.00  1.00            
ATOM   1674    N SER A 226      12.602  24.155  -4.555  2.00  1.00            
ATOM   1675   CA SER A 226      13.366  23.761  -5.695  2.00  1.00            
ATOM   1676   CB SER A 226      14.283  24.879  -6.215  2.00  1.00            
ATOM   1677   OG SER A 226      15.264  25.191  -5.237  2.00  1.00            
ATOM   1678    C SER A 226      14.234  22.623  -5.256  2.00  1.00            
ATOM   1679    O SER A 226      14.416  21.653  -5.990  2.00  1.00            
ATOM   1680    N ALA A 227      14.774  22.699  -4.022  2.00  1.00            
ATOM   1681   CA ALA A 227      15.683  21.682  -3.582  2.00  1.00            
ATOM   1682   CB ALA A 227      16.323  21.982  -2.220  2.00  1.00            
ATOM   1683    C ALA A 227      15.041  20.326  -3.465  2.00  1.00            
ATOM   1684    O ALA A 227      15.546  19.352  -4.020  2.00  1.00            
ATOM   1685    N ILE A 228      13.904  20.222  -2.751  2.00  1.00            
ATOM   1686   CA ILE A 228      13.254  18.950  -2.564  2.00  1.00            
ATOM   1687   CB ILE A 228      12.256  18.939  -1.452  2.00  1.00            
ATOM   1688  CG1 ILE A 228      13.063  19.024  -0.144  2.00  1.00            
ATOM   1689  CG2 ILE A 228      11.380  17.682  -1.574  2.00  1.00            
ATOM   1690  CD1 ILE A 228      12.249  19.317   1.104  2.00  1.00            
ATOM   1691    C ILE A 228      12.688  18.497  -3.844  2.00  1.00            
ATOM   1692    O ILE A 228      12.630  17.301  -4.116  2.00  1.00            
ATOM   1693    N ALA A 229      12.251  19.451  -4.672  2.00  1.00            
ATOM   1694   CA ALA A 229      11.645  19.069  -5.899  2.00  1.00            
ATOM   1695   CB ALA A 229      11.251  20.279  -6.758  2.00  1.00            
ATOM   1696    C ALA A 229      12.617  18.246  -6.689  2.00  1.00            
ATOM   1697    O ALA A 229      12.249  17.221  -7.263  2.00  1.00            
ATOM   1698    N ASN A 230      13.896  18.661  -6.725  2.00  1.00            
ATOM   1699   CA ASN A 230      14.893  17.952  -7.478  2.00  1.00            
ATOM   1700   CB ASN A 230      16.251  18.667  -7.428  2.00  1.00            
ATOM   1701   CG ASN A 230      16.036  20.069  -7.972  2.00  1.00            
ATOM   1702  OD1 ASN A 230      16.764  20.999  -7.630  2.00  1.00            
ATOM   1703  ND2 ASN A 230      14.991  20.231  -8.829  2.00  1.00            
ATOM   1704    C ASN A 230      15.077  16.596  -6.868  2.00  1.00            
ATOM   1705    O ASN A 230      15.161  15.591  -7.572  2.00  1.00            
ATOM   1706    N ILE A 231      15.118  16.538  -5.523  2.00  1.00            
ATOM   1707   CA ILE A 231      15.328  15.308  -4.810  2.00  1.00            
ATOM   1708   CB ILE A 231      15.307  15.506  -3.325  2.00  1.00            
ATOM   1709  CG1 ILE A 231      16.455  16.439  -2.906  2.00  1.00            
ATOM   1710  CG2 ILE A 231      15.346  14.125  -2.652  2.00  1.00            
ATOM   1711  CD1 ILE A 231      16.339  16.942  -1.468  2.00  1.00            
ATOM   1712    C ILE A 231      14.195  14.406  -5.171  2.00  1.00            
ATOM   1713    O ILE A 231      14.384  13.212  -5.379  2.00  1.00            
ATOM   1714    N GLN A 232      12.985  14.982  -5.264  2.00  1.00            
ATOM   1715   CA GLN A 232      11.767  14.305  -5.610  2.00  1.00            
ATOM   1716   CB GLN A 232      10.609  15.321  -5.684  2.00  1.00            
ATOM   1717   CG GLN A 232       9.236  14.756  -6.043  2.00  1.00            
ATOM   1718   CD GLN A 232       8.256  15.927  -6.081  2.00  1.00            
ATOM   1719  OE1 GLN A 232       8.641  17.084  -5.916  2.00  1.00            
ATOM   1720  NE2 GLN A 232       6.952  15.623  -6.324  2.00  1.00            
ATOM   1721    C GLN A 232      11.973  13.744  -6.989  2.00  1.00            
ATOM   1722    O GLN A 232      11.482  12.669  -7.324  2.00  1.00            
ATOM   1723    N SER A 233      12.683  14.472  -7.868  2.00  1.00            
ATOM   1724   CA SER A 233      12.899  13.916  -9.175  2.00  1.00            
ATOM   1725   CB SER A 233      13.587  14.884 -10.152  2.00  1.00            
ATOM   1726   OG SER A 233      12.719  15.966 -10.458  2.00  1.00            
ATOM   1727    C SER A 233      13.761  12.700  -9.052  2.00  1.00            
ATOM   1728    O SER A 233      13.462  11.659  -9.635  2.00  1.00            
ATOM   1729    N ASP A 234      14.856  12.792  -8.273  2.00  1.00            
ATOM   1730   CA ASP A 234      15.718  11.655  -8.143  2.00  1.00            
ATOM   1731   CB ASP A 234      17.024  11.933  -7.386  2.00  1.00            
ATOM   1732   CG ASP A 234      17.989  12.500  -8.418  2.00  1.00            
ATOM   1733  OD1 ASP A 234      18.059  11.903  -9.526  2.00  1.00            
ATOM   1734  OD2 ASP A 234      18.654  13.530  -8.129  2.00  1.00            
ATOM   1735    C ASP A 234      14.957  10.549  -7.478  2.00  1.00            
ATOM   1736    O ASP A 234      15.119   9.381  -7.830  2.00  1.00            
ATOM   1737    N ILE A 235      14.085  10.882  -6.508  2.00  1.00            
ATOM   1738   CA ILE A 235      13.338   9.854  -5.846  2.00  1.00            
ATOM   1739   CB ILE A 235      12.528  10.293  -4.651  2.00  1.00            
ATOM   1740  CG1 ILE A 235      11.369  11.220  -5.026  2.00  1.00            
ATOM   1741  CG2 ILE A 235      13.506  10.915  -3.643  2.00  1.00            
ATOM   1742  CD1 ILE A 235      10.372  11.446  -3.890  2.00  1.00            
ATOM   1743    C ILE A 235      12.435   9.219  -6.868  2.00  1.00            
ATOM   1744    O ILE A 235      12.221   8.009  -6.837  2.00  1.00            
ATOM   1745    N GLY A 236      11.892  10.015  -7.820  3.00  1.00            
ATOM   1746   CA GLY A 236      11.041   9.443  -8.833  3.00  1.00            
ATOM   1747    C GLY A 236       9.621   9.879  -8.629  3.00  1.00            
ATOM   1748    O GLY A 236       8.724   9.438  -9.346  3.00  1.00            
ATOM   1749    N ALA A 237       9.374  10.768  -7.650  1.00  1.00            
ATOM   1750   CA ALA A 237       8.032  11.189  -7.361  1.00  1.00            
ATOM   1751   CB ALA A 237       7.871  11.806  -5.959  1.00  1.00            
ATOM   1752    C ALA A 237       7.529  12.183  -8.350  1.00  1.00            
ATOM   1753    O ALA A 237       8.290  12.881  -9.019  1.00  1.00            
ATOM   1754    N SER A 238       6.186  12.225  -8.472  1.00  1.00            
ATOM   1755   CA SER A 238       5.504  13.180  -9.292  1.00  1.00            
ATOM   1756   CB SER A 238       4.933  12.612 -10.601  1.00  1.00            
ATOM   1757   OG SER A 238       4.278  13.647 -11.322  1.00  1.00            
ATOM   1758    C SER A 238       4.336  13.653  -8.473  1.00  1.00            
ATOM   1759    O SER A 238       3.930  12.974  -7.531  1.00  1.00            
ATOM   1760    N GLU A 239       3.772  14.843  -8.780  1.00  1.00            
ATOM   1761   CA GLU A 239       2.647  15.279  -8.000  1.00  1.00            
ATOM   1762   CB GLU A 239       2.465  16.805  -7.896  1.00  1.00            
ATOM   1763   CG GLU A 239       1.341  17.180  -6.922  1.00  1.00            
ATOM   1764   CD GLU A 239       1.142  18.690  -6.910  1.00  1.00            
ATOM   1765  OE1 GLU A 239       1.742  19.379  -7.779  1.00  1.00            
ATOM   1766  OE2 GLU A 239       0.377  19.174  -6.033  1.00  1.00            
ATOM   1767    C GLU A 239       1.408  14.735  -8.643  1.00  1.00            
ATOM   1768    O GLU A 239       1.239  14.795  -9.860  1.00  1.00            
ATOM   1769    N ASN A 240       0.514  14.177  -7.805  1.00  1.00            
ATOM   1770   CA ASN A 240      -0.682  13.507  -8.226  1.00  1.00            
ATOM   1771   CB ASN A 240      -1.235  12.491  -7.205  1.00  1.00            
ATOM   1772   CG ASN A 240      -1.675  13.185  -5.930  1.00  1.00            
ATOM   1773  OD1 ASN A 240      -1.604  14.406  -5.811  1.00  1.00            
ATOM   1774  ND2 ASN A 240      -2.120  12.376  -4.931  1.00  1.00            
ATOM   1775    C ASN A 240      -1.798  14.396  -8.711  1.00  1.00            
ATOM   1776    O ASN A 240      -2.644  13.926  -9.469  1.00  1.00            
ATOM   1777    N SER A 241      -1.841  15.684  -8.314  3.00  1.00            
ATOM   1778   CA SER A 241      -2.944  16.562  -8.641  3.00  1.00            
ATOM   1779   CB SER A 241      -3.442  16.466 -10.095  3.00  1.00            
ATOM   1780   OG SER A 241      -2.432  16.899 -10.991  3.00  1.00            
ATOM   1781    C SER A 241      -4.095  16.255  -7.738  3.00  1.00            
ATOM   1782    O SER A 241      -5.192  16.786  -7.908  3.00  1.00            
ATOM   1783    N ASP A 242      -3.854  15.408  -6.723  3.00  1.00            
ATOM   1784   CA ASP A 242      -4.833  15.124  -5.715  3.00  1.00            
ATOM   1785   CB ASP A 242      -4.906  13.609  -5.433  3.00  1.00            
ATOM   1786   CG ASP A 242      -5.996  13.281  -4.419  3.00  1.00            
ATOM   1787  OD1 ASP A 242      -6.755  14.207  -4.027  3.00  1.00            
ATOM   1788  OD2 ASP A 242      -6.080  12.085  -4.029  3.00  1.00            
ATOM   1789    C ASP A 242      -4.253  15.773  -4.490  3.00  1.00            
ATOM   1790    O ASP A 242      -4.845  15.758  -3.412  3.00  1.00            
ATOM   1791    N GLY A 243      -3.061  16.394  -4.656  1.00  1.00            
ATOM   1792   CA GLY A 243      -2.426  17.116  -3.591  1.00  1.00            
ATOM   1793    C GLY A 243      -1.446  16.283  -2.822  1.00  1.00            
ATOM   1794    O GLY A 243      -1.023  16.689  -1.739  1.00  1.00            
ATOM   1795    N GLU A 244      -1.054  15.100  -3.328  1.00  1.00            
ATOM   1796   CA GLU A 244      -0.089  14.328  -2.592  1.00  1.00            
ATOM   1797   CB GLU A 244      -0.673  13.058  -1.955  1.00  1.00            
ATOM   1798   CG GLU A 244       0.366  12.251  -1.178  1.00  1.00            
ATOM   1799   CD GLU A 244      -0.268  10.931  -0.768  1.00  1.00            
ATOM   1800  OE1 GLU A 244      -1.011  10.352  -1.603  1.00  1.00            
ATOM   1801  OE2 GLU A 244      -0.013  10.482   0.382  1.00  1.00            
ATOM   1802    C GLU A 244       0.949  13.860  -3.546  1.00  1.00            
ATOM   1803    O GLU A 244       0.727  13.787  -4.752  1.00  1.00            
ATOM   1804    N MET A 245       2.142  13.562  -3.005  1.00  1.00            
ATOM   1805   CA MET A 245       3.198  13.017  -3.796  1.00  1.00            
ATOM   1806   CB MET A 245       4.590  13.259  -3.189  1.00  1.00            
ATOM   1807   CG MET A 245       4.965  14.739  -3.065  1.00  1.00            
ATOM   1808   SD MET A 245       6.483  15.060  -2.115  1.00  1.00            
ATOM   1809   CE MET A 245       7.628  14.434  -3.376  1.00  1.00            
ATOM   1810    C MET A 245       2.964  11.544  -3.758  1.00  1.00            
ATOM   1811    O MET A 245       2.594  11.003  -2.718  1.00  1.00            
ATOM   1812    N VAL A 246       3.145  10.848  -4.893  4.00  1.00            
ATOM   1813   CA VAL A 246       2.911   9.437  -4.849  4.00  1.00            
ATOM   1814   CB VAL A 246       1.711   9.003  -5.643  4.00  1.00            
ATOM   1815  CG1 VAL A 246       1.992   9.271  -7.133  4.00  1.00            
ATOM   1816  CG2 VAL A 246       1.412   7.528  -5.322  4.00  1.00            
ATOM   1817    C VAL A 246       4.084   8.765  -5.464  4.00  1.00            
ATOM   1818    O VAL A 246       4.702   9.286  -6.392  4.00  1.00            
ATOM   1819    N ILE A 247       4.423   7.576  -4.942  4.00  1.00            
ATOM   1820   CA ILE A 247       5.555   6.903  -5.487  4.00  1.00            
ATOM   1821   CB ILE A 247       6.781   7.062  -4.638  4.00  1.00            
ATOM   1822  CG1 ILE A 247       8.039   6.598  -5.391  4.00  1.00            
ATOM   1823  CG2 ILE A 247       6.524   6.323  -3.317  4.00  1.00            
ATOM   1824  CD1 ILE A 247       8.420   7.518  -6.547  4.00  1.00            
ATOM   1825    C ILE A 247       5.260   5.434  -5.570  4.00  1.00            
ATOM   1826    O ILE A 247       4.403   4.922  -4.852  4.00  1.00            
ATOM   1827    N SER A 248       5.954   4.717  -6.485  1.00  1.00            
ATOM   1828   CA SER A 248       5.759   3.298  -6.588  1.00  1.00            
ATOM   1829   CB SER A 248       6.188   2.678  -7.924  1.00  1.00            
ATOM   1830   OG SER A 248       5.947   1.278  -7.893  1.00  1.00            
ATOM   1831    C SER A 248       6.586   2.646  -5.518  1.00  1.00            
ATOM   1832    O SER A 248       7.625   3.166  -5.116  1.00  1.00            
ATOM   1833    N CYS A 249       6.119   1.484  -5.018  3.00  1.00            
ATOM   1834   CA CYS A 249       6.789   0.745  -3.983  3.00  1.00            
ATOM   1835   CB CYS A 249       5.931  -0.399  -3.411  3.00  1.00            
ATOM   1836   SG CYS A 249       6.756  -1.260  -2.037  3.00  1.00            
ATOM   1837    C CYS A 249       8.054   0.149  -4.500  3.00  1.00            
ATOM   1838    O CYS A 249       9.034   0.036  -3.772  3.00  1.00            
ATOM   1839    N SER A 250       8.070  -0.251  -5.782  2.00  1.00            
ATOM   1840   CA SER A 250       9.216  -0.917  -6.329  2.00  1.00            
ATOM   1841   CB SER A 250       9.079  -1.153  -7.841  2.00  1.00            
ATOM   1842   OG SER A 250      10.256  -1.763  -8.352  2.00  1.00            
ATOM   1843    C SER A 250      10.398  -0.041  -6.147  2.00  1.00            
ATOM   1844    O SER A 250      11.486  -0.516  -5.830  2.00  1.00            
ATOM   1845    N SER A 251      10.212   1.274  -6.322  2.00  1.00            
ATOM   1846   CA SER A 251      11.346   2.126  -6.195  2.00  1.00            
ATOM   1847   CB SER A 251      11.047   3.603  -6.521  2.00  1.00            
ATOM   1848   OG SER A 251      10.126   4.145  -5.588  2.00  1.00            
ATOM   1849    C SER A 251      11.861   2.026  -4.790  2.00  1.00            
ATOM   1850    O SER A 251      13.069   2.132  -4.587  2.00  1.00            
ATOM   1851    N ILE A 252      10.987   1.782  -3.785  2.00  1.00            
ATOM   1852   CA ILE A 252      11.488   1.713  -2.437  2.00  1.00            
ATOM   1853   CB ILE A 252      10.443   1.498  -1.362  2.00  1.00            
ATOM   1854  CG1 ILE A 252      10.969   2.045  -0.024  2.00  1.00            
ATOM   1855  CG2 ILE A 252      10.077   0.006  -1.248  2.00  1.00            
ATOM   1856  CD1 ILE A 252      12.239   1.363   0.482  2.00  1.00            
ATOM   1857    C ILE A 252      12.459   0.567  -2.434  2.00  1.00            
ATOM   1858    O ILE A 252      13.539   0.647  -1.852  2.00  1.00            
ATOM   1859    N ASP A 253      12.090  -0.521  -3.140  2.00  1.00            
ATOM   1860   CA ASP A 253      12.881  -1.714  -3.257  2.00  1.00            
ATOM   1861   CB ASP A 253      12.192  -2.748  -4.160  2.00  1.00            
ATOM   1862   CG ASP A 253      10.870  -3.142  -3.523  2.00  1.00            
ATOM   1863  OD1 ASP A 253      10.904  -3.679  -2.384  2.00  1.00            
ATOM   1864  OD2 ASP A 253       9.809  -2.897  -4.160  2.00  1.00            
ATOM   1865    C ASP A 253      14.146  -1.362  -3.966  2.00  1.00            
ATOM   1866    O ASP A 253      15.235  -1.720  -3.518  2.00  1.00            
ATOM   1867    N SER A 254      14.034  -0.633  -5.095  2.00  1.00            
ATOM   1868   CA SER A 254      15.231  -0.370  -5.832  2.00  1.00            
ATOM   1869   CB SER A 254      15.115  -0.720  -7.327  2.00  1.00            
ATOM   1870   OG SER A 254      16.331  -0.424  -7.999  2.00  1.00            
ATOM   1871    C SER A 254      15.582   1.081  -5.741  2.00  1.00            
ATOM   1872    O SER A 254      15.321   1.851  -6.664  2.00  1.00            
ATOM   1873    N LEU A 255      16.205   1.493  -4.616  1.00  1.00            
ATOM   1874   CA LEU A 255      16.698   2.827  -4.472  1.00  1.00            
ATOM   1875   CB LEU A 255      15.751   3.854  -3.818  1.00  1.00            
ATOM   1876   CG LEU A 255      14.646   4.357  -4.762  1.00  1.00            
ATOM   1877  CD1 LEU A 255      13.785   5.438  -4.087  1.00  1.00            
ATOM   1878  CD2 LEU A 255      15.229   4.817  -6.109  1.00  1.00            
ATOM   1879    C LEU A 255      17.909   2.748  -3.621  1.00  1.00            
ATOM   1880    O LEU A 255      18.094   1.848  -2.805  1.00  1.00            
ATOM   1881    N PRO A 256      18.752   3.680  -3.878  1.00  1.00            
ATOM   1882   CA PRO A 256      19.972   3.783  -3.154  1.00  1.00            
ATOM   1883   CD PRO A 256      18.852   4.264  -5.211  1.00  1.00            
ATOM   1884   CB PRO A 256      20.964   4.478  -4.079  1.00  1.00            
ATOM   1885   CG PRO A 256      20.084   5.170  -5.136  1.00  1.00            
ATOM   1886    C PRO A 256      19.671   4.580  -1.915  1.00  1.00            
ATOM   1887    O PRO A 256      18.549   5.070  -1.787  1.00  1.00            
ATOM   1888    N ASP A 257      20.651   4.706  -1.011  1.00  1.00            
ATOM   1889   CA ASP A 257      20.454   5.409   0.224  1.00  1.00            
ATOM   1890   CB ASP A 257      21.483   4.989   1.286  1.00  1.00            
ATOM   1891   CG ASP A 257      21.327   3.490   1.514  1.00  1.00            
ATOM   1892  OD1 ASP A 257      20.222   2.958   1.226  1.00  1.00            
ATOM   1893  OD2 ASP A 257      22.317   2.854   1.967  1.00  1.00            
ATOM   1894    C ASP A 257      20.614   6.882   0.009  1.00  1.00            
ATOM   1895    O ASP A 257      21.201   7.320  -0.980  1.00  1.00            
ATOM   1896    N ILE A 258      20.059   7.683   0.945  4.00  1.00            
ATOM   1897   CA ILE A 258      20.270   9.102   0.926  4.00  1.00            
ATOM   1898   CB ILE A 258      19.043   9.959   1.046  4.00  1.00            
ATOM   1899  CG1 ILE A 258      18.200   9.861  -0.237  4.00  1.00            
ATOM   1900  CG2 ILE A 258      19.497  11.389   1.378  4.00  1.00            
ATOM   1901  CD1 ILE A 258      16.924  10.702  -0.198  4.00  1.00            
ATOM   1902    C ILE A 258      21.162   9.393   2.099  4.00  1.00            
ATOM   1903    O ILE A 258      20.842   9.040   3.233  4.00  1.00            
ATOM   1904    N VAL A 259      22.333  10.023   1.848  4.00  1.00            
ATOM   1905   CA VAL A 259      23.268  10.302   2.907  4.00  1.00            
ATOM   1906   CB VAL A 259      24.689   9.960   2.577  4.00  1.00            
ATOM   1907  CG1 VAL A 259      25.587  10.527   3.691  4.00  1.00            
ATOM   1908  CG2 VAL A 259      24.806   8.438   2.393  4.00  1.00            
ATOM   1909    C VAL A 259      23.262  11.774   3.181  4.00  1.00            
ATOM   1910    O VAL A 259      23.318  12.591   2.264  4.00  1.00            
ATOM   1911    N PHE A 260      23.169  12.138   4.478  4.00  1.00            
ATOM   1912   CA PHE A 260      23.288  13.505   4.902  4.00  1.00            
ATOM   1913   CB PHE A 260      22.192  13.961   5.883  4.00  1.00            
ATOM   1914   CG PHE A 260      20.941  14.158   5.099  4.00  1.00            
ATOM   1915  CD1 PHE A 260      20.162  13.086   4.727  4.00  1.00            
ATOM   1916  CD2 PHE A 260      20.540  15.425   4.739  4.00  1.00            
ATOM   1917  CE1 PHE A 260      19.007  13.276   4.005  4.00  1.00            
ATOM   1918  CE2 PHE A 260      19.386  15.621   4.018  4.00  1.00            
ATOM   1919   CZ PHE A 260      18.617  14.545   3.648  4.00  1.00            
ATOM   1920    C PHE A 260      24.598  13.552   5.617  4.00  1.00            
ATOM   1921    O PHE A 260      24.846  12.749   6.515  4.00  1.00            
ATOM   1922    N THR A 261      25.489  14.486   5.233  4.00  1.00            
ATOM   1923   CA THR A 261      26.770  14.502   5.872  4.00  1.00            
ATOM   1924   CB THR A 261      27.917  14.611   4.902  4.00  1.00            
ATOM   1925  OG1 THR A 261      29.153  14.682   5.594  4.00  1.00            
ATOM   1926  CG2 THR A 261      27.700  15.796   3.953  4.00  1.00            
ATOM   1927    C THR A 261      26.794  15.579   6.919  4.00  1.00            
ATOM   1928    O THR A 261      26.681  16.768   6.621  4.00  1.00            
ATOM   1929    N ILE A 262      26.940  15.149   8.199  4.00  1.00            
ATOM   1930   CA ILE A 262      26.884  16.004   9.358  4.00  1.00            
ATOM   1931   CB ILE A 262      26.052  15.395  10.449  4.00  1.00            
ATOM   1932  CG1 ILE A 262      24.630  15.102   9.946  4.00  1.00            
ATOM   1933  CG2 ILE A 262      26.103  16.324  11.672  4.00  1.00            
ATOM   1934  CD1 ILE A 262      23.868  16.345   9.497  4.00  1.00            
ATOM   1935    C ILE A 262      28.252  16.121   9.934  4.00  1.00            
ATOM   1936    O ILE A 262      28.731  15.190  10.580  4.00  1.00            
ATOM   1937    N ASP A 263      28.904  17.280   9.703  3.00  1.00            
ATOM   1938   CA ASP A 263      30.196  17.572  10.254  3.00  1.00            
ATOM   1939   CB ASP A 263      30.201  17.821  11.773  3.00  1.00            
ATOM   1940   CG ASP A 263      29.668  19.218  12.043  3.00  1.00            
ATOM   1941  OD1 ASP A 263      29.297  19.912  11.059  3.00  1.00            
ATOM   1942  OD2 ASP A 263      29.640  19.614  13.239  3.00  1.00            
ATOM   1943    C ASP A 263      31.107  16.398  10.000  3.00  1.00            
ATOM   1944    O ASP A 263      31.977  16.107  10.818  3.00  1.00            
ATOM   1945    N GLY A 264      30.946  15.686   8.864  3.00  1.00            
ATOM   1946   CA GLY A 264      31.874  14.621   8.579  3.00  1.00            
ATOM   1947    C GLY A 264      31.336  13.237   8.844  3.00  1.00            
ATOM   1948    O GLY A 264      32.018  12.260   8.539  3.00  1.00            
ATOM   1949    N VAL A 265      30.123  13.079   9.411  4.00  1.00            
ATOM   1950   CA VAL A 265      29.627  11.741   9.630  4.00  1.00            
ATOM   1951   CB VAL A 265      29.109  11.525  11.018  4.00  1.00            
ATOM   1952  CG1 VAL A 265      30.277  11.705  12.005  4.00  1.00            
ATOM   1953  CG2 VAL A 265      27.932  12.488  11.256  4.00  1.00            
ATOM   1954    C VAL A 265      28.467  11.560   8.686  4.00  1.00            
ATOM   1955    O VAL A 265      27.786  12.526   8.351  4.00  1.00            
ATOM   1956    N GLN A 266      28.212  10.314   8.215  4.00  1.00            
ATOM   1957   CA GLN A 266      27.152  10.091   7.264  4.00  1.00            
ATOM   1958   CB GLN A 266      27.556   9.146   6.122  4.00  1.00            
ATOM   1959   CG GLN A 266      28.847   9.566   5.405  4.00  1.00            
ATOM   1960   CD GLN A 266      28.720  10.990   4.878  4.00  1.00            
ATOM   1961  OE1 GLN A 266      27.709  11.660   5.082  4.00  1.00            
ATOM   1962  NE2 GLN A 266      29.788  11.475   4.189  4.00  1.00            
ATOM   1963    C GLN A 266      25.973   9.488   7.983  4.00  1.00            
ATOM   1964    O GLN A 266      26.144   8.772   8.969  4.00  1.00            
ATOM   1965    N TYR A 267      24.732   9.783   7.522  4.00  1.00            
ATOM   1966   CA TYR A 267      23.575   9.325   8.254  4.00  1.00            
ATOM   1967   CB TYR A 267      22.261   9.865   7.676  4.00  1.00            
ATOM   1968   CG TYR A 267      21.256   9.649   8.745  4.00  1.00            
ATOM   1969  CD1 TYR A 267      21.185  10.552   9.778  4.00  1.00            
ATOM   1970  CD2 TYR A 267      20.402   8.571   8.729  4.00  1.00            
ATOM   1971  CE1 TYR A 267      20.274  10.391  10.786  4.00  1.00            
ATOM   1972  CE2 TYR A 267      19.485   8.402   9.737  4.00  1.00            
ATOM   1973   CZ TYR A 267      19.428   9.314  10.762  4.00  1.00            
ATOM   1974   OH TYR A 267      18.497   9.156  11.801  4.00  1.00            
ATOM   1975    C TYR A 267      23.491   7.810   8.244  4.00  1.00            
ATOM   1976    O TYR A 267      23.589   7.260   9.340  4.00  1.00            
ATOM   1977    N PRO A 268      23.345   7.022   7.176  4.00  1.00            
ATOM   1978   CA PRO A 268      22.503   7.232   6.003  4.00  1.00            
ATOM   1979   CD PRO A 268      24.305   5.952   6.959  4.00  1.00            
ATOM   1980   CB PRO A 268      23.090   6.347   4.906  4.00  1.00            
ATOM   1981   CG PRO A 268      23.839   5.247   5.675  4.00  1.00            
ATOM   1982    C PRO A 268      21.089   6.850   6.330  4.00  1.00            
ATOM   1983    O PRO A 268      20.869   6.200   7.352  4.00  1.00            
ATOM   1984    N LEU A 269      20.114   7.257   5.484  4.00  1.00            
ATOM   1985   CA LEU A 269      18.724   6.910   5.654  4.00  1.00            
ATOM   1986   CB LEU A 269      17.768   8.112   5.514  4.00  1.00            
ATOM   1987   CG LEU A 269      17.962   8.967   4.242  4.00  1.00            
ATOM   1988  CD1 LEU A 269      17.581   8.208   2.960  4.00  1.00            
ATOM   1989  CD2 LEU A 269      17.225  10.311   4.365  4.00  1.00            
ATOM   1990    C LEU A 269      18.400   5.904   4.592  4.00  1.00            
ATOM   1991    O LEU A 269      19.141   5.751   3.622  4.00  1.00            
ATOM   1992    N SER A 270      17.287   5.160   4.757  1.00  1.00            
ATOM   1993   CA SER A 270      16.934   4.160   3.787  1.00  1.00            
ATOM   1994   CB SER A 270      16.683   2.778   4.412  1.00  1.00            
ATOM   1995   OG SER A 270      17.867   2.296   5.027  1.00  1.00            
ATOM   1996    C SER A 270      15.670   4.595   3.142  1.00  1.00            
ATOM   1997    O SER A 270      14.847   5.297   3.729  1.00  1.00            
ATOM   1998    N PRO A 271      15.533   4.177   1.912  2.00  1.00            
ATOM   1999   CA PRO A 271      14.367   4.494   1.148  2.00  1.00            
ATOM   2000   CD PRO A 271      16.181   2.968   1.434  2.00  1.00            
ATOM   2001   CB PRO A 271      14.498   3.692  -0.145  2.00  1.00            
ATOM   2002   CG PRO A 271      15.275   2.446   0.307  2.00  1.00            
ATOM   2003    C PRO A 271      13.204   4.019   1.943  2.00  1.00            
ATOM   2004    O PRO A 271      12.120   4.589   1.823  2.00  1.00            
ATOM   2005    N SER A 272      13.401   2.961   2.748  2.00  1.00            
ATOM   2006   CA SER A 272      12.292   2.471   3.495  2.00  1.00            
ATOM   2007   CB SER A 272      12.620   1.243   4.361  2.00  1.00            
ATOM   2008   OG SER A 272      13.474   1.611   5.433  2.00  1.00            
ATOM   2009    C SER A 272      11.830   3.570   4.399  2.00  1.00            
ATOM   2010    O SER A 272      10.640   3.873   4.452  2.00  1.00            
ATOM   2011    N ALA A 273      12.770   4.218   5.118  2.00  1.00            
ATOM   2012   CA ALA A 273      12.418   5.266   6.037  2.00  1.00            
ATOM   2013   CB ALA A 273      13.629   5.818   6.811  2.00  1.00            
ATOM   2014    C ALA A 273      11.814   6.403   5.265  2.00  1.00            
ATOM   2015    O ALA A 273      10.814   6.989   5.679  2.00  1.00            
ATOM   2016    N TYR A 274      12.409   6.718   4.100  2.00  1.00            
ATOM   2017   CA TYR A 274      12.052   7.838   3.270  2.00  1.00            
ATOM   2018   CB TYR A 274      13.022   7.930   2.086  2.00  1.00            
ATOM   2019   CG TYR A 274      12.518   9.003   1.206  2.00  1.00            
ATOM   2020  CD1 TYR A 274      12.690  10.314   1.567  2.00  1.00            
ATOM   2021  CD2 TYR A 274      11.884   8.693   0.024  2.00  1.00            
ATOM   2022  CE1 TYR A 274      12.222  11.309   0.752  2.00  1.00            
ATOM   2023  CE2 TYR A 274      11.417   9.692  -0.794  2.00  1.00            
ATOM   2024   CZ TYR A 274      11.588  11.004  -0.427  2.00  1.00            
ATOM   2025   OH TYR A 274      11.112  12.040  -1.257  2.00  1.00            
ATOM   2026    C TYR A 274      10.655   7.725   2.720  2.00  1.00            
ATOM   2027    O TYR A 274       9.879   8.676   2.812  2.00  1.00            
ATOM   2028    N ILE A 275      10.278   6.564   2.147  4.00  1.00            
ATOM   2029   CA ILE A 275       8.973   6.453   1.545  4.00  1.00            
ATOM   2030   CB ILE A 275       8.872   5.327   0.552  4.00  1.00            
ATOM   2031  CG1 ILE A 275       7.510   5.339  -0.157  4.00  1.00            
ATOM   2032  CG2 ILE A 275       9.189   4.006   1.273  4.00  1.00            
ATOM   2033  CD1 ILE A 275       7.444   4.355  -1.322  4.00  1.00            
ATOM   2034    C ILE A 275       7.992   6.182   2.655  4.00  1.00            
ATOM   2035    O ILE A 275       8.213   5.301   3.486  4.00  1.00            
ATOM   2036    N LEU A 276       6.894   6.970   2.729  4.00  1.00            
ATOM   2037   CA LEU A 276       5.878   6.700   3.710  4.00  1.00            
ATOM   2038   CB LEU A 276       5.136   7.940   4.237  4.00  1.00            
ATOM   2039   CG LEU A 276       6.057   8.830   5.099  4.00  1.00            
ATOM   2040  CD1 LEU A 276       5.294  10.004   5.737  4.00  1.00            
ATOM   2041  CD2 LEU A 276       6.819   7.982   6.129  4.00  1.00            
ATOM   2042    C LEU A 276       4.927   5.735   3.035  4.00  1.00            
ATOM   2043    O LEU A 276       4.305   6.045   2.019  4.00  1.00            
ATOM   2044    N GLN A 277       4.830   4.517   3.611  4.00  1.00            
ATOM   2045   CA GLN A 277       4.212   3.332   3.063  4.00  1.00            
ATOM   2046   CB GLN A 277       4.582   2.090   3.889  4.00  1.00            
ATOM   2047   CG GLN A 277       4.104   2.171   5.340  4.00  1.00            
ATOM   2048   CD GLN A 277       4.713   1.001   6.102  4.00  1.00            
ATOM   2049  OE1 GLN A 277       4.172  -0.103   6.108  4.00  1.00            
ATOM   2050  NE2 GLN A 277       5.874   1.249   6.766  4.00  1.00            
ATOM   2051    C GLN A 277       2.733   3.318   2.859  4.00  1.00            
ATOM   2052    O GLN A 277       2.312   2.848   1.804  4.00  1.00            
ATOM   2053    N ASP A 278       1.910   3.800   3.814  4.00  1.00            
ATOM   2054   CA ASP A 278       0.474   3.719   3.658  4.00  1.00            
ATOM   2055   CB ASP A 278      -0.081   4.624   2.545  4.00  1.00            
ATOM   2056   CG ASP A 278       0.142   6.080   2.923  4.00  1.00            
ATOM   2057  OD1 ASP A 278      -0.648   6.612   3.748  4.00  1.00            
ATOM   2058  OD2 ASP A 278       1.101   6.684   2.373  4.00  1.00            
ATOM   2059    C ASP A 278       0.107   2.320   3.298  4.00  1.00            
ATOM   2060    O ASP A 278       0.852   1.375   3.560  4.00  1.00            
ATOM   2061    N ASP A 279      -1.082   2.163   2.694  3.00  1.00            
ATOM   2062   CA ASP A 279      -1.487   0.877   2.223  3.00  1.00            
ATOM   2063   CB ASP A 279      -2.966   0.845   1.814  3.00  1.00            
ATOM   2064   CG ASP A 279      -3.439  -0.598   1.835  3.00  1.00            
ATOM   2065  OD1 ASP A 279      -2.634  -1.481   2.232  3.00  1.00            
ATOM   2066  OD2 ASP A 279      -4.623  -0.831   1.471  3.00  1.00            
ATOM   2067    C ASP A 279      -0.650   0.682   1.002  3.00  1.00            
ATOM   2068    O ASP A 279       0.572   0.811   1.054  3.00  1.00            
ATOM   2069    N ASP A 280      -1.283   0.358  -0.137  3.00  1.00            
ATOM   2070   CA ASP A 280      -0.543   0.207  -1.353  3.00  1.00            
ATOM   2071   CB ASP A 280      -1.444  -0.158  -2.543  3.00  1.00            
ATOM   2072   CG ASP A 280      -0.564  -0.297  -3.774  3.00  1.00            
ATOM   2073  OD1 ASP A 280       0.539  -0.893  -3.642  3.00  1.00            
ATOM   2074  OD2 ASP A 280      -0.974   0.206  -4.855  3.00  1.00            
ATOM   2075    C ASP A 280       0.062   1.533  -1.678  3.00  1.00            
ATOM   2076    O ASP A 280       1.209   1.613  -2.117  3.00  1.00            
ATOM   2077    N SER A 281      -0.697   2.622  -1.451  4.00  1.00            
ATOM   2078   CA SER A 281      -0.229   3.917  -1.848  4.00  1.00            
ATOM   2079   CB SER A 281      -1.245   5.046  -1.607  4.00  1.00            
ATOM   2080   OG SER A 281      -1.505   5.179  -0.218  4.00  1.00            
ATOM   2081    C SER A 281       1.025   4.267  -1.124  4.00  1.00            
ATOM   2082    O SER A 281       1.072   4.220   0.098  4.00  1.00            
ATOM   2083    N CYS A 282       2.077   4.660  -1.874  4.00  1.00            
ATOM   2084   CA CYS A 282       3.319   5.028  -1.256  4.00  1.00            
ATOM   2085   CB CYS A 282       4.545   4.322  -1.856  4.00  1.00            
ATOM   2086   SG CYS A 282       4.552   2.536  -1.513  4.00  1.00            
ATOM   2087    C CYS A 282       3.494   6.502  -1.452  4.00  1.00            
ATOM   2088    O CYS A 282       3.096   7.052  -2.479  4.00  1.00            
ATOM   2089    N THR A 283       4.071   7.187  -0.441  4.00  1.00            
ATOM   2090   CA THR A 283       4.312   8.598  -0.540  4.00  1.00            
ATOM   2091   CB THR A 283       3.483   9.428   0.401  4.00  1.00            
ATOM   2092  OG1 THR A 283       3.618  10.808   0.092  4.00  1.00            
ATOM   2093  CG2 THR A 283       3.942   9.164   1.839  4.00  1.00            
ATOM   2094    C THR A 283       5.761   8.819  -0.213  4.00  1.00            
ATOM   2095    O THR A 283       6.404   7.944   0.360  4.00  1.00            
ATOM   2096    N SER A 284       6.337   9.975  -0.611  4.00  1.00            
ATOM   2097   CA SER A 284       7.721  10.234  -0.298  4.00  1.00            
ATOM   2098   CB SER A 284       8.501  10.939  -1.423  4.00  1.00            
ATOM   2099   OG SER A 284       7.956  12.224  -1.680  4.00  1.00            
ATOM   2100    C SER A 284       7.752  11.106   0.919  4.00  1.00            
ATOM   2101    O SER A 284       6.803  11.834   1.207  4.00  1.00            
ATOM   2102    N GLY A 285       8.859  11.017   1.678  1.00  1.00            
ATOM   2103   CA GLY A 285       9.046  11.748   2.899  1.00  1.00            
ATOM   2104    C GLY A 285       9.124  13.214   2.629  1.00  1.00            
ATOM   2105    O GLY A 285       8.613  14.023   3.402  1.00  1.00            
ATOM   2106    N PHE A 286       9.767  13.595   1.512  4.00  1.00            
ATOM   2107   CA PHE A 286      10.038  14.980   1.277  4.00  1.00            
ATOM   2108   CB PHE A 286      10.966  15.285   0.086  4.00  1.00            
ATOM   2109   CG PHE A 286      12.378  15.097   0.526  4.00  1.00            
ATOM   2110  CD1 PHE A 286      12.968  16.023   1.352  4.00  1.00            
ATOM   2111  CD2 PHE A 286      13.121  14.026   0.096  4.00  1.00            
ATOM   2112  CE1 PHE A 286      14.272  15.869   1.765  4.00  1.00            
ATOM   2113  CE2 PHE A 286      14.425  13.863   0.502  4.00  1.00            
ATOM   2114   CZ PHE A 286      15.002  14.786   1.341  4.00  1.00            
ATOM   2115    C PHE A 286       8.836  15.836   1.111  4.00  1.00            
ATOM   2116    O PHE A 286       7.800  15.432   0.583  4.00  1.00            
ATOM   2117    N GLU A 287       8.997  17.080   1.608  4.00  1.00            
ATOM   2118   CA GLU A 287       8.003  18.104   1.530  4.00  1.00            
ATOM   2119   CB GLU A 287       7.219  18.260   2.839  4.00  1.00            
ATOM   2120   CG GLU A 287       6.159  19.352   2.765  4.00  1.00            
ATOM   2121   CD GLU A 287       5.470  19.453   4.115  4.00  1.00            
ATOM   2122  OE1 GLU A 287       5.494  18.447   4.872  4.00  1.00            
ATOM   2123  OE2 GLU A 287       4.909  20.544   4.404  4.00  1.00            
ATOM   2124    C GLU A 287       8.703  19.414   1.300  4.00  1.00            
ATOM   2125    O GLU A 287       9.692  19.709   1.966  4.00  1.00            
ATOM   2126    N GLY A 288       8.199  20.253   0.366  4.00  1.00            
ATOM   2127   CA GLY A 288       8.841  21.513   0.076  4.00  1.00            
ATOM   2128    C GLY A 288       8.444  22.511   1.105  4.00  1.00            
ATOM   2129    O GLY A 288       7.447  22.345   1.805  4.00  1.00            
ATOM   2130    N MET A 289       9.252  23.580   1.226  1.00  1.00            
ATOM   2131   CA MET A 289       8.915  24.648   2.114  1.00  1.00            
ATOM   2132   CB MET A 289       8.944  24.247   3.594  1.00  1.00            
ATOM   2133   CG MET A 289       8.567  25.364   4.565  1.00  1.00            
ATOM   2134   SD MET A 289       8.724  24.898   6.315  1.00  1.00            
ATOM   2135   CE MET A 289       7.354  23.709   6.297  1.00  1.00            
ATOM   2136    C MET A 289       9.937  25.705   1.934  1.00  1.00            
ATOM   2137    O MET A 289      11.124  25.426   1.779  1.00  1.00            
ATOM   2138    N ASP A 290       9.494  26.968   1.925  1.00  1.00            
ATOM   2139   CA ASP A 290      10.474  27.999   1.865  1.00  1.00            
ATOM   2140   CB ASP A 290      10.337  28.966   0.673  1.00  1.00            
ATOM   2141   CG ASP A 290      10.932  28.326  -0.571  1.00  1.00            
ATOM   2142  OD1 ASP A 290      11.627  27.285  -0.432  1.00  1.00            
ATOM   2143  OD2 ASP A 290      10.712  28.882  -1.680  1.00  1.00            
ATOM   2144    C ASP A 290      10.293  28.839   3.089  1.00  1.00            
ATOM   2145    O ASP A 290       9.430  29.716   3.120  1.00  1.00            
ATOM   2146    N VAL A 291      11.082  28.582   4.153  1.00  1.00            
ATOM   2147   CA VAL A 291      10.969  29.423   5.314  1.00  1.00            
ATOM   2148   CB VAL A 291      10.771  28.665   6.583  1.00  1.00            
ATOM   2149  CG1 VAL A 291      10.787  29.661   7.756  1.00  1.00            
ATOM   2150  CG2 VAL A 291       9.456  27.876   6.474  1.00  1.00            
ATOM   2151    C VAL A 291      12.248  30.177   5.418  1.00  1.00            
ATOM   2152    O VAL A 291      13.248  29.659   5.912  1.00  1.00            
ATOM   2153    N PRO A 292      12.245  31.396   4.963  4.00  1.00            
ATOM   2154   CA PRO A 292      13.451  32.159   5.065  4.00  1.00            
ATOM   2155   CD PRO A 292      11.471  31.769   3.793  4.00  1.00            
ATOM   2156   CB PRO A 292      13.374  33.251   3.990  4.00  1.00            
ATOM   2157   CG PRO A 292      11.916  33.211   3.502  4.00  1.00            
ATOM   2158    C PRO A 292      13.615  32.645   6.453  4.00  1.00            
ATOM   2159    O PRO A 292      12.629  32.989   7.102  4.00  1.00            
ATOM   2160    N THR A 293      14.867  32.663   6.920  1.00  1.00            
ATOM   2161   CA THR A 293      15.195  33.157   8.212  1.00  1.00            
ATOM   2162   CB THR A 293      15.452  32.087   9.234  1.00  1.00            
ATOM   2163  OG1 THR A 293      15.577  32.667  10.523  1.00  1.00            
ATOM   2164  CG2 THR A 293      16.739  31.333   8.859  1.00  1.00            
ATOM   2165    C THR A 293      16.476  33.868   7.955  1.00  1.00            
ATOM   2166    O THR A 293      16.869  34.048   6.804  1.00  1.00            
ATOM   2167    N SER A 294      17.155  34.318   9.015  1.00  1.00            
ATOM   2168   CA SER A 294      18.358  35.065   8.818  1.00  1.00            
ATOM   2169   CB SER A 294      18.908  35.627  10.140  1.00  1.00            
ATOM   2170   OG SER A 294      19.244  34.557  11.013  1.00  1.00            
ATOM   2171    C SER A 294      19.456  34.240   8.216  1.00  1.00            
ATOM   2172    O SER A 294      20.068  34.650   7.231  1.00  1.00            
ATOM   2173    N SER A 295      19.727  33.045   8.777  1.00  1.00            
ATOM   2174   CA SER A 295      20.871  32.284   8.352  1.00  1.00            
ATOM   2175   CB SER A 295      21.017  30.951   9.110  1.00  1.00            
ATOM   2176   OG SER A 295      19.917  30.100   8.823  1.00  1.00            
ATOM   2177    C SER A 295      20.762  31.958   6.904  1.00  1.00            
ATOM   2178    O SER A 295      21.702  32.172   6.138  1.00  1.00            
ATOM   2179    N GLY A 296      19.597  31.439   6.482  1.00  1.00            
ATOM   2180   CA GLY A 296      19.450  31.066   5.111  1.00  1.00            
ATOM   2181    C GLY A 296      18.143  30.369   5.007  1.00  1.00            
ATOM   2182    O GLY A 296      17.388  30.292   5.976  1.00  1.00            
ATOM   2183    N GLU A 297      17.834  29.843   3.810  4.00  1.00            
ATOM   2184   CA GLU A 297      16.608  29.124   3.666  4.00  1.00            
ATOM   2185   CB GLU A 297      16.431  28.566   2.240  4.00  1.00            
ATOM   2186   CG GLU A 297      16.322  29.667   1.180  4.00  1.00            
ATOM   2187   CD GLU A 297      16.475  29.041  -0.200  4.00  1.00            
ATOM   2188  OE1 GLU A 297      16.858  27.843  -0.269  4.00  1.00            
ATOM   2189  OE2 GLU A 297      16.216  29.757  -1.204  4.00  1.00            
ATOM   2190    C GLU A 297      16.743  27.982   4.619  4.00  1.00            
ATOM   2191    O GLU A 297      17.757  27.289   4.623  4.00  1.00            
ATOM   2192    N LEU A 298      15.717  27.757   5.460  1.00  1.00            
ATOM   2193   CA LEU A 298      15.845  26.750   6.473  1.00  1.00            
ATOM   2194   CB LEU A 298      14.971  26.996   7.711  1.00  1.00            
ATOM   2195   CG LEU A 298      15.302  26.013   8.839  1.00  1.00            
ATOM   2196  CD1 LEU A 298      16.764  26.199   9.275  1.00  1.00            
ATOM   2197  CD2 LEU A 298      14.305  26.125  10.002  1.00  1.00            
ATOM   2198    C LEU A 298      15.486  25.423   5.911  1.00  1.00            
ATOM   2199    O LEU A 298      14.751  25.306   4.931  1.00  1.00            
ATOM   2200    N TRP A 299      16.060  24.379   6.528  4.00  1.00            
ATOM   2201   CA TRP A 299      15.785  23.031   6.163  4.00  1.00            
ATOM   2202   CB TRP A 299      17.034  22.309   5.641  4.00  1.00            
ATOM   2203   CG TRP A 299      16.797  20.929   5.088  4.00  1.00            
ATOM   2204  CD2 TRP A 299      16.694  20.660   3.684  4.00  1.00            
ATOM   2205  CD1 TRP A 299      16.696  19.727   5.726  4.00  1.00            
ATOM   2206  NE1 TRP A 299      16.530  18.723   4.802  4.00  1.00            
ATOM   2207  CE2 TRP A 299      16.531  19.283   3.540  4.00  1.00            
ATOM   2208  CE3 TRP A 299      16.743  21.493   2.604  4.00  1.00            
ATOM   2209  CZ2 TRP A 299      16.414  18.717   2.303  4.00  1.00            
ATOM   2210  CZ3 TRP A 299      16.614  20.920   1.359  4.00  1.00            
ATOM   2211  CH2 TRP A 299      16.453  19.558   1.211  4.00  1.00            
ATOM   2212    C TRP A 299      15.447  22.398   7.446  4.00  1.00            
ATOM   2213    O TRP A 299      16.013  22.740   8.484  4.00  1.00            
ATOM   2214    N ILE A 300      14.487  21.473   7.433  4.00  1.00            
ATOM   2215   CA ILE A 300      14.216  20.903   8.699  4.00  1.00            
ATOM   2216   CB ILE A 300      12.872  21.291   9.243  4.00  1.00            
ATOM   2217  CG1 ILE A 300      12.791  22.818   9.411  4.00  1.00            
ATOM   2218  CG2 ILE A 300      12.630  20.505  10.541  4.00  1.00            
ATOM   2219  CD1 ILE A 300      11.369  23.340   9.618  4.00  1.00            
ATOM   2220    C ILE A 300      14.220  19.418   8.534  4.00  1.00            
ATOM   2221    O ILE A 300      13.692  18.900   7.552  4.00  1.00            
ATOM   2222    N LEU A 301      14.832  18.688   9.489  4.00  1.00            
ATOM   2223   CA LEU A 301      14.830  17.258   9.379  4.00  1.00            
ATOM   2224   CB LEU A 301      16.225  16.635   9.543  4.00  1.00            
ATOM   2225   CG LEU A 301      17.197  17.046   8.423  4.00  1.00            
ATOM   2226  CD1 LEU A 301      17.451  18.563   8.433  4.00  1.00            
ATOM   2227  CD2 LEU A 301      18.495  16.227   8.475  4.00  1.00            
ATOM   2228    C LEU A 301      13.961  16.726  10.452  4.00  1.00            
ATOM   2229    O LEU A 301      14.413  16.459  11.561  4.00  1.00            
ATOM   2230    N GLY A 302      12.698  16.454  10.098  1.00  1.00            
ATOM   2231   CA GLY A 302      11.745  16.083  11.089  1.00  1.00            
ATOM   2232    C GLY A 302      11.928  14.654  11.430  1.00  1.00            
ATOM   2233    O GLY A 302      13.032  14.115  11.458  1.00  1.00            
ATOM   2234    N ASP A 303      10.785  14.024  11.696  2.00  1.00            
ATOM   2235   CA ASP A 303      10.676  12.720  12.245  2.00  1.00            
ATOM   2236   CB ASP A 303       9.208  12.344  12.494  2.00  1.00            
ATOM   2237   CG ASP A 303       8.664  13.292  13.553  2.00  1.00            
ATOM   2238  OD1 ASP A 303       9.471  14.081  14.110  2.00  1.00            
ATOM   2239  OD2 ASP A 303       7.433  13.237  13.821  2.00  1.00            
ATOM   2240    C ASP A 303      11.245  11.645  11.381  2.00  1.00            
ATOM   2241    O ASP A 303      11.735  10.654  11.925  2.00  1.00            
ATOM   2242    N VAL A 304      11.175  11.787  10.040  2.00  1.00            
ATOM   2243   CA VAL A 304      11.675  10.764   9.159  2.00  1.00            
ATOM   2244   CB VAL A 304      11.722  11.225   7.731  2.00  1.00            
ATOM   2245  CG1 VAL A 304      12.364  10.118   6.875  2.00  1.00            
ATOM   2246  CG2 VAL A 304      10.306  11.645   7.296  2.00  1.00            
ATOM   2247    C VAL A 304      13.103  10.561   9.584  2.00  1.00            
ATOM   2248    O VAL A 304      13.574   9.437   9.752  2.00  1.00            
ATOM   2249    N PHE A 305      13.803  11.692   9.793  2.00  1.00            
ATOM   2250   CA PHE A 305      15.176  11.805  10.204  2.00  1.00            
ATOM   2251   CB PHE A 305      15.618  13.276  10.110  2.00  1.00            
ATOM   2252   CG PHE A 305      17.002  13.458  10.629  2.00  1.00            
ATOM   2253  CD1 PHE A 305      18.092  13.322   9.801  2.00  1.00            
ATOM   2254  CD2 PHE A 305      17.206  13.783  11.952  2.00  1.00            
ATOM   2255  CE1 PHE A 305      19.366  13.499  10.288  2.00  1.00            
ATOM   2256  CE2 PHE A 305      18.475  13.962  12.446  2.00  1.00            
ATOM   2257   CZ PHE A 305      19.557  13.821  11.612  2.00  1.00            
ATOM   2258    C PHE A 305      15.444  11.357  11.611  2.00  1.00            
ATOM   2259    O PHE A 305      16.348  10.559  11.837  2.00  1.00            
ATOM   2260    N ILE A 306      14.692  11.873  12.603  2.00  1.00            
ATOM   2261   CA ILE A 306      14.952  11.539  13.981  2.00  1.00            
ATOM   2262   CB ILE A 306      14.133  12.354  14.945  2.00  1.00            
ATOM   2263  CG1 ILE A 306      14.569  12.085  16.395  2.00  1.00            
ATOM   2264  CG2 ILE A 306      12.642  12.099  14.674  2.00  1.00            
ATOM   2265  CD1 ILE A 306      15.958  12.630  16.726  2.00  1.00            
ATOM   2266    C ILE A 306      14.641  10.109  14.177  2.00  1.00            
ATOM   2267    O ILE A 306      15.362   9.409  14.885  2.00  1.00            
ATOM   2268    N ARG A 307      13.527   9.655  13.582  3.00  1.00            
ATOM   2269   CA ARG A 307      13.302   8.255  13.606  3.00  1.00            
ATOM   2270   CB ARG A 307      12.031   7.861  12.825  3.00  1.00            
ATOM   2271   CG ARG A 307      11.709   6.366  12.801  3.00  1.00            
ATOM   2272   CD ARG A 307      10.547   5.991  11.869  3.00  1.00            
ATOM   2273   NE ARG A 307       9.259   6.396  12.506  3.00  1.00            
ATOM   2274   CZ ARG A 307       8.718   7.631  12.287  3.00  1.00            
ATOM   2275  NH1 ARG A 307       9.370   8.545  11.510  3.00  1.00            
ATOM   2276  NH2 ARG A 307       7.512   7.946  12.842  3.00  1.00            
ATOM   2277    C ARG A 307      14.527   7.798  12.846  3.00  1.00            
ATOM   2278    O ARG A 307      14.916   8.479  11.905  3.00  1.00            
ATOM   2279    N GLN A 308      15.161   6.667  13.225  3.00  1.00            
ATOM   2280   CA GLN A 308      16.435   6.152  12.741  3.00  1.00            
ATOM   2281   CB GLN A 308      16.560   5.897  11.219  3.00  1.00            
ATOM   2282   CG GLN A 308      16.613   7.103  10.287  3.00  1.00            
ATOM   2283   CD GLN A 308      16.436   6.578   8.873  3.00  1.00            
ATOM   2284  OE1 GLN A 308      16.697   5.406   8.600  3.00  1.00            
ATOM   2285  NE2 GLN A 308      15.964   7.460   7.952  3.00  1.00            
ATOM   2286    C GLN A 308      17.589   6.965  13.260  3.00  1.00            
ATOM   2287    O GLN A 308      18.719   6.806  12.801  3.00  1.00            
ATOM   2288    N TYR A 309      17.334   7.791  14.302  4.00  1.00            
ATOM   2289   CA TYR A 309      18.294   8.678  14.922  4.00  1.00            
ATOM   2290   CB TYR A 309      18.035  10.097  14.379  4.00  1.00            
ATOM   2291   CG TYR A 309      19.040  11.113  14.785  4.00  1.00            
ATOM   2292  CD1 TYR A 309      20.172  11.273  14.027  4.00  1.00            
ATOM   2293  CD2 TYR A 309      18.839  11.920  15.880  4.00  1.00            
ATOM   2294  CE1 TYR A 309      21.103  12.219  14.372  4.00  1.00            
ATOM   2295  CE2 TYR A 309      19.773  12.870  16.228  4.00  1.00            
ATOM   2296   CZ TYR A 309      20.910  13.019  15.469  4.00  1.00            
ATOM   2297   OH TYR A 309      21.874  13.991  15.813  4.00  1.00            
ATOM   2298    C TYR A 309      17.932   8.697  16.380  4.00  1.00            
ATOM   2299    O TYR A 309      16.786   8.450  16.755  4.00  1.00            
ATOM   2300    N TYR A 310      18.922   8.958  17.250  4.00  1.00            
ATOM   2301   CA TYR A 310      18.687   9.142  18.658  4.00  1.00            
ATOM   2302   CB TYR A 310      19.469   8.134  19.519  4.00  1.00            
ATOM   2303   CG TYR A 310      19.634   8.669  20.902  4.00  1.00            
ATOM   2304  CD1 TYR A 310      18.578   8.783  21.777  4.00  1.00            
ATOM   2305  CD2 TYR A 310      20.891   9.039  21.325  4.00  1.00            
ATOM   2306  CE1 TYR A 310      18.782   9.275  23.046  4.00  1.00            
ATOM   2307  CE2 TYR A 310      21.100   9.530  22.590  4.00  1.00            
ATOM   2308   CZ TYR A 310      20.041   9.651  23.453  4.00  1.00            
ATOM   2309   OH TYR A 310      20.250  10.156  24.754  4.00  1.00            
ATOM   2310    C TYR A 310      19.207  10.511  18.931  4.00  1.00            
ATOM   2311    O TYR A 310      20.373  10.790  18.656  4.00  1.00            
ATOM   2312    N THR A 311      18.374  11.427  19.468  4.00  1.00            
ATOM   2313   CA THR A 311      18.948  12.733  19.571  4.00  1.00            
ATOM   2314   CB THR A 311      18.274  13.790  18.741  4.00  1.00            
ATOM   2315  OG1 THR A 311      19.072  14.964  18.715  4.00  1.00            
ATOM   2316  CG2 THR A 311      16.890  14.105  19.331  4.00  1.00            
ATOM   2317    C THR A 311      19.038  13.208  20.983  4.00  1.00            
ATOM   2318    O THR A 311      18.071  13.160  21.743  4.00  1.00            
ATOM   2319    N VAL A 312      20.250  13.678  21.353  4.00  1.00            
ATOM   2320   CA VAL A 312      20.522  14.251  22.641  4.00  1.00            
ATOM   2321   CB VAL A 312      21.827  13.826  23.250  4.00  1.00            
ATOM   2322  CG1 VAL A 312      22.075  14.686  24.503  4.00  1.00            
ATOM   2323  CG2 VAL A 312      21.782  12.315  23.530  4.00  1.00            
ATOM   2324    C VAL A 312      20.664  15.712  22.399  4.00  1.00            
ATOM   2325    O VAL A 312      21.335  16.136  21.459  4.00  1.00            
ATOM   2326    N PHE A 313      19.987  16.525  23.225  4.00  1.00            
ATOM   2327   CA PHE A 313      20.165  17.941  23.147  4.00  1.00            
ATOM   2328   CB PHE A 313      18.855  18.740  23.042  4.00  1.00            
ATOM   2329   CG PHE A 313      18.341  18.600  21.655  4.00  1.00            
ATOM   2330  CD1 PHE A 313      17.602  17.501  21.284  4.00  1.00            
ATOM   2331  CD2 PHE A 313      18.621  19.570  20.722  4.00  1.00            
ATOM   2332  CE1 PHE A 313      17.133  17.382  19.997  4.00  1.00            
ATOM   2333  CE2 PHE A 313      18.155  19.457  19.435  4.00  1.00            
ATOM   2334   CZ PHE A 313      17.409  18.360  19.072  4.00  1.00            
ATOM   2335    C PHE A 313      20.752  18.294  24.462  4.00  1.00            
ATOM   2336    O PHE A 313      20.206  17.939  25.504  4.00  1.00            
ATOM   2337    N ASP A 314      21.896  18.990  24.465  4.00  1.00            
ATOM   2338   CA ASP A 314      22.453  19.275  25.746  4.00  1.00            
ATOM   2339   CB ASP A 314      23.879  18.725  25.933  4.00  1.00            
ATOM   2340   CG ASP A 314      24.347  19.092  27.334  4.00  1.00            
ATOM   2341  OD1 ASP A 314      23.460  19.344  28.191  4.00  1.00            
ATOM   2342  OD2 ASP A 314      25.586  19.131  27.567  4.00  1.00            
ATOM   2343    C ASP A 314      22.556  20.742  25.911  4.00  1.00            
ATOM   2344    O ASP A 314      23.178  21.438  25.112  4.00  1.00            
ATOM   2345    N ARG A 315      21.871  21.265  26.931  3.00  1.00            
ATOM   2346   CA ARG A 315      21.969  22.657  27.196  3.00  1.00            
ATOM   2347   CB ARG A 315      20.855  23.178  28.118  3.00  1.00            
ATOM   2348   CG ARG A 315      20.957  24.678  28.408  3.00  1.00            
ATOM   2349   CD ARG A 315      19.853  25.199  29.331  3.00  1.00            
ATOM   2350   NE ARG A 315      20.138  26.636  29.608  3.00  1.00            
ATOM   2351   CZ ARG A 315      19.336  27.334  30.464  3.00  1.00            
ATOM   2352  NH1 ARG A 315      18.253  26.723  31.027  3.00  1.00            
ATOM   2353  NH2 ARG A 315      19.617  28.634  30.771  3.00  1.00            
ATOM   2354    C ARG A 315      23.266  23.020  27.835  3.00  1.00            
ATOM   2355    O ARG A 315      23.846  24.053  27.506  3.00  1.00            
ATOM   2356    N ALA A 316      23.758  22.169  28.760  3.00  1.00            
ATOM   2357   CA ALA A 316      24.920  22.530  29.523  3.00  1.00            
ATOM   2358   CB ALA A 316      25.379  21.414  30.477  3.00  1.00            
ATOM   2359    C ALA A 316      26.029  22.776  28.553  3.00  1.00            
ATOM   2360    O ALA A 316      26.726  23.786  28.640  3.00  1.00            
ATOM   2361    N ASN A 317      26.205  21.858  27.588  3.00  1.00            
ATOM   2362   CA ASN A 317      27.146  22.071  26.528  3.00  1.00            
ATOM   2363   CB ASN A 317      28.091  20.883  26.283  3.00  1.00            
ATOM   2364   CG ASN A 317      29.044  20.762  27.458  3.00  1.00            
ATOM   2365  OD1 ASN A 317      29.731  21.718  27.814  3.00  1.00            
ATOM   2366  ND2 ASN A 317      29.088  19.553  28.080  3.00  1.00            
ATOM   2367    C ASN A 317      26.277  22.148  25.328  3.00  1.00            
ATOM   2368    O ASN A 317      25.678  21.142  24.953  3.00  1.00            
ATOM   2369    N ASN A 318      26.205  23.333  24.687  3.00  1.00            
ATOM   2370   CA ASN A 318      25.291  23.511  23.598  3.00  1.00            
ATOM   2371   CB ASN A 318      25.380  24.898  22.945  3.00  1.00            
ATOM   2372   CG ASN A 318      24.895  25.915  23.966  3.00  1.00            
ATOM   2373  OD1 ASN A 318      24.936  27.119  23.725  3.00  1.00            
ATOM   2374  ND2 ASN A 318      24.434  25.418  25.146  3.00  1.00            
ATOM   2375    C ASN A 318      25.598  22.478  22.574  3.00  1.00            
ATOM   2376    O ASN A 318      26.654  22.509  21.944  3.00  1.00            
ATOM   2377    N LYS A 319      24.673  21.505  22.398  4.00  1.00            
ATOM   2378   CA LYS A 319      24.991  20.486  21.448  4.00  1.00            
ATOM   2379   CB LYS A 319      26.110  19.539  21.902  4.00  1.00            
ATOM   2380   CG LYS A 319      25.792  18.763  23.177  4.00  1.00            
ATOM   2381   CD LYS A 319      26.740  17.585  23.392  4.00  1.00            
ATOM   2382   CE LYS A 319      26.716  17.042  24.819  4.00  1.00            
ATOM   2383   NZ LYS A 319      27.292  18.049  25.738  4.00  1.00            
ATOM   2384    C LYS A 319      23.839  19.648  21.070  4.00  1.00            
ATOM   2385    O LYS A 319      22.769  19.664  21.677  4.00  1.00            
ATOM   2386    N VAL A 320      24.085  18.910  19.975  4.00  1.00            
ATOM   2387   CA VAL A 320      23.197  17.938  19.450  4.00  1.00            
ATOM   2388   CB VAL A 320      22.746  18.249  18.053  4.00  1.00            
ATOM   2389  CG1 VAL A 320      21.910  17.074  17.525  4.00  1.00            
ATOM   2390  CG2 VAL A 320      22.001  19.594  18.074  4.00  1.00            
ATOM   2391    C VAL A 320      24.006  16.689  19.389  4.00  1.00            
ATOM   2392    O VAL A 320      25.140  16.704  18.912  4.00  1.00            
ATOM   2393    N GLY A 321      23.456  15.573  19.893  4.00  1.00            
ATOM   2394   CA GLY A 321      24.189  14.347  19.832  4.00  1.00            
ATOM   2395    C GLY A 321      23.516  13.561  18.777  4.00  1.00            
ATOM   2396    O GLY A 321      22.307  13.655  18.576  4.00  1.00            
ATOM   2397    N LEU A 322      24.307  12.758  18.064  4.00  1.00            
ATOM   2398   CA LEU A 322      23.754  12.007  16.994  4.00  1.00            
ATOM   2399   CB LEU A 322      24.454  12.387  15.668  4.00  1.00            
ATOM   2400   CG LEU A 322      23.994  11.718  14.351  4.00  1.00            
ATOM   2401  CD1 LEU A 322      24.831  12.239  13.173  4.00  1.00            
ATOM   2402  CD2 LEU A 322      23.984  10.182  14.394  4.00  1.00            
ATOM   2403    C LEU A 322      24.075  10.593  17.298  4.00  1.00            
ATOM   2404    O LEU A 322      25.200  10.257  17.660  4.00  1.00            
ATOM   2405    N ALA A 323      23.071   9.718  17.185  4.00  1.00            
ATOM   2406   CA ALA A 323      23.360   8.339  17.381  4.00  1.00            
ATOM   2407   CB ALA A 323      23.063   7.843  18.807  4.00  1.00            
ATOM   2408    C ALA A 323      22.449   7.617  16.455  4.00  1.00            
ATOM   2409    O ALA A 323      21.318   8.039  16.220  4.00  1.00            
ATOM   2410    N PRO A 324      22.933   6.551  15.893  4.00  1.00            
ATOM   2411   CA PRO A 324      22.086   5.745  15.067  4.00  1.00            
ATOM   2412   CD PRO A 324      24.331   6.468  15.505  4.00  1.00            
ATOM   2413   CB PRO A 324      23.025   4.828  14.281  4.00  1.00            
ATOM   2414   CG PRO A 324      24.346   5.615  14.227  4.00  1.00            
ATOM   2415    C PRO A 324      21.318   5.026  16.141  4.00  1.00            
ATOM   2416    O PRO A 324      21.725   5.113  17.298  4.00  1.00            
ATOM   2417    N VAL A 325      20.222   4.314  15.834  4.00  1.00            
ATOM   2418   CA VAL A 325      19.491   3.738  16.928  4.00  1.00            
ATOM   2419   CB VAL A 325      18.007   3.985  16.804  4.00  1.00            
ATOM   2420  CG1 VAL A 325      17.255   3.345  17.986  4.00  1.00            
ATOM   2421  CG2 VAL A 325      17.769   5.494  16.628  4.00  1.00            
ATOM   2422    C VAL A 325      19.700   2.266  16.897  4.00  1.00            
ATOM   2423    O VAL A 325      20.093   1.694  15.882  4.00  1.00            
ATOM   2424    N ALA A 326      19.474   1.622  18.055  1.00  1.00            
ATOM   2425   CA ALA A 326      19.587   0.206  18.146  1.00  1.00            
ATOM   2426   CB ALA A 326      19.092  -0.362  19.488  1.00  1.00            
ATOM   2427    C ALA A 326      18.735  -0.418  17.042  1.00  1.00            
ATOM   2428    O ALA A 326      17.548  -0.019  16.905  1.00  1.00            
ATOM   2429  OXT ALA A 326      19.256  -1.312  16.324  1.00  1.00            
ATOM   2430    N THR B   1       4.261  25.597   1.173  1.00  0.00            
ATOM   2431   CA THR B   1       4.113  25.137  -0.226  1.00  0.00            
ATOM   2432   CB THR B   1       5.427  25.237  -0.944  1.00  0.00            
ATOM   2433  OG1 THR B   1       6.416  24.467  -0.278  1.00  0.00            
ATOM   2434  CG2 THR B   1       5.843  26.716  -1.000  1.00  0.00            
ATOM   2435    C THR B   1       3.601  23.743  -0.293  1.00  0.00            
ATOM   2436    O THR B   1       2.483  23.466   0.137  1.00  0.00            
ATOM   2437    N MET B   2       4.406  22.815  -0.837  1.00  0.00            
ATOM   2438   CA MET B   2       3.855  21.507  -0.962  1.00  0.00            
ATOM   2439   CB MET B   2       4.516  20.608  -2.021  1.00  0.00            
ATOM   2440   CG MET B   2       5.906  20.087  -1.676  1.00  0.00            
ATOM   2441   SD MET B   2       6.597  19.034  -2.986  1.00  0.00            
ATOM   2442   CE MET B   2       7.876  18.283  -1.944  1.00  0.00            
ATOM   2443    C MET B   2       3.846  20.831   0.346  1.00  0.00            
ATOM   2444    O MET B   2       4.708  21.055   1.191  1.00  0.00            
ATOM   2445    N ALA B   3       2.797  20.016   0.548  1.00  0.00            
ATOM   2446   CA ALA B   3       2.662  19.266   1.749  1.00  0.00            
ATOM   2447   CB ALA B   3       1.804  19.953   2.825  1.00  0.00            
ATOM   2448    C ALA B   3       1.971  17.997   1.378  1.00  0.00            
ATOM   2449    O ALA B   3       1.265  17.928   0.373  1.00  0.00            
ATOM   2450    N ARG B   4       2.171  16.945   2.187  1.00  0.00            
ATOM   2451   CA ARG B   4       1.566  15.689   1.870  1.00  0.00            
ATOM   2452   CB ARG B   4       2.615  14.600   1.572  1.00  0.00            
ATOM   2453   CG ARG B   4       2.062  13.175   1.551  1.00  0.00            
ATOM   2454   CD ARG B   4       2.298  12.442   2.873  1.00  0.00            
ATOM   2455   NE ARG B   4       1.726  11.074   2.754  1.00  0.00            
ATOM   2456   CZ ARG B   4       1.784  10.225   3.822  1.00  0.00            
ATOM   2457  NH1 ARG B   4       2.400  10.618   4.976  1.00  0.00            
ATOM   2458  NH2 ARG B   4       1.217   8.989   3.739  1.00  0.00            
ATOM   2459    C ARG B   4       0.744  15.235   3.024  1.00  0.00            
ATOM   2460    O ARG B   4       1.190  15.208   4.170  1.00  0.00            
ATOM   2461    N HIS B   5      -0.509  14.875   2.709  1.00  0.00            
ATOM   2462   CA HIS B   5      -1.489  14.393   3.630  1.00  0.00            
ATOM   2463  ND1 HIS B   5      -3.295  17.103   3.809  1.00  0.00            
ATOM   2464   CG HIS B   5      -2.096  16.737   4.380  1.00  0.00            
ATOM   2465   CB HIS B   5      -1.758  15.342   4.810  1.00  0.00            
ATOM   2466  NE2 HIS B   5      -2.065  18.950   3.951  1.00  0.00            
ATOM   2467  CD2 HIS B   5      -1.356  17.875   4.457  1.00  0.00            
ATOM   2468  CE1 HIS B   5      -3.222  18.437   3.574  1.00  0.00            
ATOM   2469    C HIS B   5      -2.729  14.333   2.782  1.00  0.00            
ATOM   2470    O HIS B   5      -2.550  14.330   1.565  1.00  0.00            
ATOM   2471    N PRO B   6      -3.974  14.258   3.216  1.00  0.00            
ATOM   2472   CA PRO B   6      -4.451  14.061   4.568  1.00  0.00            
ATOM   2473   CD PRO B   6      -5.014  14.805   2.360  1.00  0.00            
ATOM   2474   CB PRO B   6      -5.867  14.636   4.604  1.00  0.00            
ATOM   2475   CG PRO B   6      -6.320  14.609   3.139  1.00  0.00            
ATOM   2476    C PRO B   6      -4.440  12.595   4.881  1.00  0.00            
ATOM   2477    O PRO B   6      -4.768  12.245   6.013  1.00  0.00            
ATOM   2478    N HIS B   7      -4.078  11.741   3.895  1.00  0.00            
ATOM   2479   CA HIS B   7      -4.180  10.305   3.985  1.00  0.00            
ATOM   2480  ND1 HIS B   7      -5.038   9.671   0.918  1.00  0.00            
ATOM   2481   CG HIS B   7      -3.837  10.002   1.504  1.00  0.00            
ATOM   2482   CB HIS B   7      -3.411   9.567   2.876  1.00  0.00            
ATOM   2483  NE2 HIS B   7      -3.950  10.945  -0.543  1.00  0.00            
ATOM   2484  CD2 HIS B   7      -3.185  10.780   0.597  1.00  0.00            
ATOM   2485  CE1 HIS B   7      -5.054  10.262  -0.303  1.00  0.00            
ATOM   2486    C HIS B   7      -3.674   9.856   5.277  1.00  0.00            
ATOM   2487    O HIS B   7      -2.546  10.218   5.607  1.00  0.00            
ATOM   2488    N PRO B   8      -4.504   8.977   5.864  1.00  0.00            
ATOM   2489   CA PRO B   8      -4.556   8.693   7.286  1.00  0.00            
ATOM   2490   CD PRO B   8      -4.903   7.812   5.091  1.00  0.00            
ATOM   2491   CB PRO B   8      -5.171   7.302   7.441  1.00  0.00            
ATOM   2492   CG PRO B   8      -4.898   6.636   6.083  1.00  0.00            
ATOM   2493    C PRO B   8      -3.185   8.826   7.826  1.00  0.00            
ATOM   2494    O PRO B   8      -2.445   7.852   7.952  1.00  0.00            
ATOM   2495    N HIS B   9      -2.893  10.094   8.143  1.00  0.00            
ATOM   2496   CA HIS B   9      -1.643  10.652   8.520  1.00  0.00            
ATOM   2497  ND1 HIS B   9      -0.213   8.178   6.550  1.00  0.00            
ATOM   2498   CG HIS B   9       0.171   9.203   7.385  1.00  0.00            
ATOM   2499   CB HIS B   9      -0.513  10.537   7.476  1.00  0.00            
ATOM   2500  NE2 HIS B   9       1.588   7.465   7.641  1.00  0.00            
ATOM   2501  CD2 HIS B   9       1.273   8.750   8.044  1.00  0.00            
ATOM   2502  CE1 HIS B   9       0.668   7.163   6.743  1.00  0.00            
ATOM   2503    C HIS B   9      -1.944  12.110   8.583  1.00  0.00            
ATOM   2504    O HIS B   9      -2.069  12.768   7.551  1.00  0.00            
ATOM   2505    N LEU B  10      -2.097  12.654   9.795  1.00  0.00            
ATOM   2506   CA LEU B  10      -2.503  14.018   9.882  1.00  0.00            
ATOM   2507   CB LEU B  10      -2.927  14.423  11.302  1.00  0.00            
ATOM   2508   CG LEU B  10      -4.073  13.554  11.850  1.00  0.00            
ATOM   2509  CD1 LEU B  10      -3.574  12.147  12.225  1.00  0.00            
ATOM   2510  CD2 LEU B  10      -4.833  14.262  12.979  1.00  0.00            
ATOM   2511    C LEU B  10      -1.433  14.983   9.458  1.00  0.00            
ATOM   2512    O LEU B  10      -1.687  15.904   8.683  1.00  0.00            
ATOM   2513    N SER B  11      -0.195  14.768   9.937  1.00  0.00            
ATOM   2514   CA SER B  11       0.938  15.596   9.629  1.00  0.00            
ATOM   2515   CB SER B  11       1.498  15.335   8.220  1.00  0.00            
ATOM   2516   OG SER B  11       1.967  13.998   8.124  1.00  0.00            
ATOM   2517    C SER B  11       0.738  17.065   9.774  1.00  0.00            
ATOM   2518    O SER B  11       0.408  17.769   8.820  1.00  0.00            
ATOM   2519    N PHE B  12       0.923  17.544  11.017  1.00  0.00            
ATOM   2520   CA PHE B  12       0.917  18.941  11.330  1.00  0.00            
ATOM   2521   CB PHE B  12       0.107  19.179  12.619  1.00  0.00            
ATOM   2522   CG PHE B  12      -0.118  20.626  12.878  1.00  0.00            
ATOM   2523  CD1 PHE B  12      -1.120  21.304  12.222  1.00  0.00            
ATOM   2524  CD2 PHE B  12       0.655  21.293  13.800  1.00  0.00            
ATOM   2525  CE1 PHE B  12      -1.338  22.637  12.473  1.00  0.00            
ATOM   2526  CE2 PHE B  12       0.439  22.627  14.055  1.00  0.00            
ATOM   2527   CZ PHE B  12      -0.558  23.299  13.389  1.00  0.00            
ATOM   2528    C PHE B  12       2.375  19.269  11.595  1.00  0.00            
ATOM   2529    O PHE B  12       2.978  18.680  12.490  1.00  0.00            
ATOM   2530    N MET B  13       2.994  20.205  10.827  1.00  0.00            
ATOM   2531   CA MET B  13       4.404  20.505  10.989  1.00  0.00            
ATOM   2532   CB MET B  13       5.134  20.748   9.655  1.00  0.00            
ATOM   2533   CG MET B  13       5.394  19.463   8.865  1.00  0.00            
ATOM   2534   SD MET B  13       3.900  18.614   8.269  1.00  0.00            
ATOM   2535   CE MET B  13       3.365  19.964   7.180  1.00  0.00            
ATOM   2536    C MET B  13       4.553  21.732  11.831  1.00  0.00            
ATOM   2537    O MET B  13       4.340  22.845  11.358  1.00  0.00            
ATOM   2538    N ALA B  14       4.952  21.562  13.110  1.00  0.00            
ATOM   2539   CA ALA B  14       5.125  22.712  13.950  1.00  0.00            
ATOM   2540   CB ALA B  14       5.067  22.402  15.454  1.00  0.00            
ATOM   2541    C ALA B  14       6.454  23.278  13.626  1.00  0.00            
ATOM   2542    O ALA B  14       7.483  22.605  13.686  1.00  0.00            
ATOM   2543    N ILE B  15       6.424  24.553  13.226  1.00  0.00            
ATOM   2544   CA ILE B  15       7.579  25.321  12.901  1.00  0.00            
ATOM   2545   CB ILE B  15       7.680  25.605  11.424  1.00  0.00            
ATOM   2546  CG1 ILE B  15       9.071  26.130  11.035  1.00  0.00            
ATOM   2547  CG2 ILE B  15       6.527  26.549  11.044  1.00  0.00            
ATOM   2548  CD1 ILE B  15       9.320  26.110   9.527  1.00  0.00            
ATOM   2549    C ILE B  15       7.299  26.596  13.601  1.00  0.00            
ATOM   2550    O ILE B  15       6.157  26.995  13.826  1.00  0.00            
ATOM   2551    N PRO B  16       8.356  27.204  13.968  1.00  0.00            
ATOM   2552   CA PRO B  16       8.207  28.249  14.933  1.00  0.00            
ATOM   2553   CD PRO B  16       9.513  26.366  14.247  1.00  0.00            
ATOM   2554   CB PRO B  16       9.523  28.259  15.722  1.00  0.00            
ATOM   2555   CG PRO B  16      10.048  26.826  15.605  1.00  0.00            
ATOM   2556    C PRO B  16       7.803  29.642  14.623  1.00  0.00            
ATOM   2557    O PRO B  16       7.740  30.060  13.467  1.00  0.00            
ATOM   2558    N PRO B  17       7.513  30.320  15.716  1.00  0.00            
ATOM   2559   CA PRO B  17       7.444  31.747  15.754  1.00  0.00            
ATOM   2560   CD PRO B  17       7.070  29.704  16.958  1.00  0.00            
ATOM   2561   CB PRO B  17       6.979  32.115  17.167  1.00  0.00            
ATOM   2562   CG PRO B  17       7.210  30.833  17.992  1.00  0.00            
ATOM   2563    C PRO B  17       8.870  32.045  15.453  1.00  0.00            
ATOM   2564    O PRO B  17       9.724  31.412  16.067  1.00  0.00            
ATOM   2565    N LYS B  18       9.191  32.961  14.521  1.00  0.00            
ATOM   2566   CA LYS B  18      10.600  33.042  14.285  1.00  0.00            
ATOM   2567   CB LYS B  18      11.023  32.456  12.930  1.00  0.00            
ATOM   2568   CG LYS B  18      10.741  30.956  12.832  1.00  0.00            
ATOM   2569   CD LYS B  18      10.987  30.353  11.449  1.00  0.00            
ATOM   2570   CE LYS B  18      12.310  29.589  11.357  1.00  0.00            
ATOM   2571   NZ LYS B  18      12.397  28.882  10.061  1.00  0.00            
ATOM   2572    C LYS B  18      11.054  34.458  14.317  1.00  0.00            
ATOM   2573    O LYS B  18      11.278  35.086  13.283  1.00  0.00            
ATOM   2574    N LYS B  19      11.193  34.994  15.536  1.00  0.00            
ATOM   2575   CA LYS B  19      11.758  36.287  15.754  1.00  0.00            
ATOM   2576   CB LYS B  19      11.580  36.742  17.213  1.00  0.00            
ATOM   2577   CG LYS B  19      12.158  38.120  17.553  1.00  0.00            
ATOM   2578   CD LYS B  19      13.688  38.179  17.545  1.00  0.00            
ATOM   2579   CE LYS B  19      14.244  39.532  17.991  1.00  0.00            
ATOM   2580   NZ LYS B  19      13.795  39.813  19.371  1.00  0.00            
ATOM   2581    C LYS B  19      13.209  36.139  15.477  1.00  0.00            
ATOM   2582    O LYS B  19      13.875  37.076  15.038  1.00  0.00            
ATOM   2583    N ASN B  20      13.728  34.921  15.714  1.00  0.00            
ATOM   2584   CA ASN B  20      15.144  34.773  15.722  1.00  0.00            
ATOM   2585   CB ASN B  20      15.667  33.961  16.925  1.00  0.00            
ATOM   2586   CG ASN B  20      15.214  32.518  16.746  1.00  0.00            
ATOM   2587  OD1 ASN B  20      14.190  32.251  16.121  1.00  0.00            
ATOM   2588  ND2 ASN B  20      15.998  31.557  17.305  1.00  0.00            
ATOM   2589    C ASN B  20      15.714  34.125  14.534  1.00  0.00            
ATOM   2590    O ASN B  20      15.039  33.618  13.640  1.00  0.00            
ATOM   2591    N GLN B  21      17.053  34.192  14.552  1.00  0.00            
ATOM   2592   CA GLN B  21      17.924  33.635  13.588  1.00  0.00            
ATOM   2593   CB GLN B  21      19.393  33.833  13.983  1.00  0.00            
ATOM   2594   CG GLN B  21      19.763  35.309  14.144  1.00  0.00            
ATOM   2595   CD GLN B  21      21.162  35.383  14.734  1.00  0.00            
ATOM   2596  OE1 GLN B  21      21.895  34.395  14.751  1.00  0.00            
ATOM   2597  NE2 GLN B  21      21.545  36.584  15.244  1.00  0.00            
ATOM   2598    C GLN B  21      17.635  32.141  13.581  1.00  0.00            
ATOM   2599    O GLN B  21      17.339  31.598  12.483  1.00  0.00            
ATOM   2600  OXT GLN B  21      17.704  31.521  14.677  1.00  0.00            
END
