# Supplementary material for: Integrative modeling of diverse protein-peptide systems using CABS-dock
Source: PLoS Comput Biol. 2023 Jul 5;19(7):e1011275. doi: 10.1371/journal.pcbi.1011275 (PMC10351741; doi:10.1371/journal.pcbi.1011275)
Supplement: S1 File — Files in pdb format containing atomic coordinates of the structures obtained in this study: the highest-scored amyloid models and 10 examples of the docked peptide for each enzyme-substrate complex. (ZIP) [file pcbi.1011275.s006.zip › 6_renin_PFHLLVYS/109.pdb]

CRYST1    0.000    0.000    0.000   0.00   0.00   0.00 P 1           1
ATOM      1    N GLY A   4      20.550  32.693   3.556  1.00  1.00            
ATOM      2   CA GLY A   4      19.490  33.723   3.500  1.00  1.00            
ATOM      3    C GLY A   4      18.689  33.696   4.754  1.00  1.00            
ATOM      4    O GLY A   4      18.941  32.896   5.651  1.00  1.00            
ATOM      5    N ASN A   5      17.694  34.595   4.849  1.00  1.00            
ATOM      6   CA ASN A   5      16.915  34.627   6.045  1.00  1.00            
ATOM      7   CB ASN A   5      16.942  36.018   6.703  1.00  1.00            
ATOM      8   CG ASN A   5      16.236  35.982   8.051  1.00  1.00            
ATOM      9  OD1 ASN A   5      15.881  34.921   8.563  1.00  1.00            
ATOM     10  ND2 ASN A   5      16.020  37.187   8.644  1.00  1.00            
ATOM     11    C ASN A   5      15.494  34.359   5.686  1.00  1.00            
ATOM     12    O ASN A   5      14.736  35.286   5.405  1.00  1.00            
ATOM     13    N THR A   6      15.091  33.078   5.659  4.00  1.00            
ATOM     14   CA THR A   6      13.697  32.844   5.458  4.00  1.00            
ATOM     15   CB THR A   6      13.231  32.918   4.034  4.00  1.00            
ATOM     16  OG1 THR A   6      11.815  33.015   3.996  4.00  1.00            
ATOM     17  CG2 THR A   6      13.685  31.654   3.288  4.00  1.00            
ATOM     18    C THR A   6      13.389  31.485   5.983  4.00  1.00            
ATOM     19    O THR A   6      14.246  30.601   5.976  4.00  1.00            
ATOM     20    N THR A   7      12.150  31.298   6.478  1.00  1.00            
ATOM     21   CA THR A   7      11.716  30.022   6.966  1.00  1.00            
ATOM     22   CB THR A   7      11.480  30.018   8.454  1.00  1.00            
ATOM     23  OG1 THR A   7      11.068  28.729   8.880  1.00  1.00            
ATOM     24  CG2 THR A   7      10.407  31.064   8.814  1.00  1.00            
ATOM     25    C THR A   7      10.408  29.725   6.288  1.00  1.00            
ATOM     26    O THR A   7       9.519  30.576   6.251  1.00  1.00            
ATOM     27    N SER A   8      10.256  28.519   5.700  4.00  1.00            
ATOM     28   CA SER A   8       9.001  28.170   5.083  4.00  1.00            
ATOM     29   CB SER A   8       9.132  27.137   3.950  4.00  1.00            
ATOM     30   OG SER A   8       9.514  25.874   4.476  4.00  1.00            
ATOM     31    C SER A   8       8.185  27.523   6.154  4.00  1.00            
ATOM     32    O SER A   8       8.721  26.840   7.025  4.00  1.00            
ATOM     33    N SER A   9       6.856  27.736   6.132  4.00  1.00            
ATOM     34   CA SER A   9       6.025  27.088   7.102  4.00  1.00            
ATOM     35   CB SER A   9       5.373  28.052   8.113  4.00  1.00            
ATOM     36   OG SER A   9       4.550  27.335   9.022  4.00  1.00            
ATOM     37    C SER A   9       4.909  26.448   6.340  4.00  1.00            
ATOM     38    O SER A   9       4.315  27.068   5.459  4.00  1.00            
ATOM     39    N VAL A  10       4.606  25.174   6.657  4.00  1.00            
ATOM     40   CA VAL A  10       3.529  24.483   6.009  4.00  1.00            
ATOM     41   CB VAL A  10       3.941  23.204   5.344  4.00  1.00            
ATOM     42  CG1 VAL A  10       2.695  22.519   4.754  4.00  1.00            
ATOM     43  CG2 VAL A  10       5.012  23.550   4.297  4.00  1.00            
ATOM     44    C VAL A  10       2.552  24.164   7.100  4.00  1.00            
ATOM     45    O VAL A  10       2.934  23.955   8.251  4.00  1.00            
ATOM     46    N ILE A  11       1.249  24.138   6.763  4.00  1.00            
ATOM     47   CA ILE A  11       0.222  23.886   7.733  4.00  1.00            
ATOM     48   CB ILE A  11      -0.965  24.789   7.523  4.00  1.00            
ATOM     49  CG1 ILE A  11      -1.687  25.127   8.835  4.00  1.00            
ATOM     50  CG2 ILE A  11      -1.894  24.104   6.507  4.00  1.00            
ATOM     51  CD1 ILE A  11      -2.599  26.349   8.689  4.00  1.00            
ATOM     52    C ILE A  11      -0.172  22.492   7.379  4.00  1.00            
ATOM     53    O ILE A  11      -0.053  22.082   6.225  4.00  1.00            
ATOM     54    N LEU A  12      -0.608  21.700   8.367  4.00  1.00            
ATOM     55   CA LEU A  12      -0.762  20.305   8.088  4.00  1.00            
ATOM     56   CB LEU A  12       0.357  19.561   8.847  4.00  1.00            
ATOM     57   CG LEU A  12       0.303  18.031   8.988  4.00  1.00            
ATOM     58  CD1 LEU A  12       1.646  17.532   9.535  4.00  1.00            
ATOM     59  CD2 LEU A  12      -0.823  17.576   9.934  4.00  1.00            
ATOM     60    C LEU A  12      -2.100  19.808   8.505  4.00  1.00            
ATOM     61    O LEU A  12      -2.808  20.428   9.297  4.00  1.00            
ATOM     62    N THR A  13      -2.479  18.648   7.930  4.00  1.00            
ATOM     63   CA THR A  13      -3.712  18.015   8.276  4.00  1.00            
ATOM     64   CB THR A  13      -4.623  17.829   7.100  4.00  1.00            
ATOM     65  OG1 THR A  13      -4.881  19.079   6.477  4.00  1.00            
ATOM     66  CG2 THR A  13      -5.941  17.210   7.597  4.00  1.00            
ATOM     67    C THR A  13      -3.393  16.650   8.818  4.00  1.00            
ATOM     68    O THR A  13      -2.497  15.971   8.318  4.00  1.00            
ATOM     69    N ASN A  14      -4.113  16.218   9.878  4.00  1.00            
ATOM     70   CA ASN A  14      -3.894  14.911  10.443  4.00  1.00            
ATOM     71   CB ASN A  14      -3.659  14.904  11.961  4.00  1.00            
ATOM     72   CG ASN A  14      -4.917  15.450  12.608  4.00  1.00            
ATOM     73  OD1 ASN A  14      -5.421  16.500  12.214  4.00  1.00            
ATOM     74  ND2 ASN A  14      -5.447  14.716  13.621  4.00  1.00            
ATOM     75    C ASN A  14      -5.111  14.091  10.154  4.00  1.00            
ATOM     76    O ASN A  14      -6.236  14.576  10.259  4.00  1.00            
ATOM     77    N TYR A  15      -4.910  12.822   9.744  4.00  1.00            
ATOM     78   CA TYR A  15      -6.015  11.952   9.445  4.00  1.00            
ATOM     79   CB TYR A  15      -5.817  11.247   8.090  4.00  1.00            
ATOM     80   CG TYR A  15      -7.058  10.512   7.718  4.00  1.00            
ATOM     81  CD1 TYR A  15      -8.127  11.205   7.207  4.00  1.00            
ATOM     82  CD2 TYR A  15      -7.157   9.146   7.856  4.00  1.00            
ATOM     83  CE1 TYR A  15      -9.286  10.560   6.844  4.00  1.00            
ATOM     84  CE2 TYR A  15      -8.315   8.493   7.495  4.00  1.00            
ATOM     85   CZ TYR A  15      -9.381   9.199   6.989  4.00  1.00            
ATOM     86   OH TYR A  15     -10.570   8.536   6.616  4.00  1.00            
ATOM     87    C TYR A  15      -5.979  10.886  10.497  4.00  1.00            
ATOM     88    O TYR A  15      -5.228   9.916  10.395  4.00  1.00            
ATOM     89    N MET A  16      -6.790  11.065  11.554  3.00  1.00            
ATOM     90   CA MET A  16      -6.951  10.070  12.572  3.00  1.00            
ATOM     91   CB MET A  16      -7.550   8.770  12.027  3.00  1.00            
ATOM     92   CG MET A  16      -8.974   8.892  11.497  3.00  1.00            
ATOM     93   SD MET A  16      -9.466   7.481  10.468  3.00  1.00            
ATOM     94   CE MET A  16      -9.236   6.271  11.800  3.00  1.00            
ATOM     95    C MET A  16      -5.649   9.660  13.178  3.00  1.00            
ATOM     96    O MET A  16      -5.461   8.465  13.420  3.00  1.00            
ATOM     97    N ASP A  17      -4.710  10.599  13.385  3.00  1.00            
ATOM     98   CA ASP A  17      -3.398  10.413  13.968  3.00  1.00            
ATOM     99   CB ASP A  17      -3.374   9.942  15.448  3.00  1.00            
ATOM    100   CG ASP A  17      -3.901   8.524  15.648  3.00  1.00            
ATOM    101  OD1 ASP A  17      -3.522   7.623  14.855  3.00  1.00            
ATOM    102  OD2 ASP A  17      -4.683   8.323  16.615  3.00  1.00            
ATOM    103    C ASP A  17      -2.583   9.509  13.104  3.00  1.00            
ATOM    104    O ASP A  17      -1.405   9.279  13.367  3.00  1.00            
ATOM    105    N THR A  18      -3.196   8.986  12.030  3.00  1.00            
ATOM    106   CA THR A  18      -2.532   8.126  11.115  3.00  1.00            
ATOM    107   CB THR A  18      -3.489   7.391  10.234  3.00  1.00            
ATOM    108  OG1 THR A  18      -4.344   6.576  11.021  3.00  1.00            
ATOM    109  CG2 THR A  18      -2.686   6.538   9.237  3.00  1.00            
ATOM    110    C THR A  18      -1.632   8.897  10.226  3.00  1.00            
ATOM    111    O THR A  18      -0.457   8.566  10.071  3.00  1.00            
ATOM    112    N GLN A  19      -2.162   9.987   9.644  4.00  1.00            
ATOM    113   CA GLN A  19      -1.359  10.609   8.645  4.00  1.00            
ATOM    114   CB GLN A  19      -1.862  10.364   7.216  4.00  1.00            
ATOM    115   CG GLN A  19      -1.868   8.882   6.857  4.00  1.00            
ATOM    116   CD GLN A  19      -0.446   8.369   7.032  4.00  1.00            
ATOM    117  OE1 GLN A  19       0.500   9.151   7.119  4.00  1.00            
ATOM    118  NE2 GLN A  19      -0.290   7.020   7.090  4.00  1.00            
ATOM    119    C GLN A  19      -1.312  12.083   8.822  4.00  1.00            
ATOM    120    O GLN A  19      -2.117  12.681   9.536  4.00  1.00            
ATOM    121    N TYR A  20      -0.286  12.694   8.197  4.00  1.00            
ATOM    122   CA TYR A  20      -0.234  14.117   8.157  4.00  1.00            
ATOM    123   CB TYR A  20       0.712  14.763   9.167  4.00  1.00            
ATOM    124   CG TYR A  20       2.117  14.408   8.870  4.00  1.00            
ATOM    125  CD1 TYR A  20       2.640  13.236   9.362  4.00  1.00            
ATOM    126  CD2 TYR A  20       2.891  15.244   8.101  4.00  1.00            
ATOM    127  CE1 TYR A  20       3.945  12.908   9.106  4.00  1.00            
ATOM    128  CE2 TYR A  20       4.196  14.922   7.840  4.00  1.00            
ATOM    129   CZ TYR A  20       4.711  13.758   8.349  4.00  1.00            
ATOM    130   OH TYR A  20       6.050  13.441   8.081  4.00  1.00            
ATOM    131    C TYR A  20       0.128  14.532   6.781  4.00  1.00            
ATOM    132    O TYR A  20       1.039  13.980   6.166  4.00  1.00            
ATOM    133    N TYR A  21      -0.618  15.510   6.239  4.00  1.00            
ATOM    134   CA TYR A  21      -0.250  15.936   4.934  4.00  1.00            
ATOM    135   CB TYR A  21      -1.134  15.391   3.794  4.00  1.00            
ATOM    136   CG TYR A  21      -2.556  15.852   3.854  4.00  1.00            
ATOM    137  CD1 TYR A  21      -2.908  17.132   3.491  4.00  1.00            
ATOM    138  CD2 TYR A  21      -3.546  14.972   4.229  4.00  1.00            
ATOM    139  CE1 TYR A  21      -4.226  17.530   3.522  4.00  1.00            
ATOM    140  CE2 TYR A  21      -4.862  15.364   4.261  4.00  1.00            
ATOM    141   CZ TYR A  21      -5.206  16.646   3.907  4.00  1.00            
ATOM    142   OH TYR A  21      -6.559  17.045   3.938  4.00  1.00            
ATOM    143    C TYR A  21      -0.237  17.426   4.874  4.00  1.00            
ATOM    144    O TYR A  21      -0.991  18.103   5.568  4.00  1.00            
ATOM    145    N GLY A  22       0.676  17.962   4.041  4.00  1.00            
ATOM    146   CA GLY A  22       0.789  19.369   3.803  4.00  1.00            
ATOM    147    C GLY A  22       0.761  19.476   2.321  4.00  1.00            
ATOM    148    O GLY A  22       1.072  18.512   1.619  4.00  1.00            
ATOM    149    N GLU A  23       0.407  20.657   1.793  4.00  1.00            
ATOM    150   CA GLU A  23       0.249  20.694   0.379  4.00  1.00            
ATOM    151   CB GLU A  23      -1.034  21.413  -0.086  4.00  1.00            
ATOM    152   CG GLU A  23      -2.302  20.616   0.241  4.00  1.00            
ATOM    153   CD GLU A  23      -3.520  21.328  -0.333  4.00  1.00            
ATOM    154  OE1 GLU A  23      -3.328  22.265  -1.154  4.00  1.00            
ATOM    155  OE2 GLU A  23      -4.659  20.939   0.037  4.00  1.00            
ATOM    156    C GLU A  23       1.424  21.328  -0.304  4.00  1.00            
ATOM    157    O GLU A  23       1.964  22.334   0.154  4.00  1.00            
ATOM    158    N ILE A  24       1.844  20.714  -1.438  4.00  1.00            
ATOM    159   CA ILE A  24       2.970  21.138  -2.233  4.00  1.00            
ATOM    160   CB ILE A  24       4.087  20.124  -2.171  4.00  1.00            
ATOM    161  CG1 ILE A  24       5.377  20.647  -2.817  4.00  1.00            
ATOM    162  CG2 ILE A  24       3.591  18.784  -2.743  4.00  1.00            
ATOM    163  CD1 ILE A  24       6.588  19.781  -2.470  4.00  1.00            
ATOM    164    C ILE A  24       2.515  21.304  -3.676  4.00  1.00            
ATOM    165    O ILE A  24       1.962  20.377  -4.267  4.00  1.00            
ATOM    166    N GLY A  25       2.748  22.493  -4.295  4.00  1.00            
ATOM    167   CA GLY A  25       2.317  22.757  -5.656  4.00  1.00            
ATOM    168    C GLY A  25       3.459  22.496  -6.572  4.00  1.00            
ATOM    169    O GLY A  25       4.603  22.805  -6.248  4.00  1.00            
ATOM    170    N ILE A  26       3.172  21.914  -7.753  4.00  1.00            
ATOM    171   CA ILE A  26       4.236  21.620  -8.666  4.00  1.00            
ATOM    172   CB ILE A  26       4.640  20.181  -8.553  4.00  1.00            
ATOM    173  CG1 ILE A  26       5.837  19.859  -9.455  4.00  1.00            
ATOM    174  CG2 ILE A  26       3.386  19.319  -8.760  4.00  1.00            
ATOM    175  CD1 ILE A  26       6.530  18.553  -9.070  4.00  1.00            
ATOM    176    C ILE A  26       3.814  21.965 -10.066  4.00  1.00            
ATOM    177    O ILE A  26       2.796  21.487 -10.564  4.00  1.00            
ATOM    178    N GLY A  27       4.618  22.829 -10.724  3.00  1.00            
ATOM    179   CA GLY A  27       4.469  23.222 -12.096  3.00  1.00            
ATOM    180    C GLY A  27       3.794  24.562 -12.248  3.00  1.00            
ATOM    181    O GLY A  27       3.475  25.236 -11.270  3.00  1.00            
ATOM    182    N THR A  28       3.611  24.993 -13.524  3.00  1.00            
ATOM    183   CA THR A  28       2.965  26.240 -13.864  3.00  1.00            
ATOM    184   CB THR A  28       3.875  27.245 -14.518  3.00  1.00            
ATOM    185  OG1 THR A  28       4.939  27.606 -13.651  3.00  1.00            
ATOM    186  CG2 THR A  28       3.044  28.480 -14.902  3.00  1.00            
ATOM    187    C THR A  28       1.891  25.972 -14.881  3.00  1.00            
ATOM    188    O THR A  28       2.151  25.362 -15.918  3.00  1.00            
ATOM    189    N PRO A  29       0.671  26.376 -14.613  3.00  1.00            
ATOM    190   CA PRO A  29       0.296  26.969 -13.362  3.00  1.00            
ATOM    191   CD PRO A  29      -0.377  26.472 -15.617  3.00  1.00            
ATOM    192   CB PRO A  29      -1.125  27.506 -13.559  3.00  1.00            
ATOM    193   CG PRO A  29      -1.648  26.763 -14.804  3.00  1.00            
ATOM    194    C PRO A  29       0.413  25.830 -12.419  3.00  1.00            
ATOM    195    O PRO A  29       0.188  24.689 -12.823  3.00  1.00            
ATOM    196    N PRO A  30       0.750  26.101 -11.205  3.00  1.00            
ATOM    197   CA PRO A  30       0.900  25.054 -10.248  3.00  1.00            
ATOM    198   CD PRO A  30       0.427  27.373 -10.577  3.00  1.00            
ATOM    199   CB PRO A  30       1.112  25.754  -8.910  3.00  1.00            
ATOM    200   CG PRO A  30       0.309  27.057  -9.075  3.00  1.00            
ATOM    201    C PRO A  30      -0.281  24.133 -10.167  3.00  1.00            
ATOM    202    O PRO A  30      -1.420  24.600 -10.161  3.00  1.00            
ATOM    203    N GLN A  31      -0.012  22.811 -10.114  4.00  1.00            
ATOM    204   CA GLN A  31      -1.022  21.821  -9.859  4.00  1.00            
ATOM    205   CB GLN A  31      -0.793  20.486 -10.588  4.00  1.00            
ATOM    206   CG GLN A  31      -0.800  20.580 -12.118  4.00  1.00            
ATOM    207   CD GLN A  31      -2.210  20.919 -12.579  4.00  1.00            
ATOM    208  OE1 GLN A  31      -2.665  22.049 -12.423  4.00  1.00            
ATOM    209  NE2 GLN A  31      -2.924  19.921 -13.167  4.00  1.00            
ATOM    210    C GLN A  31      -0.825  21.567  -8.400  4.00  1.00            
ATOM    211    O GLN A  31       0.241  21.883  -7.873  4.00  1.00            
ATOM    212    N THR A  32      -1.815  21.007  -7.680  4.00  1.00            
ATOM    213   CA THR A  32      -1.557  20.894  -6.271  4.00  1.00            
ATOM    214   CB THR A  32      -2.569  21.585  -5.400  4.00  1.00            
ATOM    215  OG1 THR A  32      -2.198  21.472  -4.033  4.00  1.00            
ATOM    216  CG2 THR A  32      -3.953  20.958  -5.635  4.00  1.00            
ATOM    217    C THR A  32      -1.484  19.485  -5.831  4.00  1.00            
ATOM    218    O THR A  32      -2.075  18.585  -6.423  4.00  1.00            
ATOM    219    N PHE A  33      -0.689  19.273  -4.767  4.00  1.00            
ATOM    220   CA PHE A  33      -0.617  17.962  -4.222  4.00  1.00            
ATOM    221   CB PHE A  33       0.607  17.132  -4.644  4.00  1.00            
ATOM    222   CG PHE A  33       0.453  16.789  -6.083  4.00  1.00            
ATOM    223  CD1 PHE A  33      -0.331  15.723  -6.456  4.00  1.00            
ATOM    224  CD2 PHE A  33       1.076  17.537  -7.051  4.00  1.00            
ATOM    225  CE1 PHE A  33      -0.484  15.399  -7.783  4.00  1.00            
ATOM    226  CE2 PHE A  33       0.929  17.217  -8.379  4.00  1.00            
ATOM    227   CZ PHE A  33       0.149  16.148  -8.748  4.00  1.00            
ATOM    228    C PHE A  33      -0.547  18.038  -2.735  4.00  1.00            
ATOM    229    O PHE A  33       0.036  18.958  -2.163  4.00  1.00            
ATOM    230    N LYS A  34      -1.187  17.063  -2.067  4.00  1.00            
ATOM    231   CA LYS A  34      -0.996  16.931  -0.658  4.00  1.00            
ATOM    232   CB LYS A  34      -2.153  16.262   0.104  4.00  1.00            
ATOM    233   CG LYS A  34      -3.458  17.050   0.150  4.00  1.00            
ATOM    234   CD LYS A  34      -4.640  16.173   0.564  4.00  1.00            
ATOM    235   CE LYS A  34      -5.986  16.895   0.536  4.00  1.00            
ATOM    236   NZ LYS A  34      -7.079  15.911   0.369  4.00  1.00            
ATOM    237    C LYS A  34       0.093  15.928  -0.604  4.00  1.00            
ATOM    238    O LYS A  34       0.134  15.012  -1.423  4.00  1.00            
ATOM    239    N VAL A  35       1.028  16.070   0.340  4.00  1.00            
ATOM    240   CA VAL A  35       2.055  15.083   0.347  4.00  1.00            
ATOM    241   CB VAL A  35       3.315  15.566  -0.295  4.00  1.00            
ATOM    242  CG1 VAL A  35       3.020  15.894  -1.767  4.00  1.00            
ATOM    243  CG2 VAL A  35       3.827  16.766   0.521  4.00  1.00            
ATOM    244    C VAL A  35       2.391  14.829   1.776  4.00  1.00            
ATOM    245    O VAL A  35       2.204  15.699   2.625  4.00  1.00            
ATOM    246    N VAL A  36       2.881  13.614   2.086  4.00  1.00            
ATOM    247   CA VAL A  36       3.287  13.363   3.436  4.00  1.00            
ATOM    248   CB VAL A  36       3.081  11.954   3.896  4.00  1.00            
ATOM    249  CG1 VAL A  36       3.725  11.816   5.284  4.00  1.00            
ATOM    250  CG2 VAL A  36       1.574  11.655   3.900  4.00  1.00            
ATOM    251    C VAL A  36       4.736  13.633   3.464  4.00  1.00            
ATOM    252    O VAL A  36       5.492  13.104   2.651  4.00  1.00            
ATOM    253    N PHE A  37       5.164  14.504   4.387  4.00  1.00            
ATOM    254   CA PHE A  37       6.567  14.720   4.461  4.00  1.00            
ATOM    255   CB PHE A  37       6.953  15.942   5.298  4.00  1.00            
ATOM    256   CG PHE A  37       6.538  17.051   4.400  4.00  1.00            
ATOM    257  CD1 PHE A  37       5.216  17.421   4.321  4.00  1.00            
ATOM    258  CD2 PHE A  37       7.465  17.698   3.616  4.00  1.00            
ATOM    259  CE1 PHE A  37       4.825  18.436   3.483  4.00  1.00            
ATOM    260  CE2 PHE A  37       7.078  18.716   2.776  4.00  1.00            
ATOM    261   CZ PHE A  37       5.756  19.087   2.711  4.00  1.00            
ATOM    262    C PHE A  37       7.099  13.439   5.025  4.00  1.00            
ATOM    263    O PHE A  37       6.361  12.689   5.660  4.00  1.00            
ATOM    264    N ASP A  38       8.362  13.076   4.741  4.00  1.00            
ATOM    265   CA ASP A  38       8.754  11.786   5.232  4.00  1.00            
ATOM    266   CB ASP A  38       8.387  10.684   4.218  4.00  1.00            
ATOM    267   CG ASP A  38       8.540   9.313   4.851  4.00  1.00            
ATOM    268  OD1 ASP A  38       9.214   9.224   5.912  4.00  1.00            
ATOM    269  OD2 ASP A  38       7.985   8.335   4.281  4.00  1.00            
ATOM    270    C ASP A  38      10.245  11.771   5.399  4.00  1.00            
ATOM    271    O ASP A  38      10.986  11.896   4.423  4.00  1.00            
ATOM    272    N THR A  39      10.729  11.621   6.651  3.00  1.00            
ATOM    273   CA THR A  39      12.146  11.549   6.864  3.00  1.00            
ATOM    274   CB THR A  39      12.520  11.372   8.305  3.00  1.00            
ATOM    275  OG1 THR A  39      12.069  12.475   9.078  3.00  1.00            
ATOM    276  CG2 THR A  39      14.050  11.244   8.387  3.00  1.00            
ATOM    277    C THR A  39      12.605  10.335   6.139  3.00  1.00            
ATOM    278    O THR A  39      13.594  10.369   5.409  3.00  1.00            
ATOM    279    N GLY A  40      11.857   9.227   6.302  3.00  1.00            
ATOM    280   CA GLY A  40      12.216   8.020   5.628  3.00  1.00            
ATOM    281    C GLY A  40      12.014   8.276   4.166  3.00  1.00            
ATOM    282    O GLY A  40      11.145   9.051   3.771  3.00  1.00            
ATOM    283    N SER A  41      12.839   7.613   3.336  1.00  1.00            
ATOM    284   CA SER A  41      12.795   7.642   1.902  1.00  1.00            
ATOM    285   CB SER A  41      11.520   7.028   1.297  1.00  1.00            
ATOM    286   OG SER A  41      11.576   7.112  -0.121  1.00  1.00            
ATOM    287    C SER A  41      12.924   9.011   1.315  1.00  1.00            
ATOM    288    O SER A  41      12.223   9.959   1.664  1.00  1.00            
ATOM    289    N SER A  42      13.857   9.096   0.353  1.00  1.00            
ATOM    290   CA SER A  42      14.253  10.294  -0.314  1.00  1.00            
ATOM    291   CB SER A  42      15.569  10.121  -1.092  1.00  1.00            
ATOM    292   OG SER A  42      15.840  11.295  -1.843  1.00  1.00            
ATOM    293    C SER A  42      13.309  10.884  -1.313  1.00  1.00            
ATOM    294    O SER A  42      12.809  11.994  -1.134  1.00  1.00            
ATOM    295    N ASN A  43      13.031  10.140  -2.395  1.00  1.00            
ATOM    296   CA ASN A  43      12.423  10.739  -3.548  1.00  1.00            
ATOM    297   CB ASN A  43      12.516   9.851  -4.805  1.00  1.00            
ATOM    298   CG ASN A  43      11.817   8.532  -4.529  1.00  1.00            
ATOM    299  OD1 ASN A  43      11.201   8.351  -3.480  1.00  1.00            
ATOM    300  ND2 ASN A  43      11.923   7.577  -5.491  1.00  1.00            
ATOM    301    C ASN A  43      11.002  11.181  -3.343  1.00  1.00            
ATOM    302    O ASN A  43      10.319  10.750  -2.415  1.00  1.00            
ATOM    303    N VAL A  44      10.570  12.115  -4.235  4.00  1.00            
ATOM    304   CA VAL A  44       9.266  12.733  -4.324  4.00  1.00            
ATOM    305   CB VAL A  44       9.351  14.197  -4.677  4.00  1.00            
ATOM    306  CG1 VAL A  44      10.327  14.389  -5.852  4.00  1.00            
ATOM    307  CG2 VAL A  44       7.932  14.696  -4.997  4.00  1.00            
ATOM    308    C VAL A  44       8.503  12.034  -5.378  4.00  1.00            
ATOM    309    O VAL A  44       8.986  11.847  -6.494  4.00  1.00            
ATOM    310    N TRP A  45       7.272  11.622  -5.029  4.00  1.00            
ATOM    311   CA TRP A  45       6.486  10.908  -5.978  4.00  1.00            
ATOM    312   CB TRP A  45       6.117   9.464  -5.575  4.00  1.00            
ATOM    313   CG TRP A  45       7.216   8.430  -5.599  4.00  1.00            
ATOM    314  CD2 TRP A  45       7.672   7.772  -6.793  4.00  1.00            
ATOM    315  CD1 TRP A  45       7.951   7.917  -4.572  4.00  1.00            
ATOM    316  NE1 TRP A  45       8.828   6.970  -5.049  4.00  1.00            
ATOM    317  CE2 TRP A  45       8.670   6.874  -6.416  4.00  1.00            
ATOM    318  CE3 TRP A  45       7.288   7.904  -8.097  4.00  1.00            
ATOM    319  CZ2 TRP A  45       9.304   6.094  -7.342  4.00  1.00            
ATOM    320  CZ3 TRP A  45       7.931   7.115  -9.026  4.00  1.00            
ATOM    321  CH2 TRP A  45       8.919   6.226  -8.659  4.00  1.00            
ATOM    322    C TRP A  45       5.151  11.568  -6.135  4.00  1.00            
ATOM    323    O TRP A  45       4.673  12.268  -5.246  4.00  1.00            
ATOM    324    N VAL A  46       4.521  11.350  -7.306  4.00  1.00            
ATOM    325   CA VAL A  46       3.195  11.832  -7.572  4.00  1.00            
ATOM    326   CB VAL A  46       3.139  13.190  -8.206  4.00  1.00            
ATOM    327  CG1 VAL A  46       3.649  14.218  -7.182  4.00  1.00            
ATOM    328  CG2 VAL A  46       3.945  13.166  -9.516  4.00  1.00            
ATOM    329    C VAL A  46       2.583  10.842  -8.507  4.00  1.00            
ATOM    330    O VAL A  46       3.255   9.942  -9.000  4.00  1.00            
ATOM    331    N PRO A  47       1.309  10.982  -8.707  4.00  1.00            
ATOM    332   CA PRO A  47       0.554  10.061  -9.523  4.00  1.00            
ATOM    333   CD PRO A  47       0.500  11.547  -7.639  4.00  1.00            
ATOM    334   CB PRO A  47      -0.911  10.297  -9.153  4.00  1.00            
ATOM    335   CG PRO A  47      -0.851  10.824  -7.711  4.00  1.00            
ATOM    336    C PRO A  47       0.697   9.906 -11.009  4.00  1.00            
ATOM    337    O PRO A  47       0.359   8.830 -11.492  4.00  1.00            
ATOM    338    N SER A  48       1.106  10.924 -11.781  4.00  1.00            
ATOM    339   CA SER A  48       1.238  10.735 -13.205  4.00  1.00            
ATOM    340   CB SER A  48       2.146   9.550 -13.577  4.00  1.00            
ATOM    341   OG SER A  48       2.299   9.468 -14.986  4.00  1.00            
ATOM    342    C SER A  48      -0.098  10.576 -13.883  4.00  1.00            
ATOM    343    O SER A  48      -0.922   9.753 -13.486  4.00  1.00            
ATOM    344    N SER A  49      -0.334  11.387 -14.944  3.00  1.00            
ATOM    345   CA SER A  49      -1.541  11.374 -15.739  3.00  1.00            
ATOM    346   CB SER A  49      -1.660  12.575 -16.687  3.00  1.00            
ATOM    347   OG SER A  49      -0.748  12.427 -17.764  3.00  1.00            
ATOM    348    C SER A  49      -1.494  10.167 -16.598  3.00  1.00            
ATOM    349    O SER A  49      -2.518   9.646 -17.037  3.00  1.00            
ATOM    350    N LYS A  50      -0.263   9.696 -16.838  3.00  1.00            
ATOM    351   CA LYS A  50       0.009   8.569 -17.668  3.00  1.00            
ATOM    352   CB LYS A  50       1.511   8.238 -17.669  3.00  1.00            
ATOM    353   CG LYS A  50       1.935   7.024 -18.501  3.00  1.00            
ATOM    354   CD LYS A  50       3.460   6.863 -18.528  3.00  1.00            
ATOM    355   CE LYS A  50       3.964   5.526 -19.074  3.00  1.00            
ATOM    356   NZ LYS A  50       4.399   5.679 -20.480  3.00  1.00            
ATOM    357    C LYS A  50      -0.704   7.416 -17.065  3.00  1.00            
ATOM    358    O LYS A  50      -1.126   6.511 -17.786  3.00  1.00            
ATOM    359    N CYS A  51      -0.818   7.456 -15.720  1.00  1.00            
ATOM    360   CA CYS A  51      -1.483   6.523 -14.848  1.00  1.00            
ATOM    361   CB CYS A  51      -2.120   7.268 -13.683  1.00  1.00            
ATOM    362   SG CYS A  51      -3.382   8.454 -14.230  1.00  1.00            
ATOM    363    C CYS A  51      -2.614   5.891 -15.605  1.00  1.00            
ATOM    364    O CYS A  51      -3.276   6.536 -16.419  1.00  1.00            
ATOM    365    N SER A  52      -2.837   4.588 -15.359  1.00  1.00            
ATOM    366   CA SER A  52      -3.769   3.788 -16.098  1.00  1.00            
ATOM    367   CB SER A  52      -3.638   2.284 -15.803  1.00  1.00            
ATOM    368   OG SER A  52      -2.450   1.774 -16.387  1.00  1.00            
ATOM    369    C SER A  52      -5.212   4.150 -15.902  1.00  1.00            
ATOM    370    O SER A  52      -5.992   4.025 -16.846  1.00  1.00            
ATOM    371    N ARG A  53      -5.606   4.611 -14.697  3.00  1.00            
ATOM    372   CA ARG A  53      -6.980   4.897 -14.345  3.00  1.00            
ATOM    373   CB ARG A  53      -7.760   5.581 -15.469  3.00  1.00            
ATOM    374   CG ARG A  53      -9.078   6.202 -15.029  3.00  1.00            
ATOM    375   CD ARG A  53      -9.755   6.902 -16.200  3.00  1.00            
ATOM    376   NE ARG A  53     -11.021   7.506 -15.718  3.00  1.00            
ATOM    377   CZ ARG A  53     -11.813   8.147 -16.622  3.00  1.00            
ATOM    378  NH1 ARG A  53     -11.413   8.223 -17.925  3.00  1.00            
ATOM    379  NH2 ARG A  53     -12.996   8.703 -16.233  3.00  1.00            
ATOM    380    C ARG A  53      -7.627   3.604 -14.012  3.00  1.00            
ATOM    381    O ARG A  53      -8.626   3.556 -13.294  3.00  1.00            
ATOM    382    N LEU A  54      -7.046   2.509 -14.518  3.00  1.00            
ATOM    383   CA LEU A  54      -7.497   1.216 -14.125  3.00  1.00            
ATOM    384   CB LEU A  54      -6.948   0.106 -15.042  3.00  1.00            
ATOM    385   CG LEU A  54      -7.587  -1.274 -14.802  3.00  1.00            
ATOM    386  CD1 LEU A  54      -7.210  -1.834 -13.424  3.00  1.00            
ATOM    387  CD2 LEU A  54      -9.109  -1.228 -15.031  3.00  1.00            
ATOM    388    C LEU A  54      -6.980   1.048 -12.735  3.00  1.00            
ATOM    389    O LEU A  54      -7.632   0.446 -11.883  3.00  1.00            
ATOM    390    N TYR A  55      -5.778   1.604 -12.454  1.00  1.00            
ATOM    391   CA TYR A  55      -5.287   1.383 -11.131  1.00  1.00            
ATOM    392   CB TYR A  55      -3.759   1.245 -11.015  1.00  1.00            
ATOM    393   CG TYR A  55      -3.045   2.528 -11.190  1.00  1.00            
ATOM    394  CD1 TYR A  55      -3.046   3.208 -12.386  1.00  1.00            
ATOM    395  CD2 TYR A  55      -2.382   3.051 -10.110  1.00  1.00            
ATOM    396  CE1 TYR A  55      -2.364   4.398 -12.504  1.00  1.00            
ATOM    397  CE2 TYR A  55      -1.700   4.228 -10.225  1.00  1.00            
ATOM    398   CZ TYR A  55      -1.687   4.898 -11.413  1.00  1.00            
ATOM    399   OH TYR A  55      -0.964   6.104 -11.465  1.00  1.00            
ATOM    400    C TYR A  55      -5.919   2.371 -10.216  1.00  1.00            
ATOM    401    O TYR A  55      -5.794   3.585 -10.368  1.00  1.00            
ATOM    402    N THR A  56      -6.648   1.811  -9.231  2.00  1.00            
ATOM    403   CA THR A  56      -7.463   2.535  -8.304  2.00  1.00            
ATOM    404   CB THR A  56      -8.208   1.626  -7.375  2.00  1.00            
ATOM    405  OG1 THR A  56      -8.935   2.385  -6.422  2.00  1.00            
ATOM    406  CG2 THR A  56      -7.218   0.663  -6.704  2.00  1.00            
ATOM    407    C THR A  56      -6.635   3.480  -7.501  2.00  1.00            
ATOM    408    O THR A  56      -7.037   4.627  -7.321  2.00  1.00            
ATOM    409    N ALA A  57      -5.466   3.062  -6.981  2.00  1.00            
ATOM    410   CA ALA A  57      -4.717   4.065  -6.278  2.00  1.00            
ATOM    411   CB ALA A  57      -3.489   3.497  -5.552  2.00  1.00            
ATOM    412    C ALA A  57      -4.173   4.895  -7.366  2.00  1.00            
ATOM    413    O ALA A  57      -3.137   4.572  -7.936  2.00  1.00            
ATOM    414    N CYS A  58      -4.848   6.012  -7.657  2.00  1.00            
ATOM    415   CA CYS A  58      -4.465   6.758  -8.803  2.00  1.00            
ATOM    416   CB CYS A  58      -4.293   5.879 -10.048  2.00  1.00            
ATOM    417   SG CYS A  58      -4.284   6.875 -11.563  2.00  1.00            
ATOM    418    C CYS A  58      -5.621   7.639  -9.101  2.00  1.00            
ATOM    419    O CYS A  58      -5.553   8.860  -8.979  2.00  1.00            
ATOM    420    N VAL A  59      -6.740   6.997  -9.486  2.00  1.00            
ATOM    421   CA VAL A  59      -7.903   7.713  -9.897  2.00  1.00            
ATOM    422   CB VAL A  59      -9.033   6.838 -10.349  2.00  1.00            
ATOM    423  CG1 VAL A  59      -9.523   5.999  -9.161  2.00  1.00            
ATOM    424  CG2 VAL A  59     -10.117   7.738 -10.970  2.00  1.00            
ATOM    425    C VAL A  59      -8.375   8.586  -8.780  2.00  1.00            
ATOM    426    O VAL A  59      -8.774   9.726  -9.008  2.00  1.00            
ATOM    427    N TYR A  60      -8.316   8.087  -7.537  3.00  1.00            
ATOM    428   CA TYR A  60      -8.767   8.848  -6.408  3.00  1.00            
ATOM    429   CB TYR A  60      -8.559   8.073  -5.096  3.00  1.00            
ATOM    430   CG TYR A  60      -8.958   8.948  -3.963  3.00  1.00            
ATOM    431  CD1 TYR A  60     -10.269   9.003  -3.548  3.00  1.00            
ATOM    432  CD2 TYR A  60      -8.016   9.713  -3.316  3.00  1.00            
ATOM    433  CE1 TYR A  60     -10.634   9.812  -2.500  3.00  1.00            
ATOM    434  CE2 TYR A  60      -8.375  10.524  -2.267  3.00  1.00            
ATOM    435   CZ TYR A  60      -9.687  10.573  -1.859  3.00  1.00            
ATOM    436   OH TYR A  60     -10.069  11.402  -0.784  3.00  1.00            
ATOM    437    C TYR A  60      -7.940  10.098  -6.340  3.00  1.00            
ATOM    438    O TYR A  60      -8.453  11.189  -6.098  3.00  1.00            
ATOM    439    N HIS A  61      -6.625   9.952  -6.584  1.00  1.00            
ATOM    440   CA HIS A  61      -5.661  11.002  -6.424  1.00  1.00            
ATOM    441  ND1 HIS A  61      -4.449   9.683  -3.833  1.00  1.00            
ATOM    442   CG HIS A  61      -4.236   9.426  -5.167  1.00  1.00            
ATOM    443   CB HIS A  61      -4.239  10.473  -6.229  1.00  1.00            
ATOM    444  NE2 HIS A  61      -4.225   7.479  -4.033  1.00  1.00            
ATOM    445  CD2 HIS A  61      -4.098   8.077  -5.272  1.00  1.00            
ATOM    446  CE1 HIS A  61      -4.434   8.482  -3.200  1.00  1.00            
ATOM    447    C HIS A  61      -5.616  11.927  -7.585  1.00  1.00            
ATOM    448    O HIS A  61      -6.181  11.679  -8.649  1.00  1.00            
ATOM    449    N LYS A  62      -4.937  13.064  -7.347  1.00  1.00            
ATOM    450   CA LYS A  62      -4.711  14.050  -8.353  1.00  1.00            
ATOM    451   CB LYS A  62      -4.270  15.414  -7.789  1.00  1.00            
ATOM    452   CG LYS A  62      -5.321  16.116  -6.917  1.00  1.00            
ATOM    453   CD LYS A  62      -6.614  16.492  -7.649  1.00  1.00            
ATOM    454   CE LYS A  62      -7.642  17.191  -6.754  1.00  1.00            
ATOM    455   NZ LYS A  62      -7.182  18.559  -6.430  1.00  1.00            
ATOM    456    C LYS A  62      -3.597  13.540  -9.209  1.00  1.00            
ATOM    457    O LYS A  62      -2.692  12.851  -8.738  1.00  1.00            
ATOM    458    N LEU A  63      -3.652  13.865 -10.512  1.00  1.00            
ATOM    459   CA LEU A  63      -2.649  13.445 -11.441  1.00  1.00            
ATOM    460   CB LEU A  63      -3.238  13.025 -12.800  1.00  1.00            
ATOM    461   CG LEU A  63      -4.112  11.758 -12.777  1.00  1.00            
ATOM    462  CD1 LEU A  63      -5.258  11.868 -11.758  1.00  1.00            
ATOM    463  CD2 LEU A  63      -4.627  11.443 -14.191  1.00  1.00            
ATOM    464    C LEU A  63      -1.804  14.656 -11.738  1.00  1.00            
ATOM    465    O LEU A  63      -2.206  15.792 -11.489  1.00  1.00            
ATOM    466    N PHE A  64      -0.579  14.416 -12.247  4.00  1.00            
ATOM    467   CA PHE A  64       0.425  15.409 -12.528  4.00  1.00            
ATOM    468   CB PHE A  64       1.820  14.780 -12.649  4.00  1.00            
ATOM    469   CG PHE A  64       2.738  15.881 -13.023  4.00  1.00            
ATOM    470  CD1 PHE A  64       2.958  16.919 -12.150  4.00  1.00            
ATOM    471  CD2 PHE A  64       3.390  15.865 -14.233  4.00  1.00            
ATOM    472  CE1 PHE A  64       3.810  17.943 -12.490  4.00  1.00            
ATOM    473  CE2 PHE A  64       4.245  16.885 -14.577  4.00  1.00            
ATOM    474   CZ PHE A  64       4.453  17.926 -13.705  4.00  1.00            
ATOM    475    C PHE A  64       0.214  16.304 -13.713  4.00  1.00            
ATOM    476    O PHE A  64       0.462  17.506 -13.626  4.00  1.00            
ATOM    477    N ASP A  65      -0.256  15.767 -14.850  1.00  1.00            
ATOM    478   CA ASP A  65      -0.397  16.565 -16.038  1.00  1.00            
ATOM    479   CB ASP A  65      -1.596  17.523 -16.005  1.00  1.00            
ATOM    480   CG ASP A  65      -2.838  16.660 -16.154  1.00  1.00            
ATOM    481  OD1 ASP A  65      -2.676  15.415 -16.257  1.00  1.00            
ATOM    482  OD2 ASP A  65      -3.963  17.229 -16.168  1.00  1.00            
ATOM    483    C ASP A  65       0.825  17.331 -16.445  1.00  1.00            
ATOM    484    O ASP A  65       0.951  18.525 -16.178  1.00  1.00            
ATOM    485    N ALA A  66       1.774  16.616 -17.089  2.00  1.00            
ATOM    486   CA ALA A  66       2.967  17.166 -17.681  2.00  1.00            
ATOM    487   CB ALA A  66       3.875  16.086 -18.287  2.00  1.00            
ATOM    488    C ALA A  66       2.567  18.083 -18.794  2.00  1.00            
ATOM    489    O ALA A  66       3.169  19.136 -19.000  2.00  1.00            
ATOM    490    N SER A  67       1.514  17.708 -19.539  2.00  1.00            
ATOM    491   CA SER A  67       1.154  18.453 -20.708  2.00  1.00            
ATOM    492   CB SER A  67      -0.099  17.898 -21.401  2.00  1.00            
ATOM    493   OG SER A  67       0.143  16.573 -21.849  2.00  1.00            
ATOM    494    C SER A  67       0.892  19.888 -20.358  2.00  1.00            
ATOM    495    O SER A  67       1.393  20.787 -21.030  2.00  1.00            
ATOM    496    N ASP A  68       0.102  20.147 -19.300  2.00  1.00            
ATOM    497   CA ASP A  68      -0.275  21.494 -18.970  2.00  1.00            
ATOM    498   CB ASP A  68      -1.378  21.551 -17.898  2.00  1.00            
ATOM    499   CG ASP A  68      -2.674  21.076 -18.548  2.00  1.00            
ATOM    500  OD1 ASP A  68      -2.648  20.759 -19.768  2.00  1.00            
ATOM    501  OD2 ASP A  68      -3.711  21.032 -17.834  2.00  1.00            
ATOM    502    C ASP A  68       0.883  22.335 -18.500  2.00  1.00            
ATOM    503    O ASP A  68       1.023  23.476 -18.937  2.00  1.00            
ATOM    504    N SER A  69       1.757  21.811 -17.615  1.00  1.00            
ATOM    505   CA SER A  69       2.794  22.654 -17.079  1.00  1.00            
ATOM    506   CB SER A  69       3.526  22.038 -15.876  1.00  1.00            
ATOM    507   OG SER A  69       2.617  21.889 -14.796  1.00  1.00            
ATOM    508    C SER A  69       3.808  22.957 -18.141  1.00  1.00            
ATOM    509    O SER A  69       4.386  22.058 -18.752  1.00  1.00            
ATOM    510    N SER A  70       4.033  24.262 -18.399  3.00  1.00            
ATOM    511   CA SER A  70       4.979  24.685 -19.392  3.00  1.00            
ATOM    512   CB SER A  70       4.772  26.134 -19.869  3.00  1.00            
ATOM    513   OG SER A  70       4.917  27.043 -18.789  3.00  1.00            
ATOM    514    C SER A  70       6.388  24.556 -18.896  3.00  1.00            
ATOM    515    O SER A  70       7.298  24.248 -19.666  3.00  1.00            
ATOM    516    N SER A  71       6.605  24.781 -17.586  3.00  1.00            
ATOM    517   CA SER A  71       7.929  24.802 -17.028  3.00  1.00            
ATOM    518   CB SER A  71       7.950  25.207 -15.541  3.00  1.00            
ATOM    519   OG SER A  71       7.376  24.188 -14.735  3.00  1.00            
ATOM    520    C SER A  71       8.553  23.442 -17.127  3.00  1.00            
ATOM    521    O SER A  71       9.761  23.305 -17.310  3.00  1.00            
ATOM    522    N TYR A  72       7.708  22.406 -17.028  1.00  1.00            
ATOM    523   CA TYR A  72       8.029  21.005 -17.017  1.00  1.00            
ATOM    524   CB TYR A  72       6.741  20.221 -17.354  1.00  1.00            
ATOM    525   CG TYR A  72       6.875  18.739 -17.370  1.00  1.00            
ATOM    526  CD1 TYR A  72       6.744  18.015 -16.208  1.00  1.00            
ATOM    527  CD2 TYR A  72       7.086  18.066 -18.552  1.00  1.00            
ATOM    528  CE1 TYR A  72       6.843  16.644 -16.221  1.00  1.00            
ATOM    529  CE2 TYR A  72       7.187  16.693 -18.570  1.00  1.00            
ATOM    530   CZ TYR A  72       7.067  15.978 -17.402  1.00  1.00            
ATOM    531   OH TYR A  72       7.166  14.570 -17.409  1.00  1.00            
ATOM    532    C TYR A  72       9.113  20.684 -18.017  1.00  1.00            
ATOM    533    O TYR A  72       9.091  21.150 -19.154  1.00  1.00            
ATOM    534    N LYS A  73      10.106  19.870 -17.576  4.00  1.00            
ATOM    535   CA LYS A  73      11.239  19.403 -18.343  4.00  1.00            
ATOM    536   CB LYS A  73      12.561  19.532 -17.560  4.00  1.00            
ATOM    537   CG LYS A  73      13.808  18.913 -18.211  4.00  1.00            
ATOM    538   CD LYS A  73      14.406  19.678 -19.397  4.00  1.00            
ATOM    539   CE LYS A  73      15.804  19.178 -19.789  4.00  1.00            
ATOM    540   NZ LYS A  73      16.253  19.833 -21.039  4.00  1.00            
ATOM    541    C LYS A  73      11.019  17.950 -18.580  4.00  1.00            
ATOM    542    O LYS A  73      10.355  17.285 -17.786  4.00  1.00            
ATOM    543    N HIS A  74      11.556  17.408 -19.688  4.00  1.00            
ATOM    544   CA HIS A  74      11.314  16.015 -19.898  4.00  1.00            
ATOM    545  ND1 HIS A  74      11.662  13.328 -21.996  4.00  1.00            
ATOM    546   CG HIS A  74      10.692  14.150 -21.464  4.00  1.00            
ATOM    547   CB HIS A  74      10.853  15.636 -21.315  4.00  1.00            
ATOM    548  NE2 HIS A  74       9.968  12.012 -21.414  4.00  1.00            
ATOM    549  CD2 HIS A  74       9.664  13.328 -21.112  4.00  1.00            
ATOM    550  CE1 HIS A  74      11.177  12.063 -21.943  4.00  1.00            
ATOM    551    C HIS A  74      12.525  15.219 -19.610  4.00  1.00            
ATOM    552    O HIS A  74      13.476  15.169 -20.388  4.00  1.00            
ATOM    553    N ASN A  75      12.493  14.574 -18.437  4.00  1.00            
ATOM    554   CA ASN A  75      13.481  13.626 -18.059  4.00  1.00            
ATOM    555   CB ASN A  75      14.104  13.900 -16.681  4.00  1.00            
ATOM    556   CG ASN A  75      14.957  15.155 -16.784  4.00  1.00            
ATOM    557  OD1 ASN A  75      14.949  15.848 -17.800  4.00  1.00            
ATOM    558  ND2 ASN A  75      15.732  15.448 -15.706  4.00  1.00            
ATOM    559    C ASN A  75      12.650  12.413 -17.929  4.00  1.00            
ATOM    560    O ASN A  75      11.536  12.501 -17.426  4.00  1.00            
ATOM    561    N GLY A  76      13.108  11.257 -18.422  4.00  1.00            
ATOM    562   CA GLY A  76      12.237  10.144 -18.241  4.00  1.00            
ATOM    563    C GLY A  76      13.083   8.935 -18.148  4.00  1.00            
ATOM    564    O GLY A  76      13.573   8.415 -19.149  4.00  1.00            
ATOM    565    N THR A  77      13.273   8.464 -16.910  4.00  1.00            
ATOM    566   CA THR A  77      13.969   7.241 -16.714  4.00  1.00            
ATOM    567   CB THR A  77      15.320   7.394 -16.083  4.00  1.00            
ATOM    568  OG1 THR A  77      16.139   8.244 -16.875  4.00  1.00            
ATOM    569  CG2 THR A  77      15.953   5.995 -15.977  4.00  1.00            
ATOM    570    C THR A  77      13.088   6.487 -15.772  4.00  1.00            
ATOM    571    O THR A  77      12.374   7.086 -14.970  4.00  1.00            
ATOM    572    N GLU A  78      13.085   5.148 -15.850  4.00  1.00            
ATOM    573   CA GLU A  78      12.204   4.416 -14.991  4.00  1.00            
ATOM    574   CB GLU A  78      11.997   2.955 -15.416  4.00  1.00            
ATOM    575   CG GLU A  78      11.208   2.797 -16.714  4.00  1.00            
ATOM    576   CD GLU A  78      11.229   1.321 -17.077  4.00  1.00            
ATOM    577  OE1 GLU A  78      10.866   0.488 -16.204  4.00  1.00            
ATOM    578  OE2 GLU A  78      11.625   1.007 -18.231  4.00  1.00            
ATOM    579    C GLU A  78      12.794   4.382 -13.624  4.00  1.00            
ATOM    580    O GLU A  78      13.986   4.608 -13.431  4.00  1.00            
ATOM    581    N LEU A  79      11.920   4.143 -12.631  4.00  1.00            
ATOM    582   CA LEU A  79      12.300   4.025 -11.260  4.00  1.00            
ATOM    583   CB LEU A  79      11.895   5.240 -10.417  4.00  1.00            
ATOM    584   CG LEU A  79      12.761   6.472 -10.705  4.00  1.00            
ATOM    585  CD1 LEU A  79      12.254   7.709  -9.949  4.00  1.00            
ATOM    586  CD2 LEU A  79      14.235   6.161 -10.396  4.00  1.00            
ATOM    587    C LEU A  79      11.561   2.866 -10.710  4.00  1.00            
ATOM    588    O LEU A  79      10.556   2.433 -11.271  4.00  1.00            
ATOM    589    N THR A  80      12.063   2.302  -9.601  4.00  1.00            
ATOM    590   CA THR A  80      11.321   1.208  -9.080  4.00  1.00            
ATOM    591   CB THR A  80      11.881  -0.140  -9.431  4.00  1.00            
ATOM    592  OG1 THR A  80      11.031  -1.166  -8.938  4.00  1.00            
ATOM    593  CG2 THR A  80      13.275  -0.274  -8.798  4.00  1.00            
ATOM    594    C THR A  80      11.311   1.263  -7.606  4.00  1.00            
ATOM    595    O THR A  80      12.203   1.820  -6.967  4.00  1.00            
ATOM    596    N LEU A  81      10.246   0.690  -7.035  4.00  1.00            
ATOM    597   CA LEU A  81      10.186   0.590  -5.623  4.00  1.00            
ATOM    598   CB LEU A  81       9.364   1.681  -4.923  4.00  1.00            
ATOM    599   CG LEU A  81      10.068   3.046  -4.920  4.00  1.00            
ATOM    600  CD1 LEU A  81       9.279   4.082  -4.105  4.00  1.00            
ATOM    601  CD2 LEU A  81      11.525   2.903  -4.451  4.00  1.00            
ATOM    602    C LEU A  81       9.528  -0.689  -5.302  4.00  1.00            
ATOM    603    O LEU A  81       8.628  -1.145  -6.006  4.00  1.00            
ATOM    604    N ARG A  82       9.988  -1.316  -4.215  4.00  1.00            
ATOM    605   CA ARG A  82       9.339  -2.514  -3.823  4.00  1.00            
ATOM    606   CB ARG A  82      10.304  -3.664  -3.516  4.00  1.00            
ATOM    607   CG ARG A  82      11.094  -4.118  -4.743  4.00  1.00            
ATOM    608   CD ARG A  82      11.742  -5.493  -4.575  4.00  1.00            
ATOM    609   NE ARG A  82      12.543  -5.758  -5.804  4.00  1.00            
ATOM    610   CZ ARG A  82      11.961  -6.281  -6.923  4.00  1.00            
ATOM    611  NH1 ARG A  82      10.638  -6.617  -6.922  4.00  1.00            
ATOM    612  NH2 ARG A  82      12.706  -6.463  -8.054  4.00  1.00            
ATOM    613    C ARG A  82       8.610  -2.172  -2.570  4.00  1.00            
ATOM    614    O ARG A  82       9.119  -1.443  -1.718  4.00  1.00            
ATOM    615    N TYR A  83       7.369  -2.668  -2.440  4.00  1.00            
ATOM    616   CA TYR A  83       6.599  -2.352  -1.278  4.00  1.00            
ATOM    617   CB TYR A  83       5.418  -1.407  -1.577  4.00  1.00            
ATOM    618   CG TYR A  83       4.833  -0.921  -0.292  4.00  1.00            
ATOM    619  CD1 TYR A  83       5.457   0.085   0.410  4.00  1.00            
ATOM    620  CD2 TYR A  83       3.662  -1.444   0.207  4.00  1.00            
ATOM    621  CE1 TYR A  83       4.933   0.558   1.590  4.00  1.00            
ATOM    622  CE2 TYR A  83       3.132  -0.975   1.389  4.00  1.00            
ATOM    623   CZ TYR A  83       3.768   0.028   2.084  4.00  1.00            
ATOM    624   OH TYR A  83       3.233   0.517   3.296  4.00  1.00            
ATOM    625    C TYR A  83       6.044  -3.649  -0.811  4.00  1.00            
ATOM    626    O TYR A  83       6.026  -4.626  -1.558  4.00  1.00            
ATOM    627    N SER A  84       5.594  -3.696   0.454  3.00  1.00            
ATOM    628   CA SER A  84       5.079  -4.927   0.961  3.00  1.00            
ATOM    629   CB SER A  84       4.528  -4.804   2.392  3.00  1.00            
ATOM    630   OG SER A  84       5.562  -4.426   3.288  3.00  1.00            
ATOM    631    C SER A  84       3.943  -5.331   0.078  3.00  1.00            
ATOM    632    O SER A  84       3.886  -6.459  -0.413  3.00  1.00            
ATOM    633    N THR A  85       3.027  -4.380  -0.177  3.00  1.00            
ATOM    634   CA THR A  85       1.827  -4.628  -0.921  3.00  1.00            
ATOM    635   CB THR A  85       0.931  -3.427  -0.930  3.00  1.00            
ATOM    636  OG1 THR A  85       0.673  -3.013   0.404  3.00  1.00            
ATOM    637  CG2 THR A  85      -0.395  -3.797  -1.617  3.00  1.00            
ATOM    638    C THR A  85       2.110  -4.996  -2.346  3.00  1.00            
ATOM    639    O THR A  85       1.583  -5.986  -2.851  3.00  1.00            
ATOM    640    N GLY A  86       2.963  -4.216  -3.035  4.00  1.00            
ATOM    641   CA GLY A  86       3.225  -4.484  -4.421  4.00  1.00            
ATOM    642    C GLY A  86       4.262  -3.503  -4.859  4.00  1.00            
ATOM    643    O GLY A  86       4.952  -2.911  -4.032  4.00  1.00            
ATOM    644    N THR A  87       4.390  -3.302  -6.185  4.00  1.00            
ATOM    645   CA THR A  87       5.399  -2.407  -6.666  4.00  1.00            
ATOM    646   CB THR A  87       6.252  -2.986  -7.760  4.00  1.00            
ATOM    647  OG1 THR A  87       5.444  -3.367  -8.864  4.00  1.00            
ATOM    648  CG2 THR A  87       7.011  -4.203  -7.202  4.00  1.00            
ATOM    649    C THR A  87       4.775  -1.158  -7.176  4.00  1.00            
ATOM    650    O THR A  87       3.744  -1.172  -7.849  4.00  1.00            
ATOM    651    N VAL A  88       5.401  -0.028  -6.800  4.00  1.00            
ATOM    652   CA VAL A  88       5.026   1.261  -7.283  4.00  1.00            
ATOM    653   CB VAL A  88       5.083   2.346  -6.244  4.00  1.00            
ATOM    654  CG1 VAL A  88       4.067   2.013  -5.141  4.00  1.00            
ATOM    655  CG2 VAL A  88       6.524   2.484  -5.723  4.00  1.00            
ATOM    656    C VAL A  88       6.085   1.560  -8.303  4.00  1.00            
ATOM    657    O VAL A  88       7.257   1.270  -8.069  4.00  1.00            
ATOM    658    N SER A  89       5.724   2.121  -9.474  4.00  1.00            
ATOM    659   CA SER A  89       6.760   2.343 -10.447  4.00  1.00            
ATOM    660   CB SER A  89       6.658   1.459 -11.701  4.00  1.00            
ATOM    661   OG SER A  89       5.582   1.905 -12.511  4.00  1.00            
ATOM    662    C SER A  89       6.677   3.752 -10.916  4.00  1.00            
ATOM    663    O SER A  89       5.748   4.475 -10.560  4.00  1.00            
ATOM    664    N GLY A  90       7.675   4.206 -11.703  4.00  1.00            
ATOM    665   CA GLY A  90       7.489   5.538 -12.176  4.00  1.00            
ATOM    666    C GLY A  90       8.612   6.013 -13.030  4.00  1.00            
ATOM    667    O GLY A  90       9.672   5.397 -13.109  4.00  1.00            
ATOM    668    N PHE A  91       8.374   7.167 -13.688  4.00  1.00            
ATOM    669   CA PHE A  91       9.342   7.782 -14.544  4.00  1.00            
ATOM    670   CB PHE A  91       8.807   8.044 -15.958  4.00  1.00            
ATOM    671   CG PHE A  91       8.504   6.698 -16.520  4.00  1.00            
ATOM    672  CD1 PHE A  91       7.271   6.114 -16.331  4.00  1.00            
ATOM    673  CD2 PHE A  91       9.465   6.008 -17.220  4.00  1.00            
ATOM    674  CE1 PHE A  91       7.001   4.867 -16.847  4.00  1.00            
ATOM    675  CE2 PHE A  91       9.203   4.763 -17.738  4.00  1.00            
ATOM    676   CZ PHE A  91       7.968   4.191 -17.553  4.00  1.00            
ATOM    677    C PHE A  91       9.683   9.102 -13.914  4.00  1.00            
ATOM    678    O PHE A  91       8.840   9.711 -13.256  4.00  1.00            
ATOM    679    N LEU A  92      10.942   9.572 -14.083  4.00  1.00            
ATOM    680   CA LEU A  92      11.363  10.817 -13.489  4.00  1.00            
ATOM    681   CB LEU A  92      12.876  11.101 -13.522  4.00  1.00            
ATOM    682   CG LEU A  92      13.705  10.221 -12.577  4.00  1.00            
ATOM    683  CD1 LEU A  92      13.332  10.492 -11.110  4.00  1.00            
ATOM    684  CD2 LEU A  92      13.617   8.740 -12.973  4.00  1.00            
ATOM    685    C LEU A  92      10.725  11.948 -14.248  4.00  1.00            
ATOM    686    O LEU A  92      10.277  11.762 -15.376  4.00  1.00            
ATOM    687    N SER A  93      10.617  13.137 -13.601  4.00  1.00            
ATOM    688   CA SER A  93      10.096  14.345 -14.200  4.00  1.00            
ATOM    689   CB SER A  93       8.576  14.513 -14.050  4.00  1.00            
ATOM    690   OG SER A  93       7.905  13.501 -14.784  4.00  1.00            
ATOM    691    C SER A  93      10.735  15.514 -13.499  4.00  1.00            
ATOM    692    O SER A  93      11.148  15.404 -12.346  4.00  1.00            
ATOM    693    N GLN A  94      10.835  16.672 -14.190  4.00  1.00            
ATOM    694   CA GLN A  94      11.429  17.854 -13.619  4.00  1.00            
ATOM    695   CB GLN A  94      12.594  18.404 -14.462  4.00  1.00            
ATOM    696   CG GLN A  94      13.753  17.419 -14.614  4.00  1.00            
ATOM    697   CD GLN A  94      14.327  17.204 -13.226  4.00  1.00            
ATOM    698  OE1 GLN A  94      15.211  17.936 -12.784  4.00  1.00            
ATOM    699  NE2 GLN A  94      13.785  16.182 -12.513  4.00  1.00            
ATOM    700    C GLN A  94      10.371  18.895 -13.599  4.00  1.00            
ATOM    701    O GLN A  94       9.537  18.960 -14.502  4.00  1.00            
ATOM    702    N ASP A  95      10.349  19.734 -12.547  4.00  1.00            
ATOM    703   CA ASP A  95       9.303  20.697 -12.558  4.00  1.00            
ATOM    704   CB ASP A  95       7.976  20.152 -11.992  4.00  1.00            
ATOM    705   CG ASP A  95       6.813  20.985 -12.523  4.00  1.00            
ATOM    706  OD1 ASP A  95       7.058  21.865 -13.392  4.00  1.00            
ATOM    707  OD2 ASP A  95       5.663  20.740 -12.073  4.00  1.00            
ATOM    708    C ASP A  95       9.686  21.886 -11.731  4.00  1.00            
ATOM    709    O ASP A  95      10.786  21.959 -11.188  4.00  1.00            
ATOM    710    N ILE A  96       8.779  22.882 -11.657  4.00  1.00            
ATOM    711   CA ILE A  96       9.004  23.988 -10.776  4.00  1.00            
ATOM    712   CB ILE A  96       8.710  25.338 -11.386  4.00  1.00            
ATOM    713  CG1 ILE A  96       7.237  25.513 -11.799  4.00  1.00            
ATOM    714  CG2 ILE A  96       9.692  25.508 -12.560  4.00  1.00            
ATOM    715  CD1 ILE A  96       6.287  25.904 -10.666  4.00  1.00            
ATOM    716    C ILE A  96       8.136  23.668  -9.604  4.00  1.00            
ATOM    717    O ILE A  96       6.948  23.411  -9.743  4.00  1.00            
ATOM    718    N ILE A  97       8.718  23.615  -8.400  4.00  1.00            
ATOM    719   CA ILE A  97       7.950  23.123  -7.295  4.00  1.00            
ATOM    720   CB ILE A  97       8.536  21.861  -6.744  4.00  1.00            
ATOM    721  CG1 ILE A  97       7.863  21.402  -5.439  4.00  1.00            
ATOM    722  CG2 ILE A  97      10.038  22.106  -6.643  4.00  1.00            
ATOM    723  CD1 ILE A  97       6.438  20.883  -5.597  4.00  1.00            
ATOM    724    C ILE A  97       7.908  24.133  -6.218  4.00  1.00            
ATOM    725    O ILE A  97       8.810  24.958  -6.084  4.00  1.00            
ATOM    726    N THR A  98       6.812  24.117  -5.439  4.00  1.00            
ATOM    727   CA THR A  98       6.780  25.064  -4.378  4.00  1.00            
ATOM    728   CB THR A  98       5.762  26.152  -4.516  4.00  1.00            
ATOM    729  OG1 THR A  98       6.055  27.190  -3.593  4.00  1.00            
ATOM    730  CG2 THR A  98       4.374  25.564  -4.213  4.00  1.00            
ATOM    731    C THR A  98       6.498  24.374  -3.091  4.00  1.00            
ATOM    732    O THR A  98       5.782  23.377  -3.014  4.00  1.00            
ATOM    733    N VAL A  99       7.113  24.924  -2.038  4.00  1.00            
ATOM    734   CA VAL A  99       6.897  24.547  -0.683  4.00  1.00            
ATOM    735   CB VAL A  99       8.176  24.347   0.079  4.00  1.00            
ATOM    736  CG1 VAL A  99       7.846  24.012   1.542  4.00  1.00            
ATOM    737  CG2 VAL A  99       9.017  23.279  -0.640  4.00  1.00            
ATOM    738    C VAL A  99       6.270  25.795  -0.177  4.00  1.00            
ATOM    739    O VAL A  99       6.251  26.789  -0.900  4.00  1.00            
ATOM    740    N GLY A 100       5.689  25.793   1.033  3.00  1.00            
ATOM    741   CA GLY A 100       5.108  27.037   1.441  3.00  1.00            
ATOM    742    C GLY A 100       6.221  28.037   1.545  3.00  1.00            
ATOM    743    O GLY A 100       6.980  28.032   2.510  3.00  1.00            
ATOM    744    N GLY A 101       6.324  28.952   0.558  3.00  1.00            
ATOM    745   CA GLY A 101       7.311  29.994   0.603  3.00  1.00            
ATOM    746    C GLY A 101       8.594  29.585  -0.057  3.00  1.00            
ATOM    747    O GLY A 101       9.510  30.400  -0.158  3.00  1.00            
ATOM    748    N ILE A 102       8.731  28.333  -0.531  4.00  1.00            
ATOM    749   CA ILE A 102      10.000  28.050  -1.136  4.00  1.00            
ATOM    750   CB ILE A 102      10.794  26.989  -0.442  4.00  1.00            
ATOM    751  CG1 ILE A 102      10.922  27.330   1.051  4.00  1.00            
ATOM    752  CG2 ILE A 102      12.146  26.873  -1.169  4.00  1.00            
ATOM    753  CD1 ILE A 102      11.519  28.708   1.332  4.00  1.00            
ATOM    754    C ILE A 102       9.733  27.558  -2.521  4.00  1.00            
ATOM    755    O ILE A 102       8.789  26.806  -2.755  4.00  1.00            
ATOM    756    N THR A 103      10.556  27.994  -3.492  4.00  1.00            
ATOM    757   CA THR A 103      10.359  27.537  -4.834  4.00  1.00            
ATOM    758   CB THR A 103      10.167  28.643  -5.836  4.00  1.00            
ATOM    759  OG1 THR A 103       9.005  29.402  -5.533  4.00  1.00            
ATOM    760  CG2 THR A 103      10.057  28.019  -7.238  4.00  1.00            
ATOM    761    C THR A 103      11.588  26.813  -5.251  4.00  1.00            
ATOM    762    O THR A 103      12.692  27.162  -4.837  4.00  1.00            
ATOM    763    N VAL A 104      11.435  25.758  -6.077  4.00  1.00            
ATOM    764   CA VAL A 104      12.650  25.107  -6.443  4.00  1.00            
ATOM    765   CB VAL A 104      13.207  24.248  -5.337  4.00  1.00            
ATOM    766  CG1 VAL A 104      12.195  23.160  -4.961  4.00  1.00            
ATOM    767  CG2 VAL A 104      14.577  23.704  -5.767  4.00  1.00            
ATOM    768    C VAL A 104      12.532  24.323  -7.712  4.00  1.00            
ATOM    769    O VAL A 104      11.443  23.932  -8.123  4.00  1.00            
ATOM    770    N THR A 105      13.678  24.134  -8.404  4.00  1.00            
ATOM    771   CA THR A 105      13.720  23.235  -9.521  4.00  1.00            
ATOM    772   CB THR A 105      15.016  23.273 -10.286  4.00  1.00            
ATOM    773  OG1 THR A 105      14.972  22.357 -11.370  4.00  1.00            
ATOM    774  CG2 THR A 105      16.185  22.922  -9.342  4.00  1.00            
ATOM    775    C THR A 105      13.654  21.914  -8.827  4.00  1.00            
ATOM    776    O THR A 105      14.274  21.735  -7.779  4.00  1.00            
ATOM    777    N GLN A 106      12.882  20.948  -9.347  4.00  1.00            
ATOM    778   CA GLN A 106      12.794  19.755  -8.561  4.00  1.00            
ATOM    779   CB GLN A 106      11.476  19.669  -7.766  4.00  1.00            
ATOM    780   CG GLN A 106      11.358  18.407  -6.908  4.00  1.00            
ATOM    781   CD GLN A 106       9.957  18.329  -6.310  4.00  1.00            
ATOM    782  OE1 GLN A 106       8.965  18.658  -6.960  4.00  1.00            
ATOM    783  NE2 GLN A 106       9.873  17.869  -5.034  4.00  1.00            
ATOM    784    C GLN A 106      12.846  18.560  -9.462  4.00  1.00            
ATOM    785    O GLN A 106      12.581  18.656 -10.659  4.00  1.00            
ATOM    786    N MET A 107      13.229  17.393  -8.897  4.00  1.00            
ATOM    787   CA MET A 107      13.223  16.160  -9.636  4.00  1.00            
ATOM    788   CB MET A 107      14.557  15.395  -9.610  4.00  1.00            
ATOM    789   CG MET A 107      15.665  16.133 -10.359  4.00  1.00            
ATOM    790   SD MET A 107      17.172  15.169 -10.679  4.00  1.00            
ATOM    791   CE MET A 107      17.754  16.279 -11.993  4.00  1.00            
ATOM    792    C MET A 107      12.184  15.307  -8.981  4.00  1.00            
ATOM    793    O MET A 107      12.226  15.103  -7.768  4.00  1.00            
ATOM    794    N PHE A 108      11.197  14.800  -9.752  4.00  1.00            
ATOM    795   CA PHE A 108      10.204  14.020  -9.076  4.00  1.00            
ATOM    796   CB PHE A 108       8.984  14.838  -8.605  4.00  1.00            
ATOM    797   CG PHE A 108       8.192  15.289  -9.779  4.00  1.00            
ATOM    798  CD1 PHE A 108       8.568  16.394 -10.506  4.00  1.00            
ATOM    799  CD2 PHE A 108       7.069  14.590 -10.155  4.00  1.00            
ATOM    800  CE1 PHE A 108       7.825  16.796 -11.592  4.00  1.00            
ATOM    801  CE2 PHE A 108       6.321  14.988 -11.237  4.00  1.00            
ATOM    802   CZ PHE A 108       6.700  16.094 -11.958  4.00  1.00            
ATOM    803    C PHE A 108       9.750  12.910  -9.920  4.00  1.00            
ATOM    804    O PHE A 108       9.721  12.990 -11.146  4.00  1.00            
ATOM    805    N GLY A 109       9.403  11.812  -9.241  4.00  1.00            
ATOM    806   CA GLY A 109       8.944  10.687  -9.962  4.00  1.00            
ATOM    807    C GLY A 109       7.496  10.851 -10.178  4.00  1.00            
ATOM    808    O GLY A 109       6.816  11.592  -9.471  4.00  1.00            
ATOM    809    N GLU A 110       7.001  10.140 -11.196  4.00  1.00            
ATOM    810   CA GLU A 110       5.609  10.120 -11.463  4.00  1.00            
ATOM    811   CB GLU A 110       5.239  10.616 -12.873  4.00  1.00            
ATOM    812   CG GLU A 110       5.838   9.775 -14.008  4.00  1.00            
ATOM    813   CD GLU A 110       5.716  10.564 -15.308  4.00  1.00            
ATOM    814  OE1 GLU A 110       5.566  11.815 -15.226  4.00  1.00            
ATOM    815  OE2 GLU A 110       5.782   9.937 -16.396  4.00  1.00            
ATOM    816    C GLU A 110       5.254   8.651 -11.388  4.00  1.00            
ATOM    817    O GLU A 110       6.031   7.826 -11.862  4.00  1.00            
ATOM    818    N VAL A 111       4.096   8.260 -10.798  4.00  1.00            
ATOM    819   CA VAL A 111       3.807   6.852 -10.618  4.00  1.00            
ATOM    820   CB VAL A 111       3.264   6.510  -9.271  4.00  1.00            
ATOM    821  CG1 VAL A 111       2.093   7.454  -8.937  4.00  1.00            
ATOM    822  CG2 VAL A 111       2.848   5.033  -9.347  4.00  1.00            
ATOM    823    C VAL A 111       2.796   6.339 -11.608  4.00  1.00            
ATOM    824    O VAL A 111       1.608   6.639 -11.517  4.00  1.00            
ATOM    825    N THR A 112       3.247   5.546 -12.602  4.00  1.00            
ATOM    826   CA THR A 112       2.358   4.922 -13.546  4.00  1.00            
ATOM    827   CB THR A 112       3.069   4.489 -14.803  4.00  1.00            
ATOM    828  OG1 THR A 112       4.075   3.535 -14.496  4.00  1.00            
ATOM    829  CG2 THR A 112       3.692   5.726 -15.482  4.00  1.00            
ATOM    830    C THR A 112       1.648   3.729 -12.941  4.00  1.00            
ATOM    831    O THR A 112       0.452   3.563 -13.171  4.00  1.00            
ATOM    832    N GLU A 113       2.343   2.856 -12.156  4.00  1.00            
ATOM    833   CA GLU A 113       1.656   1.690 -11.622  4.00  1.00            
ATOM    834   CB GLU A 113       2.076   0.327 -12.220  4.00  1.00            
ATOM    835   CG GLU A 113       3.471  -0.184 -11.848  4.00  1.00            
ATOM    836   CD GLU A 113       3.547  -1.645 -12.292  4.00  1.00            
ATOM    837  OE1 GLU A 113       2.713  -2.044 -13.147  4.00  1.00            
ATOM    838  OE2 GLU A 113       4.432  -2.384 -11.781  4.00  1.00            
ATOM    839    C GLU A 113       1.830   1.583 -10.134  4.00  1.00            
ATOM    840    O GLU A 113       2.928   1.775  -9.616  4.00  1.00            
ATOM    841    N MET A 114       0.731   1.279  -9.398  1.00  1.00            
ATOM    842   CA MET A 114       0.842   1.084  -7.978  1.00  1.00            
ATOM    843   CB MET A 114       0.705   2.372  -7.124  1.00  1.00            
ATOM    844   CG MET A 114       1.947   3.248  -7.196  1.00  1.00            
ATOM    845   SD MET A 114       2.079   4.520  -5.901  1.00  1.00            
ATOM    846   CE MET A 114       0.959   5.737  -6.649  1.00  1.00            
ATOM    847    C MET A 114      -0.207   0.162  -7.473  1.00  1.00            
ATOM    848    O MET A 114      -1.226  -0.100  -8.109  1.00  1.00            
ATOM    849    N PRO A 115       0.107  -0.369  -6.318  1.00  1.00            
ATOM    850   CA PRO A 115      -0.736  -1.286  -5.605  1.00  1.00            
ATOM    851   CD PRO A 115       1.463  -0.341  -5.797  1.00  1.00            
ATOM    852   CB PRO A 115       0.145  -1.921  -4.529  1.00  1.00            
ATOM    853   CG PRO A 115       1.345  -0.962  -4.395  1.00  1.00            
ATOM    854    C PRO A 115      -1.896  -0.527  -5.046  1.00  1.00            
ATOM    855    O PRO A 115      -1.702   0.563  -4.517  1.00  1.00            
ATOM    856    N ALA A 116      -3.100  -1.105  -5.169  2.00  1.00            
ATOM    857   CA ALA A 116      -4.317  -0.529  -4.689  2.00  1.00            
ATOM    858   CB ALA A 116      -5.564  -1.265  -5.205  2.00  1.00            
ATOM    859    C ALA A 116      -4.371  -0.524  -3.182  2.00  1.00            
ATOM    860    O ALA A 116      -4.878   0.427  -2.590  2.00  1.00            
ATOM    861    N LEU A 117      -3.848  -1.568  -2.501  2.00  1.00            
ATOM    862   CA LEU A 117      -4.201  -1.706  -1.109  2.00  1.00            
ATOM    863   CB LEU A 117      -3.735  -3.017  -0.445  2.00  1.00            
ATOM    864   CG LEU A 117      -4.295  -3.178   0.985  2.00  1.00            
ATOM    865  CD1 LEU A 117      -5.776  -3.595   0.960  2.00  1.00            
ATOM    866  CD2 LEU A 117      -3.412  -4.085   1.851  2.00  1.00            
ATOM    867    C LEU A 117      -3.793  -0.600  -0.177  2.00  1.00            
ATOM    868    O LEU A 117      -4.677  -0.017   0.449  2.00  1.00            
ATOM    869    N PRO A 118      -2.559  -0.230  -0.009  2.00  1.00            
ATOM    870   CA PRO A 118      -2.313   0.821   0.934  2.00  1.00            
ATOM    871   CD PRO A 118      -1.416  -1.114  -0.152  2.00  1.00            
ATOM    872   CB PRO A 118      -0.877   0.633   1.425  2.00  1.00            
ATOM    873   CG PRO A 118      -0.232  -0.291   0.380  2.00  1.00            
ATOM    874    C PRO A 118      -2.590   2.176   0.414  2.00  1.00            
ATOM    875    O PRO A 118      -2.766   3.103   1.204  2.00  1.00            
ATOM    876    N PHE A 119      -2.603   2.339  -0.908  2.00  1.00            
ATOM    877   CA PHE A 119      -2.825   3.669  -1.346  2.00  1.00            
ATOM    878   CB PHE A 119      -1.704   4.174  -2.262  2.00  1.00            
ATOM    879   CG PHE A 119      -0.490   4.160  -1.400  2.00  1.00            
ATOM    880  CD1 PHE A 119       0.210   2.992  -1.204  2.00  1.00            
ATOM    881  CD2 PHE A 119      -0.056   5.306  -0.777  2.00  1.00            
ATOM    882  CE1 PHE A 119       1.328   2.966  -0.405  2.00  1.00            
ATOM    883  CE2 PHE A 119       1.062   5.287   0.025  2.00  1.00            
ATOM    884   CZ PHE A 119       1.758   4.115   0.212  2.00  1.00            
ATOM    885    C PHE A 119      -4.107   3.639  -2.096  2.00  1.00            
ATOM    886    O PHE A 119      -4.307   2.862  -3.026  2.00  1.00            
ATOM    887    N MET A 120      -5.018   4.492  -1.630  3.00  1.00            
ATOM    888   CA MET A 120      -6.358   4.662  -2.086  3.00  1.00            
ATOM    889   CB MET A 120      -7.130   3.357  -2.326  3.00  1.00            
ATOM    890   CG MET A 120      -8.540   3.588  -2.883  3.00  1.00            
ATOM    891   SD MET A 120      -9.478   2.073  -3.246  3.00  1.00            
ATOM    892   CE MET A 120     -10.072   1.851  -1.546  3.00  1.00            
ATOM    893    C MET A 120      -6.916   5.254  -0.853  3.00  1.00            
ATOM    894    O MET A 120      -7.531   6.319  -0.838  3.00  1.00            
ATOM    895    N LEU A 121      -6.651   4.516   0.239  3.00  1.00            
ATOM    896   CA LEU A 121      -7.016   4.901   1.558  3.00  1.00            
ATOM    897   CB LEU A 121      -6.772   3.817   2.615  3.00  1.00            
ATOM    898   CG LEU A 121      -7.637   2.571   2.356  3.00  1.00            
ATOM    899  CD1 LEU A 121      -7.111   1.790   1.142  3.00  1.00            
ATOM    900  CD2 LEU A 121      -7.820   1.712   3.616  3.00  1.00            
ATOM    901    C LEU A 121      -6.238   6.128   1.908  3.00  1.00            
ATOM    902    O LEU A 121      -6.736   6.991   2.630  3.00  1.00            
ATOM    903    N ALA A 122      -4.989   6.237   1.410  1.00  1.00            
ATOM    904   CA ALA A 122      -4.203   7.391   1.738  1.00  1.00            
ATOM    905   CB ALA A 122      -2.839   7.425   1.028  1.00  1.00            
ATOM    906    C ALA A 122      -4.964   8.590   1.300  1.00  1.00            
ATOM    907    O ALA A 122      -5.392   8.695   0.151  1.00  1.00            
ATOM    908    N GLU A 123      -5.176   9.521   2.245  1.00  1.00            
ATOM    909   CA GLU A 123      -5.859  10.727   1.916  1.00  1.00            
ATOM    910   CB GLU A 123      -6.215  11.627   3.110  1.00  1.00            
ATOM    911   CG GLU A 123      -7.493  11.223   3.849  1.00  1.00            
ATOM    912   CD GLU A 123      -7.980  12.479   4.560  1.00  1.00            
ATOM    913  OE1 GLU A 123      -7.103  13.270   4.999  1.00  1.00            
ATOM    914  OE2 GLU A 123      -9.221  12.673   4.674  1.00  1.00            
ATOM    915    C GLU A 123      -4.975  11.515   1.003  1.00  1.00            
ATOM    916    O GLU A 123      -5.447  12.198   0.095  1.00  1.00            
ATOM    917    N PHE A 124      -3.653  11.417   1.221  1.00  1.00            
ATOM    918   CA PHE A 124      -2.704  12.234   0.528  1.00  1.00            
ATOM    919   CB PHE A 124      -1.401  12.422   1.328  1.00  1.00            
ATOM    920   CG PHE A 124      -0.884  11.067   1.676  1.00  1.00            
ATOM    921  CD1 PHE A 124      -0.161  10.325   0.771  1.00  1.00            
ATOM    922  CD2 PHE A 124      -1.125  10.538   2.924  1.00  1.00            
ATOM    923  CE1 PHE A 124       0.311   9.077   1.107  1.00  1.00            
ATOM    924  CE2 PHE A 124      -0.654   9.292   3.264  1.00  1.00            
ATOM    925   CZ PHE A 124       0.066   8.556   2.354  1.00  1.00            
ATOM    926    C PHE A 124      -2.329  11.765  -0.845  1.00  1.00            
ATOM    927    O PHE A 124      -2.330  10.577  -1.167  1.00  1.00            
ATOM    928    N ASP A 125      -2.011  12.778  -1.685  1.00  1.00            
ATOM    929   CA ASP A 125      -1.641  12.694  -3.069  1.00  1.00            
ATOM    930   CB ASP A 125      -1.584  14.073  -3.745  1.00  1.00            
ATOM    931   CG ASP A 125      -2.988  14.661  -3.719  1.00  1.00            
ATOM    932  OD1 ASP A 125      -3.628  14.610  -2.632  1.00  1.00            
ATOM    933  OD2 ASP A 125      -3.445  15.152  -4.782  1.00  1.00            
ATOM    934    C ASP A 125      -0.306  12.063  -3.269  1.00  1.00            
ATOM    935    O ASP A 125      -0.150  11.204  -4.138  1.00  1.00            
ATOM    936    N GLY A 126       0.710  12.444  -2.473  4.00  1.00            
ATOM    937   CA GLY A 126       1.979  11.896  -2.844  4.00  1.00            
ATOM    938    C GLY A 126       2.955  12.030  -1.751  4.00  1.00            
ATOM    939    O GLY A 126       2.627  12.404  -0.628  4.00  1.00            
ATOM    940    N VAL A 127       4.218  11.709  -2.074  4.00  1.00            
ATOM    941   CA VAL A 127       5.126  11.755  -0.990  4.00  1.00            
ATOM    942   CB VAL A 127       5.551  10.393  -0.521  4.00  1.00            
ATOM    943  CG1 VAL A 127       6.541  10.553   0.647  4.00  1.00            
ATOM    944  CG2 VAL A 127       4.288   9.591  -0.165  4.00  1.00            
ATOM    945    C VAL A 127       6.370  12.510  -1.316  4.00  1.00            
ATOM    946    O VAL A 127       6.973  12.350  -2.376  4.00  1.00            
ATOM    947    N VAL A 128       6.781  13.353  -0.349  4.00  1.00            
ATOM    948   CA VAL A 128       7.980  14.127  -0.423  4.00  1.00            
ATOM    949   CB VAL A 128       7.749  15.569  -0.095  4.00  1.00            
ATOM    950  CG1 VAL A 128       9.110  16.275   0.004  4.00  1.00            
ATOM    951  CG2 VAL A 128       6.812  16.154  -1.167  4.00  1.00            
ATOM    952    C VAL A 128       8.863  13.563   0.611  4.00  1.00            
ATOM    953    O VAL A 128       8.460  13.382   1.760  4.00  1.00            
ATOM    954    N GLY A 129      10.105  13.255   0.221  4.00  1.00            
ATOM    955   CA GLY A 129      10.937  12.649   1.197  4.00  1.00            
ATOM    956    C GLY A 129      12.050  13.567   1.503  4.00  1.00            
ATOM    957    O GLY A 129      12.694  14.126   0.616  4.00  1.00            
ATOM    958    N MET A 130      12.277  13.739   2.813  1.00  1.00            
ATOM    959   CA MET A 130      13.390  14.478   3.291  1.00  1.00            
ATOM    960   CB MET A 130      13.001  15.476   4.393  1.00  1.00            
ATOM    961   CG MET A 130      12.030  14.883   5.416  1.00  1.00            
ATOM    962   SD MET A 130      11.522  16.038   6.724  1.00  1.00            
ATOM    963   CE MET A 130       9.887  15.299   7.009  1.00  1.00            
ATOM    964    C MET A 130      14.293  13.438   3.865  1.00  1.00            
ATOM    965    O MET A 130      14.134  13.009   5.007  1.00  1.00            
ATOM    966    N GLY A 131      15.258  12.995   3.042  1.00  1.00            
ATOM    967   CA GLY A 131      16.227  11.998   3.386  1.00  1.00            
ATOM    968    C GLY A 131      17.376  12.336   2.493  1.00  1.00            
ATOM    969    O GLY A 131      17.230  13.117   1.553  1.00  1.00            
ATOM    970    N PHE A 132      18.548  11.737   2.743  1.00  1.00            
ATOM    971   CA PHE A 132      19.730  12.101   2.020  1.00  1.00            
ATOM    972   CB PHE A 132      21.031  11.771   2.774  1.00  1.00            
ATOM    973   CG PHE A 132      21.233  12.821   3.808  1.00  1.00            
ATOM    974  CD1 PHE A 132      21.932  13.962   3.491  1.00  1.00            
ATOM    975  CD2 PHE A 132      20.727  12.678   5.079  1.00  1.00            
ATOM    976  CE1 PHE A 132      22.135  14.949   4.425  1.00  1.00            
ATOM    977  CE2 PHE A 132      20.927  13.663   6.018  1.00  1.00            
ATOM    978   CZ PHE A 132      21.631  14.799   5.694  1.00  1.00            
ATOM    979    C PHE A 132      19.819  11.450   0.672  1.00  1.00            
ATOM    980    O PHE A 132      19.034  10.572   0.319  1.00  1.00            
ATOM    981    N ILE A 133      20.805  11.921  -0.125  2.00  1.00            
ATOM    982   CA ILE A 133      21.055  11.509  -1.478  2.00  1.00            
ATOM    983   CB ILE A 133      22.199  12.279  -2.068  2.00  1.00            
ATOM    984  CG1 ILE A 133      23.473  12.041  -1.239  2.00  1.00            
ATOM    985  CG2 ILE A 133      21.780  13.758  -2.138  2.00  1.00            
ATOM    986  CD1 ILE A 133      24.756  12.524  -1.906  2.00  1.00            
ATOM    987    C ILE A 133      21.377  10.047  -1.523  2.00  1.00            
ATOM    988    O ILE A 133      20.815   9.327  -2.346  2.00  1.00            
ATOM    989    N GLU A 134      22.279   9.553  -0.654  2.00  1.00            
ATOM    990   CA GLU A 134      22.434   8.131  -0.639  2.00  1.00            
ATOM    991   CB GLU A 134      23.515   7.621   0.338  2.00  1.00            
ATOM    992   CG GLU A 134      24.920   8.133  -0.015  2.00  1.00            
ATOM    993   CD GLU A 134      25.965   7.576   0.950  2.00  1.00            
ATOM    994  OE1 GLU A 134      25.710   6.510   1.571  2.00  1.00            
ATOM    995  OE2 GLU A 134      27.049   8.211   1.065  2.00  1.00            
ATOM    996    C GLU A 134      21.089   7.734  -0.133  2.00  1.00            
ATOM    997    O GLU A 134      20.462   8.495   0.601  2.00  1.00            
ATOM    998    N GLN A 135      20.613   6.532  -0.484  2.00  1.00            
ATOM    999   CA GLN A 135      19.296   6.116  -0.102  2.00  1.00            
ATOM   1000   CB GLN A 135      19.012   6.313   1.398  2.00  1.00            
ATOM   1001   CG GLN A 135      20.053   5.648   2.302  2.00  1.00            
ATOM   1002   CD GLN A 135      19.947   4.138   2.152  2.00  1.00            
ATOM   1003  OE1 GLN A 135      19.131   3.494   2.808  2.00  1.00            
ATOM   1004  NE2 GLN A 135      20.799   3.550   1.268  2.00  1.00            
ATOM   1005    C GLN A 135      18.204   6.781  -0.860  2.00  1.00            
ATOM   1006    O GLN A 135      17.130   7.034  -0.317  2.00  1.00            
ATOM   1007    N ALA A 136      18.443   7.068  -2.147  1.00  1.00            
ATOM   1008   CA ALA A 136      17.375   7.550  -2.966  1.00  1.00            
ATOM   1009   CB ALA A 136      17.570   8.980  -3.493  1.00  1.00            
ATOM   1010    C ALA A 136      17.395   6.659  -4.143  1.00  1.00            
ATOM   1011    O ALA A 136      18.422   6.066  -4.474  1.00  1.00            
ATOM   1012    N ILE A 137      16.244   6.504  -4.799  2.00  1.00            
ATOM   1013   CA ILE A 137      16.337   5.648  -5.921  2.00  1.00            
ATOM   1014   CB ILE A 137      15.049   5.044  -6.377  2.00  1.00            
ATOM   1015  CG1 ILE A 137      15.346   4.047  -7.502  2.00  1.00            
ATOM   1016  CG2 ILE A 137      14.077   6.165  -6.780  2.00  1.00            
ATOM   1017  CD1 ILE A 137      16.098   2.812  -7.014  2.00  1.00            
ATOM   1018    C ILE A 137      16.866   6.472  -7.053  2.00  1.00            
ATOM   1019    O ILE A 137      16.371   7.564  -7.322  2.00  1.00            
ATOM   1020    N GLY A 138      17.924   5.978  -7.729  2.00  1.00            
ATOM   1021   CA GLY A 138      18.456   6.679  -8.860  2.00  1.00            
ATOM   1022    C GLY A 138      19.356   7.772  -8.372  2.00  1.00            
ATOM   1023    O GLY A 138      19.842   8.579  -9.163  2.00  1.00            
ATOM   1024    N ARG A 139      19.606   7.822  -7.048  2.00  1.00            
ATOM   1025   CA ARG A 139      20.448   8.840  -6.480  2.00  1.00            
ATOM   1026   CB ARG A 139      21.932   8.698  -6.850  2.00  1.00            
ATOM   1027   CG ARG A 139      22.612   7.582  -6.060  2.00  1.00            
ATOM   1028   CD ARG A 139      24.134   7.570  -6.180  2.00  1.00            
ATOM   1029   NE ARG A 139      24.642   6.568  -5.202  2.00  1.00            
ATOM   1030   CZ ARG A 139      25.476   6.961  -4.196  2.00  1.00            
ATOM   1031  NH1 ARG A 139      25.899   8.258  -4.128  2.00  1.00            
ATOM   1032  NH2 ARG A 139      25.889   6.052  -3.266  2.00  1.00            
ATOM   1033    C ARG A 139      19.946  10.184  -6.907  2.00  1.00            
ATOM   1034    O ARG A 139      20.735  11.066  -7.239  2.00  1.00            
ATOM   1035    N VAL A 140      18.609  10.381  -6.884  1.00  1.00            
ATOM   1036   CA VAL A 140      18.027  11.643  -7.253  1.00  1.00            
ATOM   1037   CB VAL A 140      16.527  11.624  -7.319  1.00  1.00            
ATOM   1038  CG1 VAL A 140      16.033  13.056  -7.581  1.00  1.00            
ATOM   1039  CG2 VAL A 140      16.086  10.602  -8.382  1.00  1.00            
ATOM   1040    C VAL A 140      18.393  12.625  -6.179  1.00  1.00            
ATOM   1041    O VAL A 140      18.490  12.266  -5.006  1.00  1.00            
ATOM   1042    N THR A 141      18.641  13.903  -6.553  1.00  1.00            
ATOM   1043   CA THR A 141      18.943  14.903  -5.563  1.00  1.00            
ATOM   1044   CB THR A 141      19.439  16.183  -6.157  1.00  1.00            
ATOM   1045  OG1 THR A 141      18.488  16.704  -7.068  1.00  1.00            
ATOM   1046  CG2 THR A 141      20.760  15.889  -6.887  1.00  1.00            
ATOM   1047    C THR A 141      17.661  15.116  -4.818  1.00  1.00            
ATOM   1048    O THR A 141      16.598  15.245  -5.418  1.00  1.00            
ATOM   1049    N PRO A 142      17.745  15.134  -3.515  1.00  1.00            
ATOM   1050   CA PRO A 142      16.575  15.339  -2.700  1.00  1.00            
ATOM   1051   CD PRO A 142      18.721  14.296  -2.842  1.00  1.00            
ATOM   1052   CB PRO A 142      16.912  14.787  -1.310  1.00  1.00            
ATOM   1053   CG PRO A 142      18.428  14.511  -1.350  1.00  1.00            
ATOM   1054    C PRO A 142      16.048  16.720  -2.707  1.00  1.00            
ATOM   1055    O PRO A 142      16.780  17.648  -3.043  1.00  1.00            
ATOM   1056    N ILE A 143      14.761  16.842  -2.343  2.00  1.00            
ATOM   1057   CA ILE A 143      14.044  18.075  -2.312  2.00  1.00            
ATOM   1058   CB ILE A 143      12.603  17.861  -1.950  2.00  1.00            
ATOM   1059  CG1 ILE A 143      11.840  19.189  -2.030  2.00  1.00            
ATOM   1060  CG2 ILE A 143      12.526  17.137  -0.594  2.00  1.00            
ATOM   1061  CD1 ILE A 143      11.732  19.723  -3.456  2.00  1.00            
ATOM   1062    C ILE A 143      14.673  18.973  -1.302  2.00  1.00            
ATOM   1063    O ILE A 143      14.883  20.161  -1.542  2.00  1.00            
ATOM   1064    N PHE A 144      15.003  18.405  -0.135  2.00  1.00            
ATOM   1065   CA PHE A 144      15.626  19.147   0.914  2.00  1.00            
ATOM   1066   CB PHE A 144      15.847  18.266   2.157  2.00  1.00            
ATOM   1067   CG PHE A 144      16.618  19.038   3.168  2.00  1.00            
ATOM   1068  CD1 PHE A 144      16.011  20.006   3.933  2.00  1.00            
ATOM   1069  CD2 PHE A 144      17.953  18.772   3.363  2.00  1.00            
ATOM   1070  CE1 PHE A 144      16.737  20.711   4.865  2.00  1.00            
ATOM   1071  CE2 PHE A 144      18.683  19.470   4.295  2.00  1.00            
ATOM   1072   CZ PHE A 144      18.073  20.445   5.047  2.00  1.00            
ATOM   1073    C PHE A 144      16.959  19.586   0.402  2.00  1.00            
ATOM   1074    O PHE A 144      17.399  20.708   0.638  2.00  1.00            
ATOM   1075    N ASP A 145      17.646  18.703  -0.340  2.00  1.00            
ATOM   1076   CA ASP A 145      18.972  19.031  -0.766  2.00  1.00            
ATOM   1077   CB ASP A 145      19.651  17.898  -1.556  2.00  1.00            
ATOM   1078   CG ASP A 145      21.080  18.329  -1.876  2.00  1.00            
ATOM   1079  OD1 ASP A 145      21.252  19.208  -2.761  2.00  1.00            
ATOM   1080  OD2 ASP A 145      22.020  17.789  -1.232  2.00  1.00            
ATOM   1081    C ASP A 145      18.979  20.254  -1.642  2.00  1.00            
ATOM   1082    O ASP A 145      19.826  21.129  -1.469  2.00  1.00            
ATOM   1083    N ASN A 146      18.047  20.354  -2.610  2.00  1.00            
ATOM   1084   CA ASN A 146      18.055  21.478  -3.509  2.00  1.00            
ATOM   1085   CB ASN A 146      17.085  21.332  -4.698  2.00  1.00            
ATOM   1086   CG ASN A 146      15.669  21.071  -4.214  2.00  1.00            
ATOM   1087  OD1 ASN A 146      15.030  21.925  -3.601  2.00  1.00            
ATOM   1088  ND2 ASN A 146      15.153  19.852  -4.525  2.00  1.00            
ATOM   1089    C ASN A 146      17.779  22.749  -2.749  2.00  1.00            
ATOM   1090    O ASN A 146      18.366  23.790  -3.047  2.00  1.00            
ATOM   1091    N ILE A 147      16.887  22.716  -1.736  2.00  1.00            
ATOM   1092   CA ILE A 147      16.582  23.928  -1.021  2.00  1.00            
ATOM   1093   CB ILE A 147      15.456  23.807  -0.032  2.00  1.00            
ATOM   1094  CG1 ILE A 147      15.024  25.215   0.404  2.00  1.00            
ATOM   1095  CG2 ILE A 147      15.892  22.926   1.146  2.00  1.00            
ATOM   1096  CD1 ILE A 147      13.699  25.244   1.161  2.00  1.00            
ATOM   1097    C ILE A 147      17.791  24.415  -0.294  2.00  1.00            
ATOM   1098    O ILE A 147      18.085  25.610  -0.308  2.00  1.00            
ATOM   1099    N ILE A 148      18.542  23.502   0.350  2.00  1.00            
ATOM   1100   CA ILE A 148      19.666  23.938   1.123  2.00  1.00            
ATOM   1101   CB ILE A 148      20.366  22.825   1.868  2.00  1.00            
ATOM   1102  CG1 ILE A 148      21.005  21.800   0.917  2.00  1.00            
ATOM   1103  CG2 ILE A 148      19.348  22.210   2.846  2.00  1.00            
ATOM   1104  CD1 ILE A 148      21.905  20.786   1.620  2.00  1.00            
ATOM   1105    C ILE A 148      20.650  24.594   0.197  2.00  1.00            
ATOM   1106    O ILE A 148      21.239  25.619   0.539  2.00  1.00            
ATOM   1107    N SER A 149      20.851  24.016  -1.008  2.00  1.00            
ATOM   1108   CA SER A 149      21.787  24.520  -1.984  2.00  1.00            
ATOM   1109   CB SER A 149      22.018  23.536  -3.147  2.00  1.00            
ATOM   1110   OG SER A 149      20.782  23.144  -3.723  2.00  1.00            
ATOM   1111    C SER A 149      21.340  25.839  -2.514  2.00  1.00            
ATOM   1112    O SER A 149      22.172  26.632  -2.951  2.00  1.00            
ATOM   1113    N GLN A 150      20.020  26.118  -2.475  2.00  1.00            
ATOM   1114   CA GLN A 150      19.552  27.400  -2.917  2.00  1.00            
ATOM   1115   CB GLN A 150      18.045  27.606  -2.698  2.00  1.00            
ATOM   1116   CG GLN A 150      17.577  29.023  -3.041  2.00  1.00            
ATOM   1117   CD GLN A 150      17.663  29.197  -4.548  2.00  1.00            
ATOM   1118  OE1 GLN A 150      18.542  29.894  -5.054  2.00  1.00            
ATOM   1119  NE2 GLN A 150      16.731  28.541  -5.289  2.00  1.00            
ATOM   1120    C GLN A 150      20.267  28.350  -2.022  2.00  1.00            
ATOM   1121    O GLN A 150      20.674  29.435  -2.435  2.00  1.00            
ATOM   1122    N GLY A 151      20.459  27.933  -0.757  3.00  1.00            
ATOM   1123   CA GLY A 151      21.223  28.732   0.145  3.00  1.00            
ATOM   1124    C GLY A 151      20.308  29.680   0.822  3.00  1.00            
ATOM   1125    O GLY A 151      20.748  30.629   1.470  3.00  1.00            
ATOM   1126    N VAL A 152      18.994  29.459   0.676  1.00  1.00            
ATOM   1127   CA VAL A 152      18.129  30.372   1.339  1.00  1.00            
ATOM   1128   CB VAL A 152      17.051  30.899   0.431  1.00  1.00            
ATOM   1129  CG1 VAL A 152      16.120  31.829   1.226  1.00  1.00            
ATOM   1130  CG2 VAL A 152      17.722  31.578  -0.772  1.00  1.00            
ATOM   1131    C VAL A 152      17.454  29.654   2.449  1.00  1.00            
ATOM   1132    O VAL A 152      16.323  29.192   2.307  1.00  1.00            
ATOM   1133    N LEU A 153      18.140  29.533   3.593  4.00  1.00            
ATOM   1134   CA LEU A 153      17.488  28.943   4.716  4.00  1.00            
ATOM   1135   CB LEU A 153      17.629  27.415   4.845  4.00  1.00            
ATOM   1136   CG LEU A 153      16.913  26.613   3.739  4.00  1.00            
ATOM   1137  CD1 LEU A 153      15.414  26.959   3.688  4.00  1.00            
ATOM   1138  CD2 LEU A 153      17.627  26.720   2.383  4.00  1.00            
ATOM   1139    C LEU A 153      18.103  29.554   5.929  4.00  1.00            
ATOM   1140    O LEU A 153      19.280  29.905   5.921  4.00  1.00            
ATOM   1141    N LYS A 154      17.308  29.738   6.999  1.00  1.00            
ATOM   1142   CA LYS A 154      17.894  30.316   8.168  1.00  1.00            
ATOM   1143   CB LYS A 154      16.880  30.653   9.270  1.00  1.00            
ATOM   1144   CG LYS A 154      17.484  31.595  10.307  1.00  1.00            
ATOM   1145   CD LYS A 154      17.886  32.945   9.709  1.00  1.00            
ATOM   1146   CE LYS A 154      18.686  33.806  10.680  1.00  1.00            
ATOM   1147   NZ LYS A 154      19.701  32.966  11.355  1.00  1.00            
ATOM   1148    C LYS A 154      18.902  29.351   8.708  1.00  1.00            
ATOM   1149    O LYS A 154      20.038  29.719   9.003  1.00  1.00            
ATOM   1150    N GLU A 155      18.497  28.075   8.834  1.00  1.00            
ATOM   1151   CA GLU A 155      19.360  27.011   9.259  1.00  1.00            
ATOM   1152   CB GLU A 155      19.077  26.477  10.671  1.00  1.00            
ATOM   1153   CG GLU A 155      19.633  27.361  11.783  1.00  1.00            
ATOM   1154   CD GLU A 155      21.137  27.133  11.853  1.00  1.00            
ATOM   1155  OE1 GLU A 155      21.572  25.956  11.704  1.00  1.00            
ATOM   1156  OE2 GLU A 155      21.870  28.134  12.059  1.00  1.00            
ATOM   1157    C GLU A 155      19.017  25.894   8.332  1.00  1.00            
ATOM   1158    O GLU A 155      17.913  25.857   7.792  1.00  1.00            
ATOM   1159    N ASP A 156      19.946  24.961   8.072  1.00  1.00            
ATOM   1160   CA ASP A 156      19.484  23.881   7.256  1.00  1.00            
ATOM   1161   CB ASP A 156      20.592  22.989   6.663  1.00  1.00            
ATOM   1162   CG ASP A 156      21.236  23.638   5.450  1.00  1.00            
ATOM   1163  OD1 ASP A 156      20.497  24.278   4.653  1.00  1.00            
ATOM   1164  OD2 ASP A 156      22.474  23.477   5.290  1.00  1.00            
ATOM   1165    C ASP A 156      18.749  22.979   8.187  1.00  1.00            
ATOM   1166    O ASP A 156      19.208  21.878   8.482  1.00  1.00            
ATOM   1167    N VAL A 157      17.576  23.411   8.677  4.00  1.00            
ATOM   1168   CA VAL A 157      16.896  22.565   9.607  4.00  1.00            
ATOM   1169   CB VAL A 157      16.872  23.114  11.004  4.00  1.00            
ATOM   1170  CG1 VAL A 157      18.318  23.222  11.514  4.00  1.00            
ATOM   1171  CG2 VAL A 157      16.117  24.453  10.992  4.00  1.00            
ATOM   1172    C VAL A 157      15.494  22.447   9.173  4.00  1.00            
ATOM   1173    O VAL A 157      14.961  23.278   8.440  4.00  1.00            
ATOM   1174    N PHE A 158      14.869  21.360   9.620  4.00  1.00            
ATOM   1175   CA PHE A 158      13.512  21.135   9.286  4.00  1.00            
ATOM   1176   CB PHE A 158      13.384  19.854   8.446  4.00  1.00            
ATOM   1177   CG PHE A 158      12.024  19.693   7.870  4.00  1.00            
ATOM   1178  CD1 PHE A 158      11.669  20.361   6.721  4.00  1.00            
ATOM   1179  CD2 PHE A 158      11.123  18.847   8.470  4.00  1.00            
ATOM   1180  CE1 PHE A 158      10.418  20.195   6.183  4.00  1.00            
ATOM   1181  CE2 PHE A 158       9.870  18.675   7.937  4.00  1.00            
ATOM   1182   CZ PHE A 158       9.524  19.350   6.793  4.00  1.00            
ATOM   1183    C PHE A 158      12.875  20.889  10.618  4.00  1.00            
ATOM   1184    O PHE A 158      13.517  20.363  11.526  4.00  1.00            
ATOM   1185    N SER A 159      11.603  21.278  10.805  4.00  1.00            
ATOM   1186   CA SER A 159      11.079  21.042  12.117  4.00  1.00            
ATOM   1187   CB SER A 159      10.807  22.298  12.956  4.00  1.00            
ATOM   1188   OG SER A 159      12.032  22.889  13.360  4.00  1.00            
ATOM   1189    C SER A 159       9.803  20.332  12.014  4.00  1.00            
ATOM   1190    O SER A 159       9.225  20.195  10.936  4.00  1.00            
ATOM   1191    N PHE A 160       9.343  19.827  13.166  4.00  1.00            
ATOM   1192   CA PHE A 160       8.131  19.110  13.062  4.00  1.00            
ATOM   1193   CB PHE A 160       8.357  17.593  12.935  4.00  1.00            
ATOM   1194   CG PHE A 160       7.063  16.908  12.652  4.00  1.00            
ATOM   1195  CD1 PHE A 160       6.182  16.601  13.665  4.00  1.00            
ATOM   1196  CD2 PHE A 160       6.743  16.554  11.362  4.00  1.00            
ATOM   1197  CE1 PHE A 160       4.996  15.958  13.388  4.00  1.00            
ATOM   1198  CE2 PHE A 160       5.560  15.912  11.078  4.00  1.00            
ATOM   1199   CZ PHE A 160       4.686  15.613  12.094  4.00  1.00            
ATOM   1200    C PHE A 160       7.290  19.334  14.276  4.00  1.00            
ATOM   1201    O PHE A 160       7.787  19.414  15.399  4.00  1.00            
ATOM   1202    N TYR A 161       5.968  19.456  14.042  4.00  1.00            
ATOM   1203   CA TYR A 161       4.994  19.596  15.084  4.00  1.00            
ATOM   1204   CB TYR A 161       4.295  20.966  15.090  4.00  1.00            
ATOM   1205   CG TYR A 161       5.262  22.080  14.872  4.00  1.00            
ATOM   1206  CD1 TYR A 161       5.727  22.343  13.601  4.00  1.00            
ATOM   1207  CD2 TYR A 161       5.672  22.886  15.907  4.00  1.00            
ATOM   1208  CE1 TYR A 161       6.606  23.373  13.364  4.00  1.00            
ATOM   1209  CE2 TYR A 161       6.551  23.920  15.676  4.00  1.00            
ATOM   1210   CZ TYR A 161       7.021  24.163  14.407  4.00  1.00            
ATOM   1211   OH TYR A 161       7.923  25.223  14.176  4.00  1.00            
ATOM   1212    C TYR A 161       3.869  18.731  14.587  4.00  1.00            
ATOM   1213    O TYR A 161       3.628  18.676  13.381  4.00  1.00            
ATOM   1214    N TYR A 162       3.152  18.036  15.487  4.00  1.00            
ATOM   1215   CA TYR A 162       2.010  17.247  15.101  4.00  1.00            
ATOM   1216   CB TYR A 162       2.313  15.737  15.117  4.00  1.00            
ATOM   1217   CG TYR A 162       1.143  14.966  14.605  4.00  1.00            
ATOM   1218  CD1 TYR A 162       0.897  14.916  13.254  4.00  1.00            
ATOM   1219  CD2 TYR A 162       0.313  14.275  15.459  4.00  1.00            
ATOM   1220  CE1 TYR A 162      -0.165  14.201  12.755  4.00  1.00            
ATOM   1221  CE2 TYR A 162      -0.753  13.555  14.965  4.00  1.00            
ATOM   1222   CZ TYR A 162      -0.994  13.518  13.612  4.00  1.00            
ATOM   1223   OH TYR A 162      -2.083  12.783  13.097  4.00  1.00            
ATOM   1224    C TYR A 162       1.036  17.520  16.199  4.00  1.00            
ATOM   1225    O TYR A 162       1.433  17.944  17.282  4.00  1.00            
ATOM   1226    N ASN A 163      -0.271  17.336  15.952  1.00  1.00            
ATOM   1227   CA ASN A 163      -1.181  17.557  17.034  1.00  1.00            
ATOM   1228   CB ASN A 163      -2.000  18.856  16.896  1.00  1.00            
ATOM   1229   CG ASN A 163      -1.050  20.042  17.071  1.00  1.00            
ATOM   1230  OD1 ASN A 163      -0.118  20.001  17.874  1.00  1.00            
ATOM   1231  ND2 ASN A 163      -1.292  21.134  16.297  1.00  1.00            
ATOM   1232    C ASN A 163      -2.102  16.394  17.050  1.00  1.00            
ATOM   1233    O ASN A 163      -2.350  15.770  16.020  1.00  1.00            
ATOM   1234    N ARG A 164      -2.626  16.056  18.237  1.00  1.00            
ATOM   1235   CA ARG A 164      -3.435  14.884  18.288  1.00  1.00            
ATOM   1236   CB ARG A 164      -3.960  14.544  19.699  1.00  1.00            
ATOM   1237   CG ARG A 164      -2.885  14.033  20.664  1.00  1.00            
ATOM   1238   CD ARG A 164      -3.433  13.561  22.015  1.00  1.00            
ATOM   1239   NE ARG A 164      -3.927  12.164  21.840  1.00  1.00            
ATOM   1240   CZ ARG A 164      -4.799  11.635  22.747  1.00  1.00            
ATOM   1241  NH1 ARG A 164      -5.203  12.392  23.807  1.00  1.00            
ATOM   1242  NH2 ARG A 164      -5.278  10.364  22.596  1.00  1.00            
ATOM   1243    C ARG A 164      -4.627  15.056  17.409  1.00  1.00            
ATOM   1244    O ARG A 164      -4.945  14.168  16.620  1.00  1.00            
ATOM   1245    N ASP A 165      -5.315  16.211  17.503  1.00  1.00            
ATOM   1246   CA ASP A 165      -6.516  16.348  16.732  1.00  1.00            
ATOM   1247   CB ASP A 165      -7.788  16.309  17.599  1.00  1.00            
ATOM   1248   CG ASP A 165      -8.030  14.903  18.127  1.00  1.00            
ATOM   1249  OD1 ASP A 165      -7.590  13.928  17.463  1.00  1.00            
ATOM   1250  OD2 ASP A 165      -8.673  14.791  19.204  1.00  1.00            
ATOM   1251    C ASP A 165      -6.574  17.752  16.050  1.00  1.00            
ATOM   1252    O ASP A 165      -6.364  17.843  14.841  1.00  1.00            
ATOM   1253    N SER A 171      -6.835  18.879  16.808  1.00  1.00            
ATOM   1254   CA SER A 171      -7.175  20.257  16.374  1.00  1.00            
ATOM   1255   CB SER A 171      -7.169  21.251  17.550  1.00  1.00            
ATOM   1256   OG SER A 171      -7.507  22.554  17.097  1.00  1.00            
ATOM   1257    C SER A 171      -6.275  20.826  15.283  1.00  1.00            
ATOM   1258    O SER A 171      -6.489  20.525  14.110  1.00  1.00            
ATOM   1259    N LEU A 172      -5.244  21.656  15.605  1.00  1.00            
ATOM   1260   CA LEU A 172      -4.397  22.210  14.558  1.00  1.00            
ATOM   1261   CB LEU A 172      -3.359  23.186  15.124  1.00  1.00            
ATOM   1262   CG LEU A 172      -4.065  24.393  15.772  1.00  1.00            
ATOM   1263  CD1 LEU A 172      -3.066  25.408  16.343  1.00  1.00            
ATOM   1264  CD2 LEU A 172      -5.077  25.025  14.803  1.00  1.00            
ATOM   1265    C LEU A 172      -3.761  20.990  14.018  1.00  1.00            
ATOM   1266    O LEU A 172      -3.237  20.164  14.763  1.00  1.00            
ATOM   1267    N GLY A 173      -3.819  20.826  12.694  1.00  1.00            
ATOM   1268   CA GLY A 173      -3.384  19.577  12.174  1.00  1.00            
ATOM   1269    C GLY A 173      -1.950  19.341  12.469  1.00  1.00            
ATOM   1270    O GLY A 173      -1.571  18.243  12.874  1.00  1.00            
ATOM   1271    N GLY A 174      -1.108  20.368  12.269  4.00  1.00            
ATOM   1272   CA GLY A 174       0.281  20.154  12.522  4.00  1.00            
ATOM   1273    C GLY A 174       1.039  21.187  11.804  4.00  1.00            
ATOM   1274    O GLY A 174       0.481  21.992  11.059  4.00  1.00            
ATOM   1275    N GLN A 175       2.359  21.189  12.016  4.00  1.00            
ATOM   1276   CA GLN A 175       3.077  22.195  11.330  4.00  1.00            
ATOM   1277   CB GLN A 175       3.342  23.444  12.188  4.00  1.00            
ATOM   1278   CG GLN A 175       3.961  24.617  11.427  4.00  1.00            
ATOM   1279   CD GLN A 175       4.135  25.754  12.424  4.00  1.00            
ATOM   1280  OE1 GLN A 175       4.859  25.626  13.409  4.00  1.00            
ATOM   1281  NE2 GLN A 175       3.440  26.896  12.170  4.00  1.00            
ATOM   1282    C GLN A 175       4.393  21.655  10.894  4.00  1.00            
ATOM   1283    O GLN A 175       4.958  20.745  11.500  4.00  1.00            
ATOM   1284    N ILE A 176       4.886  22.219   9.779  4.00  1.00            
ATOM   1285   CA ILE A 176       6.149  21.883   9.203  4.00  1.00            
ATOM   1286   CB ILE A 176       5.945  21.254   7.862  4.00  1.00            
ATOM   1287  CG1 ILE A 176       5.234  19.901   8.019  4.00  1.00            
ATOM   1288  CG2 ILE A 176       7.284  21.214   7.123  4.00  1.00            
ATOM   1289  CD1 ILE A 176       4.689  19.341   6.704  4.00  1.00            
ATOM   1290    C ILE A 176       6.837  23.194   8.987  4.00  1.00            
ATOM   1291    O ILE A 176       6.272  24.103   8.379  4.00  1.00            
ATOM   1292    N VAL A 177       8.067  23.351   9.511  4.00  1.00            
ATOM   1293   CA VAL A 177       8.779  24.563   9.240  4.00  1.00            
ATOM   1294   CB VAL A 177       8.987  25.435  10.443  4.00  1.00            
ATOM   1295  CG1 VAL A 177       7.611  25.985  10.857  4.00  1.00            
ATOM   1296  CG2 VAL A 177       9.646  24.611  11.557  4.00  1.00            
ATOM   1297    C VAL A 177      10.085  24.182   8.629  4.00  1.00            
ATOM   1298    O VAL A 177      10.806  23.336   9.155  4.00  1.00            
ATOM   1299    N LEU A 178      10.410  24.776   7.461  4.00  1.00            
ATOM   1300   CA LEU A 178      11.666  24.443   6.863  4.00  1.00            
ATOM   1301   CB LEU A 178      11.573  24.066   5.374  4.00  1.00            
ATOM   1302   CG LEU A 178      12.830  23.341   4.853  4.00  1.00            
ATOM   1303  CD1 LEU A 178      12.663  22.935   3.382  4.00  1.00            
ATOM   1304  CD2 LEU A 178      14.110  24.151   5.109  4.00  1.00            
ATOM   1305    C LEU A 178      12.509  25.666   7.073  4.00  1.00            
ATOM   1306    O LEU A 178      12.083  26.772   6.747  4.00  1.00            
ATOM   1307    N GLY A 179      13.721  25.515   7.652  1.00  1.00            
ATOM   1308   CA GLY A 179      14.548  26.677   7.858  1.00  1.00            
ATOM   1309    C GLY A 179      14.502  27.167   9.274  1.00  1.00            
ATOM   1310    O GLY A 179      14.921  28.291   9.550  1.00  1.00            
ATOM   1311    N GLY A 180      13.988  26.366  10.223  1.00  1.00            
ATOM   1312   CA GLY A 180      14.046  26.843  11.574  1.00  1.00            
ATOM   1313    C GLY A 180      13.089  26.028  12.376  1.00  1.00            
ATOM   1314    O GLY A 180      12.673  24.951  11.953  1.00  1.00            
ATOM   1315    N SER A 181      12.726  26.539  13.569  1.00  1.00            
ATOM   1316   CA SER A 181      11.815  25.874  14.459  1.00  1.00            
ATOM   1317   CB SER A 181      12.502  25.319  15.719  1.00  1.00            
ATOM   1318   OG SER A 181      13.037  26.385  16.492  1.00  1.00            
ATOM   1319    C SER A 181      10.851  26.908  14.920  1.00  1.00            
ATOM   1320    O SER A 181      10.853  28.043  14.446  1.00  1.00            
ATOM   1321    N ASP A 182       9.973  26.504  15.851  1.00  1.00            
ATOM   1322   CA ASP A 182       9.005  27.391  16.401  1.00  1.00            
ATOM   1323   CB ASP A 182       7.813  26.620  17.022  1.00  1.00            
ATOM   1324   CG ASP A 182       8.284  25.550  18.005  1.00  1.00            
ATOM   1325  OD1 ASP A 182       9.513  25.483  18.275  1.00  1.00            
ATOM   1326  OD2 ASP A 182       7.411  24.792  18.506  1.00  1.00            
ATOM   1327    C ASP A 182       9.734  28.368  17.325  1.00  1.00            
ATOM   1328    O ASP A 182      10.648  28.995  16.789  1.00  1.00            
ATOM   1329    N PRO A 183       9.526  28.647  18.610  2.00  1.00            
ATOM   1330   CA PRO A 183       8.538  28.096  19.500  2.00  1.00            
ATOM   1331   CD PRO A 183      10.525  29.415  19.340  2.00  1.00            
ATOM   1332   CB PRO A 183       8.998  28.432  20.920  2.00  1.00            
ATOM   1333   CG PRO A 183       9.925  29.643  20.737  2.00  1.00            
ATOM   1334    C PRO A 183       7.155  28.612  19.237  2.00  1.00            
ATOM   1335    O PRO A 183       6.981  29.767  18.853  2.00  1.00            
ATOM   1336    N GLN A 184       6.176  27.725  19.454  2.00  1.00            
ATOM   1337   CA GLN A 184       4.758  27.910  19.404  2.00  1.00            
ATOM   1338   CB GLN A 184       4.154  27.730  18.004  2.00  1.00            
ATOM   1339   CG GLN A 184       4.666  28.745  16.981  2.00  1.00            
ATOM   1340   CD GLN A 184       4.158  30.125  17.375  2.00  1.00            
ATOM   1341  OE1 GLN A 184       4.549  30.677  18.402  2.00  1.00            
ATOM   1342  NE2 GLN A 184       3.258  30.698  16.533  2.00  1.00            
ATOM   1343    C GLN A 184       4.376  26.711  20.190  2.00  1.00            
ATOM   1344    O GLN A 184       3.841  26.791  21.295  2.00  1.00            
ATOM   1345    N HIS A 185       4.711  25.548  19.597  2.00  1.00            
ATOM   1346   CA HIS A 185       4.525  24.284  20.227  2.00  1.00            
ATOM   1347  ND1 HIS A 185       1.447  23.771  19.180  2.00  1.00            
ATOM   1348   CG HIS A 185       2.694  23.735  18.602  2.00  1.00            
ATOM   1349   CB HIS A 185       3.932  23.238  19.279  2.00  1.00            
ATOM   1350  NE2 HIS A 185       1.221  24.588  17.124  2.00  1.00            
ATOM   1351  CD2 HIS A 185       2.539  24.235  17.346  2.00  1.00            
ATOM   1352  CE1 HIS A 185       0.603  24.290  18.252  2.00  1.00            
ATOM   1353    C HIS A 185       5.883  23.794  20.584  2.00  1.00            
ATOM   1354    O HIS A 185       6.414  22.884  19.950  2.00  1.00            
ATOM   1355    N TYR A 186       6.485  24.395  21.618  4.00  1.00            
ATOM   1356   CA TYR A 186       7.818  24.018  21.950  4.00  1.00            
ATOM   1357   CB TYR A 186       8.774  24.922  21.146  4.00  1.00            
ATOM   1358   CG TYR A 186      10.211  24.729  21.466  4.00  1.00            
ATOM   1359  CD1 TYR A 186      10.870  23.579  21.106  4.00  1.00            
ATOM   1360  CD2 TYR A 186      10.903  25.742  22.088  4.00  1.00            
ATOM   1361  CE1 TYR A 186      12.205  23.432  21.393  4.00  1.00            
ATOM   1362  CE2 TYR A 186      12.237  25.601  22.376  4.00  1.00            
ATOM   1363   CZ TYR A 186      12.887  24.442  22.030  4.00  1.00            
ATOM   1364   OH TYR A 186      14.256  24.289  22.320  4.00  1.00            
ATOM   1365    C TYR A 186       7.965  24.249  23.411  4.00  1.00            
ATOM   1366    O TYR A 186       7.395  25.190  23.960  4.00  1.00            
ATOM   1367    N GLU A 187       8.712  23.372  24.099  4.00  1.00            
ATOM   1368   CA GLU A 187       8.889  23.635  25.491  4.00  1.00            
ATOM   1369   CB GLU A 187       8.069  22.746  26.442  4.00  1.00            
ATOM   1370   CG GLU A 187       6.558  22.960  26.383  4.00  1.00            
ATOM   1371   CD GLU A 187       5.940  22.125  27.498  4.00  1.00            
ATOM   1372  OE1 GLU A 187       6.716  21.610  28.345  4.00  1.00            
ATOM   1373  OE2 GLU A 187       4.686  21.996  27.522  4.00  1.00            
ATOM   1374    C GLU A 187      10.313  23.349  25.824  4.00  1.00            
ATOM   1375    O GLU A 187      10.956  22.496  25.214  4.00  1.00            
ATOM   1376    N GLY A 188      10.847  24.082  26.816  4.00  1.00            
ATOM   1377   CA GLY A 188      12.187  23.840  27.244  4.00  1.00            
ATOM   1378    C GLY A 188      13.096  24.144  26.109  4.00  1.00            
ATOM   1379    O GLY A 188      12.941  25.152  25.423  4.00  1.00            
ATOM   1380    N ASN A 189      14.094  23.266  25.908  4.00  1.00            
ATOM   1381   CA ASN A 189      15.032  23.420  24.842  4.00  1.00            
ATOM   1382   CB ASN A 189      16.461  23.767  25.290  4.00  1.00            
ATOM   1383   CG ASN A 189      16.515  25.224  25.714  4.00  1.00            
ATOM   1384  OD1 ASN A 189      15.528  25.793  26.178  4.00  1.00            
ATOM   1385  ND2 ASN A 189      17.709  25.852  25.541  4.00  1.00            
ATOM   1386    C ASN A 189      15.145  22.077  24.188  4.00  1.00            
ATOM   1387    O ASN A 189      14.575  21.093  24.657  4.00  1.00            
ATOM   1388    N PHE A 190      15.886  22.016  23.062  4.00  1.00            
ATOM   1389   CA PHE A 190      16.062  20.794  22.334  4.00  1.00            
ATOM   1390   CB PHE A 190      16.475  20.991  20.860  4.00  1.00            
ATOM   1391   CG PHE A 190      15.439  21.754  20.095  4.00  1.00            
ATOM   1392  CD1 PHE A 190      14.351  21.123  19.536  4.00  1.00            
ATOM   1393  CD2 PHE A 190      15.564  23.117  19.936  4.00  1.00            
ATOM   1394  CE1 PHE A 190      13.410  21.838  18.833  4.00  1.00            
ATOM   1395  CE2 PHE A 190      14.628  23.840  19.234  4.00  1.00            
ATOM   1396   CZ PHE A 190      13.547  23.198  18.681  4.00  1.00            
ATOM   1397    C PHE A 190      17.188  20.016  22.950  4.00  1.00            
ATOM   1398    O PHE A 190      18.121  20.593  23.508  4.00  1.00            
ATOM   1399    N HIS A 191      17.108  18.667  22.874  4.00  1.00            
ATOM   1400   CA HIS A 191      18.176  17.795  23.295  4.00  1.00            
ATOM   1401  ND1 HIS A 191      16.816  17.766  26.325  4.00  1.00            
ATOM   1402   CG HIS A 191      17.830  17.098  25.679  4.00  1.00            
ATOM   1403   CB HIS A 191      17.779  16.659  24.249  4.00  1.00            
ATOM   1404  NE2 HIS A 191      18.477  17.560  27.791  4.00  1.00            
ATOM   1405  CD2 HIS A 191      18.835  16.977  26.590  4.00  1.00            
ATOM   1406  CE1 HIS A 191      17.256  18.020  27.583  4.00  1.00            
ATOM   1407    C HIS A 191      18.721  17.183  22.062  4.00  1.00            
ATOM   1408    O HIS A 191      18.039  17.100  21.042  4.00  1.00            
ATOM   1409    N TYR A 192      19.980  16.721  22.120  4.00  1.00            
ATOM   1410   CA TYR A 192      20.532  16.295  20.879  4.00  1.00            
ATOM   1411   CB TYR A 192      21.732  17.124  20.391  4.00  1.00            
ATOM   1412   CG TYR A 192      21.264  18.454  19.926  4.00  1.00            
ATOM   1413  CD1 TYR A 192      20.860  18.610  18.622  4.00  1.00            
ATOM   1414  CD2 TYR A 192      21.226  19.537  20.774  4.00  1.00            
ATOM   1415  CE1 TYR A 192      20.427  19.829  18.164  4.00  1.00            
ATOM   1416  CE2 TYR A 192      20.794  20.762  20.320  4.00  1.00            
ATOM   1417   CZ TYR A 192      20.394  20.906  19.013  4.00  1.00            
ATOM   1418   OH TYR A 192      19.948  22.158  18.538  4.00  1.00            
ATOM   1419    C TYR A 192      21.038  14.899  20.907  4.00  1.00            
ATOM   1420    O TYR A 192      21.355  14.326  21.947  4.00  1.00            
ATOM   1421    N ILE A 193      21.081  14.329  19.687  4.00  1.00            
ATOM   1422   CA ILE A 193      21.584  13.023  19.414  4.00  1.00            
ATOM   1423   CB ILE A 193      20.489  12.003  19.376  4.00  1.00            
ATOM   1424  CG1 ILE A 193      19.848  11.903  20.773  4.00  1.00            
ATOM   1425  CG2 ILE A 193      21.061  10.678  18.848  4.00  1.00            
ATOM   1426  CD1 ILE A 193      18.524  11.142  20.797  4.00  1.00            
ATOM   1427    C ILE A 193      22.259  13.094  18.074  4.00  1.00            
ATOM   1428    O ILE A 193      21.954  13.974  17.272  4.00  1.00            
ATOM   1429    N ASN A 194      23.220  12.185  17.795  4.00  1.00            
ATOM   1430   CA ASN A 194      23.880  12.261  16.520  4.00  1.00            
ATOM   1431   CB ASN A 194      25.411  12.364  16.591  4.00  1.00            
ATOM   1432   CG ASN A 194      25.863  13.045  15.303  4.00  1.00            
ATOM   1433  OD1 ASN A 194      25.891  14.273  15.226  4.00  1.00            
ATOM   1434  ND2 ASN A 194      26.221  12.246  14.263  4.00  1.00            
ATOM   1435    C ASN A 194      23.533  11.024  15.745  4.00  1.00            
ATOM   1436    O ASN A 194      23.260   9.973  16.321  4.00  1.00            
ATOM   1437    N LEU A 195      23.519  11.131  14.398  1.00  1.00            
ATOM   1438   CA LEU A 195      23.184  10.024  13.540  1.00  1.00            
ATOM   1439   CB LEU A 195      23.192  10.383  12.040  1.00  1.00            
ATOM   1440   CG LEU A 195      22.074  11.331  11.572  1.00  1.00            
ATOM   1441  CD1 LEU A 195      20.713  10.628  11.544  1.00  1.00            
ATOM   1442  CD2 LEU A 195      22.041  12.608  12.417  1.00  1.00            
ATOM   1443    C LEU A 195      24.265   9.022  13.684  1.00  1.00            
ATOM   1444    O LEU A 195      25.427   9.367  13.892  1.00  1.00            
ATOM   1445    N ILE A 196      23.892   7.735  13.590  1.00  1.00            
ATOM   1446   CA ILE A 196      24.907   6.737  13.630  1.00  1.00            
ATOM   1447   CB ILE A 196      24.380   5.335  13.497  1.00  1.00            
ATOM   1448  CG1 ILE A 196      25.552   4.339  13.519  1.00  1.00            
ATOM   1449  CG2 ILE A 196      23.466   5.240  12.265  1.00  1.00            
ATOM   1450  CD1 ILE A 196      25.116   2.876  13.500  1.00  1.00            
ATOM   1451    C ILE A 196      25.772   7.019  12.449  1.00  1.00            
ATOM   1452    O ILE A 196      26.998   7.019  12.541  1.00  1.00            
ATOM   1453    N LYS A 197      25.138   7.288  11.295  1.00  1.00            
ATOM   1454   CA LYS A 197      25.896   7.578  10.123  1.00  1.00            
ATOM   1455   CB LYS A 197      26.211   6.320   9.294  1.00  1.00            
ATOM   1456   CG LYS A 197      27.166   6.528   8.118  1.00  1.00            
ATOM   1457   CD LYS A 197      27.752   5.207   7.612  1.00  1.00            
ATOM   1458   CE LYS A 197      28.497   5.330   6.281  1.00  1.00            
ATOM   1459   NZ LYS A 197      29.475   6.439   6.339  1.00  1.00            
ATOM   1460    C LYS A 197      25.062   8.475   9.293  1.00  1.00            
ATOM   1461    O LYS A 197      23.857   8.590   9.503  1.00  1.00            
ATOM   1462    N THR A 198      25.690   9.154   8.325  3.00  1.00            
ATOM   1463   CA THR A 198      24.904  10.026   7.518  3.00  1.00            
ATOM   1464   CB THR A 198      25.710  11.031   6.760  3.00  1.00            
ATOM   1465  OG1 THR A 198      24.849  11.978   6.148  3.00  1.00            
ATOM   1466  CG2 THR A 198      26.523  10.287   5.688  3.00  1.00            
ATOM   1467    C THR A 198      24.216   9.177   6.504  3.00  1.00            
ATOM   1468    O THR A 198      24.522   7.996   6.347  3.00  1.00            
ATOM   1469    N GLY A 199      23.233   9.773   5.809  3.00  1.00            
ATOM   1470   CA GLY A 199      22.557   9.085   4.755  3.00  1.00            
ATOM   1471    C GLY A 199      21.224   8.646   5.243  3.00  1.00            
ATOM   1472    O GLY A 199      20.271   8.528   4.471  3.00  1.00            
ATOM   1473    N VAL A 200      21.108   8.389   6.552  1.00  1.00            
ATOM   1474   CA VAL A 200      19.822   7.974   7.002  1.00  1.00            
ATOM   1475   CB VAL A 200      19.691   6.482   7.132  1.00  1.00            
ATOM   1476  CG1 VAL A 200      20.804   5.962   8.055  1.00  1.00            
ATOM   1477  CG2 VAL A 200      18.271   6.154   7.628  1.00  1.00            
ATOM   1478    C VAL A 200      19.550   8.606   8.310  1.00  1.00            
ATOM   1479    O VAL A 200      20.459   8.798   9.117  1.00  1.00            
ATOM   1480    N TRP A 201      18.275   8.971   8.549  1.00  1.00            
ATOM   1481   CA TRP A 201      18.028   9.533   9.832  1.00  1.00            
ATOM   1482   CB TRP A 201      16.767  10.402   9.971  1.00  1.00            
ATOM   1483   CG TRP A 201      16.619  10.937  11.379  1.00  1.00            
ATOM   1484  CD2 TRP A 201      15.601  11.847  11.825  1.00  1.00            
ATOM   1485  CD1 TRP A 201      17.395  10.673  12.471  1.00  1.00            
ATOM   1486  NE1 TRP A 201      16.914  11.338  13.565  1.00  1.00            
ATOM   1487  CE2 TRP A 201      15.816  12.072  13.184  1.00  1.00            
ATOM   1488  CE3 TRP A 201      14.574  12.448  11.159  1.00  1.00            
ATOM   1489  CZ2 TRP A 201      15.004  12.903  13.905  1.00  1.00            
ATOM   1490  CZ3 TRP A 201      13.757  13.284  11.890  1.00  1.00            
ATOM   1491  CH2 TRP A 201      13.968  13.508  13.236  1.00  1.00            
ATOM   1492    C TRP A 201      17.863   8.375  10.708  1.00  1.00            
ATOM   1493    O TRP A 201      16.759   7.880  10.929  1.00  1.00            
ATOM   1494    N GLN A 202      19.003   7.925  11.235  4.00  1.00            
ATOM   1495   CA GLN A 202      18.975   6.834  12.132  4.00  1.00            
ATOM   1496   CB GLN A 202      19.837   5.636  11.707  4.00  1.00            
ATOM   1497   CG GLN A 202      19.262   4.854  10.524  4.00  1.00            
ATOM   1498   CD GLN A 202      20.229   3.723  10.223  4.00  1.00            
ATOM   1499  OE1 GLN A 202      19.927   2.810   9.456  4.00  1.00            
ATOM   1500  NE2 GLN A 202      21.435   3.786  10.850  4.00  1.00            
ATOM   1501    C GLN A 202      19.519   7.350  13.418  4.00  1.00            
ATOM   1502    O GLN A 202      20.157   8.400  13.464  4.00  1.00            
ATOM   1503    N ILE A 203      19.243   6.635  14.518  4.00  1.00            
ATOM   1504   CA ILE A 203      19.685   7.154  15.769  4.00  1.00            
ATOM   1505   CB ILE A 203      18.586   7.920  16.440  4.00  1.00            
ATOM   1506  CG1 ILE A 203      18.056   8.996  15.475  4.00  1.00            
ATOM   1507  CG2 ILE A 203      19.122   8.494  17.761  4.00  1.00            
ATOM   1508  CD1 ILE A 203      16.708   9.588  15.883  4.00  1.00            
ATOM   1509    C ILE A 203      20.026   6.006  16.654  4.00  1.00            
ATOM   1510    O ILE A 203      19.430   4.936  16.549  4.00  1.00            
ATOM   1511    N GLN A 204      21.008   6.187  17.556  4.00  1.00            
ATOM   1512   CA GLN A 204      21.249   5.106  18.457  4.00  1.00            
ATOM   1513   CB GLN A 204      22.606   5.095  19.179  4.00  1.00            
ATOM   1514   CG GLN A 204      22.687   3.878  20.109  4.00  1.00            
ATOM   1515   CD GLN A 204      23.996   3.849  20.883  4.00  1.00            
ATOM   1516  OE1 GLN A 204      24.397   4.825  21.515  4.00  1.00            
ATOM   1517  NE2 GLN A 204      24.669   2.669  20.847  4.00  1.00            
ATOM   1518    C GLN A 204      20.229   5.211  19.544  4.00  1.00            
ATOM   1519    O GLN A 204      19.837   6.312  19.927  4.00  1.00            
ATOM   1520    N MET A 205      19.763   4.054  20.061  4.00  1.00            
ATOM   1521   CA MET A 205      18.782   4.072  21.106  4.00  1.00            
ATOM   1522   CB MET A 205      17.410   3.533  20.654  4.00  1.00            
ATOM   1523   CG MET A 205      16.311   3.607  21.719  4.00  1.00            
ATOM   1524   SD MET A 205      14.761   2.763  21.265  4.00  1.00            
ATOM   1525   CE MET A 205      14.340   3.784  19.822  4.00  1.00            
ATOM   1526    C MET A 205      19.231   3.176  22.209  4.00  1.00            
ATOM   1527    O MET A 205      19.611   2.025  21.993  4.00  1.00            
ATOM   1528    N LYS A 206      19.219   3.723  23.437  1.00  1.00            
ATOM   1529   CA LYS A 206      19.650   2.993  24.586  1.00  1.00            
ATOM   1530   CB LYS A 206      19.880   3.895  25.810  1.00  1.00            
ATOM   1531   CG LYS A 206      20.952   4.962  25.573  1.00  1.00            
ATOM   1532   CD LYS A 206      21.091   5.990  26.700  1.00  1.00            
ATOM   1533   CE LYS A 206      19.777   6.378  27.376  1.00  1.00            
ATOM   1534   NZ LYS A 206      19.498   5.438  28.486  1.00  1.00            
ATOM   1535    C LYS A 206      18.711   1.912  25.005  1.00  1.00            
ATOM   1536    O LYS A 206      19.125   0.767  25.167  1.00  1.00            
ATOM   1537    N GLY A 207      17.411   2.223  25.179  1.00  1.00            
ATOM   1538   CA GLY A 207      16.576   1.173  25.684  1.00  1.00            
ATOM   1539    C GLY A 207      15.158   1.622  25.686  1.00  1.00            
ATOM   1540    O GLY A 207      14.837   2.752  25.320  1.00  1.00            
ATOM   1541    N VAL A 208      14.265   0.701  26.088  4.00  1.00            
ATOM   1542   CA VAL A 208      12.880   1.023  26.224  4.00  1.00            
ATOM   1543   CB VAL A 208      11.942   0.097  25.521  4.00  1.00            
ATOM   1544  CG1 VAL A 208      12.326   0.025  24.033  4.00  1.00            
ATOM   1545  CG2 VAL A 208      11.936  -1.233  26.276  4.00  1.00            
ATOM   1546    C VAL A 208      12.641   0.817  27.675  4.00  1.00            
ATOM   1547    O VAL A 208      13.447   0.164  28.333  4.00  1.00            
ATOM   1548    N SER A 209      11.584   1.414  28.250  4.00  1.00            
ATOM   1549   CA SER A 209      11.429   1.120  29.641  4.00  1.00            
ATOM   1550   CB SER A 209      12.190   2.110  30.540  4.00  1.00            
ATOM   1551   OG SER A 209      11.691   3.429  30.367  4.00  1.00            
ATOM   1552    C SER A 209       9.993   1.185  30.012  4.00  1.00            
ATOM   1553    O SER A 209       9.410   2.263  30.118  4.00  1.00            
ATOM   1554    N VAL A 210       9.378   0.019  30.262  4.00  1.00            
ATOM   1555   CA VAL A 210       8.027   0.105  30.696  4.00  1.00            
ATOM   1556   CB VAL A 210       7.171  -1.097  30.394  4.00  1.00            
ATOM   1557  CG1 VAL A 210       7.659  -2.309  31.206  4.00  1.00            
ATOM   1558  CG2 VAL A 210       5.709  -0.713  30.678  4.00  1.00            
ATOM   1559    C VAL A 210       8.101   0.271  32.173  4.00  1.00            
ATOM   1560    O VAL A 210       8.833  -0.446  32.854  4.00  1.00            
ATOM   1561    N GLY A 211       7.370   1.256  32.716  3.00  1.00            
ATOM   1562   CA GLY A 211       7.457   1.436  34.129  3.00  1.00            
ATOM   1563    C GLY A 211       8.870   1.834  34.409  3.00  1.00            
ATOM   1564    O GLY A 211       9.550   2.403  33.556  3.00  1.00            
ATOM   1565    N SER A 212       9.338   1.533  35.635  3.00  1.00            
ATOM   1566   CA SER A 212      10.664   1.866  36.061  3.00  1.00            
ATOM   1567   CB SER A 212      10.869   1.757  37.582  3.00  1.00            
ATOM   1568   OG SER A 212      12.195   2.145  37.909  3.00  1.00            
ATOM   1569    C SER A 212      11.650   0.935  35.413  3.00  1.00            
ATOM   1570    O SER A 212      12.858   1.147  35.517  3.00  1.00            
ATOM   1571    N SER A 213      11.168  -0.123  34.723  4.00  1.00            
ATOM   1572   CA SER A 213      12.069  -1.118  34.201  4.00  1.00            
ATOM   1573   CB SER A 213      11.619  -2.561  34.496  4.00  1.00            
ATOM   1574   OG SER A 213      11.699  -2.822  35.889  4.00  1.00            
ATOM   1575    C SER A 213      12.272  -1.019  32.723  4.00  1.00            
ATOM   1576    O SER A 213      11.430  -0.509  31.985  4.00  1.00            
ATOM   1577    N THR A 214      13.463  -1.491  32.285  4.00  1.00            
ATOM   1578   CA THR A 214      13.883  -1.462  30.913  4.00  1.00            
ATOM   1579   CB THR A 214      15.269  -2.008  30.750  4.00  1.00            
ATOM   1580  OG1 THR A 214      16.180  -1.300  31.575  4.00  1.00            
ATOM   1581  CG2 THR A 214      15.672  -1.864  29.274  4.00  1.00            
ATOM   1582    C THR A 214      12.999  -2.303  30.022  4.00  1.00            
ATOM   1583    O THR A 214      12.165  -1.797  29.275  4.00  1.00            
ATOM   1584    N LEU A 215      13.122  -3.638  30.137  4.00  1.00            
ATOM   1585   CA LEU A 215      12.379  -4.605  29.372  4.00  1.00            
ATOM   1586   CB LEU A 215      10.864  -4.599  29.636  4.00  1.00            
ATOM   1587   CG LEU A 215      10.539  -5.287  30.978  4.00  1.00            
ATOM   1588  CD1 LEU A 215      11.124  -4.516  32.174  4.00  1.00            
ATOM   1589  CD2 LEU A 215       9.043  -5.600  31.117  4.00  1.00            
ATOM   1590    C LEU A 215      12.664  -4.635  27.886  4.00  1.00            
ATOM   1591    O LEU A 215      12.001  -5.394  27.178  4.00  1.00            
ATOM   1592    N LEU A 216      13.637  -3.871  27.335  4.00  1.00            
ATOM   1593   CA LEU A 216      13.892  -4.087  25.924  4.00  1.00            
ATOM   1594   CB LEU A 216      12.705  -3.757  24.998  4.00  1.00            
ATOM   1595   CG LEU A 216      12.976  -3.979  23.496  4.00  1.00            
ATOM   1596  CD1 LEU A 216      13.246  -5.455  23.166  4.00  1.00            
ATOM   1597  CD2 LEU A 216      11.860  -3.367  22.636  4.00  1.00            
ATOM   1598    C LEU A 216      15.067  -3.275  25.463  4.00  1.00            
ATOM   1599    O LEU A 216      15.477  -2.310  26.108  4.00  1.00            
ATOM   1600    N CYS A 217      15.652  -3.689  24.317  1.00  1.00            
ATOM   1601   CA CYS A 217      16.695  -2.969  23.643  1.00  1.00            
ATOM   1602   CB CYS A 217      16.226  -1.587  23.151  1.00  1.00            
ATOM   1603   SG CYS A 217      14.777  -1.658  22.056  1.00  1.00            
ATOM   1604    C CYS A 217      17.844  -2.703  24.574  1.00  1.00            
ATOM   1605    O CYS A 217      18.379  -1.597  24.594  1.00  1.00            
ATOM   1606    N GLU A 218      18.264  -3.699  25.371  3.00  1.00            
ATOM   1607   CA GLU A 218      19.326  -3.472  26.315  3.00  1.00            
ATOM   1608   CB GLU A 218      19.543  -4.707  27.217  3.00  1.00            
ATOM   1609   CG GLU A 218      20.653  -4.575  28.266  3.00  1.00            
ATOM   1610   CD GLU A 218      20.717  -5.885  29.049  3.00  1.00            
ATOM   1611  OE1 GLU A 218      19.657  -6.297  29.591  3.00  1.00            
ATOM   1612  OE2 GLU A 218      21.822  -6.490  29.120  3.00  1.00            
ATOM   1613    C GLU A 218      20.633  -3.191  25.629  3.00  1.00            
ATOM   1614    O GLU A 218      21.308  -2.214  25.952  3.00  1.00            
ATOM   1615    N ASP A 219      21.021  -4.027  24.646  3.00  1.00            
ATOM   1616   CA ASP A 219      22.294  -3.844  24.003  3.00  1.00            
ATOM   1617   CB ASP A 219      22.673  -4.978  23.026  3.00  1.00            
ATOM   1618   CG ASP A 219      23.173  -6.159  23.856  3.00  1.00            
ATOM   1619  OD1 ASP A 219      23.253  -6.003  25.102  3.00  1.00            
ATOM   1620  OD2 ASP A 219      23.488  -7.226  23.258  3.00  1.00            
ATOM   1621    C ASP A 219      22.247  -2.546  23.282  3.00  1.00            
ATOM   1622    O ASP A 219      23.259  -1.858  23.157  3.00  1.00            
ATOM   1623    N GLY A 220      21.056  -2.172  22.789  1.00  1.00            
ATOM   1624   CA GLY A 220      20.914  -0.922  22.112  1.00  1.00            
ATOM   1625    C GLY A 220      20.606  -1.216  20.684  1.00  1.00            
ATOM   1626    O GLY A 220      21.424  -1.787  19.963  1.00  1.00            
ATOM   1627    N CYS A 221      19.395  -0.812  20.249  4.00  1.00            
ATOM   1628   CA CYS A 221      19.019  -0.985  18.882  4.00  1.00            
ATOM   1629   CB CYS A 221      17.724  -1.793  18.626  4.00  1.00            
ATOM   1630   SG CYS A 221      16.194  -0.972  19.159  4.00  1.00            
ATOM   1631    C CYS A 221      18.862   0.374  18.311  4.00  1.00            
ATOM   1632    O CYS A 221      18.787   1.369  19.029  4.00  1.00            
ATOM   1633    N LEU A 222      18.829   0.433  16.976  4.00  1.00            
ATOM   1634   CA LEU A 222      18.819   1.668  16.271  4.00  1.00            
ATOM   1635   CB LEU A 222      19.445   1.455  14.885  4.00  1.00            
ATOM   1636   CG LEU A 222      20.869   0.867  15.018  4.00  1.00            
ATOM   1637  CD1 LEU A 222      21.477   0.489  13.658  4.00  1.00            
ATOM   1638  CD2 LEU A 222      21.777   1.804  15.833  4.00  1.00            
ATOM   1639    C LEU A 222      17.414   2.168  16.140  4.00  1.00            
ATOM   1640    O LEU A 222      16.479   1.390  15.951  4.00  1.00            
ATOM   1641    N ALA A 223      17.230   3.501  16.256  4.00  1.00            
ATOM   1642   CA ALA A 223      15.922   4.076  16.129  4.00  1.00            
ATOM   1643   CB ALA A 223      15.527   4.959  17.322  4.00  1.00            
ATOM   1644    C ALA A 223      15.930   4.933  14.921  4.00  1.00            
ATOM   1645    O ALA A 223      16.786   5.795  14.754  4.00  1.00            
ATOM   1646    N LEU A 224      14.950   4.709  14.039  4.00  1.00            
ATOM   1647   CA LEU A 224      14.870   5.475  12.842  4.00  1.00            
ATOM   1648   CB LEU A 224      14.482   4.580  11.649  4.00  1.00            
ATOM   1649   CG LEU A 224      14.458   5.269  10.277  4.00  1.00            
ATOM   1650  CD1 LEU A 224      15.879   5.562   9.774  4.00  1.00            
ATOM   1651  CD2 LEU A 224      13.630   4.462   9.268  4.00  1.00            
ATOM   1652    C LEU A 224      13.715   6.401  13.084  4.00  1.00            
ATOM   1653    O LEU A 224      12.610   5.939  13.370  4.00  1.00            
ATOM   1654    N VAL A 225      13.927   7.732  13.020  4.00  1.00            
ATOM   1655   CA VAL A 225      12.802   8.609  13.204  4.00  1.00            
ATOM   1656   CB VAL A 225      13.131   9.958  13.776  4.00  1.00            
ATOM   1657  CG1 VAL A 225      11.866  10.834  13.733  4.00  1.00            
ATOM   1658  CG2 VAL A 225      13.685   9.767  15.197  4.00  1.00            
ATOM   1659    C VAL A 225      12.259   8.831  11.854  4.00  1.00            
ATOM   1660    O VAL A 225      12.957   9.286  10.950  4.00  1.00            
ATOM   1661    N ASP A 226      10.976   8.491  11.689  1.00  1.00            
ATOM   1662   CA ASP A 226      10.426   8.600  10.387  1.00  1.00            
ATOM   1663   CB ASP A 226      10.211   7.214   9.744  1.00  1.00            
ATOM   1664   CG ASP A 226       9.580   7.357   8.362  1.00  1.00            
ATOM   1665  OD1 ASP A 226       8.396   7.778   8.273  1.00  1.00            
ATOM   1666  OD2 ASP A 226      10.288   7.036   7.370  1.00  1.00            
ATOM   1667    C ASP A 226       9.098   9.254  10.475  1.00  1.00            
ATOM   1668    O ASP A 226       8.088   8.597  10.720  1.00  1.00            
ATOM   1669    N THR A 227       9.064  10.581  10.285  3.00  1.00            
ATOM   1670   CA THR A 227       7.777  11.176  10.150  3.00  1.00            
ATOM   1671   CB THR A 227       7.862  12.663  10.017  3.00  1.00            
ATOM   1672  OG1 THR A 227       8.696  12.996   8.918  3.00  1.00            
ATOM   1673  CG2 THR A 227       8.420  13.266  11.314  3.00  1.00            
ATOM   1674    C THR A 227       7.338  10.567   8.865  3.00  1.00            
ATOM   1675    O THR A 227       8.158  10.310   7.985  3.00  1.00            
ATOM   1676    N GLY A 228       6.038  10.296   8.718  3.00  1.00            
ATOM   1677   CA GLY A 228       5.646   9.611   7.531  3.00  1.00            
ATOM   1678    C GLY A 228       5.098   8.292   7.949  3.00  1.00            
ATOM   1679    O GLY A 228       4.210   7.742   7.299  3.00  1.00            
ATOM   1680    N ALA A 229       5.594   7.747   9.070  1.00  1.00            
ATOM   1681   CA ALA A 229       5.052   6.492   9.476  1.00  1.00            
ATOM   1682   CB ALA A 229       6.105   5.439   9.856  1.00  1.00            
ATOM   1683    C ALA A 229       4.204   6.761  10.670  1.00  1.00            
ATOM   1684    O ALA A 229       4.510   7.610  11.507  1.00  1.00            
ATOM   1685    N SER A 230       3.086   6.027  10.737  1.00  1.00            
ATOM   1686   CA SER A 230       2.044   6.256  11.681  1.00  1.00            
ATOM   1687   CB SER A 230       0.758   5.491  11.323  1.00  1.00            
ATOM   1688   OG SER A 230       0.162   6.052  10.164  1.00  1.00            
ATOM   1689    C SER A 230       2.358   5.935  13.107  1.00  1.00            
ATOM   1690    O SER A 230       1.988   6.695  14.000  1.00  1.00            
ATOM   1691    N TYR A 231       3.071   4.834  13.379  1.00  1.00            
ATOM   1692   CA TYR A 231       3.107   4.410  14.748  1.00  1.00            
ATOM   1693   CB TYR A 231       2.346   3.106  14.937  1.00  1.00            
ATOM   1694   CG TYR A 231       2.878   2.200  13.888  1.00  1.00            
ATOM   1695  CD1 TYR A 231       4.036   1.494  14.094  1.00  1.00            
ATOM   1696  CD2 TYR A 231       2.216   2.073  12.688  1.00  1.00            
ATOM   1697  CE1 TYR A 231       4.521   0.664  13.111  1.00  1.00            
ATOM   1698  CE2 TYR A 231       2.699   1.243  11.705  1.00  1.00            
ATOM   1699   CZ TYR A 231       3.855   0.536  11.918  1.00  1.00            
ATOM   1700   OH TYR A 231       4.358  -0.317  10.914  1.00  1.00            
ATOM   1701    C TYR A 231       4.502   4.209  15.211  1.00  1.00            
ATOM   1702    O TYR A 231       5.466   4.517  14.513  1.00  1.00            
ATOM   1703    N ILE A 232       4.628   3.709  16.456  4.00  1.00            
ATOM   1704   CA ILE A 232       5.936   3.568  17.001  4.00  1.00            
ATOM   1705   CB ILE A 232       5.921   2.879  18.337  4.00  1.00            
ATOM   1706  CG1 ILE A 232       5.074   3.635  19.376  4.00  1.00            
ATOM   1707  CG2 ILE A 232       7.381   2.674  18.759  4.00  1.00            
ATOM   1708  CD1 ILE A 232       3.570   3.594  19.101  4.00  1.00            
ATOM   1709    C ILE A 232       6.709   2.643  16.118  4.00  1.00            
ATOM   1710    O ILE A 232       7.658   3.072  15.477  4.00  1.00            
ATOM   1711    N SER A 233       6.273   1.375  15.982  4.00  1.00            
ATOM   1712   CA SER A 233       6.964   0.421  15.149  4.00  1.00            
ATOM   1713   CB SER A 233       7.371   0.962  13.766  4.00  1.00            
ATOM   1714   OG SER A 233       7.975  -0.067  12.998  4.00  1.00            
ATOM   1715    C SER A 233       8.194  -0.096  15.819  4.00  1.00            
ATOM   1716    O SER A 233       8.711   0.514  16.755  4.00  1.00            
ATOM   1717    N GLY A 234       8.681  -1.261  15.326  4.00  1.00            
ATOM   1718   CA GLY A 234       9.864  -1.910  15.822  4.00  1.00            
ATOM   1719    C GLY A 234       9.879  -3.297  15.287  4.00  1.00            
ATOM   1720    O GLY A 234       8.975  -3.710  14.564  4.00  1.00            
ATOM   1721    N SER A 235      10.925  -4.058  15.651  1.00  1.00            
ATOM   1722   CA SER A 235      11.039  -5.392  15.162  1.00  1.00            
ATOM   1723   CB SER A 235      12.391  -6.047  15.496  1.00  1.00            
ATOM   1724   OG SER A 235      13.445  -5.313  14.890  1.00  1.00            
ATOM   1725    C SER A 235       9.947  -6.192  15.803  1.00  1.00            
ATOM   1726    O SER A 235       9.489  -5.872  16.899  1.00  1.00            
ATOM   1727    N THR A 236       9.502  -7.258  15.108  2.00  1.00            
ATOM   1728   CA THR A 236       8.417  -8.092  15.543  2.00  1.00            
ATOM   1729   CB THR A 236       8.090  -9.149  14.526  2.00  1.00            
ATOM   1730  OG1 THR A 236       7.708  -8.535  13.304  2.00  1.00            
ATOM   1731  CG2 THR A 236       6.947 -10.032  15.055  2.00  1.00            
ATOM   1732    C THR A 236       8.792  -8.751  16.826  2.00  1.00            
ATOM   1733    O THR A 236       7.989  -8.837  17.752  2.00  1.00            
ATOM   1734    N SER A 237      10.044  -9.221  16.918  2.00  1.00            
ATOM   1735   CA SER A 237      10.488  -9.859  18.117  2.00  1.00            
ATOM   1736   CB SER A 237      11.970 -10.247  18.006  2.00  1.00            
ATOM   1737   OG SER A 237      12.730  -9.104  17.643  2.00  1.00            
ATOM   1738    C SER A 237      10.331  -8.866  19.231  2.00  1.00            
ATOM   1739    O SER A 237       9.857  -9.210  20.312  2.00  1.00            
ATOM   1740    N SER A 238      10.707  -7.592  18.986  2.00  1.00            
ATOM   1741   CA SER A 238      10.658  -6.570  20.000  2.00  1.00            
ATOM   1742   CB SER A 238      11.317  -5.253  19.555  2.00  1.00            
ATOM   1743   OG SER A 238      12.708  -5.453  19.345  2.00  1.00            
ATOM   1744    C SER A 238       9.252  -6.258  20.407  2.00  1.00            
ATOM   1745    O SER A 238       8.952  -6.186  21.598  2.00  1.00            
ATOM   1746    N ILE A 239       8.344  -6.089  19.429  2.00  1.00            
ATOM   1747   CA ILE A 239       7.009  -5.658  19.732  2.00  1.00            
ATOM   1748   CB ILE A 239       6.187  -5.418  18.491  2.00  1.00            
ATOM   1749  CG1 ILE A 239       4.975  -4.520  18.805  2.00  1.00            
ATOM   1750  CG2 ILE A 239       5.834  -6.768  17.843  2.00  1.00            
ATOM   1751  CD1 ILE A 239       3.987  -5.096  19.815  2.00  1.00            
ATOM   1752    C ILE A 239       6.361  -6.700  20.590  2.00  1.00            
ATOM   1753    O ILE A 239       5.661  -6.393  21.556  2.00  1.00            
ATOM   1754    N GLU A 240       6.611  -7.977  20.265  2.00  1.00            
ATOM   1755   CA GLU A 240       5.989  -9.076  20.938  2.00  1.00            
ATOM   1756   CB GLU A 240       6.289 -10.392  20.210  2.00  1.00            
ATOM   1757   CG GLU A 240       5.660 -10.337  18.812  2.00  1.00            
ATOM   1758   CD GLU A 240       6.107 -11.516  17.966  2.00  1.00            
ATOM   1759  OE1 GLU A 240       7.121 -12.172  18.326  2.00  1.00            
ATOM   1760  OE2 GLU A 240       5.432 -11.769  16.934  2.00  1.00            
ATOM   1761    C GLU A 240       6.411  -9.117  22.375  2.00  1.00            
ATOM   1762    O GLU A 240       5.601  -9.422  23.248  2.00  1.00            
ATOM   1763    N LYS A 241       7.685  -8.806  22.669  2.00  1.00            
ATOM   1764   CA LYS A 241       8.107  -8.811  24.038  2.00  1.00            
ATOM   1765   CB LYS A 241       9.594  -8.442  24.196  2.00  1.00            
ATOM   1766   CG LYS A 241      10.147  -8.591  25.615  2.00  1.00            
ATOM   1767   CD LYS A 241      11.677  -8.545  25.649  2.00  1.00            
ATOM   1768   CE LYS A 241      12.286  -8.776  27.030  2.00  1.00            
ATOM   1769   NZ LYS A 241      13.714  -9.140  26.886  2.00  1.00            
ATOM   1770    C LYS A 241       7.302  -7.769  24.744  2.00  1.00            
ATOM   1771    O LYS A 241       6.819  -7.987  25.854  2.00  1.00            
ATOM   1772    N LEU A 242       7.122  -6.611  24.080  2.00  1.00            
ATOM   1773   CA LEU A 242       6.476  -5.465  24.650  2.00  1.00            
ATOM   1774   CB LEU A 242       6.607  -4.216  23.773  2.00  1.00            
ATOM   1775   CG LEU A 242       8.079  -3.812  23.616  2.00  1.00            
ATOM   1776  CD1 LEU A 242       8.211  -2.460  22.911  2.00  1.00            
ATOM   1777  CD2 LEU A 242       8.812  -3.864  24.967  2.00  1.00            
ATOM   1778    C LEU A 242       5.025  -5.695  24.951  2.00  1.00            
ATOM   1779    O LEU A 242       4.555  -5.330  26.028  2.00  1.00            
ATOM   1780    N MET A 243       4.276  -6.326  24.028  2.00  1.00            
ATOM   1781   CA MET A 243       2.874  -6.541  24.255  2.00  1.00            
ATOM   1782   CB MET A 243       2.149  -7.194  23.062  2.00  1.00            
ATOM   1783   CG MET A 243       2.678  -8.569  22.661  2.00  1.00            
ATOM   1784   SD MET A 243       1.794  -9.294  21.249  2.00  1.00            
ATOM   1785   CE MET A 243       2.220  -7.950  20.102  2.00  1.00            
ATOM   1786    C MET A 243       2.784  -7.433  25.444  2.00  1.00            
ATOM   1787    O MET A 243       1.830  -7.382  26.211  2.00  1.00            
ATOM   1788    N GLU A 244       3.774  -8.310  25.639  2.00  1.00            
ATOM   1789   CA GLU A 244       3.679  -9.123  26.810  2.00  1.00            
ATOM   1790   CB GLU A 244       4.817 -10.154  26.930  2.00  1.00            
ATOM   1791   CG GLU A 244       4.662 -11.093  28.132  2.00  1.00            
ATOM   1792   CD GLU A 244       5.842 -12.055  28.135  2.00  1.00            
ATOM   1793  OE1 GLU A 244       6.694 -11.943  27.214  2.00  1.00            
ATOM   1794  OE2 GLU A 244       5.910 -12.913  29.054  2.00  1.00            
ATOM   1795    C GLU A 244       3.730  -8.232  28.011  2.00  1.00            
ATOM   1796    O GLU A 244       3.001  -8.448  28.977  2.00  1.00            
ATOM   1797    N ALA A 245       4.591  -7.196  27.991  2.00  1.00            
ATOM   1798   CA ALA A 245       4.702  -6.340  29.141  2.00  1.00            
ATOM   1799   CB ALA A 245       5.794  -5.268  28.976  2.00  1.00            
ATOM   1800    C ALA A 245       3.389  -5.641  29.366  2.00  1.00            
ATOM   1801    O ALA A 245       2.898  -5.600  30.493  2.00  1.00            
ATOM   1802    N LEU A 246       2.770  -5.090  28.296  2.00  1.00            
ATOM   1803   CA LEU A 246       1.503  -4.412  28.434  2.00  1.00            
ATOM   1804   CB LEU A 246       1.350  -3.230  27.456  2.00  1.00            
ATOM   1805   CG LEU A 246       2.530  -2.239  27.478  2.00  1.00            
ATOM   1806  CD1 LEU A 246       2.271  -1.045  26.547  2.00  1.00            
ATOM   1807  CD2 LEU A 246       2.906  -1.827  28.909  2.00  1.00            
ATOM   1808    C LEU A 246       0.508  -5.408  27.986  2.00  1.00            
ATOM   1809    O LEU A 246       0.280  -5.492  26.781  2.00  1.00            
ATOM   1810    N GLY A 247      -0.131  -6.120  28.949  3.00  1.00            
ATOM   1811   CA GLY A 247      -1.015  -7.217  28.662  3.00  1.00            
ATOM   1812    C GLY A 247      -1.950  -6.765  27.592  3.00  1.00            
ATOM   1813    O GLY A 247      -2.852  -5.959  27.818  3.00  1.00            
ATOM   1814    N ALA A 248      -1.711  -7.296  26.378  1.00  1.00            
ATOM   1815   CA ALA A 248      -2.419  -6.894  25.205  1.00  1.00            
ATOM   1816   CB ALA A 248      -1.569  -6.089  24.227  1.00  1.00            
ATOM   1817    C ALA A 248      -2.791  -8.136  24.464  1.00  1.00            
ATOM   1818    O ALA A 248      -2.280  -9.220  24.735  1.00  1.00            
ATOM   1819    N LYS A 249      -3.727  -7.989  23.508  4.00  1.00            
ATOM   1820   CA LYS A 249      -4.179  -9.082  22.703  4.00  1.00            
ATOM   1821   CB LYS A 249      -5.719  -9.091  22.594  4.00  1.00            
ATOM   1822   CG LYS A 249      -6.346 -10.396  22.103  4.00  1.00            
ATOM   1823   CD LYS A 249      -7.840 -10.511  22.428  4.00  1.00            
ATOM   1824   CE LYS A 249      -8.723  -9.516  21.671  4.00  1.00            
ATOM   1825   NZ LYS A 249     -10.148  -9.896  21.808  4.00  1.00            
ATOM   1826    C LYS A 249      -3.570  -8.891  21.347  4.00  1.00            
ATOM   1827    O LYS A 249      -3.252  -7.768  20.966  4.00  1.00            
ATOM   1828    N LYS A 250      -3.367  -9.984  20.584  4.00  1.00            
ATOM   1829   CA LYS A 250      -2.716  -9.837  19.312  4.00  1.00            
ATOM   1830   CB LYS A 250      -1.553 -10.823  19.154  4.00  1.00            
ATOM   1831   CG LYS A 250      -0.527 -10.401  18.111  4.00  1.00            
ATOM   1832   CD LYS A 250       0.827 -11.066  18.353  4.00  1.00            
ATOM   1833   CE LYS A 250       1.987 -10.351  17.665  4.00  1.00            
ATOM   1834   NZ LYS A 250       1.835 -10.463  16.202  4.00  1.00            
ATOM   1835    C LYS A 250      -3.724 -10.090  18.230  4.00  1.00            
ATOM   1836    O LYS A 250      -4.457 -11.077  18.265  4.00  1.00            
ATOM   1837    N ARG A 251      -3.782  -9.174  17.240  1.00  1.00            
ATOM   1838   CA ARG A 251      -4.667  -9.259  16.111  1.00  1.00            
ATOM   1839   CB ARG A 251      -5.502  -7.994  15.837  1.00  1.00            
ATOM   1840   CG ARG A 251      -6.546  -7.665  16.910  1.00  1.00            
ATOM   1841   CD ARG A 251      -7.425  -6.460  16.557  1.00  1.00            
ATOM   1842   NE ARG A 251      -8.729  -6.965  16.034  1.00  1.00            
ATOM   1843   CZ ARG A 251      -9.590  -6.106  15.414  1.00  1.00            
ATOM   1844  NH1 ARG A 251      -9.255  -4.791  15.267  1.00  1.00            
ATOM   1845  NH2 ARG A 251     -10.782  -6.563  14.930  1.00  1.00            
ATOM   1846    C ARG A 251      -3.790  -9.427  14.932  1.00  1.00            
ATOM   1847    O ARG A 251      -2.567  -9.334  15.044  1.00  1.00            
ATOM   1848    N LEU A 252      -4.400  -9.707  13.765  1.00  1.00            
ATOM   1849   CA LEU A 252      -3.586  -9.913  12.613  1.00  1.00            
ATOM   1850   CB LEU A 252      -4.397 -10.124  11.326  1.00  1.00            
ATOM   1851   CG LEU A 252      -5.427 -11.266  11.390  1.00  1.00            
ATOM   1852  CD1 LEU A 252      -5.973 -11.591   9.989  1.00  1.00            
ATOM   1853  CD2 LEU A 252      -4.884 -12.492  12.139  1.00  1.00            
ATOM   1854    C LEU A 252      -2.815  -8.662  12.400  1.00  1.00            
ATOM   1855    O LEU A 252      -1.585  -8.654  12.394  1.00  1.00            
ATOM   1856    N PHE A 253      -3.545  -7.549  12.246  1.00  1.00            
ATOM   1857   CA PHE A 253      -2.869  -6.326  11.990  1.00  1.00            
ATOM   1858   CB PHE A 253      -3.782  -5.229  11.409  1.00  1.00            
ATOM   1859   CG PHE A 253      -4.740  -4.790  12.456  1.00  1.00            
ATOM   1860  CD1 PHE A 253      -5.812  -5.572  12.815  1.00  1.00            
ATOM   1861  CD2 PHE A 253      -4.564  -3.572  13.069  1.00  1.00            
ATOM   1862  CE1 PHE A 253      -6.689  -5.142  13.782  1.00  1.00            
ATOM   1863  CE2 PHE A 253      -5.438  -3.137  14.036  1.00  1.00            
ATOM   1864   CZ PHE A 253      -6.503  -3.925  14.394  1.00  1.00            
ATOM   1865    C PHE A 253      -2.213  -5.801  13.210  1.00  1.00            
ATOM   1866    O PHE A 253      -1.051  -5.403  13.169  1.00  1.00            
ATOM   1867    N ASP A 254      -2.920  -5.802  14.353  1.00  1.00            
ATOM   1868   CA ASP A 254      -2.239  -5.067  15.357  1.00  1.00            
ATOM   1869   CB ASP A 254      -2.623  -3.579  15.359  1.00  1.00            
ATOM   1870   CG ASP A 254      -1.426  -2.769  15.854  1.00  1.00            
ATOM   1871  OD1 ASP A 254      -0.468  -3.356  16.424  1.00  1.00            
ATOM   1872  OD2 ASP A 254      -1.452  -1.530  15.634  1.00  1.00            
ATOM   1873    C ASP A 254      -2.427  -5.644  16.721  1.00  1.00            
ATOM   1874    O ASP A 254      -2.712  -6.823  16.896  1.00  1.00            
ATOM   1875    N TYR A 255      -2.238  -4.759  17.715  4.00  1.00            
ATOM   1876   CA TYR A 255      -2.184  -4.954  19.131  4.00  1.00            
ATOM   1877   CB TYR A 255      -0.975  -4.141  19.633  4.00  1.00            
ATOM   1878   CG TYR A 255      -0.815  -3.906  21.100  4.00  1.00            
ATOM   1879  CD1 TYR A 255      -1.727  -3.139  21.781  4.00  1.00            
ATOM   1880  CD2 TYR A 255       0.244  -4.441  21.801  4.00  1.00            
ATOM   1881  CE1 TYR A 255      -1.582  -2.877  23.122  4.00  1.00            
ATOM   1882  CE2 TYR A 255       0.398  -4.182  23.146  4.00  1.00            
ATOM   1883   CZ TYR A 255      -0.511  -3.389  23.809  4.00  1.00            
ATOM   1884   OH TYR A 255      -0.359  -3.116  25.185  4.00  1.00            
ATOM   1885    C TYR A 255      -3.429  -4.336  19.686  4.00  1.00            
ATOM   1886    O TYR A 255      -3.771  -3.209  19.332  4.00  1.00            
ATOM   1887    N VAL A 256      -4.156  -5.062  20.562  4.00  1.00            
ATOM   1888   CA VAL A 256      -5.353  -4.487  21.104  4.00  1.00            
ATOM   1889   CB VAL A 256      -6.628  -5.036  20.531  4.00  1.00            
ATOM   1890  CG1 VAL A 256      -6.709  -4.661  19.040  4.00  1.00            
ATOM   1891  CG2 VAL A 256      -6.674  -6.545  20.812  4.00  1.00            
ATOM   1892    C VAL A 256      -5.405  -4.731  22.577  4.00  1.00            
ATOM   1893    O VAL A 256      -4.718  -5.604  23.105  4.00  1.00            
ATOM   1894    N VAL A 257      -6.201  -3.900  23.282  4.00  1.00            
ATOM   1895   CA VAL A 257      -6.426  -4.067  24.689  4.00  1.00            
ATOM   1896   CB VAL A 257      -5.657  -3.114  25.560  4.00  1.00            
ATOM   1897  CG1 VAL A 257      -4.157  -3.401  25.398  4.00  1.00            
ATOM   1898  CG2 VAL A 257      -6.033  -1.679  25.198  4.00  1.00            
ATOM   1899    C VAL A 257      -7.892  -3.836  24.910  4.00  1.00            
ATOM   1900    O VAL A 257      -8.494  -3.003  24.236  4.00  1.00            
ATOM   1901    N LYS A 258      -8.519  -4.585  25.842  4.00  1.00            
ATOM   1902   CA LYS A 258      -9.919  -4.383  26.114  4.00  1.00            
ATOM   1903   CB LYS A 258     -10.521  -5.546  26.927  4.00  1.00            
ATOM   1904   CG LYS A 258     -12.044  -5.677  26.850  4.00  1.00            
ATOM   1905   CD LYS A 258     -12.529  -7.087  27.207  4.00  1.00            
ATOM   1906   CE LYS A 258     -12.394  -8.096  26.057  4.00  1.00            
ATOM   1907   NZ LYS A 258     -10.985  -8.198  25.609  4.00  1.00            
ATOM   1908    C LYS A 258      -9.969  -3.116  26.883  4.00  1.00            
ATOM   1909    O LYS A 258      -9.124  -2.860  27.739  4.00  1.00            
ATOM   1910    N CYS A 259     -10.959  -2.271  26.580  2.00  1.00            
ATOM   1911   CA CYS A 259     -11.014  -0.990  27.200  2.00  1.00            
ATOM   1912   CB CYS A 259     -12.031  -0.064  26.521  2.00  1.00            
ATOM   1913   SG CYS A 259     -11.666   0.125  24.747  2.00  1.00            
ATOM   1914    C CYS A 259     -11.425  -1.199  28.624  2.00  1.00            
ATOM   1915    O CYS A 259     -11.713  -2.318  29.045  2.00  1.00            
ATOM   1916    N ASN A 260     -11.446  -0.099  29.404  2.00  1.00            
ATOM   1917   CA ASN A 260     -11.642  -0.118  30.827  2.00  1.00            
ATOM   1918   CB ASN A 260     -12.902  -0.858  31.313  2.00  1.00            
ATOM   1919   CG ASN A 260     -13.229  -0.336  32.715  2.00  1.00            
ATOM   1920  OD1 ASN A 260     -12.409  -0.398  33.629  2.00  1.00            
ATOM   1921  ND2 ASN A 260     -14.459   0.218  32.884  2.00  1.00            
ATOM   1922    C ASN A 260     -10.418  -0.788  31.364  2.00  1.00            
ATOM   1923    O ASN A 260     -10.368  -1.342  32.461  2.00  1.00            
ATOM   1924    N GLU A 261      -9.397  -0.726  30.500  2.00  1.00            
ATOM   1925   CA GLU A 261      -8.023  -1.067  30.616  2.00  1.00            
ATOM   1926   CB GLU A 261      -7.618  -2.406  29.982  2.00  1.00            
ATOM   1927   CG GLU A 261      -8.125  -3.642  30.734  2.00  1.00            
ATOM   1928   CD GLU A 261      -7.243  -3.884  31.955  2.00  1.00            
ATOM   1929  OE1 GLU A 261      -6.396  -3.003  32.268  2.00  1.00            
ATOM   1930  OE2 GLU A 261      -7.404  -4.960  32.590  2.00  1.00            
ATOM   1931    C GLU A 261      -7.514   0.021  29.743  2.00  1.00            
ATOM   1932    O GLU A 261      -8.289   0.564  28.958  2.00  1.00            
ATOM   1933    N GLY A 262      -6.248   0.432  29.828  2.00  1.00            
ATOM   1934   CA GLY A 262      -6.020   1.530  28.953  2.00  1.00            
ATOM   1935    C GLY A 262      -5.278   2.575  29.721  2.00  1.00            
ATOM   1936    O GLY A 262      -4.051   2.648  29.679  2.00  1.00            
ATOM   1937    N PRO A 263      -6.029   3.385  30.424  2.00  1.00            
ATOM   1938   CA PRO A 263      -5.465   4.440  31.220  2.00  1.00            
ATOM   1939   CD PRO A 263      -7.284   2.912  31.002  2.00  1.00            
ATOM   1940   CB PRO A 263      -6.618   4.996  32.047  2.00  1.00            
ATOM   1941   CG PRO A 263      -7.491   3.750  32.276  2.00  1.00            
ATOM   1942    C PRO A 263      -4.409   3.863  32.104  2.00  1.00            
ATOM   1943    O PRO A 263      -3.413   4.532  32.375  2.00  1.00            
ATOM   1944    N THR A 264      -4.629   2.621  32.570  2.00  1.00            
ATOM   1945   CA THR A 264      -3.769   1.927  33.486  2.00  1.00            
ATOM   1946   CB THR A 264      -4.312   0.579  33.866  2.00  1.00            
ATOM   1947  OG1 THR A 264      -5.605   0.700  34.441  2.00  1.00            
ATOM   1948  CG2 THR A 264      -3.343  -0.093  34.858  2.00  1.00            
ATOM   1949    C THR A 264      -2.454   1.638  32.862  2.00  1.00            
ATOM   1950    O THR A 264      -1.415   1.744  33.513  2.00  1.00            
ATOM   1951    N LEU A 265      -2.489   1.283  31.568  1.00  1.00            
ATOM   1952   CA LEU A 265      -1.356   0.773  30.863  1.00  1.00            
ATOM   1953   CB LEU A 265      -1.648   0.659  29.355  1.00  1.00            
ATOM   1954   CG LEU A 265      -0.613  -0.139  28.549  1.00  1.00            
ATOM   1955  CD1 LEU A 265      -0.570  -1.607  29.011  1.00  1.00            
ATOM   1956  CD2 LEU A 265      -0.879  -0.002  27.042  1.00  1.00            
ATOM   1957    C LEU A 265      -0.163   1.685  31.090  1.00  1.00            
ATOM   1958    O LEU A 265      -0.214   2.896  30.878  1.00  1.00            
ATOM   1959    N PRO A 266       0.921   1.077  31.523  1.00  1.00            
ATOM   1960   CA PRO A 266       2.114   1.732  32.016  1.00  1.00            
ATOM   1961   CD PRO A 266       0.997  -0.370  31.642  1.00  1.00            
ATOM   1962   CB PRO A 266       2.936   0.629  32.689  1.00  1.00            
ATOM   1963   CG PRO A 266       2.464  -0.663  32.002  1.00  1.00            
ATOM   1964    C PRO A 266       2.933   2.520  31.030  1.00  1.00            
ATOM   1965    O PRO A 266       2.737   2.369  29.826  1.00  1.00            
ATOM   1966    N ASP A 267       3.859   3.371  31.546  1.00  1.00            
ATOM   1967   CA ASP A 267       4.653   4.270  30.748  1.00  1.00            
ATOM   1968   CB ASP A 267       5.293   5.435  31.525  1.00  1.00            
ATOM   1969   CG ASP A 267       6.273   4.867  32.534  1.00  1.00            
ATOM   1970  OD1 ASP A 267       5.986   3.765  33.071  1.00  1.00            
ATOM   1971  OD2 ASP A 267       7.323   5.521  32.777  1.00  1.00            
ATOM   1972    C ASP A 267       5.724   3.581  29.961  1.00  1.00            
ATOM   1973    O ASP A 267       6.473   2.749  30.471  1.00  1.00            
ATOM   1974    N ILE A 268       5.770   3.930  28.655  4.00  1.00            
ATOM   1975   CA ILE A 268       6.629   3.332  27.678  4.00  1.00            
ATOM   1976   CB ILE A 268       6.026   3.390  26.309  4.00  1.00            
ATOM   1977  CG1 ILE A 268       4.742   2.535  26.371  4.00  1.00            
ATOM   1978  CG2 ILE A 268       7.055   2.890  25.280  4.00  1.00            
ATOM   1979  CD1 ILE A 268       3.784   2.672  25.196  4.00  1.00            
ATOM   1980    C ILE A 268       8.088   3.664  27.649  4.00  1.00            
ATOM   1981    O ILE A 268       8.890   2.737  27.698  4.00  1.00            
ATOM   1982    N SER A 269       8.463   4.960  27.594  4.00  1.00            
ATOM   1983   CA SER A 269       9.816   5.478  27.538  4.00  1.00            
ATOM   1984   CB SER A 269      10.521   5.502  28.902  4.00  1.00            
ATOM   1985   OG SER A 269       9.882   6.434  29.762  4.00  1.00            
ATOM   1986    C SER A 269      10.742   4.829  26.532  4.00  1.00            
ATOM   1987    O SER A 269      10.772   3.623  26.311  4.00  1.00            
ATOM   1988    N PHE A 270      11.547   5.679  25.862  4.00  1.00            
ATOM   1989   CA PHE A 270      12.610   5.234  25.002  4.00  1.00            
ATOM   1990   CB PHE A 270      12.328   5.405  23.500  4.00  1.00            
ATOM   1991   CG PHE A 270      11.360   4.321  23.164  4.00  1.00            
ATOM   1992  CD1 PHE A 270      10.004   4.500  23.316  4.00  1.00            
ATOM   1993  CD2 PHE A 270      11.820   3.106  22.709  4.00  1.00            
ATOM   1994  CE1 PHE A 270       9.124   3.487  23.010  4.00  1.00            
ATOM   1995  CE2 PHE A 270      10.946   2.090  22.400  4.00  1.00            
ATOM   1996   CZ PHE A 270       9.594   2.281  22.551  4.00  1.00            
ATOM   1997    C PHE A 270      13.782   6.067  25.416  4.00  1.00            
ATOM   1998    O PHE A 270      13.637   7.267  25.646  4.00  1.00            
ATOM   1999    N HIS A 271      14.974   5.449  25.549  4.00  1.00            
ATOM   2000   CA HIS A 271      16.116   6.179  26.029  4.00  1.00            
ATOM   2001  ND1 HIS A 271      16.235   6.015  29.192  4.00  1.00            
ATOM   2002   CG HIS A 271      16.463   5.049  28.241  4.00  1.00            
ATOM   2003   CB HIS A 271      17.056   5.346  26.906  4.00  1.00            
ATOM   2004  NE2 HIS A 271      15.542   4.088  30.059  4.00  1.00            
ATOM   2005  CD2 HIS A 271      16.037   3.877  28.784  4.00  1.00            
ATOM   2006  CE1 HIS A 271      15.683   5.384  30.258  4.00  1.00            
ATOM   2007    C HIS A 271      16.921   6.614  24.847  4.00  1.00            
ATOM   2008    O HIS A 271      17.436   5.792  24.090  4.00  1.00            
ATOM   2009    N LEU A 272      17.021   7.948  24.660  4.00  1.00            
ATOM   2010   CA LEU A 272      17.798   8.523  23.600  4.00  1.00            
ATOM   2011   CB LEU A 272      16.935   9.259  22.556  4.00  1.00            
ATOM   2012   CG LEU A 272      15.938   8.344  21.816  4.00  1.00            
ATOM   2013  CD1 LEU A 272      15.150   9.110  20.737  4.00  1.00            
ATOM   2014  CD2 LEU A 272      16.633   7.088  21.268  4.00  1.00            
ATOM   2015    C LEU A 272      18.663   9.561  24.244  4.00  1.00            
ATOM   2016    O LEU A 272      18.170  10.543  24.797  4.00  1.00            
ATOM   2017    N GLY A 273      19.990   9.358  24.205  3.00  1.00            
ATOM   2018   CA GLY A 273      20.877  10.350  24.727  3.00  1.00            
ATOM   2019    C GLY A 273      20.656  10.518  26.207  3.00  1.00            
ATOM   2020    O GLY A 273      20.419   9.558  26.938  3.00  1.00            
ATOM   2021    N GLY A 274      20.727  11.787  26.663  3.00  1.00            
ATOM   2022   CA GLY A 274      20.665  12.180  28.042  3.00  1.00            
ATOM   2023    C GLY A 274      19.358  11.849  28.699  3.00  1.00            
ATOM   2024    O GLY A 274      19.341  11.437  29.859  3.00  1.00            
ATOM   2025    N LYS A 275      18.210  12.018  28.017  4.00  1.00            
ATOM   2026   CA LYS A 275      17.040  11.793  28.813  4.00  1.00            
ATOM   2027   CB LYS A 275      16.129  13.019  28.982  4.00  1.00            
ATOM   2028   CG LYS A 275      16.794  14.065  29.874  4.00  1.00            
ATOM   2029   CD LYS A 275      16.107  15.427  29.933  4.00  1.00            
ATOM   2030   CE LYS A 275      16.841  16.388  30.871  4.00  1.00            
ATOM   2031   NZ LYS A 275      15.919  17.443  31.342  4.00  1.00            
ATOM   2032    C LYS A 275      16.209  10.673  28.327  4.00  1.00            
ATOM   2033    O LYS A 275      16.442  10.075  27.277  4.00  1.00            
ATOM   2034    N GLU A 276      15.215  10.374  29.180  4.00  1.00            
ATOM   2035   CA GLU A 276      14.261   9.335  29.014  4.00  1.00            
ATOM   2036   CB GLU A 276      13.822   8.771  30.379  4.00  1.00            
ATOM   2037   CG GLU A 276      14.987   8.172  31.173  4.00  1.00            
ATOM   2038   CD GLU A 276      14.560   7.901  32.611  4.00  1.00            
ATOM   2039  OE1 GLU A 276      13.760   8.707  33.156  4.00  1.00            
ATOM   2040  OE2 GLU A 276      15.050   6.894  33.190  4.00  1.00            
ATOM   2041    C GLU A 276      13.066   9.969  28.384  4.00  1.00            
ATOM   2042    O GLU A 276      12.385  10.776  29.013  4.00  1.00            
ATOM   2043    N TYR A 277      12.781   9.635  27.111  4.00  1.00            
ATOM   2044   CA TYR A 277      11.607  10.196  26.512  4.00  1.00            
ATOM   2045   CB TYR A 277      11.632  10.193  24.975  4.00  1.00            
ATOM   2046   CG TYR A 277      12.667  11.189  24.564  4.00  1.00            
ATOM   2047  CD1 TYR A 277      13.996  10.845  24.443  4.00  1.00            
ATOM   2048  CD2 TYR A 277      12.296  12.486  24.305  4.00  1.00            
ATOM   2049  CE1 TYR A 277      14.933  11.780  24.065  4.00  1.00            
ATOM   2050  CE2 TYR A 277      13.227  13.425  23.927  4.00  1.00            
ATOM   2051   CZ TYR A 277      14.549  13.074  23.806  4.00  1.00            
ATOM   2052   OH TYR A 277      15.503  14.039  23.419  4.00  1.00            
ATOM   2053    C TYR A 277      10.487   9.354  26.996  4.00  1.00            
ATOM   2054    O TYR A 277      10.550   8.127  26.950  4.00  1.00            
ATOM   2055    N THR A 278       9.420   9.993  27.497  4.00  1.00            
ATOM   2056   CA THR A 278       8.401   9.177  28.068  4.00  1.00            
ATOM   2057   CB THR A 278       7.990   9.602  29.439  4.00  1.00            
ATOM   2058  OG1 THR A 278       7.204   8.588  30.050  4.00  1.00            
ATOM   2059  CG2 THR A 278       7.169  10.898  29.312  4.00  1.00            
ATOM   2060    C THR A 278       7.194   9.241  27.228  4.00  1.00            
ATOM   2061    O THR A 278       6.983  10.182  26.466  4.00  1.00            
ATOM   2062    N LEU A 279       6.397   8.172  27.312  4.00  1.00            
ATOM   2063   CA LEU A 279       5.141   8.174  26.653  4.00  1.00            
ATOM   2064   CB LEU A 279       5.051   7.223  25.452  4.00  1.00            
ATOM   2065   CG LEU A 279       5.953   7.670  24.288  4.00  1.00            
ATOM   2066  CD1 LEU A 279       5.509   9.034  23.730  4.00  1.00            
ATOM   2067  CD2 LEU A 279       7.437   7.649  24.689  4.00  1.00            
ATOM   2068    C LEU A 279       4.171   7.732  27.701  4.00  1.00            
ATOM   2069    O LEU A 279       4.507   6.937  28.577  4.00  1.00            
ATOM   2070    N THR A 280       2.942   8.269  27.659  1.00  1.00            
ATOM   2071   CA THR A 280       1.965   7.895  28.637  1.00  1.00            
ATOM   2072   CB THR A 280       1.299   9.083  29.276  1.00  1.00            
ATOM   2073  OG1 THR A 280       0.343   8.656  30.235  1.00  1.00            
ATOM   2074  CG2 THR A 280       0.645   9.955  28.189  1.00  1.00            
ATOM   2075    C THR A 280       0.923   7.106  27.913  1.00  1.00            
ATOM   2076    O THR A 280       0.933   7.039  26.685  1.00  1.00            
ATOM   2077    N SER A 281      -0.001   6.470  28.660  2.00  1.00            
ATOM   2078   CA SER A 281      -1.012   5.670  28.030  2.00  1.00            
ATOM   2079   CB SER A 281      -2.001   5.055  29.040  2.00  1.00            
ATOM   2080   OG SER A 281      -2.695   6.074  29.743  2.00  1.00            
ATOM   2081    C SER A 281      -1.756   6.575  27.116  2.00  1.00            
ATOM   2082    O SER A 281      -2.113   6.186  26.006  2.00  1.00            
ATOM   2083    N ALA A 282      -2.000   7.830  27.540  2.00  1.00            
ATOM   2084   CA ALA A 282      -2.700   8.669  26.619  2.00  1.00            
ATOM   2085   CB ALA A 282      -3.547   9.747  27.315  2.00  1.00            
ATOM   2086    C ALA A 282      -1.673   9.354  25.793  2.00  1.00            
ATOM   2087    O ALA A 282      -1.459  10.561  25.889  2.00  1.00            
ATOM   2088    N ASP A 283      -1.032   8.550  24.934  2.00  1.00            
ATOM   2089   CA ASP A 283      -0.068   8.981  23.978  2.00  1.00            
ATOM   2090   CB ASP A 283       1.294   9.391  24.557  2.00  1.00            
ATOM   2091   CG ASP A 283       1.960  10.197  23.451  2.00  1.00            
ATOM   2092  OD1 ASP A 283       1.326  10.303  22.368  2.00  1.00            
ATOM   2093  OD2 ASP A 283       3.088  10.720  23.662  2.00  1.00            
ATOM   2094    C ASP A 283       0.143   7.748  23.169  2.00  1.00            
ATOM   2095    O ASP A 283       1.013   7.671  22.304  2.00  1.00            
ATOM   2096    N TYR A 284      -0.724   6.756  23.454  2.00  1.00            
ATOM   2097   CA TYR A 284      -0.703   5.442  22.891  2.00  1.00            
ATOM   2098   CB TYR A 284      -0.078   4.372  23.799  2.00  1.00            
ATOM   2099   CG TYR A 284       1.373   4.406  23.494  2.00  1.00            
ATOM   2100  CD1 TYR A 284       2.219   5.328  24.060  2.00  1.00            
ATOM   2101  CD2 TYR A 284       1.874   3.486  22.603  2.00  1.00            
ATOM   2102  CE1 TYR A 284       3.555   5.323  23.732  2.00  1.00            
ATOM   2103  CE2 TYR A 284       3.204   3.477  22.272  2.00  1.00            
ATOM   2104   CZ TYR A 284       4.049   4.400  22.837  2.00  1.00            
ATOM   2105   OH TYR A 284       5.418   4.392  22.496  2.00  1.00            
ATOM   2106    C TYR A 284      -2.086   5.002  22.567  2.00  1.00            
ATOM   2107    O TYR A 284      -2.635   5.302  21.506  2.00  1.00            
ATOM   2108    N VAL A 285      -2.669   4.249  23.506  4.00  1.00            
ATOM   2109   CA VAL A 285      -3.930   3.609  23.336  4.00  1.00            
ATOM   2110   CB VAL A 285      -4.440   3.058  24.640  4.00  1.00            
ATOM   2111  CG1 VAL A 285      -4.370   4.166  25.703  4.00  1.00            
ATOM   2112  CG2 VAL A 285      -5.861   2.528  24.435  4.00  1.00            
ATOM   2113    C VAL A 285      -4.959   4.503  22.725  4.00  1.00            
ATOM   2114    O VAL A 285      -5.229   5.600  23.214  4.00  1.00            
ATOM   2115    N PHE A 286      -5.564   4.034  21.604  1.00  1.00            
ATOM   2116   CA PHE A 286      -6.644   4.786  21.035  1.00  1.00            
ATOM   2117   CB PHE A 286      -7.198   4.266  19.692  1.00  1.00            
ATOM   2118   CG PHE A 286      -8.246   5.238  19.243  1.00  1.00            
ATOM   2119  CD1 PHE A 286      -7.873   6.432  18.669  1.00  1.00            
ATOM   2120  CD2 PHE A 286      -9.591   4.967  19.378  1.00  1.00            
ATOM   2121  CE1 PHE A 286      -8.811   7.345  18.246  1.00  1.00            
ATOM   2122  CE2 PHE A 286     -10.536   5.877  18.956  1.00  1.00            
ATOM   2123   CZ PHE A 286     -10.148   7.069  18.390  1.00  1.00            
ATOM   2124    C PHE A 286      -7.718   4.609  22.053  1.00  1.00            
ATOM   2125    O PHE A 286      -8.058   3.482  22.410  1.00  1.00            
ATOM   2126    N GLN A 287      -8.272   5.707  22.587  1.00  1.00            
ATOM   2127   CA GLN A 287      -9.262   5.481  23.592  1.00  1.00            
ATOM   2128   CB GLN A 287      -9.036   6.362  24.835  1.00  1.00            
ATOM   2129   CG GLN A 287      -7.706   6.016  25.519  1.00  1.00            
ATOM   2130   CD GLN A 287      -7.436   6.948  26.695  1.00  1.00            
ATOM   2131  OE1 GLN A 287      -7.229   6.501  27.822  1.00  1.00            
ATOM   2132  NE2 GLN A 287      -7.409   8.281  26.425  1.00  1.00            
ATOM   2133    C GLN A 287     -10.579   5.787  22.975  1.00  1.00            
ATOM   2134    O GLN A 287     -11.161   6.848  23.193  1.00  1.00            
ATOM   2135    N GLU A 288     -11.087   4.832  22.178  1.00  1.00            
ATOM   2136   CA GLU A 288     -12.338   5.037  21.521  1.00  1.00            
ATOM   2137   CB GLU A 288     -12.719   3.876  20.592  1.00  1.00            
ATOM   2138   CG GLU A 288     -12.785   2.531  21.314  1.00  1.00            
ATOM   2139   CD GLU A 288     -13.500   1.544  20.406  1.00  1.00            
ATOM   2140  OE1 GLU A 288     -14.121   1.997  19.409  1.00  1.00            
ATOM   2141  OE2 GLU A 288     -13.443   0.319  20.703  1.00  1.00            
ATOM   2142    C GLU A 288     -13.399   5.121  22.573  1.00  1.00            
ATOM   2143    O GLU A 288     -14.262   5.996  22.526  1.00  1.00            
ATOM   2144    N SER A 289     -13.363   4.206  23.563  1.00  1.00            
ATOM   2145   CA SER A 289     -14.375   4.255  24.576  1.00  1.00            
ATOM   2146   CB SER A 289     -15.750   3.792  24.060  1.00  1.00            
ATOM   2147   OG SER A 289     -16.718   3.835  25.097  1.00  1.00            
ATOM   2148    C SER A 289     -13.981   3.345  25.696  1.00  1.00            
ATOM   2149    O SER A 289     -13.199   2.418  25.495  1.00  1.00            
ATOM   2150    N TYR A 290     -14.509   3.589  26.918  1.00  1.00            
ATOM   2151   CA TYR A 290     -14.214   2.691  28.002  1.00  1.00            
ATOM   2152   CB TYR A 290     -14.160   3.327  29.402  1.00  1.00            
ATOM   2153   CG TYR A 290     -12.956   4.181  29.609  1.00  1.00            
ATOM   2154  CD1 TYR A 290     -11.773   3.613  30.021  1.00  1.00            
ATOM   2155  CD2 TYR A 290     -13.007   5.541  29.402  1.00  1.00            
ATOM   2156  CE1 TYR A 290     -10.659   4.387  30.235  1.00  1.00            
ATOM   2157  CE2 TYR A 290     -11.895   6.321  29.614  1.00  1.00            
ATOM   2158   CZ TYR A 290     -10.720   5.746  30.034  1.00  1.00            
ATOM   2159   OH TYR A 290      -9.578   6.544  30.255  1.00  1.00            
ATOM   2160    C TYR A 290     -15.389   1.779  28.082  1.00  1.00            
ATOM   2161    O TYR A 290     -16.270   1.946  28.925  1.00  1.00            
ATOM   2162    N SER A 291     -15.436   0.799  27.167  1.00  1.00            
ATOM   2163   CA SER A 291     -16.538  -0.109  27.106  1.00  1.00            
ATOM   2164   CB SER A 291     -16.676  -0.765  25.722  1.00  1.00            
ATOM   2165   OG SER A 291     -16.940   0.229  24.744  1.00  1.00            
ATOM   2166    C SER A 291     -16.480  -1.216  28.107  1.00  1.00            
ATOM   2167    O SER A 291     -17.485  -1.496  28.756  1.00  1.00            
ATOM   2168    N SER A 292     -15.298  -1.854  28.273  3.00  1.00            
ATOM   2169   CA SER A 292     -15.159  -3.105  28.985  3.00  1.00            
ATOM   2170   CB SER A 292     -15.694  -3.125  30.433  3.00  1.00            
ATOM   2171   OG SER A 292     -17.094  -3.362  30.470  3.00  1.00            
ATOM   2172    C SER A 292     -15.941  -4.075  28.158  3.00  1.00            
ATOM   2173    O SER A 292     -16.408  -5.115  28.620  3.00  1.00            
ATOM   2174    N LYS A 293     -16.068  -3.706  26.869  3.00  1.00            
ATOM   2175   CA LYS A 293     -16.751  -4.397  25.820  3.00  1.00            
ATOM   2176   CB LYS A 293     -18.061  -3.703  25.416  3.00  1.00            
ATOM   2177   CG LYS A 293     -18.680  -4.256  24.132  3.00  1.00            
ATOM   2178   CD LYS A 293     -20.115  -3.785  23.887  3.00  1.00            
ATOM   2179   CE LYS A 293     -20.599  -4.031  22.456  3.00  1.00            
ATOM   2180   NZ LYS A 293     -22.038  -3.704  22.339  3.00  1.00            
ATOM   2181    C LYS A 293     -15.835  -4.279  24.644  3.00  1.00            
ATOM   2182    O LYS A 293     -15.120  -5.214  24.288  3.00  1.00            
ATOM   2183    N LYS A 294     -15.832  -3.081  24.026  1.00  1.00            
ATOM   2184   CA LYS A 294     -15.035  -2.819  22.867  1.00  1.00            
ATOM   2185   CB LYS A 294     -15.230  -1.428  22.249  1.00  1.00            
ATOM   2186   CG LYS A 294     -16.627  -1.158  21.699  1.00  1.00            
ATOM   2187   CD LYS A 294     -16.830   0.323  21.387  1.00  1.00            
ATOM   2188   CE LYS A 294     -18.211   0.651  20.819  1.00  1.00            
ATOM   2189   NZ LYS A 294     -18.337   0.138  19.436  1.00  1.00            
ATOM   2190    C LYS A 294     -13.612  -2.888  23.229  1.00  1.00            
ATOM   2191    O LYS A 294     -13.234  -2.793  24.395  1.00  1.00            
ATOM   2192    N LEU A 295     -12.786  -3.101  22.195  4.00  1.00            
ATOM   2193   CA LEU A 295     -11.389  -3.137  22.426  4.00  1.00            
ATOM   2194   CB LEU A 295     -10.688  -4.411  21.894  4.00  1.00            
ATOM   2195   CG LEU A 295     -10.723  -4.656  20.370  4.00  1.00            
ATOM   2196  CD1 LEU A 295      -9.862  -3.647  19.590  4.00  1.00            
ATOM   2197  CD2 LEU A 295     -10.334  -6.109  20.047  4.00  1.00            
ATOM   2198    C LEU A 295     -10.799  -1.934  21.783  4.00  1.00            
ATOM   2199    O LEU A 295     -11.392  -1.333  20.889  4.00  1.00            
ATOM   2200    N CYS A 296      -9.618  -1.520  22.267  4.00  1.00            
ATOM   2201   CA CYS A 296      -8.987  -0.417  21.627  4.00  1.00            
ATOM   2202   CB CYS A 296      -8.747   0.807  22.528  4.00  1.00            
ATOM   2203   SG CYS A 296      -8.013   0.372  24.116  4.00  1.00            
ATOM   2204    C CYS A 296      -7.709  -0.897  21.034  4.00  1.00            
ATOM   2205    O CYS A 296      -7.323  -2.046  21.228  4.00  1.00            
ATOM   2206    N THR A 297      -7.027  -0.039  20.253  4.00  1.00            
ATOM   2207   CA THR A 297      -5.833  -0.520  19.630  4.00  1.00            
ATOM   2208   CB THR A 297      -5.787  -0.339  18.149  4.00  1.00            
ATOM   2209  OG1 THR A 297      -4.779  -1.167  17.586  4.00  1.00            
ATOM   2210  CG2 THR A 297      -5.436   1.135  17.888  4.00  1.00            
ATOM   2211    C THR A 297      -4.708   0.276  20.139  4.00  1.00            
ATOM   2212    O THR A 297      -4.882   1.256  20.862  4.00  1.00            
ATOM   2213    N LEU A 298      -3.499  -0.166  19.776  4.00  1.00            
ATOM   2214   CA LEU A 298      -2.377   0.555  20.245  4.00  1.00            
ATOM   2215   CB LEU A 298      -1.418  -0.310  21.077  4.00  1.00            
ATOM   2216   CG LEU A 298      -0.254   0.441  21.744  4.00  1.00            
ATOM   2217  CD1 LEU A 298      -0.775   1.585  22.627  4.00  1.00            
ATOM   2218  CD2 LEU A 298       0.626  -0.528  22.552  4.00  1.00            
ATOM   2219    C LEU A 298      -1.661   1.088  19.076  4.00  1.00            
ATOM   2220    O LEU A 298      -1.616   0.458  18.021  4.00  1.00            
ATOM   2221    N ALA A 299      -1.089   2.289  19.238  1.00  1.00            
ATOM   2222   CA ALA A 299      -0.434   2.863  18.116  1.00  1.00            
ATOM   2223   CB ALA A 299       0.190   4.239  18.411  1.00  1.00            
ATOM   2224    C ALA A 299       0.671   1.943  17.727  1.00  1.00            
ATOM   2225    O ALA A 299       0.787   1.576  16.562  1.00  1.00            
ATOM   2226    N ILE A 300       1.441   1.469  18.722  4.00  1.00            
ATOM   2227   CA ILE A 300       2.626   0.698  18.487  4.00  1.00            
ATOM   2228   CB ILE A 300       3.228   0.136  19.741  4.00  1.00            
ATOM   2229  CG1 ILE A 300       4.691  -0.270  19.514  4.00  1.00            
ATOM   2230  CG2 ILE A 300       2.338  -1.026  20.210  4.00  1.00            
ATOM   2231  CD1 ILE A 300       5.445  -0.536  20.816  4.00  1.00            
ATOM   2232    C ILE A 300       2.349  -0.444  17.546  4.00  1.00            
ATOM   2233    O ILE A 300       1.313  -1.099  17.646  4.00  1.00            
ATOM   2234    N HIS A 301       3.278  -0.701  16.588  4.00  1.00            
ATOM   2235   CA HIS A 301       3.036  -1.705  15.582  4.00  1.00            
ATOM   2236  ND1 HIS A 301       0.662  -2.450  13.208  4.00  1.00            
ATOM   2237   CG HIS A 301       1.957  -1.984  13.246  4.00  1.00            
ATOM   2238   CB HIS A 301       2.464  -1.057  14.307  4.00  1.00            
ATOM   2239  NE2 HIS A 301       1.692  -3.285  11.424  4.00  1.00            
ATOM   2240  CD2 HIS A 301       2.573  -2.503  12.149  4.00  1.00            
ATOM   2241  CE1 HIS A 301       0.557  -3.222  12.098  4.00  1.00            
ATOM   2242    C HIS A 301       4.291  -2.449  15.243  4.00  1.00            
ATOM   2243    O HIS A 301       5.377  -2.107  15.706  4.00  1.00            
ATOM   2244    N ALA A 302       4.167  -3.512  14.414  4.00  1.00            
ATOM   2245   CA ALA A 302       5.326  -4.306  14.125  4.00  1.00            
ATOM   2246   CB ALA A 302       5.125  -5.811  14.383  4.00  1.00            
ATOM   2247    C ALA A 302       5.756  -4.156  12.692  4.00  1.00            
ATOM   2248    O ALA A 302       4.938  -4.237  11.777  4.00  1.00            
ATOM   2249    N MET A 303       7.069  -3.913  12.462  1.00  1.00            
ATOM   2250   CA MET A 303       7.588  -3.873  11.121  1.00  1.00            
ATOM   2251   CB MET A 303       7.676  -2.467  10.498  1.00  1.00            
ATOM   2252   CG MET A 303       6.398  -2.003   9.790  1.00  1.00            
ATOM   2253   SD MET A 303       6.301  -2.481   8.034  1.00  1.00            
ATOM   2254   CE MET A 303       6.254  -4.269   8.330  1.00  1.00            
ATOM   2255    C MET A 303       8.941  -4.469  11.071  1.00  1.00            
ATOM   2256    O MET A 303       9.865  -4.019  11.746  1.00  1.00            
ATOM   2257    N ASP A 304       9.088  -5.515  10.242  1.00  1.00            
ATOM   2258   CA ASP A 304      10.397  -6.054  10.093  1.00  1.00            
ATOM   2259   CB ASP A 304      10.466  -7.536   9.666  1.00  1.00            
ATOM   2260   CG ASP A 304      10.272  -8.417  10.888  1.00  1.00            
ATOM   2261  OD1 ASP A 304       9.790  -7.888  11.923  1.00  1.00            
ATOM   2262  OD2 ASP A 304      10.623  -9.626  10.811  1.00  1.00            
ATOM   2263    C ASP A 304      11.026  -5.290   8.989  1.00  1.00            
ATOM   2264    O ASP A 304      10.783  -5.540   7.810  1.00  1.00            
ATOM   2265    N ILE A 305      11.883  -4.321   9.364  1.00  1.00            
ATOM   2266   CA ILE A 305      12.553  -3.461   8.437  1.00  1.00            
ATOM   2267   CB ILE A 305      13.107  -2.237   9.094  1.00  1.00            
ATOM   2268  CG1 ILE A 305      11.956  -1.387   9.634  1.00  1.00            
ATOM   2269  CG2 ILE A 305      13.998  -1.473   8.101  1.00  1.00            
ATOM   2270  CD1 ILE A 305      11.037  -0.903   8.517  1.00  1.00            
ATOM   2271    C ILE A 305      13.703  -4.210   7.829  1.00  1.00            
ATOM   2272    O ILE A 305      14.386  -4.978   8.508  1.00  1.00            
ATOM   2273    N PRO A 306      13.922  -4.002   6.553  1.00  1.00            
ATOM   2274   CA PRO A 306      14.987  -4.610   5.794  1.00  1.00            
ATOM   2275   CD PRO A 306      13.084  -3.131   5.743  1.00  1.00            
ATOM   2276   CB PRO A 306      14.709  -4.245   4.336  1.00  1.00            
ATOM   2277   CG PRO A 306      13.869  -2.960   4.431  1.00  1.00            
ATOM   2278    C PRO A 306      16.319  -4.129   6.266  1.00  1.00            
ATOM   2279    O PRO A 306      16.380  -3.086   6.900  1.00  1.00            
ATOM   2280    N PRO A 307      17.365  -4.863   5.956  3.00  1.00            
ATOM   2281   CA PRO A 307      18.711  -4.562   6.382  3.00  1.00            
ATOM   2282   CD PRO A 307      17.180  -6.281   5.708  3.00  1.00            
ATOM   2283   CB PRO A 307      19.535  -5.793   6.017  3.00  1.00            
ATOM   2284   CG PRO A 307      18.520  -6.945   6.069  3.00  1.00            
ATOM   2285    C PRO A 307      19.404  -3.293   6.011  3.00  1.00            
ATOM   2286    O PRO A 307      20.276  -2.912   6.794  3.00  1.00            
ATOM   2287    N PRO A 308      19.172  -2.629   4.914  3.00  1.00            
ATOM   2288   CA PRO A 308      19.923  -1.436   4.663  3.00  1.00            
ATOM   2289   CD PRO A 308      18.705  -3.238   3.684  3.00  1.00            
ATOM   2290   CB PRO A 308      19.528  -0.984   3.252  3.00  1.00            
ATOM   2291   CG PRO A 308      18.467  -2.011   2.787  3.00  1.00            
ATOM   2292    C PRO A 308      19.711  -0.418   5.744  3.00  1.00            
ATOM   2293    O PRO A 308      20.691   0.142   6.236  3.00  1.00            
ATOM   2294    N THR A 309      18.449  -0.136   6.132  3.00  1.00            
ATOM   2295   CA THR A 309      18.251   0.717   7.259  3.00  1.00            
ATOM   2296   CB THR A 309      17.604   2.039   6.935  3.00  1.00            
ATOM   2297  OG1 THR A 309      18.392   2.751   5.989  3.00  1.00            
ATOM   2298  CG2 THR A 309      17.467   2.860   8.231  3.00  1.00            
ATOM   2299    C THR A 309      17.327  -0.051   8.159  3.00  1.00            
ATOM   2300    O THR A 309      16.247   0.418   8.520  3.00  1.00            
ATOM   2301    N GLY A 310      17.752  -1.272   8.550  1.00  1.00            
ATOM   2302   CA GLY A 310      16.982  -2.149   9.390  1.00  1.00            
ATOM   2303    C GLY A 310      17.961  -3.131   9.959  1.00  1.00            
ATOM   2304    O GLY A 310      19.039  -3.284   9.386  1.00  1.00            
ATOM   2305    N PRO A 311      17.691  -3.821  11.044  1.00  1.00            
ATOM   2306   CA PRO A 311      16.494  -3.748  11.848  1.00  1.00            
ATOM   2307   CD PRO A 311      18.700  -4.689  11.628  1.00  1.00            
ATOM   2308   CB PRO A 311      16.639  -4.859  12.886  1.00  1.00            
ATOM   2309   CG PRO A 311      18.164  -5.026  13.028  1.00  1.00            
ATOM   2310    C PRO A 311      16.467  -2.420  12.521  1.00  1.00            
ATOM   2311    O PRO A 311      17.529  -1.834  12.726  1.00  1.00            
ATOM   2312    N THR A 312      15.266  -1.915  12.856  1.00  1.00            
ATOM   2313   CA THR A 312      15.222  -0.661  13.539  1.00  1.00            
ATOM   2314   CB THR A 312      15.320   0.503  12.594  1.00  1.00            
ATOM   2315  OG1 THR A 312      15.349   1.731  13.306  1.00  1.00            
ATOM   2316  CG2 THR A 312      14.124   0.464  11.629  1.00  1.00            
ATOM   2317    C THR A 312      13.931  -0.570  14.269  1.00  1.00            
ATOM   2318    O THR A 312      13.065  -1.436  14.152  1.00  1.00            
ATOM   2319    N TRP A 313      13.809   0.490  15.085  4.00  1.00            
ATOM   2320   CA TRP A 313      12.606   0.784  15.792  4.00  1.00            
ATOM   2321   CB TRP A 313      12.866   1.013  17.297  4.00  1.00            
ATOM   2322   CG TRP A 313      11.658   1.105  18.207  4.00  1.00            
ATOM   2323  CD2 TRP A 313      11.124  -0.019  18.923  4.00  1.00            
ATOM   2324  CD1 TRP A 313      10.897   2.181  18.560  4.00  1.00            
ATOM   2325  NE1 TRP A 313       9.926   1.795  19.453  4.00  1.00            
ATOM   2326  CE2 TRP A 313      10.054   0.442  19.684  4.00  1.00            
ATOM   2327  CE3 TRP A 313      11.503  -1.331  18.945  4.00  1.00            
ATOM   2328  CZ2 TRP A 313       9.336  -0.404  20.481  4.00  1.00            
ATOM   2329  CZ3 TRP A 313      10.782  -2.184  19.747  4.00  1.00            
ATOM   2330  CH2 TRP A 313       9.721  -1.727  20.496  4.00  1.00            
ATOM   2331    C TRP A 313      12.198   2.094  15.196  4.00  1.00            
ATOM   2332    O TRP A 313      12.962   3.059  15.233  4.00  1.00            
ATOM   2333    N ALA A 314      10.996   2.150  14.592  4.00  1.00            
ATOM   2334   CA ALA A 314      10.528   3.369  14.000  4.00  1.00            
ATOM   2335   CB ALA A 314       9.297   3.182  13.097  4.00  1.00            
ATOM   2336    C ALA A 314      10.098   4.240  15.144  4.00  1.00            
ATOM   2337    O ALA A 314       9.949   3.771  16.271  4.00  1.00            
ATOM   2338    N LEU A 315       9.983   5.556  14.900  4.00  1.00            
ATOM   2339   CA LEU A 315       9.348   6.445  15.830  4.00  1.00            
ATOM   2340   CB LEU A 315      10.314   7.365  16.600  4.00  1.00            
ATOM   2341   CG LEU A 315      11.236   6.610  17.575  4.00  1.00            
ATOM   2342  CD1 LEU A 315      12.153   7.578  18.341  4.00  1.00            
ATOM   2343  CD2 LEU A 315      10.439   5.685  18.510  4.00  1.00            
ATOM   2344    C LEU A 315       8.561   7.304  14.918  4.00  1.00            
ATOM   2345    O LEU A 315       9.076   8.269  14.355  4.00  1.00            
ATOM   2346    N GLY A 316       7.279   6.968  14.749  1.00  1.00            
ATOM   2347   CA GLY A 316       6.512   7.683  13.789  1.00  1.00            
ATOM   2348    C GLY A 316       5.835   8.784  14.483  1.00  1.00            
ATOM   2349    O GLY A 316       6.384   9.450  15.359  1.00  1.00            
ATOM   2350    N ALA A 317       4.588   8.980  14.067  2.00  1.00            
ATOM   2351   CA ALA A 317       3.801  10.058  14.526  2.00  1.00            
ATOM   2352   CB ALA A 317       2.446  10.151  13.807  2.00  1.00            
ATOM   2353    C ALA A 317       3.532   9.988  15.968  2.00  1.00            
ATOM   2354    O ALA A 317       3.477  11.015  16.644  2.00  1.00            
ATOM   2355    N THR A 318       3.351   8.768  16.470  2.00  1.00            
ATOM   2356   CA THR A 318       2.962   8.610  17.825  2.00  1.00            
ATOM   2357   CB THR A 318       2.899   7.157  18.190  2.00  1.00            
ATOM   2358  OG1 THR A 318       4.169   6.545  18.015  2.00  1.00            
ATOM   2359  CG2 THR A 318       1.866   6.488  17.270  2.00  1.00            
ATOM   2360    C THR A 318       3.952   9.287  18.705  2.00  1.00            
ATOM   2361    O THR A 318       3.581  10.021  19.620  2.00  1.00            
ATOM   2362    N PHE A 319       5.247   9.052  18.468  2.00  1.00            
ATOM   2363   CA PHE A 319       6.185   9.744  19.286  2.00  1.00            
ATOM   2364   CB PHE A 319       7.626   9.215  19.213  2.00  1.00            
ATOM   2365   CG PHE A 319       7.624   7.865  19.833  2.00  1.00            
ATOM   2366  CD1 PHE A 319       7.610   7.726  21.201  2.00  1.00            
ATOM   2367  CD2 PHE A 319       7.607   6.743  19.039  2.00  1.00            
ATOM   2368  CE1 PHE A 319       7.599   6.477  21.772  2.00  1.00            
ATOM   2369  CE2 PHE A 319       7.598   5.492  19.606  2.00  1.00            
ATOM   2370   CZ PHE A 319       7.596   5.358  20.973  2.00  1.00            
ATOM   2371    C PHE A 319       6.247  11.187  18.924  2.00  1.00            
ATOM   2372    O PHE A 319       6.293  12.055  19.793  2.00  1.00            
ATOM   2373    N ILE A 320       6.223  11.477  17.613  2.00  1.00            
ATOM   2374   CA ILE A 320       6.452  12.812  17.157  2.00  1.00            
ATOM   2375   CB ILE A 320       6.475  12.968  15.659  2.00  1.00            
ATOM   2376  CG1 ILE A 320       5.105  12.633  15.055  2.00  1.00            
ATOM   2377  CG2 ILE A 320       7.634  12.125  15.105  2.00  1.00            
ATOM   2378  CD1 ILE A 320       4.970  12.995  13.575  2.00  1.00            
ATOM   2379    C ILE A 320       5.419  13.732  17.681  2.00  1.00            
ATOM   2380    O ILE A 320       5.701  14.894  17.961  2.00  1.00            
ATOM   2381    N ARG A 321       4.177  13.258  17.793  3.00  1.00            
ATOM   2382   CA ARG A 321       3.157  14.131  18.264  3.00  1.00            
ATOM   2383   CB ARG A 321       1.811  13.381  18.356  3.00  1.00            
ATOM   2384   CG ARG A 321       0.613  14.188  18.852  3.00  1.00            
ATOM   2385   CD ARG A 321      -0.731  13.522  18.525  3.00  1.00            
ATOM   2386   NE ARG A 321      -0.804  12.191  19.198  3.00  1.00            
ATOM   2387   CZ ARG A 321      -1.813  11.331  18.861  3.00  1.00            
ATOM   2388  NH1 ARG A 321      -2.696  11.677  17.880  3.00  1.00            
ATOM   2389  NH2 ARG A 321      -1.958  10.142  19.516  3.00  1.00            
ATOM   2390    C ARG A 321       3.557  14.621  19.619  3.00  1.00            
ATOM   2391    O ARG A 321       3.522  15.821  19.880  3.00  1.00            
ATOM   2392    N LYS A 322       3.984  13.711  20.511  3.00  1.00            
ATOM   2393   CA LYS A 322       4.386  14.122  21.825  3.00  1.00            
ATOM   2394   CB LYS A 322       4.715  12.926  22.727  3.00  1.00            
ATOM   2395   CG LYS A 322       5.134  13.321  24.140  3.00  1.00            
ATOM   2396   CD LYS A 322       5.181  12.132  25.101  3.00  1.00            
ATOM   2397   CE LYS A 322       5.566  12.525  26.527  3.00  1.00            
ATOM   2398   NZ LYS A 322       4.460  13.286  27.140  3.00  1.00            
ATOM   2399    C LYS A 322       5.650  14.938  21.746  3.00  1.00            
ATOM   2400    O LYS A 322       5.744  15.997  22.366  3.00  1.00            
ATOM   2401    N PHE A 323       6.654  14.483  20.955  4.00  1.00            
ATOM   2402   CA PHE A 323       7.946  15.127  20.999  4.00  1.00            
ATOM   2403   CB PHE A 323       9.122  14.133  21.064  4.00  1.00            
ATOM   2404   CG PHE A 323       8.920  13.142  22.164  4.00  1.00            
ATOM   2405  CD1 PHE A 323       9.258  13.425  23.467  4.00  1.00            
ATOM   2406  CD2 PHE A 323       8.379  11.909  21.875  4.00  1.00            
ATOM   2407  CE1 PHE A 323       9.060  12.488  24.456  4.00  1.00            
ATOM   2408  CE2 PHE A 323       8.181  10.969  22.858  4.00  1.00            
ATOM   2409   CZ PHE A 323       8.523  11.259  24.155  4.00  1.00            
ATOM   2410    C PHE A 323       8.183  15.907  19.733  4.00  1.00            
ATOM   2411    O PHE A 323       8.078  15.387  18.626  4.00  1.00            
ATOM   2412    N TYR A 324       8.573  17.184  19.892  4.00  1.00            
ATOM   2413   CA TYR A 324       8.896  18.116  18.847  4.00  1.00            
ATOM   2414   CB TYR A 324       9.051  19.528  19.436  4.00  1.00            
ATOM   2415   CG TYR A 324       9.311  20.530  18.372  4.00  1.00            
ATOM   2416  CD1 TYR A 324       8.276  21.022  17.613  4.00  1.00            
ATOM   2417  CD2 TYR A 324      10.583  20.999  18.145  4.00  1.00            
ATOM   2418  CE1 TYR A 324       8.517  21.959  16.638  4.00  1.00            
ATOM   2419  CE2 TYR A 324      10.824  21.938  17.169  4.00  1.00            
ATOM   2420   CZ TYR A 324       9.789  22.423  16.410  4.00  1.00            
ATOM   2421   OH TYR A 324      10.031  23.387  15.407  4.00  1.00            
ATOM   2422    C TYR A 324      10.209  17.681  18.302  4.00  1.00            
ATOM   2423    O TYR A 324      11.116  17.332  19.056  4.00  1.00            
ATOM   2424    N THR A 325      10.341  17.673  16.965  4.00  1.00            
ATOM   2425   CA THR A 325      11.562  17.165  16.429  4.00  1.00            
ATOM   2426   CB THR A 325      11.351  16.002  15.506  4.00  1.00            
ATOM   2427  OG1 THR A 325      10.682  16.435  14.330  4.00  1.00            
ATOM   2428  CG2 THR A 325      10.496  14.950  16.234  4.00  1.00            
ATOM   2429    C THR A 325      12.243  18.212  15.625  4.00  1.00            
ATOM   2430    O THR A 325      11.617  19.071  15.006  4.00  1.00            
ATOM   2431    N GLU A 326      13.583  18.156  15.643  4.00  1.00            
ATOM   2432   CA GLU A 326      14.367  19.095  14.915  4.00  1.00            
ATOM   2433   CB GLU A 326      15.135  20.052  15.847  4.00  1.00            
ATOM   2434   CG GLU A 326      16.017  21.086  15.141  4.00  1.00            
ATOM   2435   CD GLU A 326      15.149  22.276  14.777  4.00  1.00            
ATOM   2436  OE1 GLU A 326      14.504  22.211  13.699  4.00  1.00            
ATOM   2437  OE2 GLU A 326      15.111  23.258  15.567  4.00  1.00            
ATOM   2438    C GLU A 326      15.409  18.330  14.169  4.00  1.00            
ATOM   2439    O GLU A 326      16.406  17.902  14.746  4.00  1.00            
ATOM   2440    N PHE A 327      15.217  18.167  12.848  4.00  1.00            
ATOM   2441   CA PHE A 327      16.184  17.471  12.055  4.00  1.00            
ATOM   2442   CB PHE A 327      15.537  16.763  10.849  4.00  1.00            
ATOM   2443   CG PHE A 327      16.583  16.311   9.893  4.00  1.00            
ATOM   2444  CD1 PHE A 327      17.383  15.221  10.148  4.00  1.00            
ATOM   2445  CD2 PHE A 327      16.733  16.992   8.708  4.00  1.00            
ATOM   2446  CE1 PHE A 327      18.335  14.834   9.233  4.00  1.00            
ATOM   2447  CE2 PHE A 327      17.681  16.612   7.791  4.00  1.00            
ATOM   2448   CZ PHE A 327      18.484  15.530   8.057  4.00  1.00            
ATOM   2449    C PHE A 327      17.162  18.487  11.601  4.00  1.00            
ATOM   2450    O PHE A 327      16.789  19.528  11.061  4.00  1.00            
ATOM   2451    N ASP A 328      18.458  18.213  11.844  4.00  1.00            
ATOM   2452   CA ASP A 328      19.445  19.189  11.510  4.00  1.00            
ATOM   2453   CB ASP A 328      20.166  19.730  12.753  4.00  1.00            
ATOM   2454   CG ASP A 328      19.122  20.461  13.593  4.00  1.00            
ATOM   2455  OD1 ASP A 328      18.085  20.884  13.018  4.00  1.00            
ATOM   2456  OD2 ASP A 328      19.343  20.597  14.827  4.00  1.00            
ATOM   2457    C ASP A 328      20.464  18.569  10.600  4.00  1.00            
ATOM   2458    O ASP A 328      21.256  17.737  11.033  4.00  1.00            
ATOM   2459    N ARG A 329      20.456  18.936   9.298  3.00  1.00            
ATOM   2460   CA ARG A 329      21.440  18.430   8.373  3.00  1.00            
ATOM   2461   CB ARG A 329      21.172  18.788   6.899  3.00  1.00            
ATOM   2462   CG ARG A 329      22.220  18.225   5.926  3.00  1.00            
ATOM   2463   CD ARG A 329      22.093  18.797   4.510  3.00  1.00            
ATOM   2464   NE ARG A 329      23.038  18.079   3.603  3.00  1.00            
ATOM   2465   CZ ARG A 329      24.325  18.507   3.464  3.00  1.00            
ATOM   2466  NH1 ARG A 329      24.797  19.523   4.244  3.00  1.00            
ATOM   2467  NH2 ARG A 329      25.143  17.919   2.541  3.00  1.00            
ATOM   2468    C ARG A 329      22.769  19.017   8.722  3.00  1.00            
ATOM   2469    O ARG A 329      23.781  18.323   8.648  3.00  1.00            
ATOM   2470    N ARG A 330      22.803  20.309   9.127  3.00  1.00            
ATOM   2471   CA ARG A 330      24.068  20.956   9.361  3.00  1.00            
ATOM   2472   CB ARG A 330      23.942  22.372   9.942  3.00  1.00            
ATOM   2473   CG ARG A 330      25.310  22.955  10.292  3.00  1.00            
ATOM   2474   CD ARG A 330      25.277  23.878  11.509  3.00  1.00            
ATOM   2475   NE ARG A 330      24.693  25.181  11.092  3.00  1.00            
ATOM   2476   CZ ARG A 330      25.503  26.277  11.023  3.00  1.00            
ATOM   2477  NH1 ARG A 330      26.820  26.163  11.361  3.00  1.00            
ATOM   2478  NH2 ARG A 330      25.001  27.487  10.636  3.00  1.00            
ATOM   2479    C ARG A 330      24.813  20.158  10.383  3.00  1.00            
ATOM   2480    O ARG A 330      25.950  19.744  10.168  3.00  1.00            
ATOM   2481    N ASN A 331      24.159  19.906  11.526  3.00  1.00            
ATOM   2482   CA ASN A 331      24.720  19.135  12.592  3.00  1.00            
ATOM   2483   CB ASN A 331      24.031  19.380  13.945  3.00  1.00            
ATOM   2484   CG ASN A 331      24.668  20.621  14.557  3.00  1.00            
ATOM   2485  OD1 ASN A 331      24.198  21.743  14.370  3.00  1.00            
ATOM   2486  ND2 ASN A 331      25.783  20.412  15.307  3.00  1.00            
ATOM   2487    C ASN A 331      24.687  17.672  12.316  3.00  1.00            
ATOM   2488    O ASN A 331      25.491  16.925  12.870  3.00  1.00            
ATOM   2489    N ASN A 332      23.774  17.200  11.449  3.00  1.00            
ATOM   2490   CA ASN A 332      23.625  15.777  11.348  3.00  1.00            
ATOM   2491   CB ASN A 332      24.914  15.005  10.998  3.00  1.00            
ATOM   2492   CG ASN A 332      25.191  15.104   9.511  3.00  1.00            
ATOM   2493  OD1 ASN A 332      24.617  15.936   8.812  3.00  1.00            
ATOM   2494  ND2 ASN A 332      26.086  14.215   9.005  3.00  1.00            
ATOM   2495    C ASN A 332      23.225  15.309  12.700  3.00  1.00            
ATOM   2496    O ASN A 332      23.869  14.442  13.287  3.00  1.00            
ATOM   2497    N ARG A 333      22.147  15.914  13.235  4.00  1.00            
ATOM   2498   CA ARG A 333      21.737  15.559  14.555  4.00  1.00            
ATOM   2499   CB ARG A 333      22.243  16.562  15.612  4.00  1.00            
ATOM   2500   CG ARG A 333      23.772  16.618  15.730  4.00  1.00            
ATOM   2501   CD ARG A 333      24.266  17.680  16.717  4.00  1.00            
ATOM   2502   NE ARG A 333      25.757  17.722  16.665  4.00  1.00            
ATOM   2503   CZ ARG A 333      26.509  16.925  17.484  4.00  1.00            
ATOM   2504  NH1 ARG A 333      25.909  16.005  18.295  4.00  1.00            
ATOM   2505  NH2 ARG A 333      27.867  17.062  17.501  4.00  1.00            
ATOM   2506    C ARG A 333      20.256  15.527  14.633  4.00  1.00            
ATOM   2507    O ARG A 333      19.543  15.884  13.698  4.00  1.00            
ATOM   2508    N ILE A 334      19.767  15.060  15.788  4.00  1.00            
ATOM   2509   CA ILE A 334      18.366  14.955  16.012  4.00  1.00            
ATOM   2510   CB ILE A 334      17.949  13.605  16.501  4.00  1.00            
ATOM   2511  CG1 ILE A 334      18.443  12.487  15.575  4.00  1.00            
ATOM   2512  CG2 ILE A 334      16.426  13.642  16.686  4.00  1.00            
ATOM   2513  CD1 ILE A 334      19.948  12.247  15.664  4.00  1.00            
ATOM   2514    C ILE A 334      18.140  15.813  17.187  4.00  1.00            
ATOM   2515    O ILE A 334      18.995  15.914  18.065  4.00  1.00            
ATOM   2516    N GLY A 335      16.990  16.487  17.239  4.00  1.00            
ATOM   2517   CA GLY A 335      16.823  17.232  18.432  4.00  1.00            
ATOM   2518    C GLY A 335      15.378  17.162  18.799  4.00  1.00            
ATOM   2519    O GLY A 335      14.511  17.497  17.995  4.00  1.00            
ATOM   2520    N PHE A 336      15.072  16.741  20.041  4.00  1.00            
ATOM   2521   CA PHE A 336      13.690  16.664  20.416  4.00  1.00            
ATOM   2522   CB PHE A 336      13.224  15.312  20.996  4.00  1.00            
ATOM   2523   CG PHE A 336      13.222  14.246  19.953  4.00  1.00            
ATOM   2524  CD1 PHE A 336      12.241  14.222  18.989  4.00  1.00            
ATOM   2525  CD2 PHE A 336      14.200  13.278  19.929  4.00  1.00            
ATOM   2526  CE1 PHE A 336      12.226  13.243  18.024  4.00  1.00            
ATOM   2527  CE2 PHE A 336      14.189  12.296  18.967  4.00  1.00            
ATOM   2528   CZ PHE A 336      13.200  12.275  18.012  4.00  1.00            
ATOM   2529    C PHE A 336      13.441  17.640  21.519  4.00  1.00            
ATOM   2530    O PHE A 336      14.306  17.903  22.355  4.00  1.00            
ATOM   2531    N ALA A 337      12.213  18.196  21.515  4.00  1.00            
ATOM   2532   CA ALA A 337      11.697  19.113  22.491  4.00  1.00            
ATOM   2533   CB ALA A 337      11.391  20.507  21.918  4.00  1.00            
ATOM   2534    C ALA A 337      10.368  18.539  22.861  4.00  1.00            
ATOM   2535    O ALA A 337       9.805  17.742  22.117  4.00  1.00            
ATOM   2536    N LEU A 338       9.833  18.875  24.043  4.00  1.00            
ATOM   2537   CA LEU A 338       8.515  18.395  24.332  4.00  1.00            
ATOM   2538   CB LEU A 338       8.126  18.505  25.811  4.00  1.00            
ATOM   2539   CG LEU A 338       8.972  17.615  26.728  4.00  1.00            
ATOM   2540  CD1 LEU A 338       8.482  17.701  28.180  4.00  1.00            
ATOM   2541  CD2 LEU A 338       9.026  16.175  26.193  4.00  1.00            
ATOM   2542    C LEU A 338       7.616  19.324  23.603  4.00  1.00            
ATOM   2543    O LEU A 338       7.979  20.470  23.345  4.00  1.00            
ATOM   2544    N ALA A 339       6.411  18.861  23.242  4.00  1.00            
ATOM   2545   CA ALA A 339       5.602  19.756  22.489  4.00  1.00            
ATOM   2546   CB ALA A 339       5.056  19.149  21.186  4.00  1.00            
ATOM   2547    C ALA A 339       4.429  20.173  23.301  4.00  1.00            
ATOM   2548    O ALA A 339       3.855  19.373  24.036  4.00  1.00            
ATOM   2549    N ARG A 340       4.064  21.468  23.200  1.00  1.00            
ATOM   2550   CA ARG A 340       2.871  21.917  23.846  1.00  1.00            
ATOM   2551   CB ARG A 340       2.733  23.441  24.022  1.00  1.00            
ATOM   2552   CG ARG A 340       3.548  23.997  25.192  1.00  1.00            
ATOM   2553   CD ARG A 340       2.793  25.044  26.019  1.00  1.00            
ATOM   2554   NE ARG A 340       2.544  26.233  25.154  1.00  1.00            
ATOM   2555   CZ ARG A 340       1.406  26.311  24.404  1.00  1.00            
ATOM   2556  NH1 ARG A 340       0.493  25.295  24.437  1.00  1.00            
ATOM   2557  NH2 ARG A 340       1.175  27.409  23.627  1.00  1.00            
ATOM   2558    C ARG A 340       1.760  21.444  22.987  1.00  1.00            
ATOM   2559    O ARG A 340       1.965  21.098  21.824  1.00  1.00            
ATOM   2560    N HIS A 341       0.554  21.363  23.569  1.00  1.00            
ATOM   2561   CA HIS A 341      -0.580  20.921  22.826  1.00  1.00            
ATOM   2562  ND1 HIS A 341      -4.126  21.332  22.769  1.00  1.00            
ATOM   2563   CG HIS A 341      -3.089  20.440  22.930  1.00  1.00            
ATOM   2564   CB HIS A 341      -1.838  20.756  23.699  1.00  1.00            
ATOM   2565  NE2 HIS A 341      -4.716  19.475  21.697  1.00  1.00            
ATOM   2566  CD2 HIS A 341      -3.465  19.311  22.267  1.00  1.00            
ATOM   2567  CE1 HIS A 341      -5.071  20.704  22.025  1.00  1.00            
ATOM   2568    C HIS A 341      -0.890  21.921  21.720  1.00  1.00            
ATOM   2569    O HIS A 341      -0.629  21.572  20.538  1.00  1.00            
ATOM   2570  OXT HIS A 341      -1.395  23.033  22.031  1.00  1.00            
ATOM   2571    N PRO C   1      -8.303  -1.164  13.483  4.00  0.00            
ATOM   2572   CA PRO C   1      -8.488   0.226  12.981  4.00  0.00            
ATOM   2573   CD PRO C   1      -7.590  -1.122  14.807  4.00  0.00            
ATOM   2574   CB PRO C   1      -7.840   1.152  14.009  4.00  0.00            
ATOM   2575   CG PRO C   1      -7.734   0.325  15.293  4.00  0.00            
ATOM   2576    C PRO C   1      -7.766   0.312  11.695  4.00  0.00            
ATOM   2577    O PRO C   1      -7.642  -0.696  11.000  4.00  0.00            
ATOM   2578    N PHE C   2      -7.259   1.512  11.370  4.00  0.00            
ATOM   2579   CA PHE C   2      -6.624   1.630  10.106  4.00  0.00            
ATOM   2580   CB PHE C   2      -7.150   2.794   9.258  4.00  0.00            
ATOM   2581   CG PHE C   2      -8.591   2.522   9.005  4.00  0.00            
ATOM   2582  CD1 PHE C   2      -9.543   2.971   9.889  4.00  0.00            
ATOM   2583  CD2 PHE C   2      -8.995   1.813   7.897  4.00  0.00            
ATOM   2584  CE1 PHE C   2     -10.879   2.728   9.671  4.00  0.00            
ATOM   2585  CE2 PHE C   2     -10.329   1.566   7.672  4.00  0.00            
ATOM   2586   CZ PHE C   2     -11.274   2.025   8.559  4.00  0.00            
ATOM   2587    C PHE C   2      -5.176   1.842  10.291  4.00  0.00            
ATOM   2588    O PHE C   2      -4.735   2.581  11.170  4.00  0.00            
ATOM   2589    N HIS C   3      -4.385   1.164   9.449  4.00  0.00            
ATOM   2590   CA HIS C   3      -2.999   1.367   9.622  4.00  0.00            
ATOM   2591  ND1 HIS C   3      -1.913   0.814  13.061  4.00  0.00            
ATOM   2592   CG HIS C   3      -2.785   0.488  12.045  4.00  0.00            
ATOM   2593   CB HIS C   3      -2.371   0.355  10.604  4.00  0.00            
ATOM   2594  NE2 HIS C   3      -3.898   0.497  14.010  4.00  0.00            
ATOM   2595  CD2 HIS C   3      -3.994   0.301  12.642  4.00  0.00            
ATOM   2596  CE1 HIS C   3      -2.629   0.802  14.214  4.00  0.00            
ATOM   2597    C HIS C   3      -2.298   1.148   8.340  4.00  0.00            
ATOM   2598    O HIS C   3      -2.029   0.015   7.949  4.00  0.00            
ATOM   2599    N LEU C   4      -1.976   2.246   7.649  4.00  0.00            
ATOM   2600   CA LEU C   4      -1.187   2.092   6.477  4.00  0.00            
ATOM   2601   CB LEU C   4      -1.890   2.602   5.212  4.00  0.00            
ATOM   2602   CG LEU C   4      -3.057   1.695   4.795  4.00  0.00            
ATOM   2603  CD1 LEU C   4      -3.818   2.261   3.590  4.00  0.00            
ATOM   2604  CD2 LEU C   4      -2.556   0.264   4.544  4.00  0.00            
ATOM   2605    C LEU C   4       0.007   2.944   6.718  4.00  0.00            
ATOM   2606    O LEU C   4      -0.050   4.165   6.580  4.00  0.00            
ATOM   2607    N LEU C   5       1.120   2.307   7.116  4.00  0.00            
ATOM   2608   CA LEU C   5       2.342   3.019   7.323  4.00  0.00            
ATOM   2609   CB LEU C   5       3.454   2.193   7.970  4.00  0.00            
ATOM   2610   CG LEU C   5       3.929   1.055   7.052  4.00  0.00            
ATOM   2611  CD1 LEU C   5       5.134   0.334   7.661  4.00  0.00            
ATOM   2612  CD2 LEU C   5       2.789   0.077   6.713  4.00  0.00            
ATOM   2613    C LEU C   5       2.836   3.308   5.951  4.00  0.00            
ATOM   2614    O LEU C   5       2.557   2.557   5.017  4.00  0.00            
ATOM   2615    N VAL C   6       3.553   4.427   5.768  4.00  0.00            
ATOM   2616   CA VAL C   6       4.051   4.621   4.447  4.00  0.00            
ATOM   2617   CB VAL C   6       3.521   5.840   3.757  4.00  0.00            
ATOM   2618  CG1 VAL C   6       3.859   7.075   4.607  4.00  0.00            
ATOM   2619  CG2 VAL C   6       4.118   5.878   2.338  4.00  0.00            
ATOM   2620    C VAL C   6       5.537   4.717   4.490  4.00  0.00            
ATOM   2621    O VAL C   6       6.111   5.569   5.168  4.00  0.00            
ATOM   2622    N TYR C   7       6.190   3.779   3.784  4.00  0.00            
ATOM   2623   CA TYR C   7       7.608   3.791   3.596  4.00  0.00            
ATOM   2624   CB TYR C   7       8.321   2.869   4.598  4.00  0.00            
ATOM   2625   CG TYR C   7       9.776   2.971   4.334  4.00  0.00            
ATOM   2626  CD1 TYR C   7      10.481   4.051   4.808  4.00  0.00            
ATOM   2627  CD2 TYR C   7      10.424   2.011   3.596  4.00  0.00            
ATOM   2628  CE1 TYR C   7      11.828   4.162   4.569  4.00  0.00            
ATOM   2629  CE2 TYR C   7      11.772   2.117   3.355  4.00  0.00            
ATOM   2630   CZ TYR C   7      12.476   3.193   3.843  4.00  0.00            
ATOM   2631   OH TYR C   7      13.862   3.306   3.596  4.00  0.00            
ATOM   2632    C TYR C   7       7.760   3.261   2.206  4.00  0.00            
ATOM   2633    O TYR C   7       7.398   2.118   1.929  4.00  0.00            
ATOM   2634    N SER C   8       8.282   4.084   1.277  4.00  0.00            
ATOM   2635   CA SER C   8       8.379   3.610  -0.073  4.00  0.00            
ATOM   2636   CB SER C   8       8.399   4.729  -1.134  4.00  0.00            
ATOM   2637   OG SER C   8       9.530   5.570  -0.956  4.00  0.00            
ATOM   2638    C SER C   8       9.668   2.796  -0.206  4.00  0.00            
ATOM   2639    O SER C   8       9.567   1.539  -0.205  4.00  0.00            
ATOM   2640  OXT SER C   8      10.766   3.404  -0.310  4.00  0.00            
END
