# Supplementary material for: Integrative modeling of diverse protein-peptide systems using CABS-dock
Source: PLoS Comput Biol. 2023 Jul 5;19(7):e1011275. doi: 10.1371/journal.pcbi.1011275 (PMC10351741; doi:10.1371/journal.pcbi.1011275)
Supplement: S1 File — Files in pdb format containing atomic coordinates of the structures obtained in this study: the highest-scored amyloid models and 10 examples of the docked peptide for each enzyme-substrate complex. (ZIP) [file pcbi.1011275.s006.zip › 6_renin_PFHLLVYS/20.pdb]

CRYST1    0.000    0.000    0.000   0.00   0.00   0.00 P 1           1
ATOM      1    N GLY A   4      20.323  34.951   3.892  1.00  1.00            
ATOM      2   CA GLY A   4      19.236  34.008   3.547  1.00  1.00            
ATOM      3    C GLY A   4      18.291  33.880   4.691  1.00  1.00            
ATOM      4    O GLY A   4      18.362  32.927   5.466  1.00  1.00            
ATOM      5    N ASN A   5      17.371  34.853   4.827  1.00  1.00            
ATOM      6   CA ASN A   5      16.453  34.779   5.920  1.00  1.00            
ATOM      7   CB ASN A   5      16.308  36.111   6.688  1.00  1.00            
ATOM      8   CG ASN A   5      15.933  37.229   5.727  1.00  1.00            
ATOM      9  OD1 ASN A   5      15.948  37.052   4.510  1.00  1.00            
ATOM     10  ND2 ASN A   5      15.602  38.423   6.290  1.00  1.00            
ATOM     11    C ASN A   5      15.113  34.345   5.421  1.00  1.00            
ATOM     12    O ASN A   5      14.262  35.164   5.075  1.00  1.00            
ATOM     13    N THR A   6      14.890  33.016   5.361  4.00  1.00            
ATOM     14   CA THR A   6      13.598  32.535   4.973  4.00  1.00            
ATOM     15   CB THR A   6      13.507  32.137   3.523  4.00  1.00            
ATOM     16  OG1 THR A   6      12.165  31.819   3.189  4.00  1.00            
ATOM     17  CG2 THR A   6      14.425  30.933   3.250  4.00  1.00            
ATOM     18    C THR A   6      13.274  31.351   5.825  4.00  1.00            
ATOM     19    O THR A   6      14.043  30.395   5.910  4.00  1.00            
ATOM     20    N THR A   7      12.125  31.414   6.521  1.00  1.00            
ATOM     21   CA THR A   7      11.652  30.303   7.291  1.00  1.00            
ATOM     22   CB THR A   7      11.517  30.628   8.759  1.00  1.00            
ATOM     23  OG1 THR A   7      11.024  29.506   9.476  1.00  1.00            
ATOM     24  CG2 THR A   7      10.636  31.875   8.963  1.00  1.00            
ATOM     25    C THR A   7      10.327  29.976   6.703  1.00  1.00            
ATOM     26    O THR A   7       9.349  30.706   6.859  1.00  1.00            
ATOM     27    N SER A   8      10.275  28.862   5.964  4.00  1.00            
ATOM     28   CA SER A   8       9.044  28.521   5.334  4.00  1.00            
ATOM     29   CB SER A   8       9.210  27.499   4.197  4.00  1.00            
ATOM     30   OG SER A   8      10.043  28.027   3.175  4.00  1.00            
ATOM     31    C SER A   8       8.199  27.861   6.375  4.00  1.00            
ATOM     32    O SER A   8       8.703  27.410   7.403  4.00  1.00            
ATOM     33    N SER A   9       6.872  27.819   6.144  4.00  1.00            
ATOM     34   CA SER A   9       6.005  27.145   7.063  4.00  1.00            
ATOM     35   CB SER A   9       5.369  28.085   8.104  4.00  1.00            
ATOM     36   OG SER A   9       4.527  29.035   7.465  4.00  1.00            
ATOM     37    C SER A   9       4.895  26.551   6.260  4.00  1.00            
ATOM     38    O SER A   9       4.368  27.183   5.346  4.00  1.00            
ATOM     39    N VAL A  10       4.528  25.294   6.567  4.00  1.00            
ATOM     40   CA VAL A  10       3.422  24.686   5.893  4.00  1.00            
ATOM     41   CB VAL A  10       3.812  23.567   4.973  4.00  1.00            
ATOM     42  CG1 VAL A  10       4.662  24.152   3.831  4.00  1.00            
ATOM     43  CG2 VAL A  10       4.535  22.487   5.794  4.00  1.00            
ATOM     44    C VAL A  10       2.565  24.120   6.980  4.00  1.00            
ATOM     45    O VAL A  10       3.075  23.539   7.937  4.00  1.00            
ATOM     46    N ILE A  11       1.232  24.281   6.864  4.00  1.00            
ATOM     47   CA ILE A  11       0.352  23.789   7.886  4.00  1.00            
ATOM     48   CB ILE A  11      -0.766  24.723   8.245  4.00  1.00            
ATOM     49  CG1 ILE A  11      -1.536  24.166   9.454  4.00  1.00            
ATOM     50  CG2 ILE A  11      -1.624  24.970   6.995  4.00  1.00            
ATOM     51  CD1 ILE A  11      -2.525  25.158  10.064  4.00  1.00            
ATOM     52    C ILE A  11      -0.235  22.530   7.385  4.00  1.00            
ATOM     53    O ILE A  11      -0.636  22.385   6.231  4.00  1.00            
ATOM     54    N LEU A  12      -0.246  21.579   8.311  4.00  1.00            
ATOM     55   CA LEU A  12      -0.599  20.218   8.159  4.00  1.00            
ATOM     56   CB LEU A  12       0.336  19.426   9.106  4.00  1.00            
ATOM     57   CG LEU A  12       0.121  17.928   9.370  4.00  1.00            
ATOM     58  CD1 LEU A  12       1.258  17.381  10.248  4.00  1.00            
ATOM     59  CD2 LEU A  12      -1.235  17.614  10.025  4.00  1.00            
ATOM     60    C LEU A  12      -2.012  20.037   8.572  4.00  1.00            
ATOM     61    O LEU A  12      -2.543  20.769   9.405  4.00  1.00            
ATOM     62    N THR A  13      -2.661  19.045   7.942  4.00  1.00            
ATOM     63   CA THR A  13      -3.981  18.678   8.325  4.00  1.00            
ATOM     64   CB THR A  13      -4.991  18.792   7.222  4.00  1.00            
ATOM     65  OG1 THR A  13      -5.053  20.129   6.747  4.00  1.00            
ATOM     66  CG2 THR A  13      -6.359  18.350   7.770  4.00  1.00            
ATOM     67    C THR A  13      -3.897  17.240   8.684  4.00  1.00            
ATOM     68    O THR A  13      -3.481  16.405   7.889  4.00  1.00            
ATOM     69    N ASN A  14      -4.299  16.896   9.908  4.00  1.00            
ATOM     70   CA ASN A  14      -4.176  15.527  10.286  4.00  1.00            
ATOM     71   CB ASN A  14      -4.257  15.321  11.806  4.00  1.00            
ATOM     72   CG ASN A  14      -5.642  15.789  12.235  4.00  1.00            
ATOM     73  OD1 ASN A  14      -6.532  14.983  12.498  4.00  1.00            
ATOM     74  ND2 ASN A  14      -5.835  17.136  12.292  4.00  1.00            
ATOM     75    C ASN A  14      -5.334  14.781   9.713  4.00  1.00            
ATOM     76    O ASN A  14      -6.277  15.355   9.168  4.00  1.00            
ATOM     77    N TYR A  15      -5.240  13.447   9.823  4.00  1.00            
ATOM     78   CA TYR A  15      -6.252  12.497   9.479  4.00  1.00            
ATOM     79   CB TYR A  15      -5.841  11.508   8.355  4.00  1.00            
ATOM     80   CG TYR A  15      -6.982  10.589   8.024  4.00  1.00            
ATOM     81  CD1 TYR A  15      -8.108  11.077   7.398  4.00  1.00            
ATOM     82  CD2 TYR A  15      -6.952   9.250   8.354  4.00  1.00            
ATOM     83  CE1 TYR A  15      -9.166  10.253   7.094  4.00  1.00            
ATOM     84  CE2 TYR A  15      -8.006   8.418   8.053  4.00  1.00            
ATOM     85   CZ TYR A  15      -9.118   8.919   7.421  4.00  1.00            
ATOM     86   OH TYR A  15     -10.203   8.071   7.111  4.00  1.00            
ATOM     87    C TYR A  15      -6.341  11.793  10.784  4.00  1.00            
ATOM     88    O TYR A  15      -5.982  12.373  11.808  4.00  1.00            
ATOM     89    N MET A  16      -6.830  10.553  10.841  3.00  1.00            
ATOM     90   CA MET A  16      -6.935  10.044  12.163  3.00  1.00            
ATOM     91   CB MET A  16      -7.964   8.904  12.302  3.00  1.00            
ATOM     92   CG MET A  16      -7.679   7.688  11.417  3.00  1.00            
ATOM     93   SD MET A  16      -8.719   6.237  11.756  3.00  1.00            
ATOM     94   CE MET A  16      -7.715   5.648  13.150  3.00  1.00            
ATOM     95    C MET A  16      -5.629   9.551  12.684  3.00  1.00            
ATOM     96    O MET A  16      -5.254   8.399  12.464  3.00  1.00            
ATOM     97    N ASP A  17      -4.912  10.450  13.390  3.00  1.00            
ATOM     98   CA ASP A  17      -3.685  10.167  14.076  3.00  1.00            
ATOM     99   CB ASP A  17      -3.871   9.461  15.438  3.00  1.00            
ATOM    100   CG ASP A  17      -4.535   8.095  15.285  3.00  1.00            
ATOM    101  OD1 ASP A  17      -4.100   7.282  14.429  3.00  1.00            
ATOM    102  OD2 ASP A  17      -5.507   7.851  16.051  3.00  1.00            
ATOM    103    C ASP A  17      -2.816   9.369  13.191  3.00  1.00            
ATOM    104    O ASP A  17      -2.037   8.525  13.632  3.00  1.00            
ATOM    105    N THR A  18      -2.917   9.655  11.892  3.00  1.00            
ATOM    106   CA THR A  18      -2.158   8.892  10.972  3.00  1.00            
ATOM    107   CB THR A  18      -2.944   7.822  10.264  3.00  1.00            
ATOM    108  OG1 THR A  18      -2.139   7.254   9.244  3.00  1.00            
ATOM    109  CG2 THR A  18      -4.285   8.352   9.719  3.00  1.00            
ATOM    110    C THR A  18      -1.520   9.815   9.998  3.00  1.00            
ATOM    111    O THR A  18      -0.472  10.404  10.261  3.00  1.00            
ATOM    112    N GLN A  19      -2.165   9.962   8.842  4.00  1.00            
ATOM    113   CA GLN A  19      -1.667  10.691   7.731  4.00  1.00            
ATOM    114   CB GLN A  19      -2.743  10.744   6.637  4.00  1.00            
ATOM    115   CG GLN A  19      -3.179   9.328   6.241  4.00  1.00            
ATOM    116   CD GLN A  19      -4.348   9.407   5.276  4.00  1.00            
ATOM    117  OE1 GLN A  19      -4.423  10.317   4.454  4.00  1.00            
ATOM    118  NE2 GLN A  19      -5.288   8.429   5.377  4.00  1.00            
ATOM    119    C GLN A  19      -1.290  12.079   8.123  4.00  1.00            
ATOM    120    O GLN A  19      -2.079  12.835   8.688  4.00  1.00            
ATOM    121    N TYR A  20      -0.021  12.416   7.827  4.00  1.00            
ATOM    122   CA TYR A  20       0.584  13.671   8.146  4.00  1.00            
ATOM    123   CB TYR A  20       2.094  13.558   7.847  4.00  1.00            
ATOM    124   CG TYR A  20       2.730  14.874   7.570  4.00  1.00            
ATOM    125  CD1 TYR A  20       3.056  15.761   8.567  4.00  1.00            
ATOM    126  CD2 TYR A  20       3.031  15.193   6.267  4.00  1.00            
ATOM    127  CE1 TYR A  20       3.655  16.962   8.257  4.00  1.00            
ATOM    128  CE2 TYR A  20       3.627  16.386   5.950  4.00  1.00            
ATOM    129   CZ TYR A  20       3.937  17.274   6.948  4.00  1.00            
ATOM    130   OH TYR A  20       4.550  18.501   6.622  4.00  1.00            
ATOM    131    C TYR A  20       0.004  14.840   7.426  4.00  1.00            
ATOM    132    O TYR A  20      -0.641  15.681   8.044  4.00  1.00            
ATOM    133    N TYR A  21       0.128  14.881   6.091  4.00  1.00            
ATOM    134   CA TYR A  21      -0.422  15.969   5.337  4.00  1.00            
ATOM    135   CB TYR A  21      -1.878  16.331   5.686  4.00  1.00            
ATOM    136   CG TYR A  21      -2.316  17.446   4.798  4.00  1.00            
ATOM    137  CD1 TYR A  21      -2.872  17.184   3.567  4.00  1.00            
ATOM    138  CD2 TYR A  21      -2.144  18.756   5.181  4.00  1.00            
ATOM    139  CE1 TYR A  21      -3.266  18.210   2.742  4.00  1.00            
ATOM    140  CE2 TYR A  21      -2.537  19.788   4.361  4.00  1.00            
ATOM    141   CZ TYR A  21      -3.099  19.515   3.138  4.00  1.00            
ATOM    142   OH TYR A  21      -3.501  20.570   2.290  4.00  1.00            
ATOM    143    C TYR A  21       0.392  17.215   5.305  4.00  1.00            
ATOM    144    O TYR A  21       1.042  17.609   6.272  4.00  1.00            
ATOM    145    N GLY A  22       0.373  17.832   4.104  4.00  1.00            
ATOM    146   CA GLY A  22       0.956  19.096   3.797  4.00  1.00            
ATOM    147    C GLY A  22       0.384  19.488   2.474  4.00  1.00            
ATOM    148    O GLY A  22      -0.455  18.782   1.917  4.00  1.00            
ATOM    149    N GLU A  23       0.819  20.639   1.936  4.00  1.00            
ATOM    150   CA GLU A  23       0.288  21.084   0.683  4.00  1.00            
ATOM    151   CB GLU A  23      -0.668  22.268   0.901  4.00  1.00            
ATOM    152   CG GLU A  23      -1.317  22.850  -0.350  4.00  1.00            
ATOM    153   CD GLU A  23      -2.206  23.991   0.130  4.00  1.00            
ATOM    154  OE1 GLU A  23      -1.673  24.922   0.795  4.00  1.00            
ATOM    155  OE2 GLU A  23      -3.432  23.941  -0.147  4.00  1.00            
ATOM    156    C GLU A  23       1.460  21.558  -0.136  4.00  1.00            
ATOM    157    O GLU A  23       2.349  22.230   0.385  4.00  1.00            
ATOM    158    N ILE A  24       1.518  21.190  -1.436  4.00  1.00            
ATOM    159   CA ILE A  24       2.605  21.629  -2.271  4.00  1.00            
ATOM    160   CB ILE A  24       3.751  20.656  -2.293  4.00  1.00            
ATOM    161  CG1 ILE A  24       4.265  20.449  -0.859  4.00  1.00            
ATOM    162  CG2 ILE A  24       4.848  21.180  -3.238  4.00  1.00            
ATOM    163  CD1 ILE A  24       5.239  19.282  -0.724  4.00  1.00            
ATOM    164    C ILE A  24       2.059  21.791  -3.664  4.00  1.00            
ATOM    165    O ILE A  24       0.997  21.256  -3.977  4.00  1.00            
ATOM    166    N GLY A  25       2.756  22.558  -4.535  4.00  1.00            
ATOM    167   CA GLY A  25       2.293  22.751  -5.885  4.00  1.00            
ATOM    168    C GLY A  25       3.425  22.419  -6.809  4.00  1.00            
ATOM    169    O GLY A  25       4.593  22.581  -6.463  4.00  1.00            
ATOM    170    N ILE A  26       3.087  21.929  -8.020  4.00  1.00            
ATOM    171   CA ILE A  26       4.067  21.554  -9.001  4.00  1.00            
ATOM    172   CB ILE A  26       4.200  20.063  -9.127  4.00  1.00            
ATOM    173  CG1 ILE A  26       5.347  19.677 -10.075  4.00  1.00            
ATOM    174  CG2 ILE A  26       2.829  19.516  -9.558  4.00  1.00            
ATOM    175  CD1 ILE A  26       5.653  18.180 -10.062  4.00  1.00            
ATOM    176    C ILE A  26       3.574  22.034 -10.337  4.00  1.00            
ATOM    177    O ILE A  26       2.370  22.112 -10.573  4.00  1.00            
ATOM    178    N GLY A  27       4.507  22.389 -11.245  3.00  1.00            
ATOM    179   CA GLY A  27       4.140  22.765 -12.585  3.00  1.00            
ATOM    180    C GLY A  27       3.850  24.234 -12.627  3.00  1.00            
ATOM    181    O GLY A  27       3.612  24.857 -11.594  3.00  1.00            
ATOM    182    N THR A  28       3.866  24.833 -13.841  3.00  1.00            
ATOM    183   CA THR A  28       3.670  26.252 -13.920  3.00  1.00            
ATOM    184   CB THR A  28       4.163  26.908 -15.187  3.00  1.00            
ATOM    185  OG1 THR A  28       3.670  26.264 -16.348  3.00  1.00            
ATOM    186  CG2 THR A  28       5.696  26.880 -15.180  3.00  1.00            
ATOM    187    C THR A  28       2.303  26.735 -13.557  3.00  1.00            
ATOM    188    O THR A  28       2.236  27.612 -12.697  3.00  1.00            
ATOM    189    N PRO A  29       1.201  26.290 -14.093  3.00  1.00            
ATOM    190   CA PRO A  29       0.016  26.689 -13.407  3.00  1.00            
ATOM    191   CD PRO A  29       0.962  26.109 -15.514  3.00  1.00            
ATOM    192   CB PRO A  29      -1.144  26.342 -14.327  3.00  1.00            
ATOM    193   CG PRO A  29      -0.525  26.448 -15.733  3.00  1.00            
ATOM    194    C PRO A  29       0.269  25.755 -12.293  3.00  1.00            
ATOM    195    O PRO A  29       0.751  24.663 -12.600  3.00  1.00            
ATOM    196    N PRO A  30       0.033  26.052 -11.067  3.00  1.00            
ATOM    197   CA PRO A  30       0.374  25.016 -10.151  3.00  1.00            
ATOM    198   CD PRO A  30       0.295  27.368 -10.518  3.00  1.00            
ATOM    199   CB PRO A  30       0.642  25.698  -8.803  3.00  1.00            
ATOM    200   CG PRO A  30       0.171  27.150  -9.001  3.00  1.00            
ATOM    201    C PRO A  30      -0.693  23.972 -10.109  3.00  1.00            
ATOM    202    O PRO A  30      -1.867  24.296 -10.304  3.00  1.00            
ATOM    203    N GLN A  31      -0.303  22.705  -9.877  4.00  1.00            
ATOM    204   CA GLN A  31      -1.246  21.646  -9.680  4.00  1.00            
ATOM    205   CB GLN A  31      -0.926  20.365 -10.470  4.00  1.00            
ATOM    206   CG GLN A  31      -1.098  20.517 -11.985  4.00  1.00            
ATOM    207   CD GLN A  31      -2.589  20.483 -12.299  4.00  1.00            
ATOM    208  OE1 GLN A  31      -3.030  19.765 -13.195  4.00  1.00            
ATOM    209  NE2 GLN A  31      -3.394  21.282 -11.546  4.00  1.00            
ATOM    210    C GLN A  31      -1.082  21.344  -8.228  4.00  1.00            
ATOM    211    O GLN A  31       0.044  21.249  -7.744  4.00  1.00            
ATOM    212    N THR A  32      -2.189  21.200  -7.476  4.00  1.00            
ATOM    213   CA THR A  32      -1.994  21.045  -6.066  4.00  1.00            
ATOM    214   CB THR A  32      -3.017  21.743  -5.218  4.00  1.00            
ATOM    215  OG1 THR A  32      -2.601  21.738  -3.859  4.00  1.00            
ATOM    216  CG2 THR A  32      -4.369  21.024  -5.366  4.00  1.00            
ATOM    217    C THR A  32      -2.011  19.605  -5.692  4.00  1.00            
ATOM    218    O THR A  32      -2.738  18.801  -6.272  4.00  1.00            
ATOM    219    N PHE A  33      -1.159  19.244  -4.708  4.00  1.00            
ATOM    220   CA PHE A  33      -1.132  17.888  -4.259  4.00  1.00            
ATOM    221   CB PHE A  33      -0.093  17.034  -5.010  4.00  1.00            
ATOM    222   CG PHE A  33       1.247  17.671  -4.885  4.00  1.00            
ATOM    223  CD1 PHE A  33       1.579  18.748  -5.675  4.00  1.00            
ATOM    224  CD2 PHE A  33       2.167  17.204  -3.978  4.00  1.00            
ATOM    225  CE1 PHE A  33       2.812  19.346  -5.568  4.00  1.00            
ATOM    226  CE2 PHE A  33       3.403  17.795  -3.867  4.00  1.00            
ATOM    227   CZ PHE A  33       3.728  18.863  -4.667  4.00  1.00            
ATOM    228    C PHE A  33      -0.901  17.841  -2.779  4.00  1.00            
ATOM    229    O PHE A  33      -0.082  18.585  -2.242  4.00  1.00            
ATOM    230    N LYS A  34      -1.651  16.960  -2.075  4.00  1.00            
ATOM    231   CA LYS A  34      -1.478  16.805  -0.656  4.00  1.00            
ATOM    232   CB LYS A  34      -2.638  16.081   0.054  4.00  1.00            
ATOM    233   CG LYS A  34      -3.952  16.866   0.037  4.00  1.00            
ATOM    234   CD LYS A  34      -5.153  16.057   0.530  4.00  1.00            
ATOM    235   CE LYS A  34      -6.464  16.847   0.525  4.00  1.00            
ATOM    236   NZ LYS A  34      -7.516  16.091   1.240  4.00  1.00            
ATOM    237    C LYS A  34      -0.209  16.020  -0.498  4.00  1.00            
ATOM    238    O LYS A  34       0.145  15.241  -1.382  4.00  1.00            
ATOM    239    N VAL A  35       0.543  16.212   0.610  4.00  1.00            
ATOM    240   CA VAL A  35       1.815  15.539   0.664  4.00  1.00            
ATOM    241   CB VAL A  35       2.969  16.429   0.322  4.00  1.00            
ATOM    242  CG1 VAL A  35       2.789  16.927  -1.115  4.00  1.00            
ATOM    243  CG2 VAL A  35       3.045  17.555   1.367  4.00  1.00            
ATOM    244    C VAL A  35       2.120  15.048   2.033  4.00  1.00            
ATOM    245    O VAL A  35       1.450  15.370   3.012  4.00  1.00            
ATOM    246    N VAL A  36       3.167  14.201   2.090  4.00  1.00            
ATOM    247   CA VAL A  36       3.713  13.709   3.314  4.00  1.00            
ATOM    248   CB VAL A  36       3.814  12.219   3.412  4.00  1.00            
ATOM    249  CG1 VAL A  36       4.598  11.874   4.689  4.00  1.00            
ATOM    250  CG2 VAL A  36       2.414  11.613   3.371  4.00  1.00            
ATOM    251    C VAL A  36       5.152  14.138   3.303  4.00  1.00            
ATOM    252    O VAL A  36       5.808  14.090   2.264  4.00  1.00            
ATOM    253    N PHE A  37       5.679  14.595   4.457  4.00  1.00            
ATOM    254   CA PHE A  37       7.082  14.891   4.566  4.00  1.00            
ATOM    255   CB PHE A  37       7.348  16.176   5.367  4.00  1.00            
ATOM    256   CG PHE A  37       6.945  17.314   4.489  4.00  1.00            
ATOM    257  CD1 PHE A  37       5.638  17.469   4.086  4.00  1.00            
ATOM    258  CD2 PHE A  37       7.874  18.246   4.089  4.00  1.00            
ATOM    259  CE1 PHE A  37       5.272  18.521   3.277  4.00  1.00            
ATOM    260  CE2 PHE A  37       7.516  19.301   3.282  4.00  1.00            
ATOM    261   CZ PHE A  37       6.211  19.439   2.872  4.00  1.00            
ATOM    262    C PHE A  37       7.621  13.724   5.299  4.00  1.00            
ATOM    263    O PHE A  37       7.349  13.537   6.483  4.00  1.00            
ATOM    264    N ASP A  38       8.405  12.892   4.599  4.00  1.00            
ATOM    265   CA ASP A  38       8.784  11.683   5.245  4.00  1.00            
ATOM    266   CB ASP A  38       8.286  10.448   4.472  4.00  1.00            
ATOM    267   CG ASP A  38       8.649   9.189   5.240  4.00  1.00            
ATOM    268  OD1 ASP A  38       9.824   8.746   5.133  4.00  1.00            
ATOM    269  OD2 ASP A  38       7.755   8.656   5.949  4.00  1.00            
ATOM    270    C ASP A  38      10.239  11.599   5.380  4.00  1.00            
ATOM    271    O ASP A  38      10.952  11.257   4.438  4.00  1.00            
ATOM    272    N THR A  39      10.727  11.934   6.578  3.00  1.00            
ATOM    273   CA THR A  39      12.088  11.605   6.723  3.00  1.00            
ATOM    274   CB THR A  39      12.706  12.054   8.014  3.00  1.00            
ATOM    275  OG1 THR A  39      12.619  13.465   8.137  3.00  1.00            
ATOM    276  CG2 THR A  39      14.179  11.609   8.027  3.00  1.00            
ATOM    277    C THR A  39      11.995  10.121   6.753  3.00  1.00            
ATOM    278    O THR A  39      10.990   9.585   7.219  3.00  1.00            
ATOM    279    N GLY A  40      13.012   9.400   6.264  3.00  1.00            
ATOM    280   CA GLY A  40      12.845   7.978   6.235  3.00  1.00            
ATOM    281    C GLY A  40      12.892   7.537   4.812  3.00  1.00            
ATOM    282    O GLY A  40      13.277   6.407   4.514  3.00  1.00            
ATOM    283    N SER A  41      12.493   8.422   3.887  1.00  1.00            
ATOM    284   CA SER A  41      12.595   8.073   2.507  1.00  1.00            
ATOM    285   CB SER A  41      11.270   7.597   1.885  1.00  1.00            
ATOM    286   OG SER A  41      10.340   8.671   1.840  1.00  1.00            
ATOM    287    C SER A  41      12.959   9.327   1.805  1.00  1.00            
ATOM    288    O SER A  41      12.518  10.412   2.182  1.00  1.00            
ATOM    289    N SER A  42      13.800   9.215   0.771  1.00  1.00            
ATOM    290   CA SER A  42      14.107  10.406   0.052  1.00  1.00            
ATOM    291   CB SER A  42      15.608  10.739   0.058  1.00  1.00            
ATOM    292   OG SER A  42      16.337   9.665  -0.514  1.00  1.00            
ATOM    293    C SER A  42      13.697  10.153  -1.354  1.00  1.00            
ATOM    294    O SER A  42      14.325   9.397  -2.092  1.00  1.00            
ATOM    295    N ASN A  43      12.591  10.787  -1.748  1.00  1.00            
ATOM    296   CA ASN A  43      12.088  10.631  -3.070  1.00  1.00            
ATOM    297   CB ASN A  43      11.486   9.240  -3.328  1.00  1.00            
ATOM    298   CG ASN A  43      10.347   9.050  -2.334  1.00  1.00            
ATOM    299  OD1 ASN A  43      10.569   8.726  -1.168  1.00  1.00            
ATOM    300  ND2 ASN A  43       9.088   9.272  -2.800  1.00  1.00            
ATOM    301    C ASN A  43      10.952  11.603  -3.136  1.00  1.00            
ATOM    302    O ASN A  43      10.477  12.070  -2.102  1.00  1.00            
ATOM    303    N VAL A  44      10.502  11.968  -4.348  4.00  1.00            
ATOM    304   CA VAL A  44       9.360  12.833  -4.431  4.00  1.00            
ATOM    305   CB VAL A  44       9.681  14.144  -5.085  4.00  1.00            
ATOM    306  CG1 VAL A  44       8.398  14.988  -5.194  4.00  1.00            
ATOM    307  CG2 VAL A  44      10.819  14.810  -4.292  4.00  1.00            
ATOM    308    C VAL A  44       8.409  12.111  -5.323  4.00  1.00            
ATOM    309    O VAL A  44       8.749  11.819  -6.468  4.00  1.00            
ATOM    310    N TRP A  45       7.193  11.773  -4.847  4.00  1.00            
ATOM    311   CA TRP A  45       6.371  11.091  -5.800  4.00  1.00            
ATOM    312   CB TRP A  45       6.260   9.559  -5.621  4.00  1.00            
ATOM    313   CG TRP A  45       5.568   9.043  -4.381  4.00  1.00            
ATOM    314  CD2 TRP A  45       4.163   8.738  -4.307  4.00  1.00            
ATOM    315  CD1 TRP A  45       6.095   8.718  -3.166  4.00  1.00            
ATOM    316  NE1 TRP A  45       5.110   8.222  -2.344  4.00  1.00            
ATOM    317  CE2 TRP A  45       3.917   8.230  -3.034  4.00  1.00            
ATOM    318  CE3 TRP A  45       3.166   8.861  -5.232  4.00  1.00            
ATOM    319  CZ2 TRP A  45       2.662   7.837  -2.663  4.00  1.00            
ATOM    320  CZ3 TRP A  45       1.899   8.472  -4.853  4.00  1.00            
ATOM    321  CH2 TRP A  45       1.653   7.969  -3.592  4.00  1.00            
ATOM    322    C TRP A  45       5.004  11.659  -5.826  4.00  1.00            
ATOM    323    O TRP A  45       4.411  11.997  -4.801  4.00  1.00            
ATOM    324    N VAL A  46       4.488  11.798  -7.061  4.00  1.00            
ATOM    325   CA VAL A  46       3.158  12.251  -7.308  4.00  1.00            
ATOM    326   CB VAL A  46       3.085  13.664  -7.803  4.00  1.00            
ATOM    327  CG1 VAL A  46       3.604  14.594  -6.693  4.00  1.00            
ATOM    328  CG2 VAL A  46       3.879  13.768  -9.116  4.00  1.00            
ATOM    329    C VAL A  46       2.665  11.344  -8.430  4.00  1.00            
ATOM    330    O VAL A  46       3.494  10.832  -9.175  4.00  1.00            
ATOM    331    N PRO A  47       1.379  11.083  -8.590  4.00  1.00            
ATOM    332   CA PRO A  47       0.918  10.219  -9.669  4.00  1.00            
ATOM    333   CD PRO A  47       0.480  11.043  -7.454  4.00  1.00            
ATOM    334   CB PRO A  47      -0.479   9.739  -9.261  4.00  1.00            
ATOM    335   CG PRO A  47      -0.870  10.625  -8.064  4.00  1.00            
ATOM    336    C PRO A  47       0.983  10.923 -11.007  4.00  1.00            
ATOM    337    O PRO A  47       0.969  12.154 -11.037  4.00  1.00            
ATOM    338    N SER A  48       1.077  10.134 -12.098  4.00  1.00            
ATOM    339   CA SER A  48       1.388  10.520 -13.456  4.00  1.00            
ATOM    340   CB SER A  48       1.992   9.342 -14.239  4.00  1.00            
ATOM    341   OG SER A  48       3.211   8.933 -13.637  4.00  1.00            
ATOM    342    C SER A  48       0.389  11.160 -14.392  4.00  1.00            
ATOM    343    O SER A  48       0.797  12.037 -15.151  4.00  1.00            
ATOM    344    N SER A  49      -0.900  10.772 -14.384  3.00  1.00            
ATOM    345   CA SER A  49      -1.853  11.113 -15.431  3.00  1.00            
ATOM    346   CB SER A  49      -1.749  12.548 -15.983  3.00  1.00            
ATOM    347   OG SER A  49      -2.724  12.755 -16.994  3.00  1.00            
ATOM    348    C SER A  49      -1.609  10.134 -16.540  3.00  1.00            
ATOM    349    O SER A  49      -2.492   9.880 -17.357  3.00  1.00            
ATOM    350    N LYS A  50      -0.397   9.543 -16.571  3.00  1.00            
ATOM    351   CA LYS A  50      -0.088   8.446 -17.450  3.00  1.00            
ATOM    352   CB LYS A  50       1.418   8.144 -17.514  3.00  1.00            
ATOM    353   CG LYS A  50       1.777   7.068 -18.539  3.00  1.00            
ATOM    354   CD LYS A  50       3.272   7.019 -18.860  3.00  1.00            
ATOM    355   CE LYS A  50       3.647   5.958 -19.895  3.00  1.00            
ATOM    356   NZ LYS A  50       5.080   6.083 -20.245  3.00  1.00            
ATOM    357    C LYS A  50      -0.764   7.263 -16.839  3.00  1.00            
ATOM    358    O LYS A  50      -1.273   6.382 -17.527  3.00  1.00            
ATOM    359    N CYS A  51      -0.797   7.262 -15.489  1.00  1.00            
ATOM    360   CA CYS A  51      -1.272   6.169 -14.695  1.00  1.00            
ATOM    361   CB CYS A  51      -1.069   6.384 -13.183  1.00  1.00            
ATOM    362   SG CYS A  51      -1.424   8.090 -12.665  1.00  1.00            
ATOM    363    C CYS A  51      -2.697   5.833 -14.996  1.00  1.00            
ATOM    364    O CYS A  51      -3.520   6.698 -15.291  1.00  1.00            
ATOM    365    N SER A  52      -2.990   4.513 -14.941  1.00  1.00            
ATOM    366   CA SER A  52      -4.268   3.948 -15.268  1.00  1.00            
ATOM    367   CB SER A  52      -4.250   2.412 -15.380  1.00  1.00            
ATOM    368   OG SER A  52      -3.366   1.996 -16.411  1.00  1.00            
ATOM    369    C SER A  52      -5.251   4.285 -14.197  1.00  1.00            
ATOM    370    O SER A  52      -4.919   4.388 -13.018  1.00  1.00            
ATOM    371    N ARG A  53      -6.503   4.491 -14.636  3.00  1.00            
ATOM    372   CA ARG A  53      -7.635   4.798 -13.817  3.00  1.00            
ATOM    373   CB ARG A  53      -8.842   5.225 -14.657  3.00  1.00            
ATOM    374   CG ARG A  53      -8.498   6.375 -15.601  3.00  1.00            
ATOM    375   CD ARG A  53      -9.686   6.911 -16.396  3.00  1.00            
ATOM    376   NE ARG A  53      -9.126   7.831 -17.423  3.00  1.00            
ATOM    377   CZ ARG A  53      -8.692   9.069 -17.056  3.00  1.00            
ATOM    378  NH1 ARG A  53      -8.758   9.451 -15.747  3.00  1.00            
ATOM    379  NH2 ARG A  53      -8.182   9.920 -17.996  3.00  1.00            
ATOM    380    C ARG A  53      -8.030   3.582 -13.056  3.00  1.00            
ATOM    381    O ARG A  53      -8.536   3.689 -11.941  3.00  1.00            
ATOM    382    N LEU A  54      -7.811   2.396 -13.662  3.00  1.00            
ATOM    383   CA LEU A  54      -8.181   1.165 -13.031  3.00  1.00            
ATOM    384   CB LEU A  54      -7.688  -0.098 -13.760  3.00  1.00            
ATOM    385   CG LEU A  54      -8.308  -0.343 -15.147  3.00  1.00            
ATOM    386  CD1 LEU A  54      -7.886   0.738 -16.155  3.00  1.00            
ATOM    387  CD2 LEU A  54      -7.997  -1.766 -15.634  3.00  1.00            
ATOM    388    C LEU A  54      -7.447   1.195 -11.746  3.00  1.00            
ATOM    389    O LEU A  54      -7.940   0.732 -10.719  3.00  1.00            
ATOM    390    N TYR A  55      -6.234   1.771 -11.771  1.00  1.00            
ATOM    391   CA TYR A  55      -5.545   1.798 -10.530  1.00  1.00            
ATOM    392   CB TYR A  55      -4.061   2.177 -10.599  1.00  1.00            
ATOM    393   CG TYR A  55      -3.591   2.146  -9.188  1.00  1.00            
ATOM    394  CD1 TYR A  55      -3.786   1.032  -8.399  1.00  1.00            
ATOM    395  CD2 TYR A  55      -2.924   3.224  -8.668  1.00  1.00            
ATOM    396  CE1 TYR A  55      -3.343   1.005  -7.095  1.00  1.00            
ATOM    397  CE2 TYR A  55      -2.481   3.192  -7.372  1.00  1.00            
ATOM    398   CZ TYR A  55      -2.687   2.097  -6.581  1.00  1.00            
ATOM    399   OH TYR A  55      -2.215   2.108  -5.253  1.00  1.00            
ATOM    400    C TYR A  55      -6.264   2.677  -9.587  1.00  1.00            
ATOM    401    O TYR A  55      -6.558   3.838  -9.866  1.00  1.00            
ATOM    402    N THR A  56      -6.591   2.084  -8.430  2.00  1.00            
ATOM    403   CA THR A  56      -7.340   2.766  -7.434  2.00  1.00            
ATOM    404   CB THR A  56      -7.761   1.872  -6.298  2.00  1.00            
ATOM    405  OG1 THR A  56      -8.624   2.578  -5.420  2.00  1.00            
ATOM    406  CG2 THR A  56      -6.519   1.364  -5.544  2.00  1.00            
ATOM    407    C THR A  56      -6.553   3.887  -6.869  2.00  1.00            
ATOM    408    O THR A  56      -7.080   4.985  -6.706  2.00  1.00            
ATOM    409    N ALA A  57      -5.261   3.672  -6.561  2.00  1.00            
ATOM    410   CA ALA A  57      -4.667   4.817  -5.965  2.00  1.00            
ATOM    411   CB ALA A  57      -3.537   4.529  -4.965  2.00  1.00            
ATOM    412    C ALA A  57      -4.118   5.670  -7.034  2.00  1.00            
ATOM    413    O ALA A  57      -2.913   5.872  -7.179  2.00  1.00            
ATOM    414    N CYS A  58      -5.050   6.277  -7.761  2.00  1.00            
ATOM    415   CA CYS A  58      -4.717   7.097  -8.864  2.00  1.00            
ATOM    416   CB CYS A  58      -4.296   6.287 -10.097  2.00  1.00            
ATOM    417   SG CYS A  58      -4.322   7.291 -11.610  2.00  1.00            
ATOM    418    C CYS A  58      -6.008   7.713  -9.224  2.00  1.00            
ATOM    419    O CYS A  58      -6.124   8.920  -9.429  2.00  1.00            
ATOM    420    N VAL A  59      -7.029   6.845  -9.279  2.00  1.00            
ATOM    421   CA VAL A  59      -8.314   7.301  -9.663  2.00  1.00            
ATOM    422   CB VAL A  59      -9.360   6.216  -9.678  2.00  1.00            
ATOM    423  CG1 VAL A  59      -9.507   5.609  -8.272  2.00  1.00            
ATOM    424  CG2 VAL A  59     -10.662   6.815 -10.239  2.00  1.00            
ATOM    425    C VAL A  59      -8.722   8.370  -8.708  2.00  1.00            
ATOM    426    O VAL A  59      -9.174   9.439  -9.114  2.00  1.00            
ATOM    427    N TYR A  60      -8.552   8.114  -7.401  3.00  1.00            
ATOM    428   CA TYR A  60      -8.974   9.052  -6.409  3.00  1.00            
ATOM    429   CB TYR A  60      -8.966   8.468  -4.989  3.00  1.00            
ATOM    430   CG TYR A  60      -9.519   9.521  -4.090  3.00  1.00            
ATOM    431  CD1 TYR A  60     -10.877   9.717  -3.996  3.00  1.00            
ATOM    432  CD2 TYR A  60      -8.681  10.312  -3.339  3.00  1.00            
ATOM    433  CE1 TYR A  60     -11.393  10.686  -3.167  3.00  1.00            
ATOM    434  CE2 TYR A  60      -9.191  11.283  -2.508  3.00  1.00            
ATOM    435   CZ TYR A  60     -10.548  11.472  -2.421  3.00  1.00            
ATOM    436   OH TYR A  60     -11.071  12.469  -1.569  3.00  1.00            
ATOM    437    C TYR A  60      -8.113  10.288  -6.386  3.00  1.00            
ATOM    438    O TYR A  60      -8.624  11.404  -6.315  3.00  1.00            
ATOM    439    N HIS A  61      -6.778  10.115  -6.467  1.00  1.00            
ATOM    440   CA HIS A  61      -5.829  11.172  -6.220  1.00  1.00            
ATOM    441  ND1 HIS A  61      -4.947   9.694  -3.516  1.00  1.00            
ATOM    442   CG HIS A  61      -4.520   9.531  -4.814  1.00  1.00            
ATOM    443   CB HIS A  61      -4.443  10.628  -5.835  1.00  1.00            
ATOM    444  NE2 HIS A  61      -4.432   7.545  -3.747  1.00  1.00            
ATOM    445  CD2 HIS A  61      -4.210   8.212  -4.939  1.00  1.00            
ATOM    446  CE1 HIS A  61      -4.874   8.476  -2.923  1.00  1.00            
ATOM    447    C HIS A  61      -5.621  12.072  -7.393  1.00  1.00            
ATOM    448    O HIS A  61      -6.005  11.769  -8.521  1.00  1.00            
ATOM    449    N LYS A  62      -5.004  13.243  -7.107  1.00  1.00            
ATOM    450   CA LYS A  62      -4.659  14.211  -8.107  1.00  1.00            
ATOM    451   CB LYS A  62      -4.197  15.556  -7.522  1.00  1.00            
ATOM    452   CG LYS A  62      -3.870  16.605  -8.585  1.00  1.00            
ATOM    453   CD LYS A  62      -5.094  17.061  -9.380  1.00  1.00            
ATOM    454   CE LYS A  62      -6.159  17.750  -8.522  1.00  1.00            
ATOM    455   NZ LYS A  62      -5.754  19.144  -8.230  1.00  1.00            
ATOM    456    C LYS A  62      -3.523  13.637  -8.890  1.00  1.00            
ATOM    457    O LYS A  62      -2.547  13.149  -8.323  1.00  1.00            
ATOM    458    N LEU A  63      -3.639  13.663 -10.231  1.00  1.00            
ATOM    459   CA LEU A  63      -2.577  13.189 -11.070  1.00  1.00            
ATOM    460   CB LEU A  63      -3.047  12.360 -12.279  1.00  1.00            
ATOM    461   CG LEU A  63      -3.676  11.006 -11.904  1.00  1.00            
ATOM    462  CD1 LEU A  63      -4.930  11.197 -11.039  1.00  1.00            
ATOM    463  CD2 LEU A  63      -3.941  10.151 -13.155  1.00  1.00            
ATOM    464    C LEU A  63      -1.925  14.423 -11.608  1.00  1.00            
ATOM    465    O LEU A  63      -2.535  15.492 -11.624  1.00  1.00            
ATOM    466    N PHE A  64      -0.654  14.321 -12.043  4.00  1.00            
ATOM    467   CA PHE A  64       0.021  15.485 -12.539  4.00  1.00            
ATOM    468   CB PHE A  64       1.485  15.601 -12.076  4.00  1.00            
ATOM    469   CG PHE A  64       2.095  16.757 -12.790  4.00  1.00            
ATOM    470  CD1 PHE A  64       1.771  18.051 -12.450  4.00  1.00            
ATOM    471  CD2 PHE A  64       3.009  16.541 -13.797  4.00  1.00            
ATOM    472  CE1 PHE A  64       2.340  19.110 -13.116  4.00  1.00            
ATOM    473  CE2 PHE A  64       3.582  17.597 -14.466  4.00  1.00            
ATOM    474   CZ PHE A  64       3.248  18.884 -14.123  4.00  1.00            
ATOM    475    C PHE A  64       0.016  15.465 -14.011  4.00  1.00            
ATOM    476    O PHE A  64       0.066  14.411 -14.642  4.00  1.00            
ATOM    477    N ASP A  65      -0.077  16.668 -14.593  1.00  1.00            
ATOM    478   CA ASP A  65      -0.086  16.748 -16.009  1.00  1.00            
ATOM    479   CB ASP A  65      -1.370  17.393 -16.572  1.00  1.00            
ATOM    480   CG ASP A  65      -1.610  18.762 -15.944  1.00  1.00            
ATOM    481  OD1 ASP A  65      -0.879  19.135 -14.987  1.00  1.00            
ATOM    482  OD2 ASP A  65      -2.565  19.444 -16.402  1.00  1.00            
ATOM    483    C ASP A  65       1.110  17.490 -16.486  1.00  1.00            
ATOM    484    O ASP A  65       1.245  18.698 -16.299  1.00  1.00            
ATOM    485    N ALA A  66       2.032  16.747 -17.115  2.00  1.00            
ATOM    486   CA ALA A  66       3.203  17.346 -17.667  2.00  1.00            
ATOM    487   CB ALA A  66       4.155  16.320 -18.305  2.00  1.00            
ATOM    488    C ALA A  66       2.733  18.263 -18.754  2.00  1.00            
ATOM    489    O ALA A  66       3.264  19.358 -18.934  2.00  1.00            
ATOM    490    N SER A  67       1.692  17.835 -19.497  2.00  1.00            
ATOM    491   CA SER A  67       1.204  18.572 -20.626  2.00  1.00            
ATOM    492   CB SER A  67       0.034  17.872 -21.344  2.00  1.00            
ATOM    493   OG SER A  67       0.486  16.666 -21.944  2.00  1.00            
ATOM    494    C SER A  67       0.757  19.943 -20.210  2.00  1.00            
ATOM    495    O SER A  67       1.059  20.917 -20.898  2.00  1.00            
ATOM    496    N ASP A  68       0.039  20.082 -19.076  2.00  1.00            
ATOM    497   CA ASP A  68      -0.379  21.410 -18.723  2.00  1.00            
ATOM    498   CB ASP A  68      -1.759  21.483 -18.049  2.00  1.00            
ATOM    499   CG ASP A  68      -2.807  21.361 -19.148  2.00  1.00            
ATOM    500  OD1 ASP A  68      -2.740  22.167 -20.114  2.00  1.00            
ATOM    501  OD2 ASP A  68      -3.680  20.459 -19.044  2.00  1.00            
ATOM    502    C ASP A  68       0.623  22.016 -17.828  2.00  1.00            
ATOM    503    O ASP A  68       0.319  22.423 -16.707  2.00  1.00            
ATOM    504    N SER A  69       1.869  22.101 -18.314  1.00  1.00            
ATOM    505   CA SER A  69       2.814  22.752 -17.483  1.00  1.00            
ATOM    506   CB SER A  69       3.419  21.827 -16.415  1.00  1.00            
ATOM    507   OG SER A  69       2.401  21.362 -15.542  1.00  1.00            
ATOM    508    C SER A  69       3.945  23.219 -18.325  1.00  1.00            
ATOM    509    O SER A  69       4.594  22.436 -19.017  1.00  1.00            
ATOM    510    N SER A  70       4.186  24.539 -18.298  3.00  1.00            
ATOM    511   CA SER A  70       5.387  25.053 -18.865  3.00  1.00            
ATOM    512   CB SER A  70       5.338  26.564 -19.134  3.00  1.00            
ATOM    513   OG SER A  70       6.567  26.999 -19.695  3.00  1.00            
ATOM    514    C SER A  70       6.327  24.815 -17.721  3.00  1.00            
ATOM    515    O SER A  70       5.878  24.462 -16.632  3.00  1.00            
ATOM    516    N SER A  71       7.645  24.971 -17.910  3.00  1.00            
ATOM    517   CA SER A  71       8.549  24.754 -16.814  3.00  1.00            
ATOM    518   CB SER A  71       8.366  25.736 -15.645  3.00  1.00            
ATOM    519   OG SER A  71       8.667  27.057 -16.070  3.00  1.00            
ATOM    520    C SER A  71       8.463  23.352 -16.302  3.00  1.00            
ATOM    521    O SER A  71       8.662  23.099 -15.114  3.00  1.00            
ATOM    522    N TYR A  72       8.162  22.401 -17.202  1.00  1.00            
ATOM    523   CA TYR A  72       8.177  21.000 -16.896  1.00  1.00            
ATOM    524   CB TYR A  72       6.811  20.345 -17.164  1.00  1.00            
ATOM    525   CG TYR A  72       7.009  18.877 -17.276  1.00  1.00            
ATOM    526  CD1 TYR A  72       7.143  18.079 -16.165  1.00  1.00            
ATOM    527  CD2 TYR A  72       7.052  18.299 -18.523  1.00  1.00            
ATOM    528  CE1 TYR A  72       7.325  16.721 -16.300  1.00  1.00            
ATOM    529  CE2 TYR A  72       7.234  16.945 -18.664  1.00  1.00            
ATOM    530   CZ TYR A  72       7.372  16.153 -17.552  1.00  1.00            
ATOM    531   OH TYR A  72       7.559  14.762 -17.700  1.00  1.00            
ATOM    532    C TYR A  72       9.176  20.427 -17.858  1.00  1.00            
ATOM    533    O TYR A  72       9.007  20.542 -19.071  1.00  1.00            
ATOM    534    N LYS A  73      10.265  19.820 -17.345  4.00  1.00            
ATOM    535   CA LYS A  73      11.264  19.261 -18.214  4.00  1.00            
ATOM    536   CB LYS A  73      12.702  19.337 -17.670  4.00  1.00            
ATOM    537   CG LYS A  73      13.269  20.757 -17.621  4.00  1.00            
ATOM    538   CD LYS A  73      14.585  20.859 -16.846  4.00  1.00            
ATOM    539   CE LYS A  73      15.241  22.238 -16.932  4.00  1.00            
ATOM    540   NZ LYS A  73      14.589  23.173 -15.988  4.00  1.00            
ATOM    541    C LYS A  73      10.952  17.826 -18.397  4.00  1.00            
ATOM    542    O LYS A  73      10.166  17.243 -17.652  4.00  1.00            
ATOM    543    N HIS A  74      11.558  17.225 -19.431  4.00  1.00            
ATOM    544   CA HIS A  74      11.302  15.844 -19.656  4.00  1.00            
ATOM    545  ND1 HIS A  74       9.703  13.270 -20.755  4.00  1.00            
ATOM    546   CG HIS A  74      10.718  14.028 -21.292  4.00  1.00            
ATOM    547   CB HIS A  74      10.867  15.507 -21.091  4.00  1.00            
ATOM    548  NE2 HIS A  74      11.007  11.872 -21.889  4.00  1.00            
ATOM    549  CD2 HIS A  74      11.506  13.159 -21.983  4.00  1.00            
ATOM    550  CE1 HIS A  74       9.925  11.988 -21.142  4.00  1.00            
ATOM    551    C HIS A  74      12.545  15.060 -19.401  4.00  1.00            
ATOM    552    O HIS A  74      13.639  15.421 -19.830  4.00  1.00            
ATOM    553    N ASN A  75      12.374  13.966 -18.642  4.00  1.00            
ATOM    554   CA ASN A  75      13.381  12.985 -18.376  4.00  1.00            
ATOM    555   CB ASN A  75      14.083  13.136 -17.017  4.00  1.00            
ATOM    556   CG ASN A  75      15.079  14.281 -17.121  4.00  1.00            
ATOM    557  OD1 ASN A  75      15.698  14.489 -18.163  4.00  1.00            
ATOM    558  ND2 ASN A  75      15.248  15.040 -16.006  4.00  1.00            
ATOM    559    C ASN A  75      12.592  11.724 -18.320  4.00  1.00            
ATOM    560    O ASN A  75      11.384  11.765 -18.095  4.00  1.00            
ATOM    561    N GLY A  76      13.221  10.562 -18.558  4.00  1.00            
ATOM    562   CA GLY A  76      12.408   9.391 -18.462  4.00  1.00            
ATOM    563    C GLY A  76      13.281   8.257 -18.070  4.00  1.00            
ATOM    564    O GLY A  76      13.716   7.467 -18.907  4.00  1.00            
ATOM    565    N THR A  77      13.547   8.147 -16.759  4.00  1.00            
ATOM    566   CA THR A  77      14.298   7.037 -16.276  4.00  1.00            
ATOM    567   CB THR A  77      15.511   7.426 -15.484  4.00  1.00            
ATOM    568  OG1 THR A  77      16.374   8.223 -16.284  4.00  1.00            
ATOM    569  CG2 THR A  77      16.238   6.146 -15.043  4.00  1.00            
ATOM    570    C THR A  77      13.353   6.339 -15.371  4.00  1.00            
ATOM    571    O THR A  77      12.703   6.961 -14.533  4.00  1.00            
ATOM    572    N GLU A  78      13.246   5.014 -15.532  4.00  1.00            
ATOM    573   CA GLU A  78      12.281   4.270 -14.790  4.00  1.00            
ATOM    574   CB GLU A  78      12.294   2.786 -15.178  4.00  1.00            
ATOM    575   CG GLU A  78      12.212   2.566 -16.689  4.00  1.00            
ATOM    576   CD GLU A  78      13.610   2.802 -17.257  4.00  1.00            
ATOM    577  OE1 GLU A  78      14.547   2.068 -16.844  4.00  1.00            
ATOM    578  OE2 GLU A  78      13.761   3.724 -18.104  4.00  1.00            
ATOM    579    C GLU A  78      12.678   4.332 -13.360  4.00  1.00            
ATOM    580    O GLU A  78      13.862   4.293 -13.028  4.00  1.00            
ATOM    581    N LEU A  79      11.680   4.448 -12.472  4.00  1.00            
ATOM    582   CA LEU A  79      11.997   4.473 -11.082  4.00  1.00            
ATOM    583   CB LEU A  79      11.433   5.709 -10.371  4.00  1.00            
ATOM    584   CG LEU A  79      12.011   5.893  -8.966  4.00  1.00            
ATOM    585  CD1 LEU A  79      13.508   6.226  -9.072  4.00  1.00            
ATOM    586  CD2 LEU A  79      11.209   6.919  -8.148  4.00  1.00            
ATOM    587    C LEU A  79      11.305   3.286 -10.513  4.00  1.00            
ATOM    588    O LEU A  79      10.114   3.088 -10.749  4.00  1.00            
ATOM    589    N THR A  80      12.029   2.436  -9.766  4.00  1.00            
ATOM    590   CA THR A  80      11.322   1.302  -9.266  4.00  1.00            
ATOM    591   CB THR A  80      11.729   0.011  -9.917  4.00  1.00            
ATOM    592  OG1 THR A  80      10.878  -1.045  -9.495  4.00  1.00            
ATOM    593  CG2 THR A  80      13.195  -0.292  -9.562  4.00  1.00            
ATOM    594    C THR A  80      11.562   1.165  -7.803  4.00  1.00            
ATOM    595    O THR A  80      12.697   1.221  -7.329  4.00  1.00            
ATOM    596    N LEU A  81      10.463   1.009  -7.044  4.00  1.00            
ATOM    597   CA LEU A  81      10.569   0.750  -5.644  4.00  1.00            
ATOM    598   CB LEU A  81      10.163   1.920  -4.732  4.00  1.00            
ATOM    599   CG LEU A  81      11.130   3.116  -4.798  4.00  1.00            
ATOM    600  CD1 LEU A  81      11.098   3.786  -6.179  4.00  1.00            
ATOM    601  CD2 LEU A  81      10.882   4.100  -3.643  4.00  1.00            
ATOM    602    C LEU A  81       9.645  -0.382  -5.365  4.00  1.00            
ATOM    603    O LEU A  81       8.540  -0.446  -5.903  4.00  1.00            
ATOM    604    N ARG A  82      10.096  -1.328  -4.526  4.00  1.00            
ATOM    605   CA ARG A  82       9.264  -2.434  -4.175  4.00  1.00            
ATOM    606   CB ARG A  82      10.060  -3.728  -3.965  4.00  1.00            
ATOM    607   CG ARG A  82      10.722  -4.233  -5.246  4.00  1.00            
ATOM    608   CD ARG A  82      11.795  -5.291  -4.995  4.00  1.00            
ATOM    609   NE ARG A  82      12.919  -4.611  -4.291  4.00  1.00            
ATOM    610   CZ ARG A  82      13.908  -4.011  -5.014  4.00  1.00            
ATOM    611  NH1 ARG A  82      13.878  -4.055  -6.378  4.00  1.00            
ATOM    612  NH2 ARG A  82      14.928  -3.365  -4.375  4.00  1.00            
ATOM    613    C ARG A  82       8.676  -2.060  -2.858  4.00  1.00            
ATOM    614    O ARG A  82       9.392  -1.771  -1.901  4.00  1.00            
ATOM    615    N TYR A  83       7.339  -2.033  -2.783  4.00  1.00            
ATOM    616   CA TYR A  83       6.701  -1.769  -1.535  4.00  1.00            
ATOM    617   CB TYR A  83       5.459  -0.864  -1.627  4.00  1.00            
ATOM    618   CG TYR A  83       5.082  -0.492  -0.231  4.00  1.00            
ATOM    619  CD1 TYR A  83       5.834   0.432   0.460  4.00  1.00            
ATOM    620  CD2 TYR A  83       3.981  -1.042   0.386  4.00  1.00            
ATOM    621  CE1 TYR A  83       5.504   0.793   1.745  4.00  1.00            
ATOM    622  CE2 TYR A  83       3.644  -0.685   1.672  4.00  1.00            
ATOM    623   CZ TYR A  83       4.408   0.232   2.354  4.00  1.00            
ATOM    624   OH TYR A  83       4.067   0.602   3.672  4.00  1.00            
ATOM    625    C TYR A  83       6.274  -3.144  -1.171  4.00  1.00            
ATOM    626    O TYR A  83       6.124  -3.987  -2.054  4.00  1.00            
ATOM    627    N SER A  84       6.128  -3.441   0.130  3.00  1.00            
ATOM    628   CA SER A  84       5.822  -4.792   0.491  3.00  1.00            
ATOM    629   CB SER A  84       5.631  -4.991   2.005  3.00  1.00            
ATOM    630   OG SER A  84       6.859  -4.792   2.688  3.00  1.00            
ATOM    631    C SER A  84       4.543  -5.167  -0.170  3.00  1.00            
ATOM    632    O SER A  84       4.329  -6.324  -0.530  3.00  1.00            
ATOM    633    N THR A  85       3.658  -4.182  -0.359  3.00  1.00            
ATOM    634   CA THR A  85       2.410  -4.483  -0.975  3.00  1.00            
ATOM    635   CB THR A  85       1.507  -3.286  -1.054  3.00  1.00            
ATOM    636  OG1 THR A  85       1.248  -2.776   0.245  3.00  1.00            
ATOM    637  CG2 THR A  85       0.192  -3.696  -1.740  3.00  1.00            
ATOM    638    C THR A  85       2.624  -4.943  -2.378  3.00  1.00            
ATOM    639    O THR A  85       2.077  -5.962  -2.796  3.00  1.00            
ATOM    640    N GLY A  86       3.447  -4.204  -3.142  4.00  1.00            
ATOM    641   CA GLY A  86       3.647  -4.545  -4.518  4.00  1.00            
ATOM    642    C GLY A  86       4.676  -3.604  -5.035  4.00  1.00            
ATOM    643    O GLY A  86       5.398  -2.979  -4.263  4.00  1.00            
ATOM    644    N THR A  87       4.767  -3.447  -6.365  4.00  1.00            
ATOM    645   CA THR A  87       5.832  -2.619  -6.834  4.00  1.00            
ATOM    646   CB THR A  87       6.565  -3.211  -8.000  4.00  1.00            
ATOM    647  OG1 THR A  87       7.102  -4.477  -7.645  4.00  1.00            
ATOM    648  CG2 THR A  87       7.694  -2.249  -8.403  4.00  1.00            
ATOM    649    C THR A  87       5.312  -1.283  -7.265  4.00  1.00            
ATOM    650    O THR A  87       4.325  -1.193  -7.992  4.00  1.00            
ATOM    651    N VAL A  88       5.972  -0.203  -6.788  4.00  1.00            
ATOM    652   CA VAL A  88       5.649   1.127  -7.222  4.00  1.00            
ATOM    653   CB VAL A  88       5.701   2.159  -6.130  4.00  1.00            
ATOM    654  CG1 VAL A  88       4.565   1.848  -5.141  4.00  1.00            
ATOM    655  CG2 VAL A  88       7.093   2.149  -5.474  4.00  1.00            
ATOM    656    C VAL A  88       6.656   1.438  -8.278  4.00  1.00            
ATOM    657    O VAL A  88       7.857   1.503  -8.022  4.00  1.00            
ATOM    658    N SER A  89       6.182   1.596  -9.525  4.00  1.00            
ATOM    659   CA SER A  89       7.085   1.894 -10.591  4.00  1.00            
ATOM    660   CB SER A  89       7.018   0.916 -11.778  4.00  1.00            
ATOM    661   OG SER A  89       5.779   1.052 -12.459  4.00  1.00            
ATOM    662    C SER A  89       6.671   3.219 -11.084  4.00  1.00            
ATOM    663    O SER A  89       5.542   3.657 -10.864  4.00  1.00            
ATOM    664    N GLY A  90       7.591   3.914 -11.754  4.00  1.00            
ATOM    665   CA GLY A  90       7.200   5.210 -12.166  4.00  1.00            
ATOM    666    C GLY A  90       8.202   5.681 -13.163  4.00  1.00            
ATOM    667    O GLY A  90       8.929   4.890 -13.763  4.00  1.00            
ATOM    668    N PHE A  91       8.234   7.007 -13.378  4.00  1.00            
ATOM    669   CA PHE A  91       9.159   7.607 -14.285  4.00  1.00            
ATOM    670   CB PHE A  91       8.512   8.181 -15.560  4.00  1.00            
ATOM    671   CG PHE A  91       8.074   7.066 -16.447  4.00  1.00            
ATOM    672  CD1 PHE A  91       6.840   6.476 -16.293  4.00  1.00            
ATOM    673  CD2 PHE A  91       8.906   6.620 -17.447  4.00  1.00            
ATOM    674  CE1 PHE A  91       6.450   5.449 -17.122  4.00  1.00            
ATOM    675  CE2 PHE A  91       8.523   5.594 -18.278  4.00  1.00            
ATOM    676   CZ PHE A  91       7.290   5.011 -18.119  4.00  1.00            
ATOM    677    C PHE A  91       9.750   8.784 -13.570  4.00  1.00            
ATOM    678    O PHE A  91       9.339   9.117 -12.459  4.00  1.00            
ATOM    679    N LEU A  92      10.761   9.432 -14.187  4.00  1.00            
ATOM    680   CA LEU A  92      11.384  10.586 -13.598  4.00  1.00            
ATOM    681   CB LEU A  92      12.915  10.497 -13.565  4.00  1.00            
ATOM    682   CG LEU A  92      13.424   9.322 -12.713  4.00  1.00            
ATOM    683  CD1 LEU A  92      14.958   9.305 -12.643  4.00  1.00            
ATOM    684  CD2 LEU A  92      12.756   9.308 -11.329  4.00  1.00            
ATOM    685    C LEU A  92      11.010  11.770 -14.451  4.00  1.00            
ATOM    686    O LEU A  92      10.755  11.621 -15.645  4.00  1.00            
ATOM    687    N SER A  93      10.925  12.979 -13.850  4.00  1.00            
ATOM    688   CA SER A  93      10.584  14.186 -14.572  4.00  1.00            
ATOM    689   CB SER A  93       9.071  14.391 -14.703  4.00  1.00            
ATOM    690   OG SER A  93       8.509  14.525 -13.407  4.00  1.00            
ATOM    691    C SER A  93      11.108  15.328 -13.736  4.00  1.00            
ATOM    692    O SER A  93      11.539  15.111 -12.604  4.00  1.00            
ATOM    693    N GLN A  94      11.122  16.575 -14.269  4.00  1.00            
ATOM    694   CA GLN A  94      11.564  17.692 -13.466  4.00  1.00            
ATOM    695   CB GLN A  94      12.922  18.279 -13.891  4.00  1.00            
ATOM    696   CG GLN A  94      14.078  17.303 -13.662  4.00  1.00            
ATOM    697   CD GLN A  94      15.394  18.000 -13.979  4.00  1.00            
ATOM    698  OE1 GLN A  94      16.385  17.358 -14.323  4.00  1.00            
ATOM    699  NE2 GLN A  94      15.412  19.354 -13.850  4.00  1.00            
ATOM    700    C GLN A  94      10.533  18.772 -13.553  4.00  1.00            
ATOM    701    O GLN A  94      10.063  19.102 -14.640  4.00  1.00            
ATOM    702    N ASP A  95      10.141  19.344 -12.392  4.00  1.00            
ATOM    703   CA ASP A  95       9.130  20.363 -12.415  4.00  1.00            
ATOM    704   CB ASP A  95       7.722  19.792 -12.154  4.00  1.00            
ATOM    705   CG ASP A  95       6.664  20.663 -12.826  4.00  1.00            
ATOM    706  OD1 ASP A  95       6.795  21.915 -12.804  4.00  1.00            
ATOM    707  OD2 ASP A  95       5.706  20.069 -13.391  4.00  1.00            
ATOM    708    C ASP A  95       9.447  21.377 -11.344  4.00  1.00            
ATOM    709    O ASP A  95      10.148  21.071 -10.380  4.00  1.00            
ATOM    710    N ILE A  96       8.952  22.628 -11.507  4.00  1.00            
ATOM    711   CA ILE A  96       9.141  23.683 -10.539  4.00  1.00            
ATOM    712   CB ILE A  96       8.913  25.061 -11.098  4.00  1.00            
ATOM    713  CG1 ILE A  96       7.464  25.229 -11.585  4.00  1.00            
ATOM    714  CG2 ILE A  96       9.963  25.301 -12.196  4.00  1.00            
ATOM    715  CD1 ILE A  96       7.099  26.677 -11.916  4.00  1.00            
ATOM    716    C ILE A  96       8.153  23.431  -9.446  4.00  1.00            
ATOM    717    O ILE A  96       6.973  23.204  -9.707  4.00  1.00            
ATOM    718    N ILE A  97       8.620  23.451  -8.182  4.00  1.00            
ATOM    719   CA ILE A  97       7.758  23.117  -7.087  4.00  1.00            
ATOM    720   CB ILE A  97       8.208  21.914  -6.309  4.00  1.00            
ATOM    721  CG1 ILE A  97       7.087  21.423  -5.380  4.00  1.00            
ATOM    722  CG2 ILE A  97       9.504  22.280  -5.572  4.00  1.00            
ATOM    723  CD1 ILE A  97       7.359  20.046  -4.775  4.00  1.00            
ATOM    724    C ILE A  97       7.682  24.242  -6.141  4.00  1.00            
ATOM    725    O ILE A  97       8.628  25.007  -5.971  4.00  1.00            
ATOM    726    N THR A  98       6.503  24.384  -5.516  4.00  1.00            
ATOM    727   CA THR A  98       6.385  25.456  -4.597  4.00  1.00            
ATOM    728   CB THR A  98       5.365  26.478  -5.030  4.00  1.00            
ATOM    729  OG1 THR A  98       5.318  27.552  -4.105  4.00  1.00            
ATOM    730  CG2 THR A  98       3.983  25.819  -5.155  4.00  1.00            
ATOM    731    C THR A  98       6.045  24.936  -3.236  4.00  1.00            
ATOM    732    O THR A  98       4.941  24.463  -2.977  4.00  1.00            
ATOM    733    N VAL A  99       7.035  24.997  -2.328  4.00  1.00            
ATOM    734   CA VAL A  99       6.840  24.660  -0.952  4.00  1.00            
ATOM    735   CB VAL A  99       8.096  24.251  -0.249  4.00  1.00            
ATOM    736  CG1 VAL A  99       7.769  23.990   1.231  4.00  1.00            
ATOM    737  CG2 VAL A  99       8.689  23.040  -0.990  4.00  1.00            
ATOM    738    C VAL A  99       6.348  25.936  -0.365  4.00  1.00            
ATOM    739    O VAL A  99       6.495  26.985  -0.992  4.00  1.00            
ATOM    740    N GLY A 100       5.711  25.884   0.820  3.00  1.00            
ATOM    741   CA GLY A 100       5.184  27.097   1.374  3.00  1.00            
ATOM    742    C GLY A 100       6.302  28.089   1.497  3.00  1.00            
ATOM    743    O GLY A 100       7.151  27.988   2.381  3.00  1.00            
ATOM    744    N GLY A 101       6.321  29.085   0.586  3.00  1.00            
ATOM    745   CA GLY A 101       7.269  30.160   0.655  3.00  1.00            
ATOM    746    C GLY A 101       8.504  29.878  -0.139  3.00  1.00            
ATOM    747    O GLY A 101       9.284  30.794  -0.396  3.00  1.00            
ATOM    748    N ILE A 102       8.738  28.622  -0.558  4.00  1.00            
ATOM    749   CA ILE A 102       9.946  28.408  -1.300  4.00  1.00            
ATOM    750   CB ILE A 102      10.951  27.546  -0.592  4.00  1.00            
ATOM    751  CG1 ILE A 102      12.269  27.520  -1.378  4.00  1.00            
ATOM    752  CG2 ILE A 102      10.333  26.164  -0.350  4.00  1.00            
ATOM    753  CD1 ILE A 102      12.981  28.871  -1.415  4.00  1.00            
ATOM    754    C ILE A 102       9.607  27.796  -2.607  4.00  1.00            
ATOM    755    O ILE A 102       8.766  26.907  -2.693  4.00  1.00            
ATOM    756    N THR A 103      10.245  28.291  -3.680  4.00  1.00            
ATOM    757   CA THR A 103      10.005  27.727  -4.968  4.00  1.00            
ATOM    758   CB THR A 103       9.724  28.747  -6.035  4.00  1.00            
ATOM    759  OG1 THR A 103       9.355  28.097  -7.243  4.00  1.00            
ATOM    760  CG2 THR A 103      10.978  29.611  -6.258  4.00  1.00            
ATOM    761    C THR A 103      11.250  27.028  -5.331  4.00  1.00            
ATOM    762    O THR A 103      12.349  27.535  -5.106  4.00  1.00            
ATOM    763    N VAL A 104      11.123  25.808  -5.867  4.00  1.00            
ATOM    764   CA VAL A 104      12.368  25.213  -6.180  4.00  1.00            
ATOM    765   CB VAL A 104      12.996  24.466  -5.035  4.00  1.00            
ATOM    766  CG1 VAL A 104      12.173  23.205  -4.735  4.00  1.00            
ATOM    767  CG2 VAL A 104      14.465  24.187  -5.387  4.00  1.00            
ATOM    768    C VAL A 104      12.230  24.292  -7.329  4.00  1.00            
ATOM    769    O VAL A 104      11.150  23.785  -7.617  4.00  1.00            
ATOM    770    N THR A 105      13.351  24.070  -8.038  4.00  1.00            
ATOM    771   CA THR A 105      13.299  23.156  -9.128  4.00  1.00            
ATOM    772   CB THR A 105      14.491  23.202 -10.039  4.00  1.00            
ATOM    773  OG1 THR A 105      14.254  22.408 -11.193  4.00  1.00            
ATOM    774  CG2 THR A 105      15.716  22.672  -9.275  4.00  1.00            
ATOM    775    C THR A 105      13.265  21.805  -8.501  4.00  1.00            
ATOM    776    O THR A 105      13.730  21.627  -7.377  4.00  1.00            
ATOM    777    N GLN A 106      12.681  20.811  -9.193  4.00  1.00            
ATOM    778   CA GLN A 106      12.632  19.529  -8.559  4.00  1.00            
ATOM    779   CB GLN A 106      11.366  19.281  -7.731  4.00  1.00            
ATOM    780   CG GLN A 106      11.502  19.826  -6.318  4.00  1.00            
ATOM    781   CD GLN A 106      12.607  18.993  -5.686  4.00  1.00            
ATOM    782  OE1 GLN A 106      12.669  17.778  -5.872  4.00  1.00            
ATOM    783  NE2 GLN A 106      13.525  19.664  -4.941  4.00  1.00            
ATOM    784    C GLN A 106      12.713  18.415  -9.549  4.00  1.00            
ATOM    785    O GLN A 106      12.519  18.599 -10.749  4.00  1.00            
ATOM    786    N MET A 107      13.042  17.215  -9.026  4.00  1.00            
ATOM    787   CA MET A 107      13.078  15.993  -9.777  4.00  1.00            
ATOM    788   CB MET A 107      14.415  15.241  -9.677  4.00  1.00            
ATOM    789   CG MET A 107      14.507  14.021 -10.594  4.00  1.00            
ATOM    790   SD MET A 107      16.016  13.028 -10.377  4.00  1.00            
ATOM    791   CE MET A 107      17.155  14.351 -10.880  4.00  1.00            
ATOM    792    C MET A 107      12.054  15.121  -9.120  4.00  1.00            
ATOM    793    O MET A 107      12.076  14.976  -7.898  4.00  1.00            
ATOM    794    N PHE A 108      11.106  14.522  -9.874  4.00  1.00            
ATOM    795   CA PHE A 108      10.178  13.730  -9.119  4.00  1.00            
ATOM    796   CB PHE A 108       8.868  14.441  -8.708  4.00  1.00            
ATOM    797   CG PHE A 108       7.944  14.654  -9.858  4.00  1.00            
ATOM    798  CD1 PHE A 108       7.089  13.649 -10.246  4.00  1.00            
ATOM    799  CD2 PHE A 108       7.906  15.856 -10.528  4.00  1.00            
ATOM    800  CE1 PHE A 108       6.217  13.829 -11.293  4.00  1.00            
ATOM    801  CE2 PHE A 108       7.035  16.041 -11.576  4.00  1.00            
ATOM    802   CZ PHE A 108       6.189  15.028 -11.962  4.00  1.00            
ATOM    803    C PHE A 108       9.856  12.472  -9.804  4.00  1.00            
ATOM    804    O PHE A 108      10.191  12.256 -10.968  4.00  1.00            
ATOM    805    N GLY A 109       9.203  11.587  -9.039  4.00  1.00            
ATOM    806   CA GLY A 109       8.893  10.320  -9.583  4.00  1.00            
ATOM    807    C GLY A 109       7.461  10.317  -9.998  4.00  1.00            
ATOM    808    O GLY A 109       6.566  10.252  -9.157  4.00  1.00            
ATOM    809    N GLU A 110       7.201  10.381 -11.322  4.00  1.00            
ATOM    810   CA GLU A 110       5.837  10.254 -11.733  4.00  1.00            
ATOM    811   CB GLU A 110       5.558  10.559 -13.215  4.00  1.00            
ATOM    812   CG GLU A 110       5.631  12.045 -13.570  4.00  1.00            
ATOM    813   CD GLU A 110       4.933  12.233 -14.910  4.00  1.00            
ATOM    814  OE1 GLU A 110       3.705  11.960 -14.971  4.00  1.00            
ATOM    815  OE2 GLU A 110       5.612  12.652 -15.887  4.00  1.00            
ATOM    816    C GLU A 110       5.531   8.785 -11.506  4.00  1.00            
ATOM    817    O GLU A 110       6.384   7.945 -11.780  4.00  1.00            
ATOM    818    N VAL A 111       4.339   8.406 -10.977  4.00  1.00            
ATOM    819   CA VAL A 111       4.137   6.991 -10.737  4.00  1.00            
ATOM    820   CB VAL A 111       3.936   6.650  -9.284  4.00  1.00            
ATOM    821  CG1 VAL A 111       2.712   7.407  -8.741  4.00  1.00            
ATOM    822  CG2 VAL A 111       3.829   5.121  -9.155  4.00  1.00            
ATOM    823    C VAL A 111       2.972   6.461 -11.515  4.00  1.00            
ATOM    824    O VAL A 111       1.816   6.796 -11.257  4.00  1.00            
ATOM    825    N THR A 112       3.273   5.624 -12.529  4.00  1.00            
ATOM    826   CA THR A 112       2.261   5.018 -13.345  4.00  1.00            
ATOM    827   CB THR A 112       2.789   4.508 -14.654  4.00  1.00            
ATOM    828  OG1 THR A 112       3.785   3.519 -14.442  4.00  1.00            
ATOM    829  CG2 THR A 112       3.368   5.697 -15.439  4.00  1.00            
ATOM    830    C THR A 112       1.540   3.882 -12.659  4.00  1.00            
ATOM    831    O THR A 112       0.312   3.831 -12.685  4.00  1.00            
ATOM    832    N GLU A 113       2.274   2.945 -12.010  4.00  1.00            
ATOM    833   CA GLU A 113       1.651   1.774 -11.428  4.00  1.00            
ATOM    834   CB GLU A 113       2.339   0.450 -11.802  4.00  1.00            
ATOM    835   CG GLU A 113       1.680  -0.766 -11.147  4.00  1.00            
ATOM    836   CD GLU A 113       2.656  -1.930 -11.245  4.00  1.00            
ATOM    837  OE1 GLU A 113       3.544  -1.879 -12.136  4.00  1.00            
ATOM    838  OE2 GLU A 113       2.532  -2.880 -10.426  4.00  1.00            
ATOM    839    C GLU A 113       1.772   1.853  -9.947  4.00  1.00            
ATOM    840    O GLU A 113       2.769   2.344  -9.419  4.00  1.00            
ATOM    841    N MET A 114       0.731   1.387  -9.228  1.00  1.00            
ATOM    842   CA MET A 114       0.824   1.346  -7.802  1.00  1.00            
ATOM    843   CB MET A 114       0.396   2.645  -7.112  1.00  1.00            
ATOM    844   CG MET A 114       0.642   2.650  -5.605  1.00  1.00            
ATOM    845   SD MET A 114       0.377   4.270  -4.832  1.00  1.00            
ATOM    846   CE MET A 114       1.888   4.994  -5.534  1.00  1.00            
ATOM    847    C MET A 114      -0.053   0.217  -7.321  1.00  1.00            
ATOM    848    O MET A 114      -1.023  -0.135  -7.984  1.00  1.00            
ATOM    849    N PRO A 115       0.308  -0.412  -6.229  1.00  1.00            
ATOM    850   CA PRO A 115      -0.506  -1.491  -5.726  1.00  1.00            
ATOM    851   CD PRO A 115       1.727  -0.679  -6.009  1.00  1.00            
ATOM    852   CB PRO A 115       0.399  -2.357  -4.858  1.00  1.00            
ATOM    853   CG PRO A 115       1.800  -2.104  -5.442  1.00  1.00            
ATOM    854    C PRO A 115      -1.711  -0.978  -5.006  1.00  1.00            
ATOM    855    O PRO A 115      -1.548  -0.109  -4.156  1.00  1.00            
ATOM    856    N ALA A 116      -2.908  -1.539  -5.262  2.00  1.00            
ATOM    857   CA ALA A 116      -4.052  -1.022  -4.570  2.00  1.00            
ATOM    858   CB ALA A 116      -5.377  -1.340  -5.281  2.00  1.00            
ATOM    859    C ALA A 116      -4.084  -1.716  -3.254  2.00  1.00            
ATOM    860    O ALA A 116      -4.598  -2.825  -3.130  2.00  1.00            
ATOM    861    N LEU A 117      -3.508  -1.057  -2.242  2.00  1.00            
ATOM    862   CA LEU A 117      -3.535  -1.577  -0.911  2.00  1.00            
ATOM    863   CB LEU A 117      -2.557  -2.746  -0.650  2.00  1.00            
ATOM    864   CG LEU A 117      -2.704  -3.356   0.755  2.00  1.00            
ATOM    865  CD1 LEU A 117      -4.082  -4.016   0.923  2.00  1.00            
ATOM    866  CD2 LEU A 117      -1.543  -4.310   1.082  2.00  1.00            
ATOM    867    C LEU A 117      -3.327  -0.384  -0.039  2.00  1.00            
ATOM    868    O LEU A 117      -4.306   0.318   0.223  2.00  1.00            
ATOM    869    N PRO A 118      -2.136  -0.091   0.434  2.00  1.00            
ATOM    870   CA PRO A 118      -1.999   1.054   1.283  2.00  1.00            
ATOM    871   CD PRO A 118      -0.921  -0.269  -0.351  2.00  1.00            
ATOM    872   CB PRO A 118      -0.504   1.185   1.539  2.00  1.00            
ATOM    873   CG PRO A 118       0.088   0.762   0.185  2.00  1.00            
ATOM    874    C PRO A 118      -2.481   2.314   0.616  2.00  1.00            
ATOM    875    O PRO A 118      -3.137   3.112   1.281  2.00  1.00            
ATOM    876    N PHE A 119      -2.170   2.510  -0.682  2.00  1.00            
ATOM    877   CA PHE A 119      -2.545   3.736  -1.334  2.00  1.00            
ATOM    878   CB PHE A 119      -1.573   4.143  -2.448  2.00  1.00            
ATOM    879   CG PHE A 119      -0.232   4.255  -1.818  2.00  1.00            
ATOM    880  CD1 PHE A 119       0.544   3.129  -1.659  2.00  1.00            
ATOM    881  CD2 PHE A 119       0.248   5.468  -1.386  2.00  1.00            
ATOM    882  CE1 PHE A 119       1.786   3.211  -1.077  2.00  1.00            
ATOM    883  CE2 PHE A 119       1.490   5.556  -0.803  2.00  1.00            
ATOM    884   CZ PHE A 119       2.259   4.428  -0.649  2.00  1.00            
ATOM    885    C PHE A 119      -3.850   3.462  -2.000  2.00  1.00            
ATOM    886    O PHE A 119      -3.959   2.638  -2.905  2.00  1.00            
ATOM    887    N MET A 120      -4.877   4.170  -1.524  3.00  1.00            
ATOM    888   CA MET A 120      -6.238   4.082  -1.943  3.00  1.00            
ATOM    889   CB MET A 120      -6.828   2.664  -1.874  3.00  1.00            
ATOM    890   CG MET A 120      -8.293   2.606  -2.323  3.00  1.00            
ATOM    891   SD MET A 120      -9.103   0.992  -2.101  3.00  1.00            
ATOM    892   CE MET A 120     -10.715   1.535  -2.741  3.00  1.00            
ATOM    893    C MET A 120      -6.876   4.843  -0.839  3.00  1.00            
ATOM    894    O MET A 120      -7.498   5.888  -1.025  3.00  1.00            
ATOM    895    N LEU A 121      -6.679   4.283   0.369  3.00  1.00            
ATOM    896   CA LEU A 121      -7.120   4.823   1.611  3.00  1.00            
ATOM    897   CB LEU A 121      -6.827   3.891   2.801  3.00  1.00            
ATOM    898   CG LEU A 121      -7.222   4.491   4.163  3.00  1.00            
ATOM    899  CD1 LEU A 121      -8.713   4.856   4.206  3.00  1.00            
ATOM    900  CD2 LEU A 121      -6.806   3.562   5.317  3.00  1.00            
ATOM    901    C LEU A 121      -6.413   6.122   1.852  3.00  1.00            
ATOM    902    O LEU A 121      -7.006   7.067   2.370  3.00  1.00            
ATOM    903    N ALA A 122      -5.126   6.212   1.462  1.00  1.00            
ATOM    904   CA ALA A 122      -4.365   7.396   1.754  1.00  1.00            
ATOM    905   CB ALA A 122      -2.935   7.360   1.190  1.00  1.00            
ATOM    906    C ALA A 122      -5.049   8.591   1.196  1.00  1.00            
ATOM    907    O ALA A 122      -5.396   8.655   0.018  1.00  1.00            
ATOM    908    N GLU A 123      -5.261   9.574   2.086  1.00  1.00            
ATOM    909   CA GLU A 123      -5.832  10.843   1.771  1.00  1.00            
ATOM    910   CB GLU A 123      -6.356  11.640   2.973  1.00  1.00            
ATOM    911   CG GLU A 123      -7.630  11.011   3.542  1.00  1.00            
ATOM    912   CD GLU A 123      -8.425  12.098   4.246  1.00  1.00            
ATOM    913  OE1 GLU A 123      -7.973  13.274   4.210  1.00  1.00            
ATOM    914  OE2 GLU A 123      -9.501  11.773   4.814  1.00  1.00            
ATOM    915    C GLU A 123      -4.784  11.649   1.020  1.00  1.00            
ATOM    916    O GLU A 123      -5.095  12.653   0.379  1.00  1.00            
ATOM    917    N PHE A 124      -3.512  11.186   1.077  1.00  1.00            
ATOM    918   CA PHE A 124      -2.270  11.847   0.729  1.00  1.00            
ATOM    919   CB PHE A 124      -1.044  10.937   0.899  1.00  1.00            
ATOM    920   CG PHE A 124      -0.881  10.519   2.316  1.00  1.00            
ATOM    921  CD1 PHE A 124      -0.510  11.433   3.272  1.00  1.00            
ATOM    922  CD2 PHE A 124      -1.129   9.220   2.688  1.00  1.00            
ATOM    923  CE1 PHE A 124      -0.345  11.047   4.581  1.00  1.00            
ATOM    924  CE2 PHE A 124      -0.967   8.826   3.993  1.00  1.00            
ATOM    925   CZ PHE A 124      -0.569   9.739   4.937  1.00  1.00            
ATOM    926    C PHE A 124      -2.049  12.455  -0.634  1.00  1.00            
ATOM    927    O PHE A 124      -1.693  13.629  -0.697  1.00  1.00            
ATOM    928    N ASP A 125      -2.218  11.736  -1.757  1.00  1.00            
ATOM    929   CA ASP A 125      -1.885  12.322  -3.040  1.00  1.00            
ATOM    930   CB ASP A 125      -2.565  13.681  -3.293  1.00  1.00            
ATOM    931   CG ASP A 125      -4.064  13.454  -3.380  1.00  1.00            
ATOM    932  OD1 ASP A 125      -4.496  12.289  -3.187  1.00  1.00            
ATOM    933  OD2 ASP A 125      -4.797  14.444  -3.639  1.00  1.00            
ATOM    934    C ASP A 125      -0.409  12.529  -3.232  1.00  1.00            
ATOM    935    O ASP A 125      -0.010  13.439  -3.959  1.00  1.00            
ATOM    936    N GLY A 126       0.462  11.708  -2.609  4.00  1.00            
ATOM    937   CA GLY A 126       1.848  11.854  -2.968  4.00  1.00            
ATOM    938    C GLY A 126       2.707  11.818  -1.759  4.00  1.00            
ATOM    939    O GLY A 126       2.226  11.805  -0.627  4.00  1.00            
ATOM    940    N VAL A 127       4.034  11.794  -1.995  4.00  1.00            
ATOM    941   CA VAL A 127       4.938  11.789  -0.893  4.00  1.00            
ATOM    942   CB VAL A 127       5.427  10.421  -0.519  4.00  1.00            
ATOM    943  CG1 VAL A 127       6.501  10.558   0.574  4.00  1.00            
ATOM    944  CG2 VAL A 127       4.210   9.583  -0.085  4.00  1.00            
ATOM    945    C VAL A 127       6.121  12.650  -1.216  4.00  1.00            
ATOM    946    O VAL A 127       6.525  12.782  -2.370  4.00  1.00            
ATOM    947    N VAL A 128       6.686  13.277  -0.163  4.00  1.00            
ATOM    948   CA VAL A 128       7.854  14.108  -0.236  4.00  1.00            
ATOM    949   CB VAL A 128       7.650  15.466   0.369  4.00  1.00            
ATOM    950  CG1 VAL A 128       8.986  16.227   0.336  4.00  1.00            
ATOM    951  CG2 VAL A 128       6.500  16.172  -0.369  4.00  1.00            
ATOM    952    C VAL A 128       8.841  13.411   0.626  4.00  1.00            
ATOM    953    O VAL A 128       8.460  12.628   1.495  4.00  1.00            
ATOM    954    N GLY A 129      10.144  13.643   0.408  4.00  1.00            
ATOM    955   CA GLY A 129      11.033  12.919   1.256  4.00  1.00            
ATOM    956    C GLY A 129      12.078  13.850   1.777  4.00  1.00            
ATOM    957    O GLY A 129      12.722  14.572   1.018  4.00  1.00            
ATOM    958    N MET A 130      12.264  13.851   3.113  1.00  1.00            
ATOM    959   CA MET A 130      13.304  14.643   3.698  1.00  1.00            
ATOM    960   CB MET A 130      12.830  15.485   4.891  1.00  1.00            
ATOM    961   CG MET A 130      11.820  16.563   4.501  1.00  1.00            
ATOM    962   SD MET A 130      12.470  17.788   3.327  1.00  1.00            
ATOM    963   CE MET A 130      13.800  18.337   4.434  1.00  1.00            
ATOM    964    C MET A 130      14.288  13.657   4.229  1.00  1.00            
ATOM    965    O MET A 130      14.617  13.657   5.414  1.00  1.00            
ATOM    966    N GLY A 131      14.788  12.782   3.340  1.00  1.00            
ATOM    967   CA GLY A 131      15.781  11.823   3.712  1.00  1.00            
ATOM    968    C GLY A 131      17.045  12.417   3.182  1.00  1.00            
ATOM    969    O GLY A 131      17.261  13.623   3.291  1.00  1.00            
ATOM    970    N PHE A 132      17.920  11.586   2.587  1.00  1.00            
ATOM    971   CA PHE A 132      19.136  12.118   2.045  1.00  1.00            
ATOM    972   CB PHE A 132      20.406  11.731   2.825  1.00  1.00            
ATOM    973   CG PHE A 132      20.444  12.393   4.158  1.00  1.00            
ATOM    974  CD1 PHE A 132      19.754  11.864   5.223  1.00  1.00            
ATOM    975  CD2 PHE A 132      21.190  13.534   4.346  1.00  1.00            
ATOM    976  CE1 PHE A 132      19.800  12.472   6.456  1.00  1.00            
ATOM    977  CE2 PHE A 132      21.239  14.145   5.576  1.00  1.00            
ATOM    978   CZ PHE A 132      20.541  13.614   6.634  1.00  1.00            
ATOM    979    C PHE A 132      19.346  11.506   0.684  1.00  1.00            
ATOM    980    O PHE A 132      18.578  10.649   0.257  1.00  1.00            
ATOM    981    N ILE A 133      20.411  11.941  -0.034  2.00  1.00            
ATOM    982   CA ILE A 133      20.725  11.488  -1.368  2.00  1.00            
ATOM    983   CB ILE A 133      21.815  12.264  -2.060  2.00  1.00            
ATOM    984  CG1 ILE A 133      23.167  12.132  -1.347  2.00  1.00            
ATOM    985  CG2 ILE A 133      21.330  13.714  -2.220  2.00  1.00            
ATOM    986  CD1 ILE A 133      24.330  12.625  -2.209  2.00  1.00            
ATOM    987    C ILE A 133      21.099  10.029  -1.394  2.00  1.00            
ATOM    988    O ILE A 133      20.699   9.316  -2.312  2.00  1.00            
ATOM    989    N GLU A 134      21.856   9.531  -0.390  2.00  1.00            
ATOM    990   CA GLU A 134      22.331   8.165  -0.404  2.00  1.00            
ATOM    991   CB GLU A 134      23.028   7.777   0.909  2.00  1.00            
ATOM    992   CG GLU A 134      24.312   8.561   1.178  2.00  1.00            
ATOM    993   CD GLU A 134      24.801   8.181   2.569  2.00  1.00            
ATOM    994  OE1 GLU A 134      25.042   6.967   2.803  2.00  1.00            
ATOM    995  OE2 GLU A 134      24.932   9.103   3.417  2.00  1.00            
ATOM    996    C GLU A 134      21.133   7.267  -0.539  2.00  1.00            
ATOM    997    O GLU A 134      21.145   6.304  -1.304  2.00  1.00            
ATOM    998    N GLN A 135      20.057   7.594   0.198  2.00  1.00            
ATOM    999   CA GLN A 135      18.836   6.838   0.290  2.00  1.00            
ATOM   1000   CB GLN A 135      17.883   7.461   1.324  2.00  1.00            
ATOM   1001   CG GLN A 135      16.501   6.808   1.387  2.00  1.00            
ATOM   1002   CD GLN A 135      16.630   5.462   2.082  2.00  1.00            
ATOM   1003  OE1 GLN A 135      17.710   4.875   2.130  2.00  1.00            
ATOM   1004  NE2 GLN A 135      15.496   4.954   2.636  2.00  1.00            
ATOM   1005    C GLN A 135      18.070   6.784  -1.007  2.00  1.00            
ATOM   1006    O GLN A 135      17.517   5.742  -1.357  2.00  1.00            
ATOM   1007    N ALA A 136      18.025   7.893  -1.769  1.00  1.00            
ATOM   1008   CA ALA A 136      17.148   8.003  -2.909  1.00  1.00            
ATOM   1009   CB ALA A 136      17.205   9.378  -3.598  1.00  1.00            
ATOM   1010    C ALA A 136      17.412   6.964  -3.960  1.00  1.00            
ATOM   1011    O ALA A 136      18.497   6.388  -4.042  1.00  1.00            
ATOM   1012    N ILE A 137      16.363   6.700  -4.777  2.00  1.00            
ATOM   1013   CA ILE A 137      16.364   5.773  -5.881  2.00  1.00            
ATOM   1014   CB ILE A 137      15.018   5.154  -6.105  2.00  1.00            
ATOM   1015  CG1 ILE A 137      15.049   4.191  -7.305  2.00  1.00            
ATOM   1016  CG2 ILE A 137      13.987   6.293  -6.172  2.00  1.00            
ATOM   1017  CD1 ILE A 137      15.939   2.967  -7.088  2.00  1.00            
ATOM   1018    C ILE A 137      16.765   6.541  -7.102  2.00  1.00            
ATOM   1019    O ILE A 137      16.100   7.497  -7.494  2.00  1.00            
ATOM   1020    N GLY A 138      17.894   6.135  -7.726  2.00  1.00            
ATOM   1021   CA GLY A 138      18.368   6.765  -8.928  2.00  1.00            
ATOM   1022    C GLY A 138      19.173   7.991  -8.614  2.00  1.00            
ATOM   1023    O GLY A 138      19.347   8.853  -9.474  2.00  1.00            
ATOM   1024    N ARG A 139      19.699   8.098  -7.378  2.00  1.00            
ATOM   1025   CA ARG A 139      20.505   9.232  -7.016  2.00  1.00            
ATOM   1026   CB ARG A 139      21.869   9.283  -7.733  2.00  1.00            
ATOM   1027   CG ARG A 139      22.840   8.174  -7.310  2.00  1.00            
ATOM   1028   CD ARG A 139      24.262   8.365  -7.851  2.00  1.00            
ATOM   1029   NE ARG A 139      25.110   7.257  -7.323  2.00  1.00            
ATOM   1030   CZ ARG A 139      25.257   6.094  -8.026  2.00  1.00            
ATOM   1031  NH1 ARG A 139      24.638   5.936  -9.232  2.00  1.00            
ATOM   1032  NH2 ARG A 139      26.037   5.090  -7.529  2.00  1.00            
ATOM   1033    C ARG A 139      19.766  10.495  -7.316  2.00  1.00            
ATOM   1034    O ARG A 139      20.236  11.350  -8.064  2.00  1.00            
ATOM   1035    N VAL A 140      18.576  10.632  -6.712  1.00  1.00            
ATOM   1036   CA VAL A 140      17.718  11.765  -6.893  1.00  1.00            
ATOM   1037   CB VAL A 140      16.309  11.459  -6.437  1.00  1.00            
ATOM   1038  CG1 VAL A 140      15.378  12.669  -6.630  1.00  1.00            
ATOM   1039  CG2 VAL A 140      15.843  10.213  -7.205  1.00  1.00            
ATOM   1040    C VAL A 140      18.298  12.908  -6.087  1.00  1.00            
ATOM   1041    O VAL A 140      19.258  12.718  -5.342  1.00  1.00            
ATOM   1042    N THR A 141      17.738  14.134  -6.233  1.00  1.00            
ATOM   1043   CA THR A 141      18.291  15.344  -5.680  1.00  1.00            
ATOM   1044   CB THR A 141      17.369  16.511  -5.889  1.00  1.00            
ATOM   1045  OG1 THR A 141      17.053  16.633  -7.268  1.00  1.00            
ATOM   1046  CG2 THR A 141      18.082  17.791  -5.426  1.00  1.00            
ATOM   1047    C THR A 141      18.569  15.229  -4.198  1.00  1.00            
ATOM   1048    O THR A 141      19.767  15.207  -3.916  1.00  1.00            
ATOM   1049    N PRO A 142      17.735  15.146  -3.161  1.00  1.00            
ATOM   1050   CA PRO A 142      16.288  15.305  -3.088  1.00  1.00            
ATOM   1051   CD PRO A 142      18.227  14.388  -2.021  1.00  1.00            
ATOM   1052   CB PRO A 142      15.822  14.463  -1.902  1.00  1.00            
ATOM   1053   CG PRO A 142      17.068  14.346  -1.015  1.00  1.00            
ATOM   1054    C PRO A 142      15.968  16.761  -2.886  1.00  1.00            
ATOM   1055    O PRO A 142      16.869  17.594  -2.975  1.00  1.00            
ATOM   1056    N ILE A 143      14.695  17.070  -2.555  2.00  1.00            
ATOM   1057   CA ILE A 143      14.153  18.401  -2.444  2.00  1.00            
ATOM   1058   CB ILE A 143      12.692  18.364  -2.077  2.00  1.00            
ATOM   1059  CG1 ILE A 143      12.046  19.752  -2.213  2.00  1.00            
ATOM   1060  CG2 ILE A 143      12.550  17.731  -0.684  2.00  1.00            
ATOM   1061  CD1 ILE A 143      10.519  19.708  -2.148  2.00  1.00            
ATOM   1062    C ILE A 143      14.886  19.246  -1.441  2.00  1.00            
ATOM   1063    O ILE A 143      15.254  20.379  -1.748  2.00  1.00            
ATOM   1064    N PHE A 144      15.151  18.730  -0.229  2.00  1.00            
ATOM   1065   CA PHE A 144      15.847  19.508   0.761  2.00  1.00            
ATOM   1066   CB PHE A 144      16.066  18.710   2.056  2.00  1.00            
ATOM   1067   CG PHE A 144      17.017  19.461   2.921  2.00  1.00            
ATOM   1068  CD1 PHE A 144      16.569  20.417   3.801  2.00  1.00            
ATOM   1069  CD2 PHE A 144      18.367  19.203   2.850  2.00  1.00            
ATOM   1070  CE1 PHE A 144      17.454  21.104   4.598  2.00  1.00            
ATOM   1071  CE2 PHE A 144      19.257  19.888   3.644  2.00  1.00            
ATOM   1072   CZ PHE A 144      18.801  20.841   4.522  2.00  1.00            
ATOM   1073    C PHE A 144      17.186  19.801   0.194  2.00  1.00            
ATOM   1074    O PHE A 144      17.722  20.898   0.336  2.00  1.00            
ATOM   1075    N ASP A 145      17.765  18.803  -0.485  2.00  1.00            
ATOM   1076   CA ASP A 145      19.068  19.002  -1.020  2.00  1.00            
ATOM   1077   CB ASP A 145      19.582  17.783  -1.802  2.00  1.00            
ATOM   1078   CG ASP A 145      21.081  17.958  -1.992  2.00  1.00            
ATOM   1079  OD1 ASP A 145      21.719  18.545  -1.079  2.00  1.00            
ATOM   1080  OD2 ASP A 145      21.609  17.494  -3.039  2.00  1.00            
ATOM   1081    C ASP A 145      18.997  20.154  -1.976  2.00  1.00            
ATOM   1082    O ASP A 145      19.918  20.961  -2.035  2.00  1.00            
ATOM   1083    N ASN A 146      17.912  20.247  -2.771  2.00  1.00            
ATOM   1084   CA ASN A 146      17.733  21.303  -3.734  2.00  1.00            
ATOM   1085   CB ASN A 146      16.541  21.020  -4.664  2.00  1.00            
ATOM   1086   CG ASN A 146      16.750  21.769  -5.971  2.00  1.00            
ATOM   1087  OD1 ASN A 146      16.637  21.188  -7.049  2.00  1.00            
ATOM   1088  ND2 ASN A 146      17.064  23.087  -5.891  2.00  1.00            
ATOM   1089    C ASN A 146      17.472  22.601  -3.011  2.00  1.00            
ATOM   1090    O ASN A 146      17.936  23.654  -3.448  2.00  1.00            
ATOM   1091    N ILE A 147      16.700  22.581  -1.895  2.00  1.00            
ATOM   1092   CA ILE A 147      16.429  23.822  -1.209  2.00  1.00            
ATOM   1093   CB ILE A 147      15.438  23.723  -0.079  2.00  1.00            
ATOM   1094  CG1 ILE A 147      15.950  22.844   1.070  2.00  1.00            
ATOM   1095  CG2 ILE A 147      14.104  23.251  -0.681  2.00  1.00            
ATOM   1096  CD1 ILE A 147      15.112  22.955   2.342  2.00  1.00            
ATOM   1097    C ILE A 147      17.717  24.320  -0.694  2.00  1.00            
ATOM   1098    O ILE A 147      18.066  25.486  -0.870  2.00  1.00            
ATOM   1099    N ILE A 148      18.477  23.425  -0.056  2.00  1.00            
ATOM   1100   CA ILE A 148      19.770  23.864   0.314  2.00  1.00            
ATOM   1101   CB ILE A 148      20.549  22.916   1.188  2.00  1.00            
ATOM   1102  CG1 ILE A 148      20.866  21.584   0.488  2.00  1.00            
ATOM   1103  CG2 ILE A 148      19.756  22.762   2.498  2.00  1.00            
ATOM   1104  CD1 ILE A 148      22.054  21.664  -0.471  2.00  1.00            
ATOM   1105    C ILE A 148      20.425  24.060  -1.008  2.00  1.00            
ATOM   1106    O ILE A 148      19.989  23.482  -1.996  2.00  1.00            
ATOM   1107    N SER A 149      21.454  24.912  -1.077  2.00  1.00            
ATOM   1108   CA SER A 149      22.090  25.286  -2.307  2.00  1.00            
ATOM   1109   CB SER A 149      22.282  24.138  -3.319  2.00  1.00            
ATOM   1110   OG SER A 149      23.195  23.182  -2.799  2.00  1.00            
ATOM   1111    C SER A 149      21.311  26.389  -2.950  2.00  1.00            
ATOM   1112    O SER A 149      21.845  27.108  -3.793  2.00  1.00            
ATOM   1113    N GLN A 150      20.035  26.580  -2.567  2.00  1.00            
ATOM   1114   CA GLN A 150      19.363  27.772  -2.999  2.00  1.00            
ATOM   1115   CB GLN A 150      17.862  27.758  -2.662  2.00  1.00            
ATOM   1116   CG GLN A 150      17.063  28.889  -3.311  2.00  1.00            
ATOM   1117   CD GLN A 150      16.841  28.518  -4.772  2.00  1.00            
ATOM   1118  OE1 GLN A 150      15.722  28.222  -5.189  2.00  1.00            
ATOM   1119  NE2 GLN A 150      17.939  28.524  -5.574  2.00  1.00            
ATOM   1120    C GLN A 150      20.021  28.825  -2.162  2.00  1.00            
ATOM   1121    O GLN A 150      20.306  29.929  -2.622  2.00  1.00            
ATOM   1122    N GLY A 151      20.295  28.453  -0.887  3.00  1.00            
ATOM   1123   CA GLY A 151      20.952  29.281   0.088  3.00  1.00            
ATOM   1124    C GLY A 151      19.925  30.101   0.788  3.00  1.00            
ATOM   1125    O GLY A 151      20.247  30.943   1.626  3.00  1.00            
ATOM   1126    N VAL A 152      18.647  29.872   0.455  1.00  1.00            
ATOM   1127   CA VAL A 152      17.602  30.663   1.021  1.00  1.00            
ATOM   1128   CB VAL A 152      16.266  30.417   0.388  1.00  1.00            
ATOM   1129  CG1 VAL A 152      16.336  30.827  -1.093  1.00  1.00            
ATOM   1130  CG2 VAL A 152      15.882  28.947   0.623  1.00  1.00            
ATOM   1131    C VAL A 152      17.427  30.426   2.504  1.00  1.00            
ATOM   1132    O VAL A 152      17.265  31.379   3.264  1.00  1.00            
ATOM   1133    N LEU A 153      17.478  29.161   2.970  4.00  1.00            
ATOM   1134   CA LEU A 153      17.132  28.834   4.335  4.00  1.00            
ATOM   1135   CB LEU A 153      17.184  27.325   4.632  4.00  1.00            
ATOM   1136   CG LEU A 153      16.290  26.492   3.697  4.00  1.00            
ATOM   1137  CD1 LEU A 153      14.814  26.906   3.813  4.00  1.00            
ATOM   1138  CD2 LEU A 153      16.820  26.512   2.254  4.00  1.00            
ATOM   1139    C LEU A 153      18.077  29.496   5.287  4.00  1.00            
ATOM   1140    O LEU A 153      19.278  29.576   5.035  4.00  1.00            
ATOM   1141    N LYS A 154      17.533  30.019   6.409  1.00  1.00            
ATOM   1142   CA LYS A 154      18.379  30.602   7.408  1.00  1.00            
ATOM   1143   CB LYS A 154      17.636  31.286   8.568  1.00  1.00            
ATOM   1144   CG LYS A 154      17.464  32.784   8.315  1.00  1.00            
ATOM   1145   CD LYS A 154      18.829  33.467   8.173  1.00  1.00            
ATOM   1146   CE LYS A 154      18.796  34.926   7.723  1.00  1.00            
ATOM   1147   NZ LYS A 154      20.169  35.370   7.393  1.00  1.00            
ATOM   1148    C LYS A 154      19.249  29.533   7.955  1.00  1.00            
ATOM   1149    O LYS A 154      20.459  29.706   8.086  1.00  1.00            
ATOM   1150    N GLU A 155      18.647  28.381   8.277  1.00  1.00            
ATOM   1151   CA GLU A 155      19.447  27.299   8.744  1.00  1.00            
ATOM   1152   CB GLU A 155      19.294  26.999  10.246  1.00  1.00            
ATOM   1153   CG GLU A 155      19.888  28.076  11.160  1.00  1.00            
ATOM   1154   CD GLU A 155      18.853  29.176  11.351  1.00  1.00            
ATOM   1155  OE1 GLU A 155      17.747  28.851  11.860  1.00  1.00            
ATOM   1156  OE2 GLU A 155      19.148  30.348  10.996  1.00  1.00            
ATOM   1157    C GLU A 155      18.997  26.092   7.987  1.00  1.00            
ATOM   1158    O GLU A 155      17.826  25.987   7.627  1.00  1.00            
ATOM   1159    N ASP A 156      19.922  25.155   7.696  1.00  1.00            
ATOM   1160   CA ASP A 156      19.500  23.965   7.013  1.00  1.00            
ATOM   1161   CB ASP A 156      20.649  23.121   6.428  1.00  1.00            
ATOM   1162   CG ASP A 156      21.210  23.830   5.205  1.00  1.00            
ATOM   1163  OD1 ASP A 156      20.680  24.915   4.850  1.00  1.00            
ATOM   1164  OD2 ASP A 156      22.175  23.288   4.603  1.00  1.00            
ATOM   1165    C ASP A 156      18.852  23.143   8.052  1.00  1.00            
ATOM   1166    O ASP A 156      19.452  22.227   8.610  1.00  1.00            
ATOM   1167    N VAL A 157      17.592  23.478   8.355  4.00  1.00            
ATOM   1168   CA VAL A 157      16.933  22.715   9.352  4.00  1.00            
ATOM   1169   CB VAL A 157      16.908  23.379  10.693  4.00  1.00            
ATOM   1170  CG1 VAL A 157      16.032  24.641  10.589  4.00  1.00            
ATOM   1171  CG2 VAL A 157      16.406  22.364  11.730  4.00  1.00            
ATOM   1172    C VAL A 157      15.525  22.581   8.938  4.00  1.00            
ATOM   1173    O VAL A 157      14.970  23.415   8.225  4.00  1.00            
ATOM   1174    N PHE A 158      14.937  21.468   9.371  4.00  1.00            
ATOM   1175   CA PHE A 158      13.556  21.222   9.182  4.00  1.00            
ATOM   1176   CB PHE A 158      13.240  20.007   8.288  4.00  1.00            
ATOM   1177   CG PHE A 158      13.100  20.434   6.868  4.00  1.00            
ATOM   1178  CD1 PHE A 158      14.122  21.058   6.197  4.00  1.00            
ATOM   1179  CD2 PHE A 158      11.930  20.158   6.197  4.00  1.00            
ATOM   1180  CE1 PHE A 158      13.960  21.434   4.883  4.00  1.00            
ATOM   1181  CE2 PHE A 158      11.767  20.528   4.883  4.00  1.00            
ATOM   1182   CZ PHE A 158      12.783  21.172   4.225  4.00  1.00            
ATOM   1183    C PHE A 158      13.048  20.868  10.540  4.00  1.00            
ATOM   1184    O PHE A 158      13.772  20.281  11.344  4.00  1.00            
ATOM   1185    N SER A 159      11.792  21.235  10.844  4.00  1.00            
ATOM   1186   CA SER A 159      11.262  20.895  12.127  4.00  1.00            
ATOM   1187   CB SER A 159      11.320  22.068  13.118  4.00  1.00            
ATOM   1188   OG SER A 159      10.651  23.197  12.576  4.00  1.00            
ATOM   1189    C SER A 159       9.842  20.488  11.929  4.00  1.00            
ATOM   1190    O SER A 159       9.174  20.962  11.010  4.00  1.00            
ATOM   1191    N PHE A 160       9.339  19.581  12.790  4.00  1.00            
ATOM   1192   CA PHE A 160       8.009  19.102  12.570  4.00  1.00            
ATOM   1193   CB PHE A 160       7.965  17.603  12.225  4.00  1.00            
ATOM   1194   CG PHE A 160       8.693  17.377  10.945  4.00  1.00            
ATOM   1195  CD1 PHE A 160      10.066  17.443  10.905  4.00  1.00            
ATOM   1196  CD2 PHE A 160       8.008  17.073   9.791  4.00  1.00            
ATOM   1197  CE1 PHE A 160      10.741  17.227   9.726  4.00  1.00            
ATOM   1198  CE2 PHE A 160       8.676  16.856   8.610  4.00  1.00            
ATOM   1199   CZ PHE A 160      10.046  16.939   8.577  4.00  1.00            
ATOM   1200    C PHE A 160       7.199  19.224  13.831  4.00  1.00            
ATOM   1201    O PHE A 160       7.690  18.904  14.911  4.00  1.00            
ATOM   1202    N TYR A 161       5.938  19.720  13.737  4.00  1.00            
ATOM   1203   CA TYR A 161       5.089  19.598  14.892  4.00  1.00            
ATOM   1204   CB TYR A 161       4.757  20.854  15.745  4.00  1.00            
ATOM   1205   CG TYR A 161       3.719  21.796  15.214  4.00  1.00            
ATOM   1206  CD1 TYR A 161       2.384  21.446  15.162  4.00  1.00            
ATOM   1207  CD2 TYR A 161       4.081  23.050  14.784  4.00  1.00            
ATOM   1208  CE1 TYR A 161       1.432  22.319  14.690  4.00  1.00            
ATOM   1209  CE2 TYR A 161       3.134  23.930  14.315  4.00  1.00            
ATOM   1210   CZ TYR A 161       1.808  23.569  14.263  4.00  1.00            
ATOM   1211   OH TYR A 161       0.840  24.474  13.778  4.00  1.00            
ATOM   1212    C TYR A 161       3.803  18.978  14.434  4.00  1.00            
ATOM   1213    O TYR A 161       3.271  19.337  13.385  4.00  1.00            
ATOM   1214    N TYR A 162       3.283  18.003  15.209  4.00  1.00            
ATOM   1215   CA TYR A 162       2.055  17.334  14.874  4.00  1.00            
ATOM   1216   CB TYR A 162       2.237  15.821  14.650  4.00  1.00            
ATOM   1217   CG TYR A 162       3.273  15.629  13.597  4.00  1.00            
ATOM   1218  CD1 TYR A 162       4.608  15.715  13.922  4.00  1.00            
ATOM   1219  CD2 TYR A 162       2.919  15.355  12.296  4.00  1.00            
ATOM   1220  CE1 TYR A 162       5.581  15.543  12.966  4.00  1.00            
ATOM   1221  CE2 TYR A 162       3.887  15.180  11.336  4.00  1.00            
ATOM   1222   CZ TYR A 162       5.216  15.274  11.670  4.00  1.00            
ATOM   1223   OH TYR A 162       6.205  15.094  10.681  4.00  1.00            
ATOM   1224    C TYR A 162       1.204  17.458  16.106  4.00  1.00            
ATOM   1225    O TYR A 162       1.726  17.419  17.220  4.00  1.00            
ATOM   1226    N ASN A 163      -0.125  17.634  15.955  1.00  1.00            
ATOM   1227   CA ASN A 163      -0.959  17.735  17.124  1.00  1.00            
ATOM   1228   CB ASN A 163      -1.669  19.089  17.271  1.00  1.00            
ATOM   1229   CG ASN A 163      -0.612  20.126  17.623  1.00  1.00            
ATOM   1230  OD1 ASN A 163       0.575  19.816  17.718  1.00  1.00            
ATOM   1231  ND2 ASN A 163      -1.054  21.395  17.835  1.00  1.00            
ATOM   1232    C ASN A 163      -2.012  16.667  17.026  1.00  1.00            
ATOM   1233    O ASN A 163      -2.378  16.259  15.926  1.00  1.00            
ATOM   1234    N ARG A 164      -2.519  16.165  18.179  1.00  1.00            
ATOM   1235   CA ARG A 164      -3.534  15.146  18.104  1.00  1.00            
ATOM   1236   CB ARG A 164      -3.701  14.277  19.363  1.00  1.00            
ATOM   1237   CG ARG A 164      -4.663  13.114  19.104  1.00  1.00            
ATOM   1238   CD ARG A 164      -4.922  12.192  20.296  1.00  1.00            
ATOM   1239   NE ARG A 164      -5.826  11.109  19.812  1.00  1.00            
ATOM   1240   CZ ARG A 164      -6.374  10.218  20.690  1.00  1.00            
ATOM   1241  NH1 ARG A 164      -6.163  10.364  22.032  1.00  1.00            
ATOM   1242  NH2 ARG A 164      -7.125   9.179  20.225  1.00  1.00            
ATOM   1243    C ARG A 164      -4.834  15.858  17.879  1.00  1.00            
ATOM   1244    O ARG A 164      -5.308  16.607  18.732  1.00  1.00            
ATOM   1245    N ASP A 165      -5.427  15.643  16.688  1.00  1.00            
ATOM   1246   CA ASP A 165      -6.709  16.170  16.315  1.00  1.00            
ATOM   1247   CB ASP A 165      -7.888  15.327  16.828  1.00  1.00            
ATOM   1248   CG ASP A 165      -7.905  14.039  16.015  1.00  1.00            
ATOM   1249  OD1 ASP A 165      -7.327  14.041  14.896  1.00  1.00            
ATOM   1250  OD2 ASP A 165      -8.495  13.038  16.502  1.00  1.00            
ATOM   1251    C ASP A 165      -6.916  17.637  16.749  1.00  1.00            
ATOM   1252    O ASP A 165      -7.701  17.885  17.664  1.00  1.00            
ATOM   1253    N SER A 171      -6.221  18.644  16.122  1.00  1.00            
ATOM   1254   CA SER A 171      -6.328  20.094  16.373  1.00  1.00            
ATOM   1255   CB SER A 171      -5.687  20.528  17.702  1.00  1.00            
ATOM   1256   OG SER A 171      -4.291  20.260  17.681  1.00  1.00            
ATOM   1257    C SER A 171      -5.536  20.754  15.257  1.00  1.00            
ATOM   1258    O SER A 171      -5.699  20.352  14.105  1.00  1.00            
ATOM   1259    N LEU A 172      -4.707  21.805  15.547  1.00  1.00            
ATOM   1260   CA LEU A 172      -3.832  22.363  14.523  1.00  1.00            
ATOM   1261   CB LEU A 172      -2.820  23.393  15.053  1.00  1.00            
ATOM   1262   CG LEU A 172      -3.477  24.663  15.624  1.00  1.00            
ATOM   1263  CD1 LEU A 172      -2.422  25.689  16.068  1.00  1.00            
ATOM   1264  CD2 LEU A 172      -4.507  25.250  14.646  1.00  1.00            
ATOM   1265    C LEU A 172      -3.092  21.148  14.127  1.00  1.00            
ATOM   1266    O LEU A 172      -2.403  20.533  14.939  1.00  1.00            
ATOM   1267    N GLY A 173      -3.252  20.763  12.856  1.00  1.00            
ATOM   1268   CA GLY A 173      -2.782  19.476  12.477  1.00  1.00            
ATOM   1269    C GLY A 173      -1.329  19.371  12.704  1.00  1.00            
ATOM   1270    O GLY A 173      -0.845  18.372  13.234  1.00  1.00            
ATOM   1271    N GLY A 174      -0.587  20.404  12.305  4.00  1.00            
ATOM   1272   CA GLY A 174       0.807  20.293  12.540  4.00  1.00            
ATOM   1273    C GLY A 174       1.472  21.235  11.649  4.00  1.00            
ATOM   1274    O GLY A 174       0.916  21.668  10.644  4.00  1.00            
ATOM   1275    N GLN A 175       2.696  21.606  12.009  4.00  1.00            
ATOM   1276   CA GLN A 175       3.312  22.439  11.058  4.00  1.00            
ATOM   1277   CB GLN A 175       3.295  23.938  11.391  4.00  1.00            
ATOM   1278   CG GLN A 175       3.860  24.845  10.297  4.00  1.00            
ATOM   1279   CD GLN A 175       3.736  26.274  10.808  4.00  1.00            
ATOM   1280  OE1 GLN A 175       3.320  27.178  10.086  4.00  1.00            
ATOM   1281  NE2 GLN A 175       4.112  26.483  12.098  4.00  1.00            
ATOM   1282    C GLN A 175       4.713  22.013  10.925  4.00  1.00            
ATOM   1283    O GLN A 175       5.381  21.697  11.909  4.00  1.00            
ATOM   1284    N ILE A 176       5.193  21.976   9.676  4.00  1.00            
ATOM   1285   CA ILE A 176       6.546  21.586   9.533  4.00  1.00            
ATOM   1286   CB ILE A 176       6.736  20.471   8.557  4.00  1.00            
ATOM   1287  CG1 ILE A 176       5.803  19.319   8.969  4.00  1.00            
ATOM   1288  CG2 ILE A 176       8.227  20.094   8.530  4.00  1.00            
ATOM   1289  CD1 ILE A 176       5.872  18.979  10.457  4.00  1.00            
ATOM   1290    C ILE A 176       7.268  22.808   9.065  4.00  1.00            
ATOM   1291    O ILE A 176       6.999  23.329   7.983  4.00  1.00            
ATOM   1292    N VAL A 177       8.203  23.314   9.895  4.00  1.00            
ATOM   1293   CA VAL A 177       8.881  24.525   9.539  4.00  1.00            
ATOM   1294   CB VAL A 177       9.299  25.351  10.718  4.00  1.00            
ATOM   1295  CG1 VAL A 177      10.015  26.607  10.192  4.00  1.00            
ATOM   1296  CG2 VAL A 177       8.054  25.661  11.565  4.00  1.00            
ATOM   1297    C VAL A 177      10.103  24.175   8.761  4.00  1.00            
ATOM   1298    O VAL A 177      10.836  23.249   9.106  4.00  1.00            
ATOM   1299    N LEU A 178      10.339  24.915   7.661  4.00  1.00            
ATOM   1300   CA LEU A 178      11.499  24.681   6.857  4.00  1.00            
ATOM   1301   CB LEU A 178      11.165  24.640   5.361  4.00  1.00            
ATOM   1302   CG LEU A 178       9.956  23.726   5.074  4.00  1.00            
ATOM   1303  CD1 LEU A 178       9.847  23.376   3.584  4.00  1.00            
ATOM   1304  CD2 LEU A 178       9.921  22.514   6.016  4.00  1.00            
ATOM   1305    C LEU A 178      12.371  25.880   7.109  4.00  1.00            
ATOM   1306    O LEU A 178      11.949  27.012   6.877  4.00  1.00            
ATOM   1307    N GLY A 179      13.608  25.674   7.609  1.00  1.00            
ATOM   1308   CA GLY A 179      14.484  26.794   7.846  1.00  1.00            
ATOM   1309    C GLY A 179      14.698  27.032   9.310  1.00  1.00            
ATOM   1310    O GLY A 179      15.700  27.638   9.691  1.00  1.00            
ATOM   1311    N GLY A 180      13.789  26.572  10.186  1.00  1.00            
ATOM   1312   CA GLY A 180      14.028  26.821  11.581  1.00  1.00            
ATOM   1313    C GLY A 180      12.924  26.161  12.348  1.00  1.00            
ATOM   1314    O GLY A 180      12.013  25.577  11.764  1.00  1.00            
ATOM   1315    N SER A 181      12.988  26.229  13.694  1.00  1.00            
ATOM   1316   CA SER A 181      11.990  25.614  14.524  1.00  1.00            
ATOM   1317   CB SER A 181      12.545  25.121  15.869  1.00  1.00            
ATOM   1318   OG SER A 181      13.547  24.138  15.649  1.00  1.00            
ATOM   1319    C SER A 181      10.935  26.613  14.825  1.00  1.00            
ATOM   1320    O SER A 181      11.134  27.815  14.659  1.00  1.00            
ATOM   1321    N ASP A 182       9.758  26.128  15.263  1.00  1.00            
ATOM   1322   CA ASP A 182       8.749  27.067  15.627  1.00  1.00            
ATOM   1323   CB ASP A 182       7.436  26.964  14.814  1.00  1.00            
ATOM   1324   CG ASP A 182       6.775  25.604  15.002  1.00  1.00            
ATOM   1325  OD1 ASP A 182       7.500  24.576  14.952  1.00  1.00            
ATOM   1326  OD2 ASP A 182       5.532  25.577  15.212  1.00  1.00            
ATOM   1327    C ASP A 182       8.455  26.913  17.080  1.00  1.00            
ATOM   1328    O ASP A 182       7.781  25.980  17.514  1.00  1.00            
ATOM   1329    N PRO A 183       8.989  27.804  17.862  2.00  1.00            
ATOM   1330   CA PRO A 183       8.621  27.790  19.239  2.00  1.00            
ATOM   1331   CD PRO A 183      10.334  28.313  17.672  2.00  1.00            
ATOM   1332   CB PRO A 183       9.655  28.644  19.977  2.00  1.00            
ATOM   1333   CG PRO A 183      10.508  29.274  18.858  2.00  1.00            
ATOM   1334    C PRO A 183       7.231  28.319  19.197  2.00  1.00            
ATOM   1335    O PRO A 183       6.933  29.173  18.364  2.00  1.00            
ATOM   1336    N GLN A 184       6.378  27.806  20.085  2.00  1.00            
ATOM   1337   CA GLN A 184       4.969  28.037  20.097  2.00  1.00            
ATOM   1338   CB GLN A 184       4.348  28.293  18.716  2.00  1.00            
ATOM   1339   CG GLN A 184       2.829  28.480  18.780  2.00  1.00            
ATOM   1340   CD GLN A 184       2.332  28.826  17.384  2.00  1.00            
ATOM   1341  OE1 GLN A 184       1.725  28.001  16.701  2.00  1.00            
ATOM   1342  NE2 GLN A 184       2.601  30.083  16.946  2.00  1.00            
ATOM   1343    C GLN A 184       4.568  26.675  20.499  2.00  1.00            
ATOM   1344    O GLN A 184       3.991  26.434  21.556  2.00  1.00            
ATOM   1345    N HIS A 185       4.922  25.742  19.599  2.00  1.00            
ATOM   1346   CA HIS A 185       4.805  24.347  19.843  2.00  1.00            
ATOM   1347  ND1 HIS A 185       2.966  21.492  19.277  2.00  1.00            
ATOM   1348   CG HIS A 185       4.128  22.099  18.855  2.00  1.00            
ATOM   1349   CB HIS A 185       4.269  23.574  18.625  2.00  1.00            
ATOM   1350  NE2 HIS A 185       4.472  19.874  19.032  2.00  1.00            
ATOM   1351  CD2 HIS A 185       5.039  21.097  18.712  2.00  1.00            
ATOM   1352  CE1 HIS A 185       3.228  20.165  19.365  2.00  1.00            
ATOM   1353    C HIS A 185       6.209  23.886  20.073  2.00  1.00            
ATOM   1354    O HIS A 185       6.902  23.506  19.130  2.00  1.00            
ATOM   1355    N TYR A 186       6.665  23.909  21.343  4.00  1.00            
ATOM   1356   CA TYR A 186       8.039  23.600  21.624  4.00  1.00            
ATOM   1357   CB TYR A 186       8.949  24.436  20.700  4.00  1.00            
ATOM   1358   CG TYR A 186      10.401  24.134  20.840  4.00  1.00            
ATOM   1359  CD1 TYR A 186      11.104  24.461  21.977  4.00  1.00            
ATOM   1360  CD2 TYR A 186      11.071  23.560  19.782  4.00  1.00            
ATOM   1361  CE1 TYR A 186      12.449  24.189  22.064  4.00  1.00            
ATOM   1362  CE2 TYR A 186      12.414  23.286  19.863  4.00  1.00            
ATOM   1363   CZ TYR A 186      13.105  23.599  21.007  4.00  1.00            
ATOM   1364   OH TYR A 186      14.485  23.319  21.092  4.00  1.00            
ATOM   1365    C TYR A 186       8.247  24.113  23.020  4.00  1.00            
ATOM   1366    O TYR A 186       7.859  25.240  23.322  4.00  1.00            
ATOM   1367    N GLU A 187       8.845  23.313  23.925  4.00  1.00            
ATOM   1368   CA GLU A 187       8.979  23.803  25.271  4.00  1.00            
ATOM   1369   CB GLU A 187       8.145  22.989  26.279  4.00  1.00            
ATOM   1370   CG GLU A 187       7.939  23.670  27.632  4.00  1.00            
ATOM   1371   CD GLU A 187       6.795  24.660  27.469  4.00  1.00            
ATOM   1372  OE1 GLU A 187       6.430  24.945  26.297  4.00  1.00            
ATOM   1373  OE2 GLU A 187       6.267  25.141  28.508  4.00  1.00            
ATOM   1374    C GLU A 187      10.401  23.667  25.693  4.00  1.00            
ATOM   1375    O GLU A 187      11.136  22.803  25.217  4.00  1.00            
ATOM   1376    N GLY A 188      10.825  24.563  26.599  4.00  1.00            
ATOM   1377   CA GLY A 188      12.133  24.478  27.163  4.00  1.00            
ATOM   1378    C GLY A 188      13.158  24.563  26.085  4.00  1.00            
ATOM   1379    O GLY A 188      13.173  25.499  25.287  4.00  1.00            
ATOM   1380    N ASN A 189      14.050  23.555  26.047  4.00  1.00            
ATOM   1381   CA ASN A 189      15.149  23.612  25.137  4.00  1.00            
ATOM   1382   CB ASN A 189      16.494  23.753  25.861  4.00  1.00            
ATOM   1383   CG ASN A 189      16.412  25.014  26.710  4.00  1.00            
ATOM   1384  OD1 ASN A 189      16.528  24.957  27.934  4.00  1.00            
ATOM   1385  ND2 ASN A 189      16.194  26.183  26.050  4.00  1.00            
ATOM   1386    C ASN A 189      15.209  22.364  24.341  4.00  1.00            
ATOM   1387    O ASN A 189      14.374  21.470  24.467  4.00  1.00            
ATOM   1388    N PHE A 190      16.229  22.300  23.470  4.00  1.00            
ATOM   1389   CA PHE A 190      16.370  21.178  22.606  4.00  1.00            
ATOM   1390   CB PHE A 190      16.669  21.573  21.149  4.00  1.00            
ATOM   1391   CG PHE A 190      17.866  22.464  21.140  4.00  1.00            
ATOM   1392  CD1 PHE A 190      19.144  21.952  21.163  4.00  1.00            
ATOM   1393  CD2 PHE A 190      17.697  23.829  21.104  4.00  1.00            
ATOM   1394  CE1 PHE A 190      20.232  22.795  21.149  4.00  1.00            
ATOM   1395  CE2 PHE A 190      18.779  24.677  21.090  4.00  1.00            
ATOM   1396   CZ PHE A 190      20.051  24.157  21.116  4.00  1.00            
ATOM   1397    C PHE A 190      17.469  20.286  23.083  4.00  1.00            
ATOM   1398    O PHE A 190      18.491  20.742  23.591  4.00  1.00            
ATOM   1399    N HIS A 191      17.253  18.962  22.935  4.00  1.00            
ATOM   1400   CA HIS A 191      18.219  17.967  23.305  4.00  1.00            
ATOM   1401  ND1 HIS A 191      19.235  14.917  24.167  4.00  1.00            
ATOM   1402   CG HIS A 191      18.646  15.988  24.797  4.00  1.00            
ATOM   1403   CB HIS A 191      17.610  16.858  24.169  4.00  1.00            
ATOM   1404  NE2 HIS A 191      20.144  15.047  26.192  4.00  1.00            
ATOM   1405  CD2 HIS A 191      19.211  16.054  26.033  4.00  1.00            
ATOM   1406  CE1 HIS A 191      20.122  14.393  25.045  4.00  1.00            
ATOM   1407    C HIS A 191      18.683  17.374  22.006  4.00  1.00            
ATOM   1408    O HIS A 191      17.868  17.149  21.113  4.00  1.00            
ATOM   1409    N TYR A 192      20.001  17.113  21.834  4.00  1.00            
ATOM   1410   CA TYR A 192      20.362  16.637  20.528  4.00  1.00            
ATOM   1411   CB TYR A 192      21.203  17.609  19.677  4.00  1.00            
ATOM   1412   CG TYR A 192      22.578  17.715  20.235  4.00  1.00            
ATOM   1413  CD1 TYR A 192      23.559  16.855  19.799  4.00  1.00            
ATOM   1414  CD2 TYR A 192      22.890  18.664  21.180  4.00  1.00            
ATOM   1415  CE1 TYR A 192      24.837  16.936  20.298  4.00  1.00            
ATOM   1416  CE2 TYR A 192      24.167  18.750  21.683  4.00  1.00            
ATOM   1417   CZ TYR A 192      25.141  17.886  21.242  4.00  1.00            
ATOM   1418   OH TYR A 192      26.451  17.977  21.759  4.00  1.00            
ATOM   1419    C TYR A 192      21.084  15.348  20.580  4.00  1.00            
ATOM   1420    O TYR A 192      21.896  15.085  21.465  4.00  1.00            
ATOM   1421    N ILE A 193      20.748  14.500  19.592  4.00  1.00            
ATOM   1422   CA ILE A 193      21.389  13.240  19.428  4.00  1.00            
ATOM   1423   CB ILE A 193      20.470  12.064  19.599  4.00  1.00            
ATOM   1424  CG1 ILE A 193      19.908  12.044  21.032  4.00  1.00            
ATOM   1425  CG2 ILE A 193      21.246  10.788  19.224  4.00  1.00            
ATOM   1426  CD1 ILE A 193      18.749  11.067  21.232  4.00  1.00            
ATOM   1427    C ILE A 193      21.933  13.214  18.037  4.00  1.00            
ATOM   1428    O ILE A 193      21.241  13.554  17.079  4.00  1.00            
ATOM   1429    N ASN A 194      23.213  12.819  17.900  4.00  1.00            
ATOM   1430   CA ASN A 194      23.841  12.784  16.612  4.00  1.00            
ATOM   1431   CB ASN A 194      25.378  12.716  16.681  4.00  1.00            
ATOM   1432   CG ASN A 194      25.897  13.994  17.319  4.00  1.00            
ATOM   1433  OD1 ASN A 194      25.906  14.133  18.541  4.00  1.00            
ATOM   1434  ND2 ASN A 194      26.357  14.952  16.470  4.00  1.00            
ATOM   1435    C ASN A 194      23.399  11.541  15.934  4.00  1.00            
ATOM   1436    O ASN A 194      22.981  10.578  16.574  4.00  1.00            
ATOM   1437    N LEU A 195      23.463  11.545  14.593  1.00  1.00            
ATOM   1438   CA LEU A 195      23.101  10.365  13.877  1.00  1.00            
ATOM   1439   CB LEU A 195      22.869  10.579  12.370  1.00  1.00            
ATOM   1440   CG LEU A 195      21.621  11.418  12.042  1.00  1.00            
ATOM   1441  CD1 LEU A 195      21.740  12.839  12.607  1.00  1.00            
ATOM   1442  CD2 LEU A 195      21.315  11.401  10.535  1.00  1.00            
ATOM   1443    C LEU A 195      24.225   9.410  14.016  1.00  1.00            
ATOM   1444    O LEU A 195      25.380   9.800  14.179  1.00  1.00            
ATOM   1445    N ILE A 196      23.895   8.112  13.982  1.00  1.00            
ATOM   1446   CA ILE A 196      24.914   7.122  14.086  1.00  1.00            
ATOM   1447   CB ILE A 196      24.332   5.738  14.079  1.00  1.00            
ATOM   1448  CG1 ILE A 196      23.262   5.623  15.181  1.00  1.00            
ATOM   1449  CG2 ILE A 196      25.479   4.729  14.247  1.00  1.00            
ATOM   1450  CD1 ILE A 196      23.788   5.923  16.582  1.00  1.00            
ATOM   1451    C ILE A 196      25.761   7.297  12.874  1.00  1.00            
ATOM   1452    O ILE A 196      26.988   7.321  12.952  1.00  1.00            
ATOM   1453    N LYS A 197      25.109   7.445  11.706  1.00  1.00            
ATOM   1454   CA LYS A 197      25.854   7.664  10.508  1.00  1.00            
ATOM   1455   CB LYS A 197      26.072   6.394   9.667  1.00  1.00            
ATOM   1456   CG LYS A 197      24.817   5.899   8.947  1.00  1.00            
ATOM   1457   CD LYS A 197      25.113   4.804   7.922  1.00  1.00            
ATOM   1458   CE LYS A 197      23.959   4.543   6.953  1.00  1.00            
ATOM   1459   NZ LYS A 197      22.745   4.156   7.703  1.00  1.00            
ATOM   1460    C LYS A 197      25.086   8.627   9.681  1.00  1.00            
ATOM   1461    O LYS A 197      23.892   8.834   9.891  1.00  1.00            
ATOM   1462    N THR A 198      25.772   9.267   8.721  3.00  1.00            
ATOM   1463   CA THR A 198      25.089  10.199   7.887  3.00  1.00            
ATOM   1464   CB THR A 198      26.004  11.140   7.160  3.00  1.00            
ATOM   1465  OG1 THR A 198      26.840  10.410   6.275  3.00  1.00            
ATOM   1466  CG2 THR A 198      26.857  11.901   8.187  3.00  1.00            
ATOM   1467    C THR A 198      24.370   9.402   6.844  3.00  1.00            
ATOM   1468    O THR A 198      24.710   8.249   6.587  3.00  1.00            
ATOM   1469    N GLY A 199      23.328   9.999   6.230  3.00  1.00            
ATOM   1470   CA GLY A 199      22.648   9.350   5.145  3.00  1.00            
ATOM   1471    C GLY A 199      21.299   8.869   5.549  3.00  1.00            
ATOM   1472    O GLY A 199      20.386   8.820   4.728  3.00  1.00            
ATOM   1473    N VAL A 200      21.124   8.491   6.822  1.00  1.00            
ATOM   1474   CA VAL A 200      19.828   8.033   7.217  1.00  1.00            
ATOM   1475   CB VAL A 200      19.800   6.564   7.507  1.00  1.00            
ATOM   1476  CG1 VAL A 200      20.812   6.280   8.631  1.00  1.00            
ATOM   1477  CG2 VAL A 200      18.359   6.163   7.866  1.00  1.00            
ATOM   1478    C VAL A 200      19.524   8.725   8.506  1.00  1.00            
ATOM   1479    O VAL A 200      20.415   8.909   9.334  1.00  1.00            
ATOM   1480    N TRP A 201      18.263   9.153   8.719  1.00  1.00            
ATOM   1481   CA TRP A 201      17.999   9.744   9.997  1.00  1.00            
ATOM   1482   CB TRP A 201      16.653  10.487  10.078  1.00  1.00            
ATOM   1483   CG TRP A 201      16.430  11.211  11.385  1.00  1.00            
ATOM   1484  CD2 TRP A 201      15.400  12.189  11.597  1.00  1.00            
ATOM   1485  CD1 TRP A 201      17.125  11.125  12.557  1.00  1.00            
ATOM   1486  NE1 TRP A 201      16.594  11.992  13.484  1.00  1.00            
ATOM   1487  CE2 TRP A 201      15.529  12.653  12.903  1.00  1.00            
ATOM   1488  CE3 TRP A 201      14.430  12.672  10.766  1.00  1.00            
ATOM   1489  CZ2 TRP A 201      14.689  13.614  13.391  1.00  1.00            
ATOM   1490  CZ3 TRP A 201      13.575  13.626  11.271  1.00  1.00            
ATOM   1491  CH2 TRP A 201      13.702  14.090  12.561  1.00  1.00            
ATOM   1492    C TRP A 201      17.956   8.581  10.918  1.00  1.00            
ATOM   1493    O TRP A 201      17.037   7.768  10.859  1.00  1.00            
ATOM   1494    N GLN A 202      18.969   8.454  11.792  4.00  1.00            
ATOM   1495   CA GLN A 202      18.953   7.295  12.620  4.00  1.00            
ATOM   1496   CB GLN A 202      19.775   6.138  12.029  4.00  1.00            
ATOM   1497   CG GLN A 202      19.578   4.800  12.737  4.00  1.00            
ATOM   1498   CD GLN A 202      20.062   3.727  11.775  4.00  1.00            
ATOM   1499  OE1 GLN A 202      19.394   3.416  10.790  4.00  1.00            
ATOM   1500  NE2 GLN A 202      21.261   3.154  12.056  4.00  1.00            
ATOM   1501    C GLN A 202      19.480   7.671  13.964  4.00  1.00            
ATOM   1502    O GLN A 202      20.266   8.607  14.098  4.00  1.00            
ATOM   1503    N ILE A 203      19.029   6.947  15.003  4.00  1.00            
ATOM   1504   CA ILE A 203      19.410   7.251  16.349  4.00  1.00            
ATOM   1505   CB ILE A 203      18.264   7.814  17.151  4.00  1.00            
ATOM   1506  CG1 ILE A 203      17.713   9.091  16.495  4.00  1.00            
ATOM   1507  CG2 ILE A 203      18.725   8.032  18.602  4.00  1.00            
ATOM   1508  CD1 ILE A 203      16.368   9.534  17.073  4.00  1.00            
ATOM   1509    C ILE A 203      19.774   5.952  17.008  4.00  1.00            
ATOM   1510    O ILE A 203      19.343   4.885  16.573  4.00  1.00            
ATOM   1511    N GLN A 204      20.614   6.012  18.063  4.00  1.00            
ATOM   1512   CA GLN A 204      20.975   4.844  18.817  4.00  1.00            
ATOM   1513   CB GLN A 204      22.498   4.768  19.049  4.00  1.00            
ATOM   1514   CG GLN A 204      23.005   3.510  19.755  4.00  1.00            
ATOM   1515   CD GLN A 204      24.520   3.647  19.867  4.00  1.00            
ATOM   1516  OE1 GLN A 204      25.055   4.754  19.900  4.00  1.00            
ATOM   1517  NE2 GLN A 204      25.236   2.491  19.926  4.00  1.00            
ATOM   1518    C GLN A 204      20.286   5.000  20.149  4.00  1.00            
ATOM   1519    O GLN A 204      20.588   5.934  20.891  4.00  1.00            
ATOM   1520    N MET A 205      19.334   4.098  20.490  4.00  1.00            
ATOM   1521   CA MET A 205      18.621   4.250  21.736  4.00  1.00            
ATOM   1522   CB MET A 205      17.084   4.249  21.611  4.00  1.00            
ATOM   1523   CG MET A 205      16.479   2.886  21.273  4.00  1.00            
ATOM   1524   SD MET A 205      14.667   2.807  21.429  4.00  1.00            
ATOM   1525   CE MET A 205      14.324   3.883  20.009  4.00  1.00            
ATOM   1526    C MET A 205      18.991   3.131  22.658  4.00  1.00            
ATOM   1527    O MET A 205      19.090   1.975  22.249  4.00  1.00            
ATOM   1528    N LYS A 206      19.226   3.471  23.943  1.00  1.00            
ATOM   1529   CA LYS A 206      19.613   2.499  24.927  1.00  1.00            
ATOM   1530   CB LYS A 206      19.909   3.087  26.319  1.00  1.00            
ATOM   1531   CG LYS A 206      21.281   3.736  26.504  1.00  1.00            
ATOM   1532   CD LYS A 206      21.446   4.352  27.898  1.00  1.00            
ATOM   1533   CE LYS A 206      22.895   4.663  28.277  1.00  1.00            
ATOM   1534   NZ LYS A 206      22.981   4.975  29.722  1.00  1.00            
ATOM   1535    C LYS A 206      18.524   1.521  25.160  1.00  1.00            
ATOM   1536    O LYS A 206      18.769   0.318  25.157  1.00  1.00            
ATOM   1537    N GLY A 207      17.279   1.982  25.371  1.00  1.00            
ATOM   1538   CA GLY A 207      16.363   0.930  25.664  1.00  1.00            
ATOM   1539    C GLY A 207      14.976   1.424  25.824  1.00  1.00            
ATOM   1540    O GLY A 207      14.703   2.622  25.865  1.00  1.00            
ATOM   1541    N VAL A 208      14.057   0.446  25.907  4.00  1.00            
ATOM   1542   CA VAL A 208      12.687   0.745  26.134  4.00  1.00            
ATOM   1543   CB VAL A 208      11.735   0.058  25.198  4.00  1.00            
ATOM   1544  CG1 VAL A 208      11.668  -1.436  25.544  4.00  1.00            
ATOM   1545  CG2 VAL A 208      10.382   0.776  25.277  4.00  1.00            
ATOM   1546    C VAL A 208      12.425   0.276  27.504  4.00  1.00            
ATOM   1547    O VAL A 208      12.881  -0.791  27.915  4.00  1.00            
ATOM   1548    N SER A 209      11.714   1.095  28.279  4.00  1.00            
ATOM   1549   CA SER A 209      11.511   0.622  29.591  4.00  1.00            
ATOM   1550   CB SER A 209      12.212   1.473  30.667  4.00  1.00            
ATOM   1551   OG SER A 209      11.491   2.670  30.905  4.00  1.00            
ATOM   1552    C SER A 209      10.060   0.641  29.863  4.00  1.00            
ATOM   1553    O SER A 209       9.403   1.674  29.753  4.00  1.00            
ATOM   1554    N VAL A 210       9.520  -0.533  30.220  4.00  1.00            
ATOM   1555   CA VAL A 210       8.141  -0.544  30.562  4.00  1.00            
ATOM   1556   CB VAL A 210       7.456  -1.855  30.297  4.00  1.00            
ATOM   1557  CG1 VAL A 210       8.186  -2.967  31.068  4.00  1.00            
ATOM   1558  CG2 VAL A 210       5.973  -1.712  30.680  4.00  1.00            
ATOM   1559    C VAL A 210       8.103  -0.271  32.029  4.00  1.00            
ATOM   1560    O VAL A 210       8.768  -0.940  32.819  4.00  1.00            
ATOM   1561    N GLY A 211       7.335   0.755  32.437  3.00  1.00            
ATOM   1562   CA GLY A 211       7.320   1.087  33.829  3.00  1.00            
ATOM   1563    C GLY A 211       8.730   1.479  34.146  3.00  1.00            
ATOM   1564    O GLY A 211       9.458   1.965  33.282  3.00  1.00            
ATOM   1565    N SER A 212       9.156   1.263  35.404  3.00  1.00            
ATOM   1566   CA SER A 212      10.494   1.596  35.803  3.00  1.00            
ATOM   1567   CB SER A 212      10.722   1.426  37.317  3.00  1.00            
ATOM   1568   OG SER A 212      12.060   1.766  37.652  3.00  1.00            
ATOM   1569    C SER A 212      11.447   0.670  35.100  3.00  1.00            
ATOM   1570    O SER A 212      12.582   1.041  34.806  3.00  1.00            
ATOM   1571    N SER A 213      10.999  -0.560  34.782  4.00  1.00            
ATOM   1572   CA SER A 213      11.885  -1.559  34.251  4.00  1.00            
ATOM   1573   CB SER A 213      11.338  -2.990  34.380  4.00  1.00            
ATOM   1574   OG SER A 213      11.185  -3.330  35.751  4.00  1.00            
ATOM   1575    C SER A 213      12.234  -1.348  32.813  4.00  1.00            
ATOM   1576    O SER A 213      11.473  -0.754  32.053  4.00  1.00            
ATOM   1577    N THR A 214      13.407  -1.903  32.422  4.00  1.00            
ATOM   1578   CA THR A 214      13.992  -1.828  31.107  4.00  1.00            
ATOM   1579   CB THR A 214      15.444  -2.210  31.087  4.00  1.00            
ATOM   1580  OG1 THR A 214      16.188  -1.363  31.952  4.00  1.00            
ATOM   1581  CG2 THR A 214      15.969  -2.084  29.646  4.00  1.00            
ATOM   1582    C THR A 214      13.268  -2.822  30.256  4.00  1.00            
ATOM   1583    O THR A 214      12.194  -2.549  29.723  4.00  1.00            
ATOM   1584    N LEU A 215      13.864  -4.020  30.128  4.00  1.00            
ATOM   1585   CA LEU A 215      13.302  -5.134  29.423  4.00  1.00            
ATOM   1586   CB LEU A 215      11.796  -5.306  29.686  4.00  1.00            
ATOM   1587   CG LEU A 215      11.476  -5.629  31.157  4.00  1.00            
ATOM   1588  CD1 LEU A 215       9.978  -5.918  31.358  4.00  1.00            
ATOM   1589  CD2 LEU A 215      12.384  -6.749  31.692  4.00  1.00            
ATOM   1590    C LEU A 215      13.527  -5.129  27.940  4.00  1.00            
ATOM   1591    O LEU A 215      13.229  -6.135  27.298  4.00  1.00            
ATOM   1592    N LEU A 216      14.051  -4.060  27.312  4.00  1.00            
ATOM   1593   CA LEU A 216      14.254  -4.265  25.901  4.00  1.00            
ATOM   1594   CB LEU A 216      13.033  -3.986  24.994  4.00  1.00            
ATOM   1595   CG LEU A 216      11.822  -4.926  25.182  4.00  1.00            
ATOM   1596  CD1 LEU A 216      11.043  -4.621  26.471  4.00  1.00            
ATOM   1597  CD2 LEU A 216      10.923  -4.931  23.935  4.00  1.00            
ATOM   1598    C LEU A 216      15.354  -3.408  25.400  4.00  1.00            
ATOM   1599    O LEU A 216      15.739  -2.418  26.020  4.00  1.00            
ATOM   1600    N CYS A 217      15.898  -3.819  24.238  1.00  1.00            
ATOM   1601   CA CYS A 217      16.939  -3.100  23.576  1.00  1.00            
ATOM   1602   CB CYS A 217      16.523  -1.681  23.153  1.00  1.00            
ATOM   1603   SG CYS A 217      15.227  -1.689  21.875  1.00  1.00            
ATOM   1604    C CYS A 217      18.079  -3.012  24.516  1.00  1.00            
ATOM   1605    O CYS A 217      18.898  -2.103  24.421  1.00  1.00            
ATOM   1606    N GLU A 218      18.173  -3.973  25.452  3.00  1.00            
ATOM   1607   CA GLU A 218      19.314  -3.938  26.308  3.00  1.00            
ATOM   1608   CB GLU A 218      19.344  -5.057  27.361  3.00  1.00            
ATOM   1609   CG GLU A 218      19.334  -6.466  26.766  3.00  1.00            
ATOM   1610   CD GLU A 218      19.365  -7.463  27.917  3.00  1.00            
ATOM   1611  OE1 GLU A 218      19.299  -7.018  29.093  3.00  1.00            
ATOM   1612  OE2 GLU A 218      19.456  -8.687  27.633  3.00  1.00            
ATOM   1613    C GLU A 218      20.449  -4.153  25.364  3.00  1.00            
ATOM   1614    O GLU A 218      20.297  -4.830  24.349  3.00  1.00            
ATOM   1615    N ASP A 219      21.617  -3.567  25.661  3.00  1.00            
ATOM   1616   CA ASP A 219      22.730  -3.652  24.763  3.00  1.00            
ATOM   1617   CB ASP A 219      23.090  -5.087  24.340  3.00  1.00            
ATOM   1618   CG ASP A 219      23.833  -5.728  25.503  3.00  1.00            
ATOM   1619  OD1 ASP A 219      24.034  -5.024  26.528  3.00  1.00            
ATOM   1620  OD2 ASP A 219      24.221  -6.920  25.380  3.00  1.00            
ATOM   1621    C ASP A 219      22.469  -2.849  23.536  3.00  1.00            
ATOM   1622    O ASP A 219      23.155  -2.998  22.527  3.00  1.00            
ATOM   1623    N GLY A 220      21.471  -1.956  23.594  1.00  1.00            
ATOM   1624   CA GLY A 220      21.324  -1.025  22.521  1.00  1.00            
ATOM   1625    C GLY A 220      20.462  -1.541  21.417  1.00  1.00            
ATOM   1626    O GLY A 220      20.274  -2.744  21.240  1.00  1.00            
ATOM   1627    N CYS A 221      19.916  -0.577  20.645  4.00  1.00            
ATOM   1628   CA CYS A 221      19.128  -0.799  19.469  4.00  1.00            
ATOM   1629   CB CYS A 221      17.667  -1.194  19.754  4.00  1.00            
ATOM   1630   SG CYS A 221      16.744  -1.591  18.237  4.00  1.00            
ATOM   1631    C CYS A 221      19.121   0.516  18.772  4.00  1.00            
ATOM   1632    O CYS A 221      19.570   1.517  19.327  4.00  1.00            
ATOM   1633    N LEU A 222      18.628   0.562  17.524  4.00  1.00            
ATOM   1634   CA LEU A 222      18.668   1.821  16.851  4.00  1.00            
ATOM   1635   CB LEU A 222      19.441   1.761  15.524  4.00  1.00            
ATOM   1636   CG LEU A 222      20.952   1.527  15.741  4.00  1.00            
ATOM   1637  CD1 LEU A 222      21.228   0.208  16.480  4.00  1.00            
ATOM   1638  CD2 LEU A 222      21.729   1.613  14.422  4.00  1.00            
ATOM   1639    C LEU A 222      17.270   2.292  16.598  4.00  1.00            
ATOM   1640    O LEU A 222      16.374   1.502  16.303  4.00  1.00            
ATOM   1641    N ALA A 223      17.051   3.617  16.736  4.00  1.00            
ATOM   1642   CA ALA A 223      15.752   4.186  16.518  4.00  1.00            
ATOM   1643   CB ALA A 223      15.339   5.217  17.582  4.00  1.00            
ATOM   1644    C ALA A 223      15.807   4.914  15.208  4.00  1.00            
ATOM   1645    O ALA A 223      16.772   5.622  14.925  4.00  1.00            
ATOM   1646    N LEU A 224      14.775   4.738  14.355  4.00  1.00            
ATOM   1647   CA LEU A 224      14.706   5.427  13.093  4.00  1.00            
ATOM   1648   CB LEU A 224      14.288   4.492  11.945  4.00  1.00            
ATOM   1649   CG LEU A 224      14.192   5.168  10.564  4.00  1.00            
ATOM   1650  CD1 LEU A 224      15.574   5.592  10.044  4.00  1.00            
ATOM   1651  CD2 LEU A 224      13.423   4.281   9.571  4.00  1.00            
ATOM   1652    C LEU A 224      13.613   6.423  13.270  4.00  1.00            
ATOM   1653    O LEU A 224      12.436   6.064  13.277  4.00  1.00            
ATOM   1654    N VAL A 225      13.967   7.708  13.435  4.00  1.00            
ATOM   1655   CA VAL A 225      12.887   8.626  13.579  4.00  1.00            
ATOM   1656   CB VAL A 225      13.272   9.975  14.107  4.00  1.00            
ATOM   1657  CG1 VAL A 225      12.032  10.886  14.066  4.00  1.00            
ATOM   1658  CG2 VAL A 225      13.848   9.789  15.523  4.00  1.00            
ATOM   1659    C VAL A 225      12.331   8.779  12.224  4.00  1.00            
ATOM   1660    O VAL A 225      13.055   9.034  11.264  4.00  1.00            
ATOM   1661    N ASP A 226      11.009   8.607  12.112  1.00  1.00            
ATOM   1662   CA ASP A 226      10.506   8.617  10.788  1.00  1.00            
ATOM   1663   CB ASP A 226      10.171   7.192  10.311  1.00  1.00            
ATOM   1664   CG ASP A 226      10.035   7.175   8.797  1.00  1.00            
ATOM   1665  OD1 ASP A 226       9.276   8.020   8.254  1.00  1.00            
ATOM   1666  OD2 ASP A 226      10.703   6.317   8.162  1.00  1.00            
ATOM   1667    C ASP A 226       9.258   9.436  10.727  1.00  1.00            
ATOM   1668    O ASP A 226       8.183   8.957  11.082  1.00  1.00            
ATOM   1669    N THR A 227       9.363  10.706  10.288  3.00  1.00            
ATOM   1670   CA THR A 227       8.142  11.424  10.067  3.00  1.00            
ATOM   1671   CB THR A 227       8.343  12.849   9.649  3.00  1.00            
ATOM   1672  OG1 THR A 227       9.036  12.907   8.410  3.00  1.00            
ATOM   1673  CG2 THR A 227       9.156  13.565  10.739  3.00  1.00            
ATOM   1674    C THR A 227       7.585  10.671   8.887  3.00  1.00            
ATOM   1675    O THR A 227       8.334  10.356   7.965  3.00  1.00            
ATOM   1676    N GLY A 228       6.277  10.333   8.864  3.00  1.00            
ATOM   1677   CA GLY A 228       5.786   9.601   7.721  3.00  1.00            
ATOM   1678    C GLY A 228       5.214   8.271   8.109  3.00  1.00            
ATOM   1679    O GLY A 228       4.320   7.778   7.423  3.00  1.00            
ATOM   1680    N ALA A 229       5.690   7.637   9.196  1.00  1.00            
ATOM   1681   CA ALA A 229       5.083   6.388   9.574  1.00  1.00            
ATOM   1682   CB ALA A 229       6.083   5.352  10.118  1.00  1.00            
ATOM   1683    C ALA A 229       4.151   6.735  10.694  1.00  1.00            
ATOM   1684    O ALA A 229       4.490   7.524  11.575  1.00  1.00            
ATOM   1685    N SER A 230       2.930   6.168  10.666  1.00  1.00            
ATOM   1686   CA SER A 230       1.910   6.486  11.625  1.00  1.00            
ATOM   1687   CB SER A 230       0.511   5.997  11.224  1.00  1.00            
ATOM   1688   OG SER A 230      -0.435   6.347  12.223  1.00  1.00            
ATOM   1689    C SER A 230       2.190   5.901  12.955  1.00  1.00            
ATOM   1690    O SER A 230       1.590   6.309  13.948  1.00  1.00            
ATOM   1691    N TYR A 231       3.087   4.918  13.047  1.00  1.00            
ATOM   1692   CA TYR A 231       3.094   4.359  14.352  1.00  1.00            
ATOM   1693   CB TYR A 231       2.215   3.106  14.419  1.00  1.00            
ATOM   1694   CG TYR A 231       2.698   2.128  13.398  1.00  1.00            
ATOM   1695  CD1 TYR A 231       2.203   2.162  12.114  1.00  1.00            
ATOM   1696  CD2 TYR A 231       3.646   1.181  13.715  1.00  1.00            
ATOM   1697  CE1 TYR A 231       2.640   1.266  11.163  1.00  1.00            
ATOM   1698  CE2 TYR A 231       4.086   0.282  12.770  1.00  1.00            
ATOM   1699   CZ TYR A 231       3.583   0.323  11.491  1.00  1.00            
ATOM   1700   OH TYR A 231       4.032  -0.596  10.520  1.00  1.00            
ATOM   1701    C TYR A 231       4.471   3.983  14.796  1.00  1.00            
ATOM   1702    O TYR A 231       5.417   3.966  14.010  1.00  1.00            
ATOM   1703    N ILE A 232       4.602   3.692  16.110  4.00  1.00            
ATOM   1704   CA ILE A 232       5.844   3.237  16.659  4.00  1.00            
ATOM   1705   CB ILE A 232       5.887   3.307  18.159  4.00  1.00            
ATOM   1706  CG1 ILE A 232       7.293   2.981  18.674  4.00  1.00            
ATOM   1707  CG2 ILE A 232       4.770   2.424  18.743  4.00  1.00            
ATOM   1708  CD1 ILE A 232       7.470   3.344  20.144  4.00  1.00            
ATOM   1709    C ILE A 232       5.951   1.821  16.209  4.00  1.00            
ATOM   1710    O ILE A 232       5.045   1.012  16.413  4.00  1.00            
ATOM   1711    N SER A 233       7.061   1.489  15.534  4.00  1.00            
ATOM   1712   CA SER A 233       7.191   0.163  15.022  4.00  1.00            
ATOM   1713   CB SER A 233       7.413   0.108  13.501  4.00  1.00            
ATOM   1714   OG SER A 233       7.532  -1.241  13.071  4.00  1.00            
ATOM   1715    C SER A 233       8.394  -0.421  15.659  4.00  1.00            
ATOM   1716    O SER A 233       9.294   0.292  16.099  4.00  1.00            
ATOM   1717    N GLY A 234       8.416  -1.757  15.740  4.00  1.00            
ATOM   1718   CA GLY A 234       9.528  -2.431  16.321  4.00  1.00            
ATOM   1719    C GLY A 234       9.653  -3.701  15.553  4.00  1.00            
ATOM   1720    O GLY A 234       8.899  -3.935  14.611  4.00  1.00            
ATOM   1721    N SER A 235      10.621  -4.558  15.920  1.00  1.00            
ATOM   1722   CA SER A 235      10.716  -5.794  15.210  1.00  1.00            
ATOM   1723   CB SER A 235      11.996  -6.596  15.498  1.00  1.00            
ATOM   1724   OG SER A 235      11.994  -7.042  16.845  1.00  1.00            
ATOM   1725    C SER A 235       9.565  -6.598  15.663  1.00  1.00            
ATOM   1726    O SER A 235       8.867  -6.225  16.604  1.00  1.00            
ATOM   1727    N THR A 236       9.320  -7.719  14.976  2.00  1.00            
ATOM   1728   CA THR A 236       8.230  -8.521  15.402  2.00  1.00            
ATOM   1729   CB THR A 236       8.035  -9.754  14.559  2.00  1.00            
ATOM   1730  OG1 THR A 236       6.865 -10.448  14.966  2.00  1.00            
ATOM   1731  CG2 THR A 236       9.269 -10.666  14.681  2.00  1.00            
ATOM   1732    C THR A 236       8.574  -8.946  16.802  2.00  1.00            
ATOM   1733    O THR A 236       7.709  -8.992  17.675  2.00  1.00            
ATOM   1734    N SER A 237       9.871  -9.242  17.042  2.00  1.00            
ATOM   1735   CA SER A 237      10.373  -9.766  18.285  2.00  1.00            
ATOM   1736   CB SER A 237      11.867 -10.133  18.204  2.00  1.00            
ATOM   1737   OG SER A 237      12.319 -10.643  19.451  2.00  1.00            
ATOM   1738    C SER A 237      10.220  -8.840  19.459  2.00  1.00            
ATOM   1739    O SER A 237       9.507  -9.161  20.410  2.00  1.00            
ATOM   1740    N SER A 238      10.866  -7.654  19.430  2.00  1.00            
ATOM   1741   CA SER A 238      10.874  -6.792  20.588  2.00  1.00            
ATOM   1742   CB SER A 238      11.609  -5.467  20.334  2.00  1.00            
ATOM   1743   OG SER A 238      10.925  -4.712  19.345  2.00  1.00            
ATOM   1744    C SER A 238       9.459  -6.462  20.913  2.00  1.00            
ATOM   1745    O SER A 238       9.075  -6.382  22.079  2.00  1.00            
ATOM   1746    N ILE A 239       8.637  -6.285  19.867  2.00  1.00            
ATOM   1747   CA ILE A 239       7.270  -5.909  20.046  2.00  1.00            
ATOM   1748   CB ILE A 239       6.595  -5.541  18.764  2.00  1.00            
ATOM   1749  CG1 ILE A 239       7.264  -4.259  18.241  2.00  1.00            
ATOM   1750  CG2 ILE A 239       5.085  -5.394  19.025  2.00  1.00            
ATOM   1751  CD1 ILE A 239       6.893  -3.888  16.813  2.00  1.00            
ATOM   1752    C ILE A 239       6.500  -6.982  20.760  2.00  1.00            
ATOM   1753    O ILE A 239       5.673  -6.677  21.619  2.00  1.00            
ATOM   1754    N GLU A 240       6.750  -8.269  20.447  2.00  1.00            
ATOM   1755   CA GLU A 240       5.992  -9.326  21.062  2.00  1.00            
ATOM   1756   CB GLU A 240       6.493 -10.720  20.652  2.00  1.00            
ATOM   1757   CG GLU A 240       6.272 -11.045  19.174  2.00  1.00            
ATOM   1758   CD GLU A 240       6.946 -12.379  18.893  2.00  1.00            
ATOM   1759  OE1 GLU A 240       7.584 -12.919  19.836  2.00  1.00            
ATOM   1760  OE2 GLU A 240       6.834 -12.877  17.741  2.00  1.00            
ATOM   1761    C GLU A 240       6.174  -9.221  22.536  2.00  1.00            
ATOM   1762    O GLU A 240       5.215  -9.302  23.302  2.00  1.00            
ATOM   1763    N LYS A 241       7.425  -9.011  22.970  2.00  1.00            
ATOM   1764   CA LYS A 241       7.693  -8.953  24.370  2.00  1.00            
ATOM   1765   CB LYS A 241       9.193  -8.831  24.681  2.00  1.00            
ATOM   1766   CG LYS A 241       9.527  -9.059  26.156  2.00  1.00            
ATOM   1767   CD LYS A 241       9.256 -10.494  26.610  2.00  1.00            
ATOM   1768   CE LYS A 241       9.685 -10.786  28.049  2.00  1.00            
ATOM   1769   NZ LYS A 241      11.158 -10.914  28.119  2.00  1.00            
ATOM   1770    C LYS A 241       7.005  -7.764  24.969  2.00  1.00            
ATOM   1771    O LYS A 241       6.414  -7.861  26.043  2.00  1.00            
ATOM   1772    N LEU A 242       7.044  -6.608  24.279  2.00  1.00            
ATOM   1773   CA LEU A 242       6.467  -5.415  24.830  2.00  1.00            
ATOM   1774   CB LEU A 242       6.615  -4.185  23.918  2.00  1.00            
ATOM   1775   CG LEU A 242       8.064  -3.685  23.780  2.00  1.00            
ATOM   1776  CD1 LEU A 242       8.147  -2.456  22.859  2.00  1.00            
ATOM   1777  CD2 LEU A 242       8.690  -3.436  25.159  2.00  1.00            
ATOM   1778    C LEU A 242       5.000  -5.637  25.024  2.00  1.00            
ATOM   1779    O LEU A 242       4.443  -5.294  26.065  2.00  1.00            
ATOM   1780    N MET A 243       4.339  -6.245  24.023  2.00  1.00            
ATOM   1781   CA MET A 243       2.920  -6.442  24.080  2.00  1.00            
ATOM   1782   CB MET A 243       2.355  -7.037  22.774  2.00  1.00            
ATOM   1783   CG MET A 243       2.691  -8.513  22.548  2.00  1.00            
ATOM   1784   SD MET A 243       1.655  -9.699  23.461  2.00  1.00            
ATOM   1785   CE MET A 243       2.940 -10.977  23.580  2.00  1.00            
ATOM   1786    C MET A 243       2.596  -7.364  25.215  2.00  1.00            
ATOM   1787    O MET A 243       1.602  -7.162  25.912  2.00  1.00            
ATOM   1788    N GLU A 244       3.428  -8.404  25.441  2.00  1.00            
ATOM   1789   CA GLU A 244       3.105  -9.357  26.466  2.00  1.00            
ATOM   1790   CB GLU A 244       4.046 -10.574  26.537  2.00  1.00            
ATOM   1791   CG GLU A 244       3.446 -11.711  27.376  2.00  1.00            
ATOM   1792   CD GLU A 244       4.376 -12.914  27.340  2.00  1.00            
ATOM   1793  OE1 GLU A 244       5.609 -12.714  27.175  2.00  1.00            
ATOM   1794  OE2 GLU A 244       3.860 -14.056  27.482  2.00  1.00            
ATOM   1795    C GLU A 244       3.106  -8.678  27.799  2.00  1.00            
ATOM   1796    O GLU A 244       2.201  -8.892  28.604  2.00  1.00            
ATOM   1797    N ALA A 245       4.109  -7.817  28.064  2.00  1.00            
ATOM   1798   CA ALA A 245       4.169  -7.147  29.335  2.00  1.00            
ATOM   1799   CB ALA A 245       5.382  -6.212  29.463  2.00  1.00            
ATOM   1800    C ALA A 245       2.935  -6.303  29.433  2.00  1.00            
ATOM   1801    O ALA A 245       2.285  -6.251  30.477  2.00  1.00            
ATOM   1802    N LEU A 246       2.560  -5.643  28.319  2.00  1.00            
ATOM   1803   CA LEU A 246       1.421  -4.770  28.294  2.00  1.00            
ATOM   1804   CB LEU A 246       1.171  -4.137  26.915  2.00  1.00            
ATOM   1805   CG LEU A 246       2.286  -3.187  26.447  2.00  1.00            
ATOM   1806  CD1 LEU A 246       1.966  -2.595  25.063  2.00  1.00            
ATOM   1807  CD2 LEU A 246       2.570  -2.105  27.501  2.00  1.00            
ATOM   1808    C LEU A 246       0.209  -5.590  28.603  2.00  1.00            
ATOM   1809    O LEU A 246      -0.685  -5.139  29.318  2.00  1.00            
ATOM   1810    N GLY A 247       0.150  -6.835  28.086  3.00  1.00            
ATOM   1811   CA GLY A 247      -1.009  -7.646  28.326  3.00  1.00            
ATOM   1812    C GLY A 247      -1.937  -7.480  27.173  3.00  1.00            
ATOM   1813    O GLY A 247      -3.115  -7.823  27.250  3.00  1.00            
ATOM   1814    N ALA A 248      -1.411  -6.931  26.066  1.00  1.00            
ATOM   1815   CA ALA A 248      -2.216  -6.721  24.906  1.00  1.00            
ATOM   1816   CB ALA A 248      -1.571  -5.787  23.867  1.00  1.00            
ATOM   1817    C ALA A 248      -2.464  -8.024  24.223  1.00  1.00            
ATOM   1818    O ALA A 248      -1.726  -8.990  24.407  1.00  1.00            
ATOM   1819    N LYS A 249      -3.552  -8.080  23.425  4.00  1.00            
ATOM   1820   CA LYS A 249      -3.868  -9.269  22.689  4.00  1.00            
ATOM   1821   CB LYS A 249      -5.347  -9.671  22.779  4.00  1.00            
ATOM   1822   CG LYS A 249      -5.713 -10.090  24.203  4.00  1.00            
ATOM   1823   CD LYS A 249      -4.837 -11.235  24.718  4.00  1.00            
ATOM   1824   CE LYS A 249      -4.986 -11.520  26.213  4.00  1.00            
ATOM   1825   NZ LYS A 249      -4.089 -12.634  26.601  4.00  1.00            
ATOM   1826    C LYS A 249      -3.494  -9.028  21.265  4.00  1.00            
ATOM   1827    O LYS A 249      -3.652  -7.922  20.752  4.00  1.00            
ATOM   1828    N LYS A 250      -2.965 -10.067  20.586  4.00  1.00            
ATOM   1829   CA LYS A 250      -2.520  -9.850  19.242  4.00  1.00            
ATOM   1830   CB LYS A 250      -1.150 -10.486  18.920  4.00  1.00            
ATOM   1831   CG LYS A 250      -1.168 -12.015  18.831  4.00  1.00            
ATOM   1832   CD LYS A 250      -1.639 -12.707  20.110  4.00  1.00            
ATOM   1833   CE LYS A 250      -1.803 -14.221  19.958  4.00  1.00            
ATOM   1834   NZ LYS A 250      -0.476 -14.868  19.846  4.00  1.00            
ATOM   1835    C LYS A 250      -3.501 -10.417  18.287  4.00  1.00            
ATOM   1836    O LYS A 250      -3.828 -11.602  18.322  4.00  1.00            
ATOM   1837    N ARG A 251      -4.027  -9.540  17.418  1.00  1.00            
ATOM   1838   CA ARG A 251      -4.829 -10.015  16.346  1.00  1.00            
ATOM   1839   CB ARG A 251      -5.972  -9.078  15.915  1.00  1.00            
ATOM   1840   CG ARG A 251      -6.808  -9.670  14.777  1.00  1.00            
ATOM   1841   CD ARG A 251      -6.447  -9.141  13.387  1.00  1.00            
ATOM   1842   NE ARG A 251      -7.110  -7.818  13.220  1.00  1.00            
ATOM   1843   CZ ARG A 251      -8.372  -7.765  12.699  1.00  1.00            
ATOM   1844  NH1 ARG A 251      -9.008  -8.920  12.348  1.00  1.00            
ATOM   1845  NH2 ARG A 251      -8.995  -6.562  12.536  1.00  1.00            
ATOM   1846    C ARG A 251      -3.843 -10.083  15.227  1.00  1.00            
ATOM   1847    O ARG A 251      -2.815  -9.414  15.295  1.00  1.00            
ATOM   1848    N LEU A 252      -4.071 -10.914  14.191  1.00  1.00            
ATOM   1849   CA LEU A 252      -3.075 -10.883  13.161  1.00  1.00            
ATOM   1850   CB LEU A 252      -3.070 -12.108  12.232  1.00  1.00            
ATOM   1851   CG LEU A 252      -2.549 -13.372  12.947  1.00  1.00            
ATOM   1852  CD1 LEU A 252      -2.528 -14.584  12.005  1.00  1.00            
ATOM   1853  CD2 LEU A 252      -1.183 -13.111  13.602  1.00  1.00            
ATOM   1854    C LEU A 252      -3.324  -9.635  12.396  1.00  1.00            
ATOM   1855    O LEU A 252      -4.125  -9.585  11.463  1.00  1.00            
ATOM   1856    N PHE A 253      -2.618  -8.576  12.827  1.00  1.00            
ATOM   1857   CA PHE A 253      -2.794  -7.260  12.315  1.00  1.00            
ATOM   1858   CB PHE A 253      -4.278  -6.889  12.161  1.00  1.00            
ATOM   1859   CG PHE A 253      -4.358  -5.689  11.285  1.00  1.00            
ATOM   1860  CD1 PHE A 253      -4.079  -4.437  11.777  1.00  1.00            
ATOM   1861  CD2 PHE A 253      -4.720  -5.824   9.965  1.00  1.00            
ATOM   1862  CE1 PHE A 253      -4.159  -3.337  10.957  1.00  1.00            
ATOM   1863  CE2 PHE A 253      -4.802  -4.726   9.142  1.00  1.00            
ATOM   1864   CZ PHE A 253      -4.515  -3.478   9.638  1.00  1.00            
ATOM   1865    C PHE A 253      -2.222  -6.420  13.404  1.00  1.00            
ATOM   1866    O PHE A 253      -1.010  -6.392  13.614  1.00  1.00            
ATOM   1867    N ASP A 254      -3.104  -5.707  14.130  1.00  1.00            
ATOM   1868   CA ASP A 254      -2.668  -4.851  15.188  1.00  1.00            
ATOM   1869   CB ASP A 254      -3.501  -3.565  15.322  1.00  1.00            
ATOM   1870   CG ASP A 254      -4.920  -3.955  15.701  1.00  1.00            
ATOM   1871  OD1 ASP A 254      -5.429  -4.959  15.137  1.00  1.00            
ATOM   1872  OD2 ASP A 254      -5.515  -3.247  16.556  1.00  1.00            
ATOM   1873    C ASP A 254      -2.669  -5.534  16.517  1.00  1.00            
ATOM   1874    O ASP A 254      -2.744  -6.758  16.623  1.00  1.00            
ATOM   1875    N TYR A 255      -2.553  -4.698  17.573  4.00  1.00            
ATOM   1876   CA TYR A 255      -2.520  -5.098  18.950  4.00  1.00            
ATOM   1877   CB TYR A 255      -1.294  -4.562  19.712  4.00  1.00            
ATOM   1878   CG TYR A 255      -0.116  -5.354  19.256  4.00  1.00            
ATOM   1879  CD1 TYR A 255       0.590  -5.005  18.126  4.00  1.00            
ATOM   1880  CD2 TYR A 255       0.270  -6.467  19.965  4.00  1.00            
ATOM   1881  CE1 TYR A 255       1.670  -5.752  17.717  4.00  1.00            
ATOM   1882  CE2 TYR A 255       1.350  -7.216  19.562  4.00  1.00            
ATOM   1883   CZ TYR A 255       2.052  -6.859  18.437  4.00  1.00            
ATOM   1884   OH TYR A 255       3.159  -7.631  18.024  4.00  1.00            
ATOM   1885    C TYR A 255      -3.754  -4.540  19.598  4.00  1.00            
ATOM   1886    O TYR A 255      -4.228  -3.466  19.230  4.00  1.00            
ATOM   1887    N VAL A 256      -4.330  -5.277  20.574  4.00  1.00            
ATOM   1888   CA VAL A 256      -5.566  -4.840  21.161  4.00  1.00            
ATOM   1889   CB VAL A 256      -6.703  -5.774  20.857  4.00  1.00            
ATOM   1890  CG1 VAL A 256      -7.962  -5.305  21.602  4.00  1.00            
ATOM   1891  CG2 VAL A 256      -6.874  -5.844  19.330  4.00  1.00            
ATOM   1892    C VAL A 256      -5.428  -4.768  22.652  4.00  1.00            
ATOM   1893    O VAL A 256      -4.625  -5.482  23.253  4.00  1.00            
ATOM   1894    N VAL A 257      -6.205  -3.856  23.274  4.00  1.00            
ATOM   1895   CA VAL A 257      -6.248  -3.717  24.702  4.00  1.00            
ATOM   1896   CB VAL A 257      -5.489  -2.526  25.213  4.00  1.00            
ATOM   1897  CG1 VAL A 257      -4.002  -2.699  24.855  4.00  1.00            
ATOM   1898  CG2 VAL A 257      -6.129  -1.253  24.632  4.00  1.00            
ATOM   1899    C VAL A 257      -7.677  -3.519  25.058  4.00  1.00            
ATOM   1900    O VAL A 257      -8.441  -2.944  24.284  4.00  1.00            
ATOM   1901    N LYS A 258      -8.093  -4.023  26.232  4.00  1.00            
ATOM   1902   CA LYS A 258      -9.443  -3.752  26.611  4.00  1.00            
ATOM   1903   CB LYS A 258      -9.872  -4.422  27.925  4.00  1.00            
ATOM   1904   CG LYS A 258      -9.988  -5.944  27.814  4.00  1.00            
ATOM   1905   CD LYS A 258     -10.073  -6.662  29.163  4.00  1.00            
ATOM   1906   CE LYS A 258     -10.170  -8.185  29.035  4.00  1.00            
ATOM   1907   NZ LYS A 258     -10.132  -8.810  30.377  4.00  1.00            
ATOM   1908    C LYS A 258      -9.448  -2.262  26.803  4.00  1.00            
ATOM   1909    O LYS A 258      -8.468  -1.689  27.276  4.00  1.00            
ATOM   1910    N CYS A 259     -10.547  -1.591  26.417  2.00  1.00            
ATOM   1911   CA CYS A 259     -10.582  -0.156  26.397  2.00  1.00            
ATOM   1912   CB CYS A 259     -11.921   0.397  25.877  2.00  1.00            
ATOM   1913   SG CYS A 259     -12.272  -0.053  24.154  2.00  1.00            
ATOM   1914    C CYS A 259     -10.399   0.463  27.750  2.00  1.00            
ATOM   1915    O CYS A 259      -9.561   1.348  27.920  2.00  1.00            
ATOM   1916    N ASN A 260     -11.160   0.006  28.759  2.00  1.00            
ATOM   1917   CA ASN A 260     -11.135   0.650  30.044  2.00  1.00            
ATOM   1918   CB ASN A 260     -12.114   0.005  31.039  2.00  1.00            
ATOM   1919   CG ASN A 260     -12.336   0.979  32.184  2.00  1.00            
ATOM   1920  OD1 ASN A 260     -12.716   2.130  31.971  2.00  1.00            
ATOM   1921  ND2 ASN A 260     -12.096   0.508  33.436  2.00  1.00            
ATOM   1922    C ASN A 260      -9.749   0.535  30.602  2.00  1.00            
ATOM   1923    O ASN A 260      -9.252   1.448  31.257  2.00  1.00            
ATOM   1924    N GLU A 261      -9.086  -0.603  30.325  2.00  1.00            
ATOM   1925   CA GLU A 261      -7.770  -0.908  30.811  2.00  1.00            
ATOM   1926   CB GLU A 261      -7.284  -2.325  30.469  2.00  1.00            
ATOM   1927   CG GLU A 261      -8.007  -3.404  31.278  2.00  1.00            
ATOM   1928   CD GLU A 261      -7.298  -4.731  31.049  2.00  1.00            
ATOM   1929  OE1 GLU A 261      -6.413  -4.779  30.153  2.00  1.00            
ATOM   1930  OE2 GLU A 261      -7.629  -5.710  31.768  2.00  1.00            
ATOM   1931    C GLU A 261      -6.789   0.069  30.242  2.00  1.00            
ATOM   1932    O GLU A 261      -5.708   0.252  30.795  2.00  1.00            
ATOM   1933    N GLY A 262      -7.136   0.741  29.131  2.00  1.00            
ATOM   1934   CA GLY A 262      -6.192   1.575  28.437  2.00  1.00            
ATOM   1935    C GLY A 262      -5.557   2.575  29.353  2.00  1.00            
ATOM   1936    O GLY A 262      -4.359   2.811  29.232  2.00  1.00            
ATOM   1937    N PRO A 263      -6.264   3.204  30.237  2.00  1.00            
ATOM   1938   CA PRO A 263      -5.602   4.154  31.084  2.00  1.00            
ATOM   1939   CD PRO A 263      -7.659   3.566  30.003  2.00  1.00            
ATOM   1940   CB PRO A 263      -6.715   4.921  31.792  2.00  1.00            
ATOM   1941   CG PRO A 263      -7.877   4.874  30.782  2.00  1.00            
ATOM   1942    C PRO A 263      -4.598   3.507  32.002  2.00  1.00            
ATOM   1943    O PRO A 263      -3.612   4.157  32.345  2.00  1.00            
ATOM   1944    N THR A 264      -4.825   2.243  32.411  2.00  1.00            
ATOM   1945   CA THR A 264      -3.947   1.589  33.341  2.00  1.00            
ATOM   1946   CB THR A 264      -4.510   0.354  33.995  2.00  1.00            
ATOM   1947  OG1 THR A 264      -3.731   0.021  35.132  2.00  1.00            
ATOM   1948  CG2 THR A 264      -4.492  -0.818  33.001  2.00  1.00            
ATOM   1949    C THR A 264      -2.632   1.236  32.696  2.00  1.00            
ATOM   1950    O THR A 264      -1.625   1.147  33.398  2.00  1.00            
ATOM   1951    N LEU A 265      -2.598   1.025  31.355  1.00  1.00            
ATOM   1952   CA LEU A 265      -1.403   0.592  30.661  1.00  1.00            
ATOM   1953   CB LEU A 265      -1.504   0.600  29.123  1.00  1.00            
ATOM   1954   CG LEU A 265      -2.316  -0.573  28.539  1.00  1.00            
ATOM   1955  CD1 LEU A 265      -1.582  -1.910  28.736  1.00  1.00            
ATOM   1956  CD2 LEU A 265      -3.748  -0.602  29.085  1.00  1.00            
ATOM   1957    C LEU A 265      -0.225   1.441  31.075  1.00  1.00            
ATOM   1958    O LEU A 265      -0.315   2.632  31.374  1.00  1.00            
ATOM   1959    N PRO A 266       0.879   0.740  31.111  1.00  1.00            
ATOM   1960   CA PRO A 266       2.100   1.133  31.787  1.00  1.00            
ATOM   1961   CD PRO A 266       0.774  -0.705  30.985  1.00  1.00            
ATOM   1962   CB PRO A 266       2.958  -0.131  31.845  1.00  1.00            
ATOM   1963   CG PRO A 266       1.941  -1.280  31.797  1.00  1.00            
ATOM   1964    C PRO A 266       2.955   2.317  31.504  1.00  1.00            
ATOM   1965    O PRO A 266       3.615   2.747  32.449  1.00  1.00            
ATOM   1966    N ASP A 267       3.002   2.842  30.272  1.00  1.00            
ATOM   1967   CA ASP A 267       3.941   3.880  29.946  1.00  1.00            
ATOM   1968   CB ASP A 267       4.199   4.974  31.002  1.00  1.00            
ATOM   1969   CG ASP A 267       2.983   5.885  31.041  1.00  1.00            
ATOM   1970  OD1 ASP A 267       1.884   5.432  30.623  1.00  1.00            
ATOM   1971  OD2 ASP A 267       3.145   7.056  31.478  1.00  1.00            
ATOM   1972    C ASP A 267       5.212   3.216  29.598  1.00  1.00            
ATOM   1973    O ASP A 267       5.932   2.698  30.449  1.00  1.00            
ATOM   1974    N ILE A 268       5.494   3.209  28.290  4.00  1.00            
ATOM   1975   CA ILE A 268       6.681   2.608  27.798  4.00  1.00            
ATOM   1976   CB ILE A 268       6.405   1.785  26.558  4.00  1.00            
ATOM   1977  CG1 ILE A 268       7.593   0.883  26.207  4.00  1.00            
ATOM   1978  CG2 ILE A 268       5.944   2.710  25.417  4.00  1.00            
ATOM   1979  CD1 ILE A 268       7.810  -0.267  27.192  4.00  1.00            
ATOM   1980    C ILE A 268       7.581   3.766  27.491  4.00  1.00            
ATOM   1981    O ILE A 268       7.188   4.709  26.805  4.00  1.00            
ATOM   1982    N SER A 269       8.811   3.773  28.042  4.00  1.00            
ATOM   1983   CA SER A 269       9.619   4.921  27.765  4.00  1.00            
ATOM   1984   CB SER A 269      10.176   5.647  29.003  4.00  1.00            
ATOM   1985   OG SER A 269      11.231   4.901  29.585  4.00  1.00            
ATOM   1986    C SER A 269      10.775   4.480  26.937  4.00  1.00            
ATOM   1987    O SER A 269      11.275   3.370  27.086  4.00  1.00            
ATOM   1988    N PHE A 270      11.210   5.342  26.003  4.00  1.00            
ATOM   1989   CA PHE A 270      12.339   5.016  25.185  4.00  1.00            
ATOM   1990   CB PHE A 270      12.104   5.312  23.696  4.00  1.00            
ATOM   1991   CG PHE A 270      11.057   4.351  23.260  4.00  1.00            
ATOM   1992  CD1 PHE A 270       9.738   4.565  23.585  4.00  1.00            
ATOM   1993  CD2 PHE A 270      11.397   3.238  22.527  4.00  1.00            
ATOM   1994  CE1 PHE A 270       8.768   3.675  23.188  4.00  1.00            
ATOM   1995  CE2 PHE A 270      10.431   2.345  22.128  4.00  1.00            
ATOM   1996   CZ PHE A 270       9.116   2.565  22.458  4.00  1.00            
ATOM   1997    C PHE A 270      13.440   5.914  25.665  4.00  1.00            
ATOM   1998    O PHE A 270      13.191   7.074  25.990  4.00  1.00            
ATOM   1999    N HIS A 271      14.689   5.405  25.752  4.00  1.00            
ATOM   2000   CA HIS A 271      15.751   6.244  26.240  4.00  1.00            
ATOM   2001  ND1 HIS A 271      17.525   7.387  28.777  4.00  1.00            
ATOM   2002   CG HIS A 271      17.752   6.480  27.765  4.00  1.00            
ATOM   2003   CB HIS A 271      16.710   5.547  27.219  4.00  1.00            
ATOM   2004  NE2 HIS A 271      19.655   7.618  28.182  4.00  1.00            
ATOM   2005  CD2 HIS A 271      19.058   6.635  27.413  4.00  1.00            
ATOM   2006  CE1 HIS A 271      18.696   8.041  28.985  4.00  1.00            
ATOM   2007    C HIS A 271      16.566   6.708  25.062  4.00  1.00            
ATOM   2008    O HIS A 271      17.165   5.892  24.362  4.00  1.00            
ATOM   2009    N LEU A 272      16.597   8.037  24.794  4.00  1.00            
ATOM   2010   CA LEU A 272      17.379   8.529  23.685  4.00  1.00            
ATOM   2011   CB LEU A 272      16.571   9.203  22.562  4.00  1.00            
ATOM   2012   CG LEU A 272      15.620   8.273  21.795  4.00  1.00            
ATOM   2013  CD1 LEU A 272      14.444   7.822  22.675  4.00  1.00            
ATOM   2014  CD2 LEU A 272      15.181   8.912  20.467  4.00  1.00            
ATOM   2015    C LEU A 272      18.327   9.596  24.160  4.00  1.00            
ATOM   2016    O LEU A 272      17.904  10.657  24.615  4.00  1.00            
ATOM   2017    N GLY A 273      19.645   9.321  24.075  3.00  1.00            
ATOM   2018   CA GLY A 273      20.677  10.308  24.274  3.00  1.00            
ATOM   2019    C GLY A 273      20.762  10.843  25.672  3.00  1.00            
ATOM   2020    O GLY A 273      21.253  11.952  25.869  3.00  1.00            
ATOM   2021    N GLY A 274      20.339  10.100  26.705  3.00  1.00            
ATOM   2022   CA GLY A 274      20.487  10.708  27.997  3.00  1.00            
ATOM   2023    C GLY A 274      19.162  11.254  28.412  3.00  1.00            
ATOM   2024    O GLY A 274      19.013  11.751  29.528  3.00  1.00            
ATOM   2025    N LYS A 275      18.159  11.188  27.515  4.00  1.00            
ATOM   2026   CA LYS A 275      16.857  11.649  27.892  4.00  1.00            
ATOM   2027   CB LYS A 275      16.297  12.765  26.989  4.00  1.00            
ATOM   2028   CG LYS A 275      14.974  13.361  27.481  4.00  1.00            
ATOM   2029   CD LYS A 275      15.111  14.190  28.762  4.00  1.00            
ATOM   2030   CE LYS A 275      13.808  14.856  29.214  4.00  1.00            
ATOM   2031   NZ LYS A 275      14.064  15.753  30.366  4.00  1.00            
ATOM   2032    C LYS A 275      15.920  10.482  27.777  4.00  1.00            
ATOM   2033    O LYS A 275      15.999   9.714  26.820  4.00  1.00            
ATOM   2034    N GLU A 276      15.012  10.292  28.764  4.00  1.00            
ATOM   2035   CA GLU A 276      14.088   9.203  28.612  4.00  1.00            
ATOM   2036   CB GLU A 276      13.852   8.340  29.871  4.00  1.00            
ATOM   2037   CG GLU A 276      13.248   9.063  31.075  4.00  1.00            
ATOM   2038   CD GLU A 276      12.842   7.993  32.084  4.00  1.00            
ATOM   2039  OE1 GLU A 276      11.838   7.281  31.813  4.00  1.00            
ATOM   2040  OE2 GLU A 276      13.527   7.871  33.135  4.00  1.00            
ATOM   2041    C GLU A 276      12.785   9.777  28.171  4.00  1.00            
ATOM   2042    O GLU A 276      12.135  10.515  28.910  4.00  1.00            
ATOM   2043    N TYR A 277      12.377   9.459  26.925  4.00  1.00            
ATOM   2044   CA TYR A 277      11.121   9.951  26.449  4.00  1.00            
ATOM   2045   CB TYR A 277      10.991  10.040  24.924  4.00  1.00            
ATOM   2046   CG TYR A 277       9.563  10.382  24.709  4.00  1.00            
ATOM   2047  CD1 TYR A 277       9.101  11.658  24.935  4.00  1.00            
ATOM   2048  CD2 TYR A 277       8.689   9.413  24.285  4.00  1.00            
ATOM   2049  CE1 TYR A 277       7.773  11.960  24.742  4.00  1.00            
ATOM   2050  CE2 TYR A 277       7.365   9.715  24.093  4.00  1.00            
ATOM   2051   CZ TYR A 277       6.901  10.986  24.321  4.00  1.00            
ATOM   2052   OH TYR A 277       5.537  11.285  24.121  4.00  1.00            
ATOM   2053    C TYR A 277      10.090   9.014  26.957  4.00  1.00            
ATOM   2054    O TYR A 277      10.224   7.798  26.832  4.00  1.00            
ATOM   2055    N THR A 278       9.034   9.561  27.581  4.00  1.00            
ATOM   2056   CA THR A 278       8.052   8.678  28.112  4.00  1.00            
ATOM   2057   CB THR A 278       7.849   8.830  29.593  4.00  1.00            
ATOM   2058  OG1 THR A 278       6.983   7.816  30.082  4.00  1.00            
ATOM   2059  CG2 THR A 278       7.257  10.222  29.868  4.00  1.00            
ATOM   2060    C THR A 278       6.757   8.944  27.454  4.00  1.00            
ATOM   2061    O THR A 278       6.338  10.088  27.281  4.00  1.00            
ATOM   2062    N LEU A 279       6.107   7.848  27.046  4.00  1.00            
ATOM   2063   CA LEU A 279       4.806   7.929  26.480  4.00  1.00            
ATOM   2064   CB LEU A 279       4.523   6.889  25.374  4.00  1.00            
ATOM   2065   CG LEU A 279       5.353   6.969  24.081  4.00  1.00            
ATOM   2066  CD1 LEU A 279       4.987   8.206  23.247  4.00  1.00            
ATOM   2067  CD2 LEU A 279       6.855   6.824  24.371  4.00  1.00            
ATOM   2068    C LEU A 279       3.917   7.445  27.579  4.00  1.00            
ATOM   2069    O LEU A 279       4.292   6.537  28.319  4.00  1.00            
ATOM   2070    N THR A 280       2.726   8.043  27.752  1.00  1.00            
ATOM   2071   CA THR A 280       1.843   7.481  28.730  1.00  1.00            
ATOM   2072   CB THR A 280       1.073   8.495  29.535  1.00  1.00            
ATOM   2073  OG1 THR A 280       0.395   7.854  30.606  1.00  1.00            
ATOM   2074  CG2 THR A 280       0.074   9.232  28.631  1.00  1.00            
ATOM   2075    C THR A 280       0.893   6.612  27.954  1.00  1.00            
ATOM   2076    O THR A 280       1.105   6.379  26.764  1.00  1.00            
ATOM   2077    N SER A 281      -0.147   6.051  28.605  2.00  1.00            
ATOM   2078   CA SER A 281      -1.114   5.266  27.881  2.00  1.00            
ATOM   2079   CB SER A 281      -2.171   4.655  28.813  2.00  1.00            
ATOM   2080   OG SER A 281      -2.873   5.688  29.490  2.00  1.00            
ATOM   2081    C SER A 281      -1.799   6.208  26.974  2.00  1.00            
ATOM   2082    O SER A 281      -2.069   5.893  25.817  2.00  1.00            
ATOM   2083    N ALA A 282      -2.098   7.407  27.498  2.00  1.00            
ATOM   2084   CA ALA A 282      -2.627   8.389  26.618  2.00  1.00            
ATOM   2085   CB ALA A 282      -2.905   9.745  27.288  2.00  1.00            
ATOM   2086    C ALA A 282      -1.473   8.566  25.687  2.00  1.00            
ATOM   2087    O ALA A 282      -0.329   8.344  26.071  2.00  1.00            
ATOM   2088    N ASP A 283      -1.707   8.973  24.436  2.00  1.00            
ATOM   2089   CA ASP A 283      -0.592   9.027  23.534  2.00  1.00            
ATOM   2090   CB ASP A 283       0.545   9.968  23.956  2.00  1.00            
ATOM   2091   CG ASP A 283       1.392  10.219  22.708  2.00  1.00            
ATOM   2092  OD1 ASP A 283       1.251   9.471  21.704  2.00  1.00            
ATOM   2093  OD2 ASP A 283       2.192  11.186  22.740  2.00  1.00            
ATOM   2094    C ASP A 283      -0.019   7.664  23.312  2.00  1.00            
ATOM   2095    O ASP A 283       1.198   7.481  23.300  2.00  1.00            
ATOM   2096    N TYR A 284      -0.905   6.669  23.129  2.00  1.00            
ATOM   2097   CA TYR A 284      -0.509   5.318  22.854  2.00  1.00            
ATOM   2098   CB TYR A 284      -0.286   4.529  24.160  2.00  1.00            
ATOM   2099   CG TYR A 284       0.491   3.281  23.904  2.00  1.00            
ATOM   2100  CD1 TYR A 284       1.868   3.331  23.853  2.00  1.00            
ATOM   2101  CD2 TYR A 284      -0.131   2.066  23.734  2.00  1.00            
ATOM   2102  CE1 TYR A 284       2.614   2.199  23.630  2.00  1.00            
ATOM   2103  CE2 TYR A 284       0.611   0.927  23.509  2.00  1.00            
ATOM   2104   CZ TYR A 284       1.983   0.992  23.457  2.00  1.00            
ATOM   2105   OH TYR A 284       2.738  -0.179  23.227  2.00  1.00            
ATOM   2106    C TYR A 284      -1.708   4.738  22.167  2.00  1.00            
ATOM   2107    O TYR A 284      -1.868   4.846  20.952  2.00  1.00            
ATOM   2108    N VAL A 285      -2.581   4.096  22.973  4.00  1.00            
ATOM   2109   CA VAL A 285      -3.793   3.468  22.525  4.00  1.00            
ATOM   2110   CB VAL A 285      -4.567   2.812  23.628  4.00  1.00            
ATOM   2111  CG1 VAL A 285      -5.036   3.909  24.600  4.00  1.00            
ATOM   2112  CG2 VAL A 285      -5.722   2.009  23.006  4.00  1.00            
ATOM   2113    C VAL A 285      -4.689   4.491  21.949  4.00  1.00            
ATOM   2114    O VAL A 285      -4.739   5.637  22.394  4.00  1.00            
ATOM   2115    N PHE A 286      -5.403   4.085  20.889  1.00  1.00            
ATOM   2116   CA PHE A 286      -6.408   4.951  20.385  1.00  1.00            
ATOM   2117   CB PHE A 286      -6.825   4.629  18.938  1.00  1.00            
ATOM   2118   CG PHE A 286      -8.038   5.434  18.611  1.00  1.00            
ATOM   2119  CD1 PHE A 286      -9.293   4.939  18.886  1.00  1.00            
ATOM   2120  CD2 PHE A 286      -7.931   6.678  18.035  1.00  1.00            
ATOM   2121  CE1 PHE A 286     -10.422   5.667  18.592  1.00  1.00            
ATOM   2122  CE2 PHE A 286      -9.057   7.412  17.738  1.00  1.00            
ATOM   2123   CZ PHE A 286     -10.305   6.909  18.017  1.00  1.00            
ATOM   2124    C PHE A 286      -7.557   4.665  21.258  1.00  1.00            
ATOM   2125    O PHE A 286      -8.258   3.669  21.085  1.00  1.00            
ATOM   2126    N GLN A 287      -7.776   5.527  22.256  1.00  1.00            
ATOM   2127   CA GLN A 287      -8.870   5.166  23.079  1.00  1.00            
ATOM   2128   CB GLN A 287      -8.741   5.559  24.559  1.00  1.00            
ATOM   2129   CG GLN A 287      -9.937   5.070  25.381  1.00  1.00            
ATOM   2130   CD GLN A 287      -9.689   5.359  26.855  1.00  1.00            
ATOM   2131  OE1 GLN A 287     -10.348   4.799  27.728  1.00  1.00            
ATOM   2132  NE2 GLN A 287      -8.707   6.254  27.143  1.00  1.00            
ATOM   2133    C GLN A 287     -10.059   5.860  22.547  1.00  1.00            
ATOM   2134    O GLN A 287     -10.284   7.042  22.803  1.00  1.00            
ATOM   2135    N GLU A 288     -10.855   5.118  21.769  1.00  1.00            
ATOM   2136   CA GLU A 288     -12.057   5.697  21.286  1.00  1.00            
ATOM   2137   CB GLU A 288     -12.872   4.707  20.438  1.00  1.00            
ATOM   2138   CG GLU A 288     -14.287   5.182  20.103  1.00  1.00            
ATOM   2139   CD GLU A 288     -14.207   6.161  18.945  1.00  1.00            
ATOM   2140  OE1 GLU A 288     -13.207   6.924  18.871  1.00  1.00            
ATOM   2141  OE2 GLU A 288     -15.155   6.154  18.115  1.00  1.00            
ATOM   2142    C GLU A 288     -12.858   5.982  22.506  1.00  1.00            
ATOM   2143    O GLU A 288     -13.422   7.065  22.658  1.00  1.00            
ATOM   2144    N SER A 289     -12.904   5.005  23.431  1.00  1.00            
ATOM   2145   CA SER A 289     -13.675   5.242  24.607  1.00  1.00            
ATOM   2146   CB SER A 289     -15.181   5.012  24.397  1.00  1.00            
ATOM   2147   OG SER A 289     -15.681   5.938  23.443  1.00  1.00            
ATOM   2148    C SER A 289     -13.241   4.323  25.695  1.00  1.00            
ATOM   2149    O SER A 289     -12.548   3.333  25.463  1.00  1.00            
ATOM   2150    N TYR A 290     -13.637   4.673  26.933  1.00  1.00            
ATOM   2151   CA TYR A 290     -13.414   3.822  28.058  1.00  1.00            
ATOM   2152   CB TYR A 290     -13.049   4.613  29.325  1.00  1.00            
ATOM   2153   CG TYR A 290     -13.746   5.924  29.205  1.00  1.00            
ATOM   2154  CD1 TYR A 290     -15.101   6.056  29.397  1.00  1.00            
ATOM   2155  CD2 TYR A 290     -13.003   7.037  28.886  1.00  1.00            
ATOM   2156  CE1 TYR A 290     -15.700   7.289  29.269  1.00  1.00            
ATOM   2157  CE2 TYR A 290     -13.594   8.270  28.759  1.00  1.00            
ATOM   2158   CZ TYR A 290     -14.948   8.397  28.949  1.00  1.00            
ATOM   2159   OH TYR A 290     -15.562   9.661  28.817  1.00  1.00            
ATOM   2160    C TYR A 290     -14.700   3.076  28.239  1.00  1.00            
ATOM   2161    O TYR A 290     -15.400   3.224  29.239  1.00  1.00            
ATOM   2162    N SER A 291     -15.011   2.238  27.225  1.00  1.00            
ATOM   2163   CA SER A 291     -16.228   1.486  27.097  1.00  1.00            
ATOM   2164   CB SER A 291     -16.459   0.987  25.657  1.00  1.00            
ATOM   2165   OG SER A 291     -17.700   0.304  25.567  1.00  1.00            
ATOM   2166    C SER A 291     -16.321   0.293  28.006  1.00  1.00            
ATOM   2167    O SER A 291     -17.365   0.060  28.612  1.00  1.00            
ATOM   2168    N SER A 292     -15.223  -0.480  28.128  3.00  1.00            
ATOM   2169   CA SER A 292     -15.165  -1.729  28.850  3.00  1.00            
ATOM   2170   CB SER A 292     -15.961  -1.707  30.166  3.00  1.00            
ATOM   2171   OG SER A 292     -15.442  -0.715  31.040  3.00  1.00            
ATOM   2172    C SER A 292     -15.761  -2.785  27.966  3.00  1.00            
ATOM   2173    O SER A 292     -15.355  -3.945  28.021  3.00  1.00            
ATOM   2174    N LYS A 293     -16.730  -2.402  27.111  3.00  1.00            
ATOM   2175   CA LYS A 293     -17.335  -3.301  26.164  3.00  1.00            
ATOM   2176   CB LYS A 293     -18.661  -2.733  25.621  3.00  1.00            
ATOM   2177   CG LYS A 293     -19.489  -3.713  24.789  3.00  1.00            
ATOM   2178   CD LYS A 293     -20.028  -4.911  25.577  3.00  1.00            
ATOM   2179   CE LYS A 293     -21.019  -5.747  24.767  3.00  1.00            
ATOM   2180   NZ LYS A 293     -20.956  -7.166  25.181  3.00  1.00            
ATOM   2181    C LYS A 293     -16.400  -3.524  25.003  3.00  1.00            
ATOM   2182    O LYS A 293     -16.199  -4.651  24.556  3.00  1.00            
ATOM   2183    N LYS A 294     -15.777  -2.424  24.521  1.00  1.00            
ATOM   2184   CA LYS A 294     -15.010  -2.362  23.299  1.00  1.00            
ATOM   2185   CB LYS A 294     -15.008  -0.938  22.712  1.00  1.00            
ATOM   2186   CG LYS A 294     -14.505  -0.832  21.274  1.00  1.00            
ATOM   2187   CD LYS A 294     -14.711   0.562  20.674  1.00  1.00            
ATOM   2188   CE LYS A 294     -16.096   1.153  20.943  1.00  1.00            
ATOM   2189   NZ LYS A 294     -17.130   0.371  20.231  1.00  1.00            
ATOM   2190    C LYS A 294     -13.588  -2.745  23.491  1.00  1.00            
ATOM   2191    O LYS A 294     -13.067  -2.789  24.605  1.00  1.00            
ATOM   2192    N LEU A 295     -12.936  -3.055  22.352  4.00  1.00            
ATOM   2193   CA LEU A 295     -11.537  -3.330  22.334  4.00  1.00            
ATOM   2194   CB LEU A 295     -11.157  -4.625  21.582  4.00  1.00            
ATOM   2195   CG LEU A 295     -11.528  -4.681  20.085  4.00  1.00            
ATOM   2196  CD1 LEU A 295     -13.032  -4.446  19.867  4.00  1.00            
ATOM   2197  CD2 LEU A 295     -10.616  -3.797  19.220  4.00  1.00            
ATOM   2198    C LEU A 295     -10.890  -2.144  21.688  4.00  1.00            
ATOM   2199    O LEU A 295     -11.382  -1.621  20.689  4.00  1.00            
ATOM   2200    N CYS A 296      -9.794  -1.644  22.293  4.00  1.00            
ATOM   2201   CA CYS A 296      -9.092  -0.523  21.740  4.00  1.00            
ATOM   2202   CB CYS A 296      -8.331   0.328  22.774  4.00  1.00            
ATOM   2203   SG CYS A 296      -9.406   1.314  23.855  4.00  1.00            
ATOM   2204    C CYS A 296      -8.041  -1.069  20.849  4.00  1.00            
ATOM   2205    O CYS A 296      -7.794  -2.272  20.807  4.00  1.00            
ATOM   2206    N THR A 297      -7.409  -0.168  20.085  4.00  1.00            
ATOM   2207   CA THR A 297      -6.323  -0.594  19.272  4.00  1.00            
ATOM   2208   CB THR A 297      -6.582  -0.454  17.802  4.00  1.00            
ATOM   2209  OG1 THR A 297      -6.851   0.902  17.477  4.00  1.00            
ATOM   2210  CG2 THR A 297      -7.779  -1.344  17.430  4.00  1.00            
ATOM   2211    C THR A 297      -5.157   0.277  19.639  4.00  1.00            
ATOM   2212    O THR A 297      -5.339   1.433  20.019  4.00  1.00            
ATOM   2213    N LEU A 298      -3.920  -0.261  19.546  4.00  1.00            
ATOM   2214   CA LEU A 298      -2.755   0.481  19.957  4.00  1.00            
ATOM   2215   CB LEU A 298      -1.766  -0.343  20.799  4.00  1.00            
ATOM   2216   CG LEU A 298      -2.356  -0.884  22.112  4.00  1.00            
ATOM   2217  CD1 LEU A 298      -2.760   0.257  23.059  4.00  1.00            
ATOM   2218  CD2 LEU A 298      -3.491  -1.883  21.839  4.00  1.00            
ATOM   2219    C LEU A 298      -1.972   0.916  18.730  4.00  1.00            
ATOM   2220    O LEU A 298      -2.072   0.300  17.669  4.00  1.00            
ATOM   2221    N ALA A 299      -1.190   2.022  18.855  1.00  1.00            
ATOM   2222   CA ALA A 299      -0.380   2.614  17.805  1.00  1.00            
ATOM   2223   CB ALA A 299       0.254   3.947  18.241  1.00  1.00            
ATOM   2224    C ALA A 299       0.744   1.704  17.379  1.00  1.00            
ATOM   2225    O ALA A 299       0.935   1.469  16.190  1.00  1.00            
ATOM   2226    N ILE A 300       1.480   1.114  18.341  4.00  1.00            
ATOM   2227   CA ILE A 300       2.685   0.362  18.072  4.00  1.00            
ATOM   2228   CB ILE A 300       3.318  -0.145  19.338  4.00  1.00            
ATOM   2229  CG1 ILE A 300       4.758  -0.626  19.100  4.00  1.00            
ATOM   2230  CG2 ILE A 300       2.385  -1.215  19.929  4.00  1.00            
ATOM   2231  CD1 ILE A 300       5.534  -0.849  20.398  4.00  1.00            
ATOM   2232    C ILE A 300       2.402  -0.803  17.202  4.00  1.00            
ATOM   2233    O ILE A 300       1.399  -1.497  17.364  4.00  1.00            
ATOM   2234    N HIS A 301       3.294  -1.027  16.218  4.00  1.00            
ATOM   2235   CA HIS A 301       3.092  -2.154  15.372  4.00  1.00            
ATOM   2236  ND1 HIS A 301      -0.032  -2.234  14.664  4.00  1.00            
ATOM   2237   CG HIS A 301       0.972  -1.399  14.225  4.00  1.00            
ATOM   2238   CB HIS A 301       2.398  -1.832  14.036  4.00  1.00            
ATOM   2239  NE2 HIS A 301      -0.964  -0.244  14.329  4.00  1.00            
ATOM   2240  CD2 HIS A 301       0.384  -0.188  14.023  4.00  1.00            
ATOM   2241  CE1 HIS A 301      -1.167  -1.493  14.708  4.00  1.00            
ATOM   2242    C HIS A 301       4.367  -2.810  15.075  4.00  1.00            
ATOM   2243    O HIS A 301       5.442  -2.224  15.187  4.00  1.00            
ATOM   2244    N ALA A 302       4.248  -4.083  14.674  4.00  1.00            
ATOM   2245   CA ALA A 302       5.437  -4.806  14.431  4.00  1.00            
ATOM   2246   CB ALA A 302       5.361  -6.279  14.866  4.00  1.00            
ATOM   2247    C ALA A 302       5.731  -4.783  12.981  4.00  1.00            
ATOM   2248    O ALA A 302       4.953  -5.274  12.165  4.00  1.00            
ATOM   2249    N MET A 303       6.875  -4.179  12.618  1.00  1.00            
ATOM   2250   CA MET A 303       7.233  -4.268  11.246  1.00  1.00            
ATOM   2251   CB MET A 303       6.791  -3.086  10.361  1.00  1.00            
ATOM   2252   CG MET A 303       7.727  -1.879  10.367  1.00  1.00            
ATOM   2253   SD MET A 303       7.325  -0.656   9.083  1.00  1.00            
ATOM   2254   CE MET A 303       7.597  -1.800   7.697  1.00  1.00            
ATOM   2255    C MET A 303       8.718  -4.380  11.168  1.00  1.00            
ATOM   2256    O MET A 303       9.447  -3.570  11.738  1.00  1.00            
ATOM   2257    N ASP A 304       9.205  -5.423  10.471  1.00  1.00            
ATOM   2258   CA ASP A 304      10.613  -5.571  10.269  1.00  1.00            
ATOM   2259   CB ASP A 304      11.020  -6.967   9.769  1.00  1.00            
ATOM   2260   CG ASP A 304      10.677  -7.993  10.833  1.00  1.00            
ATOM   2261  OD1 ASP A 304      10.814  -7.660  12.041  1.00  1.00            
ATOM   2262  OD2 ASP A 304      10.275  -9.125  10.451  1.00  1.00            
ATOM   2263    C ASP A 304      10.909  -4.664   9.135  1.00  1.00            
ATOM   2264    O ASP A 304      10.018  -4.304   8.368  1.00  1.00            
ATOM   2265    N ILE A 305      12.173  -4.258   9.013  1.00  1.00            
ATOM   2266   CA ILE A 305      12.515  -3.452   7.898  1.00  1.00            
ATOM   2267   CB ILE A 305      12.828  -2.019   8.259  1.00  1.00            
ATOM   2268  CG1 ILE A 305      11.595  -1.359   8.896  1.00  1.00            
ATOM   2269  CG2 ILE A 305      13.341  -1.300   7.003  1.00  1.00            
ATOM   2270  CD1 ILE A 305      11.907  -0.022   9.569  1.00  1.00            
ATOM   2271    C ILE A 305      13.736  -4.082   7.320  1.00  1.00            
ATOM   2272    O ILE A 305      14.459  -4.806   7.994  1.00  1.00            
ATOM   2273    N PRO A 306      13.962  -3.851   6.062  1.00  1.00            
ATOM   2274   CA PRO A 306      15.106  -4.438   5.431  1.00  1.00            
ATOM   2275   CD PRO A 306      12.844  -3.707   5.139  1.00  1.00            
ATOM   2276   CB PRO A 306      14.865  -4.290   3.929  1.00  1.00            
ATOM   2277   CG PRO A 306      13.331  -4.290   3.805  1.00  1.00            
ATOM   2278    C PRO A 306      16.403  -3.846   5.914  1.00  1.00            
ATOM   2279    O PRO A 306      16.406  -2.734   6.444  1.00  1.00            
ATOM   2280    N PRO A 307      17.472  -4.579   5.716  3.00  1.00            
ATOM   2281   CA PRO A 307      18.791  -4.348   6.256  3.00  1.00            
ATOM   2282   CD PRO A 307      17.402  -5.787   4.912  3.00  1.00            
ATOM   2283   CB PRO A 307      19.591  -5.606   5.907  3.00  1.00            
ATOM   2284   CG PRO A 307      18.864  -6.198   4.690  3.00  1.00            
ATOM   2285    C PRO A 307      19.622  -3.106   6.041  3.00  1.00            
ATOM   2286    O PRO A 307      20.357  -2.818   6.987  3.00  1.00            
ATOM   2287    N PRO A 308      19.651  -2.355   4.974  3.00  1.00            
ATOM   2288   CA PRO A 308      20.522  -1.206   4.943  3.00  1.00            
ATOM   2289   CD PRO A 308      19.298  -2.815   3.646  3.00  1.00            
ATOM   2290   CB PRO A 308      20.466  -0.685   3.502  3.00  1.00            
ATOM   2291   CG PRO A 308      19.360  -1.521   2.816  3.00  1.00            
ATOM   2292    C PRO A 308      20.122  -0.246   6.013  3.00  1.00            
ATOM   2293    O PRO A 308      20.992   0.385   6.613  3.00  1.00            
ATOM   2294    N THR A 309      18.806  -0.115   6.248  3.00  1.00            
ATOM   2295   CA THR A 309      18.294   0.609   7.370  3.00  1.00            
ATOM   2296   CB THR A 309      16.987   1.303   7.079  3.00  1.00            
ATOM   2297  OG1 THR A 309      16.493   1.926   8.257  3.00  1.00            
ATOM   2298  CG2 THR A 309      15.968   0.328   6.462  3.00  1.00            
ATOM   2299    C THR A 309      18.147  -0.492   8.349  3.00  1.00            
ATOM   2300    O THR A 309      19.159  -1.067   8.745  3.00  1.00            
ATOM   2301    N GLY A 310      16.940  -0.869   8.808  1.00  1.00            
ATOM   2302   CA GLY A 310      17.201  -2.023   9.586  1.00  1.00            
ATOM   2303    C GLY A 310      16.052  -2.697  10.198  1.00  1.00            
ATOM   2304    O GLY A 310      14.858  -2.473  10.027  1.00  1.00            
ATOM   2305    N PRO A 311      16.622  -3.573  10.978  1.00  1.00            
ATOM   2306   CA PRO A 311      15.980  -4.418  11.932  1.00  1.00            
ATOM   2307   CD PRO A 311      18.023  -3.913  10.796  1.00  1.00            
ATOM   2308   CB PRO A 311      17.028  -5.441  12.370  1.00  1.00            
ATOM   2309   CG PRO A 311      18.370  -4.784  12.009  1.00  1.00            
ATOM   2310    C PRO A 311      15.544  -3.508  13.033  1.00  1.00            
ATOM   2311    O PRO A 311      14.846  -3.941  13.947  1.00  1.00            
ATOM   2312    N THR A 312      15.961  -2.237  12.928  1.00  1.00            
ATOM   2313   CA THR A 312      15.764  -1.177  13.846  1.00  1.00            
ATOM   2314   CB THR A 312      16.315   0.123  13.350  1.00  1.00            
ATOM   2315  OG1 THR A 312      15.611   0.530  12.186  1.00  1.00            
ATOM   2316  CG2 THR A 312      17.804  -0.069  13.018  1.00  1.00            
ATOM   2317    C THR A 312      14.316  -0.960  14.115  1.00  1.00            
ATOM   2318    O THR A 312      13.441  -1.701  13.671  1.00  1.00            
ATOM   2319    N TRP A 313      14.072   0.098  14.908  4.00  1.00            
ATOM   2320   CA TRP A 313      12.794   0.497  15.408  4.00  1.00            
ATOM   2321   CB TRP A 313      12.914   0.785  16.914  4.00  1.00            
ATOM   2322   CG TRP A 313      11.664   1.137  17.673  4.00  1.00            
ATOM   2323  CD2 TRP A 313      10.891   0.167  18.393  4.00  1.00            
ATOM   2324  CD1 TRP A 313      11.072   2.347  17.890  4.00  1.00            
ATOM   2325  NE1 TRP A 313       9.980   2.192  18.712  4.00  1.00            
ATOM   2326  CE2 TRP A 313       9.859   0.855  19.027  4.00  1.00            
ATOM   2327  CE3 TRP A 313      11.043  -1.182  18.525  4.00  1.00            
ATOM   2328  CZ2 TRP A 313       8.953   0.196  19.808  4.00  1.00            
ATOM   2329  CZ3 TRP A 313      10.120  -1.846  19.301  4.00  1.00            
ATOM   2330  CH2 TRP A 313       9.097  -1.169  19.930  4.00  1.00            
ATOM   2331    C TRP A 313      12.456   1.767  14.739  4.00  1.00            
ATOM   2332    O TRP A 313      13.333   2.532  14.342  4.00  1.00            
ATOM   2333    N ALA A 314      11.151   2.011  14.570  4.00  1.00            
ATOM   2334   CA ALA A 314      10.823   3.241  13.950  4.00  1.00            
ATOM   2335   CB ALA A 314      10.165   3.083  12.569  4.00  1.00            
ATOM   2336    C ALA A 314       9.846   3.959  14.823  4.00  1.00            
ATOM   2337    O ALA A 314       8.930   3.359  15.385  4.00  1.00            
ATOM   2338    N LEU A 315      10.048   5.281  14.971  4.00  1.00            
ATOM   2339   CA LEU A 315       9.162   6.127  15.716  4.00  1.00            
ATOM   2340   CB LEU A 315       9.896   6.976  16.768  4.00  1.00            
ATOM   2341   CG LEU A 315      10.480   6.155  17.932  4.00  1.00            
ATOM   2342  CD1 LEU A 315      11.326   7.033  18.866  4.00  1.00            
ATOM   2343  CD2 LEU A 315       9.369   5.411  18.691  4.00  1.00            
ATOM   2344    C LEU A 315       8.622   7.069  14.710  4.00  1.00            
ATOM   2345    O LEU A 315       9.373   7.670  13.945  4.00  1.00            
ATOM   2346    N GLY A 316       7.291   7.204  14.662  1.00  1.00            
ATOM   2347   CA GLY A 316       6.747   8.120  13.721  1.00  1.00            
ATOM   2348    C GLY A 316       5.358   8.388  14.155  1.00  1.00            
ATOM   2349    O GLY A 316       4.688   7.499  14.680  1.00  1.00            
ATOM   2350    N ALA A 317       4.883   9.632  13.964  2.00  1.00            
ATOM   2351   CA ALA A 317       3.531   9.838  14.361  2.00  1.00            
ATOM   2352   CB ALA A 317       2.526   8.872  13.711  2.00  1.00            
ATOM   2353    C ALA A 317       3.500   9.683  15.852  2.00  1.00            
ATOM   2354    O ALA A 317       3.917  10.600  16.554  2.00  1.00            
ATOM   2355    N THR A 318       2.947   8.559  16.380  2.00  1.00            
ATOM   2356   CA THR A 318       2.933   8.348  17.809  2.00  1.00            
ATOM   2357   CB THR A 318       2.228   7.091  18.250  2.00  1.00            
ATOM   2358  OG1 THR A 318       2.245   7.003  19.668  2.00  1.00            
ATOM   2359  CG2 THR A 318       2.870   5.848  17.609  2.00  1.00            
ATOM   2360    C THR A 318       4.353   8.364  18.289  2.00  1.00            
ATOM   2361    O THR A 318       5.058   7.356  18.253  2.00  1.00            
ATOM   2362    N PHE A 319       4.790   9.554  18.756  2.00  1.00            
ATOM   2363   CA PHE A 319       6.134   9.823  19.160  2.00  1.00            
ATOM   2364   CB PHE A 319       7.211   9.031  18.395  2.00  1.00            
ATOM   2365   CG PHE A 319       8.527   9.349  19.019  2.00  1.00            
ATOM   2366  CD1 PHE A 319       8.929   8.683  20.154  2.00  1.00            
ATOM   2367  CD2 PHE A 319       9.357  10.305  18.479  2.00  1.00            
ATOM   2368  CE1 PHE A 319      10.138   8.963  20.745  2.00  1.00            
ATOM   2369  CE2 PHE A 319      10.569  10.590  19.065  2.00  1.00            
ATOM   2370   CZ PHE A 319      10.960   9.920  20.200  2.00  1.00            
ATOM   2371    C PHE A 319       6.359  11.251  18.809  2.00  1.00            
ATOM   2372    O PHE A 319       6.482  12.097  19.688  2.00  1.00            
ATOM   2373    N ILE A 320       6.410  11.540  17.486  2.00  1.00            
ATOM   2374   CA ILE A 320       6.600  12.879  16.997  2.00  1.00            
ATOM   2375   CB ILE A 320       6.462  12.987  15.504  2.00  1.00            
ATOM   2376  CG1 ILE A 320       5.044  12.599  15.060  2.00  1.00            
ATOM   2377  CG2 ILE A 320       7.564  12.127  14.868  2.00  1.00            
ATOM   2378  CD1 ILE A 320       4.776  12.777  13.569  2.00  1.00            
ATOM   2379    C ILE A 320       5.483  13.630  17.655  2.00  1.00            
ATOM   2380    O ILE A 320       5.655  14.766  18.089  2.00  1.00            
ATOM   2381    N ARG A 321       4.294  13.001  17.748  3.00  1.00            
ATOM   2382   CA ARG A 321       3.246  13.575  18.541  3.00  1.00            
ATOM   2383   CB ARG A 321       1.899  12.869  18.311  3.00  1.00            
ATOM   2384   CG ARG A 321       0.706  13.510  19.017  3.00  1.00            
ATOM   2385   CD ARG A 321      -0.633  12.923  18.566  3.00  1.00            
ATOM   2386   NE ARG A 321      -0.802  11.606  19.238  3.00  1.00            
ATOM   2387   CZ ARG A 321      -1.375  11.553  20.476  3.00  1.00            
ATOM   2388  NH1 ARG A 321      -1.776  12.705  21.087  3.00  1.00            
ATOM   2389  NH2 ARG A 321      -1.547  10.352  21.100  3.00  1.00            
ATOM   2390    C ARG A 321       3.735  13.329  19.953  3.00  1.00            
ATOM   2391    O ARG A 321       4.032  12.194  20.326  3.00  1.00            
ATOM   2392    N LYS A 322       3.826  14.394  20.777  3.00  1.00            
ATOM   2393   CA LYS A 322       4.403  14.390  22.105  3.00  1.00            
ATOM   2394   CB LYS A 322       3.830  13.344  23.066  3.00  1.00            
ATOM   2395   CG LYS A 322       3.929  13.780  24.531  3.00  1.00            
ATOM   2396   CD LYS A 322       2.956  13.045  25.456  3.00  1.00            
ATOM   2397   CE LYS A 322       2.775  13.716  26.821  3.00  1.00            
ATOM   2398   NZ LYS A 322       1.776  14.807  26.726  3.00  1.00            
ATOM   2399    C LYS A 322       5.861  14.234  21.918  3.00  1.00            
ATOM   2400    O LYS A 322       6.473  13.218  22.245  3.00  1.00            
ATOM   2401    N PHE A 323       6.432  15.313  21.365  4.00  1.00            
ATOM   2402   CA PHE A 323       7.797  15.413  20.982  4.00  1.00            
ATOM   2403   CB PHE A 323       8.206  14.142  20.218  4.00  1.00            
ATOM   2404   CG PHE A 323       9.614  14.074  19.738  4.00  1.00            
ATOM   2405  CD1 PHE A 323      10.010  14.771  18.619  4.00  1.00            
ATOM   2406  CD2 PHE A 323      10.534  13.294  20.396  4.00  1.00            
ATOM   2407  CE1 PHE A 323      11.307  14.692  18.169  4.00  1.00            
ATOM   2408  CE2 PHE A 323      11.830  13.210  19.949  4.00  1.00            
ATOM   2409   CZ PHE A 323      12.219  13.908  18.831  4.00  1.00            
ATOM   2410    C PHE A 323       7.709  16.528  19.980  4.00  1.00            
ATOM   2411    O PHE A 323       6.671  16.711  19.350  4.00  1.00            
ATOM   2412    N TYR A 324       8.760  17.341  19.828  4.00  1.00            
ATOM   2413   CA TYR A 324       8.776  18.332  18.792  4.00  1.00            
ATOM   2414   CB TYR A 324       8.979  19.756  19.335  4.00  1.00            
ATOM   2415   CG TYR A 324       9.170  20.697  18.196  4.00  1.00            
ATOM   2416  CD1 TYR A 324       8.094  21.219  17.515  4.00  1.00            
ATOM   2417  CD2 TYR A 324      10.442  21.062  17.818  4.00  1.00            
ATOM   2418  CE1 TYR A 324       8.287  22.093  16.471  4.00  1.00            
ATOM   2419  CE2 TYR A 324      10.641  21.934  16.776  4.00  1.00            
ATOM   2420   CZ TYR A 324       9.561  22.450  16.104  4.00  1.00            
ATOM   2421   OH TYR A 324       9.763  23.346  15.036  4.00  1.00            
ATOM   2422    C TYR A 324      10.025  17.939  18.078  4.00  1.00            
ATOM   2423    O TYR A 324      11.084  17.841  18.696  4.00  1.00            
ATOM   2424    N THR A 325       9.954  17.685  16.764  4.00  1.00            
ATOM   2425   CA THR A 325      11.136  17.137  16.176  4.00  1.00            
ATOM   2426   CB THR A 325      10.863  16.133  15.088  4.00  1.00            
ATOM   2427  OG1 THR A 325      10.283  16.782  13.967  4.00  1.00            
ATOM   2428  CG2 THR A 325       9.902  15.052  15.610  4.00  1.00            
ATOM   2429    C THR A 325      11.920  18.225  15.508  4.00  1.00            
ATOM   2430    O THR A 325      11.376  19.268  15.153  4.00  1.00            
ATOM   2431    N GLU A 326      13.246  18.000  15.345  4.00  1.00            
ATOM   2432   CA GLU A 326      14.094  18.936  14.659  4.00  1.00            
ATOM   2433   CB GLU A 326      14.867  19.871  15.609  4.00  1.00            
ATOM   2434   CG GLU A 326      15.681  20.952  14.894  4.00  1.00            
ATOM   2435   CD GLU A 326      16.365  21.795  15.961  4.00  1.00            
ATOM   2436  OE1 GLU A 326      16.159  21.495  17.167  4.00  1.00            
ATOM   2437  OE2 GLU A 326      17.095  22.752  15.588  4.00  1.00            
ATOM   2438    C GLU A 326      15.096  18.148  13.875  4.00  1.00            
ATOM   2439    O GLU A 326      15.746  17.251  14.411  4.00  1.00            
ATOM   2440    N PHE A 327      15.239  18.452  12.568  4.00  1.00            
ATOM   2441   CA PHE A 327      16.212  17.746  11.783  4.00  1.00            
ATOM   2442   CB PHE A 327      15.610  17.008  10.573  4.00  1.00            
ATOM   2443   CG PHE A 327      16.723  16.326   9.855  4.00  1.00            
ATOM   2444  CD1 PHE A 327      17.441  15.319  10.455  4.00  1.00            
ATOM   2445  CD2 PHE A 327      17.023  16.676   8.559  4.00  1.00            
ATOM   2446  CE1 PHE A 327      18.463  14.693   9.782  4.00  1.00            
ATOM   2447  CE2 PHE A 327      18.042  16.053   7.879  4.00  1.00            
ATOM   2448   CZ PHE A 327      18.767  15.061   8.493  4.00  1.00            
ATOM   2449    C PHE A 327      17.228  18.743  11.307  4.00  1.00            
ATOM   2450    O PHE A 327      16.888  19.700  10.613  4.00  1.00            
ATOM   2451    N ASP A 328      18.515  18.548  11.682  4.00  1.00            
ATOM   2452   CA ASP A 328      19.529  19.486  11.282  4.00  1.00            
ATOM   2453   CB ASP A 328      20.349  20.067  12.446  4.00  1.00            
ATOM   2454   CG ASP A 328      21.026  21.332  11.936  4.00  1.00            
ATOM   2455  OD1 ASP A 328      20.328  22.167  11.301  4.00  1.00            
ATOM   2456  OD2 ASP A 328      22.250  21.485  12.191  4.00  1.00            
ATOM   2457    C ASP A 328      20.469  18.808  10.353  4.00  1.00            
ATOM   2458    O ASP A 328      20.992  17.737  10.646  4.00  1.00            
ATOM   2459    N ARG A 329      20.594  19.360   9.136  3.00  1.00            
ATOM   2460   CA ARG A 329      21.558  18.888   8.190  3.00  1.00            
ATOM   2461   CB ARG A 329      21.260  19.341   6.753  3.00  1.00            
ATOM   2462   CG ARG A 329      22.235  18.746   5.736  3.00  1.00            
ATOM   2463   CD ARG A 329      22.113  19.336   4.330  3.00  1.00            
ATOM   2464   NE ARG A 329      23.092  18.614   3.471  3.00  1.00            
ATOM   2465   CZ ARG A 329      23.671  19.245   2.409  3.00  1.00            
ATOM   2466  NH1 ARG A 329      23.396  20.560   2.166  3.00  1.00            
ATOM   2467  NH2 ARG A 329      24.524  18.559   1.595  3.00  1.00            
ATOM   2468    C ARG A 329      22.911  19.418   8.533  3.00  1.00            
ATOM   2469    O ARG A 329      23.913  18.735   8.330  3.00  1.00            
ATOM   2470    N ARG A 330      22.960  20.655   9.073  3.00  1.00            
ATOM   2471   CA ARG A 330      24.211  21.330   9.279  3.00  1.00            
ATOM   2472   CB ARG A 330      24.081  22.667  10.037  3.00  1.00            
ATOM   2473   CG ARG A 330      25.413  23.419  10.121  3.00  1.00            
ATOM   2474   CD ARG A 330      25.718  24.035  11.491  3.00  1.00            
ATOM   2475   NE ARG A 330      24.944  25.298  11.640  3.00  1.00            
ATOM   2476   CZ ARG A 330      24.534  25.689  12.881  3.00  1.00            
ATOM   2477  NH1 ARG A 330      24.723  24.858  13.948  3.00  1.00            
ATOM   2478  NH2 ARG A 330      23.946  26.908  13.061  3.00  1.00            
ATOM   2479    C ARG A 330      25.069  20.441  10.121  3.00  1.00            
ATOM   2480    O ARG A 330      26.236  20.210   9.808  3.00  1.00            
ATOM   2481    N ASN A 331      24.503  19.907  11.215  3.00  1.00            
ATOM   2482   CA ASN A 331      25.200  18.937  12.008  3.00  1.00            
ATOM   2483   CB ASN A 331      25.276  19.299  13.502  3.00  1.00            
ATOM   2484   CG ASN A 331      26.097  18.236  14.218  3.00  1.00            
ATOM   2485  OD1 ASN A 331      26.614  17.310  13.596  3.00  1.00            
ATOM   2486  ND2 ASN A 331      26.213  18.365  15.567  3.00  1.00            
ATOM   2487    C ASN A 331      24.329  17.743  11.901  3.00  1.00            
ATOM   2488    O ASN A 331      23.117  17.900  11.981  3.00  1.00            
ATOM   2489    N ASN A 332      24.896  16.536  11.702  3.00  1.00            
ATOM   2490   CA ASN A 332      24.046  15.384  11.581  3.00  1.00            
ATOM   2491   CB ASN A 332      24.834  14.123  11.195  3.00  1.00            
ATOM   2492   CG ASN A 332      25.419  14.384   9.811  3.00  1.00            
ATOM   2493  OD1 ASN A 332      24.723  14.293   8.801  3.00  1.00            
ATOM   2494  ND2 ASN A 332      26.730  14.744   9.764  3.00  1.00            
ATOM   2495    C ASN A 332      23.462  15.209  12.938  3.00  1.00            
ATOM   2496    O ASN A 332      24.076  14.610  13.821  3.00  1.00            
ATOM   2497    N ARG A 333      22.241  15.747  13.138  4.00  1.00            
ATOM   2498   CA ARG A 333      21.698  15.710  14.454  4.00  1.00            
ATOM   2499   CB ARG A 333      22.139  16.891  15.335  4.00  1.00            
ATOM   2500   CG ARG A 333      21.671  18.257  14.822  4.00  1.00            
ATOM   2501   CD ARG A 333      22.389  19.443  15.472  4.00  1.00            
ATOM   2502   NE ARG A 333      21.708  20.691  15.025  4.00  1.00            
ATOM   2503   CZ ARG A 333      20.711  21.221  15.791  4.00  1.00            
ATOM   2504  NH1 ARG A 333      20.390  20.636  16.982  4.00  1.00            
ATOM   2505  NH2 ARG A 333      20.042  22.338  15.376  4.00  1.00            
ATOM   2506    C ARG A 333      20.225  15.742  14.406  4.00  1.00            
ATOM   2507    O ARG A 333      19.603  16.207  13.453  4.00  1.00            
ATOM   2508    N ILE A 334      19.649  15.196  15.482  4.00  1.00            
ATOM   2509   CA ILE A 334      18.249  15.219  15.698  4.00  1.00            
ATOM   2510   CB ILE A 334      17.643  13.848  15.818  4.00  1.00            
ATOM   2511  CG1 ILE A 334      16.125  13.949  16.046  4.00  1.00            
ATOM   2512  CG2 ILE A 334      18.396  13.070  16.911  4.00  1.00            
ATOM   2513  CD1 ILE A 334      15.415  12.594  16.045  4.00  1.00            
ATOM   2514    C ILE A 334      18.087  15.891  17.029  4.00  1.00            
ATOM   2515    O ILE A 334      18.786  15.559  17.985  4.00  1.00            
ATOM   2516    N GLY A 335      17.182  16.884  17.127  4.00  1.00            
ATOM   2517   CA GLY A 335      16.995  17.537  18.391  4.00  1.00            
ATOM   2518    C GLY A 335      15.561  17.348  18.752  4.00  1.00            
ATOM   2519    O GLY A 335      14.667  17.669  17.970  4.00  1.00            
ATOM   2520    N PHE A 336      15.305  16.831  19.965  4.00  1.00            
ATOM   2521   CA PHE A 336      13.947  16.623  20.365  4.00  1.00            
ATOM   2522   CB PHE A 336      13.667  15.251  21.010  4.00  1.00            
ATOM   2523   CG PHE A 336      14.432  15.025  22.274  4.00  1.00            
ATOM   2524  CD1 PHE A 336      14.051  15.614  23.460  4.00  1.00            
ATOM   2525  CD2 PHE A 336      15.518  14.181  22.279  4.00  1.00            
ATOM   2526  CE1 PHE A 336      14.753  15.382  24.620  4.00  1.00            
ATOM   2527  CE2 PHE A 336      16.225  13.943  23.436  4.00  1.00            
ATOM   2528   CZ PHE A 336      15.842  14.546  24.610  4.00  1.00            
ATOM   2529    C PHE A 336      13.623  17.663  21.393  4.00  1.00            
ATOM   2530    O PHE A 336      14.514  18.247  22.006  4.00  1.00            
ATOM   2531    N ALA A 337      12.317  17.944  21.574  4.00  1.00            
ATOM   2532   CA ALA A 337      11.852  18.879  22.561  4.00  1.00            
ATOM   2533   CB ALA A 337      11.804  20.334  22.064  4.00  1.00            
ATOM   2534    C ALA A 337      10.431  18.458  22.854  4.00  1.00            
ATOM   2535    O ALA A 337       9.898  17.591  22.166  4.00  1.00            
ATOM   2536    N LEU A 338       9.788  19.014  23.907  4.00  1.00            
ATOM   2537   CA LEU A 338       8.415  18.674  24.213  4.00  1.00            
ATOM   2538   CB LEU A 338       8.018  18.975  25.670  4.00  1.00            
ATOM   2539   CG LEU A 338       8.713  18.063  26.700  4.00  1.00            
ATOM   2540  CD1 LEU A 338       8.172  16.627  26.629  4.00  1.00            
ATOM   2541  CD2 LEU A 338      10.242  18.117  26.553  4.00  1.00            
ATOM   2542    C LEU A 338       7.532  19.505  23.316  4.00  1.00            
ATOM   2543    O LEU A 338       7.887  20.619  22.933  4.00  1.00            
ATOM   2544    N ALA A 339       6.360  18.944  22.944  4.00  1.00            
ATOM   2545   CA ALA A 339       5.424  19.488  21.989  4.00  1.00            
ATOM   2546   CB ALA A 339       4.347  18.457  21.603  4.00  1.00            
ATOM   2547    C ALA A 339       4.684  20.745  22.344  4.00  1.00            
ATOM   2548    O ALA A 339       4.661  21.686  21.554  4.00  1.00            
ATOM   2549    N ARG A 340       4.083  20.835  23.540  1.00  1.00            
ATOM   2550   CA ARG A 340       3.266  21.979  23.849  1.00  1.00            
ATOM   2551   CB ARG A 340       4.053  23.282  24.082  1.00  1.00            
ATOM   2552   CG ARG A 340       3.134  24.413  24.550  1.00  1.00            
ATOM   2553   CD ARG A 340       3.854  25.658  25.070  1.00  1.00            
ATOM   2554   NE ARG A 340       2.804  26.569  25.607  1.00  1.00            
ATOM   2555   CZ ARG A 340       2.273  27.559  24.830  1.00  1.00            
ATOM   2556  NH1 ARG A 340       2.755  27.780  23.572  1.00  1.00            
ATOM   2557  NH2 ARG A 340       1.258  28.329  25.318  1.00  1.00            
ATOM   2558    C ARG A 340       2.188  22.253  22.839  1.00  1.00            
ATOM   2559    O ARG A 340       2.344  23.090  21.952  1.00  1.00            
ATOM   2560    N HIS A 341       1.055  21.522  22.966  1.00  1.00            
ATOM   2561   CA HIS A 341      -0.136  21.720  22.176  1.00  1.00            
ATOM   2562  ND1 HIS A 341      -0.885  19.590  24.761  1.00  1.00            
ATOM   2563   CG HIS A 341      -1.450  20.569  23.977  1.00  1.00            
ATOM   2564   CB HIS A 341      -1.227  20.691  22.501  1.00  1.00            
ATOM   2565  NE2 HIS A 341      -2.091  20.873  26.118  1.00  1.00            
ATOM   2566  CD2 HIS A 341      -2.184  21.345  24.821  1.00  1.00            
ATOM   2567  CE1 HIS A 341      -1.300  19.819  26.033  1.00  1.00            
ATOM   2568    C HIS A 341      -0.685  23.108  22.514  1.00  1.00            
ATOM   2569    O HIS A 341      -1.847  23.386  22.113  1.00  1.00            
ATOM   2570  OXT HIS A 341       0.034  23.907  23.174  1.00  1.00            
ATOM   2571    N PRO C   1      -5.944   1.391  11.670  4.00  0.00            
ATOM   2572   CA PRO C   1      -6.042   2.807  11.219  4.00  0.00            
ATOM   2573   CD PRO C   1      -5.391   1.341  13.067  4.00  0.00            
ATOM   2574   CB PRO C   1      -5.375   3.644  12.308  4.00  0.00            
ATOM   2575   CG PRO C   1      -5.444   2.786  13.576  4.00  0.00            
ATOM   2576    C PRO C   1      -5.267   2.822   9.937  4.00  0.00            
ATOM   2577    O PRO C   1      -4.517   1.875   9.702  4.00  0.00            
ATOM   2578    N PHE C   2      -5.428   3.865   9.094  4.00  0.00            
ATOM   2579   CA PHE C   2      -4.640   3.940   7.893  4.00  0.00            
ATOM   2580   CB PHE C   2      -4.859   5.261   7.139  4.00  0.00            
ATOM   2581   CG PHE C   2      -3.855   5.382   6.046  4.00  0.00            
ATOM   2582  CD1 PHE C   2      -4.077   4.826   4.808  4.00  0.00            
ATOM   2583  CD2 PHE C   2      -2.685   6.068   6.269  4.00  0.00            
ATOM   2584  CE1 PHE C   2      -3.140   4.953   3.809  4.00  0.00            
ATOM   2585  CE2 PHE C   2      -1.745   6.198   5.275  4.00  0.00            
ATOM   2586   CZ PHE C   2      -1.974   5.640   4.041  4.00  0.00            
ATOM   2587    C PHE C   2      -3.229   3.899   8.379  4.00  0.00            
ATOM   2588    O PHE C   2      -2.796   4.772   9.126  4.00  0.00            
ATOM   2589    N HIS C   3      -2.476   2.850   8.003  4.00  0.00            
ATOM   2590   CA HIS C   3      -1.157   2.752   8.546  4.00  0.00            
ATOM   2591  ND1 HIS C   3      -2.182  -0.260   9.191  4.00  0.00            
ATOM   2592   CG HIS C   3      -0.966   0.376   9.261  4.00  0.00            
ATOM   2593   CB HIS C   3      -0.481   1.401   8.282  4.00  0.00            
ATOM   2594  NE2 HIS C   3      -1.169  -1.018  11.020  4.00  0.00            
ATOM   2595  CD2 HIS C   3      -0.359  -0.099  10.384  4.00  0.00            
ATOM   2596  CE1 HIS C   3      -2.253  -1.083  10.269  4.00  0.00            
ATOM   2597    C HIS C   3      -0.268   3.844   8.066  4.00  0.00            
ATOM   2598    O HIS C   3       0.242   4.602   8.887  4.00  0.00            
ATOM   2599    N LEU C   4      -0.082   4.001   6.740  4.00  0.00            
ATOM   2600   CA LEU C   4       0.874   5.001   6.363  4.00  0.00            
ATOM   2601   CB LEU C   4       2.244   4.814   7.042  4.00  0.00            
ATOM   2602   CG LEU C   4       2.706   3.341   7.103  4.00  0.00            
ATOM   2603  CD1 LEU C   4       2.890   2.727   5.707  4.00  0.00            
ATOM   2604  CD2 LEU C   4       3.958   3.192   7.981  4.00  0.00            
ATOM   2605    C LEU C   4       1.142   4.961   4.910  4.00  0.00            
ATOM   2606    O LEU C   4       0.440   4.335   4.118  4.00  0.00            
ATOM   2607    N LEU C   5       2.214   5.686   4.554  4.00  0.00            
ATOM   2608   CA LEU C   5       2.658   5.764   3.209  4.00  0.00            
ATOM   2609   CB LEU C   5       2.857   7.189   2.667  4.00  0.00            
ATOM   2610   CG LEU C   5       1.528   7.921   2.416  4.00  0.00            
ATOM   2611  CD1 LEU C   5       1.754   9.267   1.709  4.00  0.00            
ATOM   2612  CD2 LEU C   5       0.538   7.014   1.667  4.00  0.00            
ATOM   2613    C LEU C   5       3.936   5.041   3.065  4.00  0.00            
ATOM   2614    O LEU C   5       4.143   3.957   3.606  4.00  0.00            
ATOM   2615    N VAL C   6       4.821   5.657   2.276  4.00  0.00            
ATOM   2616   CA VAL C   6       6.020   5.023   1.868  4.00  0.00            
ATOM   2617   CB VAL C   6       6.610   5.647   0.635  4.00  0.00            
ATOM   2618  CG1 VAL C   6       7.908   4.906   0.271  4.00  0.00            
ATOM   2619  CG2 VAL C   6       5.545   5.655  -0.476  4.00  0.00            
ATOM   2620    C VAL C   6       7.091   5.027   2.883  4.00  0.00            
ATOM   2621    O VAL C   6       7.284   5.974   3.643  4.00  0.00            
ATOM   2622    N TYR C   7       7.798   3.888   2.907  4.00  0.00            
ATOM   2623   CA TYR C   7       8.985   3.759   3.672  4.00  0.00            
ATOM   2624   CB TYR C   7       8.782   3.081   5.038  4.00  0.00            
ATOM   2625   CG TYR C   7      10.124   2.941   5.665  4.00  0.00            
ATOM   2626  CD1 TYR C   7      10.826   4.055   6.064  4.00  0.00            
ATOM   2627  CD2 TYR C   7      10.669   1.695   5.872  4.00  0.00            
ATOM   2628  CE1 TYR C   7      12.064   3.928   6.646  4.00  0.00            
ATOM   2629  CE2 TYR C   7      11.906   1.561   6.454  4.00  0.00            
ATOM   2630   CZ TYR C   7      12.605   2.680   6.839  4.00  0.00            
ATOM   2631   OH TYR C   7      13.875   2.548   7.437  4.00  0.00            
ATOM   2632    C TYR C   7       9.916   2.925   2.861  4.00  0.00            
ATOM   2633    O TYR C   7       9.548   1.854   2.382  4.00  0.00            
ATOM   2634    N SER C   8      11.157   3.406   2.676  4.00  0.00            
ATOM   2635   CA SER C   8      12.102   2.653   1.912  4.00  0.00            
ATOM   2636   CB SER C   8      13.136   3.540   1.197  4.00  0.00            
ATOM   2637   OG SER C   8      14.046   2.741   0.456  4.00  0.00            
ATOM   2638    C SER C   8      12.859   1.799   2.915  4.00  0.00            
ATOM   2639    O SER C   8      13.544   2.392   3.794  4.00  0.00            
ATOM   2640  OXT SER C   8      12.766   0.548   2.821  4.00  0.00            
END
