# Supplementary material for: Integrative modeling of diverse protein-peptide systems using CABS-dock
Source: PLoS Comput Biol. 2023 Jul 5;19(7):e1011275. doi: 10.1371/journal.pcbi.1011275 (PMC10351741; doi:10.1371/journal.pcbi.1011275)
Supplement: S1 File — Files in pdb format containing atomic coordinates of the structures obtained in this study: the highest-scored amyloid models and 10 examples of the docked peptide for each enzyme-substrate complex. (ZIP) [file pcbi.1011275.s006.zip › 6_renin_PFHLLVYS/483.pdb]

CRYST1    0.000    0.000    0.000   0.00   0.00   0.00 P 1           1
ATOM      1    N GLY A   4      18.172  34.711   2.531  1.00  1.00            
ATOM      2   CA GLY A   4      18.818  33.741   3.445  1.00  1.00            
ATOM      3    C GLY A   4      17.927  33.449   4.600  1.00  1.00            
ATOM      4    O GLY A   4      17.721  32.291   4.960  1.00  1.00            
ATOM      5    N ASN A   5      17.370  34.503   5.219  1.00  1.00            
ATOM      6   CA ASN A   5      16.530  34.245   6.345  1.00  1.00            
ATOM      7   CB ASN A   5      16.467  35.421   7.340  1.00  1.00            
ATOM      8   CG ASN A   5      15.618  34.993   8.531  1.00  1.00            
ATOM      9  OD1 ASN A   5      15.817  33.919   9.094  1.00  1.00            
ATOM     10  ND2 ASN A   5      14.640  35.853   8.926  1.00  1.00            
ATOM     11    C ASN A   5      15.147  34.018   5.842  1.00  1.00            
ATOM     12    O ASN A   5      14.313  34.922   5.863  1.00  1.00            
ATOM     13    N THR A   6      14.871  32.786   5.369  4.00  1.00            
ATOM     14   CA THR A   6      13.540  32.467   4.949  4.00  1.00            
ATOM     15   CB THR A   6      13.407  32.154   3.487  4.00  1.00            
ATOM     16  OG1 THR A   6      14.164  31.002   3.145  4.00  1.00            
ATOM     17  CG2 THR A   6      13.885  33.378   2.690  4.00  1.00            
ATOM     18    C THR A   6      13.131  31.243   5.694  4.00  1.00            
ATOM     19    O THR A   6      13.724  30.175   5.540  4.00  1.00            
ATOM     20    N THR A   7      12.107  31.364   6.554  1.00  1.00            
ATOM     21   CA THR A   7      11.639  30.181   7.203  1.00  1.00            
ATOM     22   CB THR A   7      11.503  30.310   8.698  1.00  1.00            
ATOM     23  OG1 THR A   7      11.033  29.087   9.243  1.00  1.00            
ATOM     24  CG2 THR A   7      10.574  31.480   9.068  1.00  1.00            
ATOM     25    C THR A   7      10.319  29.889   6.593  1.00  1.00            
ATOM     26    O THR A   7       9.328  30.587   6.808  1.00  1.00            
ATOM     27    N SER A   8      10.275  28.841   5.764  4.00  1.00            
ATOM     28   CA SER A   8       9.028  28.576   5.142  4.00  1.00            
ATOM     29   CB SER A   8       9.146  27.734   3.862  4.00  1.00            
ATOM     30   OG SER A   8       9.918  28.429   2.894  4.00  1.00            
ATOM     31    C SER A   8       8.207  27.800   6.121  4.00  1.00            
ATOM     32    O SER A   8       8.745  27.115   6.990  4.00  1.00            
ATOM     33    N SER A   9       6.869  27.902   6.014  4.00  1.00            
ATOM     34   CA SER A   9       6.038  27.163   6.914  4.00  1.00            
ATOM     35   CB SER A   9       5.358  28.040   7.978  4.00  1.00            
ATOM     36   OG SER A   9       6.341  28.669   8.787  4.00  1.00            
ATOM     37    C SER A   9       4.957  26.543   6.101  4.00  1.00            
ATOM     38    O SER A   9       4.489  27.110   5.115  4.00  1.00            
ATOM     39    N VAL A  10       4.554  25.325   6.493  4.00  1.00            
ATOM     40   CA VAL A  10       3.479  24.663   5.831  4.00  1.00            
ATOM     41   CB VAL A  10       3.912  23.393   5.160  4.00  1.00            
ATOM     42  CG1 VAL A  10       4.478  22.453   6.238  4.00  1.00            
ATOM     43  CG2 VAL A  10       2.724  22.798   4.387  4.00  1.00            
ATOM     44    C VAL A  10       2.538  24.293   6.940  4.00  1.00            
ATOM     45    O VAL A  10       2.977  23.934   8.032  4.00  1.00            
ATOM     46    N ILE A  11       1.217  24.393   6.697  4.00  1.00            
ATOM     47   CA ILE A  11       0.236  24.048   7.691  4.00  1.00            
ATOM     48   CB ILE A  11      -1.017  24.873   7.605  4.00  1.00            
ATOM     49  CG1 ILE A  11      -0.712  26.366   7.813  4.00  1.00            
ATOM     50  CG2 ILE A  11      -2.033  24.298   8.605  4.00  1.00            
ATOM     51  CD1 ILE A  11      -1.865  27.285   7.407  4.00  1.00            
ATOM     52    C ILE A  11      -0.175  22.664   7.317  4.00  1.00            
ATOM     53    O ILE A  11      -0.331  22.347   6.139  4.00  1.00            
ATOM     54    N LEU A  12      -0.347  21.788   8.315  4.00  1.00            
ATOM     55   CA LEU A  12      -0.612  20.417   8.010  4.00  1.00            
ATOM     56   CB LEU A  12       0.180  19.447   8.897  4.00  1.00            
ATOM     57   CG LEU A  12       1.690  19.377   8.659  4.00  1.00            
ATOM     58  CD1 LEU A  12       2.324  20.773   8.608  4.00  1.00            
ATOM     59  CD2 LEU A  12       2.332  18.503   9.751  4.00  1.00            
ATOM     60    C LEU A  12      -2.003  20.057   8.344  4.00  1.00            
ATOM     61    O LEU A  12      -2.775  20.837   8.899  4.00  1.00            
ATOM     62    N THR A  13      -2.327  18.812   7.956  4.00  1.00            
ATOM     63   CA THR A  13      -3.558  18.197   8.303  4.00  1.00            
ATOM     64   CB THR A  13      -4.484  17.987   7.140  4.00  1.00            
ATOM     65  OG1 THR A  13      -4.801  19.230   6.531  4.00  1.00            
ATOM     66  CG2 THR A  13      -5.765  17.307   7.652  4.00  1.00            
ATOM     67    C THR A  13      -3.220  16.846   8.841  4.00  1.00            
ATOM     68    O THR A  13      -2.312  16.177   8.352  4.00  1.00            
ATOM     69    N ASN A  14      -3.932  16.421   9.899  4.00  1.00            
ATOM     70   CA ASN A  14      -3.737  15.106  10.434  4.00  1.00            
ATOM     71   CB ASN A  14      -3.930  14.999  11.949  4.00  1.00            
ATOM     72   CG ASN A  14      -2.751  15.674  12.615  4.00  1.00            
ATOM     73  OD1 ASN A  14      -2.665  15.711  13.839  4.00  1.00            
ATOM     74  ND2 ASN A  14      -1.817  16.227  11.796  4.00  1.00            
ATOM     75    C ASN A  14      -4.833  14.285   9.833  4.00  1.00            
ATOM     76    O ASN A  14      -5.684  14.793   9.104  4.00  1.00            
ATOM     77    N TYR A  15      -4.824  12.976  10.127  4.00  1.00            
ATOM     78   CA TYR A  15      -5.842  12.071   9.683  4.00  1.00            
ATOM     79   CB TYR A  15      -5.318  10.885   8.852  4.00  1.00            
ATOM     80   CG TYR A  15      -6.471  10.320   8.086  4.00  1.00            
ATOM     81  CD1 TYR A  15      -7.403   9.493   8.670  4.00  1.00            
ATOM     82  CD2 TYR A  15      -6.612  10.625   6.751  4.00  1.00            
ATOM     83  CE1 TYR A  15      -8.456   8.988   7.942  4.00  1.00            
ATOM     84  CE2 TYR A  15      -7.661  10.124   6.016  4.00  1.00            
ATOM     85   CZ TYR A  15      -8.587   9.303   6.612  4.00  1.00            
ATOM     86   OH TYR A  15      -9.664   8.789   5.860  4.00  1.00            
ATOM     87    C TYR A  15      -6.286  11.545  11.012  4.00  1.00            
ATOM     88    O TYR A  15      -6.560  12.340  11.911  4.00  1.00            
ATOM     89    N MET A  16      -6.388  10.219  11.197  3.00  1.00            
ATOM     90   CA MET A  16      -6.826   9.771  12.484  3.00  1.00            
ATOM     91   CB MET A  16      -6.890   8.239  12.575  3.00  1.00            
ATOM     92   CG MET A  16      -7.914   7.630  11.617  3.00  1.00            
ATOM     93   SD MET A  16      -7.781   5.828  11.409  3.00  1.00            
ATOM     94   CE MET A  16      -8.383   5.402  13.068  3.00  1.00            
ATOM     95    C MET A  16      -5.841  10.247  13.518  3.00  1.00            
ATOM     96    O MET A  16      -6.228  10.890  14.491  3.00  1.00            
ATOM     97    N ASP A  17      -4.539   9.974  13.290  3.00  1.00            
ATOM     98   CA ASP A  17      -3.420  10.343  14.124  3.00  1.00            
ATOM     99   CB ASP A  17      -3.340   9.502  15.412  3.00  1.00            
ATOM    100   CG ASP A  17      -4.489   9.891  16.333  3.00  1.00            
ATOM    101  OD1 ASP A  17      -4.593  11.098  16.680  3.00  1.00            
ATOM    102  OD2 ASP A  17      -5.307   8.992  16.668  3.00  1.00            
ATOM    103    C ASP A  17      -2.289   9.905  13.263  3.00  1.00            
ATOM    104    O ASP A  17      -1.138  10.322  13.391  3.00  1.00            
ATOM    105    N THR A  18      -2.685   9.034  12.324  3.00  1.00            
ATOM    106   CA THR A  18      -1.891   8.298  11.398  3.00  1.00            
ATOM    107   CB THR A  18      -2.742   7.300  10.667  3.00  1.00            
ATOM    108  OG1 THR A  18      -1.963   6.536   9.761  3.00  1.00            
ATOM    109  CG2 THR A  18      -3.850   8.058   9.915  3.00  1.00            
ATOM    110    C THR A  18      -1.186   9.117  10.365  3.00  1.00            
ATOM    111    O THR A  18       0.009   8.924  10.146  3.00  1.00            
ATOM    112    N GLN A  19      -1.878  10.068   9.713  4.00  1.00            
ATOM    113   CA GLN A  19      -1.259  10.658   8.561  4.00  1.00            
ATOM    114   CB GLN A  19      -2.172  10.621   7.321  4.00  1.00            
ATOM    115   CG GLN A  19      -2.429   9.186   6.845  4.00  1.00            
ATOM    116   CD GLN A  19      -3.446   9.202   5.713  4.00  1.00            
ATOM    117  OE1 GLN A  19      -4.596   8.802   5.894  4.00  1.00            
ATOM    118  NE2 GLN A  19      -3.016   9.671   4.512  4.00  1.00            
ATOM    119    C GLN A  19      -0.844  12.050   8.823  4.00  1.00            
ATOM    120    O GLN A  19      -1.206  12.684   9.813  4.00  1.00            
ATOM    121    N TYR A  20      -0.021  12.515   7.876  4.00  1.00            
ATOM    122   CA TYR A  20       0.587  13.798   7.819  4.00  1.00            
ATOM    123   CB TYR A  20       2.117  13.675   7.618  4.00  1.00            
ATOM    124   CG TYR A  20       2.736  14.978   7.224  4.00  1.00            
ATOM    125  CD1 TYR A  20       2.751  15.386   5.906  4.00  1.00            
ATOM    126  CD2 TYR A  20       3.323  15.791   8.164  4.00  1.00            
ATOM    127  CE1 TYR A  20       3.312  16.584   5.528  4.00  1.00            
ATOM    128  CE2 TYR A  20       3.887  16.987   7.790  4.00  1.00            
ATOM    129   CZ TYR A  20       3.886  17.389   6.480  4.00  1.00            
ATOM    130   OH TYR A  20       4.468  18.625   6.126  4.00  1.00            
ATOM    131    C TYR A  20       0.064  14.403   6.578  4.00  1.00            
ATOM    132    O TYR A  20      -0.282  13.706   5.627  4.00  1.00            
ATOM    133    N TYR A  21      -0.020  15.736   6.561  4.00  1.00            
ATOM    134   CA TYR A  21      -0.603  16.312   5.403  4.00  1.00            
ATOM    135   CB TYR A  21      -2.114  16.536   5.641  4.00  1.00            
ATOM    136   CG TYR A  21      -2.818  17.181   4.497  4.00  1.00            
ATOM    137  CD1 TYR A  21      -3.302  16.436   3.447  4.00  1.00            
ATOM    138  CD2 TYR A  21      -3.007  18.544   4.492  4.00  1.00            
ATOM    139  CE1 TYR A  21      -3.958  17.046   2.403  4.00  1.00            
ATOM    140  CE2 TYR A  21      -3.661  19.160   3.453  4.00  1.00            
ATOM    141   CZ TYR A  21      -4.136  18.409   2.406  4.00  1.00            
ATOM    142   OH TYR A  21      -4.810  19.036   1.336  4.00  1.00            
ATOM    143    C TYR A  21       0.034  17.619   5.144  4.00  1.00            
ATOM    144    O TYR A  21       0.775  18.151   5.969  4.00  1.00            
ATOM    145    N GLY A  22      -0.235  18.156   3.947  4.00  1.00            
ATOM    146   CA GLY A  22       0.275  19.442   3.648  4.00  1.00            
ATOM    147    C GLY A  22      -0.021  19.729   2.225  4.00  1.00            
ATOM    148    O GLY A  22      -0.617  18.919   1.517  4.00  1.00            
ATOM    149    N GLU A  23       0.397  20.922   1.772  4.00  1.00            
ATOM    150   CA GLU A  23       0.126  21.252   0.416  4.00  1.00            
ATOM    151   CB GLU A  23      -0.867  22.416   0.249  4.00  1.00            
ATOM    152   CG GLU A  23      -0.387  23.721   0.884  4.00  1.00            
ATOM    153   CD GLU A  23      -0.515  23.568   2.392  4.00  1.00            
ATOM    154  OE1 GLU A  23      -1.637  23.234   2.858  4.00  1.00            
ATOM    155  OE2 GLU A  23       0.508  23.778   3.097  4.00  1.00            
ATOM    156    C GLU A  23       1.405  21.668  -0.249  4.00  1.00            
ATOM    157    O GLU A  23       2.273  22.283   0.369  4.00  1.00            
ATOM    158    N ILE A  24       1.551  21.300  -1.540  4.00  1.00            
ATOM    159   CA ILE A  24       2.686  21.642  -2.357  4.00  1.00            
ATOM    160   CB ILE A  24       3.671  20.508  -2.477  4.00  1.00            
ATOM    161  CG1 ILE A  24       4.269  20.169  -1.101  4.00  1.00            
ATOM    162  CG2 ILE A  24       4.740  20.878  -3.520  4.00  1.00            
ATOM    163  CD1 ILE A  24       5.076  21.314  -0.490  4.00  1.00            
ATOM    164    C ILE A  24       2.126  21.906  -3.727  4.00  1.00            
ATOM    165    O ILE A  24       1.029  21.445  -4.042  4.00  1.00            
ATOM    166    N GLY A  25       2.843  22.675  -4.576  4.00  1.00            
ATOM    167   CA GLY A  25       2.358  22.922  -5.906  4.00  1.00            
ATOM    168    C GLY A  25       3.481  22.645  -6.857  4.00  1.00            
ATOM    169    O GLY A  25       4.638  22.949  -6.575  4.00  1.00            
ATOM    170    N ILE A  26       3.153  22.050  -8.023  4.00  1.00            
ATOM    171   CA ILE A  26       4.158  21.739  -8.998  4.00  1.00            
ATOM    172   CB ILE A  26       4.421  20.266  -9.103  4.00  1.00            
ATOM    173  CG1 ILE A  26       5.689  19.996  -9.916  4.00  1.00            
ATOM    174  CG2 ILE A  26       3.165  19.591  -9.680  4.00  1.00            
ATOM    175  CD1 ILE A  26       6.133  18.534  -9.870  4.00  1.00            
ATOM    176    C ILE A  26       3.653  22.187 -10.343  4.00  1.00            
ATOM    177    O ILE A  26       2.465  22.066 -10.638  4.00  1.00            
ATOM    178    N GLY A  27       4.548  22.731 -11.196  3.00  1.00            
ATOM    179   CA GLY A  27       4.180  23.124 -12.531  3.00  1.00            
ATOM    180    C GLY A  27       3.753  24.568 -12.517  3.00  1.00            
ATOM    181    O GLY A  27       3.473  25.128 -11.458  3.00  1.00            
ATOM    182    N THR A  28       3.706  25.214 -13.707  3.00  1.00            
ATOM    183   CA THR A  28       3.340  26.605 -13.793  3.00  1.00            
ATOM    184   CB THR A  28       3.535  27.183 -15.167  3.00  1.00            
ATOM    185  OG1 THR A  28       4.899  27.075 -15.550  3.00  1.00            
ATOM    186  CG2 THR A  28       3.101  28.659 -15.156  3.00  1.00            
ATOM    187    C THR A  28       1.919  26.791 -13.370  3.00  1.00            
ATOM    188    O THR A  28       1.669  27.602 -12.479  3.00  1.00            
ATOM    189    N PRO A  29       0.956  26.094 -13.921  3.00  1.00            
ATOM    190   CA PRO A  29      -0.332  26.180 -13.311  3.00  1.00            
ATOM    191   CD PRO A  29       0.876  25.766 -15.336  3.00  1.00            
ATOM    192   CB PRO A  29      -1.293  25.475 -14.264  3.00  1.00            
ATOM    193   CG PRO A  29      -0.630  25.670 -15.642  3.00  1.00            
ATOM    194    C PRO A  29       0.047  25.407 -12.096  3.00  1.00            
ATOM    195    O PRO A  29       0.673  24.358 -12.237  3.00  1.00            
ATOM    196    N PRO A  30      -0.290  25.859 -10.948  3.00  1.00            
ATOM    197   CA PRO A  30       0.250  25.291  -9.753  3.00  1.00            
ATOM    198   CD PRO A  30      -1.538  26.567 -10.722  3.00  1.00            
ATOM    199   CB PRO A  30      -0.444  26.049  -8.624  3.00  1.00            
ATOM    200   CG PRO A  30      -1.825  26.377  -9.224  3.00  1.00            
ATOM    201    C PRO A  30       0.054  23.807  -9.557  3.00  1.00            
ATOM    202    O PRO A  30       0.937  23.196  -8.956  3.00  1.00            
ATOM    203    N GLN A  31      -1.059  23.196 -10.020  4.00  1.00            
ATOM    204   CA GLN A  31      -1.284  21.781  -9.808  4.00  1.00            
ATOM    205   CB GLN A  31      -0.394  20.889 -10.693  4.00  1.00            
ATOM    206   CG GLN A  31      -0.685  21.016 -12.189  4.00  1.00            
ATOM    207   CD GLN A  31      -1.933  20.204 -12.500  4.00  1.00            
ATOM    208  OE1 GLN A  31      -2.340  19.343 -11.722  4.00  1.00            
ATOM    209  NE2 GLN A  31      -2.555  20.477 -13.678  4.00  1.00            
ATOM    210    C GLN A  31      -1.033  21.381  -8.378  4.00  1.00            
ATOM    211    O GLN A  31       0.037  20.876  -8.045  4.00  1.00            
ATOM    212    N THR A  32      -2.024  21.613  -7.487  4.00  1.00            
ATOM    213   CA THR A  32      -1.889  21.310  -6.085  4.00  1.00            
ATOM    214   CB THR A  32      -2.968  21.914  -5.229  4.00  1.00            
ATOM    215  OG1 THR A  32      -2.972  23.327  -5.366  4.00  1.00            
ATOM    216  CG2 THR A  32      -2.716  21.530  -3.760  4.00  1.00            
ATOM    217    C THR A  32      -1.911  19.835  -5.826  4.00  1.00            
ATOM    218    O THR A  32      -2.563  19.068  -6.531  4.00  1.00            
ATOM    219    N PHE A  33      -1.149  19.420  -4.789  4.00  1.00            
ATOM    220   CA PHE A  33      -1.100  18.063  -4.323  4.00  1.00            
ATOM    221   CB PHE A  33       0.123  17.256  -4.790  4.00  1.00            
ATOM    222   CG PHE A  33      -0.134  16.747  -6.165  4.00  1.00            
ATOM    223  CD1 PHE A  33       0.083  17.526  -7.276  4.00  1.00            
ATOM    224  CD2 PHE A  33      -0.598  15.462  -6.331  4.00  1.00            
ATOM    225  CE1 PHE A  33      -0.159  17.024  -8.534  4.00  1.00            
ATOM    226  CE2 PHE A  33      -0.841  14.956  -7.585  4.00  1.00            
ATOM    227   CZ PHE A  33      -0.627  15.740  -8.692  4.00  1.00            
ATOM    228    C PHE A  33      -1.047  18.073  -2.826  4.00  1.00            
ATOM    229    O PHE A  33      -0.547  19.019  -2.219  4.00  1.00            
ATOM    230    N LYS A  34      -1.604  17.018  -2.196  4.00  1.00            
ATOM    231   CA LYS A  34      -1.512  16.834  -0.773  4.00  1.00            
ATOM    232   CB LYS A  34      -2.566  15.862  -0.218  4.00  1.00            
ATOM    233   CG LYS A  34      -4.001  16.311  -0.495  4.00  1.00            
ATOM    234   CD LYS A  34      -5.035  15.193  -0.356  4.00  1.00            
ATOM    235   CE LYS A  34      -6.445  15.620  -0.769  4.00  1.00            
ATOM    236   NZ LYS A  34      -7.379  14.480  -0.637  4.00  1.00            
ATOM    237    C LYS A  34      -0.175  16.172  -0.613  4.00  1.00            
ATOM    238    O LYS A  34       0.278  15.501  -1.538  4.00  1.00            
ATOM    239    N VAL A  35       0.528  16.345   0.528  4.00  1.00            
ATOM    240   CA VAL A  35       1.824  15.720   0.558  4.00  1.00            
ATOM    241   CB VAL A  35       2.899  16.638   0.036  4.00  1.00            
ATOM    242  CG1 VAL A  35       4.261  15.932   0.105  4.00  1.00            
ATOM    243  CG2 VAL A  35       2.518  17.085  -1.387  4.00  1.00            
ATOM    244    C VAL A  35       2.196  15.319   1.947  4.00  1.00            
ATOM    245    O VAL A  35       1.730  15.892   2.932  4.00  1.00            
ATOM    246    N VAL A  36       3.056  14.282   2.035  4.00  1.00            
ATOM    247   CA VAL A  36       3.569  13.828   3.287  4.00  1.00            
ATOM    248   CB VAL A  36       3.316  12.374   3.559  4.00  1.00            
ATOM    249  CG1 VAL A  36       1.799  12.156   3.680  4.00  1.00            
ATOM    250  CG2 VAL A  36       3.980  11.541   2.449  4.00  1.00            
ATOM    251    C VAL A  36       5.060  14.030   3.276  4.00  1.00            
ATOM    252    O VAL A  36       5.734  13.658   2.317  4.00  1.00            
ATOM    253    N PHE A  37       5.620  14.648   4.344  4.00  1.00            
ATOM    254   CA PHE A  37       7.051  14.773   4.421  4.00  1.00            
ATOM    255   CB PHE A  37       7.561  16.050   5.102  4.00  1.00            
ATOM    256   CG PHE A  37       7.328  17.125   4.100  4.00  1.00            
ATOM    257  CD1 PHE A  37       6.136  17.805   4.060  4.00  1.00            
ATOM    258  CD2 PHE A  37       8.301  17.439   3.179  4.00  1.00            
ATOM    259  CE1 PHE A  37       5.918  18.793   3.131  4.00  1.00            
ATOM    260  CE2 PHE A  37       8.090  18.427   2.246  4.00  1.00            
ATOM    261   CZ PHE A  37       6.898  19.108   2.222  4.00  1.00            
ATOM    262    C PHE A  37       7.502  13.583   5.170  4.00  1.00            
ATOM    263    O PHE A  37       7.063  13.346   6.294  4.00  1.00            
ATOM    264    N ASP A  38       8.371  12.772   4.540  4.00  1.00            
ATOM    265   CA ASP A  38       8.724  11.560   5.203  4.00  1.00            
ATOM    266   CB ASP A  38       8.194  10.295   4.504  4.00  1.00            
ATOM    267   CG ASP A  38       6.675  10.237   4.611  4.00  1.00            
ATOM    268  OD1 ASP A  38       6.093  11.016   5.412  4.00  1.00            
ATOM    269  OD2 ASP A  38       6.078   9.397   3.885  4.00  1.00            
ATOM    270    C ASP A  38      10.187  11.404   5.263  4.00  1.00            
ATOM    271    O ASP A  38      10.888  11.372   4.253  4.00  1.00            
ATOM    272    N THR A  39      10.667  11.278   6.500  3.00  1.00            
ATOM    273   CA THR A  39      12.050  11.096   6.741  3.00  1.00            
ATOM    274   CB THR A  39      12.419  11.206   8.190  3.00  1.00            
ATOM    275  OG1 THR A  39      11.787  10.181   8.942  3.00  1.00            
ATOM    276  CG2 THR A  39      11.981  12.587   8.703  3.00  1.00            
ATOM    277    C THR A  39      12.461   9.745   6.269  3.00  1.00            
ATOM    278    O THR A  39      13.593   9.552   5.828  3.00  1.00            
ATOM    279    N GLY A  40      11.532   8.776   6.326  3.00  1.00            
ATOM    280   CA GLY A  40      11.872   7.418   6.033  3.00  1.00            
ATOM    281    C GLY A  40      12.484   7.328   4.670  3.00  1.00            
ATOM    282    O GLY A  40      13.453   6.593   4.482  3.00  1.00            
ATOM    283    N SER A  41      11.958   8.062   3.671  1.00  1.00            
ATOM    284   CA SER A  41      12.566   7.903   2.381  1.00  1.00            
ATOM    285   CB SER A  41      11.701   7.103   1.387  1.00  1.00            
ATOM    286   OG SER A  41      10.504   7.808   1.090  1.00  1.00            
ATOM    287    C SER A  41      12.838   9.233   1.764  1.00  1.00            
ATOM    288    O SER A  41      12.295  10.255   2.179  1.00  1.00            
ATOM    289    N SER A  42      13.732   9.241   0.752  1.00  1.00            
ATOM    290   CA SER A  42      14.052  10.473   0.099  1.00  1.00            
ATOM    291   CB SER A  42      15.553  10.794   0.113  1.00  1.00            
ATOM    292   OG SER A  42      16.049  10.774   1.439  1.00  1.00            
ATOM    293    C SER A  42      13.743  10.329  -1.349  1.00  1.00            
ATOM    294    O SER A  42      14.597   9.893  -2.118  1.00  1.00            
ATOM    295    N ASN A  43      12.518  10.701  -1.751  1.00  1.00            
ATOM    296   CA ASN A  43      12.154  10.722  -3.134  1.00  1.00            
ATOM    297   CB ASN A  43      11.988   9.350  -3.815  1.00  1.00            
ATOM    298   CG ASN A  43      13.350   8.912  -4.338  1.00  1.00            
ATOM    299  OD1 ASN A  43      13.926   7.931  -3.874  1.00  1.00            
ATOM    300  ND2 ASN A  43      13.894   9.676  -5.324  1.00  1.00            
ATOM    301    C ASN A  43      10.837  11.433  -3.220  1.00  1.00            
ATOM    302    O ASN A  43      10.025  11.363  -2.298  1.00  1.00            
ATOM    303    N VAL A  44      10.595  12.158  -4.333  4.00  1.00            
ATOM    304   CA VAL A  44       9.334  12.823  -4.503  4.00  1.00            
ATOM    305   CB VAL A  44       9.431  14.149  -5.199  4.00  1.00            
ATOM    306  CG1 VAL A  44       8.006  14.695  -5.390  4.00  1.00            
ATOM    307  CG2 VAL A  44      10.351  15.075  -4.384  4.00  1.00            
ATOM    308    C VAL A  44       8.529  11.918  -5.398  4.00  1.00            
ATOM    309    O VAL A  44       9.013  11.488  -6.442  4.00  1.00            
ATOM    310    N TRP A  45       7.281  11.582  -4.995  4.00  1.00            
ATOM    311   CA TRP A  45       6.424  10.722  -5.777  4.00  1.00            
ATOM    312   CB TRP A  45       5.988   9.434  -5.050  4.00  1.00            
ATOM    313   CG TRP A  45       7.045   8.385  -4.805  4.00  1.00            
ATOM    314  CD2 TRP A  45       6.761   6.976  -4.814  4.00  1.00            
ATOM    315  CD1 TRP A  45       8.380   8.508  -4.552  4.00  1.00            
ATOM    316  NE1 TRP A  45       8.946   7.263  -4.404  4.00  1.00            
ATOM    317  CE2 TRP A  45       7.961   6.312  -4.567  4.00  1.00            
ATOM    318  CE3 TRP A  45       5.597   6.294  -5.029  4.00  1.00            
ATOM    319  CZ2 TRP A  45       8.014   4.948  -4.536  4.00  1.00            
ATOM    320  CZ3 TRP A  45       5.648   4.919  -4.975  4.00  1.00            
ATOM    321  CH2 TRP A  45       6.836   4.262  -4.737  4.00  1.00            
ATOM    322    C TRP A  45       5.145  11.466  -5.979  4.00  1.00            
ATOM    323    O TRP A  45       4.713  12.214  -5.106  4.00  1.00            
ATOM    324    N VAL A  46       4.507  11.290  -7.150  4.00  1.00            
ATOM    325   CA VAL A  46       3.247  11.938  -7.350  4.00  1.00            
ATOM    326   CB VAL A  46       3.370  13.323  -7.921  4.00  1.00            
ATOM    327  CG1 VAL A  46       1.959  13.869  -8.193  4.00  1.00            
ATOM    328  CG2 VAL A  46       4.202  14.183  -6.954  4.00  1.00            
ATOM    329    C VAL A  46       2.472  11.109  -8.349  4.00  1.00            
ATOM    330    O VAL A  46       3.079  10.386  -9.139  4.00  1.00            
ATOM    331    N PRO A  47       1.155  11.162  -8.340  4.00  1.00            
ATOM    332   CA PRO A  47       0.388  10.396  -9.300  4.00  1.00            
ATOM    333   CD PRO A  47       0.440  11.306  -7.082  4.00  1.00            
ATOM    334   CB PRO A  47      -1.040  10.348  -8.761  4.00  1.00            
ATOM    335   CG PRO A  47      -0.849  10.481  -7.238  4.00  1.00            
ATOM    336    C PRO A  47       0.552  11.057 -10.642  4.00  1.00            
ATOM    337    O PRO A  47       0.664  12.278 -10.693  4.00  1.00            
ATOM    338    N SER A  48       0.582  10.258 -11.730  4.00  1.00            
ATOM    339   CA SER A  48       0.950  10.706 -13.045  4.00  1.00            
ATOM    340   CB SER A  48       1.547   9.583 -13.912  4.00  1.00            
ATOM    341   OG SER A  48       2.844   9.242 -13.446  4.00  1.00            
ATOM    342    C SER A  48       0.007  11.433 -13.949  4.00  1.00            
ATOM    343    O SER A  48       0.441  12.376 -14.609  4.00  1.00            
ATOM    344    N SER A  49      -1.276  11.041 -14.010  3.00  1.00            
ATOM    345   CA SER A  49      -2.183  11.479 -15.044  3.00  1.00            
ATOM    346   CB SER A  49      -2.080  12.963 -15.446  3.00  1.00            
ATOM    347   OG SER A  49      -3.017  13.255 -16.471  3.00  1.00            
ATOM    348    C SER A  49      -1.921  10.632 -16.242  3.00  1.00            
ATOM    349    O SER A  49      -2.769  10.506 -17.125  3.00  1.00            
ATOM    350    N LYS A  50      -0.725  10.021 -16.287  3.00  1.00            
ATOM    351   CA LYS A  50      -0.420   9.006 -17.248  3.00  1.00            
ATOM    352   CB LYS A  50       1.080   8.673 -17.324  3.00  1.00            
ATOM    353   CG LYS A  50       1.881   9.712 -18.104  3.00  1.00            
ATOM    354   CD LYS A  50       1.852  11.100 -17.469  3.00  1.00            
ATOM    355   CE LYS A  50       2.567  12.169 -18.293  3.00  1.00            
ATOM    356   NZ LYS A  50       2.400  13.489 -17.646  3.00  1.00            
ATOM    357    C LYS A  50      -1.118   7.782 -16.768  3.00  1.00            
ATOM    358    O LYS A  50      -1.575   6.947 -17.546  3.00  1.00            
ATOM    359    N CYS A  51      -1.224   7.686 -15.430  1.00  1.00            
ATOM    360   CA CYS A  51      -1.696   6.505 -14.779  1.00  1.00            
ATOM    361   CB CYS A  51      -1.671   6.588 -13.242  1.00  1.00            
ATOM    362   SG CYS A  51      -2.257   5.054 -12.458  1.00  1.00            
ATOM    363    C CYS A  51      -3.077   6.180 -15.206  1.00  1.00            
ATOM    364    O CYS A  51      -3.872   7.047 -15.569  1.00  1.00            
ATOM    365    N SER A  52      -3.364   4.868 -15.197  1.00  1.00            
ATOM    366   CA SER A  52      -4.640   4.385 -15.602  1.00  1.00            
ATOM    367   CB SER A  52      -4.637   2.892 -15.971  1.00  1.00            
ATOM    368   OG SER A  52      -3.802   2.677 -17.100  1.00  1.00            
ATOM    369    C SER A  52      -5.615   4.586 -14.484  1.00  1.00            
ATOM    370    O SER A  52      -5.251   4.544 -13.310  1.00  1.00            
ATOM    371    N ARG A  53      -6.891   4.833 -14.846  3.00  1.00            
ATOM    372   CA ARG A  53      -7.969   5.006 -13.912  3.00  1.00            
ATOM    373   CB ARG A  53      -9.284   5.508 -14.539  3.00  1.00            
ATOM    374   CG ARG A  53     -10.364   5.800 -13.491  3.00  1.00            
ATOM    375   CD ARG A  53     -11.629   6.460 -14.049  3.00  1.00            
ATOM    376   NE ARG A  53     -11.236   7.786 -14.609  3.00  1.00            
ATOM    377   CZ ARG A  53     -11.158   8.885 -13.801  3.00  1.00            
ATOM    378  NH1 ARG A  53     -11.420   8.772 -12.466  3.00  1.00            
ATOM    379  NH2 ARG A  53     -10.811  10.095 -14.326  3.00  1.00            
ATOM    380    C ARG A  53      -8.236   3.681 -13.296  3.00  1.00            
ATOM    381    O ARG A  53      -8.729   3.592 -12.171  3.00  1.00            
ATOM    382    N LEU A  54      -7.887   2.615 -14.036  3.00  1.00            
ATOM    383   CA LEU A  54      -8.165   1.274 -13.628  3.00  1.00            
ATOM    384   CB LEU A  54      -7.506   0.223 -14.537  3.00  1.00            
ATOM    385   CG LEU A  54      -8.016   0.252 -15.989  3.00  1.00            
ATOM    386  CD1 LEU A  54      -7.672   1.588 -16.667  3.00  1.00            
ATOM    387  CD2 LEU A  54      -7.516  -0.965 -16.784  3.00  1.00            
ATOM    388    C LEU A  54      -7.578   1.107 -12.262  3.00  1.00            
ATOM    389    O LEU A  54      -8.159   0.432 -11.416  3.00  1.00            
ATOM    390    N TYR A  55      -6.415   1.736 -12.007  1.00  1.00            
ATOM    391   CA TYR A  55      -5.765   1.609 -10.734  1.00  1.00            
ATOM    392   CB TYR A  55      -4.284   2.040 -10.824  1.00  1.00            
ATOM    393   CG TYR A  55      -3.589   1.923  -9.512  1.00  1.00            
ATOM    394  CD1 TYR A  55      -3.725   0.807  -8.716  1.00  1.00            
ATOM    395  CD2 TYR A  55      -2.720   2.914  -9.125  1.00  1.00            
ATOM    396  CE1 TYR A  55      -3.064   0.721  -7.512  1.00  1.00            
ATOM    397  CE2 TYR A  55      -2.054   2.830  -7.929  1.00  1.00            
ATOM    398   CZ TYR A  55      -2.230   1.739  -7.113  1.00  1.00            
ATOM    399   OH TYR A  55      -1.551   1.663  -5.879  1.00  1.00            
ATOM    400    C TYR A  55      -6.546   2.355  -9.688  1.00  1.00            
ATOM    401    O TYR A  55      -6.904   3.517  -9.873  1.00  1.00            
ATOM    402    N THR A  56      -6.854   1.668  -8.560  2.00  1.00            
ATOM    403   CA THR A  56      -7.623   2.238  -7.481  2.00  1.00            
ATOM    404   CB THR A  56      -7.798   1.293  -6.328  2.00  1.00            
ATOM    405  OG1 THR A  56      -6.534   0.936  -5.788  2.00  1.00            
ATOM    406  CG2 THR A  56      -8.533   0.037  -6.822  2.00  1.00            
ATOM    407    C THR A  56      -6.860   3.405  -6.998  2.00  1.00            
ATOM    408    O THR A  56      -7.403   4.499  -6.850  2.00  1.00            
ATOM    409    N ALA A  57      -5.557   3.214  -6.752  2.00  1.00            
ATOM    410   CA ALA A  57      -4.853   4.385  -6.382  2.00  1.00            
ATOM    411   CB ALA A  57      -3.472   4.160  -5.743  2.00  1.00            
ATOM    412    C ALA A  57      -4.744   5.161  -7.654  2.00  1.00            
ATOM    413    O ALA A  57      -4.847   4.604  -8.746  2.00  1.00            
ATOM    414    N CYS A  58      -4.580   6.484  -7.535  2.00  1.00            
ATOM    415   CA CYS A  58      -4.471   7.377  -8.651  2.00  1.00            
ATOM    416   CB CYS A  58      -3.548   6.850  -9.763  2.00  1.00            
ATOM    417   SG CYS A  58      -3.388   8.028 -11.139  2.00  1.00            
ATOM    418    C CYS A  58      -5.808   7.667  -9.253  2.00  1.00            
ATOM    419    O CYS A  58      -5.959   8.683  -9.930  2.00  1.00            
ATOM    420    N VAL A  59      -6.838   6.827  -9.036  2.00  1.00            
ATOM    421   CA VAL A  59      -8.090   7.266  -9.578  2.00  1.00            
ATOM    422   CB VAL A  59      -9.143   6.186  -9.635  2.00  1.00            
ATOM    423  CG1 VAL A  59      -9.468   5.678  -8.222  2.00  1.00            
ATOM    424  CG2 VAL A  59     -10.360   6.734 -10.401  2.00  1.00            
ATOM    425    C VAL A  59      -8.551   8.414  -8.733  2.00  1.00            
ATOM    426    O VAL A  59      -8.891   9.485  -9.234  2.00  1.00            
ATOM    427    N TYR A  60      -8.530   8.202  -7.403  3.00  1.00            
ATOM    428   CA TYR A  60      -8.967   9.152  -6.423  3.00  1.00            
ATOM    429   CB TYR A  60      -8.963   8.569  -5.000  3.00  1.00            
ATOM    430   CG TYR A  60      -9.977   7.486  -4.895  3.00  1.00            
ATOM    431  CD1 TYR A  60      -9.655   6.194  -5.240  3.00  1.00            
ATOM    432  CD2 TYR A  60     -11.248   7.762  -4.450  3.00  1.00            
ATOM    433  CE1 TYR A  60     -10.590   5.191  -5.141  3.00  1.00            
ATOM    434  CE2 TYR A  60     -12.189   6.764  -4.348  3.00  1.00            
ATOM    435   CZ TYR A  60     -11.859   5.476  -4.694  3.00  1.00            
ATOM    436   OH TYR A  60     -12.820   4.448  -4.590  3.00  1.00            
ATOM    437    C TYR A  60      -8.030  10.308  -6.347  3.00  1.00            
ATOM    438    O TYR A  60      -8.440  11.468  -6.344  3.00  1.00            
ATOM    439    N HIS A  61      -6.728   9.988  -6.295  1.00  1.00            
ATOM    440   CA HIS A  61      -5.700  10.951  -6.050  1.00  1.00            
ATOM    441  ND1 HIS A  61      -4.891   8.020  -4.828  1.00  1.00            
ATOM    442   CG HIS A  61      -4.397   9.296  -4.679  1.00  1.00            
ATOM    443   CB HIS A  61      -4.335  10.295  -5.796  1.00  1.00            
ATOM    444  NE2 HIS A  61      -4.271   8.217  -2.702  1.00  1.00            
ATOM    445  CD2 HIS A  61      -4.023   9.401  -3.375  1.00  1.00            
ATOM    446  CE1 HIS A  61      -4.793   7.418  -3.617  1.00  1.00            
ATOM    447    C HIS A  61      -5.564  11.839  -7.251  1.00  1.00            
ATOM    448    O HIS A  61      -6.076  11.544  -8.330  1.00  1.00            
ATOM    449    N LYS A  62      -4.865  12.976  -7.056  1.00  1.00            
ATOM    450   CA LYS A  62      -4.680  14.010  -8.034  1.00  1.00            
ATOM    451   CB LYS A  62      -4.081  15.301  -7.439  1.00  1.00            
ATOM    452   CG LYS A  62      -4.029  16.482  -8.414  1.00  1.00            
ATOM    453   CD LYS A  62      -5.404  17.056  -8.763  1.00  1.00            
ATOM    454   CE LYS A  62      -5.346  18.298  -9.655  1.00  1.00            
ATOM    455   NZ LYS A  62      -4.924  17.920 -11.022  1.00  1.00            
ATOM    456    C LYS A  62      -3.776  13.564  -9.121  1.00  1.00            
ATOM    457    O LYS A  62      -2.994  12.627  -8.973  1.00  1.00            
ATOM    458    N LEU A  63      -3.903  14.241 -10.276  1.00  1.00            
ATOM    459   CA LEU A  63      -3.080  13.916 -11.395  1.00  1.00            
ATOM    460   CB LEU A  63      -3.867  13.731 -12.701  1.00  1.00            
ATOM    461   CG LEU A  63      -4.847  12.545 -12.666  1.00  1.00            
ATOM    462  CD1 LEU A  63      -5.613  12.413 -13.992  1.00  1.00            
ATOM    463  CD2 LEU A  63      -4.130  11.245 -12.265  1.00  1.00            
ATOM    464    C LEU A  63      -2.137  15.058 -11.623  1.00  1.00            
ATOM    465    O LEU A  63      -2.472  16.222 -11.402  1.00  1.00            
ATOM    466    N PHE A  64      -0.904  14.727 -12.054  4.00  1.00            
ATOM    467   CA PHE A  64       0.154  15.674 -12.275  4.00  1.00            
ATOM    468   CB PHE A  64       1.528  14.999 -12.443  4.00  1.00            
ATOM    469   CG PHE A  64       2.545  16.069 -12.662  4.00  1.00            
ATOM    470  CD1 PHE A  64       3.113  16.736 -11.600  4.00  1.00            
ATOM    471  CD2 PHE A  64       2.936  16.400 -13.939  4.00  1.00            
ATOM    472  CE1 PHE A  64       4.051  17.722 -11.803  4.00  1.00            
ATOM    473  CE2 PHE A  64       3.871  17.385 -14.148  4.00  1.00            
ATOM    474   CZ PHE A  64       4.423  18.047 -13.083  4.00  1.00            
ATOM    475    C PHE A  64      -0.067  16.562 -13.471  4.00  1.00            
ATOM    476    O PHE A  64       0.184  17.764 -13.403  4.00  1.00            
ATOM    477    N ASP A  65      -0.565  16.009 -14.595  1.00  1.00            
ATOM    478   CA ASP A  65      -0.772  16.749 -15.817  1.00  1.00            
ATOM    479   CB ASP A  65      -1.804  17.879 -15.680  1.00  1.00            
ATOM    480   CG ASP A  65      -3.162  17.210 -15.548  1.00  1.00            
ATOM    481  OD1 ASP A  65      -3.175  15.964 -15.369  1.00  1.00            
ATOM    482  OD2 ASP A  65      -4.199  17.922 -15.634  1.00  1.00            
ATOM    483    C ASP A  65       0.460  17.303 -16.448  1.00  1.00            
ATOM    484    O ASP A  65       0.508  18.489 -16.770  1.00  1.00            
ATOM    485    N ALA A  66       1.506  16.474 -16.646  2.00  1.00            
ATOM    486   CA ALA A  66       2.553  17.015 -17.462  2.00  1.00            
ATOM    487   CB ALA A  66       3.744  16.066 -17.674  2.00  1.00            
ATOM    488    C ALA A  66       1.879  17.224 -18.779  2.00  1.00            
ATOM    489    O ALA A  66       1.358  16.281 -19.374  2.00  1.00            
ATOM    490    N SER A  67       1.861  18.481 -19.255  2.00  1.00            
ATOM    491   CA SER A  67       1.152  18.830 -20.452  2.00  1.00            
ATOM    492   CB SER A  67      -0.233  18.168 -20.568  2.00  1.00            
ATOM    493   OG SER A  67      -0.866  18.563 -21.776  2.00  1.00            
ATOM    494    C SER A  67       0.920  20.292 -20.297  2.00  1.00            
ATOM    495    O SER A  67       1.583  21.124 -20.914  2.00  1.00            
ATOM    496    N ASP A  68      -0.044  20.621 -19.419  2.00  1.00            
ATOM    497   CA ASP A  68      -0.440  21.969 -19.169  2.00  1.00            
ATOM    498   CB ASP A  68      -1.655  22.087 -18.226  2.00  1.00            
ATOM    499   CG ASP A  68      -1.313  21.529 -16.851  2.00  1.00            
ATOM    500  OD1 ASP A  68      -0.445  22.119 -16.156  2.00  1.00            
ATOM    501  OD2 ASP A  68      -1.933  20.500 -16.472  2.00  1.00            
ATOM    502    C ASP A  68       0.694  22.758 -18.609  2.00  1.00            
ATOM    503    O ASP A  68       0.819  23.949 -18.893  2.00  1.00            
ATOM    504    N SER A  69       1.569  22.124 -17.814  1.00  1.00            
ATOM    505   CA SER A  69       2.572  22.903 -17.159  1.00  1.00            
ATOM    506   CB SER A  69       3.416  22.104 -16.150  1.00  1.00            
ATOM    507   OG SER A  69       2.602  21.630 -15.088  1.00  1.00            
ATOM    508    C SER A  69       3.510  23.512 -18.134  1.00  1.00            
ATOM    509    O SER A  69       3.950  22.881 -19.093  1.00  1.00            
ATOM    510    N SER A  70       3.804  24.803 -17.896  3.00  1.00            
ATOM    511   CA SER A  70       4.764  25.520 -18.670  3.00  1.00            
ATOM    512   CB SER A  70       4.751  27.031 -18.380  3.00  1.00            
ATOM    513   OG SER A  70       3.500  27.594 -18.748  3.00  1.00            
ATOM    514    C SER A  70       6.104  25.003 -18.296  3.00  1.00            
ATOM    515    O SER A  70       6.961  24.790 -19.152  3.00  1.00            
ATOM    516    N SER A  71       6.315  24.765 -16.988  3.00  1.00            
ATOM    517   CA SER A  71       7.625  24.354 -16.605  3.00  1.00            
ATOM    518   CB SER A  71       8.196  25.179 -15.440  3.00  1.00            
ATOM    519   OG SER A  71       8.311  26.543 -15.819  3.00  1.00            
ATOM    520    C SER A  71       7.605  22.933 -16.166  3.00  1.00            
ATOM    521    O SER A  71       7.340  22.619 -15.008  3.00  1.00            
ATOM    522    N TYR A  72       7.885  22.036 -17.123  1.00  1.00            
ATOM    523   CA TYR A  72       8.065  20.645 -16.862  1.00  1.00            
ATOM    524   CB TYR A  72       6.842  19.790 -17.256  1.00  1.00            
ATOM    525   CG TYR A  72       6.674  19.890 -18.738  1.00  1.00            
ATOM    526  CD1 TYR A  72       5.935  20.907 -19.299  1.00  1.00            
ATOM    527  CD2 TYR A  72       7.272  18.970 -19.570  1.00  1.00            
ATOM    528  CE1 TYR A  72       5.793  20.997 -20.665  1.00  1.00            
ATOM    529  CE2 TYR A  72       7.136  19.055 -20.933  1.00  1.00            
ATOM    530   CZ TYR A  72       6.394  20.071 -21.484  1.00  1.00            
ATOM    531   OH TYR A  72       6.252  20.163 -22.884  1.00  1.00            
ATOM    532    C TYR A  72       9.187  20.303 -17.782  1.00  1.00            
ATOM    533    O TYR A  72       9.250  20.811 -18.900  1.00  1.00            
ATOM    534    N LYS A  73      10.132  19.464 -17.345  4.00  1.00            
ATOM    535   CA LYS A  73      11.165  19.096 -18.262  4.00  1.00            
ATOM    536   CB LYS A  73      12.574  19.173 -17.656  4.00  1.00            
ATOM    537   CG LYS A  73      13.694  18.843 -18.643  4.00  1.00            
ATOM    538   CD LYS A  73      15.086  19.145 -18.086  4.00  1.00            
ATOM    539   CE LYS A  73      16.225  18.807 -19.050  4.00  1.00            
ATOM    540   NZ LYS A  73      16.432  19.925 -19.996  4.00  1.00            
ATOM    541    C LYS A  73      10.889  17.662 -18.539  4.00  1.00            
ATOM    542    O LYS A  73      10.231  16.995 -17.740  4.00  1.00            
ATOM    543    N HIS A  74      11.352  17.136 -19.684  4.00  1.00            
ATOM    544   CA HIS A  74      11.037  15.761 -19.902  4.00  1.00            
ATOM    545  ND1 HIS A  74      11.996  16.813 -22.890  4.00  1.00            
ATOM    546   CG HIS A  74      11.538  15.605 -22.412  4.00  1.00            
ATOM    547   CB HIS A  74      10.519  15.453 -21.322  4.00  1.00            
ATOM    548  NE2 HIS A  74      13.032  15.231 -24.062  4.00  1.00            
ATOM    549  CD2 HIS A  74      12.182  14.651 -23.138  4.00  1.00            
ATOM    550  CE1 HIS A  74      12.887  16.532 -23.875  4.00  1.00            
ATOM    551    C HIS A  74      12.250  14.948 -19.647  4.00  1.00            
ATOM    552    O HIS A  74      13.281  15.083 -20.304  4.00  1.00            
ATOM    553    N ASN A  75      12.131  14.085 -18.630  4.00  1.00            
ATOM    554   CA ASN A  75      13.160  13.171 -18.272  4.00  1.00            
ATOM    555   CB ASN A  75      13.671  13.372 -16.836  4.00  1.00            
ATOM    556   CG ASN A  75      14.283  14.762 -16.737  4.00  1.00            
ATOM    557  OD1 ASN A  75      15.356  15.026 -17.278  4.00  1.00            
ATOM    558  ND2 ASN A  75      13.576  15.683 -16.028  4.00  1.00            
ATOM    559    C ASN A  75      12.456  11.864 -18.295  4.00  1.00            
ATOM    560    O ASN A  75      11.233  11.814 -18.167  4.00  1.00            
ATOM    561    N GLY A  76      13.186  10.762 -18.510  4.00  1.00            
ATOM    562   CA GLY A  76      12.469   9.531 -18.476  4.00  1.00            
ATOM    563    C GLY A  76      13.439   8.465 -18.118  4.00  1.00            
ATOM    564    O GLY A  76      14.173   7.950 -18.961  4.00  1.00            
ATOM    565    N THR A  77      13.458   8.126 -16.823  4.00  1.00            
ATOM    566   CA THR A  77      14.231   7.038 -16.325  4.00  1.00            
ATOM    567   CB THR A  77      15.336   7.442 -15.391  4.00  1.00            
ATOM    568  OG1 THR A  77      16.223   8.343 -16.035  4.00  1.00            
ATOM    569  CG2 THR A  77      16.098   6.178 -14.954  4.00  1.00            
ATOM    570    C THR A  77      13.230   6.311 -15.504  4.00  1.00            
ATOM    571    O THR A  77      12.383   6.936 -14.869  4.00  1.00            
ATOM    572    N GLU A  78      13.262   4.973 -15.503  4.00  1.00            
ATOM    573   CA GLU A  78      12.247   4.359 -14.712  4.00  1.00            
ATOM    574   CB GLU A  78      11.998   2.872 -15.011  4.00  1.00            
ATOM    575   CG GLU A  78      10.807   2.323 -14.219  4.00  1.00            
ATOM    576   CD GLU A  78      10.605   0.855 -14.565  4.00  1.00            
ATOM    577  OE1 GLU A  78      11.313   0.001 -13.966  4.00  1.00            
ATOM    578  OE2 GLU A  78       9.735   0.566 -15.429  4.00  1.00            
ATOM    579    C GLU A  78      12.657   4.453 -13.287  4.00  1.00            
ATOM    580    O GLU A  78      13.841   4.424 -12.958  4.00  1.00            
ATOM    581    N LEU A  79      11.653   4.598 -12.408  4.00  1.00            
ATOM    582   CA LEU A  79      11.874   4.641 -10.997  4.00  1.00            
ATOM    583   CB LEU A  79      11.220   5.882 -10.355  4.00  1.00            
ATOM    584   CG LEU A  79      11.395   6.022  -8.831  4.00  1.00            
ATOM    585  CD1 LEU A  79      12.857   6.281  -8.444  4.00  1.00            
ATOM    586  CD2 LEU A  79      10.432   7.082  -8.268  4.00  1.00            
ATOM    587    C LEU A  79      11.158   3.450 -10.459  4.00  1.00            
ATOM    588    O LEU A  79       9.962   3.284 -10.697  4.00  1.00            
ATOM    589    N THR A  80      11.864   2.566  -9.731  4.00  1.00            
ATOM    590   CA THR A  80      11.149   1.423  -9.256  4.00  1.00            
ATOM    591   CB THR A  80      11.512   0.150  -9.964  4.00  1.00            
ATOM    592  OG1 THR A  80      10.641  -0.900  -9.565  4.00  1.00            
ATOM    593  CG2 THR A  80      12.970  -0.205  -9.627  4.00  1.00            
ATOM    594    C THR A  80      11.423   1.206  -7.800  4.00  1.00            
ATOM    595    O THR A  80      12.565   1.287  -7.349  4.00  1.00            
ATOM    596    N LEU A  81      10.349   0.946  -7.023  4.00  1.00            
ATOM    597   CA LEU A  81      10.480   0.591  -5.638  4.00  1.00            
ATOM    598   CB LEU A  81      10.101   1.678  -4.632  4.00  1.00            
ATOM    599   CG LEU A  81      11.207   2.728  -4.488  4.00  1.00            
ATOM    600  CD1 LEU A  81      10.929   3.708  -3.337  4.00  1.00            
ATOM    601  CD2 LEU A  81      12.568   2.026  -4.359  4.00  1.00            
ATOM    602    C LEU A  81       9.629  -0.627  -5.384  4.00  1.00            
ATOM    603    O LEU A  81       8.512  -0.722  -5.888  4.00  1.00            
ATOM    604    N ARG A  82      10.154  -1.600  -4.601  4.00  1.00            
ATOM    605   CA ARG A  82       9.511  -2.869  -4.339  4.00  1.00            
ATOM    606   CB ARG A  82      10.439  -3.803  -3.535  4.00  1.00            
ATOM    607   CG ARG A  82       9.921  -5.225  -3.301  4.00  1.00            
ATOM    608   CD ARG A  82      10.952  -6.101  -2.578  4.00  1.00            
ATOM    609   NE ARG A  82      10.335  -7.420  -2.254  4.00  1.00            
ATOM    610   CZ ARG A  82      10.364  -8.458  -3.141  4.00  1.00            
ATOM    611  NH1 ARG A  82      10.877  -8.290  -4.396  4.00  1.00            
ATOM    612  NH2 ARG A  82       9.878  -9.677  -2.762  4.00  1.00            
ATOM    613    C ARG A  82       8.203  -2.716  -3.589  4.00  1.00            
ATOM    614    O ARG A  82       7.176  -3.213  -4.040  4.00  1.00            
ATOM    615    N TYR A  83       8.195  -2.013  -2.436  4.00  1.00            
ATOM    616   CA TYR A  83       6.998  -1.670  -1.694  4.00  1.00            
ATOM    617   CB TYR A  83       6.028  -0.819  -2.539  4.00  1.00            
ATOM    618   CG TYR A  83       6.475   0.589  -2.377  4.00  1.00            
ATOM    619  CD1 TYR A  83       7.719   1.006  -2.787  4.00  1.00            
ATOM    620  CD2 TYR A  83       5.612   1.502  -1.826  4.00  1.00            
ATOM    621  CE1 TYR A  83       8.093   2.317  -2.596  4.00  1.00            
ATOM    622  CE2 TYR A  83       5.983   2.807  -1.640  4.00  1.00            
ATOM    623   CZ TYR A  83       7.232   3.214  -2.019  4.00  1.00            
ATOM    624   OH TYR A  83       7.609   4.558  -1.818  4.00  1.00            
ATOM    625    C TYR A  83       6.182  -2.720  -0.993  4.00  1.00            
ATOM    626    O TYR A  83       5.026  -2.440  -0.683  4.00  1.00            
ATOM    627    N SER A  84       6.703  -3.924  -0.707  3.00  1.00            
ATOM    628   CA SER A  84       5.990  -4.842   0.155  3.00  1.00            
ATOM    629   CB SER A  84       5.904  -4.379   1.623  3.00  1.00            
ATOM    630   OG SER A  84       5.017  -3.277   1.754  3.00  1.00            
ATOM    631    C SER A  84       4.600  -5.116  -0.320  3.00  1.00            
ATOM    632    O SER A  84       3.753  -5.575   0.446  3.00  1.00            
ATOM    633    N THR A  85       4.331  -4.863  -1.607  3.00  1.00            
ATOM    634   CA THR A  85       3.034  -5.106  -2.161  3.00  1.00            
ATOM    635   CB THR A  85       2.139  -3.901  -2.117  3.00  1.00            
ATOM    636  OG1 THR A  85       2.009  -3.456  -0.774  3.00  1.00            
ATOM    637  CG2 THR A  85       0.748  -4.286  -2.653  3.00  1.00            
ATOM    638    C THR A  85       3.361  -5.442  -3.585  3.00  1.00            
ATOM    639    O THR A  85       4.131  -6.366  -3.840  3.00  1.00            
ATOM    640    N GLY A  86       2.783  -4.715  -4.556  4.00  1.00            
ATOM    641   CA GLY A  86       3.148  -4.946  -5.921  4.00  1.00            
ATOM    642    C GLY A  86       4.305  -4.037  -6.180  4.00  1.00            
ATOM    643    O GLY A  86       4.997  -3.651  -5.244  4.00  1.00            
ATOM    644    N THR A  87       4.559  -3.660  -7.450  4.00  1.00            
ATOM    645   CA THR A  87       5.706  -2.827  -7.678  4.00  1.00            
ATOM    646   CB THR A  87       6.636  -3.343  -8.741  4.00  1.00            
ATOM    647  OG1 THR A  87       5.961  -3.431  -9.988  4.00  1.00            
ATOM    648  CG2 THR A  87       7.169  -4.724  -8.320  4.00  1.00            
ATOM    649    C THR A  87       5.286  -1.459  -8.089  4.00  1.00            
ATOM    650    O THR A  87       4.381  -1.285  -8.903  4.00  1.00            
ATOM    651    N VAL A  88       5.951  -0.442  -7.506  4.00  1.00            
ATOM    652   CA VAL A  88       5.674   0.909  -7.882  4.00  1.00            
ATOM    653   CB VAL A  88       6.121   1.928  -6.872  4.00  1.00            
ATOM    654  CG1 VAL A  88       5.325   1.708  -5.574  4.00  1.00            
ATOM    655  CG2 VAL A  88       7.643   1.816  -6.684  4.00  1.00            
ATOM    656    C VAL A  88       6.442   1.143  -9.143  4.00  1.00            
ATOM    657    O VAL A  88       7.620   0.801  -9.239  4.00  1.00            
ATOM    658    N SER A  89       5.781   1.720 -10.160  4.00  1.00            
ATOM    659   CA SER A  89       6.460   1.977 -11.394  4.00  1.00            
ATOM    660   CB SER A  89       5.790   1.328 -12.617  4.00  1.00            
ATOM    661   OG SER A  89       4.522   1.926 -12.846  4.00  1.00            
ATOM    662    C SER A  89       6.385   3.435 -11.587  4.00  1.00            
ATOM    663    O SER A  89       5.513   4.097 -11.027  4.00  1.00            
ATOM    664    N GLY A  90       7.319   3.990 -12.368  4.00  1.00            
ATOM    665   CA GLY A  90       7.199   5.394 -12.528  4.00  1.00            
ATOM    666    C GLY A  90       8.311   5.887 -13.376  4.00  1.00            
ATOM    667    O GLY A  90       9.176   5.130 -13.814  4.00  1.00            
ATOM    668    N PHE A  91       8.296   7.207 -13.630  4.00  1.00            
ATOM    669   CA PHE A  91       9.316   7.790 -14.435  4.00  1.00            
ATOM    670   CB PHE A  91       8.838   8.194 -15.839  4.00  1.00            
ATOM    671   CG PHE A  91       8.456   6.937 -16.536  4.00  1.00            
ATOM    672  CD1 PHE A  91       7.197   6.408 -16.376  4.00  1.00            
ATOM    673  CD2 PHE A  91       9.358   6.286 -17.344  4.00  1.00            
ATOM    674  CE1 PHE A  91       6.838   5.246 -17.017  4.00  1.00            
ATOM    675  CE2 PHE A  91       9.006   5.122 -17.987  4.00  1.00            
ATOM    676   CZ PHE A  91       7.745   4.602 -17.824  4.00  1.00            
ATOM    677    C PHE A  91       9.772   9.047 -13.752  4.00  1.00            
ATOM    678    O PHE A  91       9.115   9.526 -12.828  4.00  1.00            
ATOM    679    N LEU A  92      10.927   9.610 -14.181  4.00  1.00            
ATOM    680   CA LEU A  92      11.447  10.802 -13.559  4.00  1.00            
ATOM    681   CB LEU A  92      12.937  10.723 -13.173  4.00  1.00            
ATOM    682   CG LEU A  92      13.241   9.770 -12.001  4.00  1.00            
ATOM    683  CD1 LEU A  92      12.967   8.300 -12.364  4.00  1.00            
ATOM    684  CD2 LEU A  92      14.659  10.003 -11.454  4.00  1.00            
ATOM    685    C LEU A  92      11.288  11.994 -14.479  4.00  1.00            
ATOM    686    O LEU A  92      11.618  11.919 -15.661  4.00  1.00            
ATOM    687    N SER A  93      10.769  13.134 -13.948  4.00  1.00            
ATOM    688   CA SER A  93      10.597  14.361 -14.702  4.00  1.00            
ATOM    689   CB SER A  93       9.162  14.582 -15.216  4.00  1.00            
ATOM    690   OG SER A  93       8.275  14.789 -14.128  4.00  1.00            
ATOM    691    C SER A  93      10.928  15.514 -13.777  4.00  1.00            
ATOM    692    O SER A  93      10.955  15.346 -12.558  4.00  1.00            
ATOM    693    N GLN A  94      11.208  16.720 -14.338  4.00  1.00            
ATOM    694   CA GLN A  94      11.546  17.886 -13.548  4.00  1.00            
ATOM    695   CB GLN A  94      12.719  18.722 -14.087  4.00  1.00            
ATOM    696   CG GLN A  94      12.929  19.999 -13.265  4.00  1.00            
ATOM    697   CD GLN A  94      13.936  20.898 -13.970  4.00  1.00            
ATOM    698  OE1 GLN A  94      13.920  22.116 -13.798  4.00  1.00            
ATOM    699  NE2 GLN A  94      14.837  20.288 -14.784  4.00  1.00            
ATOM    700    C GLN A  94      10.385  18.824 -13.556  4.00  1.00            
ATOM    701    O GLN A  94       9.633  18.886 -14.528  4.00  1.00            
ATOM    702    N ASP A  95      10.213  19.573 -12.445  4.00  1.00            
ATOM    703   CA ASP A  95       9.148  20.529 -12.365  4.00  1.00            
ATOM    704   CB ASP A  95       7.818  19.898 -11.937  4.00  1.00            
ATOM    705   CG ASP A  95       7.322  19.006 -13.063  4.00  1.00            
ATOM    706  OD1 ASP A  95       7.151  19.529 -14.196  4.00  1.00            
ATOM    707  OD2 ASP A  95       7.118  17.790 -12.805  4.00  1.00            
ATOM    708    C ASP A  95       9.500  21.568 -11.333  4.00  1.00            
ATOM    709    O ASP A  95      10.255  21.296 -10.401  4.00  1.00            
ATOM    710    N ILE A  96       8.968  22.806 -11.485  4.00  1.00            
ATOM    711   CA ILE A  96       9.198  23.842 -10.511  4.00  1.00            
ATOM    712   CB ILE A  96       9.024  25.241 -11.037  4.00  1.00            
ATOM    713  CG1 ILE A  96      10.116  25.540 -12.083  4.00  1.00            
ATOM    714  CG2 ILE A  96       9.020  26.212  -9.843  4.00  1.00            
ATOM    715  CD1 ILE A  96       9.924  26.854 -12.840  4.00  1.00            
ATOM    716    C ILE A  96       8.207  23.601  -9.420  4.00  1.00            
ATOM    717    O ILE A  96       7.019  23.416  -9.676  4.00  1.00            
ATOM    718    N ILE A  97       8.685  23.574  -8.162  4.00  1.00            
ATOM    719   CA ILE A  97       7.817  23.234  -7.079  4.00  1.00            
ATOM    720   CB ILE A  97       8.218  21.980  -6.357  4.00  1.00            
ATOM    721  CG1 ILE A  97       7.086  21.514  -5.429  4.00  1.00            
ATOM    722  CG2 ILE A  97       9.544  22.251  -5.629  4.00  1.00            
ATOM    723  CD1 ILE A  97       7.282  20.096  -4.898  4.00  1.00            
ATOM    724    C ILE A  97       7.786  24.317  -6.085  4.00  1.00            
ATOM    725    O ILE A  97       8.772  25.014  -5.860  4.00  1.00            
ATOM    726    N THR A  98       6.611  24.502  -5.471  4.00  1.00            
ATOM    727   CA THR A  98       6.551  25.520  -4.488  4.00  1.00            
ATOM    728   CB THR A  98       5.477  26.546  -4.731  4.00  1.00            
ATOM    729  OG1 THR A  98       5.605  27.616  -3.807  4.00  1.00            
ATOM    730  CG2 THR A  98       4.089  25.892  -4.609  4.00  1.00            
ATOM    731    C THR A  98       6.311  24.874  -3.167  4.00  1.00            
ATOM    732    O THR A  98       5.375  24.095  -2.992  4.00  1.00            
ATOM    733    N VAL A  99       7.196  25.152  -2.194  4.00  1.00            
ATOM    734   CA VAL A  99       6.985  24.565  -0.915  4.00  1.00            
ATOM    735   CB VAL A  99       8.113  23.672  -0.487  4.00  1.00            
ATOM    736  CG1 VAL A  99       7.843  23.176   0.945  4.00  1.00            
ATOM    737  CG2 VAL A  99       8.261  22.547  -1.526  4.00  1.00            
ATOM    738    C VAL A  99       6.885  25.656   0.094  4.00  1.00            
ATOM    739    O VAL A  99       7.904  26.139   0.585  4.00  1.00            
ATOM    740    N GLY A 100       5.643  26.077   0.405  3.00  1.00            
ATOM    741   CA GLY A 100       5.373  27.000   1.471  3.00  1.00            
ATOM    742    C GLY A 100       6.295  28.182   1.424  3.00  1.00            
ATOM    743    O GLY A 100       6.912  28.514   2.434  3.00  1.00            
ATOM    744    N GLY A 101       6.437  28.852   0.264  3.00  1.00            
ATOM    745   CA GLY A 101       7.278  30.018   0.255  3.00  1.00            
ATOM    746    C GLY A 101       8.567  29.746  -0.452  3.00  1.00            
ATOM    747    O GLY A 101       9.291  30.683  -0.786  3.00  1.00            
ATOM    748    N ILE A 102       8.912  28.474  -0.713  4.00  1.00            
ATOM    749   CA ILE A 102      10.156  28.285  -1.401  4.00  1.00            
ATOM    750   CB ILE A 102      11.099  27.337  -0.719  4.00  1.00            
ATOM    751  CG1 ILE A 102      10.484  25.929  -0.637  4.00  1.00            
ATOM    752  CG2 ILE A 102      11.486  27.944   0.640  4.00  1.00            
ATOM    753  CD1 ILE A 102      11.486  24.838  -0.255  4.00  1.00            
ATOM    754    C ILE A 102       9.864  27.732  -2.752  4.00  1.00            
ATOM    755    O ILE A 102       9.137  26.753  -2.892  4.00  1.00            
ATOM    756    N THR A 103      10.420  28.361  -3.802  4.00  1.00            
ATOM    757   CA THR A 103      10.193  27.825  -5.108  4.00  1.00            
ATOM    758   CB THR A 103       9.952  28.868  -6.168  4.00  1.00            
ATOM    759  OG1 THR A 103       9.617  28.247  -7.400  4.00  1.00            
ATOM    760  CG2 THR A 103      11.211  29.737  -6.330  4.00  1.00            
ATOM    761    C THR A 103      11.420  27.077  -5.457  4.00  1.00            
ATOM    762    O THR A 103      12.534  27.571  -5.294  4.00  1.00            
ATOM    763    N VAL A 104      11.252  25.831  -5.923  4.00  1.00            
ATOM    764   CA VAL A 104      12.448  25.110  -6.168  4.00  1.00            
ATOM    765   CB VAL A 104      12.793  24.152  -5.063  4.00  1.00            
ATOM    766  CG1 VAL A 104      14.059  23.373  -5.456  4.00  1.00            
ATOM    767  CG2 VAL A 104      12.926  24.941  -3.750  4.00  1.00            
ATOM    768    C VAL A 104      12.323  24.300  -7.401  4.00  1.00            
ATOM    769    O VAL A 104      11.245  23.830  -7.748  4.00  1.00            
ATOM    770    N THR A 105      13.448  24.121  -8.113  4.00  1.00            
ATOM    771   CA THR A 105      13.387  23.255  -9.242  4.00  1.00            
ATOM    772   CB THR A 105      14.482  23.492 -10.242  4.00  1.00            
ATOM    773  OG1 THR A 105      15.753  23.319  -9.634  4.00  1.00            
ATOM    774  CG2 THR A 105      14.341  24.922 -10.793  4.00  1.00            
ATOM    775    C THR A 105      13.510  21.875  -8.683  4.00  1.00            
ATOM    776    O THR A 105      14.324  21.641  -7.789  4.00  1.00            
ATOM    777    N GLN A 106      12.699  20.915  -9.169  4.00  1.00            
ATOM    778   CA GLN A 106      12.766  19.634  -8.527  4.00  1.00            
ATOM    779   CB GLN A 106      11.601  19.367  -7.557  4.00  1.00            
ATOM    780   CG GLN A 106      11.663  20.192  -6.271  4.00  1.00            
ATOM    781   CD GLN A 106      12.708  19.558  -5.363  4.00  1.00            
ATOM    782  OE1 GLN A 106      13.730  20.166  -5.051  4.00  1.00            
ATOM    783  NE2 GLN A 106      12.446  18.296  -4.926  4.00  1.00            
ATOM    784    C GLN A 106      12.758  18.508  -9.511  4.00  1.00            
ATOM    785    O GLN A 106      12.362  18.660 -10.666  4.00  1.00            
ATOM    786    N MET A 107      13.233  17.332  -9.036  4.00  1.00            
ATOM    787   CA MET A 107      13.210  16.108  -9.785  4.00  1.00            
ATOM    788   CB MET A 107      14.523  15.311  -9.748  4.00  1.00            
ATOM    789   CG MET A 107      14.500  14.102 -10.684  4.00  1.00            
ATOM    790   SD MET A 107      14.324  14.529 -12.445  4.00  1.00            
ATOM    791   CE MET A 107      15.860  15.491 -12.572  4.00  1.00            
ATOM    792    C MET A 107      12.124  15.299  -9.149  4.00  1.00            
ATOM    793    O MET A 107      11.924  15.379  -7.939  4.00  1.00            
ATOM    794    N PHE A 108      11.369  14.507  -9.938  4.00  1.00            
ATOM    795   CA PHE A 108      10.240  13.871  -9.320  4.00  1.00            
ATOM    796   CB PHE A 108       8.900  14.523  -9.704  4.00  1.00            
ATOM    797   CG PHE A 108       8.883  15.945  -9.261  4.00  1.00            
ATOM    798  CD1 PHE A 108       9.506  16.918 -10.009  4.00  1.00            
ATOM    799  CD2 PHE A 108       8.227  16.310  -8.108  4.00  1.00            
ATOM    800  CE1 PHE A 108       9.485  18.232  -9.606  4.00  1.00            
ATOM    801  CE2 PHE A 108       8.203  17.623  -7.700  4.00  1.00            
ATOM    802   CZ PHE A 108       8.833  18.587  -8.449  4.00  1.00            
ATOM    803    C PHE A 108      10.112  12.474  -9.774  4.00  1.00            
ATOM    804    O PHE A 108      10.853  11.983 -10.623  4.00  1.00            
ATOM    805    N GLY A 109       9.133  11.797  -9.152  4.00  1.00            
ATOM    806   CA GLY A 109       8.810  10.471  -9.532  4.00  1.00            
ATOM    807    C GLY A 109       7.319  10.444  -9.734  4.00  1.00            
ATOM    808    O GLY A 109       6.559  10.334  -8.773  4.00  1.00            
ATOM    809    N GLU A 110       6.863  10.543 -11.004  4.00  1.00            
ATOM    810   CA GLU A 110       5.457  10.498 -11.329  4.00  1.00            
ATOM    811   CB GLU A 110       5.147  11.032 -12.736  4.00  1.00            
ATOM    812   CG GLU A 110       5.574  12.489 -12.940  4.00  1.00            
ATOM    813   CD GLU A 110       4.848  13.347 -11.917  4.00  1.00            
ATOM    814  OE1 GLU A 110       3.948  12.803 -11.221  4.00  1.00            
ATOM    815  OE2 GLU A 110       5.185  14.556 -11.813  4.00  1.00            
ATOM    816    C GLU A 110       5.118   9.026 -11.304  4.00  1.00            
ATOM    817    O GLU A 110       6.009   8.200 -11.496  4.00  1.00            
ATOM    818    N VAL A 111       3.844   8.629 -11.057  4.00  1.00            
ATOM    819   CA VAL A 111       3.596   7.208 -10.960  4.00  1.00            
ATOM    820   CB VAL A 111       3.163   6.773  -9.594  4.00  1.00            
ATOM    821  CG1 VAL A 111       2.892   5.258  -9.637  4.00  1.00            
ATOM    822  CG2 VAL A 111       4.231   7.202  -8.572  4.00  1.00            
ATOM    823    C VAL A 111       2.535   6.748 -11.910  4.00  1.00            
ATOM    824    O VAL A 111       1.541   7.431 -12.154  4.00  1.00            
ATOM    825    N THR A 112       2.760   5.542 -12.469  4.00  1.00            
ATOM    826   CA THR A 112       1.841   4.841 -13.320  4.00  1.00            
ATOM    827   CB THR A 112       2.522   4.026 -14.383  4.00  1.00            
ATOM    828  OG1 THR A 112       3.347   4.857 -15.186  4.00  1.00            
ATOM    829  CG2 THR A 112       1.451   3.355 -15.263  4.00  1.00            
ATOM    830    C THR A 112       1.179   3.892 -12.382  4.00  1.00            
ATOM    831    O THR A 112       0.408   4.288 -11.509  4.00  1.00            
ATOM    832    N GLU A 113       1.489   2.596 -12.545  4.00  1.00            
ATOM    833   CA GLU A 113       0.941   1.577 -11.714  4.00  1.00            
ATOM    834   CB GLU A 113       1.249   0.160 -12.226  4.00  1.00            
ATOM    835   CG GLU A 113       0.679  -0.964 -11.361  4.00  1.00            
ATOM    836   CD GLU A 113       1.344  -2.258 -11.810  4.00  1.00            
ATOM    837  OE1 GLU A 113       2.567  -2.402 -11.548  4.00  1.00            
ATOM    838  OE2 GLU A 113       0.650  -3.111 -12.423  4.00  1.00            
ATOM    839    C GLU A 113       1.558   1.670 -10.354  4.00  1.00            
ATOM    840    O GLU A 113       2.679   2.148 -10.183  4.00  1.00            
ATOM    841    N MET A 114       0.782   1.238  -9.344  1.00  1.00            
ATOM    842   CA MET A 114       1.187   1.134  -7.972  1.00  1.00            
ATOM    843   CB MET A 114       0.833   2.356  -7.102  1.00  1.00            
ATOM    844   CG MET A 114       1.466   3.710  -7.434  1.00  1.00            
ATOM    845   SD MET A 114       0.899   5.010  -6.287  1.00  1.00            
ATOM    846   CE MET A 114       1.861   6.381  -6.980  1.00  1.00            
ATOM    847    C MET A 114       0.295   0.023  -7.484  1.00  1.00            
ATOM    848    O MET A 114      -0.532  -0.474  -8.244  1.00  1.00            
ATOM    849    N PRO A 115       0.450  -0.408  -6.264  1.00  1.00            
ATOM    850   CA PRO A 115      -0.344  -1.472  -5.698  1.00  1.00            
ATOM    851   CD PRO A 115       1.649  -0.139  -5.502  1.00  1.00            
ATOM    852   CB PRO A 115       0.320  -1.810  -4.356  1.00  1.00            
ATOM    853   CG PRO A 115       1.301  -0.649  -4.096  1.00  1.00            
ATOM    854    C PRO A 115      -1.830  -1.475  -5.625  1.00  1.00            
ATOM    855    O PRO A 115      -2.435  -2.261  -6.354  1.00  1.00            
ATOM    856    N ALA A 116      -2.424  -0.592  -4.791  2.00  1.00            
ATOM    857   CA ALA A 116      -3.829  -0.609  -4.500  2.00  1.00            
ATOM    858   CB ALA A 116      -4.524  -1.978  -4.633  2.00  1.00            
ATOM    859    C ALA A 116      -3.896  -0.278  -3.040  2.00  1.00            
ATOM    860    O ALA A 116      -4.161   0.859  -2.649  2.00  1.00            
ATOM    861    N LEU A 117      -3.612  -1.305  -2.213  2.00  1.00            
ATOM    862   CA LEU A 117      -3.839  -1.292  -0.799  2.00  1.00            
ATOM    863   CB LEU A 117      -3.484  -2.622  -0.103  2.00  1.00            
ATOM    864   CG LEU A 117      -3.725  -2.579   1.419  2.00  1.00            
ATOM    865  CD1 LEU A 117      -5.202  -2.311   1.752  2.00  1.00            
ATOM    866  CD2 LEU A 117      -3.174  -3.839   2.107  2.00  1.00            
ATOM    867    C LEU A 117      -3.203  -0.203   0.008  2.00  1.00            
ATOM    868    O LEU A 117      -3.959   0.529   0.645  2.00  1.00            
ATOM    869    N PRO A 118      -1.926   0.037   0.056  2.00  1.00            
ATOM    870   CA PRO A 118      -1.534   1.128   0.907  2.00  1.00            
ATOM    871   CD PRO A 118      -0.924  -1.016   0.024  2.00  1.00            
ATOM    872   CB PRO A 118      -0.028   0.973   1.109  2.00  1.00            
ATOM    873   CG PRO A 118       0.195  -0.546   0.971  2.00  1.00            
ATOM    874    C PRO A 118      -1.965   2.448   0.358  2.00  1.00            
ATOM    875    O PRO A 118      -2.256   3.359   1.131  2.00  1.00            
ATOM    876    N PHE A 119      -1.979   2.564  -0.980  2.00  1.00            
ATOM    877   CA PHE A 119      -2.247   3.799  -1.655  2.00  1.00            
ATOM    878   CB PHE A 119      -1.759   3.799  -3.115  2.00  1.00            
ATOM    879   CG PHE A 119      -0.291   4.066  -3.096  2.00  1.00            
ATOM    880  CD1 PHE A 119       0.624   3.043  -3.003  2.00  1.00            
ATOM    881  CD2 PHE A 119       0.165   5.363  -3.162  2.00  1.00            
ATOM    882  CE1 PHE A 119       1.974   3.310  -2.983  2.00  1.00            
ATOM    883  CE2 PHE A 119       1.512   5.636  -3.142  2.00  1.00            
ATOM    884   CZ PHE A 119       2.421   4.608  -3.054  2.00  1.00            
ATOM    885    C PHE A 119      -3.648   4.315  -1.661  2.00  1.00            
ATOM    886    O PHE A 119      -3.860   5.488  -1.357  2.00  1.00            
ATOM    887    N MET A 120      -4.637   3.471  -2.008  3.00  1.00            
ATOM    888   CA MET A 120      -5.995   3.935  -2.101  3.00  1.00            
ATOM    889   CB MET A 120      -6.969   2.785  -2.417  3.00  1.00            
ATOM    890   CG MET A 120      -8.441   3.192  -2.492  3.00  1.00            
ATOM    891   SD MET A 120      -9.559   1.807  -2.868  3.00  1.00            
ATOM    892   CE MET A 120     -11.102   2.729  -2.618  3.00  1.00            
ATOM    893    C MET A 120      -6.285   4.407  -0.727  3.00  1.00            
ATOM    894    O MET A 120      -6.964   5.412  -0.523  3.00  1.00            
ATOM    895    N LEU A 121      -5.743   3.683   0.265  3.00  1.00            
ATOM    896   CA LEU A 121      -5.947   4.162   1.587  3.00  1.00            
ATOM    897   CB LEU A 121      -5.873   3.073   2.670  3.00  1.00            
ATOM    898   CG LEU A 121      -7.005   2.036   2.576  3.00  1.00            
ATOM    899  CD1 LEU A 121      -6.916   1.226   1.275  3.00  1.00            
ATOM    900  CD2 LEU A 121      -7.048   1.144   3.827  3.00  1.00            
ATOM    901    C LEU A 121      -4.877   5.146   1.885  3.00  1.00            
ATOM    902    O LEU A 121      -3.980   4.895   2.688  3.00  1.00            
ATOM    903    N ALA A 122      -4.952   6.307   1.221  1.00  1.00            
ATOM    904   CA ALA A 122      -4.048   7.368   1.520  1.00  1.00            
ATOM    905   CB ALA A 122      -2.846   7.443   0.566  1.00  1.00            
ATOM    906    C ALA A 122      -4.861   8.601   1.299  1.00  1.00            
ATOM    907    O ALA A 122      -5.450   8.779   0.235  1.00  1.00            
ATOM    908    N GLU A 123      -4.928   9.489   2.306  1.00  1.00            
ATOM    909   CA GLU A 123      -5.700  10.688   2.162  1.00  1.00            
ATOM    910   CB GLU A 123      -5.808  11.494   3.467  1.00  1.00            
ATOM    911   CG GLU A 123      -6.758  12.686   3.352  1.00  1.00            
ATOM    912   CD GLU A 123      -6.935  13.279   4.741  1.00  1.00            
ATOM    913  OE1 GLU A 123      -5.927  13.793   5.294  1.00  1.00            
ATOM    914  OE2 GLU A 123      -8.078  13.221   5.268  1.00  1.00            
ATOM    915    C GLU A 123      -5.013  11.535   1.165  1.00  1.00            
ATOM    916    O GLU A 123      -5.640  12.258   0.392  1.00  1.00            
ATOM    917    N PHE A 124      -3.679  11.432   1.154  1.00  1.00            
ATOM    918   CA PHE A 124      -2.920  12.356   0.393  1.00  1.00            
ATOM    919   CB PHE A 124      -1.621  12.774   1.098  1.00  1.00            
ATOM    920   CG PHE A 124      -0.779  11.552   1.190  1.00  1.00            
ATOM    921  CD1 PHE A 124      -0.982  10.627   2.187  1.00  1.00            
ATOM    922  CD2 PHE A 124       0.217  11.334   0.270  1.00  1.00            
ATOM    923  CE1 PHE A 124      -0.197   9.503   2.254  1.00  1.00            
ATOM    924  CE2 PHE A 124       1.005  10.211   0.333  1.00  1.00            
ATOM    925   CZ PHE A 124       0.799   9.292   1.332  1.00  1.00            
ATOM    926    C PHE A 124      -2.551  11.880  -0.967  1.00  1.00            
ATOM    927    O PHE A 124      -2.650  10.699  -1.299  1.00  1.00            
ATOM    928    N ASP A 125      -2.134  12.856  -1.802  1.00  1.00            
ATOM    929   CA ASP A 125      -1.722  12.589  -3.144  1.00  1.00            
ATOM    930   CB ASP A 125      -2.390  13.515  -4.174  1.00  1.00            
ATOM    931   CG ASP A 125      -3.884  13.232  -4.177  1.00  1.00            
ATOM    932  OD1 ASP A 125      -4.290  12.161  -3.650  1.00  1.00            
ATOM    933  OD2 ASP A 125      -4.641  14.093  -4.699  1.00  1.00            
ATOM    934    C ASP A 125      -0.252  12.847  -3.247  1.00  1.00            
ATOM    935    O ASP A 125       0.165  13.962  -3.551  1.00  1.00            
ATOM    936    N GLY A 126       0.580  11.819  -2.994  4.00  1.00            
ATOM    937   CA GLY A 126       1.984  11.998  -3.229  4.00  1.00            
ATOM    938    C GLY A 126       2.761  12.204  -1.981  4.00  1.00            
ATOM    939    O GLY A 126       2.255  12.680  -0.967  4.00  1.00            
ATOM    940    N VAL A 127       4.063  11.862  -2.068  4.00  1.00            
ATOM    941   CA VAL A 127       4.900  11.950  -0.916  4.00  1.00            
ATOM    942   CB VAL A 127       5.317  10.610  -0.390  4.00  1.00            
ATOM    943  CG1 VAL A 127       4.059   9.826   0.020  4.00  1.00            
ATOM    944  CG2 VAL A 127       6.174   9.910  -1.458  4.00  1.00            
ATOM    945    C VAL A 127       6.162  12.687  -1.242  4.00  1.00            
ATOM    946    O VAL A 127       6.685  12.599  -2.353  4.00  1.00            
ATOM    947    N VAL A 128       6.669  13.449  -0.248  4.00  1.00            
ATOM    948   CA VAL A 128       7.934  14.127  -0.336  4.00  1.00            
ATOM    949   CB VAL A 128       7.898  15.566   0.096  4.00  1.00            
ATOM    950  CG1 VAL A 128       9.338  16.105   0.140  4.00  1.00            
ATOM    951  CG2 VAL A 128       7.003  16.345  -0.881  4.00  1.00            
ATOM    952    C VAL A 128       8.818  13.379   0.608  4.00  1.00            
ATOM    953    O VAL A 128       8.364  12.932   1.660  4.00  1.00            
ATOM    954    N GLY A 129      10.107  13.195   0.257  4.00  1.00            
ATOM    955   CA GLY A 129      10.921  12.409   1.133  4.00  1.00            
ATOM    956    C GLY A 129      12.038  13.245   1.676  4.00  1.00            
ATOM    957    O GLY A 129      12.847  13.801   0.935  4.00  1.00            
ATOM    958    N MET A 130      12.088  13.349   3.018  1.00  1.00            
ATOM    959   CA MET A 130      13.188  13.962   3.700  1.00  1.00            
ATOM    960   CB MET A 130      12.782  14.615   5.039  1.00  1.00            
ATOM    961   CG MET A 130      13.931  15.274   5.810  1.00  1.00            
ATOM    962   SD MET A 130      13.448  16.051   7.387  1.00  1.00            
ATOM    963   CE MET A 130      15.033  16.899   7.654  1.00  1.00            
ATOM    964    C MET A 130      14.049  12.782   3.994  1.00  1.00            
ATOM    965    O MET A 130      13.551  11.714   4.348  1.00  1.00            
ATOM    966    N GLY A 131      15.366  12.939   3.824  1.00  1.00            
ATOM    967   CA GLY A 131      16.263  11.838   3.987  1.00  1.00            
ATOM    968    C GLY A 131      17.547  12.355   3.455  1.00  1.00            
ATOM    969    O GLY A 131      17.913  13.502   3.698  1.00  1.00            
ATOM    970    N PHE A 132      18.271  11.515   2.706  1.00  1.00            
ATOM    971   CA PHE A 132      19.516  11.976   2.191  1.00  1.00            
ATOM    972   CB PHE A 132      20.706  11.349   2.943  1.00  1.00            
ATOM    973   CG PHE A 132      21.978  12.008   2.534  1.00  1.00            
ATOM    974  CD1 PHE A 132      22.278  13.270   2.986  1.00  1.00            
ATOM    975  CD2 PHE A 132      22.892  11.360   1.741  1.00  1.00            
ATOM    976  CE1 PHE A 132      23.449  13.889   2.618  1.00  1.00            
ATOM    977  CE2 PHE A 132      24.067  11.970   1.373  1.00  1.00            
ATOM    978   CZ PHE A 132      24.351  13.235   1.815  1.00  1.00            
ATOM    979    C PHE A 132      19.574  11.513   0.775  1.00  1.00            
ATOM    980    O PHE A 132      18.736  10.731   0.327  1.00  1.00            
ATOM    981    N ILE A 133      20.570  12.012   0.028  2.00  1.00            
ATOM    982   CA ILE A 133      20.744  11.616  -1.334  2.00  1.00            
ATOM    983   CB ILE A 133      21.884  12.325  -2.015  2.00  1.00            
ATOM    984  CG1 ILE A 133      21.788  12.152  -3.540  2.00  1.00            
ATOM    985  CG2 ILE A 133      23.203  11.824  -1.418  2.00  1.00            
ATOM    986  CD1 ILE A 133      22.683  13.111  -4.327  2.00  1.00            
ATOM    987    C ILE A 133      21.025  10.155  -1.289  2.00  1.00            
ATOM    988    O ILE A 133      20.622   9.399  -2.172  2.00  1.00            
ATOM    989    N GLU A 134      21.719   9.717  -0.227  2.00  1.00            
ATOM    990   CA GLU A 134      22.126   8.352  -0.148  2.00  1.00            
ATOM    991   CB GLU A 134      22.833   8.002   1.174  2.00  1.00            
ATOM    992   CG GLU A 134      24.164   8.725   1.388  2.00  1.00            
ATOM    993   CD GLU A 134      24.749   8.226   2.701  2.00  1.00            
ATOM    994  OE1 GLU A 134      24.633   7.000   2.963  2.00  1.00            
ATOM    995  OE2 GLU A 134      25.329   9.055   3.453  2.00  1.00            
ATOM    996    C GLU A 134      20.945   7.453  -0.260  2.00  1.00            
ATOM    997    O GLU A 134      20.947   6.541  -1.084  2.00  1.00            
ATOM    998    N GLN A 135      19.888   7.670   0.540  2.00  1.00            
ATOM    999   CA GLN A 135      18.784   6.780   0.355  2.00  1.00            
ATOM   1000   CB GLN A 135      18.079   6.347   1.656  2.00  1.00            
ATOM   1001   CG GLN A 135      18.726   5.147   2.365  2.00  1.00            
ATOM   1002   CD GLN A 135      20.095   5.508   2.927  2.00  1.00            
ATOM   1003  OE1 GLN A 135      20.978   5.973   2.210  2.00  1.00            
ATOM   1004  NE2 GLN A 135      20.285   5.264   4.253  2.00  1.00            
ATOM   1005    C GLN A 135      17.805   7.477  -0.527  2.00  1.00            
ATOM   1006    O GLN A 135      16.978   8.269  -0.078  2.00  1.00            
ATOM   1007    N ALA A 136      17.911   7.188  -1.837  1.00  1.00            
ATOM   1008   CA ALA A 136      17.047   7.729  -2.839  1.00  1.00            
ATOM   1009   CB ALA A 136      17.537   9.059  -3.434  1.00  1.00            
ATOM   1010    C ALA A 136      17.078   6.712  -3.941  1.00  1.00            
ATOM   1011    O ALA A 136      18.012   5.916  -4.023  1.00  1.00            
ATOM   1012    N ILE A 137      16.050   6.690  -4.812  2.00  1.00            
ATOM   1013   CA ILE A 137      16.081   5.754  -5.901  2.00  1.00            
ATOM   1014   CB ILE A 137      14.737   5.196  -6.252  2.00  1.00            
ATOM   1015  CG1 ILE A 137      14.193   4.372  -5.076  2.00  1.00            
ATOM   1016  CG2 ILE A 137      14.885   4.370  -7.540  2.00  1.00            
ATOM   1017  CD1 ILE A 137      13.848   5.193  -3.836  2.00  1.00            
ATOM   1018    C ILE A 137      16.571   6.540  -7.071  2.00  1.00            
ATOM   1019    O ILE A 137      15.968   7.540  -7.457  2.00  1.00            
ATOM   1020    N GLY A 138      17.703   6.107  -7.658  2.00  1.00            
ATOM   1021   CA GLY A 138      18.263   6.820  -8.767  2.00  1.00            
ATOM   1022    C GLY A 138      19.202   7.857  -8.222  2.00  1.00            
ATOM   1023    O GLY A 138      19.773   8.641  -8.980  2.00  1.00            
ATOM   1024    N ARG A 139      19.397   7.877  -6.885  2.00  1.00            
ATOM   1025   CA ARG A 139      20.241   8.855  -6.253  2.00  1.00            
ATOM   1026   CB ARG A 139      21.742   8.708  -6.556  2.00  1.00            
ATOM   1027   CG ARG A 139      22.587   9.726  -5.787  2.00  1.00            
ATOM   1028   CD ARG A 139      24.089   9.623  -6.049  2.00  1.00            
ATOM   1029   NE ARG A 139      24.283   9.575  -7.524  2.00  1.00            
ATOM   1030   CZ ARG A 139      25.156  10.440  -8.120  2.00  1.00            
ATOM   1031  NH1 ARG A 139      25.788  11.389  -7.370  2.00  1.00            
ATOM   1032  NH2 ARG A 139      25.390  10.359  -9.461  2.00  1.00            
ATOM   1033    C ARG A 139      19.768  10.180  -6.710  2.00  1.00            
ATOM   1034    O ARG A 139      20.548  11.080  -7.024  2.00  1.00            
ATOM   1035    N VAL A 140      18.436  10.325  -6.749  1.00  1.00            
ATOM   1036   CA VAL A 140      17.870  11.550  -7.198  1.00  1.00            
ATOM   1037   CB VAL A 140      16.381  11.486  -7.374  1.00  1.00            
ATOM   1038  CG1 VAL A 140      15.875  12.889  -7.753  1.00  1.00            
ATOM   1039  CG2 VAL A 140      16.048  10.396  -8.406  1.00  1.00            
ATOM   1040    C VAL A 140      18.139  12.563  -6.169  1.00  1.00            
ATOM   1041    O VAL A 140      18.165  12.273  -4.973  1.00  1.00            
ATOM   1042    N THR A 141      18.374  13.804  -6.620  1.00  1.00            
ATOM   1043   CA THR A 141      18.596  14.795  -5.637  1.00  1.00            
ATOM   1044   CB THR A 141      19.021  16.128  -6.181  1.00  1.00            
ATOM   1045  OG1 THR A 141      20.238  16.001  -6.903  1.00  1.00            
ATOM   1046  CG2 THR A 141      19.194  17.103  -5.006  1.00  1.00            
ATOM   1047    C THR A 141      17.287  15.006  -4.957  1.00  1.00            
ATOM   1048    O THR A 141      16.230  15.068  -5.584  1.00  1.00            
ATOM   1049    N PRO A 142      17.361  15.065  -3.666  1.00  1.00            
ATOM   1050   CA PRO A 142      16.183  15.256  -2.871  1.00  1.00            
ATOM   1051   CD PRO A 142      18.384  14.319  -2.950  1.00  1.00            
ATOM   1052   CB PRO A 142      16.492  14.666  -1.496  1.00  1.00            
ATOM   1053   CG PRO A 142      18.023  14.512  -1.472  1.00  1.00            
ATOM   1054    C PRO A 142      15.863  16.712  -2.856  1.00  1.00            
ATOM   1055    O PRO A 142      16.707  17.515  -3.250  1.00  1.00            
ATOM   1056    N ILE A 143      14.649  17.062  -2.414  2.00  1.00            
ATOM   1057   CA ILE A 143      14.236  18.432  -2.422  2.00  1.00            
ATOM   1058   CB ILE A 143      12.797  18.624  -2.043  2.00  1.00            
ATOM   1059  CG1 ILE A 143      12.384  20.084  -2.305  2.00  1.00            
ATOM   1060  CG2 ILE A 143      12.600  18.159  -0.591  2.00  1.00            
ATOM   1061  CD1 ILE A 143      10.874  20.313  -2.297  2.00  1.00            
ATOM   1062    C ILE A 143      15.066  19.253  -1.487  2.00  1.00            
ATOM   1063    O ILE A 143      15.477  20.360  -1.830  2.00  1.00            
ATOM   1064    N PHE A 144      15.349  18.729  -0.282  2.00  1.00            
ATOM   1065   CA PHE A 144      16.007  19.527   0.710  2.00  1.00            
ATOM   1066   CB PHE A 144      16.141  18.823   2.072  2.00  1.00            
ATOM   1067   CG PHE A 144      16.499  19.877   3.066  2.00  1.00            
ATOM   1068  CD1 PHE A 144      15.587  20.860   3.382  2.00  1.00            
ATOM   1069  CD2 PHE A 144      17.719  19.878   3.702  2.00  1.00            
ATOM   1070  CE1 PHE A 144      15.889  21.840   4.299  2.00  1.00            
ATOM   1071  CE2 PHE A 144      18.026  20.856   4.621  2.00  1.00            
ATOM   1072   CZ PHE A 144      17.113  21.839   4.920  2.00  1.00            
ATOM   1073    C PHE A 144      17.363  19.930   0.227  2.00  1.00            
ATOM   1074    O PHE A 144      17.745  21.082   0.390  2.00  1.00            
ATOM   1075    N ASP A 145      18.137  19.018  -0.389  2.00  1.00            
ATOM   1076   CA ASP A 145      19.449  19.401  -0.837  2.00  1.00            
ATOM   1077   CB ASP A 145      20.212  18.241  -1.497  2.00  1.00            
ATOM   1078   CG ASP A 145      21.651  18.693  -1.676  2.00  1.00            
ATOM   1079  OD1 ASP A 145      21.961  19.836  -1.252  2.00  1.00            
ATOM   1080  OD2 ASP A 145      22.459  17.905  -2.233  2.00  1.00            
ATOM   1081    C ASP A 145      19.285  20.477  -1.864  2.00  1.00            
ATOM   1082    O ASP A 145      20.052  21.434  -1.897  2.00  1.00            
ATOM   1083    N ASN A 146      18.270  20.361  -2.739  2.00  1.00            
ATOM   1084   CA ASN A 146      18.080  21.379  -3.736  2.00  1.00            
ATOM   1085   CB ASN A 146      16.906  21.083  -4.683  2.00  1.00            
ATOM   1086   CG ASN A 146      17.346  19.974  -5.630  2.00  1.00            
ATOM   1087  OD1 ASN A 146      18.341  20.109  -6.341  2.00  1.00            
ATOM   1088  ND2 ASN A 146      16.592  18.841  -5.640  2.00  1.00            
ATOM   1089    C ASN A 146      17.795  22.659  -3.000  2.00  1.00            
ATOM   1090    O ASN A 146      18.295  23.721  -3.369  2.00  1.00            
ATOM   1091    N ILE A 147      16.994  22.580  -1.916  2.00  1.00            
ATOM   1092   CA ILE A 147      16.620  23.738  -1.146  2.00  1.00            
ATOM   1093   CB ILE A 147      15.673  23.403  -0.031  2.00  1.00            
ATOM   1094  CG1 ILE A 147      14.361  22.824  -0.589  2.00  1.00            
ATOM   1095  CG2 ILE A 147      15.479  24.669   0.820  2.00  1.00            
ATOM   1096  CD1 ILE A 147      13.465  22.196   0.479  2.00  1.00            
ATOM   1097    C ILE A 147      17.826  24.334  -0.518  2.00  1.00            
ATOM   1098    O ILE A 147      18.022  25.542  -0.589  2.00  1.00            
ATOM   1099    N ILE A 148      18.667  23.493   0.110  2.00  1.00            
ATOM   1100   CA ILE A 148      19.847  23.930   0.786  2.00  1.00            
ATOM   1101   CB ILE A 148      20.551  22.850   1.556  2.00  1.00            
ATOM   1102  CG1 ILE A 148      21.008  21.705   0.645  2.00  1.00            
ATOM   1103  CG2 ILE A 148      19.618  22.415   2.694  2.00  1.00            
ATOM   1104  CD1 ILE A 148      21.945  20.715   1.334  2.00  1.00            
ATOM   1105    C ILE A 148      20.779  24.500  -0.235  2.00  1.00            
ATOM   1106    O ILE A 148      21.462  25.487   0.035  2.00  1.00            
ATOM   1107    N SER A 149      20.830  23.886  -1.437  2.00  1.00            
ATOM   1108   CA SER A 149      21.681  24.357  -2.494  2.00  1.00            
ATOM   1109   CB SER A 149      21.448  23.625  -3.827  2.00  1.00            
ATOM   1110   OG SER A 149      21.800  22.254  -3.703  2.00  1.00            
ATOM   1111    C SER A 149      21.300  25.783  -2.682  2.00  1.00            
ATOM   1112    O SER A 149      22.161  26.651  -2.821  2.00  1.00            
ATOM   1113    N GLN A 150      19.985  26.064  -2.665  2.00  1.00            
ATOM   1114   CA GLN A 150      19.588  27.435  -2.697  2.00  1.00            
ATOM   1115   CB GLN A 150      18.065  27.626  -2.802  2.00  1.00            
ATOM   1116   CG GLN A 150      17.478  27.106  -4.115  2.00  1.00            
ATOM   1117   CD GLN A 150      15.975  27.343  -4.086  2.00  1.00            
ATOM   1118  OE1 GLN A 150      15.290  26.941  -3.147  2.00  1.00            
ATOM   1119  NE2 GLN A 150      15.444  28.019  -5.140  2.00  1.00            
ATOM   1120    C GLN A 150      20.028  27.950  -1.361  2.00  1.00            
ATOM   1121    O GLN A 150      19.769  27.331  -0.334  2.00  1.00            
ATOM   1122    N GLY A 151      20.730  29.089  -1.294  3.00  1.00            
ATOM   1123   CA GLY A 151      21.110  29.444   0.040  3.00  1.00            
ATOM   1124    C GLY A 151      20.038  30.322   0.577  3.00  1.00            
ATOM   1125    O GLY A 151      20.276  31.480   0.916  3.00  1.00            
ATOM   1126    N VAL A 152      18.808  29.786   0.662  1.00  1.00            
ATOM   1127   CA VAL A 152      17.777  30.589   1.232  1.00  1.00            
ATOM   1128   CB VAL A 152      16.721  30.965   0.230  1.00  1.00            
ATOM   1129  CG1 VAL A 152      15.659  31.805   0.944  1.00  1.00            
ATOM   1130  CG2 VAL A 152      17.381  31.693  -0.954  1.00  1.00            
ATOM   1131    C VAL A 152      17.121  29.767   2.287  1.00  1.00            
ATOM   1132    O VAL A 152      16.002  29.286   2.122  1.00  1.00            
ATOM   1133    N LEU A 153      17.832  29.588   3.410  4.00  1.00            
ATOM   1134   CA LEU A 153      17.326  28.902   4.556  4.00  1.00            
ATOM   1135   CB LEU A 153      17.748  27.422   4.648  4.00  1.00            
ATOM   1136   CG LEU A 153      17.209  26.529   3.513  4.00  1.00            
ATOM   1137  CD1 LEU A 153      15.671  26.498   3.508  4.00  1.00            
ATOM   1138  CD2 LEU A 153      17.815  26.902   2.150  4.00  1.00            
ATOM   1139    C LEU A 153      18.004  29.618   5.681  4.00  1.00            
ATOM   1140    O LEU A 153      19.183  29.950   5.568  4.00  1.00            
ATOM   1141    N LYS A 154      17.289  29.919   6.781  1.00  1.00            
ATOM   1142   CA LYS A 154      17.972  30.578   7.857  1.00  1.00            
ATOM   1143   CB LYS A 154      17.047  30.870   9.052  1.00  1.00            
ATOM   1144   CG LYS A 154      16.400  29.623   9.660  1.00  1.00            
ATOM   1145   CD LYS A 154      15.652  29.896  10.970  1.00  1.00            
ATOM   1146   CE LYS A 154      14.308  30.605  10.772  1.00  1.00            
ATOM   1147   NZ LYS A 154      13.637  30.812  12.077  1.00  1.00            
ATOM   1148    C LYS A 154      19.015  29.621   8.287  1.00  1.00            
ATOM   1149    O LYS A 154      20.174  29.979   8.489  1.00  1.00            
ATOM   1150    N GLU A 155      18.599  28.351   8.413  1.00  1.00            
ATOM   1151   CA GLU A 155      19.505  27.307   8.749  1.00  1.00            
ATOM   1152   CB GLU A 155      19.560  26.993  10.255  1.00  1.00            
ATOM   1153   CG GLU A 155      20.574  25.905  10.619  1.00  1.00            
ATOM   1154   CD GLU A 155      20.729  25.906  12.133  1.00  1.00            
ATOM   1155  OE1 GLU A 155      20.127  26.803  12.783  1.00  1.00            
ATOM   1156  OE2 GLU A 155      21.453  25.020  12.660  1.00  1.00            
ATOM   1157    C GLU A 155      19.021  26.088   8.032  1.00  1.00            
ATOM   1158    O GLU A 155      17.845  25.992   7.684  1.00  1.00            
ATOM   1159    N ASP A 156      19.928  25.129   7.768  1.00  1.00            
ATOM   1160   CA ASP A 156      19.513  23.942   7.080  1.00  1.00            
ATOM   1161   CB ASP A 156      20.663  23.269   6.312  1.00  1.00            
ATOM   1162   CG ASP A 156      21.034  24.185   5.151  1.00  1.00            
ATOM   1163  OD1 ASP A 156      20.282  25.167   4.909  1.00  1.00            
ATOM   1164  OD2 ASP A 156      22.071  23.914   4.489  1.00  1.00            
ATOM   1165    C ASP A 156      19.021  23.001   8.124  1.00  1.00            
ATOM   1166    O ASP A 156      19.542  21.900   8.299  1.00  1.00            
ATOM   1167    N VAL A 157      17.981  23.444   8.855  4.00  1.00            
ATOM   1168   CA VAL A 157      17.348  22.641   9.852  4.00  1.00            
ATOM   1169   CB VAL A 157      17.389  23.245  11.221  4.00  1.00            
ATOM   1170  CG1 VAL A 157      16.580  22.339  12.155  4.00  1.00            
ATOM   1171  CG2 VAL A 157      18.855  23.427  11.648  4.00  1.00            
ATOM   1172    C VAL A 157      15.910  22.607   9.434  4.00  1.00            
ATOM   1173    O VAL A 157      15.395  23.576   8.885  4.00  1.00            
ATOM   1174    N PHE A 158      15.233  21.473   9.677  4.00  1.00            
ATOM   1175   CA PHE A 158      13.873  21.236   9.276  4.00  1.00            
ATOM   1176   CB PHE A 158      13.880  20.034   8.318  4.00  1.00            
ATOM   1177   CG PHE A 158      12.534  19.513   7.980  4.00  1.00            
ATOM   1178  CD1 PHE A 158      11.829  20.021   6.916  4.00  1.00            
ATOM   1179  CD2 PHE A 158      11.999  18.490   8.728  4.00  1.00            
ATOM   1180  CE1 PHE A 158      10.594  19.507   6.606  4.00  1.00            
ATOM   1181  CE2 PHE A 158      10.765  17.973   8.425  4.00  1.00            
ATOM   1182   CZ PHE A 158      10.068  18.482   7.358  4.00  1.00            
ATOM   1183    C PHE A 158      13.176  20.829  10.550  4.00  1.00            
ATOM   1184    O PHE A 158      13.803  20.239  11.428  4.00  1.00            
ATOM   1185    N SER A 159      11.870  21.137  10.707  4.00  1.00            
ATOM   1186   CA SER A 159      11.208  20.794  11.944  4.00  1.00            
ATOM   1187   CB SER A 159      10.836  22.021  12.794  4.00  1.00            
ATOM   1188   OG SER A 159       9.926  22.848  12.084  4.00  1.00            
ATOM   1189    C SER A 159       9.932  20.062  11.628  4.00  1.00            
ATOM   1190    O SER A 159       9.428  20.136  10.509  4.00  1.00            
ATOM   1191    N PHE A 160       9.399  19.304  12.620  4.00  1.00            
ATOM   1192   CA PHE A 160       8.186  18.538  12.456  4.00  1.00            
ATOM   1193   CB PHE A 160       8.480  17.027  12.390  4.00  1.00            
ATOM   1194   CG PHE A 160       7.248  16.265  12.037  4.00  1.00            
ATOM   1195  CD1 PHE A 160       6.324  15.925  12.999  4.00  1.00            
ATOM   1196  CD2 PHE A 160       7.016  15.890  10.734  4.00  1.00            
ATOM   1197  CE1 PHE A 160       5.191  15.219  12.666  4.00  1.00            
ATOM   1198  CE2 PHE A 160       5.885  15.184  10.396  4.00  1.00            
ATOM   1199   CZ PHE A 160       4.971  14.845  11.363  4.00  1.00            
ATOM   1200    C PHE A 160       7.340  18.755  13.676  4.00  1.00            
ATOM   1201    O PHE A 160       7.800  18.569  14.802  4.00  1.00            
ATOM   1202    N TYR A 161       6.074  19.173  13.480  4.00  1.00            
ATOM   1203   CA TYR A 161       5.154  19.304  14.577  4.00  1.00            
ATOM   1204   CB TYR A 161       4.645  20.738  14.797  4.00  1.00            
ATOM   1205   CG TYR A 161       3.589  20.678  15.850  4.00  1.00            
ATOM   1206  CD1 TYR A 161       3.927  20.675  17.182  4.00  1.00            
ATOM   1207  CD2 TYR A 161       2.259  20.624  15.500  4.00  1.00            
ATOM   1208  CE1 TYR A 161       2.954  20.619  18.153  4.00  1.00            
ATOM   1209  CE2 TYR A 161       1.281  20.569  16.464  4.00  1.00            
ATOM   1210   CZ TYR A 161       1.629  20.564  17.794  4.00  1.00            
ATOM   1211   OH TYR A 161       0.631  20.506  18.789  4.00  1.00            
ATOM   1212    C TYR A 161       3.978  18.503  14.188  4.00  1.00            
ATOM   1213    O TYR A 161       3.369  18.735  13.144  4.00  1.00            
ATOM   1214    N TYR A 162       3.648  17.508  15.013  4.00  1.00            
ATOM   1215   CA TYR A 162       2.478  16.758  14.725  4.00  1.00            
ATOM   1216   CB TYR A 162       2.757  15.256  14.535  4.00  1.00            
ATOM   1217   CG TYR A 162       1.466  14.580  14.227  4.00  1.00            
ATOM   1218  CD1 TYR A 162       0.962  14.607  12.948  4.00  1.00            
ATOM   1219  CD2 TYR A 162       0.766  13.915  15.207  4.00  1.00            
ATOM   1220  CE1 TYR A 162      -0.227  13.988  12.646  4.00  1.00            
ATOM   1221  CE2 TYR A 162      -0.426  13.293  14.911  4.00  1.00            
ATOM   1222   CZ TYR A 162      -0.923  13.329  13.629  4.00  1.00            
ATOM   1223   OH TYR A 162      -2.144  12.694  13.322  4.00  1.00            
ATOM   1224    C TYR A 162       1.656  16.927  15.956  4.00  1.00            
ATOM   1225    O TYR A 162       2.147  16.742  17.067  4.00  1.00            
ATOM   1226    N ASN A 163       0.383  17.322  15.796  1.00  1.00            
ATOM   1227   CA ASN A 163      -0.428  17.513  16.957  1.00  1.00            
ATOM   1228   CB ASN A 163      -1.298  18.773  16.911  1.00  1.00            
ATOM   1229   CG ASN A 163      -2.335  18.546  15.825  1.00  1.00            
ATOM   1230  OD1 ASN A 163      -2.040  17.991  14.768  1.00  1.00            
ATOM   1231  ND2 ASN A 163      -3.596  18.969  16.104  1.00  1.00            
ATOM   1232    C ASN A 163      -1.367  16.371  16.982  1.00  1.00            
ATOM   1233    O ASN A 163      -1.425  15.586  16.040  1.00  1.00            
ATOM   1234    N ARG A 164      -2.098  16.209  18.091  1.00  1.00            
ATOM   1235   CA ARG A 164      -3.061  15.161  18.092  1.00  1.00            
ATOM   1236   CB ARG A 164      -2.880  14.156  19.243  1.00  1.00            
ATOM   1237   CG ARG A 164      -2.772  14.795  20.627  1.00  1.00            
ATOM   1238   CD ARG A 164      -1.315  15.076  21.010  1.00  1.00            
ATOM   1239   NE ARG A 164      -1.298  15.672  22.375  1.00  1.00            
ATOM   1240   CZ ARG A 164      -0.191  16.341  22.814  1.00  1.00            
ATOM   1241  NH1 ARG A 164       0.882  16.509  21.986  1.00  1.00            
ATOM   1242  NH2 ARG A 164      -0.158  16.843  24.082  1.00  1.00            
ATOM   1243    C ARG A 164      -4.406  15.787  18.147  1.00  1.00            
ATOM   1244    O ARG A 164      -4.689  16.645  18.981  1.00  1.00            
ATOM   1245    N ASP A 165      -5.264  15.376  17.201  1.00  1.00            
ATOM   1246   CA ASP A 165      -6.620  15.814  17.156  1.00  1.00            
ATOM   1247   CB ASP A 165      -7.483  15.199  18.274  1.00  1.00            
ATOM   1248   CG ASP A 165      -7.614  13.704  18.041  1.00  1.00            
ATOM   1249  OD1 ASP A 165      -7.077  13.213  17.012  1.00  1.00            
ATOM   1250  OD2 ASP A 165      -8.250  13.031  18.895  1.00  1.00            
ATOM   1251    C ASP A 165      -6.766  17.366  17.314  1.00  1.00            
ATOM   1252    O ASP A 165      -7.388  17.775  18.292  1.00  1.00            
ATOM   1253    N SER A 171      -6.239  18.282  16.416  1.00  1.00            
ATOM   1254   CA SER A 171      -6.404  19.758  16.544  1.00  1.00            
ATOM   1255   CB SER A 171      -5.615  20.373  17.718  1.00  1.00            
ATOM   1256   OG SER A 171      -6.130  19.919  18.961  1.00  1.00            
ATOM   1257    C SER A 171      -5.893  20.472  15.280  1.00  1.00            
ATOM   1258    O SER A 171      -6.392  20.221  14.183  1.00  1.00            
ATOM   1259    N LEU A 172      -4.863  21.370  15.423  1.00  1.00            
ATOM   1260   CA LEU A 172      -4.247  22.264  14.430  1.00  1.00            
ATOM   1261   CB LEU A 172      -2.988  22.976  14.953  1.00  1.00            
ATOM   1262   CG LEU A 172      -3.234  23.983  16.089  1.00  1.00            
ATOM   1263  CD1 LEU A 172      -1.913  24.633  16.532  1.00  1.00            
ATOM   1264  CD2 LEU A 172      -4.310  25.011  15.704  1.00  1.00            
ATOM   1265    C LEU A 172      -3.797  21.430  13.299  1.00  1.00            
ATOM   1266    O LEU A 172      -3.859  21.845  12.142  1.00  1.00            
ATOM   1267    N GLY A 173      -3.348  20.211  13.605  1.00  1.00            
ATOM   1268   CA GLY A 173      -2.769  19.447  12.560  1.00  1.00            
ATOM   1269    C GLY A 173      -1.334  19.753  12.744  1.00  1.00            
ATOM   1270    O GLY A 173      -0.967  20.488  13.660  1.00  1.00            
ATOM   1271    N GLY A 174      -0.464  19.210  11.891  4.00  1.00            
ATOM   1272   CA GLY A 174       0.899  19.458  12.201  4.00  1.00            
ATOM   1273    C GLY A 174       1.395  20.657  11.525  4.00  1.00            
ATOM   1274    O GLY A 174       0.670  21.380  10.845  4.00  1.00            
ATOM   1275    N GLN A 175       2.698  20.876  11.730  4.00  1.00            
ATOM   1276   CA GLN A 175       3.313  21.980  11.105  4.00  1.00            
ATOM   1277   CB GLN A 175       3.396  23.218  12.011  4.00  1.00            
ATOM   1278   CG GLN A 175       3.908  24.475  11.307  4.00  1.00            
ATOM   1279   CD GLN A 175       2.709  25.202  10.716  4.00  1.00            
ATOM   1280  OE1 GLN A 175       1.789  24.586  10.178  4.00  1.00            
ATOM   1281  NE2 GLN A 175       2.710  26.557  10.832  4.00  1.00            
ATOM   1282    C GLN A 175       4.716  21.591  10.817  4.00  1.00            
ATOM   1283    O GLN A 175       5.397  21.000  11.653  4.00  1.00            
ATOM   1284    N ILE A 176       5.185  21.916   9.608  4.00  1.00            
ATOM   1285   CA ILE A 176       6.538  21.604   9.312  4.00  1.00            
ATOM   1286   CB ILE A 176       6.680  20.711   8.127  4.00  1.00            
ATOM   1287  CG1 ILE A 176       6.041  19.332   8.382  4.00  1.00            
ATOM   1288  CG2 ILE A 176       8.171  20.671   7.815  4.00  1.00            
ATOM   1289  CD1 ILE A 176       6.673  18.568   9.547  4.00  1.00            
ATOM   1290    C ILE A 176       7.208  22.903   8.971  4.00  1.00            
ATOM   1291    O ILE A 176       6.724  23.644   8.118  4.00  1.00            
ATOM   1292    N VAL A 177       8.337  23.235   9.637  4.00  1.00            
ATOM   1293   CA VAL A 177       8.980  24.481   9.322  4.00  1.00            
ATOM   1294   CB VAL A 177       9.343  25.308  10.519  4.00  1.00            
ATOM   1295  CG1 VAL A 177      10.065  26.573  10.024  4.00  1.00            
ATOM   1296  CG2 VAL A 177       8.062  25.610  11.315  4.00  1.00            
ATOM   1297    C VAL A 177      10.244  24.167   8.567  4.00  1.00            
ATOM   1298    O VAL A 177      11.072  23.379   9.022  4.00  1.00            
ATOM   1299    N LEU A 178      10.406  24.764   7.365  4.00  1.00            
ATOM   1300   CA LEU A 178      11.532  24.487   6.512  4.00  1.00            
ATOM   1301   CB LEU A 178      11.334  24.980   5.065  4.00  1.00            
ATOM   1302   CG LEU A 178      10.303  24.148   4.271  4.00  1.00            
ATOM   1303  CD1 LEU A 178       8.887  24.270   4.857  4.00  1.00            
ATOM   1304  CD2 LEU A 178      10.359  24.481   2.772  4.00  1.00            
ATOM   1305    C LEU A 178      12.854  24.997   7.019  4.00  1.00            
ATOM   1306    O LEU A 178      13.829  24.249   7.008  4.00  1.00            
ATOM   1307    N GLY A 179      12.953  26.266   7.475  1.00  1.00            
ATOM   1308   CA GLY A 179      14.231  26.751   7.940  1.00  1.00            
ATOM   1309    C GLY A 179      14.040  27.076   9.389  1.00  1.00            
ATOM   1310    O GLY A 179      13.393  28.063   9.735  1.00  1.00            
ATOM   1311    N GLY A 180      14.619  26.246  10.281  1.00  1.00            
ATOM   1312   CA GLY A 180      14.518  26.491  11.692  1.00  1.00            
ATOM   1313    C GLY A 180      13.285  25.848  12.248  1.00  1.00            
ATOM   1314    O GLY A 180      12.598  25.095  11.560  1.00  1.00            
ATOM   1315    N SER A 181      12.986  26.143  13.534  1.00  1.00            
ATOM   1316   CA SER A 181      11.861  25.549  14.205  1.00  1.00            
ATOM   1317   CB SER A 181      12.258  24.643  15.381  1.00  1.00            
ATOM   1318   OG SER A 181      13.044  23.556  14.916  1.00  1.00            
ATOM   1319    C SER A 181      10.972  26.619  14.745  1.00  1.00            
ATOM   1320    O SER A 181      11.395  27.753  14.960  1.00  1.00            
ATOM   1321    N ASP A 182       9.691  26.263  14.940  1.00  1.00            
ATOM   1322   CA ASP A 182       8.740  27.151  15.524  1.00  1.00            
ATOM   1323   CB ASP A 182       7.271  26.814  15.186  1.00  1.00            
ATOM   1324   CG ASP A 182       7.039  27.011  13.695  1.00  1.00            
ATOM   1325  OD1 ASP A 182       7.833  27.760  13.068  1.00  1.00            
ATOM   1326  OD2 ASP A 182       6.069  26.409  13.158  1.00  1.00            
ATOM   1327    C ASP A 182       8.870  26.961  16.998  1.00  1.00            
ATOM   1328    O ASP A 182       8.635  25.866  17.513  1.00  1.00            
ATOM   1329    N PRO A 183       9.308  27.972  17.693  2.00  1.00            
ATOM   1330   CA PRO A 183       9.436  27.892  19.118  2.00  1.00            
ATOM   1331   CD PRO A 183      10.095  29.047  17.123  2.00  1.00            
ATOM   1332   CB PRO A 183      10.229  29.132  19.538  2.00  1.00            
ATOM   1333   CG PRO A 183      10.236  30.037  18.290  2.00  1.00            
ATOM   1334    C PRO A 183       8.070  27.804  19.690  2.00  1.00            
ATOM   1335    O PRO A 183       7.903  27.217  20.759  2.00  1.00            
ATOM   1336    N GLN A 184       7.078  28.400  19.007  2.00  1.00            
ATOM   1337   CA GLN A 184       5.745  28.193  19.456  2.00  1.00            
ATOM   1338   CB GLN A 184       4.705  28.990  18.653  2.00  1.00            
ATOM   1339   CG GLN A 184       4.660  28.593  17.178  2.00  1.00            
ATOM   1340   CD GLN A 184       3.606  29.450  16.494  2.00  1.00            
ATOM   1341  OE1 GLN A 184       3.018  30.338  17.108  2.00  1.00            
ATOM   1342  NE2 GLN A 184       3.361  29.178  15.184  2.00  1.00            
ATOM   1343    C GLN A 184       5.585  26.737  19.159  2.00  1.00            
ATOM   1344    O GLN A 184       6.236  26.227  18.251  2.00  1.00            
ATOM   1345    N HIS A 185       4.742  26.016  19.910  2.00  1.00            
ATOM   1346   CA HIS A 185       4.640  24.603  19.679  2.00  1.00            
ATOM   1347  ND1 HIS A 185       2.896  26.012  17.147  2.00  1.00            
ATOM   1348   CG HIS A 185       3.071  24.741  17.645  2.00  1.00            
ATOM   1349   CB HIS A 185       4.366  24.232  18.204  2.00  1.00            
ATOM   1350  NE2 HIS A 185       0.953  24.961  16.898  2.00  1.00            
ATOM   1351  CD2 HIS A 185       1.873  24.113  17.487  2.00  1.00            
ATOM   1352  CE1 HIS A 185       1.612  26.090  16.713  2.00  1.00            
ATOM   1353    C HIS A 185       5.928  23.923  20.038  2.00  1.00            
ATOM   1354    O HIS A 185       6.241  22.855  19.514  2.00  1.00            
ATOM   1355    N TYR A 186       6.706  24.523  20.957  4.00  1.00            
ATOM   1356   CA TYR A 186       7.955  23.965  21.401  4.00  1.00            
ATOM   1357   CB TYR A 186       9.065  24.473  20.455  4.00  1.00            
ATOM   1358   CG TYR A 186      10.465  24.306  20.935  4.00  1.00            
ATOM   1359  CD1 TYR A 186      11.138  23.108  20.852  4.00  1.00            
ATOM   1360  CD2 TYR A 186      11.118  25.406  21.439  4.00  1.00            
ATOM   1361  CE1 TYR A 186      12.443  23.018  21.283  4.00  1.00            
ATOM   1362  CE2 TYR A 186      12.417  25.324  21.869  4.00  1.00            
ATOM   1363   CZ TYR A 186      13.080  24.127  21.791  4.00  1.00            
ATOM   1364   OH TYR A 186      14.416  24.053  22.230  4.00  1.00            
ATOM   1365    C TYR A 186       8.145  24.522  22.788  4.00  1.00            
ATOM   1366    O TYR A 186       7.883  25.699  23.028  4.00  1.00            
ATOM   1367    N GLU A 187       8.590  23.686  23.745  4.00  1.00            
ATOM   1368   CA GLU A 187       8.727  24.090  25.122  4.00  1.00            
ATOM   1369   CB GLU A 187       8.995  22.913  26.069  4.00  1.00            
ATOM   1370   CG GLU A 187       9.004  23.329  27.541  4.00  1.00            
ATOM   1371   CD GLU A 187       9.105  22.066  28.379  4.00  1.00            
ATOM   1372  OE1 GLU A 187      10.040  21.261  28.125  4.00  1.00            
ATOM   1373  OE2 GLU A 187       8.242  21.886  29.279  4.00  1.00            
ATOM   1374    C GLU A 187       9.843  25.082  25.314  4.00  1.00            
ATOM   1375    O GLU A 187       9.722  25.971  26.156  4.00  1.00            
ATOM   1376    N GLY A 188      10.957  24.985  24.550  4.00  1.00            
ATOM   1377   CA GLY A 188      12.043  25.905  24.789  4.00  1.00            
ATOM   1378    C GLY A 188      13.343  25.180  25.003  4.00  1.00            
ATOM   1379    O GLY A 188      14.404  25.800  24.943  4.00  1.00            
ATOM   1380    N ASN A 189      13.321  23.857  25.265  4.00  1.00            
ATOM   1381   CA ASN A 189      14.572  23.168  25.444  4.00  1.00            
ATOM   1382   CB ASN A 189      14.627  22.323  26.728  4.00  1.00            
ATOM   1383   CG ASN A 189      14.618  23.288  27.902  4.00  1.00            
ATOM   1384  OD1 ASN A 189      15.593  23.996  28.149  4.00  1.00            
ATOM   1385  ND2 ASN A 189      13.476  23.329  28.639  4.00  1.00            
ATOM   1386    C ASN A 189      14.752  22.241  24.295  4.00  1.00            
ATOM   1387    O ASN A 189      13.803  21.627  23.809  4.00  1.00            
ATOM   1388    N PHE A 190      16.000  22.166  23.806  4.00  1.00            
ATOM   1389   CA PHE A 190      16.346  21.348  22.684  4.00  1.00            
ATOM   1390   CB PHE A 190      17.104  22.182  21.631  4.00  1.00            
ATOM   1391   CG PHE A 190      17.485  21.366  20.443  4.00  1.00            
ATOM   1392  CD1 PHE A 190      16.580  21.124  19.436  4.00  1.00            
ATOM   1393  CD2 PHE A 190      18.761  20.867  20.325  4.00  1.00            
ATOM   1394  CE1 PHE A 190      16.942  20.377  18.339  4.00  1.00            
ATOM   1395  CE2 PHE A 190      19.129  20.120  19.231  4.00  1.00            
ATOM   1396   CZ PHE A 190      18.215  19.875  18.233  4.00  1.00            
ATOM   1397    C PHE A 190      17.277  20.295  23.207  4.00  1.00            
ATOM   1398    O PHE A 190      18.308  20.611  23.799  4.00  1.00            
ATOM   1399    N HIS A 191      16.928  19.006  23.018  4.00  1.00            
ATOM   1400   CA HIS A 191      17.792  17.945  23.458  4.00  1.00            
ATOM   1401  ND1 HIS A 191      18.580  15.906  26.155  4.00  1.00            
ATOM   1402   CG HIS A 191      18.062  15.889  24.880  4.00  1.00            
ATOM   1403   CB HIS A 191      17.097  16.904  24.349  4.00  1.00            
ATOM   1404  NE2 HIS A 191      19.473  14.146  25.129  4.00  1.00            
ATOM   1405  CD2 HIS A 191      18.619  14.809  24.266  4.00  1.00            
ATOM   1406  CE1 HIS A 191      19.418  14.841  26.250  4.00  1.00            
ATOM   1407    C HIS A 191      18.223  17.249  22.221  4.00  1.00            
ATOM   1408    O HIS A 191      17.417  17.026  21.320  4.00  1.00            
ATOM   1409    N TYR A 192      19.518  16.905  22.116  4.00  1.00            
ATOM   1410   CA TYR A 192      19.858  16.291  20.877  4.00  1.00            
ATOM   1411   CB TYR A 192      20.470  17.257  19.843  4.00  1.00            
ATOM   1412   CG TYR A 192      21.719  17.860  20.378  4.00  1.00            
ATOM   1413  CD1 TYR A 192      22.909  17.173  20.322  4.00  1.00            
ATOM   1414  CD2 TYR A 192      21.699  19.124  20.923  4.00  1.00            
ATOM   1415  CE1 TYR A 192      24.064  17.736  20.811  4.00  1.00            
ATOM   1416  CE2 TYR A 192      22.850  19.693  21.413  4.00  1.00            
ATOM   1417   CZ TYR A 192      24.033  18.997  21.358  4.00  1.00            
ATOM   1418   OH TYR A 192      25.215  19.579  21.861  4.00  1.00            
ATOM   1419    C TYR A 192      20.786  15.120  21.053  4.00  1.00            
ATOM   1420    O TYR A 192      21.499  15.010  22.048  4.00  1.00            
ATOM   1421    N ILE A 193      20.752  14.196  20.059  4.00  1.00            
ATOM   1422   CA ILE A 193      21.573  13.011  19.992  4.00  1.00            
ATOM   1423   CB ILE A 193      20.774  11.753  20.118  4.00  1.00            
ATOM   1424  CG1 ILE A 193      19.926  11.856  21.392  4.00  1.00            
ATOM   1425  CG2 ILE A 193      21.733  10.551  20.090  4.00  1.00            
ATOM   1426  CD1 ILE A 193      20.741  12.323  22.592  4.00  1.00            
ATOM   1427    C ILE A 193      22.162  13.034  18.608  4.00  1.00            
ATOM   1428    O ILE A 193      21.526  13.523  17.675  4.00  1.00            
ATOM   1429    N ASN A 194      23.404  12.535  18.430  4.00  1.00            
ATOM   1430   CA ASN A 194      23.999  12.565  17.120  4.00  1.00            
ATOM   1431   CB ASN A 194      25.531  12.680  17.136  4.00  1.00            
ATOM   1432   CG ASN A 194      25.860  14.075  17.646  4.00  1.00            
ATOM   1433  OD1 ASN A 194      24.974  14.911  17.815  4.00  1.00            
ATOM   1434  ND2 ASN A 194      27.172  14.338  17.886  4.00  1.00            
ATOM   1435    C ASN A 194      23.623  11.304  16.398  4.00  1.00            
ATOM   1436    O ASN A 194      23.516  10.239  17.004  4.00  1.00            
ATOM   1437    N LEU A 195      23.404  11.405  15.066  1.00  1.00            
ATOM   1438   CA LEU A 195      23.012  10.276  14.263  1.00  1.00            
ATOM   1439   CB LEU A 195      22.620  10.606  12.808  1.00  1.00            
ATOM   1440   CG LEU A 195      21.243  11.266  12.613  1.00  1.00            
ATOM   1441  CD1 LEU A 195      21.150  12.614  13.331  1.00  1.00            
ATOM   1442  CD2 LEU A 195      20.898  11.367  11.118  1.00  1.00            
ATOM   1443    C LEU A 195      24.152   9.339  14.155  1.00  1.00            
ATOM   1444    O LEU A 195      25.313   9.742  14.168  1.00  1.00            
ATOM   1445    N ILE A 196      23.835   8.036  14.074  1.00  1.00            
ATOM   1446   CA ILE A 196      24.906   7.139  13.814  1.00  1.00            
ATOM   1447   CB ILE A 196      24.683   5.733  14.300  1.00  1.00            
ATOM   1448  CG1 ILE A 196      25.984   4.930  14.151  1.00  1.00            
ATOM   1449  CG2 ILE A 196      23.461   5.128  13.588  1.00  1.00            
ATOM   1450  CD1 ILE A 196      27.109   5.440  15.052  1.00  1.00            
ATOM   1451    C ILE A 196      25.028   7.168  12.339  1.00  1.00            
ATOM   1452    O ILE A 196      24.073   6.911  11.606  1.00  1.00            
ATOM   1453    N LYS A 197      26.215   7.550  11.852  1.00  1.00            
ATOM   1454   CA LYS A 197      26.352   7.678  10.440  1.00  1.00            
ATOM   1455   CB LYS A 197      26.058   6.387   9.653  1.00  1.00            
ATOM   1456   CG LYS A 197      27.097   5.290   9.887  1.00  1.00            
ATOM   1457   CD LYS A 197      26.680   3.912   9.367  1.00  1.00            
ATOM   1458   CE LYS A 197      27.713   2.821   9.658  1.00  1.00            
ATOM   1459   NZ LYS A 197      27.250   1.516   9.133  1.00  1.00            
ATOM   1460    C LYS A 197      25.429   8.751   9.962  1.00  1.00            
ATOM   1461    O LYS A 197      24.660   9.338  10.721  1.00  1.00            
ATOM   1462    N THR A 198      25.538   9.065   8.661  3.00  1.00            
ATOM   1463   CA THR A 198      24.698  10.040   8.039  3.00  1.00            
ATOM   1464   CB THR A 198      25.471  11.209   7.499  3.00  1.00            
ATOM   1465  OG1 THR A 198      26.192  11.840   8.546  3.00  1.00            
ATOM   1466  CG2 THR A 198      24.500  12.211   6.852  3.00  1.00            
ATOM   1467    C THR A 198      24.094   9.319   6.883  3.00  1.00            
ATOM   1468    O THR A 198      24.567   8.249   6.499  3.00  1.00            
ATOM   1469    N GLY A 199      23.017   9.871   6.303  3.00  1.00            
ATOM   1470   CA GLY A 199      22.425   9.222   5.175  3.00  1.00            
ATOM   1471    C GLY A 199      21.100   8.681   5.565  3.00  1.00            
ATOM   1472    O GLY A 199      20.200   8.551   4.737  3.00  1.00            
ATOM   1473    N VAL A 200      20.942   8.339   6.847  1.00  1.00            
ATOM   1474   CA VAL A 200      19.655   7.889   7.256  1.00  1.00            
ATOM   1475   CB VAL A 200      19.597   6.422   7.565  1.00  1.00            
ATOM   1476  CG1 VAL A 200      20.549   6.127   8.737  1.00  1.00            
ATOM   1477  CG2 VAL A 200      18.135   6.049   7.854  1.00  1.00            
ATOM   1478    C VAL A 200      19.372   8.625   8.522  1.00  1.00            
ATOM   1479    O VAL A 200      20.292   8.945   9.272  1.00  1.00            
ATOM   1480    N TRP A 201      18.094   8.942   8.797  1.00  1.00            
ATOM   1481   CA TRP A 201      17.867   9.631  10.030  1.00  1.00            
ATOM   1482   CB TRP A 201      16.575  10.464  10.050  1.00  1.00            
ATOM   1483   CG TRP A 201      16.386  11.220  11.340  1.00  1.00            
ATOM   1484  CD2 TRP A 201      15.428  12.272  11.529  1.00  1.00            
ATOM   1485  CD1 TRP A 201      17.063  11.095  12.516  1.00  1.00            
ATOM   1486  NE1 TRP A 201      16.585  12.002  13.430  1.00  1.00            
ATOM   1487  CE2 TRP A 201      15.578  12.733  12.837  1.00  1.00            
ATOM   1488  CE3 TRP A 201      14.501  12.809  10.683  1.00  1.00            
ATOM   1489  CZ2 TRP A 201      14.803  13.748  13.319  1.00  1.00            
ATOM   1490  CZ3 TRP A 201      13.715  13.828  11.176  1.00  1.00            
ATOM   1491  CH2 TRP A 201      13.865  14.289  12.467  1.00  1.00            
ATOM   1492    C TRP A 201      17.740   8.554  11.053  1.00  1.00            
ATOM   1493    O TRP A 201      16.674   7.961  11.210  1.00  1.00            
ATOM   1494    N GLN A 202      18.846   8.259  11.768  4.00  1.00            
ATOM   1495   CA GLN A 202      18.780   7.209  12.736  4.00  1.00            
ATOM   1496   CB GLN A 202      19.335   5.853  12.269  4.00  1.00            
ATOM   1497   CG GLN A 202      18.478   5.176  11.201  4.00  1.00            
ATOM   1498   CD GLN A 202      19.073   3.799  10.964  4.00  1.00            
ATOM   1499  OE1 GLN A 202      18.373   2.790  11.013  4.00  1.00            
ATOM   1500  NE2 GLN A 202      20.408   3.751  10.703  4.00  1.00            
ATOM   1501    C GLN A 202      19.553   7.592  13.957  4.00  1.00            
ATOM   1502    O GLN A 202      20.452   8.431  13.905  4.00  1.00            
ATOM   1503    N ILE A 203      19.179   6.994  15.112  4.00  1.00            
ATOM   1504   CA ILE A 203      19.835   7.287  16.355  4.00  1.00            
ATOM   1505   CB ILE A 203      19.069   8.268  17.204  4.00  1.00            
ATOM   1506  CG1 ILE A 203      18.868   9.606  16.464  4.00  1.00            
ATOM   1507  CG2 ILE A 203      19.833   8.452  18.525  4.00  1.00            
ATOM   1508  CD1 ILE A 203      17.859   9.577  15.314  4.00  1.00            
ATOM   1509    C ILE A 203      19.974   6.009  17.138  4.00  1.00            
ATOM   1510    O ILE A 203      19.189   5.078  16.969  4.00  1.00            
ATOM   1511    N GLN A 204      21.002   5.937  18.016  4.00  1.00            
ATOM   1512   CA GLN A 204      21.221   4.787  18.853  4.00  1.00            
ATOM   1513   CB GLN A 204      22.578   4.786  19.570  4.00  1.00            
ATOM   1514   CG GLN A 204      22.783   3.556  20.453  4.00  1.00            
ATOM   1515   CD GLN A 204      24.103   3.725  21.186  4.00  1.00            
ATOM   1516  OE1 GLN A 204      24.291   4.678  21.941  4.00  1.00            
ATOM   1517  NE2 GLN A 204      25.048   2.776  20.955  4.00  1.00            
ATOM   1518    C GLN A 204      20.185   4.819  19.927  4.00  1.00            
ATOM   1519    O GLN A 204      19.843   5.885  20.436  4.00  1.00            
ATOM   1520    N MET A 205      19.641   3.643  20.300  4.00  1.00            
ATOM   1521   CA MET A 205      18.652   3.676  21.334  4.00  1.00            
ATOM   1522   CB MET A 205      17.279   3.113  20.930  4.00  1.00            
ATOM   1523   CG MET A 205      16.265   3.182  22.075  4.00  1.00            
ATOM   1524   SD MET A 205      14.552   2.803  21.601  4.00  1.00            
ATOM   1525   CE MET A 205      14.209   4.450  20.912  4.00  1.00            
ATOM   1526    C MET A 205      19.125   2.870  22.505  4.00  1.00            
ATOM   1527    O MET A 205      19.513   1.712  22.361  4.00  1.00            
ATOM   1528    N LYS A 206      19.105   3.490  23.708  1.00  1.00            
ATOM   1529   CA LYS A 206      19.560   2.859  24.917  1.00  1.00            
ATOM   1530   CB LYS A 206      19.575   3.814  26.123  1.00  1.00            
ATOM   1531   CG LYS A 206      20.068   3.153  27.414  1.00  1.00            
ATOM   1532   CD LYS A 206      20.388   4.145  28.534  1.00  1.00            
ATOM   1533   CE LYS A 206      20.857   3.482  29.831  1.00  1.00            
ATOM   1534   NZ LYS A 206      22.314   3.225  29.776  1.00  1.00            
ATOM   1535    C LYS A 206      18.677   1.697  25.315  1.00  1.00            
ATOM   1536    O LYS A 206      19.172   0.582  25.483  1.00  1.00            
ATOM   1537    N GLY A 207      17.342   1.902  25.452  1.00  1.00            
ATOM   1538   CA GLY A 207      16.469   0.834  25.896  1.00  1.00            
ATOM   1539    C GLY A 207      15.063   1.379  25.989  1.00  1.00            
ATOM   1540    O GLY A 207      14.865   2.567  26.238  1.00  1.00            
ATOM   1541    N VAL A 208      14.051   0.504  25.778  4.00  1.00            
ATOM   1542   CA VAL A 208      12.650   0.864  25.748  4.00  1.00            
ATOM   1543   CB VAL A 208      11.789  -0.213  25.155  4.00  1.00            
ATOM   1544  CG1 VAL A 208      12.043  -1.532  25.900  4.00  1.00            
ATOM   1545  CG2 VAL A 208      10.326   0.260  25.225  4.00  1.00            
ATOM   1546    C VAL A 208      12.034   1.279  27.078  4.00  1.00            
ATOM   1547    O VAL A 208      11.421   2.338  27.168  4.00  1.00            
ATOM   1548    N SER A 209      12.201   0.480  28.152  4.00  1.00            
ATOM   1549   CA SER A 209      11.734   0.718  29.509  4.00  1.00            
ATOM   1550   CB SER A 209      12.620   1.726  30.264  4.00  1.00            
ATOM   1551   OG SER A 209      12.576   2.995  29.632  4.00  1.00            
ATOM   1552    C SER A 209      10.289   1.047  29.825  4.00  1.00            
ATOM   1553    O SER A 209       9.975   2.191  30.146  4.00  1.00            
ATOM   1554    N VAL A 210       9.377   0.039  29.805  4.00  1.00            
ATOM   1555   CA VAL A 210       8.001   0.226  30.223  4.00  1.00            
ATOM   1556   CB VAL A 210       7.043  -0.757  29.611  4.00  1.00            
ATOM   1557  CG1 VAL A 210       7.015  -0.530  28.089  4.00  1.00            
ATOM   1558  CG2 VAL A 210       7.463  -2.179  30.017  4.00  1.00            
ATOM   1559    C VAL A 210       7.921   0.097  31.726  4.00  1.00            
ATOM   1560    O VAL A 210       8.370  -0.899  32.292  4.00  1.00            
ATOM   1561    N GLY A 211       7.356   1.130  32.403  3.00  1.00            
ATOM   1562   CA GLY A 211       7.046   1.139  33.817  3.00  1.00            
ATOM   1563    C GLY A 211       8.232   1.089  34.750  3.00  1.00            
ATOM   1564    O GLY A 211       8.372   0.127  35.503  3.00  1.00            
ATOM   1565    N SER A 212       9.120   2.108  34.719  3.00  1.00            
ATOM   1566   CA SER A 212      10.213   2.247  35.659  3.00  1.00            
ATOM   1567   CB SER A 212       9.761   2.459  37.121  3.00  1.00            
ATOM   1568   OG SER A 212       9.176   1.281  37.657  3.00  1.00            
ATOM   1569    C SER A 212      11.097   1.042  35.596  3.00  1.00            
ATOM   1570    O SER A 212      11.813   0.743  36.551  3.00  1.00            
ATOM   1571    N SER A 213      11.083   0.322  34.456  4.00  1.00            
ATOM   1572   CA SER A 213      11.945  -0.815  34.298  4.00  1.00            
ATOM   1573   CB SER A 213      11.251  -2.168  34.532  4.00  1.00            
ATOM   1574   OG SER A 213      10.838  -2.282  35.886  4.00  1.00            
ATOM   1575    C SER A 213      12.408  -0.799  32.876  4.00  1.00            
ATOM   1576    O SER A 213      11.644  -0.428  31.989  4.00  1.00            
ATOM   1577    N THR A 214      13.671  -1.208  32.619  4.00  1.00            
ATOM   1578   CA THR A 214      14.180  -1.193  31.274  4.00  1.00            
ATOM   1579   CB THR A 214      15.635  -0.847  31.197  4.00  1.00            
ATOM   1580  OG1 THR A 214      15.856   0.439  31.755  4.00  1.00            
ATOM   1581  CG2 THR A 214      16.071  -0.870  29.722  4.00  1.00            
ATOM   1582    C THR A 214      14.018  -2.572  30.716  4.00  1.00            
ATOM   1583    O THR A 214      14.921  -3.404  30.807  4.00  1.00            
ATOM   1584    N LEU A 215      12.835  -2.846  30.132  4.00  1.00            
ATOM   1585   CA LEU A 215      12.528  -4.148  29.622  4.00  1.00            
ATOM   1586   CB LEU A 215      11.026  -4.390  29.374  4.00  1.00            
ATOM   1587   CG LEU A 215      10.425  -3.547  28.238  4.00  1.00            
ATOM   1588  CD1 LEU A 215       8.928  -3.838  28.048  4.00  1.00            
ATOM   1589  CD2 LEU A 215      10.695  -2.056  28.462  4.00  1.00            
ATOM   1590    C LEU A 215      13.255  -4.530  28.363  4.00  1.00            
ATOM   1591    O LEU A 215      13.761  -5.648  28.281  4.00  1.00            
ATOM   1592    N LEU A 216      13.363  -3.642  27.348  4.00  1.00            
ATOM   1593   CA LEU A 216      13.840  -4.207  26.110  4.00  1.00            
ATOM   1594   CB LEU A 216      12.715  -4.369  25.064  4.00  1.00            
ATOM   1595   CG LEU A 216      13.111  -5.187  23.820  4.00  1.00            
ATOM   1596  CD1 LEU A 216      13.499  -6.621  24.219  4.00  1.00            
ATOM   1597  CD2 LEU A 216      12.034  -5.124  22.722  4.00  1.00            
ATOM   1598    C LEU A 216      14.947  -3.426  25.493  4.00  1.00            
ATOM   1599    O LEU A 216      15.242  -2.290  25.864  4.00  1.00            
ATOM   1600    N CYS A 217      15.598  -4.086  24.515  1.00  1.00            
ATOM   1601   CA CYS A 217      16.663  -3.510  23.770  1.00  1.00            
ATOM   1602   CB CYS A 217      16.232  -2.272  22.967  1.00  1.00            
ATOM   1603   SG CYS A 217      15.049  -2.675  21.647  1.00  1.00            
ATOM   1604    C CYS A 217      17.675  -3.090  24.779  1.00  1.00            
ATOM   1605    O CYS A 217      18.325  -2.057  24.633  1.00  1.00            
ATOM   1606    N GLU A 218      17.830  -3.904  25.841  3.00  1.00            
ATOM   1607   CA GLU A 218      18.742  -3.564  26.891  3.00  1.00            
ATOM   1608   CB GLU A 218      18.718  -4.540  28.074  3.00  1.00            
ATOM   1609   CG GLU A 218      19.586  -4.051  29.234  3.00  1.00            
ATOM   1610   CD GLU A 218      19.453  -5.054  30.365  3.00  1.00            
ATOM   1611  OE1 GLU A 218      18.926  -6.167  30.101  3.00  1.00            
ATOM   1612  OE2 GLU A 218      19.871  -4.721  31.506  3.00  1.00            
ATOM   1613    C GLU A 218      20.122  -3.554  26.341  3.00  1.00            
ATOM   1614    O GLU A 218      20.927  -2.683  26.668  3.00  1.00            
ATOM   1615    N ASP A 219      20.420  -4.519  25.460  3.00  1.00            
ATOM   1616   CA ASP A 219      21.719  -4.599  24.871  3.00  1.00            
ATOM   1617   CB ASP A 219      21.794  -5.738  23.836  3.00  1.00            
ATOM   1618   CG ASP A 219      23.230  -5.931  23.370  3.00  1.00            
ATOM   1619  OD1 ASP A 219      23.979  -4.922  23.274  3.00  1.00            
ATOM   1620  OD2 ASP A 219      23.597  -7.105  23.101  3.00  1.00            
ATOM   1621    C ASP A 219      21.888  -3.297  24.168  3.00  1.00            
ATOM   1622    O ASP A 219      22.982  -2.740  24.094  3.00  1.00            
ATOM   1623    N GLY A 220      20.766  -2.761  23.661  1.00  1.00            
ATOM   1624   CA GLY A 220      20.785  -1.517  22.959  1.00  1.00            
ATOM   1625    C GLY A 220      20.448  -1.850  21.546  1.00  1.00            
ATOM   1626    O GLY A 220      20.884  -2.868  21.010  1.00  1.00            
ATOM   1627    N CYS A 221      19.643  -0.985  20.907  4.00  1.00            
ATOM   1628   CA CYS A 221      19.223  -1.229  19.562  4.00  1.00            
ATOM   1629   CB CYS A 221      17.744  -1.627  19.473  4.00  1.00            
ATOM   1630   SG CYS A 221      16.644  -0.281  20.008  4.00  1.00            
ATOM   1631    C CYS A 221      19.355   0.066  18.846  4.00  1.00            
ATOM   1632    O CYS A 221      19.935   1.018  19.367  4.00  1.00            
ATOM   1633    N LEU A 222      18.838   0.127  17.605  4.00  1.00            
ATOM   1634   CA LEU A 222      18.915   1.369  16.905  4.00  1.00            
ATOM   1635   CB LEU A 222      19.710   1.315  15.591  4.00  1.00            
ATOM   1636   CG LEU A 222      21.182   0.902  15.774  4.00  1.00            
ATOM   1637  CD1 LEU A 222      21.930   0.876  14.432  4.00  1.00            
ATOM   1638  CD2 LEU A 222      21.879   1.771  16.833  4.00  1.00            
ATOM   1639    C LEU A 222      17.525   1.811  16.564  4.00  1.00            
ATOM   1640    O LEU A 222      16.618   0.991  16.431  4.00  1.00            
ATOM   1641    N ALA A 223      17.320   3.141  16.436  4.00  1.00            
ATOM   1642   CA ALA A 223      16.010   3.630  16.110  4.00  1.00            
ATOM   1643   CB ALA A 223      15.287   4.298  17.292  4.00  1.00            
ATOM   1644    C ALA A 223      16.113   4.653  15.019  4.00  1.00            
ATOM   1645    O ALA A 223      17.084   5.406  14.942  4.00  1.00            
ATOM   1646    N LEU A 224      15.098   4.675  14.122  4.00  1.00            
ATOM   1647   CA LEU A 224      15.011   5.656  13.077  4.00  1.00            
ATOM   1648   CB LEU A 224      15.045   5.065  11.651  4.00  1.00            
ATOM   1649   CG LEU A 224      13.944   4.040  11.334  4.00  1.00            
ATOM   1650  CD1 LEU A 224      12.574   4.717  11.187  4.00  1.00            
ATOM   1651  CD2 LEU A 224      14.325   3.158  10.131  4.00  1.00            
ATOM   1652    C LEU A 224      13.744   6.440  13.336  4.00  1.00            
ATOM   1653    O LEU A 224      12.708   5.871  13.676  4.00  1.00            
ATOM   1654    N VAL A 225      13.819   7.786  13.211  4.00  1.00            
ATOM   1655   CA VAL A 225      12.760   8.690  13.606  4.00  1.00            
ATOM   1656   CB VAL A 225      13.171  10.130  13.491  4.00  1.00            
ATOM   1657  CG1 VAL A 225      11.969  11.013  13.875  4.00  1.00            
ATOM   1658  CG2 VAL A 225      14.431  10.356  14.348  4.00  1.00            
ATOM   1659    C VAL A 225      11.487   8.544  12.848  4.00  1.00            
ATOM   1660    O VAL A 225      10.435   8.314  13.441  4.00  1.00            
ATOM   1661    N ASP A 226      11.545   8.680  11.518  1.00  1.00            
ATOM   1662   CA ASP A 226      10.396   8.515  10.680  1.00  1.00            
ATOM   1663   CB ASP A 226       9.864   7.068  10.723  1.00  1.00            
ATOM   1664   CG ASP A 226       8.948   6.826   9.534  1.00  1.00            
ATOM   1665  OD1 ASP A 226       8.604   7.815   8.834  1.00  1.00            
ATOM   1666  OD2 ASP A 226       8.584   5.642   9.306  1.00  1.00            
ATOM   1667    C ASP A 226       9.265   9.461  10.971  1.00  1.00            
ATOM   1668    O ASP A 226       8.498   9.265  11.913  1.00  1.00            
ATOM   1669    N THR A 227       9.161  10.538  10.156  3.00  1.00            
ATOM   1670   CA THR A 227       8.050  11.457  10.159  3.00  1.00            
ATOM   1671   CB THR A 227       8.323  12.671   9.326  3.00  1.00            
ATOM   1672  OG1 THR A 227       8.668  12.281   8.005  3.00  1.00            
ATOM   1673  CG2 THR A 227       9.468  13.468   9.974  3.00  1.00            
ATOM   1674    C THR A 227       6.871  10.717   9.564  3.00  1.00            
ATOM   1675    O THR A 227       5.750  10.803  10.063  3.00  1.00            
ATOM   1676    N GLY A 228       7.132   9.947   8.482  3.00  1.00            
ATOM   1677   CA GLY A 228       6.161   9.279   7.642  3.00  1.00            
ATOM   1678    C GLY A 228       5.339   8.152   8.245  3.00  1.00            
ATOM   1679    O GLY A 228       4.119   8.149   8.085  3.00  1.00            
ATOM   1680    N ALA A 229       5.940   7.159   8.940  1.00  1.00            
ATOM   1681   CA ALA A 229       5.162   6.017   9.388  1.00  1.00            
ATOM   1682   CB ALA A 229       6.023   4.851   9.899  1.00  1.00            
ATOM   1683    C ALA A 229       4.285   6.441  10.506  1.00  1.00            
ATOM   1684    O ALA A 229       4.569   7.388  11.238  1.00  1.00            
ATOM   1685    N SER A 230       3.158   5.726  10.621  1.00  1.00            
ATOM   1686   CA SER A 230       2.141   5.976  11.587  1.00  1.00            
ATOM   1687   CB SER A 230       0.873   5.167  11.290  1.00  1.00            
ATOM   1688   OG SER A 230       0.415   5.467   9.982  1.00  1.00            
ATOM   1689    C SER A 230       2.552   5.602  12.958  1.00  1.00            
ATOM   1690    O SER A 230       2.258   6.319  13.913  1.00  1.00            
ATOM   1691    N TYR A 231       3.259   4.475  13.110  1.00  1.00            
ATOM   1692   CA TYR A 231       3.381   4.047  14.461  1.00  1.00            
ATOM   1693   CB TYR A 231       2.536   2.797  14.749  1.00  1.00            
ATOM   1694   CG TYR A 231       2.839   1.848  13.641  1.00  1.00            
ATOM   1695  CD1 TYR A 231       4.046   1.189  13.577  1.00  1.00            
ATOM   1696  CD2 TYR A 231       1.901   1.625  12.661  1.00  1.00            
ATOM   1697  CE1 TYR A 231       4.310   0.318  12.545  1.00  1.00            
ATOM   1698  CE2 TYR A 231       2.157   0.756  11.628  1.00  1.00            
ATOM   1699   CZ TYR A 231       3.364   0.103  11.569  1.00  1.00            
ATOM   1700   OH TYR A 231       3.633  -0.790  10.511  1.00  1.00            
ATOM   1701    C TYR A 231       4.774   3.738  14.889  1.00  1.00            
ATOM   1702    O TYR A 231       5.631   3.383  14.081  1.00  1.00            
ATOM   1703    N ILE A 232       5.022   3.885  16.215  4.00  1.00            
ATOM   1704   CA ILE A 232       6.289   3.468  16.729  4.00  1.00            
ATOM   1705   CB ILE A 232       6.578   3.740  18.185  4.00  1.00            
ATOM   1706  CG1 ILE A 232       6.889   5.226  18.429  4.00  1.00            
ATOM   1707  CG2 ILE A 232       7.724   2.808  18.617  4.00  1.00            
ATOM   1708  CD1 ILE A 232       6.969   5.602  19.909  4.00  1.00            
ATOM   1709    C ILE A 232       6.312   2.010  16.540  4.00  1.00            
ATOM   1710    O ILE A 232       5.410   1.295  16.972  4.00  1.00            
ATOM   1711    N SER A 233       7.358   1.532  15.859  4.00  1.00            
ATOM   1712   CA SER A 233       7.346   0.141  15.598  4.00  1.00            
ATOM   1713   CB SER A 233       7.026  -0.208  14.134  4.00  1.00            
ATOM   1714   OG SER A 233       8.016   0.330  13.272  4.00  1.00            
ATOM   1715    C SER A 233       8.672  -0.435  15.920  4.00  1.00            
ATOM   1716    O SER A 233       9.670   0.272  16.063  4.00  1.00            
ATOM   1717    N GLY A 234       8.683  -1.770  16.060  4.00  1.00            
ATOM   1718   CA GLY A 234       9.874  -2.491  16.359  4.00  1.00            
ATOM   1719    C GLY A 234       9.769  -3.794  15.615  4.00  1.00            
ATOM   1720    O GLY A 234       8.759  -4.061  14.967  4.00  1.00            
ATOM   1721    N SER A 235      10.814  -4.648  15.688  1.00  1.00            
ATOM   1722   CA SER A 235      10.777  -5.919  15.010  1.00  1.00            
ATOM   1723   CB SER A 235      12.109  -6.689  15.085  1.00  1.00            
ATOM   1724   OG SER A 235      13.132  -5.956  14.426  1.00  1.00            
ATOM   1725    C SER A 235       9.721  -6.727  15.724  1.00  1.00            
ATOM   1726    O SER A 235       9.206  -6.301  16.757  1.00  1.00            
ATOM   1727    N THR A 236       9.353  -7.908  15.175  2.00  1.00            
ATOM   1728   CA THR A 236       8.287  -8.732  15.697  2.00  1.00            
ATOM   1729   CB THR A 236       8.027  -9.942  14.836  2.00  1.00            
ATOM   1730  OG1 THR A 236       6.896 -10.655  15.316  2.00  1.00            
ATOM   1731  CG2 THR A 236       9.271 -10.851  14.821  2.00  1.00            
ATOM   1732    C THR A 236       8.576  -9.201  17.083  2.00  1.00            
ATOM   1733    O THR A 236       7.717  -9.119  17.960  2.00  1.00            
ATOM   1734    N SER A 237       9.798  -9.691  17.337  2.00  1.00            
ATOM   1735   CA SER A 237      10.055 -10.243  18.629  2.00  1.00            
ATOM   1736   CB SER A 237      11.467 -10.837  18.768  2.00  1.00            
ATOM   1737   OG SER A 237      11.609 -11.970  17.924  2.00  1.00            
ATOM   1738    C SER A 237       9.936  -9.176  19.662  2.00  1.00            
ATOM   1739    O SER A 237       9.371  -9.392  20.733  2.00  1.00            
ATOM   1740    N SER A 238      10.462  -7.982  19.353  2.00  1.00            
ATOM   1741   CA SER A 238      10.488  -6.932  20.321  2.00  1.00            
ATOM   1742   CB SER A 238      11.193  -5.670  19.796  2.00  1.00            
ATOM   1743   OG SER A 238      10.475  -5.142  18.691  2.00  1.00            
ATOM   1744    C SER A 238       9.100  -6.535  20.710  2.00  1.00            
ATOM   1745    O SER A 238       8.791  -6.409  21.894  2.00  1.00            
ATOM   1746    N ILE A 239       8.217  -6.344  19.716  2.00  1.00            
ATOM   1747   CA ILE A 239       6.890  -5.878  19.988  2.00  1.00            
ATOM   1748   CB ILE A 239       6.076  -5.651  18.748  2.00  1.00            
ATOM   1749  CG1 ILE A 239       4.731  -4.997  19.108  2.00  1.00            
ATOM   1750  CG2 ILE A 239       5.933  -6.994  18.014  2.00  1.00            
ATOM   1751  CD1 ILE A 239       4.868  -3.592  19.691  2.00  1.00            
ATOM   1752    C ILE A 239       6.158  -6.877  20.826  2.00  1.00            
ATOM   1753    O ILE A 239       5.441  -6.497  21.748  2.00  1.00            
ATOM   1754    N GLU A 240       6.315  -8.184  20.542  2.00  1.00            
ATOM   1755   CA GLU A 240       5.557  -9.156  21.276  2.00  1.00            
ATOM   1756   CB GLU A 240       5.882 -10.602  20.874  2.00  1.00            
ATOM   1757   CG GLU A 240       5.513 -10.931  19.429  2.00  1.00            
ATOM   1758   CD GLU A 240       5.852 -12.393  19.189  2.00  1.00            
ATOM   1759  OE1 GLU A 240       5.963 -13.144  20.195  2.00  1.00            
ATOM   1760  OE2 GLU A 240       5.999 -12.782  18.001  2.00  1.00            
ATOM   1761    C GLU A 240       5.913  -9.016  22.722  2.00  1.00            
ATOM   1762    O GLU A 240       5.034  -9.022  23.583  2.00  1.00            
ATOM   1763    N LYS A 241       7.215  -8.859  23.025  2.00  1.00            
ATOM   1764   CA LYS A 241       7.634  -8.782  24.396  2.00  1.00            
ATOM   1765   CB LYS A 241       9.163  -8.745  24.561  2.00  1.00            
ATOM   1766   CG LYS A 241       9.621  -9.065  25.986  2.00  1.00            
ATOM   1767   CD LYS A 241      11.098  -9.452  26.082  2.00  1.00            
ATOM   1768   CE LYS A 241      11.490 -10.040  27.439  2.00  1.00            
ATOM   1769   NZ LYS A 241      12.868 -10.577  27.376  2.00  1.00            
ATOM   1770    C LYS A 241       7.054  -7.554  25.027  2.00  1.00            
ATOM   1771    O LYS A 241       6.531  -7.611  26.140  2.00  1.00            
ATOM   1772    N LEU A 242       7.102  -6.410  24.318  2.00  1.00            
ATOM   1773   CA LEU A 242       6.598  -5.181  24.867  2.00  1.00            
ATOM   1774   CB LEU A 242       6.780  -3.991  23.906  2.00  1.00            
ATOM   1775   CG LEU A 242       8.253  -3.717  23.538  2.00  1.00            
ATOM   1776  CD1 LEU A 242       8.390  -2.486  22.626  2.00  1.00            
ATOM   1777  CD2 LEU A 242       9.140  -3.641  24.790  2.00  1.00            
ATOM   1778    C LEU A 242       5.130  -5.374  25.093  2.00  1.00            
ATOM   1779    O LEU A 242       4.589  -4.972  26.122  2.00  1.00            
ATOM   1780    N MET A 243       4.455  -6.026  24.126  2.00  1.00            
ATOM   1781   CA MET A 243       3.040  -6.253  24.185  2.00  1.00            
ATOM   1782   CB MET A 243       2.499  -7.001  22.954  2.00  1.00            
ATOM   1783   CG MET A 243       0.985  -7.218  23.018  2.00  1.00            
ATOM   1784   SD MET A 243       0.299  -8.296  21.725  2.00  1.00            
ATOM   1785   CE MET A 243       1.107  -9.807  22.320  2.00  1.00            
ATOM   1786    C MET A 243       2.753  -7.122  25.373  2.00  1.00            
ATOM   1787    O MET A 243       1.786  -6.885  26.092  2.00  1.00            
ATOM   1788    N GLU A 244       3.593  -8.145  25.635  2.00  1.00            
ATOM   1789   CA GLU A 244       3.302  -9.047  26.718  2.00  1.00            
ATOM   1790   CB GLU A 244       4.344 -10.170  26.884  2.00  1.00            
ATOM   1791   CG GLU A 244       4.214 -11.301  25.861  2.00  1.00            
ATOM   1792   CD GLU A 244       2.995 -12.123  26.257  2.00  1.00            
ATOM   1793  OE1 GLU A 244       2.364 -11.767  27.289  2.00  1.00            
ATOM   1794  OE2 GLU A 244       2.676 -13.110  25.543  2.00  1.00            
ATOM   1795    C GLU A 244       3.262  -8.289  28.014  2.00  1.00            
ATOM   1796    O GLU A 244       2.338  -8.465  28.808  2.00  1.00            
ATOM   1797    N ALA A 245       4.248  -7.406  28.262  2.00  1.00            
ATOM   1798   CA ALA A 245       4.266  -6.688  29.507  2.00  1.00            
ATOM   1799   CB ALA A 245       5.470  -5.739  29.638  2.00  1.00            
ATOM   1800    C ALA A 245       3.020  -5.857  29.560  2.00  1.00            
ATOM   1801    O ALA A 245       2.361  -5.775  30.597  2.00  1.00            
ATOM   1802    N LEU A 246       2.651  -5.234  28.423  2.00  1.00            
ATOM   1803   CA LEU A 246       1.489  -4.394  28.377  2.00  1.00            
ATOM   1804   CB LEU A 246       1.238  -3.748  27.014  2.00  1.00            
ATOM   1805   CG LEU A 246      -0.020  -2.868  27.048  2.00  1.00            
ATOM   1806  CD1 LEU A 246       0.194  -1.600  27.886  2.00  1.00            
ATOM   1807  CD2 LEU A 246      -0.545  -2.600  25.636  2.00  1.00            
ATOM   1808    C LEU A 246       0.279  -5.229  28.668  2.00  1.00            
ATOM   1809    O LEU A 246      -0.634  -4.787  29.364  2.00  1.00            
ATOM   1810    N GLY A 247       0.244  -6.475  28.159  3.00  1.00            
ATOM   1811   CA GLY A 247      -0.912  -7.301  28.356  3.00  1.00            
ATOM   1812    C GLY A 247      -1.813  -7.142  27.179  3.00  1.00            
ATOM   1813    O GLY A 247      -3.001  -7.459  27.245  3.00  1.00            
ATOM   1814    N ALA A 248      -1.257  -6.635  26.067  1.00  1.00            
ATOM   1815   CA ALA A 248      -2.019  -6.420  24.875  1.00  1.00            
ATOM   1816   CB ALA A 248      -1.318  -5.508  23.854  1.00  1.00            
ATOM   1817    C ALA A 248      -2.287  -7.722  24.185  1.00  1.00            
ATOM   1818    O ALA A 248      -1.593  -8.714  24.396  1.00  1.00            
ATOM   1819    N LYS A 249      -3.343  -7.726  23.342  4.00  1.00            
ATOM   1820   CA LYS A 249      -3.762  -8.869  22.577  4.00  1.00            
ATOM   1821   CB LYS A 249      -5.291  -8.975  22.445  4.00  1.00            
ATOM   1822   CG LYS A 249      -6.041  -9.227  23.755  4.00  1.00            
ATOM   1823   CD LYS A 249      -7.538  -8.921  23.645  4.00  1.00            
ATOM   1824   CE LYS A 249      -8.337  -9.232  24.910  4.00  1.00            
ATOM   1825   NZ LYS A 249      -8.475 -10.697  25.070  4.00  1.00            
ATOM   1826    C LYS A 249      -3.250  -8.687  21.181  4.00  1.00            
ATOM   1827    O LYS A 249      -3.079  -7.561  20.717  4.00  1.00            
ATOM   1828    N LYS A 250      -2.971  -9.802  20.475  4.00  1.00            
ATOM   1829   CA LYS A 250      -2.538  -9.706  19.110  4.00  1.00            
ATOM   1830   CB LYS A 250      -1.497 -10.762  18.706  4.00  1.00            
ATOM   1831   CG LYS A 250      -0.902 -10.508  17.320  4.00  1.00            
ATOM   1832   CD LYS A 250       0.291 -11.404  16.981  4.00  1.00            
ATOM   1833   CE LYS A 250       0.999 -11.013  15.681  4.00  1.00            
ATOM   1834   NZ LYS A 250       0.075 -11.141  14.530  4.00  1.00            
ATOM   1835    C LYS A 250      -3.750  -9.964  18.269  4.00  1.00            
ATOM   1836    O LYS A 250      -4.607 -10.769  18.627  4.00  1.00            
ATOM   1837    N ARG A 251      -3.857  -9.257  17.128  1.00  1.00            
ATOM   1838   CA ARG A 251      -4.927  -9.452  16.191  1.00  1.00            
ATOM   1839   CB ARG A 251      -5.843  -8.232  15.974  1.00  1.00            
ATOM   1840   CG ARG A 251      -6.981  -8.087  16.988  1.00  1.00            
ATOM   1841   CD ARG A 251      -7.980  -6.993  16.597  1.00  1.00            
ATOM   1842   NE ARG A 251      -9.192  -7.139  17.454  1.00  1.00            
ATOM   1843   CZ ARG A 251     -10.189  -7.986  17.061  1.00  1.00            
ATOM   1844  NH1 ARG A 251     -10.052  -8.703  15.908  1.00  1.00            
ATOM   1845  NH2 ARG A 251     -11.317  -8.123  17.817  1.00  1.00            
ATOM   1846    C ARG A 251      -4.246  -9.696  14.887  1.00  1.00            
ATOM   1847    O ARG A 251      -3.046  -9.964  14.844  1.00  1.00            
ATOM   1848    N LEU A 252      -5.010  -9.632  13.782  1.00  1.00            
ATOM   1849   CA LEU A 252      -4.432  -9.897  12.501  1.00  1.00            
ATOM   1850   CB LEU A 252      -5.477  -9.748  11.371  1.00  1.00            
ATOM   1851   CG LEU A 252      -5.062 -10.208   9.953  1.00  1.00            
ATOM   1852  CD1 LEU A 252      -6.215  -9.985   8.960  1.00  1.00            
ATOM   1853  CD2 LEU A 252      -3.756  -9.575   9.463  1.00  1.00            
ATOM   1854    C LEU A 252      -3.353  -8.893  12.285  1.00  1.00            
ATOM   1855    O LEU A 252      -2.208  -9.243  12.003  1.00  1.00            
ATOM   1856    N PHE A 253      -3.703  -7.610  12.435  1.00  1.00            
ATOM   1857   CA PHE A 253      -2.744  -6.554  12.342  1.00  1.00            
ATOM   1858   CB PHE A 253      -2.976  -5.555  11.192  1.00  1.00            
ATOM   1859   CG PHE A 253      -2.772  -6.232   9.884  1.00  1.00            
ATOM   1860  CD1 PHE A 253      -1.504  -6.540   9.445  1.00  1.00            
ATOM   1861  CD2 PHE A 253      -3.847  -6.527   9.078  1.00  1.00            
ATOM   1862  CE1 PHE A 253      -1.317  -7.159   8.232  1.00  1.00            
ATOM   1863  CE2 PHE A 253      -3.665  -7.139   7.859  1.00  1.00            
ATOM   1864   CZ PHE A 253      -2.397  -7.459   7.438  1.00  1.00            
ATOM   1865    C PHE A 253      -3.021  -5.775  13.582  1.00  1.00            
ATOM   1866    O PHE A 253      -4.092  -5.910  14.173  1.00  1.00            
ATOM   1867    N ASP A 254      -2.060  -4.953  14.024  1.00  1.00            
ATOM   1868   CA ASP A 254      -2.283  -4.136  15.177  1.00  1.00            
ATOM   1869   CB ASP A 254      -3.458  -3.158  15.034  1.00  1.00            
ATOM   1870   CG ASP A 254      -3.026  -2.158  13.974  1.00  1.00            
ATOM   1871  OD1 ASP A 254      -2.771  -2.603  12.824  1.00  1.00            
ATOM   1872  OD2 ASP A 254      -2.946  -0.942  14.292  1.00  1.00            
ATOM   1873    C ASP A 254      -2.450  -4.958  16.409  1.00  1.00            
ATOM   1874    O ASP A 254      -2.758  -6.147  16.358  1.00  1.00            
ATOM   1875    N TYR A 255      -2.207  -4.298  17.562  4.00  1.00            
ATOM   1876   CA TYR A 255      -2.284  -4.904  18.856  4.00  1.00            
ATOM   1877   CB TYR A 255      -1.006  -4.706  19.678  4.00  1.00            
ATOM   1878   CG TYR A 255       0.067  -5.363  18.874  4.00  1.00            
ATOM   1879  CD1 TYR A 255       0.678  -4.700  17.837  4.00  1.00            
ATOM   1880  CD2 TYR A 255       0.451  -6.655  19.143  4.00  1.00            
ATOM   1881  CE1 TYR A 255       1.664  -5.324  17.104  4.00  1.00            
ATOM   1882  CE2 TYR A 255       1.433  -7.287  18.419  4.00  1.00            
ATOM   1883   CZ TYR A 255       2.044  -6.615  17.391  4.00  1.00            
ATOM   1884   OH TYR A 255       3.055  -7.247  16.635  4.00  1.00            
ATOM   1885    C TYR A 255      -3.439  -4.252  19.547  4.00  1.00            
ATOM   1886    O TYR A 255      -3.650  -3.049  19.407  4.00  1.00            
ATOM   1887    N VAL A 256      -4.235  -5.040  20.299  4.00  1.00            
ATOM   1888   CA VAL A 256      -5.448  -4.485  20.827  4.00  1.00            
ATOM   1889   CB VAL A 256      -6.662  -5.079  20.171  4.00  1.00            
ATOM   1890  CG1 VAL A 256      -6.717  -6.576  20.524  4.00  1.00            
ATOM   1891  CG2 VAL A 256      -7.908  -4.289  20.596  4.00  1.00            
ATOM   1892    C VAL A 256      -5.588  -4.729  22.287  4.00  1.00            
ATOM   1893    O VAL A 256      -4.980  -5.640  22.846  4.00  1.00            
ATOM   1894    N VAL A 257      -6.404  -3.881  22.949  4.00  1.00            
ATOM   1895   CA VAL A 257      -6.613  -4.108  24.339  4.00  1.00            
ATOM   1896   CB VAL A 257      -5.683  -3.346  25.238  4.00  1.00            
ATOM   1897  CG1 VAL A 257      -5.987  -1.846  25.130  4.00  1.00            
ATOM   1898  CG2 VAL A 257      -5.812  -3.914  26.662  4.00  1.00            
ATOM   1899    C VAL A 257      -8.015  -3.784  24.731  4.00  1.00            
ATOM   1900    O VAL A 257      -8.705  -3.013  24.067  4.00  1.00            
ATOM   1901    N LYS A 258      -8.472  -4.410  25.838  4.00  1.00            
ATOM   1902   CA LYS A 258      -9.773  -4.117  26.355  4.00  1.00            
ATOM   1903   CB LYS A 258     -10.132  -4.926  27.615  4.00  1.00            
ATOM   1904   CG LYS A 258     -10.271  -6.431  27.360  4.00  1.00            
ATOM   1905   CD LYS A 258     -10.250  -7.284  28.633  4.00  1.00            
ATOM   1906   CE LYS A 258      -8.846  -7.476  29.212  4.00  1.00            
ATOM   1907   NZ LYS A 258      -8.914  -8.231  30.484  4.00  1.00            
ATOM   1908    C LYS A 258      -9.664  -2.677  26.742  4.00  1.00            
ATOM   1909    O LYS A 258      -8.666  -2.247  27.318  4.00  1.00            
ATOM   1910    N CYS A 259     -10.692  -1.889  26.407  2.00  1.00            
ATOM   1911   CA CYS A 259     -10.664  -0.473  26.611  2.00  1.00            
ATOM   1912   CB CYS A 259     -11.892   0.218  26.004  2.00  1.00            
ATOM   1913   SG CYS A 259     -11.949   0.082  24.191  2.00  1.00            
ATOM   1914    C CYS A 259     -10.628  -0.115  28.057  2.00  1.00            
ATOM   1915    O CYS A 259     -10.001   0.874  28.420  2.00  1.00            
ATOM   1916    N ASN A 260     -11.315  -0.872  28.930  2.00  1.00            
ATOM   1917   CA ASN A 260     -11.302  -0.501  30.318  2.00  1.00            
ATOM   1918   CB ASN A 260     -12.077  -1.496  31.195  2.00  1.00            
ATOM   1919   CG ASN A 260     -12.087  -0.969  32.622  2.00  1.00            
ATOM   1920  OD1 ASN A 260     -11.903   0.223  32.861  2.00  1.00            
ATOM   1921  ND2 ASN A 260     -12.297  -1.888  33.602  2.00  1.00            
ATOM   1922    C ASN A 260      -9.877  -0.540  30.747  2.00  1.00            
ATOM   1923    O ASN A 260      -9.406   0.358  31.442  2.00  1.00            
ATOM   1924    N GLU A 261      -9.140  -1.580  30.316  2.00  1.00            
ATOM   1925   CA GLU A 261      -7.752  -1.590  30.652  2.00  1.00            
ATOM   1926   CB GLU A 261      -7.146  -3.003  30.725  2.00  1.00            
ATOM   1927   CG GLU A 261      -7.711  -3.834  31.884  2.00  1.00            
ATOM   1928   CD GLU A 261      -6.989  -5.174  31.908  2.00  1.00            
ATOM   1929  OE1 GLU A 261      -5.938  -5.282  31.221  2.00  1.00            
ATOM   1930  OE2 GLU A 261      -7.471  -6.101  32.613  2.00  1.00            
ATOM   1931    C GLU A 261      -7.068  -0.810  29.567  2.00  1.00            
ATOM   1932    O GLU A 261      -6.606  -1.371  28.575  2.00  1.00            
ATOM   1933    N GLY A 262      -6.992   0.527  29.757  2.00  1.00            
ATOM   1934   CA GLY A 262      -6.392   1.458  28.836  2.00  1.00            
ATOM   1935    C GLY A 262      -7.305   2.662  28.795  2.00  1.00            
ATOM   1936    O GLY A 262      -8.258   2.641  28.020  2.00  1.00            
ATOM   1937    N PRO A 263      -7.108   3.756  29.508  2.00  1.00            
ATOM   1938   CA PRO A 263      -6.024   4.009  30.418  2.00  1.00            
ATOM   1939   CD PRO A 263      -7.837   4.971  29.185  2.00  1.00            
ATOM   1940   CB PRO A 263      -6.025   5.516  30.683  2.00  1.00            
ATOM   1941   CG PRO A 263      -7.439   5.970  30.283  2.00  1.00            
ATOM   1942    C PRO A 263      -5.990   3.208  31.671  2.00  1.00            
ATOM   1943    O PRO A 263      -6.978   3.183  32.401  2.00  1.00            
ATOM   1944    N THR A 264      -4.823   2.581  31.914  2.00  1.00            
ATOM   1945   CA THR A 264      -4.456   1.819  33.071  2.00  1.00            
ATOM   1946   CB THR A 264      -5.153   0.489  33.200  2.00  1.00            
ATOM   1947  OG1 THR A 264      -4.927  -0.295  32.038  2.00  1.00            
ATOM   1948  CG2 THR A 264      -6.657   0.680  33.453  2.00  1.00            
ATOM   1949    C THR A 264      -3.017   1.478  32.825  2.00  1.00            
ATOM   1950    O THR A 264      -2.212   1.367  33.747  2.00  1.00            
ATOM   1951    N LEU A 265      -2.659   1.325  31.528  1.00  1.00            
ATOM   1952   CA LEU A 265      -1.361   0.848  31.123  1.00  1.00            
ATOM   1953   CB LEU A 265      -1.254   0.481  29.634  1.00  1.00            
ATOM   1954   CG LEU A 265      -1.466   1.629  28.628  1.00  1.00            
ATOM   1955  CD1 LEU A 265      -2.871   2.242  28.752  1.00  1.00            
ATOM   1956  CD2 LEU A 265      -0.314   2.648  28.664  1.00  1.00            
ATOM   1957    C LEU A 265      -0.273   1.821  31.488  1.00  1.00            
ATOM   1958    O LEU A 265      -0.486   3.029  31.626  1.00  1.00            
ATOM   1959    N PRO A 266       0.905   1.253  31.663  1.00  1.00            
ATOM   1960   CA PRO A 266       2.101   1.998  32.014  1.00  1.00            
ATOM   1961   CD PRO A 266       0.920  -0.079  32.238  1.00  1.00            
ATOM   1962   CB PRO A 266       3.067   0.973  32.615  1.00  1.00            
ATOM   1963   CG PRO A 266       2.153  -0.134  33.157  1.00  1.00            
ATOM   1964    C PRO A 266       2.750   2.843  30.958  1.00  1.00            
ATOM   1965    O PRO A 266       2.493   2.641  29.777  1.00  1.00            
ATOM   1966    N ASP A 267       3.604   3.802  31.395  1.00  1.00            
ATOM   1967   CA ASP A 267       4.337   4.697  30.533  1.00  1.00            
ATOM   1968   CB ASP A 267       4.976   5.877  31.283  1.00  1.00            
ATOM   1969   CG ASP A 267       6.006   5.321  32.259  1.00  1.00            
ATOM   1970  OD1 ASP A 267       5.757   4.228  32.833  1.00  1.00            
ATOM   1971  OD2 ASP A 267       7.058   5.990  32.446  1.00  1.00            
ATOM   1972    C ASP A 267       5.452   3.922  29.873  1.00  1.00            
ATOM   1973    O ASP A 267       6.186   3.188  30.533  1.00  1.00            
ATOM   1974    N ILE A 268       5.586   4.061  28.535  4.00  1.00            
ATOM   1975   CA ILE A 268       6.525   3.323  27.722  4.00  1.00            
ATOM   1976   CB ILE A 268       6.200   3.407  26.263  4.00  1.00            
ATOM   1977  CG1 ILE A 268       7.056   2.412  25.464  4.00  1.00            
ATOM   1978  CG2 ILE A 268       6.344   4.875  25.831  4.00  1.00            
ATOM   1979  CD1 ILE A 268       6.517   2.143  24.061  4.00  1.00            
ATOM   1980    C ILE A 268       7.960   3.668  27.873  4.00  1.00            
ATOM   1981    O ILE A 268       8.797   2.776  27.987  4.00  1.00            
ATOM   1982    N SER A 269       8.310   4.961  27.847  4.00  1.00            
ATOM   1983   CA SER A 269       9.700   5.289  27.906  4.00  1.00            
ATOM   1984   CB SER A 269      10.421   4.688  29.121  4.00  1.00            
ATOM   1985   OG SER A 269       9.851   5.190  30.321  4.00  1.00            
ATOM   1986    C SER A 269      10.361   4.817  26.646  4.00  1.00            
ATOM   1987    O SER A 269       9.881   3.928  25.941  4.00  1.00            
ATOM   1988    N PHE A 270      11.468   5.493  26.309  4.00  1.00            
ATOM   1989   CA PHE A 270      12.358   5.192  25.227  4.00  1.00            
ATOM   1990   CB PHE A 270      11.971   5.861  23.897  4.00  1.00            
ATOM   1991   CG PHE A 270      10.615   5.381  23.513  4.00  1.00            
ATOM   1992  CD1 PHE A 270       9.497   6.008  24.008  4.00  1.00            
ATOM   1993  CD2 PHE A 270      10.456   4.312  22.661  4.00  1.00            
ATOM   1994  CE1 PHE A 270       8.240   5.575  23.660  4.00  1.00            
ATOM   1995  CE2 PHE A 270       9.201   3.874  22.309  4.00  1.00            
ATOM   1996   CZ PHE A 270       8.088   4.508  22.808  4.00  1.00            
ATOM   1997    C PHE A 270      13.557   5.915  25.709  4.00  1.00            
ATOM   1998    O PHE A 270      13.419   6.918  26.408  4.00  1.00            
ATOM   1999    N HIS A 271      14.770   5.449  25.398  4.00  1.00            
ATOM   2000   CA HIS A 271      15.811   6.255  25.937  4.00  1.00            
ATOM   2001  ND1 HIS A 271      15.727   6.123  29.179  4.00  1.00            
ATOM   2002   CG HIS A 271      16.064   5.193  28.220  4.00  1.00            
ATOM   2003   CB HIS A 271      16.740   5.535  26.930  4.00  1.00            
ATOM   2004  NE2 HIS A 271      15.059   4.146  29.946  4.00  1.00            
ATOM   2005  CD2 HIS A 271      15.650   3.991  28.706  4.00  1.00            
ATOM   2006  CE1 HIS A 271      15.129   5.443  30.188  4.00  1.00            
ATOM   2007    C HIS A 271      16.682   6.717  24.819  4.00  1.00            
ATOM   2008    O HIS A 271      17.314   5.915  24.135  4.00  1.00            
ATOM   2009    N LEU A 272      16.722   8.044  24.600  4.00  1.00            
ATOM   2010   CA LEU A 272      17.600   8.572  23.604  4.00  1.00            
ATOM   2011   CB LEU A 272      16.890   9.254  22.422  4.00  1.00            
ATOM   2012   CG LEU A 272      16.221   8.265  21.449  4.00  1.00            
ATOM   2013  CD1 LEU A 272      17.279   7.428  20.712  4.00  1.00            
ATOM   2014  CD2 LEU A 272      15.160   7.404  22.151  4.00  1.00            
ATOM   2015    C LEU A 272      18.465   9.591  24.265  4.00  1.00            
ATOM   2016    O LEU A 272      17.978  10.553  24.856  4.00  1.00            
ATOM   2017    N GLY A 273      19.792   9.380  24.190  3.00  1.00            
ATOM   2018   CA GLY A 273      20.723  10.319  24.737  3.00  1.00            
ATOM   2019    C GLY A 273      20.520  10.409  26.219  3.00  1.00            
ATOM   2020    O GLY A 273      20.304   9.410  26.904  3.00  1.00            
ATOM   2021    N GLY A 274      20.600  11.652  26.737  3.00  1.00            
ATOM   2022   CA GLY A 274      20.554  11.962  28.138  3.00  1.00            
ATOM   2023    C GLY A 274      19.242  11.651  28.799  3.00  1.00            
ATOM   2024    O GLY A 274      19.229  11.099  29.898  3.00  1.00            
ATOM   2025    N LYS A 275      18.097  11.987  28.174  4.00  1.00            
ATOM   2026   CA LYS A 275      16.872  11.819  28.909  4.00  1.00            
ATOM   2027   CB LYS A 275      16.000  13.086  28.932  4.00  1.00            
ATOM   2028   CG LYS A 275      14.837  13.021  29.925  4.00  1.00            
ATOM   2029   CD LYS A 275      15.274  13.082  31.392  4.00  1.00            
ATOM   2030   CE LYS A 275      14.102  13.093  32.377  4.00  1.00            
ATOM   2031   NZ LYS A 275      14.602  13.232  33.764  4.00  1.00            
ATOM   2032    C LYS A 275      16.057  10.738  28.305  4.00  1.00            
ATOM   2033    O LYS A 275      16.279  10.321  27.168  4.00  1.00            
ATOM   2034    N GLU A 276      15.091  10.243  29.098  4.00  1.00            
ATOM   2035   CA GLU A 276      14.219   9.214  28.637  4.00  1.00            
ATOM   2036   CB GLU A 276      13.746   8.260  29.753  4.00  1.00            
ATOM   2037   CG GLU A 276      12.943   8.953  30.858  4.00  1.00            
ATOM   2038   CD GLU A 276      12.515   7.907  31.879  4.00  1.00            
ATOM   2039  OE1 GLU A 276      13.355   7.527  32.740  4.00  1.00            
ATOM   2040  OE2 GLU A 276      11.334   7.473  31.811  4.00  1.00            
ATOM   2041    C GLU A 276      13.016   9.885  28.063  4.00  1.00            
ATOM   2042    O GLU A 276      12.476  10.811  28.666  4.00  1.00            
ATOM   2043    N TYR A 277      12.563   9.456  26.865  4.00  1.00            
ATOM   2044   CA TYR A 277      11.396  10.112  26.358  4.00  1.00            
ATOM   2045   CB TYR A 277      11.304  10.236  24.829  4.00  1.00            
ATOM   2046   CG TYR A 277      10.439  11.431  24.613  4.00  1.00            
ATOM   2047  CD1 TYR A 277      11.042  12.667  24.567  4.00  1.00            
ATOM   2048  CD2 TYR A 277       9.070  11.356  24.485  4.00  1.00            
ATOM   2049  CE1 TYR A 277      10.310  13.812  24.380  4.00  1.00            
ATOM   2050  CE2 TYR A 277       8.329  12.503  24.297  4.00  1.00            
ATOM   2051   CZ TYR A 277       8.948  13.732  24.244  4.00  1.00            
ATOM   2052   OH TYR A 277       8.199  14.912  24.053  4.00  1.00            
ATOM   2053    C TYR A 277      10.280   9.235  26.791  4.00  1.00            
ATOM   2054    O TYR A 277      10.269   8.039  26.503  4.00  1.00            
ATOM   2055    N THR A 278       9.304   9.809  27.513  4.00  1.00            
ATOM   2056   CA THR A 278       8.288   8.955  28.035  4.00  1.00            
ATOM   2057   CB THR A 278       8.143   9.067  29.525  4.00  1.00            
ATOM   2058  OG1 THR A 278       9.365   8.716  30.160  4.00  1.00            
ATOM   2059  CG2 THR A 278       7.014   8.132  29.992  4.00  1.00            
ATOM   2060    C THR A 278       6.983   9.294  27.436  4.00  1.00            
ATOM   2061    O THR A 278       6.597  10.458  27.332  4.00  1.00            
ATOM   2062    N LEU A 279       6.279   8.242  27.002  4.00  1.00            
ATOM   2063   CA LEU A 279       4.969   8.439  26.498  4.00  1.00            
ATOM   2064   CB LEU A 279       4.707   7.849  25.104  4.00  1.00            
ATOM   2065   CG LEU A 279       5.353   8.668  23.975  4.00  1.00            
ATOM   2066  CD1 LEU A 279       4.687  10.048  23.854  4.00  1.00            
ATOM   2067  CD2 LEU A 279       6.876   8.767  24.149  4.00  1.00            
ATOM   2068    C LEU A 279       4.030   7.779  27.456  4.00  1.00            
ATOM   2069    O LEU A 279       4.300   6.690  27.961  4.00  1.00            
ATOM   2070    N THR A 280       2.899   8.454  27.738  1.00  1.00            
ATOM   2071   CA THR A 280       1.921   7.966  28.665  1.00  1.00            
ATOM   2072   CB THR A 280       1.190   9.097  29.351  1.00  1.00            
ATOM   2073  OG1 THR A 280       2.133   9.968  29.958  1.00  1.00            
ATOM   2074  CG2 THR A 280       0.257   8.550  30.448  1.00  1.00            
ATOM   2075    C THR A 280       0.942   7.135  27.872  1.00  1.00            
ATOM   2076    O THR A 280       1.038   7.052  26.648  1.00  1.00            
ATOM   2077    N SER A 281      -0.015   6.483  28.567  2.00  1.00            
ATOM   2078   CA SER A 281      -0.995   5.596  27.997  2.00  1.00            
ATOM   2079   CB SER A 281      -1.946   5.030  29.064  2.00  1.00            
ATOM   2080   OG SER A 281      -2.716   6.064  29.642  2.00  1.00            
ATOM   2081    C SER A 281      -1.842   6.324  27.012  2.00  1.00            
ATOM   2082    O SER A 281      -2.039   5.858  25.891  2.00  1.00            
ATOM   2083    N ALA A 282      -2.354   7.504  27.394  2.00  1.00            
ATOM   2084   CA ALA A 282      -3.205   8.227  26.502  2.00  1.00            
ATOM   2085   CB ALA A 282      -3.681   9.567  27.090  2.00  1.00            
ATOM   2086    C ALA A 282      -2.383   8.518  25.286  2.00  1.00            
ATOM   2087    O ALA A 282      -2.879   8.445  24.162  2.00  1.00            
ATOM   2088    N ASP A 283      -1.088   8.839  25.478  2.00  1.00            
ATOM   2089   CA ASP A 283      -0.259   9.151  24.349  2.00  1.00            
ATOM   2090   CB ASP A 283       1.203   9.426  24.738  2.00  1.00            
ATOM   2091   CG ASP A 283       1.229  10.757  25.473  2.00  1.00            
ATOM   2092  OD1 ASP A 283       0.439  11.659  25.086  2.00  1.00            
ATOM   2093  OD2 ASP A 283       2.030  10.886  26.437  2.00  1.00            
ATOM   2094    C ASP A 283      -0.271   7.961  23.446  2.00  1.00            
ATOM   2095    O ASP A 283      -0.528   8.104  22.252  2.00  1.00            
ATOM   2096    N TYR A 284      -0.015   6.741  23.971  2.00  1.00            
ATOM   2097   CA TYR A 284      -0.084   5.666  23.027  2.00  1.00            
ATOM   2098   CB TYR A 284       1.266   4.987  22.702  2.00  1.00            
ATOM   2099   CG TYR A 284       1.779   4.181  23.843  2.00  1.00            
ATOM   2100  CD1 TYR A 284       2.320   4.781  24.956  2.00  1.00            
ATOM   2101  CD2 TYR A 284       1.744   2.808  23.770  2.00  1.00            
ATOM   2102  CE1 TYR A 284       2.800   4.016  25.993  2.00  1.00            
ATOM   2103  CE2 TYR A 284       2.222   2.039  24.802  2.00  1.00            
ATOM   2104   CZ TYR A 284       2.749   2.644  25.917  2.00  1.00            
ATOM   2105   OH TYR A 284       3.240   1.855  26.978  2.00  1.00            
ATOM   2106    C TYR A 284      -1.091   4.666  23.442  2.00  1.00            
ATOM   2107    O TYR A 284      -0.897   3.858  24.349  2.00  1.00            
ATOM   2108    N VAL A 285      -2.231   4.749  22.749  4.00  1.00            
ATOM   2109   CA VAL A 285      -3.338   3.871  22.882  4.00  1.00            
ATOM   2110   CB VAL A 285      -3.846   3.720  24.286  4.00  1.00            
ATOM   2111  CG1 VAL A 285      -4.407   5.077  24.745  4.00  1.00            
ATOM   2112  CG2 VAL A 285      -4.886   2.587  24.309  4.00  1.00            
ATOM   2113    C VAL A 285      -4.391   4.580  22.117  4.00  1.00            
ATOM   2114    O VAL A 285      -4.383   5.808  22.051  4.00  1.00            
ATOM   2115    N PHE A 286      -5.318   3.847  21.493  1.00  1.00            
ATOM   2116   CA PHE A 286      -6.355   4.569  20.833  1.00  1.00            
ATOM   2117   CB PHE A 286      -6.812   3.933  19.507  1.00  1.00            
ATOM   2118   CG PHE A 286      -5.697   4.028  18.518  1.00  1.00            
ATOM   2119  CD1 PHE A 286      -5.559   5.140  17.721  1.00  1.00            
ATOM   2120  CD2 PHE A 286      -4.792   3.002  18.380  1.00  1.00            
ATOM   2121  CE1 PHE A 286      -4.532   5.224  16.809  1.00  1.00            
ATOM   2122  CE2 PHE A 286      -3.762   3.079  17.473  1.00  1.00            
ATOM   2123   CZ PHE A 286      -3.632   4.193  16.681  1.00  1.00            
ATOM   2124    C PHE A 286      -7.501   4.474  21.778  1.00  1.00            
ATOM   2125    O PHE A 286      -7.801   3.394  22.278  1.00  1.00            
ATOM   2126    N GLN A 287      -8.170   5.594  22.094  1.00  1.00            
ATOM   2127   CA GLN A 287      -9.237   5.427  23.033  1.00  1.00            
ATOM   2128   CB GLN A 287      -9.128   6.407  24.208  1.00  1.00            
ATOM   2129   CG GLN A 287      -7.872   6.160  25.048  1.00  1.00            
ATOM   2130   CD GLN A 287      -7.778   7.254  26.098  1.00  1.00            
ATOM   2131  OE1 GLN A 287      -8.602   8.166  26.134  1.00  1.00            
ATOM   2132  NE2 GLN A 287      -6.743   7.167  26.975  1.00  1.00            
ATOM   2133    C GLN A 287     -10.515   5.673  22.314  1.00  1.00            
ATOM   2134    O GLN A 287     -11.047   6.782  22.322  1.00  1.00            
ATOM   2135    N GLU A 288     -11.033   4.629  21.641  1.00  1.00            
ATOM   2136   CA GLU A 288     -12.289   4.791  20.982  1.00  1.00            
ATOM   2137   CB GLU A 288     -12.677   3.590  20.100  1.00  1.00            
ATOM   2138   CG GLU A 288     -11.779   3.406  18.874  1.00  1.00            
ATOM   2139   CD GLU A 288     -12.287   2.202  18.090  1.00  1.00            
ATOM   2140  OE1 GLU A 288     -13.407   1.717  18.404  1.00  1.00            
ATOM   2141  OE2 GLU A 288     -11.563   1.757  17.161  1.00  1.00            
ATOM   2142    C GLU A 288     -13.328   4.924  22.041  1.00  1.00            
ATOM   2143    O GLU A 288     -14.167   5.822  21.994  1.00  1.00            
ATOM   2144    N SER A 289     -13.284   4.036  23.053  1.00  1.00            
ATOM   2145   CA SER A 289     -14.287   4.127  24.069  1.00  1.00            
ATOM   2146   CB SER A 289     -15.605   3.425  23.701  1.00  1.00            
ATOM   2147   OG SER A 289     -16.222   4.091  22.610  1.00  1.00            
ATOM   2148    C SER A 289     -13.783   3.488  25.311  1.00  1.00            
ATOM   2149    O SER A 289     -12.861   2.674  25.281  1.00  1.00            
ATOM   2150    N TYR A 290     -14.381   3.866  26.454  1.00  1.00            
ATOM   2151   CA TYR A 290     -14.010   3.224  27.673  1.00  1.00            
ATOM   2152   CB TYR A 290     -13.977   4.153  28.894  1.00  1.00            
ATOM   2153   CG TYR A 290     -12.975   5.233  28.686  1.00  1.00            
ATOM   2154  CD1 TYR A 290     -11.628   5.000  28.847  1.00  1.00            
ATOM   2155  CD2 TYR A 290     -13.398   6.496  28.347  1.00  1.00            
ATOM   2156  CE1 TYR A 290     -10.715   6.013  28.663  1.00  1.00            
ATOM   2157  CE2 TYR A 290     -12.494   7.512  28.163  1.00  1.00            
ATOM   2158   CZ TYR A 290     -11.151   7.271  28.320  1.00  1.00            
ATOM   2159   OH TYR A 290     -10.226   8.319  28.132  1.00  1.00            
ATOM   2160    C TYR A 290     -15.130   2.282  27.929  1.00  1.00            
ATOM   2161    O TYR A 290     -16.139   2.645  28.532  1.00  1.00            
ATOM   2162    N SER A 291     -14.981   1.035  27.454  1.00  1.00            
ATOM   2163   CA SER A 291     -16.021   0.079  27.651  1.00  1.00            
ATOM   2164   CB SER A 291     -16.955  -0.061  26.439  1.00  1.00            
ATOM   2165   OG SER A 291     -16.226  -0.547  25.322  1.00  1.00            
ATOM   2166    C SER A 291     -15.353  -1.238  27.836  1.00  1.00            
ATOM   2167    O SER A 291     -14.257  -1.465  27.327  1.00  1.00            
ATOM   2168    N SER A 292     -15.996  -2.140  28.598  3.00  1.00            
ATOM   2169   CA SER A 292     -15.419  -3.433  28.808  3.00  1.00            
ATOM   2170   CB SER A 292     -16.223  -4.304  29.788  3.00  1.00            
ATOM   2171   OG SER A 292     -16.205  -3.734  31.088  3.00  1.00            
ATOM   2172    C SER A 292     -15.393  -4.147  27.493  3.00  1.00            
ATOM   2173    O SER A 292     -14.391  -4.754  27.117  3.00  1.00            
ATOM   2174    N LYS A 293     -16.509  -4.057  26.749  3.00  1.00            
ATOM   2175   CA LYS A 293     -16.710  -4.797  25.538  3.00  1.00            
ATOM   2176   CB LYS A 293     -18.134  -4.613  24.984  3.00  1.00            
ATOM   2177   CG LYS A 293     -18.511  -5.608  23.886  3.00  1.00            
ATOM   2178   CD LYS A 293     -18.672  -7.034  24.409  3.00  1.00            
ATOM   2179   CE LYS A 293     -19.567  -7.120  25.648  3.00  1.00            
ATOM   2180   NZ LYS A 293     -20.965  -6.790  25.287  3.00  1.00            
ATOM   2181    C LYS A 293     -15.766  -4.422  24.433  3.00  1.00            
ATOM   2182    O LYS A 293     -15.188  -5.297  23.789  3.00  1.00            
ATOM   2183    N LYS A 294     -15.563  -3.114  24.191  1.00  1.00            
ATOM   2184   CA LYS A 294     -14.832  -2.700  23.024  1.00  1.00            
ATOM   2185   CB LYS A 294     -15.106  -1.239  22.627  1.00  1.00            
ATOM   2186   CG LYS A 294     -16.572  -0.985  22.264  1.00  1.00            
ATOM   2187   CD LYS A 294     -17.105  -1.859  21.124  1.00  1.00            
ATOM   2188   CE LYS A 294     -18.583  -1.605  20.808  1.00  1.00            
ATOM   2189   NZ LYS A 294     -19.047  -2.515  19.736  1.00  1.00            
ATOM   2190    C LYS A 294     -13.367  -2.868  23.197  1.00  1.00            
ATOM   2191    O LYS A 294     -12.837  -2.876  24.307  1.00  1.00            
ATOM   2192    N LEU A 295     -12.684  -3.033  22.048  4.00  1.00            
ATOM   2193   CA LEU A 295     -11.267  -3.192  22.025  4.00  1.00            
ATOM   2194   CB LEU A 295     -10.800  -4.385  21.168  4.00  1.00            
ATOM   2195   CG LEU A 295     -11.280  -5.750  21.699  4.00  1.00            
ATOM   2196  CD1 LEU A 295     -10.787  -6.906  20.812  4.00  1.00            
ATOM   2197  CD2 LEU A 295     -10.906  -5.939  23.178  4.00  1.00            
ATOM   2198    C LEU A 295     -10.688  -1.951  21.422  4.00  1.00            
ATOM   2199    O LEU A 295     -11.281  -1.356  20.524  4.00  1.00            
ATOM   2200    N CYS A 296      -9.517  -1.504  21.923  4.00  1.00            
ATOM   2201   CA CYS A 296      -8.904  -0.335  21.359  4.00  1.00            
ATOM   2202   CB CYS A 296      -8.656   0.795  22.370  4.00  1.00            
ATOM   2203   SG CYS A 296      -7.348   0.414  23.569  4.00  1.00            
ATOM   2204    C CYS A 296      -7.583  -0.764  20.800  4.00  1.00            
ATOM   2205    O CYS A 296      -6.977  -1.716  21.287  4.00  1.00            
ATOM   2206    N THR A 297      -7.109  -0.081  19.739  4.00  1.00            
ATOM   2207   CA THR A 297      -5.870  -0.463  19.121  4.00  1.00            
ATOM   2208   CB THR A 297      -5.886  -0.243  17.634  4.00  1.00            
ATOM   2209  OG1 THR A 297      -7.017  -0.895  17.072  4.00  1.00            
ATOM   2210  CG2 THR A 297      -4.616  -0.851  17.016  4.00  1.00            
ATOM   2211    C THR A 297      -4.799   0.367  19.739  4.00  1.00            
ATOM   2212    O THR A 297      -5.080   1.290  20.501  4.00  1.00            
ATOM   2213    N LEU A 298      -3.527   0.034  19.458  4.00  1.00            
ATOM   2214   CA LEU A 298      -2.489   0.803  20.059  4.00  1.00            
ATOM   2215   CB LEU A 298      -1.583  -0.001  20.996  4.00  1.00            
ATOM   2216   CG LEU A 298      -2.333  -0.570  22.208  4.00  1.00            
ATOM   2217  CD1 LEU A 298      -1.376  -1.351  23.110  4.00  1.00            
ATOM   2218  CD2 LEU A 298      -3.109   0.522  22.958  4.00  1.00            
ATOM   2219    C LEU A 298      -1.599   1.356  18.997  4.00  1.00            
ATOM   2220    O LEU A 298      -1.521   0.817  17.895  4.00  1.00            
ATOM   2221    N ALA A 299      -0.916   2.482  19.302  1.00  1.00            
ATOM   2222   CA ALA A 299       0.009   3.004  18.340  1.00  1.00            
ATOM   2223   CB ALA A 299       0.097   4.539  18.352  1.00  1.00            
ATOM   2224    C ALA A 299       1.353   2.464  18.717  1.00  1.00            
ATOM   2225    O ALA A 299       2.143   3.109  19.404  1.00  1.00            
ATOM   2226    N ILE A 300       1.612   1.231  18.248  4.00  1.00            
ATOM   2227   CA ILE A 300       2.828   0.486  18.384  4.00  1.00            
ATOM   2228   CB ILE A 300       3.117   0.029  19.793  4.00  1.00            
ATOM   2229  CG1 ILE A 300       4.483  -0.671  19.839  4.00  1.00            
ATOM   2230  CG2 ILE A 300       1.941  -0.806  20.326  4.00  1.00            
ATOM   2231  CD1 ILE A 300       5.649   0.266  19.524  4.00  1.00            
ATOM   2232    C ILE A 300       2.579  -0.689  17.490  4.00  1.00            
ATOM   2233    O ILE A 300       1.628  -1.443  17.687  4.00  1.00            
ATOM   2234    N HIS A 301       3.399  -0.861  16.440  4.00  1.00            
ATOM   2235   CA HIS A 301       3.107  -1.929  15.529  4.00  1.00            
ATOM   2236  ND1 HIS A 301       0.821  -3.037  13.300  4.00  1.00            
ATOM   2237   CG HIS A 301       2.098  -2.523  13.264  4.00  1.00            
ATOM   2238   CB HIS A 301       2.594  -1.433  14.167  4.00  1.00            
ATOM   2239  NE2 HIS A 301       1.900  -4.131  11.694  4.00  1.00            
ATOM   2240  CD2 HIS A 301       2.742  -3.200  12.276  4.00  1.00            
ATOM   2241  CE1 HIS A 301       0.757  -3.995  12.341  4.00  1.00            
ATOM   2242    C HIS A 301       4.383  -2.646  15.288  4.00  1.00            
ATOM   2243    O HIS A 301       5.458  -2.151  15.623  4.00  1.00            
ATOM   2244    N ALA A 302       4.295  -3.856  14.709  4.00  1.00            
ATOM   2245   CA ALA A 302       5.508  -4.572  14.475  4.00  1.00            
ATOM   2246   CB ALA A 302       5.439  -6.056  14.873  4.00  1.00            
ATOM   2247    C ALA A 302       5.817  -4.511  13.020  4.00  1.00            
ATOM   2248    O ALA A 302       4.987  -4.837  12.173  4.00  1.00            
ATOM   2249    N MET A 303       7.049  -4.080  12.692  1.00  1.00            
ATOM   2250   CA MET A 303       7.414  -4.013  11.315  1.00  1.00            
ATOM   2251   CB MET A 303       7.355  -2.600  10.702  1.00  1.00            
ATOM   2252   CG MET A 303       7.466  -2.599   9.172  1.00  1.00            
ATOM   2253   SD MET A 303       7.359  -0.957   8.393  1.00  1.00            
ATOM   2254   CE MET A 303       7.409  -1.598   6.693  1.00  1.00            
ATOM   2255    C MET A 303       8.818  -4.488  11.197  1.00  1.00            
ATOM   2256    O MET A 303       9.564  -4.518  12.174  1.00  1.00            
ATOM   2257    N ASP A 304       9.201  -4.903   9.979  1.00  1.00            
ATOM   2258   CA ASP A 304      10.528  -5.388   9.784  1.00  1.00            
ATOM   2259   CB ASP A 304      10.549  -6.857   9.328  1.00  1.00            
ATOM   2260   CG ASP A 304       9.914  -7.703  10.424  1.00  1.00            
ATOM   2261  OD1 ASP A 304       9.847  -7.217  11.585  1.00  1.00            
ATOM   2262  OD2 ASP A 304       9.480  -8.843  10.111  1.00  1.00            
ATOM   2263    C ASP A 304      11.136  -4.588   8.680  1.00  1.00            
ATOM   2264    O ASP A 304      10.693  -4.674   7.536  1.00  1.00            
ATOM   2265    N ILE A 305      12.151  -3.755   8.994  1.00  1.00            
ATOM   2266   CA ILE A 305      12.814  -3.055   7.932  1.00  1.00            
ATOM   2267   CB ILE A 305      12.908  -1.565   8.151  1.00  1.00            
ATOM   2268  CG1 ILE A 305      13.713  -1.208   9.412  1.00  1.00            
ATOM   2269  CG2 ILE A 305      11.471  -1.013   8.179  1.00  1.00            
ATOM   2270  CD1 ILE A 305      14.088   0.271   9.491  1.00  1.00            
ATOM   2271    C ILE A 305      14.194  -3.681   7.817  1.00  1.00            
ATOM   2272    O ILE A 305      15.095  -3.429   8.615  1.00  1.00            
ATOM   2273    N PRO A 306      14.345  -4.545   6.843  1.00  1.00            
ATOM   2274   CA PRO A 306      15.574  -5.279   6.591  1.00  1.00            
ATOM   2275   CD PRO A 306      13.183  -5.257   6.339  1.00  1.00            
ATOM   2276   CB PRO A 306      15.148  -6.572   5.893  1.00  1.00            
ATOM   2277   CG PRO A 306      13.744  -6.280   5.346  1.00  1.00            
ATOM   2278    C PRO A 306      16.801  -4.720   5.931  1.00  1.00            
ATOM   2279    O PRO A 306      17.834  -5.373   6.045  1.00  1.00            
ATOM   2280    N PRO A 307      16.771  -3.621   5.264  3.00  1.00            
ATOM   2281   CA PRO A 307      17.945  -3.217   4.526  3.00  1.00            
ATOM   2282   CD PRO A 307      15.541  -3.264   4.572  3.00  1.00            
ATOM   2283   CB PRO A 307      17.422  -2.210   3.493  3.00  1.00            
ATOM   2284   CG PRO A 307      15.972  -2.641   3.241  3.00  1.00            
ATOM   2285    C PRO A 307      19.062  -2.691   5.359  3.00  1.00            
ATOM   2286    O PRO A 307      19.051  -2.926   6.572  3.00  1.00            
ATOM   2287    N PRO A 308      20.010  -2.009   4.750  3.00  1.00            
ATOM   2288   CA PRO A 308      21.086  -1.478   5.510  3.00  1.00            
ATOM   2289   CD PRO A 308      20.509  -2.370   3.433  3.00  1.00            
ATOM   2290   CB PRO A 308      22.030  -0.798   4.514  3.00  1.00            
ATOM   2291   CG PRO A 308      21.506  -1.238   3.126  3.00  1.00            
ATOM   2292    C PRO A 308      20.571  -0.659   6.647  3.00  1.00            
ATOM   2293    O PRO A 308      21.235  -0.608   7.681  3.00  1.00            
ATOM   2294    N THR A 309      19.399  -0.024   6.498  3.00  1.00            
ATOM   2295   CA THR A 309      18.828   0.633   7.635  3.00  1.00            
ATOM   2296   CB THR A 309      18.208   1.967   7.287  3.00  1.00            
ATOM   2297  OG1 THR A 309      17.629   2.568   8.437  3.00  1.00            
ATOM   2298  CG2 THR A 309      17.183   1.806   6.152  3.00  1.00            
ATOM   2299    C THR A 309      17.799  -0.313   8.166  3.00  1.00            
ATOM   2300    O THR A 309      16.694  -0.437   7.639  3.00  1.00            
ATOM   2301    N GLY A 310      18.173  -1.038   9.236  1.00  1.00            
ATOM   2302   CA GLY A 310      17.317  -2.024   9.822  1.00  1.00            
ATOM   2303    C GLY A 310      18.216  -2.882  10.653  1.00  1.00            
ATOM   2304    O GLY A 310      19.426  -2.669  10.599  1.00  1.00            
ATOM   2305    N PRO A 311      17.761  -3.834  11.438  1.00  1.00            
ATOM   2306   CA PRO A 311      16.377  -4.173  11.673  1.00  1.00            
ATOM   2307   CD PRO A 311      18.639  -4.951  11.749  1.00  1.00            
ATOM   2308   CB PRO A 311      16.370  -5.596  12.241  1.00  1.00            
ATOM   2309   CG PRO A 311      17.819  -5.845  12.689  1.00  1.00            
ATOM   2310    C PRO A 311      15.701  -3.180  12.567  1.00  1.00            
ATOM   2311    O PRO A 311      14.541  -3.375  12.925  1.00  1.00            
ATOM   2312    N THR A 312      16.419  -2.103  12.903  1.00  1.00            
ATOM   2313   CA THR A 312      16.088  -1.091  13.860  1.00  1.00            
ATOM   2314   CB THR A 312      16.887   0.152  13.620  1.00  1.00            
ATOM   2315  OG1 THR A 312      16.482   0.759  12.401  1.00  1.00            
ATOM   2316  CG2 THR A 312      18.364  -0.262  13.503  1.00  1.00            
ATOM   2317    C THR A 312      14.645  -0.678  13.890  1.00  1.00            
ATOM   2318    O THR A 312      13.873  -0.906  12.959  1.00  1.00            
ATOM   2319    N TRP A 313      14.279  -0.059  15.041  4.00  1.00            
ATOM   2320   CA TRP A 313      12.982   0.455  15.401  4.00  1.00            
ATOM   2321   CB TRP A 313      12.815   0.669  16.912  4.00  1.00            
ATOM   2322   CG TRP A 313      12.675  -0.611  17.696  4.00  1.00            
ATOM   2323  CD2 TRP A 313      13.716  -1.591  17.808  4.00  1.00            
ATOM   2324  CD1 TRP A 313      11.596  -1.111  18.363  4.00  1.00            
ATOM   2325  NE1 TRP A 313      11.910  -2.333  18.910  4.00  1.00            
ATOM   2326  CE2 TRP A 313      13.209  -2.643  18.568  4.00  1.00            
ATOM   2327  CE3 TRP A 313      14.987  -1.614  17.309  4.00  1.00            
ATOM   2328  CZ2 TRP A 313      13.974  -3.741  18.846  4.00  1.00            
ATOM   2329  CZ3 TRP A 313      15.756  -2.718  17.595  4.00  1.00            
ATOM   2330  CH2 TRP A 313      15.258  -3.761  18.350  4.00  1.00            
ATOM   2331    C TRP A 313      12.760   1.757  14.753  4.00  1.00            
ATOM   2332    O TRP A 313      13.692   2.480  14.408  4.00  1.00            
ATOM   2333    N ALA A 314      11.473   2.070  14.556  4.00  1.00            
ATOM   2334   CA ALA A 314      11.179   3.311  13.942  4.00  1.00            
ATOM   2335   CB ALA A 314      10.495   3.158  12.574  4.00  1.00            
ATOM   2336    C ALA A 314      10.199   4.036  14.794  4.00  1.00            
ATOM   2337    O ALA A 314       9.244   3.447  15.298  4.00  1.00            
ATOM   2338    N LEU A 315      10.432   5.347  14.985  4.00  1.00            
ATOM   2339   CA LEU A 315       9.474   6.173  15.654  4.00  1.00            
ATOM   2340   CB LEU A 315      10.077   7.436  16.295  4.00  1.00            
ATOM   2341   CG LEU A 315      11.027   7.136  17.473  4.00  1.00            
ATOM   2342  CD1 LEU A 315      10.270   6.517  18.660  4.00  1.00            
ATOM   2343  CD2 LEU A 315      12.230   6.288  17.027  4.00  1.00            
ATOM   2344    C LEU A 315       8.563   6.576  14.551  4.00  1.00            
ATOM   2345    O LEU A 315       8.847   6.346  13.376  4.00  1.00            
ATOM   2346    N GLY A 316       7.405   7.136  14.898  1.00  1.00            
ATOM   2347   CA GLY A 316       6.511   7.575  13.880  1.00  1.00            
ATOM   2348    C GLY A 316       5.891   8.779  14.488  1.00  1.00            
ATOM   2349    O GLY A 316       6.502   9.459  15.311  1.00  1.00            
ATOM   2350    N ALA A 317       4.654   9.075  14.084  2.00  1.00            
ATOM   2351   CA ALA A 317       3.949  10.202  14.600  2.00  1.00            
ATOM   2352   CB ALA A 317       2.595  10.423  13.906  2.00  1.00            
ATOM   2353    C ALA A 317       3.682  10.025  16.047  2.00  1.00            
ATOM   2354    O ALA A 317       3.683  10.999  16.799  2.00  1.00            
ATOM   2355    N THR A 318       3.449   8.767  16.466  2.00  1.00            
ATOM   2356   CA THR A 318       3.065   8.504  17.816  2.00  1.00            
ATOM   2357   CB THR A 318       2.904   7.042  18.104  2.00  1.00            
ATOM   2358  OG1 THR A 318       2.476   6.846  19.443  2.00  1.00            
ATOM   2359  CG2 THR A 318       4.235   6.335  17.839  2.00  1.00            
ATOM   2360    C THR A 318       4.090   9.103  18.717  2.00  1.00            
ATOM   2361    O THR A 318       3.755   9.740  19.715  2.00  1.00            
ATOM   2362    N PHE A 319       5.371   8.926  18.372  2.00  1.00            
ATOM   2363   CA PHE A 319       6.442   9.463  19.152  2.00  1.00            
ATOM   2364   CB PHE A 319       7.790   8.867  18.697  2.00  1.00            
ATOM   2365   CG PHE A 319       8.771   8.961  19.815  2.00  1.00            
ATOM   2366  CD1 PHE A 319       8.803   7.970  20.771  2.00  1.00            
ATOM   2367  CD2 PHE A 319       9.654  10.010  19.914  2.00  1.00            
ATOM   2368  CE1 PHE A 319       9.697   8.020  21.814  2.00  1.00            
ATOM   2369  CE2 PHE A 319      10.552  10.065  20.955  2.00  1.00            
ATOM   2370   CZ PHE A 319      10.571   9.075  21.910  2.00  1.00            
ATOM   2371    C PHE A 319       6.504  10.975  19.012  2.00  1.00            
ATOM   2372    O PHE A 319       6.699  11.685  19.996  2.00  1.00            
ATOM   2373    N ILE A 320       6.317  11.499  17.776  2.00  1.00            
ATOM   2374   CA ILE A 320       6.431  12.894  17.379  2.00  1.00            
ATOM   2375   CB ILE A 320       6.238  13.094  15.905  2.00  1.00            
ATOM   2376  CG1 ILE A 320       7.301  12.320  15.106  2.00  1.00            
ATOM   2377  CG2 ILE A 320       6.263  14.608  15.638  2.00  1.00            
ATOM   2378  CD1 ILE A 320       8.731  12.790  15.369  2.00  1.00            
ATOM   2379    C ILE A 320       5.412  13.736  18.078  2.00  1.00            
ATOM   2380    O ILE A 320       5.688  14.907  18.339  2.00  1.00            
ATOM   2381    N ARG A 321       4.219  13.173  18.382  3.00  1.00            
ATOM   2382   CA ARG A 321       3.125  13.930  18.941  3.00  1.00            
ATOM   2383   CB ARG A 321       1.965  13.029  19.387  3.00  1.00            
ATOM   2384   CG ARG A 321       1.367  12.264  18.207  3.00  1.00            
ATOM   2385   CD ARG A 321       0.221  11.323  18.572  3.00  1.00            
ATOM   2386   NE ARG A 321      -0.196  10.657  17.307  3.00  1.00            
ATOM   2387   CZ ARG A 321      -0.341   9.302  17.266  3.00  1.00            
ATOM   2388  NH1 ARG A 321      -0.139   8.556  18.391  3.00  1.00            
ATOM   2389  NH2 ARG A 321      -0.677   8.690  16.092  3.00  1.00            
ATOM   2390    C ARG A 321       3.665  14.670  20.140  3.00  1.00            
ATOM   2391    O ARG A 321       3.457  15.876  20.269  3.00  1.00            
ATOM   2392    N LYS A 322       4.390  13.975  21.038  3.00  1.00            
ATOM   2393   CA LYS A 322       4.973  14.585  22.207  3.00  1.00            
ATOM   2394   CB LYS A 322       5.364  13.545  23.270  3.00  1.00            
ATOM   2395   CG LYS A 322       5.593  14.148  24.657  3.00  1.00            
ATOM   2396   CD LYS A 322       5.708  13.102  25.768  3.00  1.00            
ATOM   2397   CE LYS A 322       5.926  13.709  27.153  3.00  1.00            
ATOM   2398   NZ LYS A 322       4.647  14.245  27.672  3.00  1.00            
ATOM   2399    C LYS A 322       6.206  15.431  21.928  3.00  1.00            
ATOM   2400    O LYS A 322       6.391  16.507  22.495  3.00  1.00            
ATOM   2401    N PHE A 323       7.055  14.934  21.013  4.00  1.00            
ATOM   2402   CA PHE A 323       8.436  15.230  20.700  4.00  1.00            
ATOM   2403   CB PHE A 323       8.872  14.180  19.658  4.00  1.00            
ATOM   2404   CG PHE A 323      10.342  14.012  19.473  4.00  1.00            
ATOM   2405  CD1 PHE A 323      11.076  14.935  18.769  4.00  1.00            
ATOM   2406  CD2 PHE A 323      10.986  12.918  20.006  4.00  1.00            
ATOM   2407  CE1 PHE A 323      12.427  14.765  18.584  4.00  1.00            
ATOM   2408  CE2 PHE A 323      12.338  12.741  19.825  4.00  1.00            
ATOM   2409   CZ PHE A 323      13.061  13.662  19.107  4.00  1.00            
ATOM   2410    C PHE A 323       8.864  16.583  20.169  4.00  1.00            
ATOM   2411    O PHE A 323       9.876  17.105  20.632  4.00  1.00            
ATOM   2412    N TYR A 324       8.179  17.209  19.195  4.00  1.00            
ATOM   2413   CA TYR A 324       8.735  18.418  18.617  4.00  1.00            
ATOM   2414   CB TYR A 324       8.740  19.643  19.539  4.00  1.00            
ATOM   2415   CG TYR A 324       8.985  20.738  18.571  4.00  1.00            
ATOM   2416  CD1 TYR A 324       7.950  21.132  17.758  4.00  1.00            
ATOM   2417  CD2 TYR A 324      10.211  21.350  18.454  4.00  1.00            
ATOM   2418  CE1 TYR A 324       8.121  22.129  16.833  4.00  1.00            
ATOM   2419  CE2 TYR A 324      10.388  22.350  17.529  4.00  1.00            
ATOM   2420   CZ TYR A 324       9.345  22.734  16.722  4.00  1.00            
ATOM   2421   OH TYR A 324       9.526  23.755  15.772  4.00  1.00            
ATOM   2422    C TYR A 324      10.121  18.174  18.123  4.00  1.00            
ATOM   2423    O TYR A 324      11.100  18.636  18.708  4.00  1.00            
ATOM   2424    N THR A 325      10.219  17.404  17.020  4.00  1.00            
ATOM   2425   CA THR A 325      11.471  17.030  16.431  4.00  1.00            
ATOM   2426   CB THR A 325      11.350  15.899  15.444  4.00  1.00            
ATOM   2427  OG1 THR A 325      10.707  14.776  16.025  4.00  1.00            
ATOM   2428  CG2 THR A 325      12.764  15.497  14.989  4.00  1.00            
ATOM   2429    C THR A 325      12.021  18.161  15.651  4.00  1.00            
ATOM   2430    O THR A 325      11.298  19.012  15.136  4.00  1.00            
ATOM   2431    N GLU A 326      13.361  18.192  15.588  4.00  1.00            
ATOM   2432   CA GLU A 326      14.037  19.124  14.757  4.00  1.00            
ATOM   2433   CB GLU A 326      14.679  20.293  15.520  4.00  1.00            
ATOM   2434   CG GLU A 326      15.238  21.364  14.586  4.00  1.00            
ATOM   2435   CD GLU A 326      15.736  22.534  15.421  4.00  1.00            
ATOM   2436  OE1 GLU A 326      15.423  22.571  16.640  4.00  1.00            
ATOM   2437  OE2 GLU A 326      16.433  23.413  14.845  4.00  1.00            
ATOM   2438    C GLU A 326      15.107  18.348  14.118  4.00  1.00            
ATOM   2439    O GLU A 326      15.842  17.613  14.776  4.00  1.00            
ATOM   2440    N PHE A 327      15.211  18.473  12.796  4.00  1.00            
ATOM   2441   CA PHE A 327      16.232  17.699  12.201  4.00  1.00            
ATOM   2442   CB PHE A 327      15.734  16.877  11.002  4.00  1.00            
ATOM   2443   CG PHE A 327      16.872  16.066  10.493  4.00  1.00            
ATOM   2444  CD1 PHE A 327      17.202  14.868  11.084  4.00  1.00            
ATOM   2445  CD2 PHE A 327      17.606  16.507   9.418  4.00  1.00            
ATOM   2446  CE1 PHE A 327      18.253  14.123  10.603  4.00  1.00            
ATOM   2447  CE2 PHE A 327      18.657  15.765   8.934  4.00  1.00            
ATOM   2448   CZ PHE A 327      18.985  14.572   9.531  4.00  1.00            
ATOM   2449    C PHE A 327      17.281  18.664  11.730  4.00  1.00            
ATOM   2450    O PHE A 327      16.979  19.608  11.000  4.00  1.00            
ATOM   2451    N ASP A 328      18.550  18.468  12.156  4.00  1.00            
ATOM   2452   CA ASP A 328      19.590  19.372  11.745  4.00  1.00            
ATOM   2453   CB ASP A 328      20.469  19.871  12.904  4.00  1.00            
ATOM   2454   CG ASP A 328      21.146  21.157  12.448  4.00  1.00            
ATOM   2455  OD1 ASP A 328      21.035  21.491  11.237  4.00  1.00            
ATOM   2456  OD2 ASP A 328      21.774  21.828  13.308  4.00  1.00            
ATOM   2457    C ASP A 328      20.457  18.628  10.777  4.00  1.00            
ATOM   2458    O ASP A 328      21.189  17.720  11.160  4.00  1.00            
ATOM   2459    N ARG A 329      20.342  18.958   9.474  3.00  1.00            
ATOM   2460   CA ARG A 329      21.122  18.340   8.436  3.00  1.00            
ATOM   2461   CB ARG A 329      20.642  18.711   7.023  3.00  1.00            
ATOM   2462   CG ARG A 329      21.445  18.044   5.903  3.00  1.00            
ATOM   2463   CD ARG A 329      20.882  18.338   4.511  3.00  1.00            
ATOM   2464   NE ARG A 329      21.738  17.639   3.514  3.00  1.00            
ATOM   2465   CZ ARG A 329      21.296  17.493   2.231  3.00  1.00            
ATOM   2466  NH1 ARG A 329      20.062  17.959   1.875  3.00  1.00            
ATOM   2467  NH2 ARG A 329      22.093  16.889   1.303  3.00  1.00            
ATOM   2468    C ARG A 329      22.544  18.794   8.564  3.00  1.00            
ATOM   2469    O ARG A 329      23.466  18.024   8.299  3.00  1.00            
ATOM   2470    N ARG A 330      22.756  20.059   8.990  3.00  1.00            
ATOM   2471   CA ARG A 330      24.080  20.621   9.020  3.00  1.00            
ATOM   2472   CB ARG A 330      24.125  21.991   9.716  3.00  1.00            
ATOM   2473   CG ARG A 330      23.170  23.038   9.141  3.00  1.00            
ATOM   2474   CD ARG A 330      23.631  23.667   7.827  3.00  1.00            
ATOM   2475   NE ARG A 330      22.754  24.847   7.583  3.00  1.00            
ATOM   2476   CZ ARG A 330      23.096  26.056   8.117  3.00  1.00            
ATOM   2477  NH1 ARG A 330      24.250  26.181   8.835  3.00  1.00            
ATOM   2478  NH2 ARG A 330      22.285  27.138   7.928  3.00  1.00            
ATOM   2479    C ARG A 330      24.947  19.733   9.846  3.00  1.00            
ATOM   2480    O ARG A 330      25.985  19.260   9.387  3.00  1.00            
ATOM   2481    N ASN A 331      24.531  19.462  11.093  3.00  1.00            
ATOM   2482   CA ASN A 331      25.293  18.545  11.879  3.00  1.00            
ATOM   2483   CB ASN A 331      25.680  19.070  13.270  3.00  1.00            
ATOM   2484   CG ASN A 331      26.730  18.134  13.853  3.00  1.00            
ATOM   2485  OD1 ASN A 331      26.569  16.914  13.851  3.00  1.00            
ATOM   2486  ND2 ASN A 331      27.846  18.720  14.363  3.00  1.00            
ATOM   2487    C ASN A 331      24.362  17.405  12.056  3.00  1.00            
ATOM   2488    O ASN A 331      23.271  17.603  12.585  3.00  1.00            
ATOM   2489    N ASN A 332      24.769  16.192  11.627  3.00  1.00            
ATOM   2490   CA ASN A 332      23.853  15.091  11.657  3.00  1.00            
ATOM   2491   CB ASN A 332      24.443  13.762  11.140  3.00  1.00            
ATOM   2492   CG ASN A 332      25.646  13.372  11.987  3.00  1.00            
ATOM   2493  OD1 ASN A 332      25.601  12.403  12.743  3.00  1.00            
ATOM   2494  ND2 ASN A 332      26.753  14.152  11.864  3.00  1.00            
ATOM   2495    C ASN A 332      23.363  14.923  13.057  3.00  1.00            
ATOM   2496    O ASN A 332      24.083  14.471  13.947  3.00  1.00            
ATOM   2497    N ARG A 333      22.096  15.329  13.287  4.00  1.00            
ATOM   2498   CA ARG A 333      21.594  15.221  14.618  4.00  1.00            
ATOM   2499   CB ARG A 333      22.074  16.329  15.578  4.00  1.00            
ATOM   2500   CG ARG A 333      21.616  17.751  15.238  4.00  1.00            
ATOM   2501   CD ARG A 333      22.180  18.799  16.205  4.00  1.00            
ATOM   2502   NE ARG A 333      21.490  20.096  15.951  4.00  1.00            
ATOM   2503   CZ ARG A 333      22.091  21.268  16.307  4.00  1.00            
ATOM   2504  NH1 ARG A 333      23.363  21.263  16.801  4.00  1.00            
ATOM   2505  NH2 ARG A 333      21.417  22.449  16.175  4.00  1.00            
ATOM   2506    C ARG A 333      20.112  15.237  14.619  4.00  1.00            
ATOM   2507    O ARG A 333      19.455  15.305  13.581  4.00  1.00            
ATOM   2508    N ILE A 334      19.568  15.148  15.842  4.00  1.00            
ATOM   2509   CA ILE A 334      18.165  15.121  16.088  4.00  1.00            
ATOM   2510   CB ILE A 334      17.704  13.823  16.676  4.00  1.00            
ATOM   2511  CG1 ILE A 334      18.341  13.627  18.061  4.00  1.00            
ATOM   2512  CG2 ILE A 334      18.043  12.691  15.697  4.00  1.00            
ATOM   2513  CD1 ILE A 334      17.687  12.508  18.865  4.00  1.00            
ATOM   2514    C ILE A 334      17.924  16.125  17.145  4.00  1.00            
ATOM   2515    O ILE A 334      18.862  16.695  17.696  4.00  1.00            
ATOM   2516    N GLY A 335      16.643  16.403  17.420  4.00  1.00            
ATOM   2517   CA GLY A 335      16.393  17.312  18.486  4.00  1.00            
ATOM   2518    C GLY A 335      15.040  17.033  19.023  4.00  1.00            
ATOM   2519    O GLY A 335      14.062  16.975  18.279  4.00  1.00            
ATOM   2520    N PHE A 336      14.947  16.856  20.353  4.00  1.00            
ATOM   2521   CA PHE A 336      13.635  16.667  20.868  4.00  1.00            
ATOM   2522   CB PHE A 336      13.317  15.304  21.523  4.00  1.00            
ATOM   2523   CG PHE A 336      13.990  15.089  22.836  4.00  1.00            
ATOM   2524  CD1 PHE A 336      13.479  15.639  23.990  4.00  1.00            
ATOM   2525  CD2 PHE A 336      15.108  14.294  22.917  4.00  1.00            
ATOM   2526  CE1 PHE A 336      14.095  15.421  25.201  4.00  1.00            
ATOM   2527  CE2 PHE A 336      15.727  14.072  24.125  4.00  1.00            
ATOM   2528   CZ PHE A 336      15.221  14.637  25.270  4.00  1.00            
ATOM   2529    C PHE A 336      13.406  17.717  21.898  4.00  1.00            
ATOM   2530    O PHE A 336      14.340  18.280  22.467  4.00  1.00            
ATOM   2531    N ALA A 337      12.119  18.016  22.125  4.00  1.00            
ATOM   2532   CA ALA A 337      11.665  18.992  23.066  4.00  1.00            
ATOM   2533   CB ALA A 337      11.572  20.416  22.493  4.00  1.00            
ATOM   2534    C ALA A 337      10.271  18.530  23.375  4.00  1.00            
ATOM   2535    O ALA A 337       9.939  17.371  23.137  4.00  1.00            
ATOM   2536    N LEU A 338       9.428  19.381  23.982  4.00  1.00            
ATOM   2537   CA LEU A 338       8.069  18.962  24.203  4.00  1.00            
ATOM   2538   CB LEU A 338       7.540  19.327  25.606  4.00  1.00            
ATOM   2539   CG LEU A 338       8.311  18.658  26.763  4.00  1.00            
ATOM   2540  CD1 LEU A 338       7.743  19.066  28.134  4.00  1.00            
ATOM   2541  CD2 LEU A 338       8.381  17.133  26.578  4.00  1.00            
ATOM   2542    C LEU A 338       7.241  19.751  23.221  4.00  1.00            
ATOM   2543    O LEU A 338       7.636  20.833  22.788  4.00  1.00            
ATOM   2544    N ALA A 339       6.081  19.194  22.823  4.00  1.00            
ATOM   2545   CA ALA A 339       5.211  19.748  21.816  4.00  1.00            
ATOM   2546   CB ALA A 339       4.115  18.757  21.391  4.00  1.00            
ATOM   2547    C ALA A 339       4.521  21.034  22.161  4.00  1.00            
ATOM   2548    O ALA A 339       4.475  21.946  21.338  4.00  1.00            
ATOM   2549    N ARG A 340       3.987  21.163  23.386  1.00  1.00            
ATOM   2550   CA ARG A 340       3.240  22.336  23.758  1.00  1.00            
ATOM   2551   CB ARG A 340       4.093  23.621  23.793  1.00  1.00            
ATOM   2552   CG ARG A 340       3.456  24.744  24.616  1.00  1.00            
ATOM   2553   CD ARG A 340       4.337  25.987  24.780  1.00  1.00            
ATOM   2554   NE ARG A 340       3.786  27.052  23.895  1.00  1.00            
ATOM   2555   CZ ARG A 340       3.688  28.333  24.359  1.00  1.00            
ATOM   2556  NH1 ARG A 340       4.129  28.637  25.615  1.00  1.00            
ATOM   2557  NH2 ARG A 340       3.142  29.307  23.575  1.00  1.00            
ATOM   2558    C ARG A 340       2.032  22.588  22.910  1.00  1.00            
ATOM   2559    O ARG A 340       2.020  23.500  22.084  1.00  1.00            
ATOM   2560    N HIS A 341       0.977  21.761  23.094  1.00  1.00            
ATOM   2561   CA HIS A 341      -0.266  21.990  22.409  1.00  1.00            
ATOM   2562  ND1 HIS A 341      -3.518  21.873  21.816  1.00  1.00            
ATOM   2563   CG HIS A 341      -2.446  21.029  21.626  1.00  1.00            
ATOM   2564   CB HIS A 341      -1.309  20.876  22.592  1.00  1.00            
ATOM   2565  NE2 HIS A 341      -3.822  20.892  19.845  1.00  1.00            
ATOM   2566  CD2 HIS A 341      -2.649  20.438  20.417  1.00  1.00            
ATOM   2567  CE1 HIS A 341      -4.309  21.752  20.720  1.00  1.00            
ATOM   2568    C HIS A 341      -0.845  23.272  22.985  1.00  1.00            
ATOM   2569    O HIS A 341      -1.019  24.246  22.206  1.00  1.00            
ATOM   2570  OXT HIS A 341      -1.116  23.296  24.216  1.00  1.00            
ATOM   2571    N PRO C   1      -5.078  -0.865   9.803  4.00  0.00            
ATOM   2572   CA PRO C   1      -4.983   0.609   9.989  4.00  0.00            
ATOM   2573   CD PRO C   1      -4.777  -1.555  11.105  4.00  0.00            
ATOM   2574   CB PRO C   1      -4.359   0.823  11.365  4.00  0.00            
ATOM   2575   CG PRO C   1      -4.725  -0.437  12.154  4.00  0.00            
ATOM   2576    C PRO C   1      -4.146   1.104   8.856  4.00  0.00            
ATOM   2577    O PRO C   1      -3.773   0.300   8.002  4.00  0.00            
ATOM   2578    N PHE C   2      -3.822   2.410   8.828  4.00  0.00            
ATOM   2579   CA PHE C   2      -3.115   2.922   7.694  4.00  0.00            
ATOM   2580   CB PHE C   2      -3.461   4.387   7.370  4.00  0.00            
ATOM   2581   CG PHE C   2      -4.930   4.498   7.141  4.00  0.00            
ATOM   2582  CD1 PHE C   2      -5.786   4.613   8.212  4.00  0.00            
ATOM   2583  CD2 PHE C   2      -5.454   4.499   5.869  4.00  0.00            
ATOM   2584  CE1 PHE C   2      -7.143   4.720   8.024  4.00  0.00            
ATOM   2585  CE2 PHE C   2      -6.813   4.605   5.675  4.00  0.00            
ATOM   2586   CZ PHE C   2      -7.661   4.718   6.751  4.00  0.00            
ATOM   2587    C PHE C   2      -1.650   2.912   7.971  4.00  0.00            
ATOM   2588    O PHE C   2      -1.175   3.541   8.914  4.00  0.00            
ATOM   2589    N HIS C   3      -0.905   2.152   7.149  4.00  0.00            
ATOM   2590   CA HIS C   3       0.525   2.177   7.159  4.00  0.00            
ATOM   2591  ND1 HIS C   3       3.508   0.409   6.796  4.00  0.00            
ATOM   2592   CG HIS C   3       2.660   0.941   7.743  4.00  0.00            
ATOM   2593   CB HIS C   3       1.164   0.869   7.658  4.00  0.00            
ATOM   2594  NE2 HIS C   3       4.796   1.345   8.350  4.00  0.00            
ATOM   2595  CD2 HIS C   3       3.463   1.508   8.685  4.00  0.00            
ATOM   2596  CE1 HIS C   3       4.772   0.679   7.209  4.00  0.00            
ATOM   2597    C HIS C   3       0.836   2.361   5.703  4.00  0.00            
ATOM   2598    O HIS C   3       0.831   1.410   4.921  4.00  0.00            
ATOM   2599    N LEU C   4       1.090   3.623   5.311  4.00  0.00            
ATOM   2600   CA LEU C   4       1.306   4.023   3.949  4.00  0.00            
ATOM   2601   CB LEU C   4       1.458   5.546   3.861  4.00  0.00            
ATOM   2602   CG LEU C   4       0.278   6.268   4.534  4.00  0.00            
ATOM   2603  CD1 LEU C   4       0.475   7.791   4.551  4.00  0.00            
ATOM   2604  CD2 LEU C   4      -1.060   5.836   3.914  4.00  0.00            
ATOM   2605    C LEU C   4       2.594   3.433   3.556  4.00  0.00            
ATOM   2606    O LEU C   4       3.477   3.224   4.385  4.00  0.00            
ATOM   2607    N LEU C   5       2.728   3.116   2.266  4.00  0.00            
ATOM   2608   CA LEU C   5       3.988   2.575   1.921  4.00  0.00            
ATOM   2609   CB LEU C   5       3.980   1.813   0.593  4.00  0.00            
ATOM   2610   CG LEU C   5       3.117   0.540   0.576  4.00  0.00            
ATOM   2611  CD1 LEU C   5       3.184  -0.142  -0.800  4.00  0.00            
ATOM   2612  CD2 LEU C   5       3.486  -0.407   1.730  4.00  0.00            
ATOM   2613    C LEU C   5       4.891   3.730   1.742  4.00  0.00            
ATOM   2614    O LEU C   5       5.187   4.137   0.621  4.00  0.00            
ATOM   2615    N VAL C   6       5.347   4.306   2.863  4.00  0.00            
ATOM   2616   CA VAL C   6       6.255   5.385   2.698  4.00  0.00            
ATOM   2617   CB VAL C   6       5.789   6.656   3.361  4.00  0.00            
ATOM   2618  CG1 VAL C   6       4.570   7.179   2.583  4.00  0.00            
ATOM   2619  CG2 VAL C   6       5.453   6.373   4.836  4.00  0.00            
ATOM   2620    C VAL C   6       7.550   4.964   3.265  4.00  0.00            
ATOM   2621    O VAL C   6       7.931   5.311   4.382  4.00  0.00            
ATOM   2622    N TYR C   7       8.268   4.172   2.468  4.00  0.00            
ATOM   2623   CA TYR C   7       9.530   3.716   2.916  4.00  0.00            
ATOM   2624   CB TYR C   7       9.383   2.513   3.868  4.00  0.00            
ATOM   2625   CG TYR C   7      10.672   2.189   4.545  4.00  0.00            
ATOM   2626  CD1 TYR C   7      11.158   3.009   5.539  4.00  0.00            
ATOM   2627  CD2 TYR C   7      11.374   1.051   4.219  4.00  0.00            
ATOM   2628  CE1 TYR C   7      12.335   2.715   6.185  4.00  0.00            
ATOM   2629  CE2 TYR C   7      12.554   0.751   4.861  4.00  0.00            
ATOM   2630   CZ TYR C   7      13.036   1.584   5.843  4.00  0.00            
ATOM   2631   OH TYR C   7      14.245   1.275   6.502  4.00  0.00            
ATOM   2632    C TYR C   7      10.220   3.287   1.668  4.00  0.00            
ATOM   2633    O TYR C   7       9.603   3.236   0.604  4.00  0.00            
ATOM   2634    N SER C   8      11.524   2.983   1.747  4.00  0.00            
ATOM   2635   CA SER C   8      12.185   2.539   0.559  4.00  0.00            
ATOM   2636   CB SER C   8      13.675   2.925   0.512  4.00  0.00            
ATOM   2637   OG SER C   8      14.383   2.306   1.577  4.00  0.00            
ATOM   2638    C SER C   8      12.109   1.019   0.550  4.00  0.00            
ATOM   2639    O SER C   8      12.537   0.401   1.561  4.00  0.00            
ATOM   2640  OXT SER C   8      11.628   0.456  -0.470  4.00  0.00            
END
