# Supplementary material for: Integrative modeling of diverse protein-peptide systems using CABS-dock
Source: PLoS Comput Biol. 2023 Jul 5;19(7):e1011275. doi: 10.1371/journal.pcbi.1011275 (PMC10351741; doi:10.1371/journal.pcbi.1011275)
Supplement: S1 File — Files in pdb format containing atomic coordinates of the structures obtained in this study: the highest-scored amyloid models and 10 examples of the docked peptide for each enzyme-substrate complex. (ZIP) [file pcbi.1011275.s006.zip › 6_renin_PFHLLVYS/60.pdb]

CRYST1    0.000    0.000    0.000   0.00   0.00   0.00 P 1           1
ATOM      1    N GLY A   4      20.420  33.134   3.358  1.00  1.00            
ATOM      2   CA GLY A   4      19.621  34.342   3.661  1.00  1.00            
ATOM      3    C GLY A   4      18.721  34.079   4.817  1.00  1.00            
ATOM      4    O GLY A   4      18.740  32.995   5.398  1.00  1.00            
ATOM      5    N ASN A   5      17.900  35.080   5.184  1.00  1.00            
ATOM      6   CA ASN A   5      17.021  34.877   6.291  1.00  1.00            
ATOM      7   CB ASN A   5      16.737  36.162   7.088  1.00  1.00            
ATOM      8   CG ASN A   5      15.941  35.791   8.331  1.00  1.00            
ATOM      9  OD1 ASN A   5      14.892  35.154   8.247  1.00  1.00            
ATOM     10  ND2 ASN A   5      16.457  36.195   9.523  1.00  1.00            
ATOM     11    C ASN A   5      15.724  34.389   5.745  1.00  1.00            
ATOM     12    O ASN A   5      14.903  35.174   5.272  1.00  1.00            
ATOM     13    N THR A   6      15.513  33.060   5.782  4.00  1.00            
ATOM     14   CA THR A   6      14.273  32.539   5.295  4.00  1.00            
ATOM     15   CB THR A   6      14.364  31.945   3.924  4.00  1.00            
ATOM     16  OG1 THR A   6      13.065  31.676   3.417  4.00  1.00            
ATOM     17  CG2 THR A   6      15.172  30.640   4.022  4.00  1.00            
ATOM     18    C THR A   6      13.866  31.421   6.180  4.00  1.00            
ATOM     19    O THR A   6      14.691  30.686   6.721  4.00  1.00            
ATOM     20    N THR A   7      12.549  31.308   6.377  1.00  1.00            
ATOM     21   CA THR A   7      11.979  30.205   7.073  1.00  1.00            
ATOM     22   CB THR A   7      11.664  30.495   8.511  1.00  1.00            
ATOM     23  OG1 THR A   7      11.185  29.324   9.155  1.00  1.00            
ATOM     24  CG2 THR A   7      10.604  31.607   8.568  1.00  1.00            
ATOM     25    C THR A   7      10.686  30.006   6.374  1.00  1.00            
ATOM     26    O THR A   7      10.060  30.971   5.937  1.00  1.00            
ATOM     27    N SER A   8      10.245  28.753   6.221  4.00  1.00            
ATOM     28   CA SER A   8       8.997  28.595   5.551  4.00  1.00            
ATOM     29   CB SER A   8       9.120  27.906   4.181  4.00  1.00            
ATOM     30   OG SER A   8       9.895  28.706   3.301  4.00  1.00            
ATOM     31    C SER A   8       8.168  27.709   6.421  4.00  1.00            
ATOM     32    O SER A   8       8.702  26.871   7.146  4.00  1.00            
ATOM     33    N SER A   9       6.832  27.880   6.393  4.00  1.00            
ATOM     34   CA SER A   9       6.023  27.047   7.233  4.00  1.00            
ATOM     35   CB SER A   9       5.413  27.795   8.430  4.00  1.00            
ATOM     36   OG SER A   9       6.444  28.258   9.290  4.00  1.00            
ATOM     37    C SER A   9       4.892  26.511   6.426  4.00  1.00            
ATOM     38    O SER A   9       4.331  27.198   5.573  4.00  1.00            
ATOM     39    N VAL A  10       4.549  25.234   6.675  4.00  1.00            
ATOM     40   CA VAL A  10       3.430  24.628   6.027  4.00  1.00            
ATOM     41   CB VAL A  10       3.793  23.443   5.184  4.00  1.00            
ATOM     42  CG1 VAL A  10       2.502  22.827   4.615  4.00  1.00            
ATOM     43  CG2 VAL A  10       4.793  23.900   4.107  4.00  1.00            
ATOM     44    C VAL A  10       2.555  24.142   7.144  4.00  1.00            
ATOM     45    O VAL A  10       3.051  23.574   8.117  4.00  1.00            
ATOM     46    N ILE A  11       1.228  24.361   7.044  4.00  1.00            
ATOM     47   CA ILE A  11       0.335  23.921   8.082  4.00  1.00            
ATOM     48   CB ILE A  11      -0.828  24.844   8.310  4.00  1.00            
ATOM     49  CG1 ILE A  11      -0.340  26.229   8.767  4.00  1.00            
ATOM     50  CG2 ILE A  11      -1.783  24.167   9.308  4.00  1.00            
ATOM     51  CD1 ILE A  11      -1.434  27.296   8.747  4.00  1.00            
ATOM     52    C ILE A  11      -0.219  22.622   7.605  4.00  1.00            
ATOM     53    O ILE A  11      -0.654  22.511   6.460  4.00  1.00            
ATOM     54    N LEU A  12      -0.195  21.585   8.465  4.00  1.00            
ATOM     55   CA LEU A  12      -0.643  20.313   7.989  4.00  1.00            
ATOM     56   CB LEU A  12       0.386  19.177   8.186  4.00  1.00            
ATOM     57   CG LEU A  12       0.740  18.816   9.642  4.00  1.00            
ATOM     58  CD1 LEU A  12      -0.417  18.102  10.360  4.00  1.00            
ATOM     59  CD2 LEU A  12       2.050  18.013   9.702  4.00  1.00            
ATOM     60    C LEU A  12      -1.926  19.938   8.626  4.00  1.00            
ATOM     61    O LEU A  12      -2.241  20.355   9.740  4.00  1.00            
ATOM     62    N THR A  13      -2.719  19.144   7.888  4.00  1.00            
ATOM     63   CA THR A  13      -3.959  18.692   8.423  4.00  1.00            
ATOM     64   CB THR A  13      -5.120  18.884   7.495  4.00  1.00            
ATOM     65  OG1 THR A  13      -5.266  20.259   7.172  4.00  1.00            
ATOM     66  CG2 THR A  13      -6.394  18.360   8.179  4.00  1.00            
ATOM     67    C THR A  13      -3.812  17.244   8.674  4.00  1.00            
ATOM     68    O THR A  13      -3.500  16.466   7.775  4.00  1.00            
ATOM     69    N ASN A  14      -4.026  16.856   9.937  4.00  1.00            
ATOM     70   CA ASN A  14      -3.937  15.480  10.284  4.00  1.00            
ATOM     71   CB ASN A  14      -3.723  15.248  11.788  4.00  1.00            
ATOM     72   CG ASN A  14      -4.911  15.837  12.533  4.00  1.00            
ATOM     73  OD1 ASN A  14      -5.314  16.976  12.300  4.00  1.00            
ATOM     74  ND2 ASN A  14      -5.492  15.034  13.459  4.00  1.00            
ATOM     75    C ASN A  14      -5.224  14.866   9.887  4.00  1.00            
ATOM     76    O ASN A  14      -6.152  15.548   9.455  4.00  1.00            
ATOM     77    N TYR A  15      -5.292  13.536  10.010  4.00  1.00            
ATOM     78   CA TYR A  15      -6.482  12.836   9.672  4.00  1.00            
ATOM     79   CB TYR A  15      -6.303  11.782   8.556  4.00  1.00            
ATOM     80   CG TYR A  15      -7.663  11.296   8.168  4.00  1.00            
ATOM     81  CD1 TYR A  15      -8.501  12.112   7.441  4.00  1.00            
ATOM     82  CD2 TYR A  15      -8.126  10.052   8.536  4.00  1.00            
ATOM     83  CE1 TYR A  15      -9.761  11.694   7.082  4.00  1.00            
ATOM     84  CE2 TYR A  15      -9.383   9.625   8.183  4.00  1.00            
ATOM     85   CZ TYR A  15     -10.204  10.449   7.453  4.00  1.00            
ATOM     86   OH TYR A  15     -11.497  10.015   7.091  4.00  1.00            
ATOM     87    C TYR A  15      -6.834  12.156  10.952  4.00  1.00            
ATOM     88    O TYR A  15      -7.032  12.823  11.966  4.00  1.00            
ATOM     89    N MET A  16      -6.935  10.818  10.954  3.00  1.00            
ATOM     90   CA MET A  16      -7.297  10.155  12.164  3.00  1.00            
ATOM     91   CB MET A  16      -7.343   8.626  11.998  3.00  1.00            
ATOM     92   CG MET A  16      -8.072   7.895  13.126  3.00  1.00            
ATOM     93   SD MET A  16      -7.322   8.099  14.768  3.00  1.00            
ATOM     94   CE MET A  16      -5.794   7.211  14.356  3.00  1.00            
ATOM     95    C MET A  16      -6.240  10.491  13.168  3.00  1.00            
ATOM     96    O MET A  16      -6.529  10.856  14.308  3.00  1.00            
ATOM     97    N ASP A  17      -4.973  10.391  12.736  3.00  1.00            
ATOM     98   CA ASP A  17      -3.835  10.711  13.544  3.00  1.00            
ATOM     99   CB ASP A  17      -3.951  10.185  14.983  3.00  1.00            
ATOM    100   CG ASP A  17      -2.746  10.703  15.749  3.00  1.00            
ATOM    101  OD1 ASP A  17      -2.032  11.580  15.194  3.00  1.00            
ATOM    102  OD2 ASP A  17      -2.522  10.234  16.897  3.00  1.00            
ATOM    103    C ASP A  17      -2.751   9.952  12.896  3.00  1.00            
ATOM    104    O ASP A  17      -1.604   9.917  13.339  3.00  1.00            
ATOM    105    N THR A  18      -3.128   9.320  11.778  3.00  1.00            
ATOM    106   CA THR A  18      -2.217   8.481  11.091  3.00  1.00            
ATOM    107   CB THR A  18      -2.816   7.107  10.906  3.00  1.00            
ATOM    108  OG1 THR A  18      -1.932   6.235  10.221  3.00  1.00            
ATOM    109  CG2 THR A  18      -4.134   7.244  10.126  3.00  1.00            
ATOM    110    C THR A  18      -1.976   9.034   9.734  3.00  1.00            
ATOM    111    O THR A  18      -1.484   8.351   8.838  3.00  1.00            
ATOM    112    N GLN A  19      -2.300  10.312   9.541  4.00  1.00            
ATOM    113   CA GLN A  19      -2.087  10.856   8.244  4.00  1.00            
ATOM    114   CB GLN A  19      -3.383  10.833   7.428  4.00  1.00            
ATOM    115   CG GLN A  19      -3.288  11.389   6.015  4.00  1.00            
ATOM    116   CD GLN A  19      -4.712  11.341   5.498  4.00  1.00            
ATOM    117  OE1 GLN A  19      -5.394  12.363   5.433  4.00  1.00            
ATOM    118  NE2 GLN A  19      -5.185  10.109   5.168  4.00  1.00            
ATOM    119    C GLN A  19      -1.723  12.291   8.500  4.00  1.00            
ATOM    120    O GLN A  19      -2.389  12.971   9.280  4.00  1.00            
ATOM    121    N TYR A  20      -0.640  12.789   7.871  4.00  1.00            
ATOM    122   CA TYR A  20      -0.207  14.153   8.040  4.00  1.00            
ATOM    123   CB TYR A  20       1.262  14.268   8.483  4.00  1.00            
ATOM    124   CG TYR A  20       1.421  13.794   9.881  4.00  1.00            
ATOM    125  CD1 TYR A  20       1.277  12.467  10.220  4.00  1.00            
ATOM    126  CD2 TYR A  20       1.762  14.700  10.853  4.00  1.00            
ATOM    127  CE1 TYR A  20       1.439  12.056  11.523  4.00  1.00            
ATOM    128  CE2 TYR A  20       1.926  14.293  12.149  4.00  1.00            
ATOM    129   CZ TYR A  20       1.761  12.975  12.493  4.00  1.00            
ATOM    130   OH TYR A  20       1.932  12.579  13.837  4.00  1.00            
ATOM    131    C TYR A  20      -0.188  14.731   6.655  4.00  1.00            
ATOM    132    O TYR A  20       0.321  14.086   5.740  4.00  1.00            
ATOM    133    N TYR A  21      -0.757  15.936   6.424  4.00  1.00            
ATOM    134   CA TYR A  21      -0.598  16.405   5.076  4.00  1.00            
ATOM    135   CB TYR A  21      -1.693  15.943   4.090  4.00  1.00            
ATOM    136   CG TYR A  21      -3.004  16.604   4.345  4.00  1.00            
ATOM    137  CD1 TYR A  21      -3.236  17.878   3.882  4.00  1.00            
ATOM    138  CD2 TYR A  21      -4.012  15.944   5.014  4.00  1.00            
ATOM    139  CE1 TYR A  21      -4.447  18.494   4.093  4.00  1.00            
ATOM    140  CE2 TYR A  21      -5.226  16.555   5.228  4.00  1.00            
ATOM    141   CZ TYR A  21      -5.444  17.831   4.766  4.00  1.00            
ATOM    142   OH TYR A  21      -6.687  18.460   4.983  4.00  1.00            
ATOM    143    C TYR A  21      -0.463  17.885   4.999  4.00  1.00            
ATOM    144    O TYR A  21      -0.948  18.625   5.851  4.00  1.00            
ATOM    145    N GLY A  22       0.226  18.335   3.931  4.00  1.00            
ATOM    146   CA GLY A  22       0.450  19.719   3.644  4.00  1.00            
ATOM    147    C GLY A  22       0.160  19.857   2.168  4.00  1.00            
ATOM    148    O GLY A  22      -0.050  18.855   1.488  4.00  1.00            
ATOM    149    N GLU A  23       0.137  21.096   1.623  4.00  1.00            
ATOM    150   CA GLU A  23      -0.159  21.275   0.219  4.00  1.00            
ATOM    151   CB GLU A  23      -1.081  22.472  -0.073  4.00  1.00            
ATOM    152   CG GLU A  23      -0.466  23.824   0.299  4.00  1.00            
ATOM    153   CD GLU A  23      -1.471  24.918  -0.037  4.00  1.00            
ATOM    154  OE1 GLU A  23      -2.653  24.575  -0.307  4.00  1.00            
ATOM    155  OE2 GLU A  23      -1.070  26.113  -0.025  4.00  1.00            
ATOM    156    C GLU A  23       1.132  21.538  -0.498  4.00  1.00            
ATOM    157    O GLU A  23       2.043  22.153   0.054  4.00  1.00            
ATOM    158    N ILE A  24       1.246  21.052  -1.753  4.00  1.00            
ATOM    159   CA ILE A  24       2.434  21.261  -2.532  4.00  1.00            
ATOM    160   CB ILE A  24       3.222  20.009  -2.795  4.00  1.00            
ATOM    161  CG1 ILE A  24       3.653  19.345  -1.476  4.00  1.00            
ATOM    162  CG2 ILE A  24       4.413  20.387  -3.691  4.00  1.00            
ATOM    163  CD1 ILE A  24       4.214  17.936  -1.665  4.00  1.00            
ATOM    164    C ILE A  24       2.022  21.799  -3.850  4.00  1.00            
ATOM    165    O ILE A  24       0.948  21.484  -4.357  4.00  1.00            
ATOM    166    N GLY A  25       2.876  22.658  -4.433  4.00  1.00            
ATOM    167   CA GLY A  25       2.548  23.191  -5.714  4.00  1.00            
ATOM    168    C GLY A  25       3.585  22.709  -6.661  4.00  1.00            
ATOM    169    O GLY A  25       4.780  22.744  -6.375  4.00  1.00            
ATOM    170    N ILE A  26       3.129  22.230  -7.828  4.00  1.00            
ATOM    171   CA ILE A  26       4.042  21.738  -8.802  4.00  1.00            
ATOM    172   CB ILE A  26       4.022  20.241  -8.906  4.00  1.00            
ATOM    173  CG1 ILE A  26       4.511  19.590  -7.602  4.00  1.00            
ATOM    174  CG2 ILE A  26       4.822  19.842 -10.151  4.00  1.00            
ATOM    175  CD1 ILE A  26       3.538  19.761  -6.437  4.00  1.00            
ATOM    176    C ILE A  26       3.600  22.245 -10.140  4.00  1.00            
ATOM    177    O ILE A  26       2.408  22.381 -10.402  4.00  1.00            
ATOM    178    N GLY A  27       4.556  22.568 -11.028  3.00  1.00            
ATOM    179   CA GLY A  27       4.176  22.931 -12.362  3.00  1.00            
ATOM    180    C GLY A  27       3.851  24.389 -12.427  3.00  1.00            
ATOM    181    O GLY A  27       3.677  25.050 -11.404  3.00  1.00            
ATOM    182    N THR A  28       3.770  24.919 -13.666  3.00  1.00            
ATOM    183   CA THR A  28       3.515  26.315 -13.871  3.00  1.00            
ATOM    184   CB THR A  28       3.732  26.762 -15.291  3.00  1.00            
ATOM    185  OG1 THR A  28       5.072  26.507 -15.686  3.00  1.00            
ATOM    186  CG2 THR A  28       3.431  28.268 -15.383  3.00  1.00            
ATOM    187    C THR A  28       2.144  26.709 -13.440  3.00  1.00            
ATOM    188    O THR A  28       2.010  27.648 -12.657  3.00  1.00            
ATOM    189    N PRO A  29       1.103  26.056 -13.879  3.00  1.00            
ATOM    190   CA PRO A  29      -0.149  26.354 -13.261  3.00  1.00            
ATOM    191   CD PRO A  29       0.942  25.617 -15.258  3.00  1.00            
ATOM    192   CB PRO A  29      -1.217  25.716 -14.143  3.00  1.00            
ATOM    193   CG PRO A  29      -0.567  25.712 -15.540  3.00  1.00            
ATOM    194    C PRO A  29       0.157  25.615 -12.000  3.00  1.00            
ATOM    195    O PRO A  29       0.950  24.676 -12.063  3.00  1.00            
ATOM    196    N PRO A  30      -0.390  25.946 -10.890  3.00  1.00            
ATOM    197   CA PRO A  30       0.191  25.380  -9.710  3.00  1.00            
ATOM    198   CD PRO A  30      -0.838  27.313 -10.672  3.00  1.00            
ATOM    199   CB PRO A  30      -0.314  26.244  -8.557  3.00  1.00            
ATOM    200   CG PRO A  30      -0.508  27.627  -9.205  3.00  1.00            
ATOM    201    C PRO A  30       0.129  23.905  -9.408  3.00  1.00            
ATOM    202    O PRO A  30       0.971  23.475  -8.625  3.00  1.00            
ATOM    203    N GLN A  31      -0.830  23.122  -9.950  4.00  1.00            
ATOM    204   CA GLN A  31      -0.900  21.694  -9.707  4.00  1.00            
ATOM    205   CB GLN A  31       0.124  20.875 -10.510  4.00  1.00            
ATOM    206   CG GLN A  31       0.009  21.022 -12.028  4.00  1.00            
ATOM    207   CD GLN A  31       1.094  20.147 -12.642  4.00  1.00            
ATOM    208  OE1 GLN A  31       1.446  20.292 -13.811  4.00  1.00            
ATOM    209  NE2 GLN A  31       1.643  19.207 -11.827  4.00  1.00            
ATOM    210    C GLN A  31      -0.701  21.346  -8.257  4.00  1.00            
ATOM    211    O GLN A  31       0.353  20.836  -7.881  4.00  1.00            
ATOM    212    N THR A  32      -1.707  21.614  -7.400  4.00  1.00            
ATOM    213   CA THR A  32      -1.565  21.360  -5.991  4.00  1.00            
ATOM    214   CB THR A  32      -2.554  22.127  -5.159  4.00  1.00            
ATOM    215  OG1 THR A  32      -2.413  23.519  -5.400  4.00  1.00            
ATOM    216  CG2 THR A  32      -2.294  21.827  -3.673  4.00  1.00            
ATOM    217    C THR A  32      -1.736  19.911  -5.676  4.00  1.00            
ATOM    218    O THR A  32      -2.433  19.179  -6.375  4.00  1.00            
ATOM    219    N PHE A  33      -1.054  19.464  -4.599  4.00  1.00            
ATOM    220   CA PHE A  33      -1.171  18.110  -4.150  4.00  1.00            
ATOM    221   CB PHE A  33      -0.116  17.173  -4.757  4.00  1.00            
ATOM    222   CG PHE A  33      -0.393  17.098  -6.218  4.00  1.00            
ATOM    223  CD1 PHE A  33       0.092  18.062  -7.074  4.00  1.00            
ATOM    224  CD2 PHE A  33      -1.140  16.065  -6.733  4.00  1.00            
ATOM    225  CE1 PHE A  33      -0.166  17.994  -8.422  4.00  1.00            
ATOM    226  CE2 PHE A  33      -1.401  15.992  -8.080  4.00  1.00            
ATOM    227   CZ PHE A  33      -0.914  16.958  -8.927  4.00  1.00            
ATOM    228    C PHE A  33      -0.967  18.099  -2.664  4.00  1.00            
ATOM    229    O PHE A  33      -0.247  18.936  -2.124  4.00  1.00            
ATOM    230    N LYS A  34      -1.615  17.150  -1.956  4.00  1.00            
ATOM    231   CA LYS A  34      -1.433  17.024  -0.535  4.00  1.00            
ATOM    232   CB LYS A  34      -2.634  16.388   0.185  4.00  1.00            
ATOM    233   CG LYS A  34      -3.882  17.272   0.150  4.00  1.00            
ATOM    234   CD LYS A  34      -4.437  17.477  -1.261  4.00  1.00            
ATOM    235   CE LYS A  34      -5.685  18.359  -1.310  4.00  1.00            
ATOM    236   NZ LYS A  34      -6.135  18.518  -2.709  4.00  1.00            
ATOM    237    C LYS A  34      -0.257  16.123  -0.352  4.00  1.00            
ATOM    238    O LYS A  34       0.072  15.355  -1.253  4.00  1.00            
ATOM    239    N VAL A  35       0.440  16.191   0.800  4.00  1.00            
ATOM    240   CA VAL A  35       1.582  15.330   0.856  4.00  1.00            
ATOM    241   CB VAL A  35       2.788  15.952   0.208  4.00  1.00            
ATOM    242  CG1 VAL A  35       3.225  17.152   1.067  4.00  1.00            
ATOM    243  CG2 VAL A  35       3.878  14.886   0.007  4.00  1.00            
ATOM    244    C VAL A  35       1.957  15.022   2.258  4.00  1.00            
ATOM    245    O VAL A  35       1.561  15.703   3.202  4.00  1.00            
ATOM    246    N VAL A  36       2.739  13.938   2.410  4.00  1.00            
ATOM    247   CA VAL A  36       3.249  13.580   3.690  4.00  1.00            
ATOM    248   CB VAL A  36       2.988  12.150   4.062  4.00  1.00            
ATOM    249  CG1 VAL A  36       3.739  11.834   5.365  4.00  1.00            
ATOM    250  CG2 VAL A  36       1.467  11.934   4.146  4.00  1.00            
ATOM    251    C VAL A  36       4.734  13.742   3.626  4.00  1.00            
ATOM    252    O VAL A  36       5.392  13.095   2.812  4.00  1.00            
ATOM    253    N PHE A  37       5.305  14.623   4.473  4.00  1.00            
ATOM    254   CA PHE A  37       6.737  14.728   4.518  4.00  1.00            
ATOM    255   CB PHE A  37       7.264  15.887   5.383  4.00  1.00            
ATOM    256   CG PHE A  37       7.085  17.158   4.624  4.00  1.00            
ATOM    257  CD1 PHE A  37       5.855  17.766   4.541  4.00  1.00            
ATOM    258  CD2 PHE A  37       8.162  17.746   4.001  4.00  1.00            
ATOM    259  CE1 PHE A  37       5.698  18.941   3.843  4.00  1.00            
ATOM    260  CE2 PHE A  37       8.011  18.920   3.301  4.00  1.00            
ATOM    261   CZ PHE A  37       6.778  19.520   3.220  4.00  1.00            
ATOM    262    C PHE A  37       7.162  13.452   5.157  4.00  1.00            
ATOM    263    O PHE A  37       6.510  12.961   6.078  4.00  1.00            
ATOM    264    N ASP A  38       8.258  12.865   4.654  4.00  1.00            
ATOM    265   CA ASP A  38       8.669  11.592   5.152  4.00  1.00            
ATOM    266   CB ASP A  38       8.267  10.470   4.165  4.00  1.00            
ATOM    267   CG ASP A  38       8.855   9.112   4.534  4.00  1.00            
ATOM    268  OD1 ASP A  38       8.922   8.785   5.748  4.00  1.00            
ATOM    269  OD2 ASP A  38       9.257   8.385   3.585  4.00  1.00            
ATOM    270    C ASP A  38      10.162  11.571   5.232  4.00  1.00            
ATOM    271    O ASP A  38      10.847  11.741   4.225  4.00  1.00            
ATOM    272    N THR A  39      10.703  11.365   6.448  3.00  1.00            
ATOM    273   CA THR A  39      12.123  11.242   6.615  3.00  1.00            
ATOM    274   CB THR A  39      12.613  11.268   8.024  3.00  1.00            
ATOM    275  OG1 THR A  39      14.030  11.366   8.022  3.00  1.00            
ATOM    276  CG2 THR A  39      12.187   9.967   8.706  3.00  1.00            
ATOM    277    C THR A  39      12.521   9.936   6.006  3.00  1.00            
ATOM    278    O THR A  39      13.662   9.753   5.585  3.00  1.00            
ATOM    279    N GLY A  40      11.559   8.994   5.935  3.00  1.00            
ATOM    280   CA GLY A  40      11.802   7.639   5.527  3.00  1.00            
ATOM    281    C GLY A  40      12.422   7.566   4.162  3.00  1.00            
ATOM    282    O GLY A  40      13.359   6.793   3.966  3.00  1.00            
ATOM    283    N SER A  41      11.935   8.330   3.163  1.00  1.00            
ATOM    284   CA SER A  41      12.599   8.198   1.899  1.00  1.00            
ATOM    285   CB SER A  41      11.863   7.396   0.820  1.00  1.00            
ATOM    286   OG SER A  41      12.723   7.231  -0.298  1.00  1.00            
ATOM    287    C SER A  41      12.811   9.551   1.311  1.00  1.00            
ATOM    288    O SER A  41      12.211  10.540   1.729  1.00  1.00            
ATOM    289    N SER A  42      13.751   9.603   0.350  1.00  1.00            
ATOM    290   CA SER A  42      14.172  10.790  -0.325  1.00  1.00            
ATOM    291   CB SER A  42      15.554  10.627  -0.979  1.00  1.00            
ATOM    292   OG SER A  42      16.527  10.365   0.019  1.00  1.00            
ATOM    293    C SER A  42      13.272  11.346  -1.389  1.00  1.00            
ATOM    294    O SER A  42      12.853  12.500  -1.317  1.00  1.00            
ATOM    295    N ASN A  43      12.924  10.527  -2.399  1.00  1.00            
ATOM    296   CA ASN A  43      12.364  11.071  -3.608  1.00  1.00            
ATOM    297   CB ASN A  43      12.344  10.068  -4.774  1.00  1.00            
ATOM    298   CG ASN A  43      12.215  10.854  -6.072  1.00  1.00            
ATOM    299  OD1 ASN A  43      13.115  11.601  -6.454  1.00  1.00            
ATOM    300  ND2 ASN A  43      11.068  10.670  -6.780  1.00  1.00            
ATOM    301    C ASN A  43      10.981  11.622  -3.445  1.00  1.00            
ATOM    302    O ASN A  43      10.224  11.222  -2.563  1.00  1.00            
ATOM    303    N VAL A  44      10.644  12.601  -4.319  4.00  1.00            
ATOM    304   CA VAL A  44       9.342  13.213  -4.360  4.00  1.00            
ATOM    305   CB VAL A  44       9.351  14.579  -4.979  4.00  1.00            
ATOM    306  CG1 VAL A  44      10.143  15.534  -4.072  4.00  1.00            
ATOM    307  CG2 VAL A  44       9.972  14.460  -6.372  4.00  1.00            
ATOM    308    C VAL A  44       8.465  12.311  -5.188  4.00  1.00            
ATOM    309    O VAL A  44       8.792  11.987  -6.328  4.00  1.00            
ATOM    310    N TRP A  45       7.318  11.858  -4.632  4.00  1.00            
ATOM    311   CA TRP A  45       6.468  10.997  -5.409  4.00  1.00            
ATOM    312   CB TRP A  45       6.112   9.640  -4.783  4.00  1.00            
ATOM    313   CG TRP A  45       7.188   8.591  -4.914  4.00  1.00            
ATOM    314  CD2 TRP A  45       7.384   7.791  -6.093  4.00  1.00            
ATOM    315  CD1 TRP A  45       8.135   8.196  -4.018  4.00  1.00            
ATOM    316  NE1 TRP A  45       8.906   7.196  -4.561  4.00  1.00            
ATOM    317  CE2 TRP A  45       8.457   6.938  -5.838  4.00  1.00            
ATOM    318  CE3 TRP A  45       6.726   7.769  -7.290  4.00  1.00            
ATOM    319  CZ2 TRP A  45       8.888   6.047  -6.780  4.00  1.00            
ATOM    320  CZ3 TRP A  45       7.162   6.869  -8.238  4.00  1.00            
ATOM    321  CH2 TRP A  45       8.223   6.024  -7.987  4.00  1.00            
ATOM    322    C TRP A  45       5.186  11.691  -5.702  4.00  1.00            
ATOM    323    O TRP A  45       4.654  12.423  -4.869  4.00  1.00            
ATOM    324    N VAL A  46       4.674  11.494  -6.933  4.00  1.00            
ATOM    325   CA VAL A  46       3.415  12.072  -7.281  4.00  1.00            
ATOM    326   CB VAL A  46       3.511  13.317  -8.114  4.00  1.00            
ATOM    327  CG1 VAL A  46       2.084  13.753  -8.494  4.00  1.00            
ATOM    328  CG2 VAL A  46       4.294  14.380  -7.326  4.00  1.00            
ATOM    329    C VAL A  46       2.658  11.075  -8.084  4.00  1.00            
ATOM    330    O VAL A  46       3.251  10.256  -8.780  4.00  1.00            
ATOM    331    N PRO A  47       1.360  11.093  -7.985  4.00  1.00            
ATOM    332   CA PRO A  47       0.607  10.175  -8.787  4.00  1.00            
ATOM    333   CD PRO A  47       0.704  11.377  -6.718  4.00  1.00            
ATOM    334   CB PRO A  47      -0.800  10.160  -8.195  4.00  1.00            
ATOM    335   CG PRO A  47      -0.565  10.506  -6.712  4.00  1.00            
ATOM    336    C PRO A  47       0.702  10.765 -10.154  4.00  1.00            
ATOM    337    O PRO A  47       0.872  11.979 -10.252  4.00  1.00            
ATOM    338    N SER A  48       0.616   9.956 -11.224  4.00  1.00            
ATOM    339   CA SER A  48       0.759  10.567 -12.511  4.00  1.00            
ATOM    340   CB SER A  48       1.931  10.016 -13.339  4.00  1.00            
ATOM    341   OG SER A  48       1.992  10.682 -14.592  4.00  1.00            
ATOM    342    C SER A  48      -0.491  10.305 -13.294  4.00  1.00            
ATOM    343    O SER A  48      -1.194   9.325 -13.057  4.00  1.00            
ATOM    344    N SER A  49      -0.806  11.212 -14.242  3.00  1.00            
ATOM    345   CA SER A  49      -1.965  11.086 -15.084  3.00  1.00            
ATOM    346   CB SER A  49      -2.202  12.322 -15.968  3.00  1.00            
ATOM    347   OG SER A  49      -1.130  12.476 -16.887  3.00  1.00            
ATOM    348    C SER A  49      -1.737   9.929 -15.993  3.00  1.00            
ATOM    349    O SER A  49      -2.676   9.261 -16.421  3.00  1.00            
ATOM    350    N LYS A  50      -0.455   9.654 -16.286  3.00  1.00            
ATOM    351   CA LYS A  50      -0.104   8.581 -17.163  3.00  1.00            
ATOM    352   CB LYS A  50       1.415   8.433 -17.329  3.00  1.00            
ATOM    353   CG LYS A  50       2.034   9.672 -17.975  3.00  1.00            
ATOM    354   CD LYS A  50       1.436   9.987 -19.348  3.00  1.00            
ATOM    355   CE LYS A  50       1.785  11.381 -19.870  3.00  1.00            
ATOM    356   NZ LYS A  50       1.031  12.406 -19.112  3.00  1.00            
ATOM    357    C LYS A  50      -0.643   7.342 -16.519  3.00  1.00            
ATOM    358    O LYS A  50      -1.051   6.407 -17.206  3.00  1.00            
ATOM    359    N CYS A  51      -0.672   7.317 -15.169  1.00  1.00            
ATOM    360   CA CYS A  51      -1.168   6.170 -14.463  1.00  1.00            
ATOM    361   CB CYS A  51      -1.243   6.359 -12.939  1.00  1.00            
ATOM    362   SG CYS A  51      -1.875   4.887 -12.081  1.00  1.00            
ATOM    363    C CYS A  51      -2.542   5.897 -14.963  1.00  1.00            
ATOM    364    O CYS A  51      -3.345   6.808 -15.152  1.00  1.00            
ATOM    365    N SER A  52      -2.829   4.609 -15.222  1.00  1.00            
ATOM    366   CA SER A  52      -4.110   4.244 -15.740  1.00  1.00            
ATOM    367   CB SER A  52      -4.163   2.811 -16.296  1.00  1.00            
ATOM    368   OG SER A  52      -5.464   2.530 -16.791  1.00  1.00            
ATOM    369    C SER A  52      -5.097   4.340 -14.632  1.00  1.00            
ATOM    370    O SER A  52      -4.754   4.246 -13.455  1.00  1.00            
ATOM    371    N ARG A  53      -6.366   4.556 -15.010  3.00  1.00            
ATOM    372   CA ARG A  53      -7.449   4.653 -14.084  3.00  1.00            
ATOM    373   CB ARG A  53      -8.778   5.076 -14.731  3.00  1.00            
ATOM    374   CG ARG A  53      -9.926   5.173 -13.722  3.00  1.00            
ATOM    375   CD ARG A  53     -11.182   5.837 -14.286  3.00  1.00            
ATOM    376   NE ARG A  53     -10.832   7.254 -14.585  3.00  1.00            
ATOM    377   CZ ARG A  53     -11.681   8.030 -15.320  3.00  1.00            
ATOM    378  NH1 ARG A  53     -12.858   7.511 -15.775  3.00  1.00            
ATOM    379  NH2 ARG A  53     -11.351   9.325 -15.600  3.00  1.00            
ATOM    380    C ARG A  53      -7.640   3.299 -13.479  3.00  1.00            
ATOM    381    O ARG A  53      -8.111   3.173 -12.350  3.00  1.00            
ATOM    382    N LEU A  54      -7.252   2.246 -14.223  3.00  1.00            
ATOM    383   CA LEU A  54      -7.475   0.890 -13.814  3.00  1.00            
ATOM    384   CB LEU A  54      -6.812  -0.122 -14.772  3.00  1.00            
ATOM    385   CG LEU A  54      -7.064  -1.611 -14.445  3.00  1.00            
ATOM    386  CD1 LEU A  54      -6.330  -2.073 -13.174  3.00  1.00            
ATOM    387  CD2 LEU A  54      -8.570  -1.913 -14.408  3.00  1.00            
ATOM    388    C LEU A  54      -6.870   0.727 -12.449  3.00  1.00            
ATOM    389    O LEU A  54      -7.470   0.090 -11.583  3.00  1.00            
ATOM    390    N TYR A  55      -5.680   1.307 -12.201  1.00  1.00            
ATOM    391   CA TYR A  55      -5.080   1.147 -10.903  1.00  1.00            
ATOM    392   CB TYR A  55      -3.588   1.536 -10.895  1.00  1.00            
ATOM    393   CG TYR A  55      -3.065   1.518  -9.506  1.00  1.00            
ATOM    394  CD1 TYR A  55      -3.330   0.468  -8.656  1.00  1.00            
ATOM    395  CD2 TYR A  55      -2.244   2.537  -9.086  1.00  1.00            
ATOM    396  CE1 TYR A  55      -2.827   0.466  -7.379  1.00  1.00            
ATOM    397  CE2 TYR A  55      -1.737   2.540  -7.813  1.00  1.00            
ATOM    398   CZ TYR A  55      -2.033   1.508  -6.962  1.00  1.00            
ATOM    399   OH TYR A  55      -1.505   1.531  -5.655  1.00  1.00            
ATOM    400    C TYR A  55      -5.885   1.921  -9.908  1.00  1.00            
ATOM    401    O TYR A  55      -6.124   3.114 -10.080  1.00  1.00            
ATOM    402    N THR A  56      -6.347   1.229  -8.839  2.00  1.00            
ATOM    403   CA THR A  56      -7.224   1.825  -7.868  2.00  1.00            
ATOM    404   CB THR A  56      -7.723   0.872  -6.822  2.00  1.00            
ATOM    405  OG1 THR A  56      -6.646   0.427  -6.017  2.00  1.00            
ATOM    406  CG2 THR A  56      -8.407  -0.323  -7.510  2.00  1.00            
ATOM    407    C THR A  56      -6.530   2.923  -7.153  2.00  1.00            
ATOM    408    O THR A  56      -7.080   4.017  -7.023  2.00  1.00            
ATOM    409    N ALA A  57      -5.300   2.679  -6.655  2.00  1.00            
ATOM    410   CA ALA A  57      -4.651   3.829  -6.119  2.00  1.00            
ATOM    411   CB ALA A  57      -3.327   3.605  -5.389  2.00  1.00            
ATOM    412    C ALA A  57      -4.426   4.612  -7.356  2.00  1.00            
ATOM    413    O ALA A  57      -4.421   4.067  -8.458  2.00  1.00            
ATOM    414    N CYS A  58      -4.270   5.921  -7.210  2.00  1.00            
ATOM    415   CA CYS A  58      -4.149   6.789  -8.330  2.00  1.00            
ATOM    416   CB CYS A  58      -3.216   6.305  -9.455  2.00  1.00            
ATOM    417   SG CYS A  58      -3.052   7.555 -10.766  2.00  1.00            
ATOM    418    C CYS A  58      -5.492   7.082  -8.927  2.00  1.00            
ATOM    419    O CYS A  58      -5.637   8.083  -9.627  2.00  1.00            
ATOM    420    N VAL A  59      -6.529   6.260  -8.673  2.00  1.00            
ATOM    421   CA VAL A  59      -7.805   6.680  -9.186  2.00  1.00            
ATOM    422   CB VAL A  59      -8.879   5.638  -9.063  2.00  1.00            
ATOM    423  CG1 VAL A  59     -10.224   6.289  -9.428  2.00  1.00            
ATOM    424  CG2 VAL A  59      -8.518   4.444  -9.955  2.00  1.00            
ATOM    425    C VAL A  59      -8.267   7.844  -8.366  2.00  1.00            
ATOM    426    O VAL A  59      -8.595   8.907  -8.891  2.00  1.00            
ATOM    427    N TYR A  60      -8.268   7.655  -7.030  3.00  1.00            
ATOM    428   CA TYR A  60      -8.753   8.621  -6.085  3.00  1.00            
ATOM    429   CB TYR A  60      -8.754   8.084  -4.644  3.00  1.00            
ATOM    430   CG TYR A  60      -9.289   9.173  -3.785  3.00  1.00            
ATOM    431  CD1 TYR A  60     -10.648   9.340  -3.656  3.00  1.00            
ATOM    432  CD2 TYR A  60      -8.441  10.024  -3.116  3.00  1.00            
ATOM    433  CE1 TYR A  60     -11.157  10.342  -2.867  3.00  1.00            
ATOM    434  CE2 TYR A  60      -8.946  11.029  -2.325  3.00  1.00            
ATOM    435   CZ TYR A  60     -10.306  11.188  -2.200  3.00  1.00            
ATOM    436   OH TYR A  60     -10.826  12.218  -1.390  3.00  1.00            
ATOM    437    C TYR A  60      -7.856   9.807  -6.119  3.00  1.00            
ATOM    438    O TYR A  60      -8.308  10.952  -6.100  3.00  1.00            
ATOM    439    N HIS A  61      -6.543   9.546  -6.192  1.00  1.00            
ATOM    440   CA HIS A  61      -5.576  10.591  -6.100  1.00  1.00            
ATOM    441  ND1 HIS A  61      -4.590   8.154  -4.215  1.00  1.00            
ATOM    442   CG HIS A  61      -4.062   9.396  -4.492  1.00  1.00            
ATOM    443   CB HIS A  61      -4.153  10.068  -5.832  1.00  1.00            
ATOM    444  NE2 HIS A  61      -3.682   8.890  -2.324  1.00  1.00            
ATOM    445  CD2 HIS A  61      -3.508   9.830  -3.325  1.00  1.00            
ATOM    446  CE1 HIS A  61      -4.336   7.902  -2.906  1.00  1.00            
ATOM    447    C HIS A  61      -5.578  11.451  -7.316  1.00  1.00            
ATOM    448    O HIS A  61      -5.985  11.041  -8.402  1.00  1.00            
ATOM    449    N LYS A  62      -5.129  12.706  -7.116  1.00  1.00            
ATOM    450   CA LYS A  62      -5.068  13.708  -8.135  1.00  1.00            
ATOM    451   CB LYS A  62      -4.842  15.125  -7.583  1.00  1.00            
ATOM    452   CG LYS A  62      -6.002  15.640  -6.729  1.00  1.00            
ATOM    453   CD LYS A  62      -7.331  15.731  -7.483  1.00  1.00            
ATOM    454   CE LYS A  62      -8.486  16.250  -6.624  1.00  1.00            
ATOM    455   NZ LYS A  62      -8.260  17.675  -6.289  1.00  1.00            
ATOM    456    C LYS A  62      -3.935  13.378  -9.053  1.00  1.00            
ATOM    457    O LYS A  62      -3.076  12.560  -8.726  1.00  1.00            
ATOM    458    N LEU A  63      -3.923  13.998 -10.252  1.00  1.00            
ATOM    459   CA LEU A  63      -2.917  13.659 -11.217  1.00  1.00            
ATOM    460   CB LEU A  63      -3.498  13.144 -12.544  1.00  1.00            
ATOM    461   CG LEU A  63      -4.326  11.853 -12.405  1.00  1.00            
ATOM    462  CD1 LEU A  63      -4.868  11.393 -13.768  1.00  1.00            
ATOM    463  CD2 LEU A  63      -3.538  10.755 -11.672  1.00  1.00            
ATOM    464    C LEU A  63      -2.055  14.853 -11.568  1.00  1.00            
ATOM    465    O LEU A  63      -2.434  16.004 -11.357  1.00  1.00            
ATOM    466    N PHE A  64      -0.842  14.558 -12.101  4.00  1.00            
ATOM    467   CA PHE A  64       0.236  15.457 -12.462  4.00  1.00            
ATOM    468   CB PHE A  64       1.543  14.688 -12.730  4.00  1.00            
ATOM    469   CG PHE A  64       2.646  15.670 -12.931  4.00  1.00            
ATOM    470  CD1 PHE A  64       3.342  16.163 -11.851  4.00  1.00            
ATOM    471  CD2 PHE A  64       2.990  16.096 -14.193  4.00  1.00            
ATOM    472  CE1 PHE A  64       4.363  17.067 -12.026  4.00  1.00            
ATOM    473  CE2 PHE A  64       4.010  16.999 -14.374  4.00  1.00            
ATOM    474   CZ PHE A  64       4.699  17.487 -13.290  4.00  1.00            
ATOM    475    C PHE A  64       0.007  16.351 -13.659  4.00  1.00            
ATOM    476    O PHE A  64       0.247  17.554 -13.575  4.00  1.00            
ATOM    477    N ASP A  65      -0.482  15.814 -14.797  1.00  1.00            
ATOM    478   CA ASP A  65      -0.649  16.597 -16.003  1.00  1.00            
ATOM    479   CB ASP A  65      -1.832  17.578 -15.914  1.00  1.00            
ATOM    480   CG ASP A  65      -3.120  16.765 -15.826  1.00  1.00            
ATOM    481  OD1 ASP A  65      -3.051  15.521 -16.012  1.00  1.00            
ATOM    482  OD2 ASP A  65      -4.190  17.380 -15.572  1.00  1.00            
ATOM    483    C ASP A  65       0.577  17.362 -16.399  1.00  1.00            
ATOM    484    O ASP A  65       0.682  18.566 -16.174  1.00  1.00            
ATOM    485    N ALA A  66       1.553  16.653 -17.001  2.00  1.00            
ATOM    486   CA ALA A  66       2.737  17.268 -17.534  2.00  1.00            
ATOM    487   CB ALA A  66       3.692  16.260 -18.195  2.00  1.00            
ATOM    488    C ALA A  66       2.273  18.215 -18.588  2.00  1.00            
ATOM    489    O ALA A  66       2.840  19.290 -18.777  2.00  1.00            
ATOM    490    N SER A  67       1.196  17.828 -19.293  2.00  1.00            
ATOM    491   CA SER A  67       0.683  18.596 -20.387  2.00  1.00            
ATOM    492   CB SER A  67      -0.606  17.995 -20.972  2.00  1.00            
ATOM    493   OG SER A  67      -1.641  18.027 -20.000  2.00  1.00            
ATOM    494    C SER A  67       0.362  19.988 -19.924  2.00  1.00            
ATOM    495    O SER A  67       0.635  20.953 -20.637  2.00  1.00            
ATOM    496    N ASP A  68      -0.209  20.143 -18.714  2.00  1.00            
ATOM    497   CA ASP A  68      -0.631  21.451 -18.287  2.00  1.00            
ATOM    498   CB ASP A  68      -1.499  21.466 -17.005  2.00  1.00            
ATOM    499   CG ASP A  68      -0.703  21.107 -15.752  2.00  1.00            
ATOM    500  OD1 ASP A  68       0.243  21.861 -15.401  2.00  1.00            
ATOM    501  OD2 ASP A  68      -1.052  20.082 -15.111  2.00  1.00            
ATOM    502    C ASP A  68       0.539  22.376 -18.076  2.00  1.00            
ATOM    503    O ASP A  68       0.435  23.565 -18.371  2.00  1.00            
ATOM    504    N SER A  69       1.693  21.875 -17.580  1.00  1.00            
ATOM    505   CA SER A  69       2.732  22.796 -17.191  1.00  1.00            
ATOM    506   CB SER A  69       3.473  22.374 -15.911  1.00  1.00            
ATOM    507   OG SER A  69       4.190  21.168 -16.136  1.00  1.00            
ATOM    508    C SER A  69       3.771  22.988 -18.250  1.00  1.00            
ATOM    509    O SER A  69       4.192  22.049 -18.922  1.00  1.00            
ATOM    510    N SER A  70       4.179  24.265 -18.415  3.00  1.00            
ATOM    511   CA SER A  70       5.180  24.704 -19.347  3.00  1.00            
ATOM    512   CB SER A  70       5.171  26.228 -19.555  3.00  1.00            
ATOM    513   OG SER A  70       5.524  26.890 -18.348  3.00  1.00            
ATOM    514    C SER A  70       6.566  24.324 -18.901  3.00  1.00            
ATOM    515    O SER A  70       7.364  23.824 -19.691  3.00  1.00            
ATOM    516    N SER A  71       6.874  24.534 -17.605  3.00  1.00            
ATOM    517   CA SER A  71       8.208  24.388 -17.081  3.00  1.00            
ATOM    518   CB SER A  71       8.322  24.837 -15.614  3.00  1.00            
ATOM    519   OG SER A  71       7.557  23.983 -14.778  3.00  1.00            
ATOM    520    C SER A  71       8.703  22.970 -17.150  3.00  1.00            
ATOM    521    O SER A  71       9.896  22.747 -17.350  3.00  1.00            
ATOM    522    N TYR A  72       7.801  21.982 -17.000  1.00  1.00            
ATOM    523   CA TYR A  72       8.128  20.577 -16.946  1.00  1.00            
ATOM    524   CB TYR A  72       6.864  19.727 -17.168  1.00  1.00            
ATOM    525   CG TYR A  72       7.194  18.280 -17.123  1.00  1.00            
ATOM    526  CD1 TYR A  72       7.601  17.616 -18.258  1.00  1.00            
ATOM    527  CD2 TYR A  72       7.089  17.587 -15.942  1.00  1.00            
ATOM    528  CE1 TYR A  72       7.902  16.274 -18.217  1.00  1.00            
ATOM    529  CE2 TYR A  72       7.387  16.251 -15.899  1.00  1.00            
ATOM    530   CZ TYR A  72       7.794  15.589 -17.030  1.00  1.00            
ATOM    531   OH TYR A  72       8.097  14.214 -16.966  1.00  1.00            
ATOM    532    C TYR A  72       9.101  20.214 -18.022  1.00  1.00            
ATOM    533    O TYR A  72       8.895  20.509 -19.198  1.00  1.00            
ATOM    534    N LYS A  73      10.212  19.570 -17.609  4.00  1.00            
ATOM    535   CA LYS A  73      11.187  19.028 -18.510  4.00  1.00            
ATOM    536   CB LYS A  73      12.638  19.399 -18.167  4.00  1.00            
ATOM    537   CG LYS A  73      13.655  18.811 -19.147  4.00  1.00            
ATOM    538   CD LYS A  73      15.055  19.406 -19.003  4.00  1.00            
ATOM    539   CE LYS A  73      16.072  18.817 -19.982  4.00  1.00            
ATOM    540   NZ LYS A  73      17.406  19.409 -19.739  4.00  1.00            
ATOM    541    C LYS A  73      11.037  17.554 -18.296  4.00  1.00            
ATOM    542    O LYS A  73      10.835  17.114 -17.166  4.00  1.00            
ATOM    543    N HIS A  74      11.112  16.738 -19.365  4.00  1.00            
ATOM    544   CA HIS A  74      10.847  15.343 -19.158  4.00  1.00            
ATOM    545  ND1 HIS A  74       8.645  12.798 -19.198  4.00  1.00            
ATOM    546   CG HIS A  74       9.591  13.294 -20.068  4.00  1.00            
ATOM    547   CB HIS A  74       9.907  14.755 -20.231  4.00  1.00            
ATOM    548  NE2 HIS A  74       9.502  11.046 -20.263  4.00  1.00            
ATOM    549  CD2 HIS A  74      10.105  12.208 -20.710  4.00  1.00            
ATOM    550  CE1 HIS A  74       8.633  11.451 -19.355  4.00  1.00            
ATOM    551    C HIS A  74      12.122  14.552 -19.216  4.00  1.00            
ATOM    552    O HIS A  74      12.673  14.331 -20.292  4.00  1.00            
ATOM    553    N ASN A  75      12.633  14.113 -18.044  4.00  1.00            
ATOM    554   CA ASN A  75      13.834  13.321 -18.014  4.00  1.00            
ATOM    555   CB ASN A  75      14.408  13.149 -16.597  4.00  1.00            
ATOM    556   CG ASN A  75      15.824  12.602 -16.727  4.00  1.00            
ATOM    557  OD1 ASN A  75      16.070  11.644 -17.458  4.00  1.00            
ATOM    558  ND2 ASN A  75      16.788  13.234 -16.005  4.00  1.00            
ATOM    559    C ASN A  75      13.565  11.948 -18.571  4.00  1.00            
ATOM    560    O ASN A  75      14.282  11.483 -19.455  4.00  1.00            
ATOM    561    N GLY A  76      12.505  11.268 -18.075  4.00  1.00            
ATOM    562   CA GLY A  76      12.103   9.984 -18.598  4.00  1.00            
ATOM    563    C GLY A  76      12.872   8.813 -18.050  4.00  1.00            
ATOM    564    O GLY A  76      12.967   7.790 -18.724  4.00  1.00            
ATOM    565    N THR A  77      13.455   8.899 -16.839  4.00  1.00            
ATOM    566   CA THR A  77      14.083   7.715 -16.310  4.00  1.00            
ATOM    567   CB THR A  77      15.131   8.024 -15.272  4.00  1.00            
ATOM    568  OG1 THR A  77      16.115   8.886 -15.822  4.00  1.00            
ATOM    569  CG2 THR A  77      15.799   6.718 -14.805  4.00  1.00            
ATOM    570    C THR A  77      12.971   6.957 -15.656  4.00  1.00            
ATOM    571    O THR A  77      11.873   7.483 -15.485  4.00  1.00            
ATOM    572    N GLU A  78      13.226   5.686 -15.297  4.00  1.00            
ATOM    573   CA GLU A  78      12.227   4.862 -14.685  4.00  1.00            
ATOM    574   CB GLU A  78      12.161   3.490 -15.375  4.00  1.00            
ATOM    575   CG GLU A  78      11.793   3.622 -16.858  4.00  1.00            
ATOM    576   CD GLU A  78      12.251   2.379 -17.611  4.00  1.00            
ATOM    577  OE1 GLU A  78      13.486   2.241 -17.824  4.00  1.00            
ATOM    578  OE2 GLU A  78      11.376   1.557 -17.995  4.00  1.00            
ATOM    579    C GLU A  78      12.653   4.673 -13.265  4.00  1.00            
ATOM    580    O GLU A  78      13.826   4.422 -12.994  4.00  1.00            
ATOM    581    N LEU A  79      11.715   4.833 -12.309  4.00  1.00            
ATOM    582   CA LEU A  79      12.073   4.614 -10.939  4.00  1.00            
ATOM    583   CB LEU A  79      11.812   5.810 -10.005  4.00  1.00            
ATOM    584   CG LEU A  79      12.758   6.994 -10.289  4.00  1.00            
ATOM    585  CD1 LEU A  79      12.583   8.124  -9.259  4.00  1.00            
ATOM    586  CD2 LEU A  79      14.217   6.518 -10.406  4.00  1.00            
ATOM    587    C LEU A  79      11.311   3.418 -10.451  4.00  1.00            
ATOM    588    O LEU A  79      10.121   3.276 -10.730  4.00  1.00            
ATOM    589    N THR A  80      11.990   2.501  -9.725  4.00  1.00            
ATOM    590   CA THR A  80      11.313   1.325  -9.246  4.00  1.00            
ATOM    591   CB THR A  80      11.850   0.043  -9.807  4.00  1.00            
ATOM    592  OG1 THR A  80      10.915  -1.007  -9.609  4.00  1.00            
ATOM    593  CG2 THR A  80      13.164  -0.293  -9.080  4.00  1.00            
ATOM    594    C THR A  80      11.507   1.256  -7.768  4.00  1.00            
ATOM    595    O THR A  80      12.487   1.779  -7.237  4.00  1.00            
ATOM    596    N LEU A  81      10.541   0.632  -7.061  4.00  1.00            
ATOM    597   CA LEU A  81      10.650   0.511  -5.636  4.00  1.00            
ATOM    598   CB LEU A  81      10.256   1.827  -4.948  4.00  1.00            
ATOM    599   CG LEU A  81      10.329   1.838  -3.414  4.00  1.00            
ATOM    600  CD1 LEU A  81      11.758   1.589  -2.903  4.00  1.00            
ATOM    601  CD2 LEU A  81       9.753   3.157  -2.874  4.00  1.00            
ATOM    602    C LEU A  81       9.715  -0.586  -5.204  4.00  1.00            
ATOM    603    O LEU A  81       8.525  -0.527  -5.507  4.00  1.00            
ATOM    604    N ARG A  82      10.209  -1.631  -4.495  4.00  1.00            
ATOM    605   CA ARG A  82       9.267  -2.631  -4.058  4.00  1.00            
ATOM    606   CB ARG A  82       9.672  -4.106  -4.264  4.00  1.00            
ATOM    607   CG ARG A  82      10.997  -4.564  -3.663  4.00  1.00            
ATOM    608   CD ARG A  82      11.212  -6.065  -3.877  4.00  1.00            
ATOM    609   NE ARG A  82      12.673  -6.336  -3.815  4.00  1.00            
ATOM    610   CZ ARG A  82      13.367  -6.348  -4.989  4.00  1.00            
ATOM    611  NH1 ARG A  82      12.697  -6.144  -6.161  4.00  1.00            
ATOM    612  NH2 ARG A  82      14.714  -6.566  -5.001  4.00  1.00            
ATOM    613    C ARG A  82       8.933  -2.379  -2.621  4.00  1.00            
ATOM    614    O ARG A  82       9.816  -2.432  -1.767  4.00  1.00            
ATOM    615    N TYR A  83       7.640  -2.089  -2.304  4.00  1.00            
ATOM    616   CA TYR A  83       7.424  -1.691  -0.941  4.00  1.00            
ATOM    617   CB TYR A  83       6.012  -1.558  -0.333  4.00  1.00            
ATOM    618   CG TYR A  83       4.958  -0.685  -0.887  4.00  1.00            
ATOM    619  CD1 TYR A  83       5.094   0.672  -1.064  4.00  1.00            
ATOM    620  CD2 TYR A  83       3.772  -1.294  -1.205  4.00  1.00            
ATOM    621  CE1 TYR A  83       4.040   1.405  -1.566  4.00  1.00            
ATOM    622  CE2 TYR A  83       2.729  -0.564  -1.696  4.00  1.00            
ATOM    623   CZ TYR A  83       2.854   0.784  -1.881  4.00  1.00            
ATOM    624   OH TYR A  83       1.761   1.514  -2.392  4.00  1.00            
ATOM    625    C TYR A  83       7.731  -2.812  -0.023  4.00  1.00            
ATOM    626    O TYR A  83       8.647  -2.774   0.798  4.00  1.00            
ATOM    627    N SER A  84       6.922  -3.859  -0.218  3.00  1.00            
ATOM    628   CA SER A  84       6.779  -4.985   0.642  3.00  1.00            
ATOM    629   CB SER A  84       6.264  -4.596   2.038  3.00  1.00            
ATOM    630   OG SER A  84       6.141  -5.743   2.865  3.00  1.00            
ATOM    631    C SER A  84       5.707  -5.725  -0.079  3.00  1.00            
ATOM    632    O SER A  84       5.956  -6.749  -0.714  3.00  1.00            
ATOM    633    N THR A  85       4.468  -5.199   0.002  3.00  1.00            
ATOM    634   CA THR A  85       3.418  -5.785  -0.772  3.00  1.00            
ATOM    635   CB THR A  85       2.120  -5.958  -0.025  3.00  1.00            
ATOM    636  OG1 THR A  85       1.141  -6.548  -0.871  3.00  1.00            
ATOM    637  CG2 THR A  85       1.643  -4.608   0.530  3.00  1.00            
ATOM    638    C THR A  85       3.222  -4.968  -2.006  3.00  1.00            
ATOM    639    O THR A  85       2.393  -4.062  -2.049  3.00  1.00            
ATOM    640    N GLY A  86       4.016  -5.276  -3.057  4.00  1.00            
ATOM    641   CA GLY A  86       3.791  -4.619  -4.309  4.00  1.00            
ATOM    642    C GLY A  86       5.039  -4.041  -4.888  4.00  1.00            
ATOM    643    O GLY A  86       6.146  -4.271  -4.403  4.00  1.00            
ATOM    644    N THR A  87       4.836  -3.285  -5.994  4.00  1.00            
ATOM    645   CA THR A  87       5.865  -2.594  -6.717  4.00  1.00            
ATOM    646   CB THR A  87       6.173  -3.238  -8.040  4.00  1.00            
ATOM    647  OG1 THR A  87       6.539  -4.596  -7.841  4.00  1.00            
ATOM    648  CG2 THR A  87       7.332  -2.484  -8.712  4.00  1.00            
ATOM    649    C THR A  87       5.360  -1.216  -6.999  4.00  1.00            
ATOM    650    O THR A  87       4.213  -1.037  -7.404  4.00  1.00            
ATOM    651    N VAL A  88       6.203  -0.193  -6.769  4.00  1.00            
ATOM    652   CA VAL A  88       5.786   1.138  -7.087  4.00  1.00            
ATOM    653   CB VAL A  88       6.002   2.101  -5.955  4.00  1.00            
ATOM    654  CG1 VAL A  88       5.539   3.495  -6.404  4.00  1.00            
ATOM    655  CG2 VAL A  88       5.293   1.573  -4.697  4.00  1.00            
ATOM    656    C VAL A  88       6.715   1.566  -8.187  4.00  1.00            
ATOM    657    O VAL A  88       7.917   1.708  -7.967  4.00  1.00            
ATOM    658    N SER A  89       6.192   1.787  -9.408  4.00  1.00            
ATOM    659   CA SER A  89       7.067   2.178 -10.476  4.00  1.00            
ATOM    660   CB SER A  89       6.986   1.285 -11.727  4.00  1.00            
ATOM    661   OG SER A  89       5.695   1.368 -12.310  4.00  1.00            
ATOM    662    C SER A  89       6.659   3.539 -10.875  4.00  1.00            
ATOM    663    O SER A  89       5.594   4.023 -10.498  4.00  1.00            
ATOM    664    N GLY A  90       7.529   4.214 -11.632  4.00  1.00            
ATOM    665   CA GLY A  90       7.151   5.528 -12.009  4.00  1.00            
ATOM    666    C GLY A  90       8.234   6.058 -12.887  4.00  1.00            
ATOM    667    O GLY A  90       9.192   5.354 -13.202  4.00  1.00            
ATOM    668    N PHE A  91       8.107   7.330 -13.309  4.00  1.00            
ATOM    669   CA PHE A  91       9.097   7.868 -14.190  4.00  1.00            
ATOM    670   CB PHE A  91       8.552   8.058 -15.612  4.00  1.00            
ATOM    671   CG PHE A  91       8.096   6.696 -16.009  4.00  1.00            
ATOM    672  CD1 PHE A  91       6.842   6.258 -15.648  4.00  1.00            
ATOM    673  CD2 PHE A  91       8.918   5.853 -16.718  4.00  1.00            
ATOM    674  CE1 PHE A  91       6.410   5.001 -15.999  4.00  1.00            
ATOM    675  CE2 PHE A  91       8.491   4.594 -17.072  4.00  1.00            
ATOM    676   CZ PHE A  91       7.235   4.167 -16.713  4.00  1.00            
ATOM    677    C PHE A  91       9.523   9.206 -13.642  4.00  1.00            
ATOM    678    O PHE A  91       8.786   9.834 -12.884  4.00  1.00            
ATOM    679    N LEU A  92      10.743   9.664 -14.008  4.00  1.00            
ATOM    680   CA LEU A  92      11.310  10.895 -13.508  4.00  1.00            
ATOM    681   CB LEU A  92      12.835  11.004 -13.713  4.00  1.00            
ATOM    682   CG LEU A  92      13.672   9.963 -12.945  4.00  1.00            
ATOM    683  CD1 LEU A  92      15.174  10.157 -13.210  4.00  1.00            
ATOM    684  CD2 LEU A  92      13.331   9.965 -11.446  4.00  1.00            
ATOM    685    C LEU A  92      10.705  12.073 -14.222  4.00  1.00            
ATOM    686    O LEU A  92      10.232  11.956 -15.350  4.00  1.00            
ATOM    687    N SER A  93      10.697  13.250 -13.549  4.00  1.00            
ATOM    688   CA SER A  93      10.170  14.467 -14.115  4.00  1.00            
ATOM    689   CB SER A  93       8.679  14.653 -13.798  4.00  1.00            
ATOM    690   OG SER A  93       8.489  14.782 -12.397  4.00  1.00            
ATOM    691    C SER A  93      10.901  15.620 -13.473  4.00  1.00            
ATOM    692    O SER A  93      11.429  15.485 -12.373  4.00  1.00            
ATOM    693    N GLN A  94      10.981  16.785 -14.158  4.00  1.00            
ATOM    694   CA GLN A  94      11.591  17.961 -13.579  4.00  1.00            
ATOM    695   CB GLN A  94      12.858  18.435 -14.310  4.00  1.00            
ATOM    696   CG GLN A  94      14.109  17.639 -13.943  4.00  1.00            
ATOM    697   CD GLN A  94      14.612  18.198 -12.619  4.00  1.00            
ATOM    698  OE1 GLN A  94      15.111  17.467 -11.765  4.00  1.00            
ATOM    699  NE2 GLN A  94      14.483  19.541 -12.446  4.00  1.00            
ATOM    700    C GLN A  94      10.587  19.054 -13.677  4.00  1.00            
ATOM    701    O GLN A  94      10.173  19.440 -14.770  4.00  1.00            
ATOM    702    N ASP A  95      10.149  19.569 -12.515  4.00  1.00            
ATOM    703   CA ASP A  95       9.205  20.640 -12.529  4.00  1.00            
ATOM    704   CB ASP A  95       7.751  20.210 -12.269  4.00  1.00            
ATOM    705   CG ASP A  95       7.663  19.603 -10.881  4.00  1.00            
ATOM    706  OD1 ASP A  95       7.749  20.369  -9.885  4.00  1.00            
ATOM    707  OD2 ASP A  95       7.495  18.356 -10.800  4.00  1.00            
ATOM    708    C ASP A  95       9.609  21.614 -11.470  4.00  1.00            
ATOM    709    O ASP A  95      10.694  21.516 -10.899  4.00  1.00            
ATOM    710    N ILE A  96       8.734  22.601 -11.192  4.00  1.00            
ATOM    711   CA ILE A  96       9.038  23.587 -10.197  4.00  1.00            
ATOM    712   CB ILE A  96       8.700  24.990 -10.608  4.00  1.00            
ATOM    713  CG1 ILE A  96       9.503  25.394 -11.856  4.00  1.00            
ATOM    714  CG2 ILE A  96       8.953  25.903  -9.396  4.00  1.00            
ATOM    715  CD1 ILE A  96      11.017  25.361 -11.644  4.00  1.00            
ATOM    716    C ILE A  96       8.211  23.270  -8.996  4.00  1.00            
ATOM    717    O ILE A  96       7.027  22.953  -9.110  4.00  1.00            
ATOM    718    N ILE A  97       8.833  23.323  -7.802  4.00  1.00            
ATOM    719   CA ILE A  97       8.120  23.002  -6.605  4.00  1.00            
ATOM    720   CB ILE A  97       8.746  21.890  -5.814  4.00  1.00            
ATOM    721  CG1 ILE A  97       7.805  21.441  -4.683  4.00  1.00            
ATOM    722  CG2 ILE A  97      10.128  22.364  -5.335  4.00  1.00            
ATOM    723  CD1 ILE A  97       8.223  20.126  -4.026  4.00  1.00            
ATOM    724    C ILE A  97       8.067  24.196  -5.717  4.00  1.00            
ATOM    725    O ILE A  97       9.066  24.882  -5.507  4.00  1.00            
ATOM    726    N THR A  98       6.866  24.500  -5.193  4.00  1.00            
ATOM    727   CA THR A  98       6.782  25.581  -4.266  4.00  1.00            
ATOM    728   CB THR A  98       5.944  26.735  -4.751  4.00  1.00            
ATOM    729  OG1 THR A  98       5.952  27.779  -3.790  4.00  1.00            
ATOM    730  CG2 THR A  98       4.506  26.264  -5.031  4.00  1.00            
ATOM    731    C THR A  98       6.193  25.037  -3.004  4.00  1.00            
ATOM    732    O THR A  98       5.070  24.535  -2.985  4.00  1.00            
ATOM    733    N VAL A  99       6.969  25.091  -1.904  4.00  1.00            
ATOM    734   CA VAL A  99       6.462  24.615  -0.653  4.00  1.00            
ATOM    735   CB VAL A  99       7.251  23.468  -0.093  4.00  1.00            
ATOM    736  CG1 VAL A  99       6.680  23.109   1.290  4.00  1.00            
ATOM    737  CG2 VAL A  99       7.220  22.311  -1.105  4.00  1.00            
ATOM    738    C VAL A  99       6.569  25.741   0.335  4.00  1.00            
ATOM    739    O VAL A  99       7.652  26.036   0.837  4.00  1.00            
ATOM    740    N GLY A 100       5.435  26.408   0.628  3.00  1.00            
ATOM    741   CA GLY A 100       5.358  27.393   1.673  3.00  1.00            
ATOM    742    C GLY A 100       6.321  28.537   1.502  3.00  1.00            
ATOM    743    O GLY A 100       7.050  28.863   2.437  3.00  1.00            
ATOM    744    N GLY A 101       6.369  29.184   0.322  3.00  1.00            
ATOM    745   CA GLY A 101       7.207  30.350   0.213  3.00  1.00            
ATOM    746    C GLY A 101       8.525  29.973  -0.378  3.00  1.00            
ATOM    747    O GLY A 101       9.323  30.838  -0.738  3.00  1.00            
ATOM    748    N ILE A 102       8.789  28.664  -0.497  4.00  1.00            
ATOM    749   CA ILE A 102      10.114  28.270  -0.852  4.00  1.00            
ATOM    750   CB ILE A 102      10.450  26.849  -0.489  4.00  1.00            
ATOM    751  CG1 ILE A 102       9.608  25.857  -1.296  4.00  1.00            
ATOM    752  CG2 ILE A 102      10.307  26.702   1.035  4.00  1.00            
ATOM    753  CD1 ILE A 102      10.106  24.416  -1.201  4.00  1.00            
ATOM    754    C ILE A 102      10.609  28.473  -2.251  4.00  1.00            
ATOM    755    O ILE A 102      11.692  29.028  -2.419  4.00  1.00            
ATOM    756    N THR A 103       9.840  28.053  -3.275  4.00  1.00            
ATOM    757   CA THR A 103      10.257  27.987  -4.659  4.00  1.00            
ATOM    758   CB THR A 103      10.457  29.304  -5.369  4.00  1.00            
ATOM    759  OG1 THR A 103      10.432  29.088  -6.772  4.00  1.00            
ATOM    760  CG2 THR A 103      11.814  29.922  -4.992  4.00  1.00            
ATOM    761    C THR A 103      11.493  27.141  -4.795  4.00  1.00            
ATOM    762    O THR A 103      12.522  27.398  -4.174  4.00  1.00            
ATOM    763    N VAL A 104      11.393  26.074  -5.623  4.00  1.00            
ATOM    764   CA VAL A 104      12.474  25.153  -5.857  4.00  1.00            
ATOM    765   CB VAL A 104      12.518  24.046  -4.842  4.00  1.00            
ATOM    766  CG1 VAL A 104      13.686  23.100  -5.167  4.00  1.00            
ATOM    767  CG2 VAL A 104      12.603  24.679  -3.443  4.00  1.00            
ATOM    768    C VAL A 104      12.231  24.531  -7.206  4.00  1.00            
ATOM    769    O VAL A 104      11.120  24.592  -7.728  4.00  1.00            
ATOM    770    N THR A 105      13.281  23.951  -7.830  4.00  1.00            
ATOM    771   CA THR A 105      13.134  23.225  -9.066  4.00  1.00            
ATOM    772   CB THR A 105      14.168  23.563 -10.097  4.00  1.00            
ATOM    773  OG1 THR A 105      15.464  23.233  -9.620  4.00  1.00            
ATOM    774  CG2 THR A 105      14.079  25.068 -10.401  4.00  1.00            
ATOM    775    C THR A 105      13.360  21.818  -8.654  4.00  1.00            
ATOM    776    O THR A 105      14.345  21.525  -7.979  4.00  1.00            
ATOM    777    N GLN A 106      12.458  20.891  -9.020  4.00  1.00            
ATOM    778   CA GLN A 106      12.731  19.618  -8.446  4.00  1.00            
ATOM    779   CB GLN A 106      11.827  19.242  -7.257  4.00  1.00            
ATOM    780   CG GLN A 106      12.006  20.111  -6.011  4.00  1.00            
ATOM    781   CD GLN A 106      11.038  19.590  -4.958  4.00  1.00            
ATOM    782  OE1 GLN A 106      10.979  20.099  -3.838  4.00  1.00            
ATOM    783  NE2 GLN A 106      10.253  18.542  -5.326  4.00  1.00            
ATOM    784    C GLN A 106      12.657  18.514  -9.408  4.00  1.00            
ATOM    785    O GLN A 106      11.988  18.569 -10.438  4.00  1.00            
ATOM    786    N MET A 107      13.430  17.477  -9.065  4.00  1.00            
ATOM    787   CA MET A 107      13.356  16.261  -9.780  4.00  1.00            
ATOM    788   CB MET A 107      14.606  15.376  -9.638  4.00  1.00            
ATOM    789   CG MET A 107      14.538  14.079 -10.447  4.00  1.00            
ATOM    790   SD MET A 107      14.643  14.308 -12.247  4.00  1.00            
ATOM    791   CE MET A 107      16.376  14.855 -12.242  4.00  1.00            
ATOM    792    C MET A 107      12.212  15.551  -9.133  4.00  1.00            
ATOM    793    O MET A 107      11.947  15.760  -7.951  4.00  1.00            
ATOM    794    N PHE A 108      11.483  14.707  -9.881  4.00  1.00            
ATOM    795   CA PHE A 108      10.344  14.101  -9.264  4.00  1.00            
ATOM    796   CB PHE A 108       9.004  14.778  -9.608  4.00  1.00            
ATOM    797   CG PHE A 108       8.981  16.135  -8.994  4.00  1.00            
ATOM    798  CD1 PHE A 108       9.654  17.172  -9.593  4.00  1.00            
ATOM    799  CD2 PHE A 108       8.279  16.374  -7.835  4.00  1.00            
ATOM    800  CE1 PHE A 108       9.633  18.426  -9.037  4.00  1.00            
ATOM    801  CE2 PHE A 108       8.257  17.629  -7.274  4.00  1.00            
ATOM    802   CZ PHE A 108       8.937  18.659  -7.875  4.00  1.00            
ATOM    803    C PHE A 108      10.211  12.708  -9.715  4.00  1.00            
ATOM    804    O PHE A 108      10.918  12.231 -10.601  4.00  1.00            
ATOM    805    N GLY A 109       9.276  12.008  -9.062  4.00  1.00            
ATOM    806   CA GLY A 109       9.015  10.683  -9.481  4.00  1.00            
ATOM    807    C GLY A 109       7.535  10.604  -9.728  4.00  1.00            
ATOM    808    O GLY A 109       6.752  10.483  -8.787  4.00  1.00            
ATOM    809    N GLU A 110       7.108  10.674 -11.011  4.00  1.00            
ATOM    810   CA GLU A 110       5.703  10.553 -11.299  4.00  1.00            
ATOM    811   CB GLU A 110       5.291  11.067 -12.691  4.00  1.00            
ATOM    812   CG GLU A 110       5.904  10.311 -13.871  4.00  1.00            
ATOM    813   CD GLU A 110       5.380  10.970 -15.142  4.00  1.00            
ATOM    814  OE1 GLU A 110       5.028  12.178 -15.072  4.00  1.00            
ATOM    815  OE2 GLU A 110       5.329  10.281 -16.195  4.00  1.00            
ATOM    816    C GLU A 110       5.413   9.075 -11.205  4.00  1.00            
ATOM    817    O GLU A 110       6.211   8.259 -11.662  4.00  1.00            
ATOM    818    N VAL A 111       4.265   8.688 -10.602  4.00  1.00            
ATOM    819   CA VAL A 111       3.953   7.298 -10.371  4.00  1.00            
ATOM    820   CB VAL A 111       3.153   7.035  -9.131  4.00  1.00            
ATOM    821  CG1 VAL A 111       3.848   7.694  -7.930  4.00  1.00            
ATOM    822  CG2 VAL A 111       1.703   7.469  -9.385  4.00  1.00            
ATOM    823    C VAL A 111       3.084   6.829 -11.474  4.00  1.00            
ATOM    824    O VAL A 111       2.335   7.589 -12.083  4.00  1.00            
ATOM    825    N THR A 112       3.221   5.533 -11.771  4.00  1.00            
ATOM    826   CA THR A 112       2.392   4.841 -12.698  4.00  1.00            
ATOM    827   CB THR A 112       3.188   4.202 -13.808  4.00  1.00            
ATOM    828  OG1 THR A 112       4.232   3.389 -13.291  4.00  1.00            
ATOM    829  CG2 THR A 112       3.782   5.320 -14.681  4.00  1.00            
ATOM    830    C THR A 112       1.701   3.802 -11.850  4.00  1.00            
ATOM    831    O THR A 112       0.743   4.119 -11.147  4.00  1.00            
ATOM    832    N GLU A 113       2.162   2.532 -11.887  4.00  1.00            
ATOM    833   CA GLU A 113       1.557   1.490 -11.103  4.00  1.00            
ATOM    834   CB GLU A 113       1.792   0.067 -11.647  4.00  1.00            
ATOM    835   CG GLU A 113       0.914  -0.299 -12.847  4.00  1.00            
ATOM    836   CD GLU A 113       1.418   0.451 -14.069  4.00  1.00            
ATOM    837  OE1 GLU A 113       2.651   0.406 -14.325  4.00  1.00            
ATOM    838  OE2 GLU A 113       0.576   1.084 -14.760  4.00  1.00            
ATOM    839    C GLU A 113       2.038   1.497  -9.688  4.00  1.00            
ATOM    840    O GLU A 113       3.183   1.828  -9.387  4.00  1.00            
ATOM    841    N MET A 114       1.106   1.128  -8.788  1.00  1.00            
ATOM    842   CA MET A 114       1.319   0.943  -7.383  1.00  1.00            
ATOM    843   CB MET A 114       1.026   2.194  -6.540  1.00  1.00            
ATOM    844   CG MET A 114       1.941   3.378  -6.864  1.00  1.00            
ATOM    845   SD MET A 114       1.609   4.876  -5.890  1.00  1.00            
ATOM    846   CE MET A 114      -0.071   5.090  -6.545  1.00  1.00            
ATOM    847    C MET A 114       0.372  -0.181  -7.046  1.00  1.00            
ATOM    848    O MET A 114      -0.376  -0.621  -7.915  1.00  1.00            
ATOM    849    N PRO A 115       0.414  -0.718  -5.861  1.00  1.00            
ATOM    850   CA PRO A 115      -0.448  -1.842  -5.552  1.00  1.00            
ATOM    851   CD PRO A 115       1.712  -0.858  -5.226  1.00  1.00            
ATOM    852   CB PRO A 115       0.345  -2.745  -4.607  1.00  1.00            
ATOM    853   CG PRO A 115       1.484  -1.867  -4.099  1.00  1.00            
ATOM    854    C PRO A 115      -1.906  -1.858  -5.182  1.00  1.00            
ATOM    855    O PRO A 115      -2.475  -2.948  -5.226  1.00  1.00            
ATOM    856    N ALA A 116      -2.554  -0.741  -4.827  2.00  1.00            
ATOM    857   CA ALA A 116      -3.893  -0.824  -4.309  2.00  1.00            
ATOM    858   CB ALA A 116      -4.854  -1.550  -5.259  2.00  1.00            
ATOM    859    C ALA A 116      -3.775  -1.652  -3.099  2.00  1.00            
ATOM    860    O ALA A 116      -3.907  -2.875  -3.134  2.00  1.00            
ATOM    861    N LEU A 117      -3.540  -0.965  -1.973  2.00  1.00            
ATOM    862   CA LEU A 117      -3.382  -1.670  -0.757  2.00  1.00            
ATOM    863   CB LEU A 117      -2.338  -2.803  -0.893  2.00  1.00            
ATOM    864   CG LEU A 117      -2.341  -3.800   0.280  2.00  1.00            
ATOM    865  CD1 LEU A 117      -3.733  -4.421   0.493  2.00  1.00            
ATOM    866  CD2 LEU A 117      -1.259  -4.870   0.076  2.00  1.00            
ATOM    867    C LEU A 117      -3.126  -0.603   0.265  2.00  1.00            
ATOM    868    O LEU A 117      -4.101   0.081   0.572  2.00  1.00            
ATOM    869    N PRO A 118      -1.984  -0.339   0.861  2.00  1.00            
ATOM    870   CA PRO A 118      -2.040   0.750   1.778  2.00  1.00            
ATOM    871   CD PRO A 118      -0.990  -1.306   1.316  2.00  1.00            
ATOM    872   CB PRO A 118      -0.775   0.696   2.640  2.00  1.00            
ATOM    873   CG PRO A 118       0.058  -0.445   2.038  2.00  1.00            
ATOM    874    C PRO A 118      -2.279   2.070   1.110  2.00  1.00            
ATOM    875    O PRO A 118      -2.737   2.997   1.777  2.00  1.00            
ATOM    876    N PHE A 119      -1.972   2.175  -0.193  2.00  1.00            
ATOM    877   CA PHE A 119      -2.041   3.419  -0.902  2.00  1.00            
ATOM    878   CB PHE A 119      -1.318   3.387  -2.254  2.00  1.00            
ATOM    879   CG PHE A 119      -1.141   4.822  -2.597  2.00  1.00            
ATOM    880  CD1 PHE A 119      -0.212   5.570  -1.913  2.00  1.00            
ATOM    881  CD2 PHE A 119      -1.886   5.421  -3.581  2.00  1.00            
ATOM    882  CE1 PHE A 119      -0.032   6.899  -2.209  2.00  1.00            
ATOM    883  CE2 PHE A 119      -1.708   6.750  -3.883  2.00  1.00            
ATOM    884   CZ PHE A 119      -0.779   7.492  -3.196  2.00  1.00            
ATOM    885    C PHE A 119      -3.432   3.900  -1.130  2.00  1.00            
ATOM    886    O PHE A 119      -3.678   5.103  -1.071  2.00  1.00            
ATOM    887    N MET A 120      -4.383   2.988  -1.393  3.00  1.00            
ATOM    888   CA MET A 120      -5.695   3.434  -1.759  3.00  1.00            
ATOM    889   CB MET A 120      -6.657   2.275  -2.090  3.00  1.00            
ATOM    890   CG MET A 120      -7.968   2.737  -2.732  3.00  1.00            
ATOM    891   SD MET A 120      -8.815   1.480  -3.743  3.00  1.00            
ATOM    892   CE MET A 120      -9.151   0.317  -2.391  3.00  1.00            
ATOM    893    C MET A 120      -6.247   4.268  -0.641  3.00  1.00            
ATOM    894    O MET A 120      -6.890   5.289  -0.885  3.00  1.00            
ATOM    895    N LEU A 121      -5.986   3.874   0.619  3.00  1.00            
ATOM    896   CA LEU A 121      -6.496   4.588   1.758  3.00  1.00            
ATOM    897   CB LEU A 121      -6.377   3.822   3.088  3.00  1.00            
ATOM    898   CG LEU A 121      -7.394   2.673   3.217  3.00  1.00            
ATOM    899  CD1 LEU A 121      -8.835   3.214   3.217  3.00  1.00            
ATOM    900  CD2 LEU A 121      -7.162   1.589   2.153  3.00  1.00            
ATOM    901    C LEU A 121      -5.921   5.953   1.952  3.00  1.00            
ATOM    902    O LEU A 121      -6.647   6.848   2.385  3.00  1.00            
ATOM    903    N ALA A 122      -4.624   6.157   1.647  1.00  1.00            
ATOM    904   CA ALA A 122      -3.981   7.399   1.982  1.00  1.00            
ATOM    905   CB ALA A 122      -2.541   7.511   1.449  1.00  1.00            
ATOM    906    C ALA A 122      -4.755   8.575   1.456  1.00  1.00            
ATOM    907    O ALA A 122      -5.055   8.651   0.266  1.00  1.00            
ATOM    908    N GLU A 123      -5.111   9.525   2.359  1.00  1.00            
ATOM    909   CA GLU A 123      -5.849  10.689   1.948  1.00  1.00            
ATOM    910   CB GLU A 123      -6.478  11.544   3.058  1.00  1.00            
ATOM    911   CG GLU A 123      -7.453  12.579   2.485  1.00  1.00            
ATOM    912   CD GLU A 123      -8.410  13.023   3.581  1.00  1.00            
ATOM    913  OE1 GLU A 123      -8.258  12.547   4.737  1.00  1.00            
ATOM    914  OE2 GLU A 123      -9.317  13.840   3.269  1.00  1.00            
ATOM    915    C GLU A 123      -4.951  11.529   1.108  1.00  1.00            
ATOM    916    O GLU A 123      -5.382  12.175   0.154  1.00  1.00            
ATOM    917    N PHE A 124      -3.653  11.516   1.443  1.00  1.00            
ATOM    918   CA PHE A 124      -2.697  12.330   0.765  1.00  1.00            
ATOM    919   CB PHE A 124      -1.412  12.542   1.586  1.00  1.00            
ATOM    920   CG PHE A 124      -1.026  11.214   2.135  1.00  1.00            
ATOM    921  CD1 PHE A 124      -0.228  10.334   1.441  1.00  1.00            
ATOM    922  CD2 PHE A 124      -1.495  10.854   3.377  1.00  1.00            
ATOM    923  CE1 PHE A 124       0.097   9.115   1.991  1.00  1.00            
ATOM    924  CE2 PHE A 124      -1.174   9.640   3.931  1.00  1.00            
ATOM    925   CZ PHE A 124      -0.375   8.767   3.235  1.00  1.00            
ATOM    926    C PHE A 124      -2.363  11.855  -0.604  1.00  1.00            
ATOM    927    O PHE A 124      -2.300  10.659  -0.885  1.00  1.00            
ATOM    928    N ASP A 125      -2.159  12.843  -1.500  1.00  1.00            
ATOM    929   CA ASP A 125      -1.808  12.590  -2.862  1.00  1.00            
ATOM    930   CB ASP A 125      -2.499  13.534  -3.862  1.00  1.00            
ATOM    931   CG ASP A 125      -4.004  13.296  -3.818  1.00  1.00            
ATOM    932  OD1 ASP A 125      -4.453  12.432  -3.017  1.00  1.00            
ATOM    933  OD2 ASP A 125      -4.725  13.988  -4.585  1.00  1.00            
ATOM    934    C ASP A 125      -0.343  12.851  -2.980  1.00  1.00            
ATOM    935    O ASP A 125       0.066  13.946  -3.361  1.00  1.00            
ATOM    936    N GLY A 126       0.494  11.847  -2.658  4.00  1.00            
ATOM    937   CA GLY A 126       1.900  12.045  -2.841  4.00  1.00            
ATOM    938    C GLY A 126       2.639  12.102  -1.556  4.00  1.00            
ATOM    939    O GLY A 126       2.115  12.502  -0.518  4.00  1.00            
ATOM    940    N VAL A 127       3.914  11.671  -1.630  4.00  1.00            
ATOM    941   CA VAL A 127       4.794  11.722  -0.509  4.00  1.00            
ATOM    942   CB VAL A 127       5.269  10.375  -0.042  4.00  1.00            
ATOM    943  CG1 VAL A 127       6.148   9.748  -1.139  4.00  1.00            
ATOM    944  CG2 VAL A 127       5.990  10.555   1.305  4.00  1.00            
ATOM    945    C VAL A 127       5.998  12.501  -0.940  4.00  1.00            
ATOM    946    O VAL A 127       6.512  12.310  -2.041  4.00  1.00            
ATOM    947    N VAL A 128       6.459  13.437  -0.088  4.00  1.00            
ATOM    948   CA VAL A 128       7.673  14.145  -0.374  4.00  1.00            
ATOM    949   CB VAL A 128       7.627  15.621  -0.091  4.00  1.00            
ATOM    950  CG1 VAL A 128       6.607  16.275  -1.038  4.00  1.00            
ATOM    951  CG2 VAL A 128       7.326  15.835   1.402  4.00  1.00            
ATOM    952    C VAL A 128       8.635  13.550   0.559  4.00  1.00            
ATOM    953    O VAL A 128       8.286  13.205   1.687  4.00  1.00            
ATOM    954    N GLY A 129       9.881  13.390   0.118  4.00  1.00            
ATOM    955   CA GLY A 129      10.700  12.718   1.051  4.00  1.00            
ATOM    956    C GLY A 129      11.798  13.587   1.464  4.00  1.00            
ATOM    957    O GLY A 129      12.451  14.247   0.657  4.00  1.00            
ATOM    958    N MET A 130      12.010  13.599   2.779  1.00  1.00            
ATOM    959   CA MET A 130      13.144  14.290   3.249  1.00  1.00            
ATOM    960   CB MET A 130      12.861  15.235   4.427  1.00  1.00            
ATOM    961   CG MET A 130      14.093  16.031   4.863  1.00  1.00            
ATOM    962   SD MET A 130      13.819  17.151   6.268  1.00  1.00            
ATOM    963   CE MET A 130      13.775  15.820   7.503  1.00  1.00            
ATOM    964    C MET A 130      14.028  13.212   3.763  1.00  1.00            
ATOM    965    O MET A 130      13.765  12.612   4.804  1.00  1.00            
ATOM    966    N GLY A 131      15.100  12.929   3.015  1.00  1.00            
ATOM    967   CA GLY A 131      16.036  11.919   3.387  1.00  1.00            
ATOM    968    C GLY A 131      17.247  12.305   2.635  1.00  1.00            
ATOM    969    O GLY A 131      17.179  13.080   1.683  1.00  1.00            
ATOM    970    N PHE A 132      18.400  11.769   3.039  1.00  1.00            
ATOM    971   CA PHE A 132      19.578  12.176   2.357  1.00  1.00            
ATOM    972   CB PHE A 132      20.859  12.002   3.192  1.00  1.00            
ATOM    973   CG PHE A 132      21.952  12.736   2.497  1.00  1.00            
ATOM    974  CD1 PHE A 132      21.974  14.111   2.518  1.00  1.00            
ATOM    975  CD2 PHE A 132      22.956  12.061   1.843  1.00  1.00            
ATOM    976  CE1 PHE A 132      22.977  14.807   1.885  1.00  1.00            
ATOM    977  CE2 PHE A 132      23.961  12.753   1.211  1.00  1.00            
ATOM    978   CZ PHE A 132      23.973  14.126   1.228  1.00  1.00            
ATOM    979    C PHE A 132      19.688  11.337   1.110  1.00  1.00            
ATOM    980    O PHE A 132      18.938  10.381   0.922  1.00  1.00            
ATOM    981    N ILE A 133      20.640  11.695   0.223  2.00  1.00            
ATOM    982   CA ILE A 133      20.815  11.153  -1.100  2.00  1.00            
ATOM    983   CB ILE A 133      21.871  11.854  -1.903  2.00  1.00            
ATOM    984  CG1 ILE A 133      21.707  11.503  -3.392  2.00  1.00            
ATOM    985  CG2 ILE A 133      23.250  11.471  -1.340  2.00  1.00            
ATOM    986  CD1 ILE A 133      22.505  12.408  -4.329  2.00  1.00            
ATOM    987    C ILE A 133      21.134   9.683  -1.158  2.00  1.00            
ATOM    988    O ILE A 133      20.646   9.019  -2.070  2.00  1.00            
ATOM    989    N GLU A 134      21.943   9.133  -0.221  2.00  1.00            
ATOM    990   CA GLU A 134      22.382   7.757  -0.322  2.00  1.00            
ATOM    991   CB GLU A 134      23.196   7.287   0.894  2.00  1.00            
ATOM    992   CG GLU A 134      24.588   7.916   0.949  2.00  1.00            
ATOM    993   CD GLU A 134      25.380   7.384  -0.239  2.00  1.00            
ATOM    994  OE1 GLU A 134      24.886   6.427  -0.893  2.00  1.00            
ATOM    995  OE2 GLU A 134      26.486   7.925  -0.508  2.00  1.00            
ATOM    996    C GLU A 134      21.169   6.892  -0.450  2.00  1.00            
ATOM    997    O GLU A 134      21.169   5.940  -1.228  2.00  1.00            
ATOM    998    N GLN A 135      20.091   7.197   0.293  2.00  1.00            
ATOM    999   CA GLN A 135      18.903   6.423   0.089  2.00  1.00            
ATOM   1000   CB GLN A 135      18.141   6.133   1.393  2.00  1.00            
ATOM   1001   CG GLN A 135      16.785   5.458   1.177  2.00  1.00            
ATOM   1002   CD GLN A 135      17.023   4.075   0.593  2.00  1.00            
ATOM   1003  OE1 GLN A 135      18.157   3.693   0.309  2.00  1.00            
ATOM   1004  NE2 GLN A 135      15.920   3.300   0.403  2.00  1.00            
ATOM   1005    C GLN A 135      17.984   7.231  -0.780  2.00  1.00            
ATOM   1006    O GLN A 135      17.014   7.820  -0.303  2.00  1.00            
ATOM   1007    N ALA A 136      18.281   7.275  -2.091  1.00  1.00            
ATOM   1008   CA ALA A 136      17.454   7.916  -3.077  1.00  1.00            
ATOM   1009   CB ALA A 136      18.037   9.232  -3.618  1.00  1.00            
ATOM   1010    C ALA A 136      17.495   6.933  -4.189  1.00  1.00            
ATOM   1011    O ALA A 136      18.509   6.266  -4.385  1.00  1.00            
ATOM   1012    N ILE A 137      16.399   6.789  -4.945  2.00  1.00            
ATOM   1013   CA ILE A 137      16.484   5.819  -5.987  2.00  1.00            
ATOM   1014   CB ILE A 137      15.177   5.153  -6.298  2.00  1.00            
ATOM   1015  CG1 ILE A 137      14.647   4.410  -5.060  2.00  1.00            
ATOM   1016  CG2 ILE A 137      15.390   4.240  -7.518  2.00  1.00            
ATOM   1017  CD1 ILE A 137      13.192   3.964  -5.198  2.00  1.00            
ATOM   1018    C ILE A 137      16.904   6.576  -7.208  2.00  1.00            
ATOM   1019    O ILE A 137      16.281   7.569  -7.579  2.00  1.00            
ATOM   1020    N GLY A 138      17.997   6.132  -7.861  2.00  1.00            
ATOM   1021   CA GLY A 138      18.478   6.820  -9.024  2.00  1.00            
ATOM   1022    C GLY A 138      19.421   7.886  -8.560  2.00  1.00            
ATOM   1023    O GLY A 138      19.897   8.697  -9.353  2.00  1.00            
ATOM   1024    N ARG A 139      19.710   7.904  -7.244  2.00  1.00            
ATOM   1025   CA ARG A 139      20.604   8.867  -6.666  2.00  1.00            
ATOM   1026   CB ARG A 139      22.083   8.692  -7.058  2.00  1.00            
ATOM   1027   CG ARG A 139      23.009   9.622  -6.265  2.00  1.00            
ATOM   1028   CD ARG A 139      24.493   9.501  -6.622  2.00  1.00            
ATOM   1029   NE ARG A 139      24.798  10.543  -7.645  2.00  1.00            
ATOM   1030   CZ ARG A 139      25.121  11.811  -7.255  2.00  1.00            
ATOM   1031  NH1 ARG A 139      25.141  12.138  -5.931  2.00  1.00            
ATOM   1032  NH2 ARG A 139      25.427  12.756  -8.193  2.00  1.00            
ATOM   1033    C ARG A 139      20.169  10.234  -7.092  2.00  1.00            
ATOM   1034    O ARG A 139      20.990  11.054  -7.503  2.00  1.00            
ATOM   1035    N VAL A 140      18.854  10.516  -7.002  1.00  1.00            
ATOM   1036   CA VAL A 140      18.331  11.795  -7.394  1.00  1.00            
ATOM   1037   CB VAL A 140      16.852  11.781  -7.639  1.00  1.00            
ATOM   1038  CG1 VAL A 140      16.391  13.217  -7.941  1.00  1.00            
ATOM   1039  CG2 VAL A 140      16.555  10.776  -8.764  1.00  1.00            
ATOM   1040    C VAL A 140      18.598  12.770  -6.280  1.00  1.00            
ATOM   1041    O VAL A 140      18.662  12.386  -5.114  1.00  1.00            
ATOM   1042    N THR A 141      18.785  14.065  -6.626  1.00  1.00            
ATOM   1043   CA THR A 141      19.025  15.081  -5.632  1.00  1.00            
ATOM   1044   CB THR A 141      19.327  16.430  -6.216  1.00  1.00            
ATOM   1045  OG1 THR A 141      20.469  16.356  -7.056  1.00  1.00            
ATOM   1046  CG2 THR A 141      19.572  17.424  -5.073  1.00  1.00            
ATOM   1047    C THR A 141      17.752  15.207  -4.850  1.00  1.00            
ATOM   1048    O THR A 141      16.662  15.221  -5.419  1.00  1.00            
ATOM   1049    N PRO A 142      17.861  15.252  -3.549  1.00  1.00            
ATOM   1050   CA PRO A 142      16.686  15.375  -2.729  1.00  1.00            
ATOM   1051   CD PRO A 142      18.928  14.546  -2.861  1.00  1.00            
ATOM   1052   CB PRO A 142      17.065  14.830  -1.348  1.00  1.00            
ATOM   1053   CG PRO A 142      18.602  14.738  -1.372  1.00  1.00            
ATOM   1054    C PRO A 142      16.252  16.801  -2.731  1.00  1.00            
ATOM   1055    O PRO A 142      17.054  17.674  -3.059  1.00  1.00            
ATOM   1056    N ILE A 143      14.984  17.055  -2.377  2.00  1.00            
ATOM   1057   CA ILE A 143      14.446  18.378  -2.418  2.00  1.00            
ATOM   1058   CB ILE A 143      12.962  18.399  -2.166  2.00  1.00            
ATOM   1059  CG1 ILE A 143      12.625  17.914  -0.745  2.00  1.00            
ATOM   1060  CG2 ILE A 143      12.303  17.541  -3.259  2.00  1.00            
ATOM   1061  CD1 ILE A 143      11.193  18.228  -0.318  2.00  1.00            
ATOM   1062    C ILE A 143      15.096  19.258  -1.417  2.00  1.00            
ATOM   1063    O ILE A 143      15.489  20.378  -1.734  2.00  1.00            
ATOM   1064    N PHE A 144      15.248  18.775  -0.176  2.00  1.00            
ATOM   1065   CA PHE A 144      15.828  19.615   0.817  2.00  1.00            
ATOM   1066   CB PHE A 144      15.819  19.000   2.226  2.00  1.00            
ATOM   1067   CG PHE A 144      14.410  19.110   2.703  2.00  1.00            
ATOM   1068  CD1 PHE A 144      13.467  18.171   2.355  2.00  1.00            
ATOM   1069  CD2 PHE A 144      14.030  20.171   3.494  2.00  1.00            
ATOM   1070  CE1 PHE A 144      12.168  18.285   2.796  2.00  1.00            
ATOM   1071  CE2 PHE A 144      12.734  20.291   3.937  2.00  1.00            
ATOM   1072   CZ PHE A 144      11.800  19.347   3.588  2.00  1.00            
ATOM   1073    C PHE A 144      17.230  19.897   0.387  2.00  1.00            
ATOM   1074    O PHE A 144      17.733  21.003   0.568  2.00  1.00            
ATOM   1075    N ASP A 145      17.900  18.895  -0.215  2.00  1.00            
ATOM   1076   CA ASP A 145      19.239  19.107  -0.685  2.00  1.00            
ATOM   1077   CB ASP A 145      19.810  17.881  -1.418  2.00  1.00            
ATOM   1078   CG ASP A 145      21.287  18.127  -1.705  2.00  1.00            
ATOM   1079  OD1 ASP A 145      21.755  19.274  -1.473  2.00  1.00            
ATOM   1080  OD2 ASP A 145      21.965  17.169  -2.161  2.00  1.00            
ATOM   1081    C ASP A 145      19.143  20.238  -1.665  2.00  1.00            
ATOM   1082    O ASP A 145      20.012  21.106  -1.721  2.00  1.00            
ATOM   1083    N ASN A 146      18.067  20.262  -2.471  2.00  1.00            
ATOM   1084   CA ASN A 146      17.905  21.317  -3.431  2.00  1.00            
ATOM   1085   CB ASN A 146      16.704  21.099  -4.365  2.00  1.00            
ATOM   1086   CG ASN A 146      16.843  22.081  -5.517  2.00  1.00            
ATOM   1087  OD1 ASN A 146      17.070  23.272  -5.311  2.00  1.00            
ATOM   1088  ND2 ASN A 146      16.719  21.567  -6.770  2.00  1.00            
ATOM   1089    C ASN A 146      17.701  22.616  -2.719  2.00  1.00            
ATOM   1090    O ASN A 146      18.306  23.626  -3.071  2.00  1.00            
ATOM   1091    N ILE A 147      16.853  22.610  -1.677  2.00  1.00            
ATOM   1092   CA ILE A 147      16.530  23.816  -0.974  2.00  1.00            
ATOM   1093   CB ILE A 147      15.532  23.594   0.126  2.00  1.00            
ATOM   1094  CG1 ILE A 147      14.211  23.047  -0.444  2.00  1.00            
ATOM   1095  CG2 ILE A 147      15.367  24.919   0.890  2.00  1.00            
ATOM   1096  CD1 ILE A 147      13.253  22.529   0.627  2.00  1.00            
ATOM   1097    C ILE A 147      17.783  24.341  -0.341  2.00  1.00            
ATOM   1098    O ILE A 147      18.052  25.538  -0.412  2.00  1.00            
ATOM   1099    N ILE A 148      18.595  23.462   0.286  2.00  1.00            
ATOM   1100   CA ILE A 148      19.806  23.894   0.934  2.00  1.00            
ATOM   1101   CB ILE A 148      20.558  22.813   1.663  2.00  1.00            
ATOM   1102  CG1 ILE A 148      21.109  21.755   0.699  2.00  1.00            
ATOM   1103  CG2 ILE A 148      19.626  22.237   2.742  2.00  1.00            
ATOM   1104  CD1 ILE A 148      22.144  20.830   1.336  2.00  1.00            
ATOM   1105    C ILE A 148      20.694  24.444  -0.128  2.00  1.00            
ATOM   1106    O ILE A 148      21.418  25.412   0.105  2.00  1.00            
ATOM   1107    N SER A 149      20.661  23.824  -1.326  2.00  1.00            
ATOM   1108   CA SER A 149      21.476  24.274  -2.416  2.00  1.00            
ATOM   1109   CB SER A 149      21.162  23.550  -3.736  2.00  1.00            
ATOM   1110   OG SER A 149      21.998  24.041  -4.772  2.00  1.00            
ATOM   1111    C SER A 149      21.161  25.714  -2.603  2.00  1.00            
ATOM   1112    O SER A 149      22.062  26.543  -2.715  2.00  1.00            
ATOM   1113    N GLN A 150      19.863  26.063  -2.621  2.00  1.00            
ATOM   1114   CA GLN A 150      19.596  27.461  -2.690  2.00  1.00            
ATOM   1115   CB GLN A 150      18.111  27.817  -2.882  2.00  1.00            
ATOM   1116   CG GLN A 150      17.872  29.318  -3.055  2.00  1.00            
ATOM   1117   CD GLN A 150      16.401  29.529  -3.382  2.00  1.00            
ATOM   1118  OE1 GLN A 150      16.044  30.449  -4.117  2.00  1.00            
ATOM   1119  NE2 GLN A 150      15.520  28.657  -2.822  2.00  1.00            
ATOM   1120    C GLN A 150      20.054  27.969  -1.364  2.00  1.00            
ATOM   1121    O GLN A 150      19.826  27.343  -0.331  2.00  1.00            
ATOM   1122    N GLY A 151      20.737  29.120  -1.354  3.00  1.00            
ATOM   1123   CA GLY A 151      21.293  29.604  -0.128  3.00  1.00            
ATOM   1124    C GLY A 151      20.194  29.875   0.842  3.00  1.00            
ATOM   1125    O GLY A 151      20.358  29.681   2.046  3.00  1.00            
ATOM   1126    N VAL A 152      19.040  30.336   0.334  1.00  1.00            
ATOM   1127   CA VAL A 152      17.961  30.756   1.176  1.00  1.00            
ATOM   1128   CB VAL A 152      16.779  31.197   0.357  1.00  1.00            
ATOM   1129  CG1 VAL A 152      15.635  31.617   1.286  1.00  1.00            
ATOM   1130  CG2 VAL A 152      17.241  32.308  -0.602  1.00  1.00            
ATOM   1131    C VAL A 152      17.535  29.644   2.070  1.00  1.00            
ATOM   1132    O VAL A 152      16.765  28.764   1.688  1.00  1.00            
ATOM   1133    N LEU A 153      18.064  29.686   3.306  4.00  1.00            
ATOM   1134   CA LEU A 153      17.731  28.805   4.380  4.00  1.00            
ATOM   1135   CB LEU A 153      18.318  27.391   4.258  4.00  1.00            
ATOM   1136   CG LEU A 153      17.687  26.560   3.128  4.00  1.00            
ATOM   1137  CD1 LEU A 153      18.256  25.134   3.109  4.00  1.00            
ATOM   1138  CD2 LEU A 153      16.151  26.573   3.215  4.00  1.00            
ATOM   1139    C LEU A 153      18.338  29.441   5.573  4.00  1.00            
ATOM   1140    O LEU A 153      19.515  29.799   5.555  4.00  1.00            
ATOM   1141    N LYS A 154      17.551  29.632   6.644  1.00  1.00            
ATOM   1142   CA LYS A 154      18.155  30.269   7.767  1.00  1.00            
ATOM   1143   CB LYS A 154      17.167  30.499   8.927  1.00  1.00            
ATOM   1144   CG LYS A 154      17.713  31.365  10.068  1.00  1.00            
ATOM   1145   CD LYS A 154      18.891  30.750  10.829  1.00  1.00            
ATOM   1146   CE LYS A 154      19.419  31.631  11.963  1.00  1.00            
ATOM   1147   NZ LYS A 154      20.075  32.835  11.404  1.00  1.00            
ATOM   1148    C LYS A 154      19.238  29.370   8.250  1.00  1.00            
ATOM   1149    O LYS A 154      20.391  29.770   8.397  1.00  1.00            
ATOM   1150    N GLU A 155      18.864  28.107   8.485  1.00  1.00            
ATOM   1151   CA GLU A 155      19.777  27.081   8.870  1.00  1.00            
ATOM   1152   CB GLU A 155      19.798  26.797  10.381  1.00  1.00            
ATOM   1153   CG GLU A 155      20.437  27.923  11.196  1.00  1.00            
ATOM   1154   CD GLU A 155      21.928  27.920  10.895  1.00  1.00            
ATOM   1155  OE1 GLU A 155      22.372  27.027  10.125  1.00  1.00            
ATOM   1156  OE2 GLU A 155      22.645  28.808  11.429  1.00  1.00            
ATOM   1157    C GLU A 155      19.211  25.889   8.194  1.00  1.00            
ATOM   1158    O GLU A 155      17.994  25.778   8.050  1.00  1.00            
ATOM   1159    N ASP A 156      20.061  24.963   7.736  1.00  1.00            
ATOM   1160   CA ASP A 156      19.454  23.872   7.049  1.00  1.00            
ATOM   1161   CB ASP A 156      20.438  23.061   6.186  1.00  1.00            
ATOM   1162   CG ASP A 156      20.860  23.917   5.000  1.00  1.00            
ATOM   1163  OD1 ASP A 156      20.350  25.063   4.886  1.00  1.00            
ATOM   1164  OD2 ASP A 156      21.697  23.435   4.191  1.00  1.00            
ATOM   1165    C ASP A 156      18.905  22.948   8.082  1.00  1.00            
ATOM   1166    O ASP A 156      19.573  22.008   8.509  1.00  1.00            
ATOM   1167    N VAL A 157      17.660  23.208   8.522  4.00  1.00            
ATOM   1168   CA VAL A 157      17.064  22.351   9.501  4.00  1.00            
ATOM   1169   CB VAL A 157      17.219  22.872  10.900  4.00  1.00            
ATOM   1170  CG1 VAL A 157      16.445  24.195  11.016  4.00  1.00            
ATOM   1171  CG2 VAL A 157      16.755  21.790  11.883  4.00  1.00            
ATOM   1172    C VAL A 157      15.620  22.276   9.209  4.00  1.00            
ATOM   1173    O VAL A 157      15.009  23.242   8.763  4.00  1.00            
ATOM   1174    N PHE A 158      15.041  21.102   9.478  4.00  1.00            
ATOM   1175   CA PHE A 158      13.663  20.879   9.204  4.00  1.00            
ATOM   1176   CB PHE A 158      13.483  19.605   8.362  4.00  1.00            
ATOM   1177   CG PHE A 158      12.047  19.341   8.082  4.00  1.00            
ATOM   1178  CD1 PHE A 158      11.424  19.896   6.988  4.00  1.00            
ATOM   1179  CD2 PHE A 158      11.331  18.519   8.919  4.00  1.00            
ATOM   1180  CE1 PHE A 158      10.097  19.631   6.739  4.00  1.00            
ATOM   1181  CE2 PHE A 158      10.007  18.251   8.677  4.00  1.00            
ATOM   1182   CZ PHE A 158       9.392  18.808   7.584  4.00  1.00            
ATOM   1183    C PHE A 158      13.006  20.657  10.533  4.00  1.00            
ATOM   1184    O PHE A 158      13.617  20.097  11.441  4.00  1.00            
ATOM   1185    N SER A 159      11.748  21.117  10.706  4.00  1.00            
ATOM   1186   CA SER A 159      11.109  20.896  11.974  4.00  1.00            
ATOM   1187   CB SER A 159      10.864  22.173  12.791  4.00  1.00            
ATOM   1188   OG SER A 159      12.102  22.758  13.164  4.00  1.00            
ATOM   1189    C SER A 159       9.776  20.249  11.726  4.00  1.00            
ATOM   1190    O SER A 159       9.114  20.534  10.729  4.00  1.00            
ATOM   1191    N PHE A 160       9.362  19.333  12.630  4.00  1.00            
ATOM   1192   CA PHE A 160       8.110  18.638  12.489  4.00  1.00            
ATOM   1193   CB PHE A 160       8.342  17.158  12.142  4.00  1.00            
ATOM   1194   CG PHE A 160       7.071  16.534  11.691  4.00  1.00            
ATOM   1195  CD1 PHE A 160       6.711  16.599  10.364  4.00  1.00            
ATOM   1196  CD2 PHE A 160       6.248  15.883  12.579  4.00  1.00            
ATOM   1197  CE1 PHE A 160       5.542  16.023   9.928  4.00  1.00            
ATOM   1198  CE2 PHE A 160       5.077  15.305  12.147  4.00  1.00            
ATOM   1199   CZ PHE A 160       4.724  15.375  10.821  4.00  1.00            
ATOM   1200    C PHE A 160       7.445  18.683  13.838  4.00  1.00            
ATOM   1201    O PHE A 160       8.009  18.226  14.832  4.00  1.00            
ATOM   1202    N TYR A 161       6.229  19.260  13.903  4.00  1.00            
ATOM   1203   CA TYR A 161       5.445  19.344  15.107  4.00  1.00            
ATOM   1204   CB TYR A 161       5.312  20.804  15.585  4.00  1.00            
ATOM   1205   CG TYR A 161       4.191  20.959  16.556  4.00  1.00            
ATOM   1206  CD1 TYR A 161       4.346  20.709  17.901  4.00  1.00            
ATOM   1207  CD2 TYR A 161       2.965  21.382  16.096  4.00  1.00            
ATOM   1208  CE1 TYR A 161       3.286  20.875  18.766  4.00  1.00            
ATOM   1209  CE2 TYR A 161       1.905  21.548  16.952  4.00  1.00            
ATOM   1210   CZ TYR A 161       2.065  21.294  18.291  4.00  1.00            
ATOM   1211   OH TYR A 161       0.974  21.468  19.167  4.00  1.00            
ATOM   1212    C TYR A 161       4.089  18.871  14.723  4.00  1.00            
ATOM   1213    O TYR A 161       3.482  19.392  13.788  4.00  1.00            
ATOM   1214    N TYR A 162       3.578  17.853  15.430  4.00  1.00            
ATOM   1215   CA TYR A 162       2.273  17.374  15.106  4.00  1.00            
ATOM   1216   CB TYR A 162       2.236  15.929  14.586  4.00  1.00            
ATOM   1217   CG TYR A 162       0.817  15.452  14.609  4.00  1.00            
ATOM   1218  CD1 TYR A 162      -0.087  15.842  13.645  4.00  1.00            
ATOM   1219  CD2 TYR A 162       0.398  14.584  15.592  4.00  1.00            
ATOM   1220  CE1 TYR A 162      -1.385  15.386  13.671  4.00  1.00            
ATOM   1221  CE2 TYR A 162      -0.898  14.125  15.623  4.00  1.00            
ATOM   1222   CZ TYR A 162      -1.793  14.525  14.662  4.00  1.00            
ATOM   1223   OH TYR A 162      -3.124  14.054  14.695  4.00  1.00            
ATOM   1224    C TYR A 162       1.476  17.367  16.357  4.00  1.00            
ATOM   1225    O TYR A 162       2.012  17.131  17.439  4.00  1.00            
ATOM   1226    N ASN A 163       0.165  17.657  16.255  1.00  1.00            
ATOM   1227   CA ASN A 163      -0.561  17.552  17.474  1.00  1.00            
ATOM   1228   CB ASN A 163      -0.789  18.873  18.244  1.00  1.00            
ATOM   1229   CG ASN A 163      -1.697  19.829  17.491  1.00  1.00            
ATOM   1230  OD1 ASN A 163      -1.442  20.197  16.347  1.00  1.00            
ATOM   1231  ND2 ASN A 163      -2.790  20.261  18.177  1.00  1.00            
ATOM   1232    C ASN A 163      -1.840  16.849  17.270  1.00  1.00            
ATOM   1233    O ASN A 163      -2.357  16.745  16.161  1.00  1.00            
ATOM   1234    N ARG A 164      -2.384  16.357  18.395  1.00  1.00            
ATOM   1235   CA ARG A 164      -3.569  15.572  18.388  1.00  1.00            
ATOM   1236   CB ARG A 164      -4.096  15.255  19.799  1.00  1.00            
ATOM   1237   CG ARG A 164      -5.364  14.403  19.808  1.00  1.00            
ATOM   1238   CD ARG A 164      -5.874  14.097  21.217  1.00  1.00            
ATOM   1239   NE ARG A 164      -4.819  13.307  21.912  1.00  1.00            
ATOM   1240   CZ ARG A 164      -4.888  13.122  23.263  1.00  1.00            
ATOM   1241  NH1 ARG A 164      -5.920  13.666  23.970  1.00  1.00            
ATOM   1242  NH2 ARG A 164      -3.927  12.395  23.903  1.00  1.00            
ATOM   1243    C ARG A 164      -4.625  16.342  17.652  1.00  1.00            
ATOM   1244    O ARG A 164      -4.487  17.544  17.431  1.00  1.00            
ATOM   1245    N ASP A 165      -5.702  15.630  17.245  1.00  1.00            
ATOM   1246   CA ASP A 165      -6.780  16.117  16.420  1.00  1.00            
ATOM   1247   CB ASP A 165      -8.083  15.314  16.583  1.00  1.00            
ATOM   1248   CG ASP A 165      -7.909  13.919  15.997  1.00  1.00            
ATOM   1249  OD1 ASP A 165      -7.390  13.810  14.855  1.00  1.00            
ATOM   1250  OD2 ASP A 165      -8.292  12.940  16.689  1.00  1.00            
ATOM   1251    C ASP A 165      -7.135  17.589  16.768  1.00  1.00            
ATOM   1252    O ASP A 165      -7.930  17.807  17.681  1.00  1.00            
ATOM   1253    N SER A 171      -6.545  18.625  16.068  1.00  1.00            
ATOM   1254   CA SER A 171      -6.771  20.091  16.135  1.00  1.00            
ATOM   1255   CB SER A 171      -7.133  20.638  17.531  1.00  1.00            
ATOM   1256   OG SER A 171      -8.474  20.315  17.865  1.00  1.00            
ATOM   1257    C SER A 171      -5.442  20.743  15.728  1.00  1.00            
ATOM   1258    O SER A 171      -4.388  20.204  16.056  1.00  1.00            
ATOM   1259    N LEU A 172      -5.434  21.883  14.966  1.00  1.00            
ATOM   1260   CA LEU A 172      -4.246  22.656  14.571  1.00  1.00            
ATOM   1261   CB LEU A 172      -3.395  23.051  15.803  1.00  1.00            
ATOM   1262   CG LEU A 172      -2.106  23.868  15.541  1.00  1.00            
ATOM   1263  CD1 LEU A 172      -0.931  22.991  15.076  1.00  1.00            
ATOM   1264  CD2 LEU A 172      -2.384  25.044  14.592  1.00  1.00            
ATOM   1265    C LEU A 172      -3.439  21.839  13.614  1.00  1.00            
ATOM   1266    O LEU A 172      -2.528  22.343  12.960  1.00  1.00            
ATOM   1267    N GLY A 173      -3.806  20.559  13.448  1.00  1.00            
ATOM   1268   CA GLY A 173      -3.072  19.724  12.553  1.00  1.00            
ATOM   1269    C GLY A 173      -1.663  19.663  13.009  1.00  1.00            
ATOM   1270    O GLY A 173      -1.358  19.106  14.061  1.00  1.00            
ATOM   1271    N GLY A 174      -0.757  20.223  12.193  4.00  1.00            
ATOM   1272   CA GLY A 174       0.619  20.176  12.562  4.00  1.00            
ATOM   1273    C GLY A 174       1.329  21.196  11.778  4.00  1.00            
ATOM   1274    O GLY A 174       0.765  21.838  10.895  4.00  1.00            
ATOM   1275    N GLN A 175       2.613  21.369  12.103  4.00  1.00            
ATOM   1276   CA GLN A 175       3.315  22.360  11.382  4.00  1.00            
ATOM   1277   CB GLN A 175       3.615  23.613  12.226  4.00  1.00            
ATOM   1278   CG GLN A 175       4.161  24.798  11.429  4.00  1.00            
ATOM   1279   CD GLN A 175       2.976  25.534  10.819  4.00  1.00            
ATOM   1280  OE1 GLN A 175       2.191  24.960  10.064  4.00  1.00            
ATOM   1281  NE2 GLN A 175       2.831  26.841  11.164  4.00  1.00            
ATOM   1282    C GLN A 175       4.633  21.787  10.976  4.00  1.00            
ATOM   1283    O GLN A 175       5.238  20.996  11.696  4.00  1.00            
ATOM   1284    N ILE A 176       5.083  22.171   9.771  4.00  1.00            
ATOM   1285   CA ILE A 176       6.350  21.775   9.233  4.00  1.00            
ATOM   1286   CB ILE A 176       6.165  21.057   7.938  4.00  1.00            
ATOM   1287  CG1 ILE A 176       5.497  19.699   8.200  4.00  1.00            
ATOM   1288  CG2 ILE A 176       7.508  21.028   7.194  4.00  1.00            
ATOM   1289  CD1 ILE A 176       4.840  19.088   6.967  4.00  1.00            
ATOM   1290    C ILE A 176       7.041  23.071   8.925  4.00  1.00            
ATOM   1291    O ILE A 176       6.508  23.889   8.178  4.00  1.00            
ATOM   1292    N VAL A 177       8.235  23.321   9.503  4.00  1.00            
ATOM   1293   CA VAL A 177       8.896  24.554   9.177  4.00  1.00            
ATOM   1294   CB VAL A 177       9.257  25.399  10.363  4.00  1.00            
ATOM   1295  CG1 VAL A 177       7.958  25.832  11.063  4.00  1.00            
ATOM   1296  CG2 VAL A 177      10.209  24.603  11.261  4.00  1.00            
ATOM   1297    C VAL A 177      10.153  24.200   8.429  4.00  1.00            
ATOM   1298    O VAL A 177      10.926  23.347   8.861  4.00  1.00            
ATOM   1299    N LEU A 178      10.365  24.846   7.260  4.00  1.00            
ATOM   1300   CA LEU A 178      11.457  24.548   6.368  4.00  1.00            
ATOM   1301   CB LEU A 178      11.314  25.222   4.992  4.00  1.00            
ATOM   1302   CG LEU A 178      10.173  24.637   4.139  4.00  1.00            
ATOM   1303  CD1 LEU A 178      10.454  23.170   3.774  4.00  1.00            
ATOM   1304  CD2 LEU A 178       8.806  24.835   4.811  4.00  1.00            
ATOM   1305    C LEU A 178      12.806  24.898   6.895  4.00  1.00            
ATOM   1306    O LEU A 178      13.733  24.102   6.762  4.00  1.00            
ATOM   1307    N GLY A 179      12.978  26.094   7.480  1.00  1.00            
ATOM   1308   CA GLY A 179      14.280  26.431   7.979  1.00  1.00            
ATOM   1309    C GLY A 179      14.039  26.934   9.363  1.00  1.00            
ATOM   1310    O GLY A 179      13.288  27.886   9.564  1.00  1.00            
ATOM   1311    N GLY A 180      14.681  26.305  10.362  1.00  1.00            
ATOM   1312   CA GLY A 180      14.506  26.769  11.706  1.00  1.00            
ATOM   1313    C GLY A 180      13.412  26.020  12.380  1.00  1.00            
ATOM   1314    O GLY A 180      12.848  25.079  11.826  1.00  1.00            
ATOM   1315    N SER A 181      13.102  26.436  13.626  1.00  1.00            
ATOM   1316   CA SER A 181      12.098  25.769  14.393  1.00  1.00            
ATOM   1317   CB SER A 181      12.666  24.959  15.571  1.00  1.00            
ATOM   1318   OG SER A 181      11.612  24.330  16.286  1.00  1.00            
ATOM   1319    C SER A 181      11.165  26.784  14.965  1.00  1.00            
ATOM   1320    O SER A 181      11.479  27.972  15.033  1.00  1.00            
ATOM   1321    N ASP A 182       9.963  26.324  15.370  1.00  1.00            
ATOM   1322   CA ASP A 182       8.994  27.209  15.938  1.00  1.00            
ATOM   1323   CB ASP A 182       7.580  27.030  15.356  1.00  1.00            
ATOM   1324   CG ASP A 182       7.596  27.559  13.927  1.00  1.00            
ATOM   1325  OD1 ASP A 182       8.596  28.231  13.557  1.00  1.00            
ATOM   1326  OD2 ASP A 182       6.611  27.299  13.187  1.00  1.00            
ATOM   1327    C ASP A 182       8.918  26.943  17.402  1.00  1.00            
ATOM   1328    O ASP A 182       8.535  25.864  17.856  1.00  1.00            
ATOM   1329    N PRO A 183       9.328  27.930  18.140  2.00  1.00            
ATOM   1330   CA PRO A 183       9.315  27.891  19.574  2.00  1.00            
ATOM   1331   CD PRO A 183      10.168  28.993  17.617  2.00  1.00            
ATOM   1332   CB PRO A 183      10.168  29.077  20.035  2.00  1.00            
ATOM   1333   CG PRO A 183      10.288  29.977  18.789  2.00  1.00            
ATOM   1334    C PRO A 183       7.886  27.958  19.993  2.00  1.00            
ATOM   1335    O PRO A 183       7.587  27.696  21.157  2.00  1.00            
ATOM   1336    N GLN A 184       6.988  28.323  19.060  2.00  1.00            
ATOM   1337   CA GLN A 184       5.602  28.453  19.400  2.00  1.00            
ATOM   1338   CB GLN A 184       4.721  28.838  18.198  2.00  1.00            
ATOM   1339   CG GLN A 184       5.035  30.220  17.621  2.00  1.00            
ATOM   1340   CD GLN A 184       4.092  30.450  16.450  2.00  1.00            
ATOM   1341  OE1 GLN A 184       3.256  29.605  16.135  2.00  1.00            
ATOM   1342  NE2 GLN A 184       4.222  31.630  15.786  2.00  1.00            
ATOM   1343    C GLN A 184       5.136  27.117  19.873  2.00  1.00            
ATOM   1344    O GLN A 184       4.481  27.013  20.908  2.00  1.00            
ATOM   1345    N HIS A 185       5.489  26.045  19.138  2.00  1.00            
ATOM   1346   CA HIS A 185       5.078  24.745  19.576  2.00  1.00            
ATOM   1347  ND1 HIS A 185       2.069  24.191  18.220  2.00  1.00            
ATOM   1348   CG HIS A 185       3.352  24.364  17.749  2.00  1.00            
ATOM   1349   CB HIS A 185       4.581  23.841  18.434  2.00  1.00            
ATOM   1350  NE2 HIS A 185       1.897  25.340  16.324  2.00  1.00            
ATOM   1351  CD2 HIS A 185       3.228  25.069  16.591  2.00  1.00            
ATOM   1352  CE1 HIS A 185       1.240  24.793  17.330  2.00  1.00            
ATOM   1353    C HIS A 185       6.293  24.092  20.155  2.00  1.00            
ATOM   1354    O HIS A 185       6.898  23.229  19.522  2.00  1.00            
ATOM   1355    N TYR A 186       6.694  24.493  21.380  4.00  1.00            
ATOM   1356   CA TYR A 186       7.895  23.926  21.928  4.00  1.00            
ATOM   1357   CB TYR A 186       9.098  24.806  21.557  4.00  1.00            
ATOM   1358   CG TYR A 186      10.366  24.043  21.662  4.00  1.00            
ATOM   1359  CD1 TYR A 186      11.066  23.963  22.842  4.00  1.00            
ATOM   1360  CD2 TYR A 186      10.848  23.405  20.544  4.00  1.00            
ATOM   1361  CE1 TYR A 186      12.240  23.249  22.897  4.00  1.00            
ATOM   1362  CE2 TYR A 186      12.019  22.694  20.592  4.00  1.00            
ATOM   1363   CZ TYR A 186      12.713  22.618  21.772  4.00  1.00            
ATOM   1364   OH TYR A 186      13.914  21.887  21.823  4.00  1.00            
ATOM   1365    C TYR A 186       7.758  23.984  23.418  4.00  1.00            
ATOM   1366    O TYR A 186       6.986  24.780  23.951  4.00  1.00            
ATOM   1367    N GLU A 187       8.498  23.114  24.128  4.00  1.00            
ATOM   1368   CA GLU A 187       8.551  23.152  25.561  4.00  1.00            
ATOM   1369   CB GLU A 187       7.660  22.099  26.241  4.00  1.00            
ATOM   1370   CG GLU A 187       7.716  22.139  27.770  4.00  1.00            
ATOM   1371   CD GLU A 187       6.954  23.366  28.246  4.00  1.00            
ATOM   1372  OE1 GLU A 187       5.921  23.707  27.610  4.00  1.00            
ATOM   1373  OE2 GLU A 187       7.396  23.982  29.253  4.00  1.00            
ATOM   1374    C GLU A 187       9.964  22.797  25.886  4.00  1.00            
ATOM   1375    O GLU A 187      10.505  21.831  25.349  4.00  1.00            
ATOM   1376    N GLY A 188      10.615  23.582  26.760  4.00  1.00            
ATOM   1377   CA GLY A 188      11.954  23.244  27.140  4.00  1.00            
ATOM   1378    C GLY A 188      12.915  23.619  26.058  4.00  1.00            
ATOM   1379    O GLY A 188      12.671  24.539  25.278  4.00  1.00            
ATOM   1380    N ASN A 189      14.054  22.895  26.005  4.00  1.00            
ATOM   1381   CA ASN A 189      15.098  23.186  25.065  4.00  1.00            
ATOM   1382   CB ASN A 189      16.420  23.596  25.743  4.00  1.00            
ATOM   1383   CG ASN A 189      17.346  24.204  24.699  4.00  1.00            
ATOM   1384  OD1 ASN A 189      18.198  23.522  24.130  4.00  1.00            
ATOM   1385  ND2 ASN A 189      17.168  25.525  24.429  4.00  1.00            
ATOM   1386    C ASN A 189      15.355  21.955  24.252  4.00  1.00            
ATOM   1387    O ASN A 189      14.799  20.891  24.516  4.00  1.00            
ATOM   1388    N PHE A 190      16.202  22.095  23.211  4.00  1.00            
ATOM   1389   CA PHE A 190      16.504  21.019  22.314  4.00  1.00            
ATOM   1390   CB PHE A 190      17.169  21.483  21.006  4.00  1.00            
ATOM   1391   CG PHE A 190      16.195  22.351  20.288  4.00  1.00            
ATOM   1392  CD1 PHE A 190      16.107  23.691  20.584  4.00  1.00            
ATOM   1393  CD2 PHE A 190      15.368  21.827  19.321  4.00  1.00            
ATOM   1394  CE1 PHE A 190      15.210  24.499  19.925  4.00  1.00            
ATOM   1395  CE2 PHE A 190      14.468  22.629  18.660  4.00  1.00            
ATOM   1396   CZ PHE A 190      14.389  23.967  18.961  4.00  1.00            
ATOM   1397    C PHE A 190      17.448  20.058  22.971  4.00  1.00            
ATOM   1398    O PHE A 190      18.337  20.451  23.726  4.00  1.00            
ATOM   1399    N HIS A 191      17.242  18.751  22.704  4.00  1.00            
ATOM   1400   CA HIS A 191      18.113  17.699  23.153  4.00  1.00            
ATOM   1401  ND1 HIS A 191      18.743  14.443  23.566  4.00  1.00            
ATOM   1402   CG HIS A 191      18.321  15.485  24.361  4.00  1.00            
ATOM   1403   CB HIS A 191      17.390  16.566  23.898  4.00  1.00            
ATOM   1404  NE2 HIS A 191      19.707  14.160  25.549  4.00  1.00            
ATOM   1405  CD2 HIS A 191      18.919  15.297  25.568  4.00  1.00            
ATOM   1406  CE1 HIS A 191      19.569  13.681  24.326  4.00  1.00            
ATOM   1407    C HIS A 191      18.643  17.132  21.894  4.00  1.00            
ATOM   1408    O HIS A 191      17.914  17.019  20.911  4.00  1.00            
ATOM   1409    N TYR A 192      19.932  16.769  21.862  4.00  1.00            
ATOM   1410   CA TYR A 192      20.344  16.369  20.563  4.00  1.00            
ATOM   1411   CB TYR A 192      21.227  17.413  19.854  4.00  1.00            
ATOM   1412   CG TYR A 192      22.470  17.592  20.657  4.00  1.00            
ATOM   1413  CD1 TYR A 192      23.539  16.741  20.498  4.00  1.00            
ATOM   1414  CD2 TYR A 192      22.566  18.617  21.571  4.00  1.00            
ATOM   1415  CE1 TYR A 192      24.685  16.906  21.239  4.00  1.00            
ATOM   1416  CE2 TYR A 192      23.710  18.788  22.314  4.00  1.00            
ATOM   1417   CZ TYR A 192      24.771  17.932  22.149  4.00  1.00            
ATOM   1418   OH TYR A 192      25.946  18.104  22.912  4.00  1.00            
ATOM   1419    C TYR A 192      21.098  15.090  20.566  4.00  1.00            
ATOM   1420    O TYR A 192      21.849  14.783  21.489  4.00  1.00            
ATOM   1421    N ILE A 193      20.872  14.301  19.499  4.00  1.00            
ATOM   1422   CA ILE A 193      21.618  13.103  19.301  4.00  1.00            
ATOM   1423   CB ILE A 193      20.875  11.836  19.622  4.00  1.00            
ATOM   1424  CG1 ILE A 193      21.835  10.636  19.593  4.00  1.00            
ATOM   1425  CG2 ILE A 193      19.693  11.705  18.652  4.00  1.00            
ATOM   1426  CD1 ILE A 193      22.893  10.673  20.695  4.00  1.00            
ATOM   1427    C ILE A 193      22.025  13.054  17.873  4.00  1.00            
ATOM   1428    O ILE A 193      21.258  13.411  16.979  4.00  1.00            
ATOM   1429    N ASN A 194      23.273  12.623  17.628  4.00  1.00            
ATOM   1430   CA ASN A 194      23.756  12.544  16.288  4.00  1.00            
ATOM   1431   CB ASN A 194      25.292  12.538  16.192  4.00  1.00            
ATOM   1432   CG ASN A 194      25.806  13.892  16.660  4.00  1.00            
ATOM   1433  OD1 ASN A 194      25.454  14.931  16.104  4.00  1.00            
ATOM   1434  ND2 ASN A 194      26.661  13.882  17.717  4.00  1.00            
ATOM   1435    C ASN A 194      23.278  11.256  15.718  4.00  1.00            
ATOM   1436    O ASN A 194      23.070  10.280  16.438  4.00  1.00            
ATOM   1437    N LEU A 195      23.067  11.237  14.393  1.00  1.00            
ATOM   1438   CA LEU A 195      22.630  10.035  13.758  1.00  1.00            
ATOM   1439   CB LEU A 195      22.035  10.285  12.363  1.00  1.00            
ATOM   1440   CG LEU A 195      20.925  11.356  12.356  1.00  1.00            
ATOM   1441  CD1 LEU A 195      20.238  11.440  10.985  1.00  1.00            
ATOM   1442  CD2 LEU A 195      19.945  11.179  13.526  1.00  1.00            
ATOM   1443    C LEU A 195      23.860   9.205  13.581  1.00  1.00            
ATOM   1444    O LEU A 195      24.948   9.745  13.387  1.00  1.00            
ATOM   1445    N ILE A 196      23.738   7.866  13.663  1.00  1.00            
ATOM   1446   CA ILE A 196      24.919   7.080  13.455  1.00  1.00            
ATOM   1447   CB ILE A 196      24.953   5.821  14.271  1.00  1.00            
ATOM   1448  CG1 ILE A 196      24.959   6.153  15.773  1.00  1.00            
ATOM   1449  CG2 ILE A 196      26.166   4.992  13.817  1.00  1.00            
ATOM   1450  CD1 ILE A 196      24.702   4.941  16.666  1.00  1.00            
ATOM   1451    C ILE A 196      24.878   6.677  12.027  1.00  1.00            
ATOM   1452    O ILE A 196      24.415   5.585  11.700  1.00  1.00            
ATOM   1453    N LYS A 197      25.361   7.594  11.163  1.00  1.00            
ATOM   1454   CA LYS A 197      25.488   7.464   9.739  1.00  1.00            
ATOM   1455   CB LYS A 197      24.860   6.215   9.085  1.00  1.00            
ATOM   1456   CG LYS A 197      25.636   4.920   9.339  1.00  1.00            
ATOM   1457   CD LYS A 197      24.873   3.657   8.928  1.00  1.00            
ATOM   1458   CE LYS A 197      24.898   3.389   7.422  1.00  1.00            
ATOM   1459   NZ LYS A 197      24.142   2.155   7.112  1.00  1.00            
ATOM   1460    C LYS A 197      24.847   8.642   9.098  1.00  1.00            
ATOM   1461    O LYS A 197      23.781   9.092   9.513  1.00  1.00            
ATOM   1462    N THR A 198      25.515   9.188   8.067  3.00  1.00            
ATOM   1463   CA THR A 198      24.915  10.233   7.300  3.00  1.00            
ATOM   1464   CB THR A 198      25.901  11.134   6.620  3.00  1.00            
ATOM   1465  OG1 THR A 198      26.746  11.751   7.580  3.00  1.00            
ATOM   1466  CG2 THR A 198      25.126  12.201   5.828  3.00  1.00            
ATOM   1467    C THR A 198      24.188   9.488   6.231  3.00  1.00            
ATOM   1468    O THR A 198      24.528   8.345   5.930  3.00  1.00            
ATOM   1469    N GLY A 199      23.150  10.096   5.637  3.00  1.00            
ATOM   1470   CA GLY A 199      22.476   9.407   4.579  3.00  1.00            
ATOM   1471    C GLY A 199      21.111   8.985   5.034  3.00  1.00            
ATOM   1472    O GLY A 199      20.161   9.015   4.254  3.00  1.00            
ATOM   1473    N VAL A 200      20.966   8.582   6.312  1.00  1.00            
ATOM   1474   CA VAL A 200      19.674   8.197   6.807  1.00  1.00            
ATOM   1475   CB VAL A 200      19.538   6.724   7.051  1.00  1.00            
ATOM   1476  CG1 VAL A 200      20.591   6.308   8.093  1.00  1.00            
ATOM   1477  CG2 VAL A 200      18.090   6.433   7.481  1.00  1.00            
ATOM   1478    C VAL A 200      19.523   8.881   8.122  1.00  1.00            
ATOM   1479    O VAL A 200      20.509   9.166   8.798  1.00  1.00            
ATOM   1480    N TRP A 201      18.274   9.185   8.512  1.00  1.00            
ATOM   1481   CA TRP A 201      18.084   9.832   9.771  1.00  1.00            
ATOM   1482   CB TRP A 201      16.794  10.673   9.779  1.00  1.00            
ATOM   1483   CG TRP A 201      16.633  11.570  10.975  1.00  1.00            
ATOM   1484  CD2 TRP A 201      15.564  12.516  11.141  1.00  1.00            
ATOM   1485  CD1 TRP A 201      17.434  11.695  12.068  1.00  1.00            
ATOM   1486  NE1 TRP A 201      16.938  12.665  12.901  1.00  1.00            
ATOM   1487  CE2 TRP A 201      15.785  13.179  12.346  1.00  1.00            
ATOM   1488  CE3 TRP A 201      14.489  12.812  10.354  1.00  1.00            
ATOM   1489  CZ2 TRP A 201      14.932  14.152  12.786  1.00  1.00            
ATOM   1490  CZ3 TRP A 201      13.628  13.789  10.801  1.00  1.00            
ATOM   1491  CH2 TRP A 201      13.845  14.447  11.994  1.00  1.00            
ATOM   1492    C TRP A 201      17.929   8.693  10.750  1.00  1.00            
ATOM   1493    O TRP A 201      16.820   8.205  10.964  1.00  1.00            
ATOM   1494    N GLN A 202      19.046   8.235  11.371  4.00  1.00            
ATOM   1495   CA GLN A 202      19.000   7.104  12.269  4.00  1.00            
ATOM   1496   CB GLN A 202      19.883   5.915  11.847  4.00  1.00            
ATOM   1497   CG GLN A 202      19.421   5.215  10.571  4.00  1.00            
ATOM   1498   CD GLN A 202      20.367   4.053  10.296  4.00  1.00            
ATOM   1499  OE1 GLN A 202      20.228   3.347   9.300  4.00  1.00            
ATOM   1500  NE2 GLN A 202      21.351   3.841  11.210  4.00  1.00            
ATOM   1501    C GLN A 202      19.490   7.530  13.619  4.00  1.00            
ATOM   1502    O GLN A 202      20.275   8.468  13.744  4.00  1.00            
ATOM   1503    N ILE A 203      19.018   6.832  14.675  4.00  1.00            
ATOM   1504   CA ILE A 203      19.375   7.145  16.029  4.00  1.00            
ATOM   1505   CB ILE A 203      18.252   7.816  16.778  4.00  1.00            
ATOM   1506  CG1 ILE A 203      17.833   9.110  16.061  4.00  1.00            
ATOM   1507  CG2 ILE A 203      18.691   8.060  18.232  4.00  1.00            
ATOM   1508  CD1 ILE A 203      16.522   9.697  16.587  4.00  1.00            
ATOM   1509    C ILE A 203      19.680   5.859  16.739  4.00  1.00            
ATOM   1510    O ILE A 203      19.244   4.790  16.318  4.00  1.00            
ATOM   1511    N GLN A 204      20.485   5.926  17.821  4.00  1.00            
ATOM   1512   CA GLN A 204      20.769   4.769  18.625  4.00  1.00            
ATOM   1513   CB GLN A 204      22.251   4.666  19.020  4.00  1.00            
ATOM   1514   CG GLN A 204      22.727   5.835  19.885  4.00  1.00            
ATOM   1515   CD GLN A 204      24.214   5.650  20.154  4.00  1.00            
ATOM   1516  OE1 GLN A 204      24.651   4.597  20.616  4.00  1.00            
ATOM   1517  NE2 GLN A 204      25.020   6.703  19.847  4.00  1.00            
ATOM   1518    C GLN A 204      19.959   4.943  19.880  4.00  1.00            
ATOM   1519    O GLN A 204      20.024   5.990  20.521  4.00  1.00            
ATOM   1520    N MET A 205      19.153   3.925  20.257  4.00  1.00            
ATOM   1521   CA MET A 205      18.314   4.036  21.423  4.00  1.00            
ATOM   1522   CB MET A 205      16.825   3.817  21.122  4.00  1.00            
ATOM   1523   CG MET A 205      15.959   3.835  22.380  4.00  1.00            
ATOM   1524   SD MET A 205      14.258   3.238  22.146  4.00  1.00            
ATOM   1525   CE MET A 205      14.737   1.513  21.839  4.00  1.00            
ATOM   1526    C MET A 205      18.676   2.954  22.395  4.00  1.00            
ATOM   1527    O MET A 205      18.668   1.774  22.055  4.00  1.00            
ATOM   1528    N LYS A 206      19.005   3.337  23.644  1.00  1.00            
ATOM   1529   CA LYS A 206      19.404   2.384  24.644  1.00  1.00            
ATOM   1530   CB LYS A 206      19.996   3.053  25.898  1.00  1.00            
ATOM   1531   CG LYS A 206      20.442   2.051  26.966  1.00  1.00            
ATOM   1532   CD LYS A 206      21.347   2.657  28.040  1.00  1.00            
ATOM   1533   CE LYS A 206      21.790   1.651  29.105  1.00  1.00            
ATOM   1534   NZ LYS A 206      22.757   2.285  30.030  1.00  1.00            
ATOM   1535    C LYS A 206      18.288   1.497  25.113  1.00  1.00            
ATOM   1536    O LYS A 206      18.447   0.278  25.118  1.00  1.00            
ATOM   1537    N GLY A 207      17.116   2.048  25.505  1.00  1.00            
ATOM   1538   CA GLY A 207      16.171   1.114  26.058  1.00  1.00            
ATOM   1539    C GLY A 207      14.774   1.651  26.067  1.00  1.00            
ATOM   1540    O GLY A 207      14.534   2.810  26.399  1.00  1.00            
ATOM   1541    N VAL A 208      13.807   0.772  25.721  4.00  1.00            
ATOM   1542   CA VAL A 208      12.422   1.137  25.635  4.00  1.00            
ATOM   1543   CB VAL A 208      11.574   0.083  24.973  4.00  1.00            
ATOM   1544  CG1 VAL A 208      11.617  -1.215  25.791  4.00  1.00            
ATOM   1545  CG2 VAL A 208      10.157   0.655  24.787  4.00  1.00            
ATOM   1546    C VAL A 208      11.822   1.480  26.959  4.00  1.00            
ATOM   1547    O VAL A 208      11.261   2.562  27.124  4.00  1.00            
ATOM   1548    N SER A 209      11.941   0.577  27.946  4.00  1.00            
ATOM   1549   CA SER A 209      11.379   0.800  29.245  4.00  1.00            
ATOM   1550   CB SER A 209      11.658   2.200  29.812  4.00  1.00            
ATOM   1551   OG SER A 209      11.083   2.346  31.100  4.00  1.00            
ATOM   1552    C SER A 209       9.925   0.489  29.220  4.00  1.00            
ATOM   1553    O SER A 209       9.274   0.450  28.178  4.00  1.00            
ATOM   1554    N VAL A 210       9.419   0.191  30.422  4.00  1.00            
ATOM   1555   CA VAL A 210       8.056  -0.062  30.755  4.00  1.00            
ATOM   1556   CB VAL A 210       7.780  -1.500  31.101  4.00  1.00            
ATOM   1557  CG1 VAL A 210       6.289  -1.668  31.450  4.00  1.00            
ATOM   1558  CG2 VAL A 210       8.235  -2.378  29.921  4.00  1.00            
ATOM   1559    C VAL A 210       8.016   0.746  32.019  4.00  1.00            
ATOM   1560    O VAL A 210       8.965   1.480  32.280  4.00  1.00            
ATOM   1561    N GLY A 211       6.962   0.690  32.844  3.00  1.00            
ATOM   1562   CA GLY A 211       7.017   1.557  33.988  3.00  1.00            
ATOM   1563    C GLY A 211       8.166   1.193  34.887  3.00  1.00            
ATOM   1564    O GLY A 211       8.251   0.077  35.398  3.00  1.00            
ATOM   1565    N SER A 212       9.085   2.163  35.088  3.00  1.00            
ATOM   1566   CA SER A 212      10.191   2.081  36.008  3.00  1.00            
ATOM   1567   CB SER A 212       9.747   2.087  37.480  3.00  1.00            
ATOM   1568   OG SER A 212       9.007   0.911  37.770  3.00  1.00            
ATOM   1569    C SER A 212      10.986   0.843  35.777  3.00  1.00            
ATOM   1570    O SER A 212      11.564   0.298  36.717  3.00  1.00            
ATOM   1571    N SER A 213      11.059   0.355  34.530  4.00  1.00            
ATOM   1572   CA SER A 213      11.865  -0.813  34.349  4.00  1.00            
ATOM   1573   CB SER A 213      11.090  -2.131  34.509  4.00  1.00            
ATOM   1574   OG SER A 213      11.963  -3.234  34.315  4.00  1.00            
ATOM   1575    C SER A 213      12.386  -0.768  32.961  4.00  1.00            
ATOM   1576    O SER A 213      11.787  -0.156  32.079  4.00  1.00            
ATOM   1577    N THR A 214      13.546  -1.406  32.736  4.00  1.00            
ATOM   1578   CA THR A 214      14.056  -1.407  31.406  4.00  1.00            
ATOM   1579   CB THR A 214      15.463  -0.880  31.297  4.00  1.00            
ATOM   1580  OG1 THR A 214      15.892  -0.912  29.944  4.00  1.00            
ATOM   1581  CG2 THR A 214      16.406  -1.705  32.188  4.00  1.00            
ATOM   1582    C THR A 214      14.011  -2.809  30.899  4.00  1.00            
ATOM   1583    O THR A 214      14.714  -3.698  31.377  4.00  1.00            
ATOM   1584    N LEU A 215      13.129  -3.037  29.915  4.00  1.00            
ATOM   1585   CA LEU A 215      13.032  -4.311  29.283  4.00  1.00            
ATOM   1586   CB LEU A 215      11.664  -4.997  29.437  4.00  1.00            
ATOM   1587   CG LEU A 215      11.328  -5.387  30.886  4.00  1.00            
ATOM   1588  CD1 LEU A 215      12.302  -6.449  31.419  4.00  1.00            
ATOM   1589  CD2 LEU A 215      11.237  -4.147  31.787  4.00  1.00            
ATOM   1590    C LEU A 215      13.204  -4.012  27.829  4.00  1.00            
ATOM   1591    O LEU A 215      13.102  -2.862  27.406  4.00  1.00            
ATOM   1592    N LEU A 216      13.482  -5.052  27.032  4.00  1.00            
ATOM   1593   CA LEU A 216      13.556  -4.951  25.606  4.00  1.00            
ATOM   1594   CB LEU A 216      12.172  -4.852  24.938  4.00  1.00            
ATOM   1595   CG LEU A 216      11.299  -6.103  25.143  4.00  1.00            
ATOM   1596  CD1 LEU A 216      11.919  -7.334  24.461  4.00  1.00            
ATOM   1597  CD2 LEU A 216      10.990  -6.334  26.631  4.00  1.00            
ATOM   1598    C LEU A 216      14.392  -3.868  25.050  4.00  1.00            
ATOM   1599    O LEU A 216      13.869  -2.877  24.543  4.00  1.00            
ATOM   1600    N CYS A 217      15.724  -4.047  25.120  1.00  1.00            
ATOM   1601   CA CYS A 217      16.589  -3.058  24.564  1.00  1.00            
ATOM   1602   CB CYS A 217      16.249  -1.677  25.140  1.00  1.00            
ATOM   1603   SG CYS A 217      15.706  -1.786  26.884  1.00  1.00            
ATOM   1604    C CYS A 217      17.965  -3.393  24.967  1.00  1.00            
ATOM   1605    O CYS A 217      18.745  -3.865  24.141  1.00  1.00            
ATOM   1606    N GLU A 218      18.212  -3.170  26.278  3.00  1.00            
ATOM   1607   CA GLU A 218      19.429  -3.239  27.025  3.00  1.00            
ATOM   1608   CB GLU A 218      19.253  -3.949  28.380  3.00  1.00            
ATOM   1609   CG GLU A 218      20.481  -3.870  29.288  3.00  1.00            
ATOM   1610   CD GLU A 218      20.459  -2.514  29.977  3.00  1.00            
ATOM   1611  OE1 GLU A 218      19.390  -2.154  30.536  3.00  1.00            
ATOM   1612  OE2 GLU A 218      21.510  -1.818  29.949  3.00  1.00            
ATOM   1613    C GLU A 218      20.443  -3.990  26.248  3.00  1.00            
ATOM   1614    O GLU A 218      20.708  -5.167  26.490  3.00  1.00            
ATOM   1615    N ASP A 219      21.026  -3.285  25.265  3.00  1.00            
ATOM   1616   CA ASP A 219      21.992  -3.860  24.394  3.00  1.00            
ATOM   1617   CB ASP A 219      21.455  -5.099  23.657  3.00  1.00            
ATOM   1618   CG ASP A 219      22.600  -5.758  22.900  3.00  1.00            
ATOM   1619  OD1 ASP A 219      23.766  -5.321  23.089  3.00  1.00            
ATOM   1620  OD2 ASP A 219      22.320  -6.707  22.120  3.00  1.00            
ATOM   1621    C ASP A 219      22.249  -2.816  23.361  3.00  1.00            
ATOM   1622    O ASP A 219      23.204  -2.897  22.589  3.00  1.00            
ATOM   1623    N GLY A 220      21.393  -1.781  23.350  1.00  1.00            
ATOM   1624   CA GLY A 220      21.510  -0.734  22.386  1.00  1.00            
ATOM   1625    C GLY A 220      20.560  -1.069  21.294  1.00  1.00            
ATOM   1626    O GLY A 220      20.338  -2.237  20.978  1.00  1.00            
ATOM   1627    N CYS A 221      19.972  -0.030  20.685  4.00  1.00            
ATOM   1628   CA CYS A 221      19.030  -0.272  19.642  4.00  1.00            
ATOM   1629   CB CYS A 221      17.569  -0.274  20.121  4.00  1.00            
ATOM   1630   SG CYS A 221      17.214  -1.650  21.255  4.00  1.00            
ATOM   1631    C CYS A 221      19.173   0.827  18.656  4.00  1.00            
ATOM   1632    O CYS A 221      19.875   1.808  18.891  4.00  1.00            
ATOM   1633    N LEU A 222      18.522   0.665  17.493  4.00  1.00            
ATOM   1634   CA LEU A 222      18.590   1.689  16.504  4.00  1.00            
ATOM   1635   CB LEU A 222      19.111   1.200  15.142  4.00  1.00            
ATOM   1636   CG LEU A 222      20.557   0.674  15.185  4.00  1.00            
ATOM   1637  CD1 LEU A 222      20.669  -0.571  16.078  4.00  1.00            
ATOM   1638  CD2 LEU A 222      21.107   0.443  13.769  4.00  1.00            
ATOM   1639    C LEU A 222      17.189   2.165  16.277  4.00  1.00            
ATOM   1640    O LEU A 222      16.235   1.401  16.417  4.00  1.00            
ATOM   1641    N ALA A 223      17.026   3.461  15.942  4.00  1.00            
ATOM   1642   CA ALA A 223      15.715   3.978  15.688  4.00  1.00            
ATOM   1643   CB ALA A 223      15.150   4.820  16.845  4.00  1.00            
ATOM   1644    C ALA A 223      15.788   4.871  14.490  4.00  1.00            
ATOM   1645    O ALA A 223      16.801   5.522  14.245  4.00  1.00            
ATOM   1646    N LEU A 224      14.711   4.897  13.686  4.00  1.00            
ATOM   1647   CA LEU A 224      14.634   5.792  12.568  4.00  1.00            
ATOM   1648   CB LEU A 224      14.225   5.106  11.254  4.00  1.00            
ATOM   1649   CG LEU A 224      15.318   4.185  10.689  4.00  1.00            
ATOM   1650  CD1 LEU A 224      16.508   5.003  10.167  4.00  1.00            
ATOM   1651  CD2 LEU A 224      15.738   3.126  11.718  4.00  1.00            
ATOM   1652    C LEU A 224      13.537   6.741  12.932  4.00  1.00            
ATOM   1653    O LEU A 224      12.535   6.346  13.527  4.00  1.00            
ATOM   1654    N VAL A 225      13.712   8.031  12.601  4.00  1.00            
ATOM   1655   CA VAL A 225      12.775   9.031  13.019  4.00  1.00            
ATOM   1656   CB VAL A 225      13.215  10.405  12.625  4.00  1.00            
ATOM   1657  CG1 VAL A 225      12.128  11.418  13.025  4.00  1.00            
ATOM   1658  CG2 VAL A 225      14.586  10.654  13.271  4.00  1.00            
ATOM   1659    C VAL A 225      11.401   8.832  12.432  4.00  1.00            
ATOM   1660    O VAL A 225      10.412   8.741  13.157  4.00  1.00            
ATOM   1661    N ASP A 226      11.329   8.746  11.093  1.00  1.00            
ATOM   1662   CA ASP A 226      10.160   8.514  10.283  1.00  1.00            
ATOM   1663   CB ASP A 226       9.685   7.047  10.325  1.00  1.00            
ATOM   1664   CG ASP A 226      10.672   6.196   9.538  1.00  1.00            
ATOM   1665  OD1 ASP A 226      11.189   6.693   8.503  1.00  1.00            
ATOM   1666  OD2 ASP A 226      10.926   5.037   9.964  1.00  1.00            
ATOM   1667    C ASP A 226       8.956   9.362  10.499  1.00  1.00            
ATOM   1668    O ASP A 226       7.891   8.841  10.827  1.00  1.00            
ATOM   1669    N THR A 227       9.066  10.688  10.339  3.00  1.00            
ATOM   1670   CA THR A 227       7.803  11.337  10.188  3.00  1.00            
ATOM   1671   CB THR A 227       7.927  12.818   9.991  3.00  1.00            
ATOM   1672  OG1 THR A 227       8.661  13.086   8.805  3.00  1.00            
ATOM   1673  CG2 THR A 227       8.656  13.421  11.204  3.00  1.00            
ATOM   1674    C THR A 227       7.400  10.734   8.901  3.00  1.00            
ATOM   1675    O THR A 227       8.247  10.513   8.036  3.00  1.00            
ATOM   1676    N GLY A 228       6.117  10.429   8.710  3.00  1.00            
ATOM   1677   CA GLY A 228       5.896   9.734   7.489  3.00  1.00            
ATOM   1678    C GLY A 228       5.719   8.269   7.807  3.00  1.00            
ATOM   1679    O GLY A 228       5.717   7.432   6.904  3.00  1.00            
ATOM   1680    N ALA A 229       5.624   7.911   9.106  1.00  1.00            
ATOM   1681   CA ALA A 229       5.216   6.583   9.501  1.00  1.00            
ATOM   1682   CB ALA A 229       6.337   5.725  10.115  1.00  1.00            
ATOM   1683    C ALA A 229       4.212   6.851  10.590  1.00  1.00            
ATOM   1684    O ALA A 229       4.494   7.601  11.525  1.00  1.00            
ATOM   1685    N SER A 230       3.011   6.242  10.502  1.00  1.00            
ATOM   1686   CA SER A 230       1.949   6.533  11.431  1.00  1.00            
ATOM   1687   CB SER A 230       0.644   5.778  11.162  1.00  1.00            
ATOM   1688   OG SER A 230      -0.267   6.046  12.220  1.00  1.00            
ATOM   1689    C SER A 230       2.305   6.138  12.795  1.00  1.00            
ATOM   1690    O SER A 230       2.089   6.877  13.754  1.00  1.00            
ATOM   1691    N TYR A 231       2.891   4.951  12.916  1.00  1.00            
ATOM   1692   CA TYR A 231       3.019   4.509  14.248  1.00  1.00            
ATOM   1693   CB TYR A 231       2.255   3.221  14.550  1.00  1.00            
ATOM   1694   CG TYR A 231       0.787   3.487  14.503  1.00  1.00            
ATOM   1695  CD1 TYR A 231       0.166   4.151  15.536  1.00  1.00            
ATOM   1696  CD2 TYR A 231       0.037   3.086  13.421  1.00  1.00            
ATOM   1697  CE1 TYR A 231      -1.186   4.400  15.499  1.00  1.00            
ATOM   1698  CE2 TYR A 231      -1.316   3.332  13.379  1.00  1.00            
ATOM   1699   CZ TYR A 231      -1.929   3.988  14.420  1.00  1.00            
ATOM   1700   OH TYR A 231      -3.317   4.242  14.379  1.00  1.00            
ATOM   1701    C TYR A 231       4.437   4.221  14.553  1.00  1.00            
ATOM   1702    O TYR A 231       5.336   4.443  13.743  1.00  1.00            
ATOM   1703    N ILE A 232       4.654   3.746  15.790  4.00  1.00            
ATOM   1704   CA ILE A 232       5.977   3.486  16.240  4.00  1.00            
ATOM   1705   CB ILE A 232       6.193   4.068  17.607  4.00  1.00            
ATOM   1706  CG1 ILE A 232       5.261   3.454  18.667  4.00  1.00            
ATOM   1707  CG2 ILE A 232       5.953   5.577  17.441  4.00  1.00            
ATOM   1708  CD1 ILE A 232       5.633   3.836  20.100  4.00  1.00            
ATOM   1709    C ILE A 232       6.229   2.016  16.218  4.00  1.00            
ATOM   1710    O ILE A 232       5.870   1.277  17.133  4.00  1.00            
ATOM   1711    N SER A 233       6.924   1.569  15.158  4.00  1.00            
ATOM   1712   CA SER A 233       7.123   0.172  14.929  4.00  1.00            
ATOM   1713   CB SER A 233       7.419  -0.169  13.460  4.00  1.00            
ATOM   1714   OG SER A 233       8.666   0.389  13.072  4.00  1.00            
ATOM   1715    C SER A 233       8.256  -0.365  15.738  4.00  1.00            
ATOM   1716    O SER A 233       9.006   0.388  16.354  4.00  1.00            
ATOM   1717    N GLY A 234       8.377  -1.714  15.745  4.00  1.00            
ATOM   1718   CA GLY A 234       9.409  -2.432  16.443  4.00  1.00            
ATOM   1719    C GLY A 234       9.584  -3.726  15.735  4.00  1.00            
ATOM   1720    O GLY A 234       8.772  -4.095  14.887  4.00  1.00            
ATOM   1721    N SER A 235      10.663  -4.454  16.066  1.00  1.00            
ATOM   1722   CA SER A 235      10.822  -5.728  15.444  1.00  1.00            
ATOM   1723   CB SER A 235      12.108  -6.468  15.847  1.00  1.00            
ATOM   1724   OG SER A 235      12.056  -6.816  17.224  1.00  1.00            
ATOM   1725    C SER A 235       9.677  -6.519  15.957  1.00  1.00            
ATOM   1726    O SER A 235       9.121  -6.210  17.009  1.00  1.00            
ATOM   1727    N THR A 236       9.276  -7.557  15.213  2.00  1.00            
ATOM   1728   CA THR A 236       8.134  -8.290  15.648  2.00  1.00            
ATOM   1729   CB THR A 236       7.725  -9.370  14.684  2.00  1.00            
ATOM   1730  OG1 THR A 236       6.507  -9.961  15.110  2.00  1.00            
ATOM   1731  CG2 THR A 236       8.835 -10.432  14.589  2.00  1.00            
ATOM   1732    C THR A 236       8.422  -8.915  16.971  2.00  1.00            
ATOM   1733    O THR A 236       7.591  -8.876  17.877  2.00  1.00            
ATOM   1734    N SER A 237       9.624  -9.492  17.128  2.00  1.00            
ATOM   1735   CA SER A 237       9.936 -10.156  18.355  2.00  1.00            
ATOM   1736   CB SER A 237      11.332 -10.803  18.350  2.00  1.00            
ATOM   1737   OG SER A 237      11.577 -11.444  19.593  2.00  1.00            
ATOM   1738    C SER A 237       9.911  -9.154  19.454  2.00  1.00            
ATOM   1739    O SER A 237       9.435  -9.433  20.553  2.00  1.00            
ATOM   1740    N SER A 238      10.414  -7.941  19.175  2.00  1.00            
ATOM   1741   CA SER A 238      10.457  -6.935  20.189  2.00  1.00            
ATOM   1742   CB SER A 238      11.134  -5.639  19.712  2.00  1.00            
ATOM   1743   OG SER A 238      11.145  -4.680  20.760  2.00  1.00            
ATOM   1744    C SER A 238       9.059  -6.598  20.569  2.00  1.00            
ATOM   1745    O SER A 238       8.805  -6.275  21.724  2.00  1.00            
ATOM   1746    N ILE A 239       8.141  -6.634  19.582  2.00  1.00            
ATOM   1747   CA ILE A 239       6.738  -6.330  19.697  2.00  1.00            
ATOM   1748   CB ILE A 239       6.073  -6.208  18.357  2.00  1.00            
ATOM   1749  CG1 ILE A 239       6.688  -5.049  17.553  2.00  1.00            
ATOM   1750  CG2 ILE A 239       4.561  -6.059  18.592  2.00  1.00            
ATOM   1751  CD1 ILE A 239       6.536  -3.686  18.226  2.00  1.00            
ATOM   1752    C ILE A 239       5.981  -7.359  20.465  2.00  1.00            
ATOM   1753    O ILE A 239       5.024  -7.025  21.163  2.00  1.00            
ATOM   1754    N GLU A 240       6.318  -8.650  20.312  2.00  1.00            
ATOM   1755   CA GLU A 240       5.572  -9.601  21.080  2.00  1.00            
ATOM   1756   CB GLU A 240       6.036 -11.048  20.836  2.00  1.00            
ATOM   1757   CG GLU A 240       5.862 -11.520  19.390  2.00  1.00            
ATOM   1758   CD GLU A 240       4.374 -11.618  19.082  2.00  1.00            
ATOM   1759  OE1 GLU A 240       3.559 -11.223  19.959  2.00  1.00            
ATOM   1760  OE2 GLU A 240       4.033 -12.088  17.965  2.00  1.00            
ATOM   1761    C GLU A 240       5.853  -9.278  22.509  2.00  1.00            
ATOM   1762    O GLU A 240       4.940  -9.178  23.327  2.00  1.00            
ATOM   1763    N LYS A 241       7.146  -9.085  22.839  2.00  1.00            
ATOM   1764   CA LYS A 241       7.489  -8.621  24.151  2.00  1.00            
ATOM   1765   CB LYS A 241       8.997  -8.647  24.449  2.00  1.00            
ATOM   1766   CG LYS A 241       9.546 -10.070  24.588  2.00  1.00            
ATOM   1767   CD LYS A 241      11.071 -10.159  24.526  2.00  1.00            
ATOM   1768   CE LYS A 241      11.601 -11.589  24.666  2.00  1.00            
ATOM   1769   NZ LYS A 241      13.068 -11.611  24.471  2.00  1.00            
ATOM   1770    C LYS A 241       7.017  -7.209  24.089  2.00  1.00            
ATOM   1771    O LYS A 241       6.703  -6.722  23.014  2.00  1.00            
ATOM   1772    N LEU A 242       6.865  -6.519  25.217  2.00  1.00            
ATOM   1773   CA LEU A 242       6.363  -5.173  25.185  2.00  1.00            
ATOM   1774   CB LEU A 242       6.979  -4.251  24.110  2.00  1.00            
ATOM   1775   CG LEU A 242       6.406  -2.822  24.118  2.00  1.00            
ATOM   1776  CD1 LEU A 242       6.684  -2.112  25.453  2.00  1.00            
ATOM   1777  CD2 LEU A 242       6.901  -2.021  22.904  2.00  1.00            
ATOM   1778    C LEU A 242       4.877  -5.256  25.005  2.00  1.00            
ATOM   1779    O LEU A 242       4.129  -4.582  25.707  2.00  1.00            
ATOM   1780    N MET A 243       4.391  -6.111  24.083  2.00  1.00            
ATOM   1781   CA MET A 243       2.973  -6.324  23.976  2.00  1.00            
ATOM   1782   CB MET A 243       2.573  -7.073  22.692  2.00  1.00            
ATOM   1783   CG MET A 243       1.060  -7.168  22.487  2.00  1.00            
ATOM   1784   SD MET A 243       0.559  -7.820  20.865  2.00  1.00            
ATOM   1785   CE MET A 243       1.184  -9.499  21.162  2.00  1.00            
ATOM   1786    C MET A 243       2.584  -7.159  25.153  2.00  1.00            
ATOM   1787    O MET A 243       1.536  -6.953  25.760  2.00  1.00            
ATOM   1788    N GLU A 244       3.455  -8.132  25.497  2.00  1.00            
ATOM   1789   CA GLU A 244       3.210  -9.070  26.558  2.00  1.00            
ATOM   1790   CB GLU A 244       4.318 -10.130  26.673  2.00  1.00            
ATOM   1791   CG GLU A 244       3.990 -11.257  27.652  2.00  1.00            
ATOM   1792   CD GLU A 244       5.166 -12.221  27.661  2.00  1.00            
ATOM   1793  OE1 GLU A 244       6.233 -11.857  27.098  2.00  1.00            
ATOM   1794  OE2 GLU A 244       5.014 -13.336  28.229  2.00  1.00            
ATOM   1795    C GLU A 244       3.144  -8.335  27.861  2.00  1.00            
ATOM   1796    O GLU A 244       2.228  -8.549  28.653  2.00  1.00            
ATOM   1797    N ALA A 245       4.106  -7.424  28.111  2.00  1.00            
ATOM   1798   CA ALA A 245       4.126  -6.707  29.357  2.00  1.00            
ATOM   1799   CB ALA A 245       5.313  -5.737  29.472  2.00  1.00            
ATOM   1800    C ALA A 245       2.869  -5.892  29.419  2.00  1.00            
ATOM   1801    O ALA A 245       2.208  -5.834  30.455  2.00  1.00            
ATOM   1802    N LEU A 246       2.497  -5.257  28.291  2.00  1.00            
ATOM   1803   CA LEU A 246       1.300  -4.464  28.238  2.00  1.00            
ATOM   1804   CB LEU A 246       1.122  -3.676  26.928  2.00  1.00            
ATOM   1805   CG LEU A 246       1.860  -2.318  26.925  2.00  1.00            
ATOM   1806  CD1 LEU A 246       3.356  -2.456  27.241  2.00  1.00            
ATOM   1807  CD2 LEU A 246       1.598  -1.555  25.618  2.00  1.00            
ATOM   1808    C LEU A 246       0.117  -5.355  28.465  2.00  1.00            
ATOM   1809    O LEU A 246      -0.847  -4.951  29.112  2.00  1.00            
ATOM   1810    N GLY A 247       0.161  -6.603  27.957  3.00  1.00            
ATOM   1811   CA GLY A 247      -0.944  -7.498  28.166  3.00  1.00            
ATOM   1812    C GLY A 247      -1.860  -7.411  26.997  3.00  1.00            
ATOM   1813    O GLY A 247      -2.989  -7.897  27.038  3.00  1.00            
ATOM   1814    N ALA A 248      -1.385  -6.787  25.910  1.00  1.00            
ATOM   1815   CA ALA A 248      -2.226  -6.631  24.770  1.00  1.00            
ATOM   1816   CB ALA A 248      -1.687  -5.615  23.747  1.00  1.00            
ATOM   1817    C ALA A 248      -2.397  -7.934  24.060  1.00  1.00            
ATOM   1818    O ALA A 248      -1.574  -8.841  24.178  1.00  1.00            
ATOM   1819    N LYS A 249      -3.524  -8.056  23.325  4.00  1.00            
ATOM   1820   CA LYS A 249      -3.800  -9.204  22.508  4.00  1.00            
ATOM   1821   CB LYS A 249      -5.277  -9.629  22.464  4.00  1.00            
ATOM   1822   CG LYS A 249      -5.812 -10.180  23.785  4.00  1.00            
ATOM   1823   CD LYS A 249      -7.324 -10.401  23.761  4.00  1.00            
ATOM   1824   CE LYS A 249      -8.114  -9.143  23.396  4.00  1.00            
ATOM   1825   NZ LYS A 249      -9.558  -9.453  23.340  4.00  1.00            
ATOM   1826    C LYS A 249      -3.439  -8.799  21.120  4.00  1.00            
ATOM   1827    O LYS A 249      -3.188  -7.625  20.858  4.00  1.00            
ATOM   1828    N LYS A 250      -3.372  -9.768  20.188  4.00  1.00            
ATOM   1829   CA LYS A 250      -3.018  -9.395  18.853  4.00  1.00            
ATOM   1830   CB LYS A 250      -1.735 -10.071  18.342  4.00  1.00            
ATOM   1831   CG LYS A 250      -1.890 -11.576  18.115  4.00  1.00            
ATOM   1832   CD LYS A 250      -2.271 -12.359  19.374  4.00  1.00            
ATOM   1833   CE LYS A 250      -2.475 -13.854  19.122  4.00  1.00            
ATOM   1834   NZ LYS A 250      -1.186 -14.490  18.768  4.00  1.00            
ATOM   1835    C LYS A 250      -4.116  -9.822  17.933  4.00  1.00            
ATOM   1836    O LYS A 250      -4.853 -10.768  18.205  4.00  1.00            
ATOM   1837    N ARG A 251      -4.250  -9.087  16.816  1.00  1.00            
ATOM   1838   CA ARG A 251      -5.171  -9.392  15.761  1.00  1.00            
ATOM   1839   CB ARG A 251      -6.180  -8.269  15.465  1.00  1.00            
ATOM   1840   CG ARG A 251      -7.243  -8.123  16.557  1.00  1.00            
ATOM   1841   CD ARG A 251      -8.267  -7.016  16.298  1.00  1.00            
ATOM   1842   NE ARG A 251      -9.254  -7.064  17.414  1.00  1.00            
ATOM   1843   CZ ARG A 251      -9.899  -5.931  17.820  1.00  1.00            
ATOM   1844  NH1 ARG A 251      -9.640  -4.738  17.210  1.00  1.00            
ATOM   1845  NH2 ARG A 251     -10.800  -5.993  18.844  1.00  1.00            
ATOM   1846    C ARG A 251      -4.276  -9.548  14.589  1.00  1.00            
ATOM   1847    O ARG A 251      -3.058  -9.465  14.746  1.00  1.00            
ATOM   1848    N LEU A 252      -4.827  -9.823  13.394  1.00  1.00            
ATOM   1849   CA LEU A 252      -3.928  -9.990  12.294  1.00  1.00            
ATOM   1850   CB LEU A 252      -4.649 -10.306  10.974  1.00  1.00            
ATOM   1851   CG LEU A 252      -5.330 -11.688  10.966  1.00  1.00            
ATOM   1852  CD1 LEU A 252      -4.290 -12.819  11.032  1.00  1.00            
ATOM   1853  CD2 LEU A 252      -6.397 -11.798  12.068  1.00  1.00            
ATOM   1854    C LEU A 252      -3.176  -8.698  12.128  1.00  1.00            
ATOM   1855    O LEU A 252      -1.947  -8.687  12.106  1.00  1.00            
ATOM   1856    N PHE A 253      -3.907  -7.570  12.030  1.00  1.00            
ATOM   1857   CA PHE A 253      -3.292  -6.291  11.791  1.00  1.00            
ATOM   1858   CB PHE A 253      -4.312  -5.244  11.307  1.00  1.00            
ATOM   1859   CG PHE A 253      -4.900  -5.714  10.020  1.00  1.00            
ATOM   1860  CD1 PHE A 253      -4.217  -5.567   8.834  1.00  1.00            
ATOM   1861  CD2 PHE A 253      -6.148  -6.295   9.998  1.00  1.00            
ATOM   1862  CE1 PHE A 253      -4.767  -5.999   7.650  1.00  1.00            
ATOM   1863  CE2 PHE A 253      -6.704  -6.729   8.817  1.00  1.00            
ATOM   1864   CZ PHE A 253      -6.011  -6.583   7.639  1.00  1.00            
ATOM   1865    C PHE A 253      -2.575  -5.658  12.947  1.00  1.00            
ATOM   1866    O PHE A 253      -1.390  -5.343  12.842  1.00  1.00            
ATOM   1867    N ASP A 254      -3.260  -5.469  14.095  1.00  1.00            
ATOM   1868   CA ASP A 254      -2.663  -4.656  15.123  1.00  1.00            
ATOM   1869   CB ASP A 254      -3.321  -3.261  15.213  1.00  1.00            
ATOM   1870   CG ASP A 254      -2.389  -2.284  15.925  1.00  1.00            
ATOM   1871  OD1 ASP A 254      -1.554  -1.666  15.213  1.00  1.00            
ATOM   1872  OD2 ASP A 254      -2.490  -2.133  17.171  1.00  1.00            
ATOM   1873    C ASP A 254      -2.830  -5.340  16.444  1.00  1.00            
ATOM   1874    O ASP A 254      -3.393  -6.430  16.523  1.00  1.00            
ATOM   1875    N TYR A 255      -2.316  -4.710  17.524  4.00  1.00            
ATOM   1876   CA TYR A 255      -2.444  -5.284  18.830  4.00  1.00            
ATOM   1877   CB TYR A 255      -1.144  -5.341  19.666  4.00  1.00            
ATOM   1878   CG TYR A 255      -0.656  -4.001  20.092  4.00  1.00            
ATOM   1879  CD1 TYR A 255       0.156  -3.250  19.273  4.00  1.00            
ATOM   1880  CD2 TYR A 255      -1.003  -3.508  21.327  4.00  1.00            
ATOM   1881  CE1 TYR A 255       0.609  -2.016  19.677  4.00  1.00            
ATOM   1882  CE2 TYR A 255      -0.553  -2.279  21.737  4.00  1.00            
ATOM   1883   CZ TYR A 255       0.252  -1.533  20.913  4.00  1.00            
ATOM   1884   OH TYR A 255       0.701  -0.270  21.352  4.00  1.00            
ATOM   1885    C TYR A 255      -3.546  -4.575  19.561  4.00  1.00            
ATOM   1886    O TYR A 255      -3.708  -3.362  19.441  4.00  1.00            
ATOM   1887    N VAL A 256      -4.361  -5.345  20.321  4.00  1.00            
ATOM   1888   CA VAL A 256      -5.557  -4.815  20.920  4.00  1.00            
ATOM   1889   CB VAL A 256      -6.772  -5.636  20.581  4.00  1.00            
ATOM   1890  CG1 VAL A 256      -8.012  -5.027  21.257  4.00  1.00            
ATOM   1891  CG2 VAL A 256      -6.878  -5.732  19.050  4.00  1.00            
ATOM   1892    C VAL A 256      -5.472  -4.753  22.416  4.00  1.00            
ATOM   1893    O VAL A 256      -4.788  -5.547  23.060  4.00  1.00            
ATOM   1894    N VAL A 257      -6.184  -3.753  22.988  4.00  1.00            
ATOM   1895   CA VAL A 257      -6.329  -3.536  24.401  4.00  1.00            
ATOM   1896   CB VAL A 257      -5.744  -2.226  24.859  4.00  1.00            
ATOM   1897  CG1 VAL A 257      -6.116  -1.965  26.329  4.00  1.00            
ATOM   1898  CG2 VAL A 257      -4.223  -2.296  24.640  4.00  1.00            
ATOM   1899    C VAL A 257      -7.802  -3.537  24.654  4.00  1.00            
ATOM   1900    O VAL A 257      -8.609  -3.288  23.759  4.00  1.00            
ATOM   1901    N LYS A 258      -8.171  -3.846  25.903  4.00  1.00            
ATOM   1902   CA LYS A 258      -9.509  -4.052  26.360  4.00  1.00            
ATOM   1903   CB LYS A 258      -9.565  -4.668  27.770  4.00  1.00            
ATOM   1904   CG LYS A 258      -9.217  -6.157  27.796  4.00  1.00            
ATOM   1905   CD LYS A 258     -10.209  -7.021  27.012  4.00  1.00            
ATOM   1906   CE LYS A 258     -10.169  -6.788  25.500  4.00  1.00            
ATOM   1907   NZ LYS A 258     -11.190  -7.623  24.831  4.00  1.00            
ATOM   1908    C LYS A 258     -10.393  -2.871  26.367  4.00  1.00            
ATOM   1909    O LYS A 258     -11.604  -3.055  26.313  4.00  1.00            
ATOM   1910    N CYS A 259      -9.845  -1.653  26.508  2.00  1.00            
ATOM   1911   CA CYS A 259     -10.669  -0.493  26.695  2.00  1.00            
ATOM   1912   CB CYS A 259     -11.947  -0.404  25.839  2.00  1.00            
ATOM   1913   SG CYS A 259     -11.648  -0.716  24.080  2.00  1.00            
ATOM   1914    C CYS A 259     -11.087  -0.622  28.116  2.00  1.00            
ATOM   1915    O CYS A 259     -11.528  -1.686  28.550  2.00  1.00            
ATOM   1916    N ASN A 260     -10.938   0.472  28.880  2.00  1.00            
ATOM   1917   CA ASN A 260     -11.103   0.497  30.307  2.00  1.00            
ATOM   1918   CB ASN A 260     -12.291  -0.360  30.806  2.00  1.00            
ATOM   1919   CG ASN A 260     -12.529  -0.175  32.301  2.00  1.00            
ATOM   1920  OD1 ASN A 260     -11.682   0.324  33.040  2.00  1.00            
ATOM   1921  ND2 ASN A 260     -13.726  -0.616  32.770  2.00  1.00            
ATOM   1922    C ASN A 260      -9.830  -0.044  30.866  2.00  1.00            
ATOM   1923    O ASN A 260      -9.399   0.341  31.952  2.00  1.00            
ATOM   1924    N GLU A 261      -9.150  -0.925  30.109  2.00  1.00            
ATOM   1925   CA GLU A 261      -7.847  -1.299  30.529  2.00  1.00            
ATOM   1926   CB GLU A 261      -7.235  -2.448  29.708  2.00  1.00            
ATOM   1927   CG GLU A 261      -5.829  -2.832  30.181  2.00  1.00            
ATOM   1928   CD GLU A 261      -5.313  -3.976  29.317  2.00  1.00            
ATOM   1929  OE1 GLU A 261      -5.647  -4.007  28.103  2.00  1.00            
ATOM   1930  OE2 GLU A 261      -4.579  -4.842  29.866  2.00  1.00            
ATOM   1931    C GLU A 261      -7.036  -0.079  30.275  2.00  1.00            
ATOM   1932    O GLU A 261      -6.262   0.369  31.115  2.00  1.00            
ATOM   1933    N GLY A 262      -7.227   0.516  29.083  2.00  1.00            
ATOM   1934   CA GLY A 262      -6.517   1.716  28.777  2.00  1.00            
ATOM   1935    C GLY A 262      -7.335   2.846  29.347  2.00  1.00            
ATOM   1936    O GLY A 262      -8.550   2.826  29.160  2.00  1.00            
ATOM   1937    N PRO A 263      -6.804   3.839  30.042  2.00  1.00            
ATOM   1938   CA PRO A 263      -5.428   3.895  30.472  2.00  1.00            
ATOM   1939   CD PRO A 263      -7.368   5.172  29.900  2.00  1.00            
ATOM   1940   CB PRO A 263      -5.053   5.374  30.550  2.00  1.00            
ATOM   1941   CG PRO A 263      -6.405   6.097  30.660  2.00  1.00            
ATOM   1942    C PRO A 263      -5.245   3.185  31.777  2.00  1.00            
ATOM   1943    O PRO A 263      -6.086   3.332  32.662  2.00  1.00            
ATOM   1944    N THR A 264      -4.154   2.411  31.901  2.00  1.00            
ATOM   1945   CA THR A 264      -3.707   1.776  33.108  2.00  1.00            
ATOM   1946   CB THR A 264      -4.427   0.520  33.511  2.00  1.00            
ATOM   1947  OG1 THR A 264      -4.279  -0.481  32.517  2.00  1.00            
ATOM   1948  CG2 THR A 264      -5.906   0.836  33.786  2.00  1.00            
ATOM   1949    C THR A 264      -2.336   1.343  32.737  2.00  1.00            
ATOM   1950    O THR A 264      -1.440   1.220  33.571  2.00  1.00            
ATOM   1951    N LEU A 265      -2.163   1.129  31.417  1.00  1.00            
ATOM   1952   CA LEU A 265      -0.939   0.640  30.871  1.00  1.00            
ATOM   1953   CB LEU A 265      -0.975   0.435  29.347  1.00  1.00            
ATOM   1954   CG LEU A 265      -1.984  -0.635  28.889  1.00  1.00            
ATOM   1955  CD1 LEU A 265      -1.591  -2.032  29.396  1.00  1.00            
ATOM   1956  CD2 LEU A 265      -3.421  -0.244  29.267  1.00  1.00            
ATOM   1957    C LEU A 265       0.149   1.628  31.191  1.00  1.00            
ATOM   1958    O LEU A 265      -0.018   2.845  31.116  1.00  1.00            
ATOM   1959    N PRO A 266       1.269   1.063  31.558  1.00  1.00            
ATOM   1960   CA PRO A 266       2.387   1.766  32.141  1.00  1.00            
ATOM   1961   CD PRO A 266       1.669  -0.212  30.986  1.00  1.00            
ATOM   1962   CB PRO A 266       3.497   0.722  32.265  1.00  1.00            
ATOM   1963   CG PRO A 266       3.201  -0.248  31.109  1.00  1.00            
ATOM   1964    C PRO A 266       2.936   3.047  31.590  1.00  1.00            
ATOM   1965    O PRO A 266       2.666   4.098  32.169  1.00  1.00            
ATOM   1966    N ASP A 267       3.702   2.990  30.485  1.00  1.00            
ATOM   1967   CA ASP A 267       4.359   4.156  29.955  1.00  1.00            
ATOM   1968   CB ASP A 267       4.949   5.102  31.022  1.00  1.00            
ATOM   1969   CG ASP A 267       6.004   4.352  31.822  1.00  1.00            
ATOM   1970  OD1 ASP A 267       5.746   3.168  32.165  1.00  1.00            
ATOM   1971  OD2 ASP A 267       7.079   4.949  32.104  1.00  1.00            
ATOM   1972    C ASP A 267       5.478   3.627  29.114  1.00  1.00            
ATOM   1973    O ASP A 267       6.286   2.820  29.573  1.00  1.00            
ATOM   1974    N ILE A 268       5.539   4.031  27.833  4.00  1.00            
ATOM   1975   CA ILE A 268       6.514   3.405  26.993  4.00  1.00            
ATOM   1976   CB ILE A 268       6.268   3.603  25.527  4.00  1.00            
ATOM   1977  CG1 ILE A 268       4.980   2.874  25.109  4.00  1.00            
ATOM   1978  CG2 ILE A 268       7.517   3.128  24.765  4.00  1.00            
ATOM   1979  CD1 ILE A 268       5.034   1.365  25.340  4.00  1.00            
ATOM   1980    C ILE A 268       7.963   3.741  27.276  4.00  1.00            
ATOM   1981    O ILE A 268       8.759   2.825  27.470  4.00  1.00            
ATOM   1982    N SER A 269       8.367   5.030  27.326  4.00  1.00            
ATOM   1983   CA SER A 269       9.761   5.367  27.556  4.00  1.00            
ATOM   1984   CB SER A 269      10.403   4.621  28.732  4.00  1.00            
ATOM   1985   OG SER A 269      11.760   5.009  28.883  4.00  1.00            
ATOM   1986    C SER A 269      10.556   5.143  26.307  4.00  1.00            
ATOM   1987    O SER A 269      10.049   4.583  25.337  4.00  1.00            
ATOM   1988    N PHE A 270      11.833   5.595  26.288  4.00  1.00            
ATOM   1989   CA PHE A 270      12.563   5.476  25.058  4.00  1.00            
ATOM   1990   CB PHE A 270      12.260   6.649  24.109  4.00  1.00            
ATOM   1991   CG PHE A 270      12.917   6.399  22.794  4.00  1.00            
ATOM   1992  CD1 PHE A 270      12.253   5.709  21.805  4.00  1.00            
ATOM   1993  CD2 PHE A 270      14.191   6.855  22.545  4.00  1.00            
ATOM   1994  CE1 PHE A 270      12.849   5.477  20.587  4.00  1.00            
ATOM   1995  CE2 PHE A 270      14.792   6.625  21.331  4.00  1.00            
ATOM   1996   CZ PHE A 270      14.122   5.936  20.348  4.00  1.00            
ATOM   1997    C PHE A 270      14.056   5.487  25.288  4.00  1.00            
ATOM   1998    O PHE A 270      14.776   4.680  24.705  4.00  1.00            
ATOM   1999    N HIS A 271      14.566   6.401  26.142  4.00  1.00            
ATOM   2000   CA HIS A 271      15.981   6.510  26.419  4.00  1.00            
ATOM   2001  ND1 HIS A 271      16.414   5.580  29.611  4.00  1.00            
ATOM   2002   CG HIS A 271      15.965   4.994  28.448  4.00  1.00            
ATOM   2003   CB HIS A 271      16.558   5.253  27.094  4.00  1.00            
ATOM   2004  NE2 HIS A 271      14.717   4.259  30.178  4.00  1.00            
ATOM   2005  CD2 HIS A 271      14.929   4.190  28.813  4.00  1.00            
ATOM   2006  CE1 HIS A 271      15.633   5.105  30.614  4.00  1.00            
ATOM   2007    C HIS A 271      16.811   6.810  25.227  4.00  1.00            
ATOM   2008    O HIS A 271      17.681   6.029  24.846  4.00  1.00            
ATOM   2009    N LEU A 272      16.554   7.969  24.602  4.00  1.00            
ATOM   2010   CA LEU A 272      17.392   8.356  23.516  4.00  1.00            
ATOM   2011   CB LEU A 272      16.602   8.995  22.352  4.00  1.00            
ATOM   2012   CG LEU A 272      17.374   9.238  21.033  4.00  1.00            
ATOM   2013  CD1 LEU A 272      16.449   9.875  19.983  4.00  1.00            
ATOM   2014  CD2 LEU A 272      18.665  10.052  21.219  4.00  1.00            
ATOM   2015    C LEU A 272      18.348   9.365  24.056  4.00  1.00            
ATOM   2016    O LEU A 272      17.960  10.283  24.777  4.00  1.00            
ATOM   2017    N GLY A 273      19.644   9.200  23.731  3.00  1.00            
ATOM   2018   CA GLY A 273      20.616  10.129  24.216  3.00  1.00            
ATOM   2019    C GLY A 273      20.553  10.024  25.702  3.00  1.00            
ATOM   2020    O GLY A 273      20.216   8.975  26.249  3.00  1.00            
ATOM   2021    N GLY A 274      20.879  11.128  26.390  3.00  1.00            
ATOM   2022   CA GLY A 274      20.856  11.155  27.821  3.00  1.00            
ATOM   2023    C GLY A 274      19.449  11.021  28.320  3.00  1.00            
ATOM   2024    O GLY A 274      19.199  10.367  29.331  3.00  1.00            
ATOM   2025    N LYS A 275      18.490  11.647  27.612  4.00  1.00            
ATOM   2026   CA LYS A 275      17.144  11.762  28.101  4.00  1.00            
ATOM   2027   CB LYS A 275      16.360  12.934  27.483  4.00  1.00            
ATOM   2028   CG LYS A 275      16.875  14.312  27.901  4.00  1.00            
ATOM   2029   CD LYS A 275      16.272  15.457  27.084  4.00  1.00            
ATOM   2030   CE LYS A 275      16.778  16.840  27.497  4.00  1.00            
ATOM   2031   NZ LYS A 275      16.146  17.881  26.656  4.00  1.00            
ATOM   2032    C LYS A 275      16.303  10.552  27.916  4.00  1.00            
ATOM   2033    O LYS A 275      16.590   9.661  27.119  4.00  1.00            
ATOM   2034    N GLU A 276      15.223  10.524  28.727  4.00  1.00            
ATOM   2035   CA GLU A 276      14.212   9.517  28.676  4.00  1.00            
ATOM   2036   CB GLU A 276      13.857   8.927  30.051  4.00  1.00            
ATOM   2037   CG GLU A 276      15.003   8.133  30.681  4.00  1.00            
ATOM   2038   CD GLU A 276      16.052   9.128  31.157  4.00  1.00            
ATOM   2039  OE1 GLU A 276      15.662  10.270  31.517  4.00  1.00            
ATOM   2040  OE2 GLU A 276      17.258   8.760  31.163  4.00  1.00            
ATOM   2041    C GLU A 276      12.992  10.191  28.148  4.00  1.00            
ATOM   2042    O GLU A 276      12.572  11.220  28.674  4.00  1.00            
ATOM   2043    N TYR A 277      12.391   9.646  27.072  4.00  1.00            
ATOM   2044   CA TYR A 277      11.193  10.286  26.626  4.00  1.00            
ATOM   2045   CB TYR A 277      11.053  10.460  25.116  4.00  1.00            
ATOM   2046   CG TYR A 277       9.963  11.463  24.989  4.00  1.00            
ATOM   2047  CD1 TYR A 277      10.274  12.791  25.134  4.00  1.00            
ATOM   2048  CD2 TYR A 277       8.659  11.100  24.741  4.00  1.00            
ATOM   2049  CE1 TYR A 277       9.309  13.758  25.024  4.00  1.00            
ATOM   2050  CE2 TYR A 277       7.685  12.064  24.629  4.00  1.00            
ATOM   2051   CZ TYR A 277       8.014  13.391  24.770  4.00  1.00            
ATOM   2052   OH TYR A 277       7.027  14.388  24.655  4.00  1.00            
ATOM   2053    C TYR A 277      10.106   9.362  27.062  4.00  1.00            
ATOM   2054    O TYR A 277      10.075   8.199  26.664  4.00  1.00            
ATOM   2055    N THR A 278       9.186   9.852  27.914  4.00  1.00            
ATOM   2056   CA THR A 278       8.179   8.966  28.414  4.00  1.00            
ATOM   2057   CB THR A 278       7.959   9.076  29.894  4.00  1.00            
ATOM   2058  OG1 THR A 278       7.488  10.373  30.224  4.00  1.00            
ATOM   2059  CG2 THR A 278       9.291   8.794  30.610  4.00  1.00            
ATOM   2060    C THR A 278       6.890   9.292  27.759  4.00  1.00            
ATOM   2061    O THR A 278       6.408  10.421  27.829  4.00  1.00            
ATOM   2062    N LEU A 279       6.305   8.294  27.075  4.00  1.00            
ATOM   2063   CA LEU A 279       5.015   8.541  26.530  4.00  1.00            
ATOM   2064   CB LEU A 279       4.839   8.172  25.041  4.00  1.00            
ATOM   2065   CG LEU A 279       5.210   6.733  24.658  4.00  1.00            
ATOM   2066  CD1 LEU A 279       6.695   6.455  24.940  4.00  1.00            
ATOM   2067  CD2 LEU A 279       4.235   5.721  25.275  4.00  1.00            
ATOM   2068    C LEU A 279       4.048   7.802  27.402  4.00  1.00            
ATOM   2069    O LEU A 279       4.313   6.683  27.839  4.00  1.00            
ATOM   2070    N THR A 280       2.908   8.447  27.719  1.00  1.00            
ATOM   2071   CA THR A 280       1.951   7.887  28.631  1.00  1.00            
ATOM   2072   CB THR A 280       1.244   8.974  29.406  1.00  1.00            
ATOM   2073  OG1 THR A 280       2.211   9.798  30.040  1.00  1.00            
ATOM   2074  CG2 THR A 280       0.337   8.368  30.492  1.00  1.00            
ATOM   2075    C THR A 280       0.950   7.098  27.830  1.00  1.00            
ATOM   2076    O THR A 280       0.990   7.098  26.600  1.00  1.00            
ATOM   2077    N SER A 281       0.031   6.389  28.522  2.00  1.00            
ATOM   2078   CA SER A 281      -0.961   5.551  27.907  2.00  1.00            
ATOM   2079   CB SER A 281      -1.865   4.845  28.931  2.00  1.00            
ATOM   2080   OG SER A 281      -2.820   4.035  28.260  2.00  1.00            
ATOM   2081    C SER A 281      -1.838   6.381  27.025  2.00  1.00            
ATOM   2082    O SER A 281      -2.115   5.981  25.895  2.00  1.00            
ATOM   2083    N ALA A 282      -2.304   7.559  27.496  2.00  1.00            
ATOM   2084   CA ALA A 282      -3.119   8.335  26.602  2.00  1.00            
ATOM   2085   CB ALA A 282      -3.929   9.434  27.310  2.00  1.00            
ATOM   2086    C ALA A 282      -2.146   9.003  25.699  2.00  1.00            
ATOM   2087    O ALA A 282      -1.764  10.153  25.906  2.00  1.00            
ATOM   2088    N ASP A 283      -1.741   8.254  24.659  2.00  1.00            
ATOM   2089   CA ASP A 283      -0.800   8.658  23.664  2.00  1.00            
ATOM   2090   CB ASP A 283       0.648   8.771  24.181  2.00  1.00            
ATOM   2091   CG ASP A 283       0.805  10.070  24.960  2.00  1.00            
ATOM   2092  OD1 ASP A 283       0.198  11.090  24.534  2.00  1.00            
ATOM   2093  OD2 ASP A 283       1.526  10.062  25.993  2.00  1.00            
ATOM   2094    C ASP A 283      -0.806   7.551  22.686  2.00  1.00            
ATOM   2095    O ASP A 283      -1.384   7.641  21.605  2.00  1.00            
ATOM   2096    N TYR A 284      -0.156   6.448  23.087  2.00  1.00            
ATOM   2097   CA TYR A 284      -0.071   5.319  22.233  2.00  1.00            
ATOM   2098   CB TYR A 284       0.910   4.226  22.704  2.00  1.00            
ATOM   2099   CG TYR A 284       0.629   3.827  24.108  2.00  1.00            
ATOM   2100  CD1 TYR A 284      -0.356   2.915  24.406  2.00  1.00            
ATOM   2101  CD2 TYR A 284       1.379   4.365  25.127  2.00  1.00            
ATOM   2102  CE1 TYR A 284      -0.594   2.552  25.711  2.00  1.00            
ATOM   2103  CE2 TYR A 284       1.147   4.007  26.432  2.00  1.00            
ATOM   2104   CZ TYR A 284       0.159   3.099  26.722  2.00  1.00            
ATOM   2105   OH TYR A 284      -0.078   2.734  28.064  2.00  1.00            
ATOM   2106    C TYR A 284      -1.435   4.745  21.987  2.00  1.00            
ATOM   2107    O TYR A 284      -1.754   4.367  20.861  2.00  1.00            
ATOM   2108    N VAL A 285      -2.292   4.686  23.023  4.00  1.00            
ATOM   2109   CA VAL A 285      -3.573   4.056  22.860  4.00  1.00            
ATOM   2110   CB VAL A 285      -4.166   3.571  24.152  4.00  1.00            
ATOM   2111  CG1 VAL A 285      -4.442   4.787  25.051  4.00  1.00            
ATOM   2112  CG2 VAL A 285      -5.418   2.737  23.830  4.00  1.00            
ATOM   2113    C VAL A 285      -4.576   4.955  22.229  4.00  1.00            
ATOM   2114    O VAL A 285      -4.565   6.171  22.418  4.00  1.00            
ATOM   2115    N PHE A 286      -5.470   4.340  21.428  1.00  1.00            
ATOM   2116   CA PHE A 286      -6.569   5.053  20.858  1.00  1.00            
ATOM   2117   CB PHE A 286      -6.984   4.558  19.460  1.00  1.00            
ATOM   2118   CG PHE A 286      -8.094   5.423  18.962  1.00  1.00            
ATOM   2119  CD1 PHE A 286      -7.822   6.634  18.365  1.00  1.00            
ATOM   2120  CD2 PHE A 286      -9.406   5.025  19.082  1.00  1.00            
ATOM   2121  CE1 PHE A 286      -8.840   7.435  17.901  1.00  1.00            
ATOM   2122  CE2 PHE A 286     -10.428   5.822  18.619  1.00  1.00            
ATOM   2123   CZ PHE A 286     -10.147   7.030  18.028  1.00  1.00            
ATOM   2124    C PHE A 286      -7.694   4.779  21.795  1.00  1.00            
ATOM   2125    O PHE A 286      -8.160   3.647  21.887  1.00  1.00            
ATOM   2126    N GLN A 287      -8.152   5.805  22.538  1.00  1.00            
ATOM   2127   CA GLN A 287      -9.200   5.548  23.480  1.00  1.00            
ATOM   2128   CB GLN A 287      -9.182   6.523  24.669  1.00  1.00            
ATOM   2129   CG GLN A 287      -7.899   6.453  25.500  1.00  1.00            
ATOM   2130   CD GLN A 287      -8.013   7.468  26.629  1.00  1.00            
ATOM   2131  OE1 GLN A 287      -8.453   7.145  27.732  1.00  1.00            
ATOM   2132  NE2 GLN A 287      -7.610   8.737  26.346  1.00  1.00            
ATOM   2133    C GLN A 287     -10.480   5.781  22.755  1.00  1.00            
ATOM   2134    O GLN A 287     -11.157   6.785  22.976  1.00  1.00            
ATOM   2135    N GLU A 288     -10.845   4.851  21.855  1.00  1.00            
ATOM   2136   CA GLU A 288     -12.068   5.027  21.136  1.00  1.00            
ATOM   2137   CB GLU A 288     -12.290   3.960  20.052  1.00  1.00            
ATOM   2138   CG GLU A 288     -13.535   4.212  19.202  1.00  1.00            
ATOM   2139   CD GLU A 288     -13.636   3.092  18.176  1.00  1.00            
ATOM   2140  OE1 GLU A 288     -12.801   2.151  18.244  1.00  1.00            
ATOM   2141  OE2 GLU A 288     -14.550   3.163  17.311  1.00  1.00            
ATOM   2142    C GLU A 288     -13.182   4.914  22.123  1.00  1.00            
ATOM   2143    O GLU A 288     -14.088   5.745  22.148  1.00  1.00            
ATOM   2144    N SER A 289     -13.133   3.881  22.990  1.00  1.00            
ATOM   2145   CA SER A 289     -14.188   3.748  23.948  1.00  1.00            
ATOM   2146   CB SER A 289     -15.346   2.850  23.477  1.00  1.00            
ATOM   2147   OG SER A 289     -14.897   1.514  23.309  1.00  1.00            
ATOM   2148    C SER A 289     -13.639   3.140  25.200  1.00  1.00            
ATOM   2149    O SER A 289     -12.762   2.279  25.169  1.00  1.00            
ATOM   2150    N TYR A 290     -14.158   3.620  26.345  1.00  1.00            
ATOM   2151   CA TYR A 290     -13.796   3.195  27.665  1.00  1.00            
ATOM   2152   CB TYR A 290     -14.409   4.107  28.744  1.00  1.00            
ATOM   2153   CG TYR A 290     -13.898   3.711  30.088  1.00  1.00            
ATOM   2154  CD1 TYR A 290     -12.681   4.179  30.530  1.00  1.00            
ATOM   2155  CD2 TYR A 290     -14.633   2.887  30.910  1.00  1.00            
ATOM   2156  CE1 TYR A 290     -12.202   3.829  31.770  1.00  1.00            
ATOM   2157  CE2 TYR A 290     -14.158   2.533  32.151  1.00  1.00            
ATOM   2158   CZ TYR A 290     -12.942   3.004  32.584  1.00  1.00            
ATOM   2159   OH TYR A 290     -12.453   2.645  33.858  1.00  1.00            
ATOM   2160    C TYR A 290     -14.299   1.800  27.902  1.00  1.00            
ATOM   2161    O TYR A 290     -13.620   0.985  28.523  1.00  1.00            
ATOM   2162    N SER A 291     -15.508   1.492  27.386  1.00  1.00            
ATOM   2163   CA SER A 291     -16.213   0.267  27.664  1.00  1.00            
ATOM   2164   CB SER A 291     -17.431   0.042  26.752  1.00  1.00            
ATOM   2165   OG SER A 291     -18.072  -1.181  27.087  1.00  1.00            
ATOM   2166    C SER A 291     -15.322  -0.926  27.534  1.00  1.00            
ATOM   2167    O SER A 291     -14.497  -1.021  26.628  1.00  1.00            
ATOM   2168    N SER A 292     -15.489  -1.870  28.485  3.00  1.00            
ATOM   2169   CA SER A 292     -14.735  -3.088  28.570  3.00  1.00            
ATOM   2170   CB SER A 292     -15.039  -3.882  29.850  3.00  1.00            
ATOM   2171   OG SER A 292     -16.394  -4.309  29.849  3.00  1.00            
ATOM   2172    C SER A 292     -15.076  -3.961  27.407  3.00  1.00            
ATOM   2173    O SER A 292     -14.215  -4.660  26.873  3.00  1.00            
ATOM   2174    N LYS A 293     -16.346  -3.929  26.967  3.00  1.00            
ATOM   2175   CA LYS A 293     -16.768  -4.823  25.930  3.00  1.00            
ATOM   2176   CB LYS A 293     -18.261  -4.681  25.583  3.00  1.00            
ATOM   2177   CG LYS A 293     -19.195  -5.139  26.706  3.00  1.00            
ATOM   2178   CD LYS A 293     -20.654  -4.722  26.508  3.00  1.00            
ATOM   2179   CE LYS A 293     -21.579  -5.189  27.634  3.00  1.00            
ATOM   2180   NZ LYS A 293     -22.957  -4.706  27.390  3.00  1.00            
ATOM   2181    C LYS A 293     -15.992  -4.574  24.679  3.00  1.00            
ATOM   2182    O LYS A 293     -15.496  -5.512  24.059  3.00  1.00            
ATOM   2183    N LYS A 294     -15.841  -3.299  24.281  1.00  1.00            
ATOM   2184   CA LYS A 294     -15.162  -3.030  23.049  1.00  1.00            
ATOM   2185   CB LYS A 294     -15.446  -1.631  22.471  1.00  1.00            
ATOM   2186   CG LYS A 294     -16.894  -1.441  22.009  1.00  1.00            
ATOM   2187   CD LYS A 294     -17.264   0.018  21.731  1.00  1.00            
ATOM   2188   CE LYS A 294     -18.710   0.207  21.268  1.00  1.00            
ATOM   2189   NZ LYS A 294     -18.895  -0.376  19.919  1.00  1.00            
ATOM   2190    C LYS A 294     -13.706  -3.135  23.265  1.00  1.00            
ATOM   2191    O LYS A 294     -13.234  -3.082  24.394  1.00  1.00            
ATOM   2192    N LEU A 295     -12.960  -3.334  22.166  4.00  1.00            
ATOM   2193   CA LEU A 295     -11.543  -3.430  22.277  4.00  1.00            
ATOM   2194   CB LEU A 295     -10.961  -4.695  21.626  4.00  1.00            
ATOM   2195   CG LEU A 295     -11.496  -6.006  22.229  4.00  1.00            
ATOM   2196  CD1 LEU A 295     -13.005  -6.158  21.982  4.00  1.00            
ATOM   2197  CD2 LEU A 295     -10.686  -7.214  21.730  4.00  1.00            
ATOM   2198    C LEU A 295     -10.963  -2.270  21.520  4.00  1.00            
ATOM   2199    O LEU A 295     -11.534  -1.821  20.527  4.00  1.00            
ATOM   2200    N CYS A 296      -9.813  -1.738  21.988  4.00  1.00            
ATOM   2201   CA CYS A 296      -9.168  -0.657  21.293  4.00  1.00            
ATOM   2202   CB CYS A 296      -8.696   0.509  22.182  4.00  1.00            
ATOM   2203   SG CYS A 296     -10.035   1.635  22.676  4.00  1.00            
ATOM   2204    C CYS A 296      -7.949  -1.207  20.628  4.00  1.00            
ATOM   2205    O CYS A 296      -7.544  -2.341  20.882  4.00  1.00            
ATOM   2206    N THR A 297      -7.350  -0.403  19.730  4.00  1.00            
ATOM   2207   CA THR A 297      -6.169  -0.799  19.020  4.00  1.00            
ATOM   2208   CB THR A 297      -6.326  -0.685  17.533  4.00  1.00            
ATOM   2209  OG1 THR A 297      -7.412  -1.492  17.100  4.00  1.00            
ATOM   2210  CG2 THR A 297      -5.026  -1.141  16.855  4.00  1.00            
ATOM   2211    C THR A 297      -5.105   0.133  19.453  4.00  1.00            
ATOM   2212    O THR A 297      -5.379   1.276  19.818  4.00  1.00            
ATOM   2213    N LEU A 298      -3.850  -0.338  19.459  4.00  1.00            
ATOM   2214   CA LEU A 298      -2.863   0.573  19.921  4.00  1.00            
ATOM   2215   CB LEU A 298      -2.145   0.143  21.205  4.00  1.00            
ATOM   2216   CG LEU A 298      -3.068   0.252  22.431  4.00  1.00            
ATOM   2217  CD1 LEU A 298      -4.334  -0.595  22.240  4.00  1.00            
ATOM   2218  CD2 LEU A 298      -2.321  -0.060  23.738  4.00  1.00            
ATOM   2219    C LEU A 298      -1.890   0.903  18.841  4.00  1.00            
ATOM   2220    O LEU A 298      -1.764   0.205  17.837  4.00  1.00            
ATOM   2221    N ALA A 299      -1.182   2.024  19.055  1.00  1.00            
ATOM   2222   CA ALA A 299      -0.296   2.641  18.115  1.00  1.00            
ATOM   2223   CB ALA A 299       0.308   3.954  18.643  1.00  1.00            
ATOM   2224    C ALA A 299       0.861   1.745  17.734  1.00  1.00            
ATOM   2225    O ALA A 299       1.236   1.712  16.568  1.00  1.00            
ATOM   2226    N ILE A 300       1.418   0.925  18.651  4.00  1.00            
ATOM   2227   CA ILE A 300       2.742   0.394  18.405  4.00  1.00            
ATOM   2228   CB ILE A 300       3.209  -0.536  19.495  4.00  1.00            
ATOM   2229  CG1 ILE A 300       3.391   0.215  20.824  4.00  1.00            
ATOM   2230  CG2 ILE A 300       4.497  -1.218  19.013  4.00  1.00            
ATOM   2231  CD1 ILE A 300       3.601  -0.714  22.021  4.00  1.00            
ATOM   2232    C ILE A 300       2.978  -0.340  17.097  4.00  1.00            
ATOM   2233    O ILE A 300       3.797   0.105  16.298  4.00  1.00            
ATOM   2234    N HIS A 301       2.277  -1.438  16.778  4.00  1.00            
ATOM   2235   CA HIS A 301       2.558  -2.125  15.534  4.00  1.00            
ATOM   2236  ND1 HIS A 301       3.072  -2.712  12.299  4.00  1.00            
ATOM   2237   CG HIS A 301       2.079  -2.167  13.080  4.00  1.00            
ATOM   2238   CB HIS A 301       2.308  -1.286  14.271  4.00  1.00            
ATOM   2239  NE2 HIS A 301       1.141  -3.444  11.474  4.00  1.00            
ATOM   2240  CD2 HIS A 301       0.905  -2.623  12.562  4.00  1.00            
ATOM   2241  CE1 HIS A 301       2.456  -3.466  11.354  4.00  1.00            
ATOM   2242    C HIS A 301       3.945  -2.689  15.497  4.00  1.00            
ATOM   2243    O HIS A 301       4.851  -2.208  16.175  4.00  1.00            
ATOM   2244    N ALA A 302       4.120  -3.770  14.700  4.00  1.00            
ATOM   2245   CA ALA A 302       5.398  -4.408  14.550  4.00  1.00            
ATOM   2246   CB ALA A 302       5.412  -5.875  15.013  4.00  1.00            
ATOM   2247    C ALA A 302       5.749  -4.401  13.104  4.00  1.00            
ATOM   2248    O ALA A 302       4.935  -4.754  12.253  4.00  1.00            
ATOM   2249    N MET A 303       6.987  -3.974  12.786  1.00  1.00            
ATOM   2250   CA MET A 303       7.401  -3.989  11.418  1.00  1.00            
ATOM   2251   CB MET A 303       7.248  -2.632  10.706  1.00  1.00            
ATOM   2252   CG MET A 303       5.804  -2.295  10.327  1.00  1.00            
ATOM   2253   SD MET A 303       5.208  -3.131   8.824  1.00  1.00            
ATOM   2254   CE MET A 303       5.294  -4.815   9.494  1.00  1.00            
ATOM   2255    C MET A 303       8.842  -4.360  11.359  1.00  1.00            
ATOM   2256    O MET A 303       9.684  -3.743  12.010  1.00  1.00            
ATOM   2257    N ASP A 304       9.158  -5.407  10.575  1.00  1.00            
ATOM   2258   CA ASP A 304      10.530  -5.761  10.387  1.00  1.00            
ATOM   2259   CB ASP A 304      10.732  -7.180   9.822  1.00  1.00            
ATOM   2260   CG ASP A 304      10.402  -8.192  10.910  1.00  1.00            
ATOM   2261  OD1 ASP A 304      11.032  -8.115  11.998  1.00  1.00            
ATOM   2262  OD2 ASP A 304       9.525  -9.062  10.663  1.00  1.00            
ATOM   2263    C ASP A 304      11.027  -4.798   9.362  1.00  1.00            
ATOM   2264    O ASP A 304      10.246  -4.255   8.583  1.00  1.00            
ATOM   2265    N ILE A 305      12.346  -4.542   9.343  1.00  1.00            
ATOM   2266   CA ILE A 305      12.870  -3.624   8.379  1.00  1.00            
ATOM   2267   CB ILE A 305      13.445  -2.382   8.994  1.00  1.00            
ATOM   2268  CG1 ILE A 305      12.376  -1.657   9.828  1.00  1.00            
ATOM   2269  CG2 ILE A 305      14.014  -1.524   7.856  1.00  1.00            
ATOM   2270  CD1 ILE A 305      11.158  -1.221   9.017  1.00  1.00            
ATOM   2271    C ILE A 305      13.997  -4.345   7.710  1.00  1.00            
ATOM   2272    O ILE A 305      14.589  -5.264   8.274  1.00  1.00            
ATOM   2273    N PRO A 306      14.279  -3.965   6.501  1.00  1.00            
ATOM   2274   CA PRO A 306      15.344  -4.604   5.779  1.00  1.00            
ATOM   2275   CD PRO A 306      13.211  -3.526   5.616  1.00  1.00            
ATOM   2276   CB PRO A 306      15.125  -4.248   4.306  1.00  1.00            
ATOM   2277   CG PRO A 306      13.603  -4.026   4.217  1.00  1.00            
ATOM   2278    C PRO A 306      16.672  -4.150   6.303  1.00  1.00            
ATOM   2279    O PRO A 306      16.742  -3.194   7.074  1.00  1.00            
ATOM   2280    N PRO A 307      17.691  -4.843   5.893  3.00  1.00            
ATOM   2281   CA PRO A 307      19.044  -4.584   6.306  3.00  1.00            
ATOM   2282   CD PRO A 307      17.514  -6.222   5.470  3.00  1.00            
ATOM   2283   CB PRO A 307      19.824  -5.869   6.030  3.00  1.00            
ATOM   2284   CG PRO A 307      18.924  -6.688   5.095  3.00  1.00            
ATOM   2285    C PRO A 307      19.824  -3.366   5.933  3.00  1.00            
ATOM   2286    O PRO A 307      20.765  -3.122   6.690  3.00  1.00            
ATOM   2287    N PRO A 308      19.602  -2.620   4.892  3.00  1.00            
ATOM   2288   CA PRO A 308      20.471  -1.494   4.700  3.00  1.00            
ATOM   2289   CD PRO A 308      19.089  -3.138   3.633  3.00  1.00            
ATOM   2290   CB PRO A 308      20.120  -0.944   3.324  3.00  1.00            
ATOM   2291   CG PRO A 308      19.668  -2.203   2.555  3.00  1.00            
ATOM   2292    C PRO A 308      20.282  -0.570   5.846  3.00  1.00            
ATOM   2293    O PRO A 308      21.235   0.081   6.271  3.00  1.00            
ATOM   2294    N THR A 309      19.036  -0.482   6.326  3.00  1.00            
ATOM   2295   CA THR A 309      18.768   0.226   7.530  3.00  1.00            
ATOM   2296   CB THR A 309      18.127   1.568   7.301  3.00  1.00            
ATOM   2297  OG1 THR A 309      16.915   1.437   6.570  3.00  1.00            
ATOM   2298  CG2 THR A 309      19.117   2.451   6.523  3.00  1.00            
ATOM   2299    C THR A 309      17.820  -0.665   8.271  3.00  1.00            
ATOM   2300    O THR A 309      16.625  -0.692   7.983  3.00  1.00            
ATOM   2301    N GLY A 310      18.322  -1.446   9.247  1.00  1.00            
ATOM   2302   CA GLY A 310      17.402  -2.298   9.941  1.00  1.00            
ATOM   2303    C GLY A 310      18.081  -3.591  10.282  1.00  1.00            
ATOM   2304    O GLY A 310      19.230  -3.807   9.899  1.00  1.00            
ATOM   2305    N PRO A 311      17.418  -4.467  11.010  1.00  1.00            
ATOM   2306   CA PRO A 311      16.090  -4.214  11.503  1.00  1.00            
ATOM   2307   CD PRO A 311      17.678  -5.892  10.874  1.00  1.00            
ATOM   2308   CB PRO A 311      15.596  -5.534  12.086  1.00  1.00            
ATOM   2309   CG PRO A 311      16.363  -6.590  11.268  1.00  1.00            
ATOM   2310    C PRO A 311      16.161  -3.083  12.479  1.00  1.00            
ATOM   2311    O PRO A 311      17.095  -3.043  13.279  1.00  1.00            
ATOM   2312    N THR A 312      15.197  -2.145  12.419  1.00  1.00            
ATOM   2313   CA THR A 312      15.262  -0.998  13.272  1.00  1.00            
ATOM   2314   CB THR A 312      15.681   0.240  12.540  1.00  1.00            
ATOM   2315  OG1 THR A 312      14.743   0.533  11.515  1.00  1.00            
ATOM   2316  CG2 THR A 312      17.073   0.004  11.929  1.00  1.00            
ATOM   2317    C THR A 312      13.898  -0.740  13.814  1.00  1.00            
ATOM   2318    O THR A 312      12.899  -1.257  13.316  1.00  1.00            
ATOM   2319    N TRP A 313      13.843   0.066  14.889  4.00  1.00            
ATOM   2320   CA TRP A 313      12.609   0.478  15.484  4.00  1.00            
ATOM   2321   CB TRP A 313      12.750   0.685  17.004  4.00  1.00            
ATOM   2322   CG TRP A 313      11.507   1.124  17.741  4.00  1.00            
ATOM   2323  CD2 TRP A 313      10.672   0.246  18.515  4.00  1.00            
ATOM   2324  CD1 TRP A 313      10.977   2.372  17.869  4.00  1.00            
ATOM   2325  NE1 TRP A 313       9.855   2.329  18.660  4.00  1.00            
ATOM   2326  CE2 TRP A 313       9.657   1.027  19.068  4.00  1.00            
ATOM   2327  CE3 TRP A 313      10.743  -1.098  18.744  4.00  1.00            
ATOM   2328  CZ2 TRP A 313       8.694   0.474  19.860  4.00  1.00            
ATOM   2329  CZ3 TRP A 313       9.770  -1.653  19.545  4.00  1.00            
ATOM   2330  CH2 TRP A 313       8.765  -0.883  20.092  4.00  1.00            
ATOM   2331    C TRP A 313      12.371   1.837  14.889  4.00  1.00            
ATOM   2332    O TRP A 313      13.268   2.679  14.906  4.00  1.00            
ATOM   2333    N ALA A 314      11.171   2.105  14.329  4.00  1.00            
ATOM   2334   CA ALA A 314      10.988   3.395  13.716  4.00  1.00            
ATOM   2335   CB ALA A 314      10.385   3.329  12.302  4.00  1.00            
ATOM   2336    C ALA A 314      10.051   4.210  14.561  4.00  1.00            
ATOM   2337    O ALA A 314       8.967   3.752  14.920  4.00  1.00            
ATOM   2338    N LEU A 315      10.464   5.451  14.909  4.00  1.00            
ATOM   2339   CA LEU A 315       9.608   6.369  15.614  4.00  1.00            
ATOM   2340   CB LEU A 315      10.331   7.622  16.145  4.00  1.00            
ATOM   2341   CG LEU A 315      11.453   7.337  17.164  4.00  1.00            
ATOM   2342  CD1 LEU A 315      12.106   8.642  17.646  4.00  1.00            
ATOM   2343  CD2 LEU A 315      10.959   6.454  18.319  4.00  1.00            
ATOM   2344    C LEU A 315       8.685   6.811  14.527  4.00  1.00            
ATOM   2345    O LEU A 315       8.994   6.644  13.348  4.00  1.00            
ATOM   2346    N GLY A 316       7.509   7.353  14.871  1.00  1.00            
ATOM   2347   CA GLY A 316       6.630   7.728  13.808  1.00  1.00            
ATOM   2348    C GLY A 316       5.818   8.882  14.300  1.00  1.00            
ATOM   2349    O GLY A 316       6.290   9.707  15.081  1.00  1.00            
ATOM   2350    N ALA A 317       4.558   8.957  13.834  2.00  1.00            
ATOM   2351   CA ALA A 317       3.656  10.002  14.217  2.00  1.00            
ATOM   2352   CB ALA A 317       2.265   9.830  13.585  2.00  1.00            
ATOM   2353    C ALA A 317       3.491   9.890  15.707  2.00  1.00            
ATOM   2354    O ALA A 317       3.406  10.901  16.404  2.00  1.00            
ATOM   2355    N THR A 318       3.471   8.647  16.238  2.00  1.00            
ATOM   2356   CA THR A 318       3.209   8.444  17.639  2.00  1.00            
ATOM   2357   CB THR A 318       3.324   7.008  18.055  2.00  1.00            
ATOM   2358  OG1 THR A 318       2.401   6.212  17.326  2.00  1.00            
ATOM   2359  CG2 THR A 318       3.036   6.910  19.563  2.00  1.00            
ATOM   2360    C THR A 318       4.180   9.216  18.463  2.00  1.00            
ATOM   2361    O THR A 318       3.777  10.049  19.274  2.00  1.00            
ATOM   2362    N PHE A 319       5.492   8.995  18.280  2.00  1.00            
ATOM   2363   CA PHE A 319       6.354   9.734  19.146  2.00  1.00            
ATOM   2364   CB PHE A 319       7.844   9.345  19.084  2.00  1.00            
ATOM   2365   CG PHE A 319       8.019   8.010  19.723  2.00  1.00            
ATOM   2366  CD1 PHE A 319       8.088   7.885  21.092  2.00  1.00            
ATOM   2367  CD2 PHE A 319       8.105   6.878  18.953  2.00  1.00            
ATOM   2368  CE1 PHE A 319       8.245   6.653  21.683  2.00  1.00            
ATOM   2369  CE2 PHE A 319       8.262   5.641  19.533  2.00  1.00            
ATOM   2370   CZ PHE A 319       8.333   5.527  20.900  2.00  1.00            
ATOM   2371    C PHE A 319       6.277  11.205  18.825  2.00  1.00            
ATOM   2372    O PHE A 319       6.019  12.018  19.711  2.00  1.00            
ATOM   2373    N ILE A 320       6.428  11.593  17.538  2.00  1.00            
ATOM   2374   CA ILE A 320       6.481  13.002  17.233  2.00  1.00            
ATOM   2375   CB ILE A 320       7.215  13.311  15.960  2.00  1.00            
ATOM   2376  CG1 ILE A 320       8.682  12.862  16.056  2.00  1.00            
ATOM   2377  CG2 ILE A 320       7.050  14.814  15.679  2.00  1.00            
ATOM   2378  CD1 ILE A 320       8.858  11.344  16.113  2.00  1.00            
ATOM   2379    C ILE A 320       5.089  13.460  17.058  2.00  1.00            
ATOM   2380    O ILE A 320       4.490  13.413  15.986  2.00  1.00            
ATOM   2381    N ARG A 321       4.567  13.897  18.200  3.00  1.00            
ATOM   2382   CA ARG A 321       3.299  14.476  18.440  3.00  1.00            
ATOM   2383   CB ARG A 321       2.189  13.465  18.766  3.00  1.00            
ATOM   2384   CG ARG A 321       0.836  14.138  19.016  3.00  1.00            
ATOM   2385   CD ARG A 321      -0.011  13.448  20.088  3.00  1.00            
ATOM   2386   NE ARG A 321      -0.267  12.048  19.651  3.00  1.00            
ATOM   2387   CZ ARG A 321      -0.088  11.028  20.541  3.00  1.00            
ATOM   2388  NH1 ARG A 321       0.371  11.299  21.798  3.00  1.00            
ATOM   2389  NH2 ARG A 321      -0.361   9.742  20.176  3.00  1.00            
ATOM   2390    C ARG A 321       3.629  15.115  19.741  3.00  1.00            
ATOM   2391    O ARG A 321       3.709  16.336  19.872  3.00  1.00            
ATOM   2392    N LYS A 322       3.854  14.238  20.741  3.00  1.00            
ATOM   2393   CA LYS A 322       4.270  14.629  22.051  3.00  1.00            
ATOM   2394   CB LYS A 322       4.319  13.451  23.037  3.00  1.00            
ATOM   2395   CG LYS A 322       4.298  13.889  24.503  3.00  1.00            
ATOM   2396   CD LYS A 322       4.057  12.745  25.491  3.00  1.00            
ATOM   2397   CE LYS A 322       4.039  13.197  26.953  3.00  1.00            
ATOM   2398   NZ LYS A 322       3.801  12.036  27.839  3.00  1.00            
ATOM   2399    C LYS A 322       5.647  15.233  21.937  3.00  1.00            
ATOM   2400    O LYS A 322       5.916  16.286  22.513  3.00  1.00            
ATOM   2401    N PHE A 323       6.553  14.586  21.165  4.00  1.00            
ATOM   2402   CA PHE A 323       7.891  15.085  20.946  4.00  1.00            
ATOM   2403   CB PHE A 323       8.847  14.121  20.208  4.00  1.00            
ATOM   2404   CG PHE A 323       9.247  12.879  20.930  4.00  1.00            
ATOM   2405  CD1 PHE A 323       8.369  11.838  21.100  4.00  1.00            
ATOM   2406  CD2 PHE A 323      10.538  12.728  21.380  4.00  1.00            
ATOM   2407  CE1 PHE A 323       8.755  10.684  21.736  4.00  1.00            
ATOM   2408  CE2 PHE A 323      10.934  11.576  22.018  4.00  1.00            
ATOM   2409   CZ PHE A 323      10.040  10.550  22.198  4.00  1.00            
ATOM   2410    C PHE A 323       7.757  16.149  19.897  4.00  1.00            
ATOM   2411    O PHE A 323       6.780  16.180  19.150  4.00  1.00            
ATOM   2412    N TYR A 324       8.740  17.068  19.837  4.00  1.00            
ATOM   2413   CA TYR A 324       8.839  18.030  18.773  4.00  1.00            
ATOM   2414   CB TYR A 324       8.951  19.474  19.288  4.00  1.00            
ATOM   2415   CG TYR A 324       9.043  20.407  18.130  4.00  1.00            
ATOM   2416  CD1 TYR A 324       7.898  20.871  17.526  4.00  1.00            
ATOM   2417  CD2 TYR A 324      10.264  20.822  17.651  4.00  1.00            
ATOM   2418  CE1 TYR A 324       7.969  21.736  16.460  4.00  1.00            
ATOM   2419  CE2 TYR A 324      10.341  21.687  16.584  4.00  1.00            
ATOM   2420   CZ TYR A 324       9.192  22.147  15.989  4.00  1.00            
ATOM   2421   OH TYR A 324       9.260  23.036  14.896  4.00  1.00            
ATOM   2422    C TYR A 324      10.159  17.671  18.176  4.00  1.00            
ATOM   2423    O TYR A 324      11.171  17.666  18.875  4.00  1.00            
ATOM   2424    N THR A 325      10.200  17.342  16.874  4.00  1.00            
ATOM   2425   CA THR A 325      11.462  16.891  16.371  4.00  1.00            
ATOM   2426   CB THR A 325      11.381  15.569  15.666  4.00  1.00            
ATOM   2427  OG1 THR A 325      12.684  15.098  15.357  4.00  1.00            
ATOM   2428  CG2 THR A 325      10.556  15.745  14.380  4.00  1.00            
ATOM   2429    C THR A 325      11.996  17.886  15.393  4.00  1.00            
ATOM   2430    O THR A 325      11.269  18.395  14.542  4.00  1.00            
ATOM   2431    N GLU A 326      13.301  18.204  15.523  4.00  1.00            
ATOM   2432   CA GLU A 326      13.953  19.091  14.604  4.00  1.00            
ATOM   2433   CB GLU A 326      14.634  20.289  15.287  4.00  1.00            
ATOM   2434   CG GLU A 326      15.129  21.346  14.301  4.00  1.00            
ATOM   2435   CD GLU A 326      15.695  22.513  15.098  4.00  1.00            
ATOM   2436  OE1 GLU A 326      14.968  23.027  15.989  4.00  1.00            
ATOM   2437  OE2 GLU A 326      16.861  22.906  14.827  4.00  1.00            
ATOM   2438    C GLU A 326      15.013  18.264  13.931  4.00  1.00            
ATOM   2439    O GLU A 326      15.842  17.653  14.597  4.00  1.00            
ATOM   2440    N PHE A 327      15.007  18.194  12.583  4.00  1.00            
ATOM   2441   CA PHE A 327      15.996  17.426  11.869  4.00  1.00            
ATOM   2442   CB PHE A 327      15.397  16.701  10.648  4.00  1.00            
ATOM   2443   CG PHE A 327      16.496  16.098   9.842  4.00  1.00            
ATOM   2444  CD1 PHE A 327      17.037  14.879  10.174  4.00  1.00            
ATOM   2445  CD2 PHE A 327      16.978  16.759   8.735  4.00  1.00            
ATOM   2446  CE1 PHE A 327      18.047  14.331   9.419  4.00  1.00            
ATOM   2447  CE2 PHE A 327      17.987  16.217   7.975  4.00  1.00            
ATOM   2448   CZ PHE A 327      18.524  14.999   8.317  4.00  1.00            
ATOM   2449    C PHE A 327      16.999  18.408  11.367  4.00  1.00            
ATOM   2450    O PHE A 327      16.656  19.344  10.647  4.00  1.00            
ATOM   2451    N ASP A 328      18.278  18.221  11.744  4.00  1.00            
ATOM   2452   CA ASP A 328      19.273  19.170  11.345  4.00  1.00            
ATOM   2453   CB ASP A 328      20.145  19.652  12.517  4.00  1.00            
ATOM   2454   CG ASP A 328      21.009  20.805  12.029  4.00  1.00            
ATOM   2455  OD1 ASP A 328      20.945  21.122  10.811  4.00  1.00            
ATOM   2456  OD2 ASP A 328      21.744  21.387  12.871  4.00  1.00            
ATOM   2457    C ASP A 328      20.191  18.524  10.338  4.00  1.00            
ATOM   2458    O ASP A 328      20.803  17.497  10.618  4.00  1.00            
ATOM   2459    N ARG A 329      20.243  19.073   9.105  3.00  1.00            
ATOM   2460   CA ARG A 329      21.113  18.608   8.049  3.00  1.00            
ATOM   2461   CB ARG A 329      20.701  19.144   6.667  3.00  1.00            
ATOM   2462   CG ARG A 329      19.322  18.662   6.212  3.00  1.00            
ATOM   2463   CD ARG A 329      18.916  19.182   4.831  3.00  1.00            
ATOM   2464   NE ARG A 329      19.669  18.392   3.818  3.00  1.00            
ATOM   2465   CZ ARG A 329      19.176  17.195   3.384  3.00  1.00            
ATOM   2466  NH1 ARG A 329      17.994  16.724   3.881  3.00  1.00            
ATOM   2467  NH2 ARG A 329      19.863  16.468   2.456  3.00  1.00            
ATOM   2468    C ARG A 329      22.544  19.020   8.263  3.00  1.00            
ATOM   2469    O ARG A 329      23.452  18.236   7.994  3.00  1.00            
ATOM   2470    N ARG A 330      22.781  20.254   8.766  3.00  1.00            
ATOM   2471   CA ARG A 330      24.119  20.798   8.841  3.00  1.00            
ATOM   2472   CB ARG A 330      24.158  22.148   9.574  3.00  1.00            
ATOM   2473   CG ARG A 330      25.559  22.753   9.673  3.00  1.00            
ATOM   2474   CD ARG A 330      25.600  24.054  10.477  3.00  1.00            
ATOM   2475   NE ARG A 330      27.013  24.525  10.491  3.00  1.00            
ATOM   2476   CZ ARG A 330      27.482  25.297   9.468  3.00  1.00            
ATOM   2477  NH1 ARG A 330      26.651  25.644   8.441  3.00  1.00            
ATOM   2478  NH2 ARG A 330      28.780  25.720   9.471  3.00  1.00            
ATOM   2479    C ARG A 330      24.963  19.841   9.621  3.00  1.00            
ATOM   2480    O ARG A 330      26.024  19.419   9.161  3.00  1.00            
ATOM   2481    N ASN A 331      24.501  19.455  10.823  3.00  1.00            
ATOM   2482   CA ASN A 331      25.185  18.447  11.576  3.00  1.00            
ATOM   2483   CB ASN A 331      25.441  18.828  13.044  3.00  1.00            
ATOM   2484   CG ASN A 331      26.468  19.951  13.071  3.00  1.00            
ATOM   2485  OD1 ASN A 331      26.194  21.048  13.555  3.00  1.00            
ATOM   2486  ND2 ASN A 331      27.687  19.672  12.537  3.00  1.00            
ATOM   2487    C ASN A 331      24.196  17.339  11.574  3.00  1.00            
ATOM   2488    O ASN A 331      23.025  17.608  11.813  3.00  1.00            
ATOM   2489    N ASN A 332      24.608  16.086  11.281  3.00  1.00            
ATOM   2490   CA ASN A 332      23.631  15.032  11.263  3.00  1.00            
ATOM   2491   CB ASN A 332      24.204  13.668  10.845  3.00  1.00            
ATOM   2492   CG ASN A 332      24.611  13.768   9.383  3.00  1.00            
ATOM   2493  OD1 ASN A 332      25.787  13.649   9.044  3.00  1.00            
ATOM   2494  ND2 ASN A 332      23.612  13.998   8.489  3.00  1.00            
ATOM   2495    C ASN A 332      23.170  14.927  12.662  3.00  1.00            
ATOM   2496    O ASN A 332      23.847  14.362  13.520  3.00  1.00            
ATOM   2497    N ARG A 333      21.990  15.501  12.927  4.00  1.00            
ATOM   2498   CA ARG A 333      21.546  15.507  14.271  4.00  1.00            
ATOM   2499   CB ARG A 333      22.048  16.720  15.074  4.00  1.00            
ATOM   2500   CG ARG A 333      23.566  16.735  15.261  4.00  1.00            
ATOM   2501   CD ARG A 333      24.077  17.899  16.113  4.00  1.00            
ATOM   2502   NE ARG A 333      25.558  17.761  16.213  4.00  1.00            
ATOM   2503   CZ ARG A 333      26.283  18.670  16.928  4.00  1.00            
ATOM   2504  NH1 ARG A 333      25.652  19.715  17.538  4.00  1.00            
ATOM   2505  NH2 ARG A 333      27.637  18.532  17.034  4.00  1.00            
ATOM   2506    C ARG A 333      20.078  15.563  14.266  4.00  1.00            
ATOM   2507    O ARG A 333      19.454  16.178  13.403  4.00  1.00            
ATOM   2508    N ILE A 334      19.489  14.880  15.248  4.00  1.00            
ATOM   2509   CA ILE A 334      18.085  14.991  15.379  4.00  1.00            
ATOM   2510   CB ILE A 334      17.352  13.684  15.442  4.00  1.00            
ATOM   2511  CG1 ILE A 334      15.842  13.940  15.582  4.00  1.00            
ATOM   2512  CG2 ILE A 334      17.955  12.817  16.553  4.00  1.00            
ATOM   2513  CD1 ILE A 334      14.985  12.696  15.361  4.00  1.00            
ATOM   2514    C ILE A 334      17.876  15.667  16.697  4.00  1.00            
ATOM   2515    O ILE A 334      18.425  15.253  17.717  4.00  1.00            
ATOM   2516    N GLY A 335      17.096  16.761  16.703  4.00  1.00            
ATOM   2517   CA GLY A 335      16.845  17.480  17.914  4.00  1.00            
ATOM   2518    C GLY A 335      15.670  16.851  18.565  4.00  1.00            
ATOM   2519    O GLY A 335      15.101  15.881  18.067  4.00  1.00            
ATOM   2520    N PHE A 336      15.278  17.414  19.716  4.00  1.00            
ATOM   2521   CA PHE A 336      14.197  16.861  20.459  4.00  1.00            
ATOM   2522   CB PHE A 336      14.708  15.775  21.430  4.00  1.00            
ATOM   2523   CG PHE A 336      13.712  15.553  22.510  4.00  1.00            
ATOM   2524  CD1 PHE A 336      12.568  14.823  22.294  4.00  1.00            
ATOM   2525  CD2 PHE A 336      13.941  16.089  23.756  4.00  1.00            
ATOM   2526  CE1 PHE A 336      11.668  14.641  23.316  4.00  1.00            
ATOM   2527  CE2 PHE A 336      13.045  15.907  24.781  4.00  1.00            
ATOM   2528   CZ PHE A 336      11.903  15.180  24.558  4.00  1.00            
ATOM   2529    C PHE A 336      13.568  17.955  21.261  4.00  1.00            
ATOM   2530    O PHE A 336      14.207  18.960  21.571  4.00  1.00            
ATOM   2531    N ALA A 337      12.272  17.790  21.596  4.00  1.00            
ATOM   2532   CA ALA A 337      11.599  18.750  22.415  4.00  1.00            
ATOM   2533   CB ALA A 337      11.272  20.055  21.678  4.00  1.00            
ATOM   2534    C ALA A 337      10.284  18.161  22.793  4.00  1.00            
ATOM   2535    O ALA A 337       9.840  17.171  22.215  4.00  1.00            
ATOM   2536    N LEU A 338       9.640  18.754  23.812  4.00  1.00            
ATOM   2537   CA LEU A 338       8.317  18.354  24.175  4.00  1.00            
ATOM   2538   CB LEU A 338       8.037  18.472  25.685  4.00  1.00            
ATOM   2539   CG LEU A 338       6.570  18.213  26.081  4.00  1.00            
ATOM   2540  CD1 LEU A 338       6.152  16.762  25.812  4.00  1.00            
ATOM   2541  CD2 LEU A 338       6.297  18.654  27.527  4.00  1.00            
ATOM   2542    C LEU A 338       7.441  19.361  23.504  4.00  1.00            
ATOM   2543    O LEU A 338       7.569  20.561  23.744  4.00  1.00            
ATOM   2544    N ALA A 339       6.533  18.901  22.627  4.00  1.00            
ATOM   2545   CA ALA A 339       5.705  19.820  21.902  4.00  1.00            
ATOM   2546   CB ALA A 339       5.043  19.202  20.659  4.00  1.00            
ATOM   2547    C ALA A 339       4.627  20.310  22.786  4.00  1.00            
ATOM   2548    O ALA A 339       4.256  19.676  23.773  4.00  1.00            
ATOM   2549    N ARG A 340       4.116  21.500  22.441  1.00  1.00            
ATOM   2550   CA ARG A 340       3.055  22.076  23.189  1.00  1.00            
ATOM   2551   CB ARG A 340       2.982  23.608  23.070  1.00  1.00            
ATOM   2552   CG ARG A 340       1.845  24.236  23.876  1.00  1.00            
ATOM   2553   CD ARG A 340       1.897  25.765  23.904  1.00  1.00            
ATOM   2554   NE ARG A 340       3.136  26.149  24.638  1.00  1.00            
ATOM   2555   CZ ARG A 340       3.522  27.457  24.696  1.00  1.00            
ATOM   2556  NH1 ARG A 340       2.770  28.418  24.085  1.00  1.00            
ATOM   2557  NH2 ARG A 340       4.660  27.803  25.366  1.00  1.00            
ATOM   2558    C ARG A 340       1.785  21.506  22.678  1.00  1.00            
ATOM   2559    O ARG A 340       1.731  20.960  21.578  1.00  1.00            
ATOM   2560    N HIS A 341       0.726  21.585  23.499  1.00  1.00            
ATOM   2561   CA HIS A 341      -0.530  21.063  23.071  1.00  1.00            
ATOM   2562  ND1 HIS A 341      -3.840  20.472  23.344  1.00  1.00            
ATOM   2563   CG HIS A 341      -2.673  19.940  23.844  1.00  1.00            
ATOM   2564   CB HIS A 341      -1.476  20.749  24.244  1.00  1.00            
ATOM   2565  NE2 HIS A 341      -4.128  18.269  23.418  1.00  1.00            
ATOM   2566  CD2 HIS A 341      -2.866  18.593  23.882  1.00  1.00            
ATOM   2567  CE1 HIS A 341      -4.676  19.429  23.107  1.00  1.00            
ATOM   2568    C HIS A 341      -1.186  22.132  22.208  1.00  1.00            
ATOM   2569    O HIS A 341      -0.583  23.229  22.070  1.00  1.00            
ATOM   2570  OXT HIS A 341      -2.297  21.866  21.678  1.00  1.00            
ATOM   2571    N PRO C   1      -8.723  -0.119  13.325  4.00  0.00            
ATOM   2572   CA PRO C   1      -7.885  -1.144  12.651  4.00  0.00            
ATOM   2573   CD PRO C   1     -10.132  -0.627  13.431  4.00  0.00            
ATOM   2574   CB PRO C   1      -8.782  -2.353  12.392  4.00  0.00            
ATOM   2575   CG PRO C   1     -10.004  -2.150  13.293  4.00  0.00            
ATOM   2576    C PRO C   1      -7.489  -0.540  11.350  4.00  0.00            
ATOM   2577    O PRO C   1      -6.762  -1.186  10.596  4.00  0.00            
ATOM   2578    N PHE C   2      -7.946   0.692  11.068  4.00  0.00            
ATOM   2579   CA PHE C   2      -7.656   1.291   9.802  4.00  0.00            
ATOM   2580   CB PHE C   2      -8.419   2.589   9.499  4.00  0.00            
ATOM   2581   CG PHE C   2      -7.886   3.737  10.538  4.00  0.00            
ATOM   2582  CD1 PHE C   2      -8.236   4.095  11.839  4.00  0.00            
ATOM   2583  CD2 PHE C   2      -7.042   4.839  10.901  4.00  0.00            
ATOM   2584  CE1 PHE C   2      -7.260   5.132  11.834  4.00  0.00            
ATOM   2585  CE2 PHE C   2      -8.006   4.180  11.567  4.00  0.00            
ATOM   2586   CZ PHE C   2      -7.100   4.606  10.605  4.00  0.00            
ATOM   2587    C PHE C   2      -6.222   1.627   9.763  4.00  0.00            
ATOM   2588    O PHE C   2      -5.533   1.547  10.777  4.00  0.00            
ATOM   2589    N HIS C   3      -5.718   2.008   8.576  4.00  0.00            
ATOM   2590   CA HIS C   3      -4.304   2.128   8.570  4.00  0.00            
ATOM   2591  ND1 HIS C   3      -4.238   1.942   5.441  4.00  0.00            
ATOM   2592   CG HIS C   3      -4.165   0.915   6.352  4.00  0.00            
ATOM   2593   CB HIS C   3      -3.586   1.065   7.721  4.00  0.00            
ATOM   2594  NE2 HIS C   3      -5.157   0.164   4.473  4.00  0.00            
ATOM   2595  CD2 HIS C   3      -4.726  -0.167   5.745  4.00  0.00            
ATOM   2596  CE1 HIS C   3      -4.841   1.439   4.336  4.00  0.00            
ATOM   2597    C HIS C   3      -3.765   3.440   8.195  4.00  0.00            
ATOM   2598    O HIS C   3      -4.260   4.494   8.593  4.00  0.00            
ATOM   2599    N LEU C   4      -2.691   3.373   7.391  4.00  0.00            
ATOM   2600   CA LEU C   4      -1.907   4.542   7.432  4.00  0.00            
ATOM   2601   CB LEU C   4      -0.802   4.383   8.484  4.00  0.00            
ATOM   2602   CG LEU C   4      -0.176   2.971   8.445  4.00  0.00            
ATOM   2603  CD1 LEU C   4       0.435   2.658   7.070  4.00  0.00            
ATOM   2604  CD2 LEU C   4       0.809   2.745   9.605  4.00  0.00            
ATOM   2605    C LEU C   4      -1.225   4.970   6.217  4.00  0.00            
ATOM   2606    O LEU C   4      -1.543   4.625   5.080  4.00  0.00            
ATOM   2607    N LEU C   5      -0.237   5.823   6.537  4.00  0.00            
ATOM   2608   CA LEU C   5       0.500   6.516   5.568  4.00  0.00            
ATOM   2609   CB LEU C   5       0.694   8.009   5.886  4.00  0.00            
ATOM   2610   CG LEU C   5       1.642   8.299   7.044  4.00  0.00            
ATOM   2611  CD1 LEU C   5       1.215   7.604   8.347  4.00  0.00            
ATOM   2612  CD2 LEU C   5       3.062   7.984   6.608  4.00  0.00            
ATOM   2613    C LEU C   5       1.734   5.803   5.142  4.00  0.00            
ATOM   2614    O LEU C   5       2.229   4.892   5.803  4.00  0.00            
ATOM   2615    N VAL C   6       2.235   6.234   3.969  4.00  0.00            
ATOM   2616   CA VAL C   6       3.276   5.588   3.229  4.00  0.00            
ATOM   2617   CB VAL C   6       3.413   6.066   1.822  4.00  0.00            
ATOM   2618  CG1 VAL C   6       2.097   5.806   1.087  4.00  0.00            
ATOM   2619  CG2 VAL C   6       3.852   7.538   1.862  4.00  0.00            
ATOM   2620    C VAL C   6       4.636   5.775   3.783  4.00  0.00            
ATOM   2621    O VAL C   6       4.947   6.711   4.518  4.00  0.00            
ATOM   2622    N TYR C   7       5.442   4.766   3.407  4.00  0.00            
ATOM   2623   CA TYR C   7       6.857   4.659   3.485  4.00  0.00            
ATOM   2624   CB TYR C   7       7.414   3.765   4.605  4.00  0.00            
ATOM   2625   CG TYR C   7       6.694   2.477   4.549  4.00  0.00            
ATOM   2626  CD1 TYR C   7       5.450   2.375   5.127  4.00  0.00            
ATOM   2627  CD2 TYR C   7       7.261   1.388   3.934  4.00  0.00            
ATOM   2628  CE1 TYR C   7       4.764   1.189   5.089  4.00  0.00            
ATOM   2629  CE2 TYR C   7       6.578   0.201   3.893  4.00  0.00            
ATOM   2630   CZ TYR C   7       5.335   0.105   4.470  4.00  0.00            
ATOM   2631   OH TYR C   7       4.645  -1.122   4.420  4.00  0.00            
ATOM   2632    C TYR C   7       7.194   4.126   2.145  4.00  0.00            
ATOM   2633    O TYR C   7       6.324   3.672   1.404  4.00  0.00            
ATOM   2634    N SER C   8       8.464   4.254   1.779  4.00  0.00            
ATOM   2635   CA SER C   8       8.958   3.850   0.511  4.00  0.00            
ATOM   2636   CB SER C   8       8.174   4.392  -0.704  4.00  0.00            
ATOM   2637   OG SER C   8       7.103   3.523  -1.042  4.00  0.00            
ATOM   2638    C SER C   8      10.288   4.570   0.585  4.00  0.00            
ATOM   2639    O SER C   8      11.066   4.537  -0.403  4.00  0.00            
ATOM   2640  OXT SER C   8      10.538   5.162   1.670  4.00  0.00            
END
