# Supplementary material for: Integrative modeling of diverse protein-peptide systems using CABS-dock
Source: PLoS Comput Biol. 2023 Jul 5;19(7):e1011275. doi: 10.1371/journal.pcbi.1011275 (PMC10351741; doi:10.1371/journal.pcbi.1011275)
Supplement: S1 File — Files in pdb format containing atomic coordinates of the structures obtained in this study: the highest-scored amyloid models and 10 examples of the docked peptide for each enzyme-substrate complex. (ZIP) [file pcbi.1011275.s006.zip › 6_renin_PFHLLVYS/613.pdb]

CRYST1    0.000    0.000    0.000   0.00   0.00   0.00 P 1           1
ATOM      1    N GLY A   4      17.821  33.834   2.108  1.00  1.00            
ATOM      2   CA GLY A   4      18.692  33.703   3.299  1.00  1.00            
ATOM      3    C GLY A   4      17.856  33.591   4.524  1.00  1.00            
ATOM      4    O GLY A   4      17.862  32.559   5.193  1.00  1.00            
ATOM      5    N ASN A   5      17.116  34.662   4.862  1.00  1.00            
ATOM      6   CA ASN A   5      16.289  34.550   6.020  1.00  1.00            
ATOM      7   CB ASN A   5      16.108  35.873   6.782  1.00  1.00            
ATOM      8   CG ASN A   5      17.444  36.236   7.417  1.00  1.00            
ATOM      9  OD1 ASN A   5      18.392  36.608   6.727  1.00  1.00            
ATOM     10  ND2 ASN A   5      17.520  36.130   8.770  1.00  1.00            
ATOM     11    C ASN A   5      14.941  34.118   5.546  1.00  1.00            
ATOM     12    O ASN A   5      14.045  34.941   5.362  1.00  1.00            
ATOM     13    N THR A   6      14.765  32.800   5.321  4.00  1.00            
ATOM     14   CA THR A   6      13.478  32.332   4.906  4.00  1.00            
ATOM     15   CB THR A   6      13.414  31.891   3.479  4.00  1.00            
ATOM     16  OG1 THR A   6      14.288  30.790   3.283  4.00  1.00            
ATOM     17  CG2 THR A   6      13.802  33.075   2.578  4.00  1.00            
ATOM     18    C THR A   6      13.145  31.127   5.715  4.00  1.00            
ATOM     19    O THR A   6      13.899  30.156   5.756  4.00  1.00            
ATOM     20    N THR A   7      12.000  31.175   6.412  1.00  1.00            
ATOM     21   CA THR A   7      11.539  30.003   7.081  1.00  1.00            
ATOM     22   CB THR A   7      11.310  30.197   8.550  1.00  1.00            
ATOM     23  OG1 THR A   7      12.501  30.657   9.174  1.00  1.00            
ATOM     24  CG2 THR A   7      10.898  28.843   9.151  1.00  1.00            
ATOM     25    C THR A   7      10.210  29.796   6.454  1.00  1.00            
ATOM     26    O THR A   7       9.326  30.643   6.576  1.00  1.00            
ATOM     27    N SER A   8      10.022  28.679   5.736  4.00  1.00            
ATOM     28   CA SER A   8       8.752  28.580   5.098  4.00  1.00            
ATOM     29   CB SER A   8       8.818  28.223   3.605  4.00  1.00            
ATOM     30   OG SER A   8       9.347  29.321   2.878  4.00  1.00            
ATOM     31    C SER A   8       7.949  27.526   5.791  4.00  1.00            
ATOM     32    O SER A   8       8.384  26.385   5.909  4.00  1.00            
ATOM     33    N SER A   9       6.719  27.876   6.235  4.00  1.00            
ATOM     34   CA SER A   9       5.954  26.946   7.021  4.00  1.00            
ATOM     35   CB SER A   9       5.421  27.567   8.321  4.00  1.00            
ATOM     36   OG SER A   9       6.499  27.991   9.144  4.00  1.00            
ATOM     37    C SER A   9       4.765  26.446   6.255  4.00  1.00            
ATOM     38    O SER A   9       3.993  27.214   5.683  4.00  1.00            
ATOM     39    N VAL A  10       4.625  25.106   6.229  4.00  1.00            
ATOM     40   CA VAL A  10       3.607  24.374   5.526  4.00  1.00            
ATOM     41   CB VAL A  10       3.972  22.929   5.366  4.00  1.00            
ATOM     42  CG1 VAL A  10       5.244  22.838   4.504  4.00  1.00            
ATOM     43  CG2 VAL A  10       4.118  22.306   6.764  4.00  1.00            
ATOM     44    C VAL A  10       2.212  24.409   6.111  4.00  1.00            
ATOM     45    O VAL A  10       1.259  24.642   5.372  4.00  1.00            
ATOM     46    N ILE A  11       2.064  24.195   7.440  4.00  1.00            
ATOM     47   CA ILE A  11       0.810  23.980   8.142  4.00  1.00            
ATOM     48   CB ILE A  11      -0.136  25.158   8.214  4.00  1.00            
ATOM     49  CG1 ILE A  11      -1.069  24.996   9.426  4.00  1.00            
ATOM     50  CG2 ILE A  11      -0.915  25.285   6.895  4.00  1.00            
ATOM     51  CD1 ILE A  11      -1.931  23.735   9.386  4.00  1.00            
ATOM     52    C ILE A  11       0.152  22.778   7.536  4.00  1.00            
ATOM     53    O ILE A  11      -0.098  22.727   6.332  4.00  1.00            
ATOM     54    N LEU A  12      -0.135  21.754   8.372  4.00  1.00            
ATOM     55   CA LEU A  12      -0.634  20.525   7.830  4.00  1.00            
ATOM     56   CB LEU A  12       0.334  19.343   7.996  4.00  1.00            
ATOM     57   CG LEU A  12       1.751  19.669   7.491  4.00  1.00            
ATOM     58  CD1 LEU A  12       2.564  18.395   7.239  4.00  1.00            
ATOM     59  CD2 LEU A  12       1.734  20.628   6.295  4.00  1.00            
ATOM     60    C LEU A  12      -1.905  20.154   8.495  4.00  1.00            
ATOM     61    O LEU A  12      -2.257  20.673   9.553  4.00  1.00            
ATOM     62    N THR A  13      -2.643  19.243   7.838  4.00  1.00            
ATOM     63   CA THR A  13      -3.861  18.749   8.387  4.00  1.00            
ATOM     64   CB THR A  13      -5.047  18.926   7.482  4.00  1.00            
ATOM     65  OG1 THR A  13      -4.859  18.209   6.272  4.00  1.00            
ATOM     66  CG2 THR A  13      -5.218  20.429   7.192  4.00  1.00            
ATOM     67    C THR A  13      -3.655  17.295   8.629  4.00  1.00            
ATOM     68    O THR A  13      -2.965  16.618   7.869  4.00  1.00            
ATOM     69    N ASN A  14      -4.241  16.781   9.723  4.00  1.00            
ATOM     70   CA ASN A  14      -4.050  15.402  10.051  4.00  1.00            
ATOM     71   CB ASN A  14      -3.815  15.156  11.546  4.00  1.00            
ATOM     72   CG ASN A  14      -5.101  15.537  12.267  4.00  1.00            
ATOM     73  OD1 ASN A  14      -5.572  16.669  12.164  4.00  1.00            
ATOM     74  ND2 ASN A  14      -5.699  14.560  13.000  4.00  1.00            
ATOM     75    C ASN A  14      -5.319  14.671   9.720  4.00  1.00            
ATOM     76    O ASN A  14      -6.414  15.207   9.884  4.00  1.00            
ATOM     77    N TYR A  15      -5.204  13.430   9.196  4.00  1.00            
ATOM     78   CA TYR A  15      -6.383  12.637   8.972  4.00  1.00            
ATOM     79   CB TYR A  15      -6.519  12.132   7.525  4.00  1.00            
ATOM     80   CG TYR A  15      -7.934  11.698   7.339  4.00  1.00            
ATOM     81  CD1 TYR A  15      -8.910  12.648   7.148  4.00  1.00            
ATOM     82  CD2 TYR A  15      -8.290  10.369   7.344  4.00  1.00            
ATOM     83  CE1 TYR A  15     -10.224  12.286   6.972  4.00  1.00            
ATOM     84  CE2 TYR A  15      -9.604  10.000   7.166  4.00  1.00            
ATOM     85   CZ TYR A  15     -10.573  10.958   6.979  4.00  1.00            
ATOM     86   OH TYR A  15     -11.922  10.585   6.798  4.00  1.00            
ATOM     87    C TYR A  15      -6.181  11.452   9.861  4.00  1.00            
ATOM     88    O TYR A  15      -5.351  10.593   9.571  4.00  1.00            
ATOM     89    N MET A  16      -6.922  11.373  10.988  3.00  1.00            
ATOM     90   CA MET A  16      -6.651  10.329  11.939  3.00  1.00            
ATOM     91   CB MET A  16      -6.643   8.907  11.354  3.00  1.00            
ATOM     92   CG MET A  16      -8.034   8.278  11.236  3.00  1.00            
ATOM     93   SD MET A  16      -9.166   9.087  10.067  3.00  1.00            
ATOM     94   CE MET A  16      -9.841  10.266  11.272  3.00  1.00            
ATOM     95    C MET A  16      -5.307  10.622  12.522  3.00  1.00            
ATOM     96    O MET A  16      -4.601  11.524  12.076  3.00  1.00            
ATOM     97    N ASP A  17      -4.929   9.919  13.599  3.00  1.00            
ATOM     98   CA ASP A  17      -3.582  10.148  14.009  3.00  1.00            
ATOM     99   CB ASP A  17      -3.276   9.691  15.445  3.00  1.00            
ATOM    100   CG ASP A  17      -3.995  10.647  16.389  3.00  1.00            
ATOM    101  OD1 ASP A  17      -4.711  11.548  15.873  3.00  1.00            
ATOM    102  OD2 ASP A  17      -3.842  10.492  17.629  3.00  1.00            
ATOM    103    C ASP A  17      -2.823   9.296  13.068  3.00  1.00            
ATOM    104    O ASP A  17      -2.408   8.186  13.399  3.00  1.00            
ATOM    105    N THR A  18      -2.638   9.809  11.840  3.00  1.00            
ATOM    106   CA THR A  18      -2.076   8.952  10.858  3.00  1.00            
ATOM    107   CB THR A  18      -3.116   8.221  10.064  3.00  1.00            
ATOM    108  OG1 THR A  18      -3.924   7.436  10.928  3.00  1.00            
ATOM    109  CG2 THR A  18      -2.411   7.320   9.037  3.00  1.00            
ATOM    110    C THR A  18      -1.261   9.735   9.865  3.00  1.00            
ATOM    111    O THR A  18      -0.048   9.891   9.995  3.00  1.00            
ATOM    112    N GLN A  19      -1.966  10.255   8.843  4.00  1.00            
ATOM    113   CA GLN A  19      -1.447  10.743   7.596  4.00  1.00            
ATOM    114   CB GLN A  19      -2.591  11.040   6.611  4.00  1.00            
ATOM    115   CG GLN A  19      -3.361   9.767   6.241  4.00  1.00            
ATOM    116   CD GLN A  19      -4.592  10.133   5.424  4.00  1.00            
ATOM    117  OE1 GLN A  19      -4.579  11.080   4.639  4.00  1.00            
ATOM    118  NE2 GLN A  19      -5.693   9.357   5.614  4.00  1.00            
ATOM    119    C GLN A  19      -0.473  11.915   7.555  4.00  1.00            
ATOM    120    O GLN A  19       0.550  11.803   6.883  4.00  1.00            
ATOM    121    N TYR A  20      -0.712  13.053   8.239  4.00  1.00            
ATOM    122   CA TYR A  20       0.228  14.163   8.222  4.00  1.00            
ATOM    123   CB TYR A  20       1.521  13.787   8.971  4.00  1.00            
ATOM    124   CG TYR A  20       2.236  15.012   9.422  4.00  1.00            
ATOM    125  CD1 TYR A  20       1.836  15.626  10.587  4.00  1.00            
ATOM    126  CD2 TYR A  20       3.296  15.537   8.719  4.00  1.00            
ATOM    127  CE1 TYR A  20       2.475  16.751  11.049  4.00  1.00            
ATOM    128  CE2 TYR A  20       3.938  16.663   9.179  4.00  1.00            
ATOM    129   CZ TYR A  20       3.527  17.274  10.340  4.00  1.00            
ATOM    130   OH TYR A  20       4.188  18.428  10.810  4.00  1.00            
ATOM    131    C TYR A  20       0.590  14.653   6.849  4.00  1.00            
ATOM    132    O TYR A  20       1.691  14.391   6.367  4.00  1.00            
ATOM    133    N TYR A  21      -0.332  15.373   6.168  4.00  1.00            
ATOM    134   CA TYR A  21       0.014  15.893   4.873  4.00  1.00            
ATOM    135   CB TYR A  21      -0.694  15.165   3.715  4.00  1.00            
ATOM    136   CG TYR A  21      -2.160  15.212   3.973  4.00  1.00            
ATOM    137  CD1 TYR A  21      -2.901  16.316   3.620  4.00  1.00            
ATOM    138  CD2 TYR A  21      -2.792  14.145   4.570  4.00  1.00            
ATOM    139  CE1 TYR A  21      -4.254  16.355   3.861  4.00  1.00            
ATOM    140  CE2 TYR A  21      -4.144  14.181   4.812  4.00  1.00            
ATOM    141   CZ TYR A  21      -4.878  15.287   4.459  4.00  1.00            
ATOM    142   OH TYR A  21      -6.266  15.324   4.707  4.00  1.00            
ATOM    143    C TYR A  21      -0.256  17.360   4.754  4.00  1.00            
ATOM    144    O TYR A  21      -1.273  17.870   5.221  4.00  1.00            
ATOM    145    N GLY A  22       0.702  18.076   4.122  4.00  1.00            
ATOM    146   CA GLY A  22       0.591  19.480   3.841  4.00  1.00            
ATOM    147    C GLY A  22       0.216  19.600   2.411  4.00  1.00            
ATOM    148    O GLY A  22      -0.271  18.647   1.804  4.00  1.00            
ATOM    149    N GLU A  23       0.435  20.790   1.827  4.00  1.00            
ATOM    150   CA GLU A  23       0.105  20.909   0.446  4.00  1.00            
ATOM    151   CB GLU A  23      -1.114  21.804   0.164  4.00  1.00            
ATOM    152   CG GLU A  23      -1.502  21.832  -1.317  4.00  1.00            
ATOM    153   CD GLU A  23      -2.818  22.583  -1.450  4.00  1.00            
ATOM    154  OE1 GLU A  23      -3.831  22.090  -0.885  4.00  1.00            
ATOM    155  OE2 GLU A  23      -2.834  23.650  -2.119  4.00  1.00            
ATOM    156    C GLU A  23       1.278  21.493  -0.290  4.00  1.00            
ATOM    157    O GLU A  23       1.974  22.368   0.223  4.00  1.00            
ATOM    158    N ILE A  24       1.535  20.991  -1.519  4.00  1.00            
ATOM    159   CA ILE A  24       2.613  21.481  -2.337  4.00  1.00            
ATOM    160   CB ILE A  24       3.812  20.579  -2.329  4.00  1.00            
ATOM    161  CG1 ILE A  24       4.358  20.450  -0.897  4.00  1.00            
ATOM    162  CG2 ILE A  24       4.848  21.126  -3.326  4.00  1.00            
ATOM    163  CD1 ILE A  24       5.374  19.320  -0.737  4.00  1.00            
ATOM    164    C ILE A  24       2.096  21.574  -3.746  4.00  1.00            
ATOM    165    O ILE A  24       1.148  20.880  -4.109  4.00  1.00            
ATOM    166    N GLY A  25       2.693  22.459  -4.577  4.00  1.00            
ATOM    167   CA GLY A  25       2.245  22.603  -5.938  4.00  1.00            
ATOM    168    C GLY A  25       3.389  22.271  -6.839  4.00  1.00            
ATOM    169    O GLY A  25       4.550  22.489  -6.496  4.00  1.00            
ATOM    170    N ILE A  26       3.074  21.723  -8.028  4.00  1.00            
ATOM    171   CA ILE A  26       4.092  21.354  -8.970  4.00  1.00            
ATOM    172   CB ILE A  26       4.125  19.876  -9.239  4.00  1.00            
ATOM    173  CG1 ILE A  26       4.515  19.083  -7.982  4.00  1.00            
ATOM    174  CG2 ILE A  26       5.053  19.637 -10.441  4.00  1.00            
ATOM    175  CD1 ILE A  26       5.932  19.380  -7.495  4.00  1.00            
ATOM    176    C ILE A  26       3.771  21.991 -10.283  4.00  1.00            
ATOM    177    O ILE A  26       2.648  21.901 -10.777  4.00  1.00            
ATOM    178    N GLY A  27       4.762  22.684 -10.869  3.00  1.00            
ATOM    179   CA GLY A  27       4.624  23.197 -12.199  3.00  1.00            
ATOM    180    C GLY A  27       3.776  24.411 -12.231  3.00  1.00            
ATOM    181    O GLY A  27       3.324  24.913 -11.207  3.00  1.00            
ATOM    182    N THR A  28       3.578  24.942 -13.450  3.00  1.00            
ATOM    183   CA THR A  28       2.615  25.982 -13.582  3.00  1.00            
ATOM    184   CB THR A  28       2.654  26.681 -14.909  3.00  1.00            
ATOM    185  OG1 THR A  28       1.765  27.788 -14.912  3.00  1.00            
ATOM    186  CG2 THR A  28       2.261  25.676 -16.004  3.00  1.00            
ATOM    187    C THR A  28       1.346  25.176 -13.524  3.00  1.00            
ATOM    188    O THR A  28       1.412  24.008 -13.900  3.00  1.00            
ATOM    189    N PRO A  29       0.197  25.623 -13.083  3.00  1.00            
ATOM    190   CA PRO A  29      -0.017  26.917 -12.502  3.00  1.00            
ATOM    191   CD PRO A  29      -1.020  25.106 -13.689  3.00  1.00            
ATOM    192   CB PRO A  29      -1.481  27.278 -12.769  3.00  1.00            
ATOM    193   CG PRO A  29      -2.156  25.936 -13.077  3.00  1.00            
ATOM    194    C PRO A  29       0.359  27.156 -11.057  3.00  1.00            
ATOM    195    O PRO A  29       0.383  28.354 -10.782  3.00  1.00            
ATOM    196    N PRO A  30       0.649  26.321 -10.069  3.00  1.00            
ATOM    197   CA PRO A  30       0.700  24.874 -10.061  3.00  1.00            
ATOM    198   CD PRO A  30       1.441  26.874  -8.979  3.00  1.00            
ATOM    199   CB PRO A  30       1.690  24.486  -8.960  3.00  1.00            
ATOM    200   CG PRO A  30       1.715  25.702  -8.029  3.00  1.00            
ATOM    201    C PRO A  30      -0.553  24.075  -9.859  3.00  1.00            
ATOM    202    O PRO A  30      -1.591  24.633  -9.509  3.00  1.00            
ATOM    203    N GLN A  31      -0.433  22.741 -10.087  4.00  1.00            
ATOM    204   CA GLN A  31      -1.440  21.772  -9.747  4.00  1.00            
ATOM    205   CB GLN A  31      -1.269  20.403 -10.429  4.00  1.00            
ATOM    206   CG GLN A  31      -2.374  19.405 -10.075  4.00  1.00            
ATOM    207   CD GLN A  31      -3.640  19.816 -10.819  4.00  1.00            
ATOM    208  OE1 GLN A  31      -3.636  19.964 -12.039  4.00  1.00            
ATOM    209  NE2 GLN A  31      -4.754  20.013 -10.063  4.00  1.00            
ATOM    210    C GLN A  31      -1.223  21.593  -8.279  4.00  1.00            
ATOM    211    O GLN A  31      -0.094  21.722  -7.805  4.00  1.00            
ATOM    212    N THR A  32      -2.281  21.319  -7.498  4.00  1.00            
ATOM    213   CA THR A  32      -2.041  21.240  -6.086  4.00  1.00            
ATOM    214   CB THR A  32      -3.037  22.014  -5.274  4.00  1.00            
ATOM    215  OG1 THR A  32      -4.337  21.470  -5.444  4.00  1.00            
ATOM    216  CG2 THR A  32      -3.018  23.479  -5.739  4.00  1.00            
ATOM    217    C THR A  32      -2.137  19.803  -5.653  4.00  1.00            
ATOM    218    O THR A  32      -3.070  19.100  -6.038  4.00  1.00            
ATOM    219    N PHE A  33      -1.156  19.318  -4.849  4.00  1.00            
ATOM    220   CA PHE A  33      -1.207  17.961  -4.362  4.00  1.00            
ATOM    221   CB PHE A  33      -0.206  17.013  -5.045  4.00  1.00            
ATOM    222   CG PHE A  33       1.174  17.397  -4.647  4.00  1.00            
ATOM    223  CD1 PHE A  33       1.889  18.323  -5.372  4.00  1.00            
ATOM    224  CD2 PHE A  33       1.749  16.821  -3.539  4.00  1.00            
ATOM    225  CE1 PHE A  33       3.165  18.665  -4.993  4.00  1.00            
ATOM    226  CE2 PHE A  33       3.024  17.159  -3.156  4.00  1.00            
ATOM    227   CZ PHE A  33       3.733  18.080  -3.886  4.00  1.00            
ATOM    228    C PHE A  33      -0.908  17.987  -2.894  4.00  1.00            
ATOM    229    O PHE A  33      -0.024  18.714  -2.444  4.00  1.00            
ATOM    230    N LYS A  34      -1.668  17.197  -2.106  4.00  1.00            
ATOM    231   CA LYS A  34      -1.429  17.101  -0.694  4.00  1.00            
ATOM    232   CB LYS A  34      -2.538  16.370   0.084  4.00  1.00            
ATOM    233   CG LYS A  34      -3.928  16.992  -0.041  4.00  1.00            
ATOM    234   CD LYS A  34      -5.034  16.089   0.511  4.00  1.00            
ATOM    235   CE LYS A  34      -6.448  16.566   0.177  4.00  1.00            
ATOM    236   NZ LYS A  34      -6.668  17.926   0.719  4.00  1.00            
ATOM    237    C LYS A  34      -0.217  16.224  -0.588  4.00  1.00            
ATOM    238    O LYS A  34       0.012  15.392  -1.465  4.00  1.00            
ATOM    239    N VAL A  35       0.622  16.383   0.459  4.00  1.00            
ATOM    240   CA VAL A  35       1.764  15.509   0.495  4.00  1.00            
ATOM    241   CB VAL A  35       2.982  16.090  -0.163  4.00  1.00            
ATOM    242  CG1 VAL A  35       3.454  17.309   0.650  4.00  1.00            
ATOM    243  CG2 VAL A  35       4.041  14.982  -0.293  4.00  1.00            
ATOM    244    C VAL A  35       2.137  15.198   1.888  4.00  1.00            
ATOM    245    O VAL A  35       1.875  15.955   2.821  4.00  1.00            
ATOM    246    N VAL A  36       2.766  14.023   2.038  4.00  1.00            
ATOM    247   CA VAL A  36       3.266  13.643   3.309  4.00  1.00            
ATOM    248   CB VAL A  36       3.276  12.156   3.525  4.00  1.00            
ATOM    249  CG1 VAL A  36       1.830  11.643   3.457  4.00  1.00            
ATOM    250  CG2 VAL A  36       4.200  11.509   2.481  4.00  1.00            
ATOM    251    C VAL A  36       4.710  14.103   3.318  4.00  1.00            
ATOM    252    O VAL A  36       5.409  13.962   2.315  4.00  1.00            
ATOM    253    N PHE A  37       5.197  14.695   4.435  4.00  1.00            
ATOM    254   CA PHE A  37       6.580  15.114   4.537  4.00  1.00            
ATOM    255   CB PHE A  37       6.755  16.371   5.400  4.00  1.00            
ATOM    256   CG PHE A  37       6.109  17.481   4.650  4.00  1.00            
ATOM    257  CD1 PHE A  37       4.739  17.517   4.516  4.00  1.00            
ATOM    258  CD2 PHE A  37       6.866  18.487   4.093  4.00  1.00            
ATOM    259  CE1 PHE A  37       4.134  18.538   3.824  4.00  1.00            
ATOM    260  CE2 PHE A  37       6.262  19.510   3.402  4.00  1.00            
ATOM    261   CZ PHE A  37       4.895  19.536   3.266  4.00  1.00            
ATOM    262    C PHE A  37       7.260  13.976   5.238  4.00  1.00            
ATOM    263    O PHE A  37       6.901  13.648   6.367  4.00  1.00            
ATOM    264    N ASP A  38       8.269  13.334   4.603  4.00  1.00            
ATOM    265   CA ASP A  38       8.749  12.142   5.243  4.00  1.00            
ATOM    266   CB ASP A  38       8.300  10.848   4.537  4.00  1.00            
ATOM    267   CG ASP A  38       6.807  10.623   4.718  4.00  1.00            
ATOM    268  OD1 ASP A  38       6.168  11.385   5.490  4.00  1.00            
ATOM    269  OD2 ASP A  38       6.281   9.678   4.071  4.00  1.00            
ATOM    270    C ASP A  38      10.210  12.021   5.308  4.00  1.00            
ATOM    271    O ASP A  38      10.902  12.039   4.295  4.00  1.00            
ATOM    272    N THR A  39      10.713  11.866   6.538  3.00  1.00            
ATOM    273   CA THR A  39      12.061  11.437   6.606  3.00  1.00            
ATOM    274   CB THR A  39      12.729  11.644   7.929  3.00  1.00            
ATOM    275  OG1 THR A  39      14.073  11.190   7.860  3.00  1.00            
ATOM    276  CG2 THR A  39      11.957  10.857   9.001  3.00  1.00            
ATOM    277    C THR A  39      11.898   9.969   6.424  3.00  1.00            
ATOM    278    O THR A  39      10.772   9.472   6.416  3.00  1.00            
ATOM    279    N GLY A  40      12.995   9.223   6.246  3.00  1.00            
ATOM    280   CA GLY A  40      12.802   7.818   6.067  3.00  1.00            
ATOM    281    C GLY A  40      12.849   7.551   4.604  3.00  1.00            
ATOM    282    O GLY A  40      13.056   6.417   4.179  3.00  1.00            
ATOM    283    N SER A  41      12.647   8.598   3.787  1.00  1.00            
ATOM    284   CA SER A  41      12.728   8.391   2.376  1.00  1.00            
ATOM    285   CB SER A  41      11.402   7.935   1.744  1.00  1.00            
ATOM    286   OG SER A  41      11.562   7.743   0.346  1.00  1.00            
ATOM    287    C SER A  41      13.085   9.691   1.753  1.00  1.00            
ATOM    288    O SER A  41      12.716  10.753   2.250  1.00  1.00            
ATOM    289    N SER A  42      13.845   9.634   0.646  1.00  1.00            
ATOM    290   CA SER A  42      14.166  10.849  -0.031  1.00  1.00            
ATOM    291   CB SER A  42      15.669  11.143  -0.064  1.00  1.00            
ATOM    292   OG SER A  42      16.176  11.207   1.256  1.00  1.00            
ATOM    293    C SER A  42      13.781  10.632  -1.448  1.00  1.00            
ATOM    294    O SER A  42      14.522  10.021  -2.217  1.00  1.00            
ATOM    295    N ASN A  43      12.598  11.129  -1.827  1.00  1.00            
ATOM    296   CA ASN A  43      12.173  10.979  -3.180  1.00  1.00            
ATOM    297   CB ASN A  43      11.881   9.509  -3.543  1.00  1.00            
ATOM    298   CG ASN A  43      11.622   9.385  -5.038  1.00  1.00            
ATOM    299  OD1 ASN A  43      12.288  10.017  -5.856  1.00  1.00            
ATOM    300  ND2 ASN A  43      10.622   8.538  -5.406  1.00  1.00            
ATOM    301    C ASN A  43      10.873  11.730  -3.252  1.00  1.00            
ATOM    302    O ASN A  43      10.108  11.726  -2.289  1.00  1.00            
ATOM    303    N VAL A  44      10.573  12.408  -4.380  4.00  1.00            
ATOM    304   CA VAL A  44       9.323  13.118  -4.431  4.00  1.00            
ATOM    305   CB VAL A  44       9.481  14.550  -4.850  4.00  1.00            
ATOM    306  CG1 VAL A  44      10.290  15.261  -3.751  4.00  1.00            
ATOM    307  CG2 VAL A  44      10.156  14.608  -6.232  4.00  1.00            
ATOM    308    C VAL A  44       8.422  12.388  -5.400  4.00  1.00            
ATOM    309    O VAL A  44       8.748  12.287  -6.579  4.00  1.00            
ATOM    310    N TRP A  45       7.267  11.829  -4.949  4.00  1.00            
ATOM    311   CA TRP A  45       6.425  11.166  -5.921  4.00  1.00            
ATOM    312   CB TRP A  45       6.429   9.621  -5.919  4.00  1.00            
ATOM    313   CG TRP A  45       5.951   8.903  -4.681  4.00  1.00            
ATOM    314  CD2 TRP A  45       6.733   7.917  -3.990  4.00  1.00            
ATOM    315  CD1 TRP A  45       4.738   8.942  -4.057  4.00  1.00            
ATOM    316  NE1 TRP A  45       4.716   8.041  -3.018  4.00  1.00            
ATOM    317  CE2 TRP A  45       5.937   7.401  -2.968  4.00  1.00            
ATOM    318  CE3 TRP A  45       8.005   7.469  -4.202  4.00  1.00            
ATOM    319  CZ2 TRP A  45       6.406   6.428  -2.132  4.00  1.00            
ATOM    320  CZ3 TRP A  45       8.476   6.493  -3.354  4.00  1.00            
ATOM    321  CH2 TRP A  45       7.692   5.983  -2.339  4.00  1.00            
ATOM    322    C TRP A  45       5.000  11.649  -5.841  4.00  1.00            
ATOM    323    O TRP A  45       4.457  11.883  -4.763  4.00  1.00            
ATOM    324    N VAL A  46       4.381  11.835  -7.035  4.00  1.00            
ATOM    325   CA VAL A  46       2.998  12.187  -7.259  4.00  1.00            
ATOM    326   CB VAL A  46       2.807  13.476  -8.005  4.00  1.00            
ATOM    327  CG1 VAL A  46       3.334  13.294  -9.438  4.00  1.00            
ATOM    328  CG2 VAL A  46       1.320  13.869  -7.937  4.00  1.00            
ATOM    329    C VAL A  46       2.554  11.085  -8.163  4.00  1.00            
ATOM    330    O VAL A  46       3.384  10.402  -8.758  4.00  1.00            
ATOM    331    N PRO A  47       1.286  10.859  -8.267  4.00  1.00            
ATOM    332   CA PRO A  47       0.862   9.727  -9.042  4.00  1.00            
ATOM    333   CD PRO A  47       0.418  11.089  -7.124  4.00  1.00            
ATOM    334   CB PRO A  47      -0.573   9.445  -8.608  4.00  1.00            
ATOM    335   CG PRO A  47      -0.620   9.954  -7.158  4.00  1.00            
ATOM    336    C PRO A  47       1.061   9.610 -10.521  4.00  1.00            
ATOM    337    O PRO A  47       1.271   8.486 -10.953  4.00  1.00            
ATOM    338    N SER A  48       0.971  10.686 -11.319  4.00  1.00            
ATOM    339   CA SER A  48       1.156  10.631 -12.754  4.00  1.00            
ATOM    340   CB SER A  48       2.152   9.580 -13.302  4.00  1.00            
ATOM    341   OG SER A  48       1.514   8.326 -13.498  4.00  1.00            
ATOM    342    C SER A  48      -0.159  10.401 -13.427  4.00  1.00            
ATOM    343    O SER A  48      -0.920   9.516 -13.045  4.00  1.00            
ATOM    344    N SER A  49      -0.458  11.230 -14.452  3.00  1.00            
ATOM    345   CA SER A  49      -1.646  11.114 -15.256  3.00  1.00            
ATOM    346   CB SER A  49      -1.902  12.351 -16.134  3.00  1.00            
ATOM    347   OG SER A  49      -0.892  12.460 -17.129  3.00  1.00            
ATOM    348    C SER A  49      -1.422   9.961 -16.171  3.00  1.00            
ATOM    349    O SER A  49      -2.360   9.397 -16.731  3.00  1.00            
ATOM    350    N LYS A  50      -0.143   9.581 -16.317  3.00  1.00            
ATOM    351   CA LYS A  50       0.242   8.501 -17.168  3.00  1.00            
ATOM    352   CB LYS A  50       1.751   8.200 -17.114  3.00  1.00            
ATOM    353   CG LYS A  50       2.617   9.181 -17.907  3.00  1.00            
ATOM    354   CD LYS A  50       2.352   9.137 -19.413  3.00  1.00            
ATOM    355   CE LYS A  50       3.286  10.032 -20.229  3.00  1.00            
ATOM    356   NZ LYS A  50       3.112   9.752 -21.672  3.00  1.00            
ATOM    357    C LYS A  50      -0.461   7.303 -16.657  3.00  1.00            
ATOM    358    O LYS A  50      -0.773   6.378 -17.406  3.00  1.00            
ATOM    359    N CYS A  51      -0.721   7.328 -15.342  1.00  1.00            
ATOM    360   CA CYS A  51      -1.383   6.283 -14.631  1.00  1.00            
ATOM    361   CB CYS A  51      -1.940   6.789 -13.298  1.00  1.00            
ATOM    362   SG CYS A  51      -3.284   7.990 -13.580  1.00  1.00            
ATOM    363    C CYS A  51      -2.591   5.914 -15.419  1.00  1.00            
ATOM    364    O CYS A  51      -3.157   6.733 -16.143  1.00  1.00            
ATOM    365    N SER A  52      -2.980   4.630 -15.349  1.00  1.00            
ATOM    366   CA SER A  52      -4.179   4.244 -16.015  1.00  1.00            
ATOM    367   CB SER A  52      -4.256   2.741 -16.338  1.00  1.00            
ATOM    368   OG SER A  52      -3.246   2.387 -17.271  1.00  1.00            
ATOM    369    C SER A  52      -5.278   4.553 -15.069  1.00  1.00            
ATOM    370    O SER A  52      -5.051   4.702 -13.868  1.00  1.00            
ATOM    371    N ARG A  53      -6.506   4.686 -15.590  3.00  1.00            
ATOM    372   CA ARG A  53      -7.587   4.950 -14.699  3.00  1.00            
ATOM    373   CB ARG A  53      -8.966   5.050 -15.374  3.00  1.00            
ATOM    374   CG ARG A  53      -9.238   6.254 -16.275  3.00  1.00            
ATOM    375   CD ARG A  53     -10.687   6.233 -16.775  3.00  1.00            
ATOM    376   NE ARG A  53     -10.910   7.397 -17.675  3.00  1.00            
ATOM    377   CZ ARG A  53     -12.098   7.505 -18.337  3.00  1.00            
ATOM    378  NH1 ARG A  53     -13.072   6.566 -18.144  3.00  1.00            
ATOM    379  NH2 ARG A  53     -12.312   8.545 -19.196  3.00  1.00            
ATOM    380    C ARG A  53      -7.722   3.745 -13.829  3.00  1.00            
ATOM    381    O ARG A  53      -7.935   3.849 -12.627  3.00  1.00            
ATOM    382    N LEU A  54      -7.537   2.551 -14.414  3.00  1.00            
ATOM    383   CA LEU A  54      -7.882   1.349 -13.717  3.00  1.00            
ATOM    384   CB LEU A  54      -7.659   0.061 -14.525  3.00  1.00            
ATOM    385   CG LEU A  54      -8.050  -1.196 -13.721  3.00  1.00            
ATOM    386  CD1 LEU A  54      -9.533  -1.155 -13.317  3.00  1.00            
ATOM    387  CD2 LEU A  54      -7.683  -2.485 -14.473  3.00  1.00            
ATOM    388    C LEU A  54      -7.148   1.187 -12.432  3.00  1.00            
ATOM    389    O LEU A  54      -7.758   0.717 -11.472  3.00  1.00            
ATOM    390    N TYR A  55      -5.843   1.538 -12.326  1.00  1.00            
ATOM    391   CA TYR A  55      -5.309   1.215 -11.037  1.00  1.00            
ATOM    392   CB TYR A  55      -3.771   1.068 -10.947  1.00  1.00            
ATOM    393   CG TYR A  55      -2.979   2.316 -10.809  1.00  1.00            
ATOM    394  CD1 TYR A  55      -2.894   3.244 -11.816  1.00  1.00            
ATOM    395  CD2 TYR A  55      -2.307   2.540  -9.630  1.00  1.00            
ATOM    396  CE1 TYR A  55      -2.138   4.376 -11.636  1.00  1.00            
ATOM    397  CE2 TYR A  55      -1.548   3.669  -9.452  1.00  1.00            
ATOM    398   CZ TYR A  55      -1.463   4.593 -10.460  1.00  1.00            
ATOM    399   OH TYR A  55      -0.687   5.758 -10.287  1.00  1.00            
ATOM    400    C TYR A  55      -5.924   2.149 -10.053  1.00  1.00            
ATOM    401    O TYR A  55      -5.817   3.370 -10.147  1.00  1.00            
ATOM    402    N THR A  56      -6.613   1.527  -9.075  2.00  1.00            
ATOM    403   CA THR A  56      -7.471   2.186  -8.140  2.00  1.00            
ATOM    404   CB THR A  56      -8.086   1.231  -7.161  2.00  1.00            
ATOM    405  OG1 THR A  56      -9.004   1.909  -6.317  2.00  1.00            
ATOM    406  CG2 THR A  56      -6.969   0.570  -6.338  2.00  1.00            
ATOM    407    C THR A  56      -6.696   3.213  -7.383  2.00  1.00            
ATOM    408    O THR A  56      -7.172   4.333  -7.204  2.00  1.00            
ATOM    409    N ALA A  57      -5.470   2.887  -6.933  2.00  1.00            
ATOM    410   CA ALA A  57      -4.804   3.897  -6.173  2.00  1.00            
ATOM    411   CB ALA A  57      -3.649   3.354  -5.317  2.00  1.00            
ATOM    412    C ALA A  57      -4.234   4.874  -7.133  2.00  1.00            
ATOM    413    O ALA A  57      -3.061   4.801  -7.486  2.00  1.00            
ATOM    414    N CYS A  58      -5.060   5.846  -7.556  2.00  1.00            
ATOM    415   CA CYS A  58      -4.612   6.852  -8.465  2.00  1.00            
ATOM    416   CB CYS A  58      -3.847   6.303  -9.673  2.00  1.00            
ATOM    417   SG CYS A  58      -2.898   7.632 -10.448  2.00  1.00            
ATOM    418    C CYS A  58      -5.862   7.501  -8.942  2.00  1.00            
ATOM    419    O CYS A  58      -5.894   8.702  -9.206  2.00  1.00            
ATOM    420    N VAL A  59      -6.945   6.703  -9.030  2.00  1.00            
ATOM    421   CA VAL A  59      -8.187   7.246  -9.485  2.00  1.00            
ATOM    422   CB VAL A  59      -9.340   6.273  -9.499  2.00  1.00            
ATOM    423  CG1 VAL A  59      -9.087   5.250 -10.600  2.00  1.00            
ATOM    424  CG2 VAL A  59      -9.515   5.616  -8.117  2.00  1.00            
ATOM    425    C VAL A  59      -8.564   8.350  -8.559  2.00  1.00            
ATOM    426    O VAL A  59      -8.903   9.451  -8.989  2.00  1.00            
ATOM    427    N TYR A  60      -8.485   8.083  -7.248  3.00  1.00            
ATOM    428   CA TYR A  60      -8.904   9.048  -6.288  3.00  1.00            
ATOM    429   CB TYR A  60      -8.958   8.489  -4.856  3.00  1.00            
ATOM    430   CG TYR A  60     -10.146   7.595  -4.780  3.00  1.00            
ATOM    431  CD1 TYR A  60     -11.392   8.138  -4.570  3.00  1.00            
ATOM    432  CD2 TYR A  60     -10.029   6.230  -4.920  3.00  1.00            
ATOM    433  CE1 TYR A  60     -12.505   7.337  -4.497  3.00  1.00            
ATOM    434  CE2 TYR A  60     -11.140   5.423  -4.848  3.00  1.00            
ATOM    435   CZ TYR A  60     -12.381   5.976  -4.637  3.00  1.00            
ATOM    436   OH TYR A  60     -13.523   5.151  -4.562  3.00  1.00            
ATOM    437    C TYR A  60      -8.010  10.247  -6.280  3.00  1.00            
ATOM    438    O TYR A  60      -8.481  11.383  -6.254  3.00  1.00            
ATOM    439    N HIS A  61      -6.687  10.022  -6.324  1.00  1.00            
ATOM    440   CA HIS A  61      -5.757  11.098  -6.143  1.00  1.00            
ATOM    441  ND1 HIS A  61      -4.247  10.244  -3.330  1.00  1.00            
ATOM    442   CG HIS A  61      -4.280   9.749  -4.615  1.00  1.00            
ATOM    443   CB HIS A  61      -4.334  10.603  -5.846  1.00  1.00            
ATOM    444  NE2 HIS A  61      -4.217   8.027  -3.158  1.00  1.00            
ATOM    445  CD2 HIS A  61      -4.262   8.393  -4.492  1.00  1.00            
ATOM    446  CE1 HIS A  61      -4.210   9.172  -2.500  1.00  1.00            
ATOM    447    C HIS A  61      -5.693  11.984  -7.332  1.00  1.00            
ATOM    448    O HIS A  61      -5.912  11.555  -8.462  1.00  1.00            
ATOM    449    N LYS A  62      -5.410  13.277  -7.071  1.00  1.00            
ATOM    450   CA LYS A  62      -5.206  14.207  -8.135  1.00  1.00            
ATOM    451   CB LYS A  62      -5.104  15.676  -7.689  1.00  1.00            
ATOM    452   CG LYS A  62      -6.447  16.285  -7.279  1.00  1.00            
ATOM    453   CD LYS A  62      -6.320  17.613  -6.530  1.00  1.00            
ATOM    454   CE LYS A  62      -6.302  17.455  -5.008  1.00  1.00            
ATOM    455   NZ LYS A  62      -7.632  17.008  -4.533  1.00  1.00            
ATOM    456    C LYS A  62      -3.911  13.810  -8.726  1.00  1.00            
ATOM    457    O LYS A  62      -2.992  13.405  -8.015  1.00  1.00            
ATOM    458    N LEU A  63      -3.805  13.890 -10.057  1.00  1.00            
ATOM    459   CA LEU A  63      -2.582  13.414 -10.601  1.00  1.00            
ATOM    460   CB LEU A  63      -2.764  12.278 -11.621  1.00  1.00            
ATOM    461   CG LEU A  63      -3.637  11.123 -11.099  1.00  1.00            
ATOM    462  CD1 LEU A  63      -3.125  10.602  -9.751  1.00  1.00            
ATOM    463  CD2 LEU A  63      -5.123  11.511 -11.081  1.00  1.00            
ATOM    464    C LEU A  63      -1.932  14.529 -11.322  1.00  1.00            
ATOM    465    O LEU A  63      -2.555  15.538 -11.647  1.00  1.00            
ATOM    466    N PHE A  64      -0.626  14.365 -11.573  4.00  1.00            
ATOM    467   CA PHE A  64       0.078  15.389 -12.259  4.00  1.00            
ATOM    468   CB PHE A  64       1.606  15.312 -12.088  4.00  1.00            
ATOM    469   CG PHE A  64       2.211  16.388 -12.925  4.00  1.00            
ATOM    470  CD1 PHE A  64       2.185  17.701 -12.513  4.00  1.00            
ATOM    471  CD2 PHE A  64       2.818  16.078 -14.122  4.00  1.00            
ATOM    472  CE1 PHE A  64       2.748  18.688 -13.289  4.00  1.00            
ATOM    473  CE2 PHE A  64       3.382  17.061 -14.900  4.00  1.00            
ATOM    474   CZ PHE A  64       3.346  18.369 -14.484  4.00  1.00            
ATOM    475    C PHE A  64      -0.214  15.300 -13.717  4.00  1.00            
ATOM    476    O PHE A  64      -0.339  14.212 -14.277  4.00  1.00            
ATOM    477    N ASP A  65      -0.349  16.476 -14.363  1.00  1.00            
ATOM    478   CA ASP A  65      -0.591  16.517 -15.773  1.00  1.00            
ATOM    479   CB ASP A  65      -1.901  17.232 -16.138  1.00  1.00            
ATOM    480   CG ASP A  65      -3.034  16.418 -15.526  1.00  1.00            
ATOM    481  OD1 ASP A  65      -3.049  16.290 -14.271  1.00  1.00            
ATOM    482  OD2 ASP A  65      -3.899  15.921 -16.293  1.00  1.00            
ATOM    483    C ASP A  65       0.541  17.279 -16.377  1.00  1.00            
ATOM    484    O ASP A  65       0.668  18.487 -16.185  1.00  1.00            
ATOM    485    N ALA A  66       1.407  16.564 -17.113  2.00  1.00            
ATOM    486   CA ALA A  66       2.541  17.163 -17.747  2.00  1.00            
ATOM    487   CB ALA A  66       3.423  16.140 -18.483  2.00  1.00            
ATOM    488    C ALA A  66       2.041  18.139 -18.769  2.00  1.00            
ATOM    489    O ALA A  66       2.613  19.213 -18.947  2.00  1.00            
ATOM    490    N SER A  67       0.933  17.790 -19.454  2.00  1.00            
ATOM    491   CA SER A  67       0.410  18.594 -20.523  2.00  1.00            
ATOM    492   CB SER A  67      -0.942  18.083 -21.053  2.00  1.00            
ATOM    493   OG SER A  67      -0.791  16.800 -21.638  2.00  1.00            
ATOM    494    C SER A  67       0.174  19.983 -20.007  2.00  1.00            
ATOM    495    O SER A  67       0.521  20.962 -20.666  2.00  1.00            
ATOM    496    N ASP A  68      -0.408  20.107 -18.800  2.00  1.00            
ATOM    497   CA ASP A  68      -0.761  21.393 -18.270  2.00  1.00            
ATOM    498   CB ASP A  68      -1.542  21.306 -16.944  2.00  1.00            
ATOM    499   CG ASP A  68      -2.975  20.892 -17.248  2.00  1.00            
ATOM    500  OD1 ASP A  68      -3.577  21.496 -18.176  2.00  1.00            
ATOM    501  OD2 ASP A  68      -3.487  19.965 -16.564  2.00  1.00            
ATOM    502    C ASP A  68       0.418  22.262 -18.011  2.00  1.00            
ATOM    503    O ASP A  68       0.415  23.436 -18.378  2.00  1.00            
ATOM    504    N SER A  69       1.472  21.722 -17.386  1.00  1.00            
ATOM    505   CA SER A  69       2.496  22.637 -16.993  1.00  1.00            
ATOM    506   CB SER A  69       3.322  22.154 -15.789  1.00  1.00            
ATOM    507   OG SER A  69       4.072  21.001 -16.145  1.00  1.00            
ATOM    508    C SER A  69       3.448  22.907 -18.097  1.00  1.00            
ATOM    509    O SER A  69       3.865  22.013 -18.830  1.00  1.00            
ATOM    510    N SER A  70       3.772  24.203 -18.253  3.00  1.00            
ATOM    511   CA SER A  70       4.919  24.578 -19.011  3.00  1.00            
ATOM    512   CB SER A  70       4.909  26.034 -19.503  3.00  1.00            
ATOM    513   OG SER A  70       4.950  26.921 -18.396  3.00  1.00            
ATOM    514    C SER A  70       5.905  24.467 -17.893  3.00  1.00            
ATOM    515    O SER A  70       5.522  24.108 -16.780  3.00  1.00            
ATOM    516    N SER A  71       7.190  24.743 -18.106  3.00  1.00            
ATOM    517   CA SER A  71       8.042  24.642 -16.959  3.00  1.00            
ATOM    518   CB SER A  71       7.624  25.567 -15.802  3.00  1.00            
ATOM    519   OG SER A  71       7.797  26.929 -16.175  3.00  1.00            
ATOM    520    C SER A  71       8.150  23.237 -16.459  3.00  1.00            
ATOM    521    O SER A  71       8.478  23.014 -15.296  3.00  1.00            
ATOM    522    N TYR A  72       7.901  22.242 -17.326  1.00  1.00            
ATOM    523   CA TYR A  72       8.148  20.890 -16.913  1.00  1.00            
ATOM    524   CB TYR A  72       6.930  19.950 -17.052  1.00  1.00            
ATOM    525   CG TYR A  72       6.748  19.606 -18.491  1.00  1.00            
ATOM    526  CD1 TYR A  72       6.039  20.424 -19.337  1.00  1.00            
ATOM    527  CD2 TYR A  72       7.319  18.461 -18.997  1.00  1.00            
ATOM    528  CE1 TYR A  72       5.886  20.097 -20.664  1.00  1.00            
ATOM    529  CE2 TYR A  72       7.172  18.126 -20.322  1.00  1.00            
ATOM    530   CZ TYR A  72       6.453  18.945 -21.157  1.00  1.00            
ATOM    531   OH TYR A  72       6.300  18.604 -22.517  1.00  1.00            
ATOM    532    C TYR A  72       9.196  20.447 -17.883  1.00  1.00            
ATOM    533    O TYR A  72       9.143  20.781 -19.066  1.00  1.00            
ATOM    534    N LYS A  73      10.234  19.746 -17.403  4.00  1.00            
ATOM    535   CA LYS A  73      11.228  19.304 -18.332  4.00  1.00            
ATOM    536   CB LYS A  73      12.670  19.472 -17.829  4.00  1.00            
ATOM    537   CG LYS A  73      13.720  19.102 -18.876  4.00  1.00            
ATOM    538   CD LYS A  73      15.141  19.500 -18.476  4.00  1.00            
ATOM    539   CE LYS A  73      15.786  18.518 -17.498  4.00  1.00            
ATOM    540   NZ LYS A  73      16.050  17.231 -18.180  4.00  1.00            
ATOM    541    C LYS A  73      10.983  17.845 -18.498  4.00  1.00            
ATOM    542    O LYS A  73      10.503  17.184 -17.578  4.00  1.00            
ATOM    543    N HIS A  74      11.295  17.294 -19.681  4.00  1.00            
ATOM    544   CA HIS A  74      10.981  15.912 -19.852  4.00  1.00            
ATOM    545  ND1 HIS A  74      10.381  13.278 -22.350  4.00  1.00            
ATOM    546   CG HIS A  74       9.966  14.155 -21.372  4.00  1.00            
ATOM    547   CB HIS A  74      10.433  15.574 -21.250  4.00  1.00            
ATOM    548  NE2 HIS A  74       8.962  12.158 -21.054  4.00  1.00            
ATOM    549  CD2 HIS A  74       9.100  13.453 -20.590  4.00  1.00            
ATOM    550  CE1 HIS A  74       9.751  12.100 -22.114  4.00  1.00            
ATOM    551    C HIS A  74      12.186  15.096 -19.597  4.00  1.00            
ATOM    552    O HIS A  74      13.246  15.287 -20.191  4.00  1.00            
ATOM    553    N ASN A  75      12.022  14.166 -18.648  4.00  1.00            
ATOM    554   CA ASN A  75      13.037  13.232 -18.307  4.00  1.00            
ATOM    555   CB ASN A  75      13.565  13.377 -16.870  4.00  1.00            
ATOM    556   CG ASN A  75      14.289  14.709 -16.753  4.00  1.00            
ATOM    557  OD1 ASN A  75      13.662  15.764 -16.666  4.00  1.00            
ATOM    558  ND2 ASN A  75      15.647  14.661 -16.739  4.00  1.00            
ATOM    559    C ASN A  75      12.332  11.927 -18.346  4.00  1.00            
ATOM    560    O ASN A  75      11.108  11.871 -18.253  4.00  1.00            
ATOM    561    N GLY A  76      13.078  10.831 -18.533  4.00  1.00            
ATOM    562   CA GLY A  76      12.395   9.582 -18.491  4.00  1.00            
ATOM    563    C GLY A  76      13.411   8.569 -18.096  4.00  1.00            
ATOM    564    O GLY A  76      13.922   7.812 -18.921  4.00  1.00            
ATOM    565    N THR A  77      13.724   8.547 -16.793  4.00  1.00            
ATOM    566   CA THR A  77      14.602   7.557 -16.264  4.00  1.00            
ATOM    567   CB THR A  77      15.673   8.113 -15.371  4.00  1.00            
ATOM    568  OG1 THR A  77      16.453   9.069 -16.075  4.00  1.00            
ATOM    569  CG2 THR A  77      16.570   6.958 -14.893  4.00  1.00            
ATOM    570    C THR A  77      13.668   6.759 -15.412  4.00  1.00            
ATOM    571    O THR A  77      12.815   7.328 -14.733  4.00  1.00            
ATOM    572    N GLU A  78      13.775   5.419 -15.426  4.00  1.00            
ATOM    573   CA GLU A  78      12.780   4.669 -14.716  4.00  1.00            
ATOM    574   CB GLU A  78      12.402   3.350 -15.412  4.00  1.00            
ATOM    575   CG GLU A  78      11.291   2.575 -14.699  4.00  1.00            
ATOM    576   CD GLU A  78      11.080   1.268 -15.451  4.00  1.00            
ATOM    577  OE1 GLU A  78      12.058   0.785 -16.080  4.00  1.00            
ATOM    578  OE2 GLU A  78       9.940   0.733 -15.403  4.00  1.00            
ATOM    579    C GLU A  78      13.286   4.302 -13.364  4.00  1.00            
ATOM    580    O GLU A  78      14.430   3.879 -13.209  4.00  1.00            
ATOM    581    N LEU A  79      12.431   4.480 -12.335  4.00  1.00            
ATOM    582   CA LEU A  79      12.833   4.077 -11.023  4.00  1.00            
ATOM    583   CB LEU A  79      13.191   5.243 -10.086  4.00  1.00            
ATOM    584   CG LEU A  79      14.445   5.991 -10.585  4.00  1.00            
ATOM    585  CD1 LEU A  79      14.162   6.729 -11.902  4.00  1.00            
ATOM    586  CD2 LEU A  79      15.054   6.897  -9.506  4.00  1.00            
ATOM    587    C LEU A  79      11.752   3.246 -10.421  4.00  1.00            
ATOM    588    O LEU A  79      10.578   3.609 -10.455  4.00  1.00            
ATOM    589    N THR A  80      12.134   2.076  -9.865  4.00  1.00            
ATOM    590   CA THR A  80      11.145   1.217  -9.290  4.00  1.00            
ATOM    591   CB THR A  80      10.957  -0.070 -10.034  4.00  1.00            
ATOM    592  OG1 THR A  80      12.168  -0.810 -10.051  4.00  1.00            
ATOM    593  CG2 THR A  80      10.507   0.252 -11.470  4.00  1.00            
ATOM    594    C THR A  80      11.527   0.888  -7.890  4.00  1.00            
ATOM    595    O THR A  80      12.679   0.572  -7.592  4.00  1.00            
ATOM    596    N LEU A  81      10.539   0.980  -6.982  4.00  1.00            
ATOM    597   CA LEU A  81      10.790   0.637  -5.618  4.00  1.00            
ATOM    598   CB LEU A  81      10.505   1.759  -4.599  4.00  1.00            
ATOM    599   CG LEU A  81      11.583   2.858  -4.581  4.00  1.00            
ATOM    600  CD1 LEU A  81      11.258   3.953  -3.554  4.00  1.00            
ATOM    601  CD2 LEU A  81      12.973   2.246  -4.343  4.00  1.00            
ATOM    602    C LEU A  81       9.957  -0.526  -5.267  4.00  1.00            
ATOM    603    O LEU A  81       8.768  -0.582  -5.575  4.00  1.00            
ATOM    604    N ARG A  82      10.593  -1.513  -4.624  4.00  1.00            
ATOM    605   CA ARG A  82       9.824  -2.623  -4.196  4.00  1.00            
ATOM    606   CB ARG A  82      10.648  -3.840  -3.745  4.00  1.00            
ATOM    607   CG ARG A  82      11.520  -4.460  -4.836  4.00  1.00            
ATOM    608   CD ARG A  82      12.055  -5.838  -4.445  4.00  1.00            
ATOM    609   NE ARG A  82      12.697  -5.700  -3.107  4.00  1.00            
ATOM    610   CZ ARG A  82      14.015  -5.361  -3.007  4.00  1.00            
ATOM    611  NH1 ARG A  82      14.756  -5.172  -4.138  4.00  1.00            
ATOM    612  NH2 ARG A  82      14.589  -5.211  -1.776  4.00  1.00            
ATOM    613    C ARG A  82       9.097  -2.132  -3.000  4.00  1.00            
ATOM    614    O ARG A  82       9.545  -1.221  -2.306  4.00  1.00            
ATOM    615    N TYR A  83       7.927  -2.721  -2.752  4.00  1.00            
ATOM    616   CA TYR A  83       7.091  -2.328  -1.668  4.00  1.00            
ATOM    617   CB TYR A  83       5.793  -1.714  -2.231  4.00  1.00            
ATOM    618   CG TYR A  83       4.985  -0.972  -1.224  4.00  1.00            
ATOM    619  CD1 TYR A  83       4.266  -1.617  -0.246  4.00  1.00            
ATOM    620  CD2 TYR A  83       4.915   0.401  -1.305  4.00  1.00            
ATOM    621  CE1 TYR A  83       3.514  -0.896   0.655  4.00  1.00            
ATOM    622  CE2 TYR A  83       4.167   1.125  -0.411  4.00  1.00            
ATOM    623   CZ TYR A  83       3.467   0.476   0.574  4.00  1.00            
ATOM    624   OH TYR A  83       2.696   1.222   1.491  4.00  1.00            
ATOM    625    C TYR A  83       6.733  -3.634  -1.075  4.00  1.00            
ATOM    626    O TYR A  83       6.962  -4.672  -1.695  4.00  1.00            
ATOM    627    N SER A  84       6.203  -3.637   0.152  3.00  1.00            
ATOM    628   CA SER A  84       5.819  -4.910   0.656  3.00  1.00            
ATOM    629   CB SER A  84       5.242  -4.851   2.080  3.00  1.00            
ATOM    630   OG SER A  84       4.887  -6.155   2.514  3.00  1.00            
ATOM    631    C SER A  84       4.747  -5.391  -0.254  3.00  1.00            
ATOM    632    O SER A  84       4.653  -6.580  -0.556  3.00  1.00            
ATOM    633    N THR A  85       3.922  -4.449  -0.739  3.00  1.00            
ATOM    634   CA THR A  85       2.866  -4.827  -1.623  3.00  1.00            
ATOM    635   CB THR A  85       1.534  -4.242  -1.246  3.00  1.00            
ATOM    636  OG1 THR A  85       0.533  -4.684  -2.152  3.00  1.00            
ATOM    637  CG2 THR A  85       1.633  -2.707  -1.259  3.00  1.00            
ATOM    638    C THR A  85       3.198  -4.344  -2.994  3.00  1.00            
ATOM    639    O THR A  85       3.508  -3.173  -3.203  3.00  1.00            
ATOM    640    N GLY A  86       3.194  -5.276  -3.964  4.00  1.00            
ATOM    641   CA GLY A  86       3.366  -4.940  -5.346  4.00  1.00            
ATOM    642    C GLY A  86       4.615  -4.163  -5.543  4.00  1.00            
ATOM    643    O GLY A  86       5.596  -4.316  -4.817  4.00  1.00            
ATOM    644    N THR A  87       4.590  -3.299  -6.576  4.00  1.00            
ATOM    645   CA THR A  87       5.718  -2.482  -6.886  4.00  1.00            
ATOM    646   CB THR A  87       6.451  -2.919  -8.118  4.00  1.00            
ATOM    647  OG1 THR A  87       6.934  -4.246  -7.960  4.00  1.00            
ATOM    648  CG2 THR A  87       7.621  -1.952  -8.364  4.00  1.00            
ATOM    649    C THR A  87       5.234  -1.101  -7.149  4.00  1.00            
ATOM    650    O THR A  87       4.107  -0.889  -7.595  4.00  1.00            
ATOM    651    N VAL A  88       6.096  -0.118  -6.840  4.00  1.00            
ATOM    652   CA VAL A  88       5.803   1.241  -7.154  4.00  1.00            
ATOM    653   CB VAL A  88       6.155   2.200  -6.054  4.00  1.00            
ATOM    654  CG1 VAL A  88       5.850   3.628  -6.538  4.00  1.00            
ATOM    655  CG2 VAL A  88       5.404   1.792  -4.776  4.00  1.00            
ATOM    656    C VAL A  88       6.733   1.531  -8.293  4.00  1.00            
ATOM    657    O VAL A  88       7.928   1.252  -8.199  4.00  1.00            
ATOM    658    N SER A  89       6.223   2.077  -9.416  4.00  1.00            
ATOM    659   CA SER A  89       7.112   2.314 -10.522  4.00  1.00            
ATOM    660   CB SER A  89       6.946   1.312 -11.677  4.00  1.00            
ATOM    661   OG SER A  89       7.365   0.021 -11.260  4.00  1.00            
ATOM    662    C SER A  89       6.848   3.666 -11.071  4.00  1.00            
ATOM    663    O SER A  89       5.776   4.232 -10.866  4.00  1.00            
ATOM    664    N GLY A  90       7.836   4.235 -11.789  4.00  1.00            
ATOM    665   CA GLY A  90       7.544   5.533 -12.294  4.00  1.00            
ATOM    666    C GLY A  90       8.656   6.080 -13.097  4.00  1.00            
ATOM    667    O GLY A  90       9.704   5.464 -13.271  4.00  1.00            
ATOM    668    N PHE A  91       8.412   7.301 -13.603  4.00  1.00            
ATOM    669   CA PHE A  91       9.370   7.965 -14.415  4.00  1.00            
ATOM    670   CB PHE A  91       8.878   8.322 -15.827  4.00  1.00            
ATOM    671   CG PHE A  91       8.781   7.057 -16.609  4.00  1.00            
ATOM    672  CD1 PHE A  91       9.915   6.481 -17.136  4.00  1.00            
ATOM    673  CD2 PHE A  91       7.564   6.452 -16.822  4.00  1.00            
ATOM    674  CE1 PHE A  91       9.837   5.317 -17.862  4.00  1.00            
ATOM    675  CE2 PHE A  91       7.482   5.288 -17.549  4.00  1.00            
ATOM    676   CZ PHE A  91       8.618   4.718 -18.069  4.00  1.00            
ATOM    677    C PHE A  91       9.780   9.241 -13.745  4.00  1.00            
ATOM    678    O PHE A  91       9.104   9.725 -12.839  4.00  1.00            
ATOM    679    N LEU A  92      10.931   9.807 -14.179  4.00  1.00            
ATOM    680   CA LEU A  92      11.456  11.010 -13.593  4.00  1.00            
ATOM    681   CB LEU A  92      12.982  10.978 -13.406  4.00  1.00            
ATOM    682   CG LEU A  92      13.471   9.852 -12.476  4.00  1.00            
ATOM    683  CD1 LEU A  92      14.991   9.921 -12.268  4.00  1.00            
ATOM    684  CD2 LEU A  92      12.680   9.836 -11.158  4.00  1.00            
ATOM    685    C LEU A  92      11.161  12.170 -14.512  4.00  1.00            
ATOM    686    O LEU A  92      11.242  12.043 -15.732  4.00  1.00            
ATOM    687    N SER A  93      10.787  13.340 -13.940  4.00  1.00            
ATOM    688   CA SER A  93      10.521  14.542 -14.699  4.00  1.00            
ATOM    689   CB SER A  93       9.038  14.735 -15.053  4.00  1.00            
ATOM    690   OG SER A  93       8.865  15.938 -15.787  4.00  1.00            
ATOM    691    C SER A  93      10.919  15.693 -13.816  4.00  1.00            
ATOM    692    O SER A  93      11.066  15.520 -12.608  4.00  1.00            
ATOM    693    N GLN A  94      11.118  16.900 -14.395  4.00  1.00            
ATOM    694   CA GLN A  94      11.519  18.046 -13.614  4.00  1.00            
ATOM    695   CB GLN A  94      12.754  18.769 -14.169  4.00  1.00            
ATOM    696   CG GLN A  94      13.161  19.992 -13.346  4.00  1.00            
ATOM    697   CD GLN A  94      14.379  20.612 -14.011  4.00  1.00            
ATOM    698  OE1 GLN A  94      14.626  21.811 -13.889  4.00  1.00            
ATOM    699  NE2 GLN A  94      15.161  19.775 -14.742  4.00  1.00            
ATOM    700    C GLN A  94      10.414  19.048 -13.629  4.00  1.00            
ATOM    701    O GLN A  94       9.824  19.322 -14.674  4.00  1.00            
ATOM    702    N ASP A  95      10.095  19.609 -12.448  4.00  1.00            
ATOM    703   CA ASP A  95       9.100  20.634 -12.368  4.00  1.00            
ATOM    704   CB ASP A  95       7.707  20.151 -11.933  4.00  1.00            
ATOM    705   CG ASP A  95       7.033  19.576 -13.171  4.00  1.00            
ATOM    706  OD1 ASP A  95       7.056  20.270 -14.222  4.00  1.00            
ATOM    707  OD2 ASP A  95       6.473  18.451 -13.084  4.00  1.00            
ATOM    708    C ASP A  95       9.559  21.681 -11.402  4.00  1.00            
ATOM    709    O ASP A  95      10.578  21.538 -10.725  4.00  1.00            
ATOM    710    N ILE A  96       8.791  22.782 -11.354  4.00  1.00            
ATOM    711   CA ILE A  96       9.052  23.983 -10.616  4.00  1.00            
ATOM    712   CB ILE A  96       8.072  25.081 -10.924  4.00  1.00            
ATOM    713  CG1 ILE A  96       7.995  25.357 -12.432  4.00  1.00            
ATOM    714  CG2 ILE A  96       8.482  26.309 -10.094  4.00  1.00            
ATOM    715  CD1 ILE A  96       7.243  24.265 -13.190  4.00  1.00            
ATOM    716    C ILE A  96       8.981  23.827  -9.123  4.00  1.00            
ATOM    717    O ILE A  96       9.777  24.440  -8.419  4.00  1.00            
ATOM    718    N ILE A  97       7.999  23.047  -8.625  4.00  1.00            
ATOM    719   CA ILE A  97       7.581  22.803  -7.259  4.00  1.00            
ATOM    720   CB ILE A  97       8.003  21.489  -6.643  4.00  1.00            
ATOM    721  CG1 ILE A  97       7.160  21.235  -5.380  4.00  1.00            
ATOM    722  CG2 ILE A  97       9.509  21.488  -6.367  4.00  1.00            
ATOM    723  CD1 ILE A  97       7.282  19.814  -4.834  4.00  1.00            
ATOM    724    C ILE A  97       7.736  23.901  -6.286  4.00  1.00            
ATOM    725    O ILE A  97       8.793  24.499  -6.096  4.00  1.00            
ATOM    726    N THR A  98       6.601  24.168  -5.615  4.00  1.00            
ATOM    727   CA THR A  98       6.567  25.182  -4.624  4.00  1.00            
ATOM    728   CB THR A  98       5.544  26.247  -4.886  4.00  1.00            
ATOM    729  OG1 THR A  98       4.238  25.688  -4.903  4.00  1.00            
ATOM    730  CG2 THR A  98       5.859  26.902  -6.242  4.00  1.00            
ATOM    731    C THR A  98       6.236  24.560  -3.310  4.00  1.00            
ATOM    732    O THR A  98       5.187  23.937  -3.146  4.00  1.00            
ATOM    733    N VAL A  99       7.158  24.701  -2.338  4.00  1.00            
ATOM    734   CA VAL A  99       6.906  24.235  -1.014  4.00  1.00            
ATOM    735   CB VAL A  99       7.958  23.290  -0.495  4.00  1.00            
ATOM    736  CG1 VAL A  99       7.874  21.998  -1.325  4.00  1.00            
ATOM    737  CG2 VAL A  99       9.344  23.955  -0.575  4.00  1.00            
ATOM    738    C VAL A  99       6.821  25.433  -0.137  4.00  1.00            
ATOM    739    O VAL A  99       7.814  26.123   0.089  4.00  1.00            
ATOM    740    N GLY A 100       5.602  25.699   0.378  3.00  1.00            
ATOM    741   CA GLY A 100       5.393  26.856   1.193  3.00  1.00            
ATOM    742    C GLY A 100       5.864  28.009   0.364  3.00  1.00            
ATOM    743    O GLY A 100       5.463  28.172  -0.787  3.00  1.00            
ATOM    744    N GLY A 101       6.737  28.843   0.954  3.00  1.00            
ATOM    745   CA GLY A 101       7.314  29.964   0.275  3.00  1.00            
ATOM    746    C GLY A 101       8.260  29.523  -0.801  3.00  1.00            
ATOM    747    O GLY A 101       8.312  30.129  -1.871  3.00  1.00            
ATOM    748    N ILE A 102       9.043  28.456  -0.549  4.00  1.00            
ATOM    749   CA ILE A 102      10.097  28.092  -1.457  4.00  1.00            
ATOM    750   CB ILE A 102      11.042  27.032  -0.957  4.00  1.00            
ATOM    751  CG1 ILE A 102      11.735  27.450   0.350  4.00  1.00            
ATOM    752  CG2 ILE A 102      12.034  26.735  -2.093  4.00  1.00            
ATOM    753  CD1 ILE A 102      10.824  27.357   1.571  4.00  1.00            
ATOM    754    C ILE A 102       9.566  27.574  -2.739  4.00  1.00            
ATOM    755    O ILE A 102       8.589  26.834  -2.777  4.00  1.00            
ATOM    756    N THR A 103      10.192  28.010  -3.848  4.00  1.00            
ATOM    757   CA THR A 103       9.848  27.447  -5.113  4.00  1.00            
ATOM    758   CB THR A 103       9.274  28.434  -6.088  4.00  1.00            
ATOM    759  OG1 THR A 103       8.095  29.019  -5.554  4.00  1.00            
ATOM    760  CG2 THR A 103       8.947  27.694  -7.395  4.00  1.00            
ATOM    761    C THR A 103      11.104  26.916  -5.683  4.00  1.00            
ATOM    762    O THR A 103      12.047  27.670  -5.917  4.00  1.00            
ATOM    763    N VAL A 104      11.167  25.595  -5.922  4.00  1.00            
ATOM    764   CA VAL A 104      12.434  25.165  -6.397  4.00  1.00            
ATOM    765   CB VAL A 104      13.371  24.775  -5.294  4.00  1.00            
ATOM    766  CG1 VAL A 104      13.721  26.038  -4.487  4.00  1.00            
ATOM    767  CG2 VAL A 104      12.698  23.674  -4.457  4.00  1.00            
ATOM    768    C VAL A 104      12.345  24.032  -7.339  4.00  1.00            
ATOM    769    O VAL A 104      11.526  23.134  -7.174  4.00  1.00            
ATOM    770    N THR A 105      13.269  24.028  -8.322  4.00  1.00            
ATOM    771   CA THR A 105      13.254  23.022  -9.333  4.00  1.00            
ATOM    772   CB THR A 105      14.393  23.079 -10.304  4.00  1.00            
ATOM    773  OG1 THR A 105      14.151  22.189 -11.383  4.00  1.00            
ATOM    774  CG2 THR A 105      15.682  22.676  -9.572  4.00  1.00            
ATOM    775    C THR A 105      13.325  21.709  -8.654  4.00  1.00            
ATOM    776    O THR A 105      14.046  21.533  -7.673  4.00  1.00            
ATOM    777    N GLN A 106      12.533  20.754  -9.159  4.00  1.00            
ATOM    778   CA GLN A 106      12.487  19.507  -8.481  4.00  1.00            
ATOM    779   CB GLN A 106      11.169  19.342  -7.704  4.00  1.00            
ATOM    780   CG GLN A 106      11.013  18.034  -6.933  4.00  1.00            
ATOM    781   CD GLN A 106       9.648  18.097  -6.255  4.00  1.00            
ATOM    782  OE1 GLN A 106       8.646  18.436  -6.879  4.00  1.00            
ATOM    783  NE2 GLN A 106       9.608  17.782  -4.930  4.00  1.00            
ATOM    784    C GLN A 106      12.564  18.421  -9.470  4.00  1.00            
ATOM    785    O GLN A 106      12.059  18.523 -10.587  4.00  1.00            
ATOM    786    N MET A 107      13.243  17.345  -9.063  4.00  1.00            
ATOM    787   CA MET A 107      13.279  16.199  -9.892  4.00  1.00            
ATOM    788   CB MET A 107      14.654  15.514  -9.894  4.00  1.00            
ATOM    789   CG MET A 107      15.736  16.399 -10.519  4.00  1.00            
ATOM    790   SD MET A 107      17.438  15.801 -10.306  4.00  1.00            
ATOM    791   CE MET A 107      17.593  16.389  -8.594  4.00  1.00            
ATOM    792    C MET A 107      12.293  15.289  -9.240  4.00  1.00            
ATOM    793    O MET A 107      12.451  14.942  -8.070  4.00  1.00            
ATOM    794    N PHE A 108      11.231  14.881  -9.963  4.00  1.00            
ATOM    795   CA PHE A 108      10.254  14.129  -9.237  4.00  1.00            
ATOM    796   CB PHE A 108       8.910  14.853  -9.039  4.00  1.00            
ATOM    797   CG PHE A 108       8.236  14.983 -10.358  4.00  1.00            
ATOM    798  CD1 PHE A 108       8.476  16.074 -11.158  4.00  1.00            
ATOM    799  CD2 PHE A 108       7.365  14.009 -10.794  4.00  1.00            
ATOM    800  CE1 PHE A 108       7.852  16.191 -12.376  4.00  1.00            
ATOM    801  CE2 PHE A 108       6.738  14.124 -12.010  4.00  1.00            
ATOM    802   CZ PHE A 108       6.980  15.218 -12.805  4.00  1.00            
ATOM    803    C PHE A 108       9.987  12.837  -9.884  4.00  1.00            
ATOM    804    O PHE A 108      10.366  12.582 -11.026  4.00  1.00            
ATOM    805    N GLY A 109       9.322  11.975  -9.105  4.00  1.00            
ATOM    806   CA GLY A 109       9.015  10.681  -9.578  4.00  1.00            
ATOM    807    C GLY A 109       7.545  10.586  -9.791  4.00  1.00            
ATOM    808    O GLY A 109       6.751  10.778  -8.872  4.00  1.00            
ATOM    809    N GLU A 110       7.148  10.283 -11.040  4.00  1.00            
ATOM    810   CA GLU A 110       5.762  10.077 -11.314  4.00  1.00            
ATOM    811   CB GLU A 110       5.369  10.298 -12.786  4.00  1.00            
ATOM    812   CG GLU A 110       5.462  11.751 -13.250  4.00  1.00            
ATOM    813   CD GLU A 110       5.040  11.804 -14.713  4.00  1.00            
ATOM    814  OE1 GLU A 110       5.189  10.768 -15.417  4.00  1.00            
ATOM    815  OE2 GLU A 110       4.568  12.888 -15.149  4.00  1.00            
ATOM    816    C GLU A 110       5.530   8.599 -11.031  4.00  1.00            
ATOM    817    O GLU A 110       6.467   7.816 -11.177  4.00  1.00            
ATOM    818    N VAL A 111       4.315   8.152 -10.599  4.00  1.00            
ATOM    819   CA VAL A 111       4.160   6.728 -10.336  4.00  1.00            
ATOM    820   CB VAL A 111       3.846   6.391  -8.907  4.00  1.00            
ATOM    821  CG1 VAL A 111       3.596   4.875  -8.815  4.00  1.00            
ATOM    822  CG2 VAL A 111       5.008   6.871  -8.020  4.00  1.00            
ATOM    823    C VAL A 111       3.068   6.114 -11.175  4.00  1.00            
ATOM    824    O VAL A 111       1.908   6.071 -10.774  4.00  1.00            
ATOM    825    N THR A 112       3.437   5.507 -12.321  4.00  1.00            
ATOM    826   CA THR A 112       2.457   4.973 -13.233  4.00  1.00            
ATOM    827   CB THR A 112       3.100   4.355 -14.441  4.00  1.00            
ATOM    828  OG1 THR A 112       3.914   5.310 -15.105  4.00  1.00            
ATOM    829  CG2 THR A 112       1.998   3.854 -15.389  4.00  1.00            
ATOM    830    C THR A 112       1.661   3.901 -12.567  4.00  1.00            
ATOM    831    O THR A 112       0.433   3.947 -12.579  4.00  1.00            
ATOM    832    N GLU A 113       2.323   2.910 -11.939  4.00  1.00            
ATOM    833   CA GLU A 113       1.526   1.867 -11.368  4.00  1.00            
ATOM    834   CB GLU A 113       1.783   0.461 -11.945  4.00  1.00            
ATOM    835   CG GLU A 113       0.710  -0.556 -11.542  4.00  1.00            
ATOM    836   CD GLU A 113       0.933  -1.847 -12.322  4.00  1.00            
ATOM    837  OE1 GLU A 113       1.320  -1.758 -13.519  4.00  1.00            
ATOM    838  OE2 GLU A 113       0.715  -2.940 -11.734  4.00  1.00            
ATOM    839    C GLU A 113       1.759   1.812  -9.889  4.00  1.00            
ATOM    840    O GLU A 113       2.854   2.089  -9.406  4.00  1.00            
ATOM    841    N MET A 114       0.696   1.466  -9.133  1.00  1.00            
ATOM    842   CA MET A 114       0.768   1.368  -7.704  1.00  1.00            
ATOM    843   CB MET A 114       0.090   2.553  -6.982  1.00  1.00            
ATOM    844   CG MET A 114       0.302   2.583  -5.467  1.00  1.00            
ATOM    845   SD MET A 114       1.955   3.116  -4.932  1.00  1.00            
ATOM    846   CE MET A 114       1.718   4.857  -5.394  1.00  1.00            
ATOM    847    C MET A 114       0.034   0.120  -7.299  1.00  1.00            
ATOM    848    O MET A 114      -0.748  -0.433  -8.076  1.00  1.00            
ATOM    849    N PRO A 115       0.306  -0.363  -6.114  1.00  1.00            
ATOM    850   CA PRO A 115      -0.325  -1.555  -5.596  1.00  1.00            
ATOM    851   CD PRO A 115       1.627  -0.153  -5.543  1.00  1.00            
ATOM    852   CB PRO A 115       0.503  -1.968  -4.380  1.00  1.00            
ATOM    853   CG PRO A 115       1.899  -1.389  -4.675  1.00  1.00            
ATOM    854    C PRO A 115      -1.790  -1.575  -5.322  1.00  1.00            
ATOM    855    O PRO A 115      -2.402  -2.596  -5.636  1.00  1.00            
ATOM    856    N ALA A 116      -2.347  -0.478  -4.763  2.00  1.00            
ATOM    857   CA ALA A 116      -3.677  -0.404  -4.215  2.00  1.00            
ATOM    858   CB ALA A 116      -4.571  -1.661  -4.307  2.00  1.00            
ATOM    859    C ALA A 116      -3.318  -0.229  -2.773  2.00  1.00            
ATOM    860    O ALA A 116      -2.659   0.743  -2.410  2.00  1.00            
ATOM    861    N LEU A 117      -3.736  -1.176  -1.908  2.00  1.00            
ATOM    862   CA LEU A 117      -3.402  -1.085  -0.516  2.00  1.00            
ATOM    863   CB LEU A 117      -4.175  -2.077   0.372  2.00  1.00            
ATOM    864   CG LEU A 117      -3.877  -3.565   0.100  2.00  1.00            
ATOM    865  CD1 LEU A 117      -4.699  -4.466   1.036  2.00  1.00            
ATOM    866  CD2 LEU A 117      -4.062  -3.931  -1.382  2.00  1.00            
ATOM    867    C LEU A 117      -1.943  -1.308  -0.286  2.00  1.00            
ATOM    868    O LEU A 117      -1.346  -2.218  -0.858  2.00  1.00            
ATOM    869    N PRO A 118      -1.338  -0.465   0.525  2.00  1.00            
ATOM    870   CA PRO A 118      -1.981   0.724   1.036  2.00  1.00            
ATOM    871   CD PRO A 118      -0.287  -0.932   1.412  2.00  1.00            
ATOM    872   CB PRO A 118      -1.312   1.033   2.375  2.00  1.00            
ATOM    873   CG PRO A 118       0.024   0.272   2.314  2.00  1.00            
ATOM    874    C PRO A 118      -1.742   1.785  -0.004  2.00  1.00            
ATOM    875    O PRO A 118      -0.702   1.734  -0.658  2.00  1.00            
ATOM    876    N PHE A 119      -2.676   2.738  -0.196  2.00  1.00            
ATOM    877   CA PHE A 119      -2.450   3.836  -1.099  2.00  1.00            
ATOM    878   CB PHE A 119      -1.810   3.501  -2.450  2.00  1.00            
ATOM    879   CG PHE A 119      -1.397   4.854  -2.920  2.00  1.00            
ATOM    880  CD1 PHE A 119      -0.281   5.450  -2.379  2.00  1.00            
ATOM    881  CD2 PHE A 119      -2.118   5.534  -3.874  2.00  1.00            
ATOM    882  CE1 PHE A 119       0.119   6.701  -2.785  2.00  1.00            
ATOM    883  CE2 PHE A 119      -1.721   6.785  -4.284  2.00  1.00            
ATOM    884   CZ PHE A 119      -0.602   7.371  -3.743  2.00  1.00            
ATOM    885    C PHE A 119      -3.779   4.450  -1.352  2.00  1.00            
ATOM    886    O PHE A 119      -3.962   5.660  -1.227  2.00  1.00            
ATOM    887    N MET A 120      -4.756   3.594  -1.697  3.00  1.00            
ATOM    888   CA MET A 120      -6.083   4.053  -1.959  3.00  1.00            
ATOM    889   CB MET A 120      -7.085   2.901  -2.145  3.00  1.00            
ATOM    890   CG MET A 120      -6.818   1.995  -3.347  3.00  1.00            
ATOM    891   SD MET A 120      -7.924   0.555  -3.421  3.00  1.00            
ATOM    892   CE MET A 120      -7.069  -0.369  -2.110  3.00  1.00            
ATOM    893    C MET A 120      -6.490   4.727  -0.697  3.00  1.00            
ATOM    894    O MET A 120      -7.136   5.773  -0.703  3.00  1.00            
ATOM    895    N LEU A 121      -6.075   4.122   0.427  3.00  1.00            
ATOM    896   CA LEU A 121      -6.411   4.573   1.740  3.00  1.00            
ATOM    897   CB LEU A 121      -5.823   3.656   2.827  3.00  1.00            
ATOM    898   CG LEU A 121      -6.154   4.087   4.267  3.00  1.00            
ATOM    899  CD1 LEU A 121      -7.664   3.993   4.546  3.00  1.00            
ATOM    900  CD2 LEU A 121      -5.313   3.298   5.283  3.00  1.00            
ATOM    901    C LEU A 121      -5.866   5.945   1.959  3.00  1.00            
ATOM    902    O LEU A 121      -6.545   6.806   2.517  3.00  1.00            
ATOM    903    N ALA A 122      -4.628   6.202   1.499  1.00  1.00            
ATOM    904   CA ALA A 122      -4.033   7.469   1.795  1.00  1.00            
ATOM    905   CB ALA A 122      -2.606   7.620   1.241  1.00  1.00            
ATOM    906    C ALA A 122      -4.853   8.564   1.233  1.00  1.00            
ATOM    907    O ALA A 122      -5.251   8.539   0.069  1.00  1.00            
ATOM    908    N GLU A 123      -5.154   9.558   2.087  1.00  1.00            
ATOM    909   CA GLU A 123      -5.878  10.688   1.610  1.00  1.00            
ATOM    910   CB GLU A 123      -6.462  11.596   2.705  1.00  1.00            
ATOM    911   CG GLU A 123      -7.388  12.664   2.114  1.00  1.00            
ATOM    912   CD GLU A 123      -8.258  13.249   3.217  1.00  1.00            
ATOM    913  OE1 GLU A 123      -8.072  12.850   4.398  1.00  1.00            
ATOM    914  OE2 GLU A 123      -9.128  14.099   2.890  1.00  1.00            
ATOM    915    C GLU A 123      -4.974  11.497   0.757  1.00  1.00            
ATOM    916    O GLU A 123      -5.370  12.013  -0.286  1.00  1.00            
ATOM    917    N PHE A 124      -3.708  11.592   1.188  1.00  1.00            
ATOM    918   CA PHE A 124      -2.762  12.425   0.524  1.00  1.00            
ATOM    919   CB PHE A 124      -1.476  12.638   1.342  1.00  1.00            
ATOM    920   CG PHE A 124      -0.894  11.291   1.609  1.00  1.00            
ATOM    921  CD1 PHE A 124      -1.363  10.532   2.657  1.00  1.00            
ATOM    922  CD2 PHE A 124       0.115  10.784   0.823  1.00  1.00            
ATOM    923  CE1 PHE A 124      -0.839   9.288   2.919  1.00  1.00            
ATOM    924  CE2 PHE A 124       0.644   9.541   1.079  1.00  1.00            
ATOM    925   CZ PHE A 124       0.168   8.789   2.127  1.00  1.00            
ATOM    926    C PHE A 124      -2.375  11.850  -0.794  1.00  1.00            
ATOM    927    O PHE A 124      -2.317  10.636  -0.980  1.00  1.00            
ATOM    928    N ASP A 125      -2.120  12.761  -1.753  1.00  1.00            
ATOM    929   CA ASP A 125      -1.747  12.427  -3.094  1.00  1.00            
ATOM    930   CB ASP A 125      -1.645  13.668  -3.995  1.00  1.00            
ATOM    931   CG ASP A 125      -3.044  14.234  -4.178  1.00  1.00            
ATOM    932  OD1 ASP A 125      -3.993  13.420  -4.345  1.00  1.00            
ATOM    933  OD2 ASP A 125      -3.186  15.485  -4.141  1.00  1.00            
ATOM    934    C ASP A 125      -0.413  11.771  -3.112  1.00  1.00            
ATOM    935    O ASP A 125      -0.235  10.755  -3.783  1.00  1.00            
ATOM    936    N GLY A 126       0.572  12.297  -2.361  4.00  1.00            
ATOM    937   CA GLY A 126       1.833  11.664  -2.574  4.00  1.00            
ATOM    938    C GLY A 126       2.796  11.944  -1.503  4.00  1.00            
ATOM    939    O GLY A 126       2.470  12.450  -0.431  4.00  1.00            
ATOM    940    N VAL A 127       4.053  11.601  -1.823  4.00  1.00            
ATOM    941   CA VAL A 127       5.059  11.666  -0.833  4.00  1.00            
ATOM    942   CB VAL A 127       5.767  10.365  -0.635  4.00  1.00            
ATOM    943  CG1 VAL A 127       4.735   9.289  -0.261  4.00  1.00            
ATOM    944  CG2 VAL A 127       6.572  10.072  -1.913  4.00  1.00            
ATOM    945    C VAL A 127       6.129  12.623  -1.231  4.00  1.00            
ATOM    946    O VAL A 127       6.359  12.887  -2.410  4.00  1.00            
ATOM    947    N VAL A 128       6.790  13.191  -0.202  4.00  1.00            
ATOM    948   CA VAL A 128       7.951  14.011  -0.361  4.00  1.00            
ATOM    949   CB VAL A 128       7.762  15.441   0.046  4.00  1.00            
ATOM    950  CG1 VAL A 128       9.130  16.144  -0.003  4.00  1.00            
ATOM    951  CG2 VAL A 128       6.715  16.074  -0.887  4.00  1.00            
ATOM    952    C VAL A 128       8.932  13.407   0.566  4.00  1.00            
ATOM    953    O VAL A 128       8.553  12.891   1.616  4.00  1.00            
ATOM    954    N GLY A 129      10.226  13.436   0.220  4.00  1.00            
ATOM    955   CA GLY A 129      11.072  12.749   1.134  4.00  1.00            
ATOM    956    C GLY A 129      12.171  13.643   1.595  4.00  1.00            
ATOM    957    O GLY A 129      12.931  14.195   0.801  4.00  1.00            
ATOM    958    N MET A 130      12.259  13.799   2.930  1.00  1.00            
ATOM    959   CA MET A 130      13.361  14.454   3.555  1.00  1.00            
ATOM    960   CB MET A 130      13.008  15.182   4.866  1.00  1.00            
ATOM    961   CG MET A 130      14.049  16.227   5.285  1.00  1.00            
ATOM    962   SD MET A 130      15.685  15.571   5.733  1.00  1.00            
ATOM    963   CE MET A 130      15.259  15.216   7.462  1.00  1.00            
ATOM    964    C MET A 130      14.217  13.280   3.889  1.00  1.00            
ATOM    965    O MET A 130      13.719  12.261   4.365  1.00  1.00            
ATOM    966    N GLY A 131      15.524  13.369   3.615  1.00  1.00            
ATOM    967   CA GLY A 131      16.376  12.239   3.824  1.00  1.00            
ATOM    968    C GLY A 131      17.639  12.624   3.155  1.00  1.00            
ATOM    969    O GLY A 131      17.969  13.806   3.080  1.00  1.00            
ATOM    970    N PHE A 132      18.398  11.642   2.647  1.00  1.00            
ATOM    971   CA PHE A 132      19.595  12.071   2.008  1.00  1.00            
ATOM    972   CB PHE A 132      20.862  11.799   2.832  1.00  1.00            
ATOM    973   CG PHE A 132      20.716  12.657   4.044  1.00  1.00            
ATOM    974  CD1 PHE A 132      20.034  12.188   5.144  1.00  1.00            
ATOM    975  CD2 PHE A 132      21.237  13.929   4.078  1.00  1.00            
ATOM    976  CE1 PHE A 132      19.884  12.968   6.268  1.00  1.00            
ATOM    977  CE2 PHE A 132      21.090  14.716   5.197  1.00  1.00            
ATOM    978   CZ PHE A 132      20.415  14.237   6.295  1.00  1.00            
ATOM    979    C PHE A 132      19.707  11.430   0.665  1.00  1.00            
ATOM    980    O PHE A 132      18.972  10.504   0.331  1.00  1.00            
ATOM    981    N ILE A 133      20.651  11.951  -0.140  2.00  1.00            
ATOM    982   CA ILE A 133      20.909  11.535  -1.486  2.00  1.00            
ATOM    983   CB ILE A 133      22.025  12.321  -2.110  2.00  1.00            
ATOM    984  CG1 ILE A 133      23.329  12.100  -1.324  2.00  1.00            
ATOM    985  CG2 ILE A 133      21.585  13.793  -2.187  2.00  1.00            
ATOM    986  CD1 ILE A 133      24.574  12.622  -2.039  2.00  1.00            
ATOM    987    C ILE A 133      21.315  10.103  -1.454  2.00  1.00            
ATOM    988    O ILE A 133      20.957   9.337  -2.348  2.00  1.00            
ATOM    989    N GLU A 134      22.080   9.707  -0.416  2.00  1.00            
ATOM    990   CA GLU A 134      22.516   8.346  -0.327  2.00  1.00            
ATOM    991   CB GLU A 134      23.290   8.043   0.967  2.00  1.00            
ATOM    992   CG GLU A 134      23.906   6.644   0.987  2.00  1.00            
ATOM    993   CD GLU A 134      25.101   6.640   0.041  2.00  1.00            
ATOM    994  OE1 GLU A 134      24.907   6.946  -1.166  2.00  1.00            
ATOM    995  OE2 GLU A 134      26.227   6.338   0.518  2.00  1.00            
ATOM    996    C GLU A 134      21.276   7.513  -0.336  2.00  1.00            
ATOM    997    O GLU A 134      21.213   6.497  -1.030  2.00  1.00            
ATOM    998    N GLN A 135      20.238   7.937   0.411  2.00  1.00            
ATOM    999   CA GLN A 135      19.018   7.186   0.386  2.00  1.00            
ATOM   1000   CB GLN A 135      18.282   7.177   1.739  2.00  1.00            
ATOM   1001   CG GLN A 135      16.973   6.381   1.726  2.00  1.00            
ATOM   1002   CD GLN A 135      16.347   6.453   3.115  2.00  1.00            
ATOM   1003  OE1 GLN A 135      16.293   7.514   3.733  2.00  1.00            
ATOM   1004  NE2 GLN A 135      15.864   5.288   3.625  2.00  1.00            
ATOM   1005    C GLN A 135      18.112   7.843  -0.593  2.00  1.00            
ATOM   1006    O GLN A 135      17.293   8.690  -0.239  2.00  1.00            
ATOM   1007    N ALA A 136      18.237   7.445  -1.868  1.00  1.00            
ATOM   1008   CA ALA A 136      17.385   7.978  -2.882  1.00  1.00            
ATOM   1009   CB ALA A 136      17.954   9.225  -3.578  1.00  1.00            
ATOM   1010    C ALA A 136      17.282   6.915  -3.897  1.00  1.00            
ATOM   1011    O ALA A 136      18.173   6.078  -4.036  1.00  1.00            
ATOM   1012    N ILE A 137      16.163   6.916  -4.623  2.00  1.00            
ATOM   1013   CA ILE A 137      15.963   5.880  -5.571  2.00  1.00            
ATOM   1014   CB ILE A 137      14.577   5.887  -6.139  2.00  1.00            
ATOM   1015  CG1 ILE A 137      14.418   4.748  -7.158  2.00  1.00            
ATOM   1016  CG2 ILE A 137      14.289   7.292  -6.690  2.00  1.00            
ATOM   1017  CD1 ILE A 137      14.578   3.356  -6.551  2.00  1.00            
ATOM   1018    C ILE A 137      16.939   5.941  -6.705  2.00  1.00            
ATOM   1019    O ILE A 137      17.544   4.927  -7.048  2.00  1.00            
ATOM   1020    N GLY A 138      17.142   7.120  -7.325  2.00  1.00            
ATOM   1021   CA GLY A 138      18.050   7.117  -8.436  2.00  1.00            
ATOM   1022    C GLY A 138      18.902   8.337  -8.357  2.00  1.00            
ATOM   1023    O GLY A 138      18.901   9.161  -9.271  2.00  1.00            
ATOM   1024    N ARG A 139      19.664   8.463  -7.252  2.00  1.00            
ATOM   1025   CA ARG A 139      20.583   9.549  -7.071  2.00  1.00            
ATOM   1026   CB ARG A 139      21.777   9.506  -8.043  2.00  1.00            
ATOM   1027   CG ARG A 139      22.667   8.269  -7.901  2.00  1.00            
ATOM   1028   CD ARG A 139      23.853   8.268  -8.869  2.00  1.00            
ATOM   1029   NE ARG A 139      24.547   6.955  -8.744  2.00  1.00            
ATOM   1030   CZ ARG A 139      25.557   6.643  -9.610  2.00  1.00            
ATOM   1031  NH1 ARG A 139      25.945   7.548 -10.553  2.00  1.00            
ATOM   1032  NH2 ARG A 139      26.178   5.430  -9.532  2.00  1.00            
ATOM   1033    C ARG A 139      19.859  10.819  -7.318  2.00  1.00            
ATOM   1034    O ARG A 139      20.430  11.774  -7.843  2.00  1.00            
ATOM   1035    N VAL A 140      18.577  10.871  -6.942  1.00  1.00            
ATOM   1036   CA VAL A 140      17.873  12.075  -7.214  1.00  1.00            
ATOM   1037   CB VAL A 140      16.386  11.898  -7.281  1.00  1.00            
ATOM   1038  CG1 VAL A 140      15.735  13.275  -7.489  1.00  1.00            
ATOM   1039  CG2 VAL A 140      16.059  10.882  -8.390  1.00  1.00            
ATOM   1040    C VAL A 140      18.161  13.024  -6.111  1.00  1.00            
ATOM   1041    O VAL A 140      18.115  12.660  -4.937  1.00  1.00            
ATOM   1042    N THR A 141      18.478  14.276  -6.466  1.00  1.00            
ATOM   1043   CA THR A 141      18.711  15.187  -5.411  1.00  1.00            
ATOM   1044   CB THR A 141      19.230  16.532  -5.860  1.00  1.00            
ATOM   1045  OG1 THR A 141      20.442  16.374  -6.581  1.00  1.00            
ATOM   1046  CG2 THR A 141      19.469  17.408  -4.620  1.00  1.00            
ATOM   1047    C THR A 141      17.384  15.414  -4.790  1.00  1.00            
ATOM   1048    O THR A 141      16.454  15.922  -5.409  1.00  1.00            
ATOM   1049    N PRO A 142      17.303  15.010  -3.564  1.00  1.00            
ATOM   1050   CA PRO A 142      16.088  15.137  -2.829  1.00  1.00            
ATOM   1051   CD PRO A 142      18.464  14.919  -2.699  1.00  1.00            
ATOM   1052   CB PRO A 142      16.421  14.650  -1.422  1.00  1.00            
ATOM   1053   CG PRO A 142      17.904  15.038  -1.270  1.00  1.00            
ATOM   1054    C PRO A 142      15.788  16.598  -2.796  1.00  1.00            
ATOM   1055    O PRO A 142      16.678  17.408  -3.049  1.00  1.00            
ATOM   1056    N ILE A 143      14.537  16.946  -2.477  2.00  1.00            
ATOM   1057   CA ILE A 143      14.133  18.308  -2.525  2.00  1.00            
ATOM   1058   CB ILE A 143      12.656  18.482  -2.261  2.00  1.00            
ATOM   1059  CG1 ILE A 143      12.143  19.846  -2.767  2.00  1.00            
ATOM   1060  CG2 ILE A 143      12.396  18.230  -0.768  2.00  1.00            
ATOM   1061  CD1 ILE A 143      12.750  21.062  -2.072  2.00  1.00            
ATOM   1062    C ILE A 143      14.913  19.130  -1.544  2.00  1.00            
ATOM   1063    O ILE A 143      15.353  20.231  -1.868  2.00  1.00            
ATOM   1064    N PHE A 144      15.153  18.614  -0.326  2.00  1.00            
ATOM   1065   CA PHE A 144      15.814  19.426   0.653  2.00  1.00            
ATOM   1066   CB PHE A 144      15.985  18.748   2.025  2.00  1.00            
ATOM   1067   CG PHE A 144      14.668  18.811   2.728  2.00  1.00            
ATOM   1068  CD1 PHE A 144      13.707  17.845   2.537  2.00  1.00            
ATOM   1069  CD2 PHE A 144      14.399  19.854   3.586  2.00  1.00            
ATOM   1070  CE1 PHE A 144      12.501  17.920   3.195  2.00  1.00            
ATOM   1071  CE2 PHE A 144      13.195  19.934   4.245  2.00  1.00            
ATOM   1072   CZ PHE A 144      12.243  18.964   4.051  2.00  1.00            
ATOM   1073    C PHE A 144      17.151  19.846   0.155  2.00  1.00            
ATOM   1074    O PHE A 144      17.544  20.999   0.322  2.00  1.00            
ATOM   1075    N ASP A 145      17.884  18.934  -0.494  2.00  1.00            
ATOM   1076   CA ASP A 145      19.177  19.328  -0.956  2.00  1.00            
ATOM   1077   CB ASP A 145      19.978  18.186  -1.604  2.00  1.00            
ATOM   1078   CG ASP A 145      20.524  17.346  -0.458  2.00  1.00            
ATOM   1079  OD1 ASP A 145      20.412  17.812   0.708  2.00  1.00            
ATOM   1080  OD2 ASP A 145      21.066  16.241  -0.728  2.00  1.00            
ATOM   1081    C ASP A 145      19.035  20.445  -1.926  2.00  1.00            
ATOM   1082    O ASP A 145      19.849  21.367  -1.934  2.00  1.00            
ATOM   1083    N ASN A 146      17.991  20.421  -2.768  2.00  1.00            
ATOM   1084   CA ASN A 146      17.954  21.483  -3.717  2.00  1.00            
ATOM   1085   CB ASN A 146      16.904  21.334  -4.844  2.00  1.00            
ATOM   1086   CG ASN A 146      15.485  21.441  -4.314  2.00  1.00            
ATOM   1087  OD1 ASN A 146      15.075  22.476  -3.793  2.00  1.00            
ATOM   1088  ND2 ASN A 146      14.701  20.341  -4.466  2.00  1.00            
ATOM   1089    C ASN A 146      17.770  22.815  -3.022  2.00  1.00            
ATOM   1090    O ASN A 146      18.409  23.798  -3.393  2.00  1.00            
ATOM   1091    N ILE A 147      16.914  22.883  -1.978  2.00  1.00            
ATOM   1092   CA ILE A 147      16.598  24.117  -1.289  2.00  1.00            
ATOM   1093   CB ILE A 147      15.603  23.903  -0.185  2.00  1.00            
ATOM   1094  CG1 ILE A 147      14.288  23.336  -0.740  2.00  1.00            
ATOM   1095  CG2 ILE A 147      15.436  25.232   0.568  2.00  1.00            
ATOM   1096  CD1 ILE A 147      13.368  22.786   0.347  2.00  1.00            
ATOM   1097    C ILE A 147      17.820  24.665  -0.644  2.00  1.00            
ATOM   1098    O ILE A 147      18.096  25.861  -0.725  2.00  1.00            
ATOM   1099    N ILE A 148      18.599  23.789   0.005  2.00  1.00            
ATOM   1100   CA ILE A 148      19.747  24.238   0.728  2.00  1.00            
ATOM   1101   CB ILE A 148      20.552  23.103   1.291  2.00  1.00            
ATOM   1102  CG1 ILE A 148      19.711  22.260   2.261  2.00  1.00            
ATOM   1103  CG2 ILE A 148      21.821  23.697   1.924  2.00  1.00            
ATOM   1104  CD1 ILE A 148      20.349  20.916   2.607  2.00  1.00            
ATOM   1105    C ILE A 148      20.635  24.917  -0.252  2.00  1.00            
ATOM   1106    O ILE A 148      21.195  25.978   0.021  2.00  1.00            
ATOM   1107    N SER A 149      20.762  24.315  -1.441  2.00  1.00            
ATOM   1108   CA SER A 149      21.629  24.845  -2.442  2.00  1.00            
ATOM   1109   CB SER A 149      21.603  24.019  -3.738  2.00  1.00            
ATOM   1110   OG SER A 149      22.482  24.585  -4.700  2.00  1.00            
ATOM   1111    C SER A 149      21.160  26.219  -2.788  2.00  1.00            
ATOM   1112    O SER A 149      21.959  27.077  -3.160  2.00  1.00            
ATOM   1113    N GLN A 150      19.848  26.470  -2.650  2.00  1.00            
ATOM   1114   CA GLN A 150      19.331  27.761  -2.994  2.00  1.00            
ATOM   1115   CB GLN A 150      17.814  27.874  -2.780  2.00  1.00            
ATOM   1116   CG GLN A 150      17.174  28.999  -3.597  2.00  1.00            
ATOM   1117   CD GLN A 150      17.122  28.547  -5.050  2.00  1.00            
ATOM   1118  OE1 GLN A 150      16.095  28.064  -5.527  2.00  1.00            
ATOM   1119  NE2 GLN A 150      18.262  28.698  -5.777  2.00  1.00            
ATOM   1120    C GLN A 150      20.036  28.716  -2.088  2.00  1.00            
ATOM   1121    O GLN A 150      20.393  29.821  -2.492  2.00  1.00            
ATOM   1122    N GLY A 151      20.269  28.290  -0.832  3.00  1.00            
ATOM   1123   CA GLY A 151      20.996  29.109   0.090  3.00  1.00            
ATOM   1124    C GLY A 151      20.012  29.995   0.780  3.00  1.00            
ATOM   1125    O GLY A 151      20.370  30.834   1.605  3.00  1.00            
ATOM   1126    N VAL A 152      18.728  29.812   0.441  1.00  1.00            
ATOM   1127   CA VAL A 152      17.661  30.626   0.932  1.00  1.00            
ATOM   1128   CB VAL A 152      16.395  30.422   0.156  1.00  1.00            
ATOM   1129  CG1 VAL A 152      15.291  31.303   0.754  1.00  1.00            
ATOM   1130  CG2 VAL A 152      16.686  30.774  -1.308  1.00  1.00            
ATOM   1131    C VAL A 152      17.375  30.439   2.385  1.00  1.00            
ATOM   1132    O VAL A 152      17.059  31.400   3.082  1.00  1.00            
ATOM   1133    N LEU A 153      17.477  29.203   2.896  4.00  1.00            
ATOM   1134   CA LEU A 153      17.044  28.967   4.242  4.00  1.00            
ATOM   1135   CB LEU A 153      16.914  27.471   4.578  4.00  1.00            
ATOM   1136   CG LEU A 153      15.877  26.745   3.701  4.00  1.00            
ATOM   1137  CD1 LEU A 153      15.727  25.270   4.109  4.00  1.00            
ATOM   1138  CD2 LEU A 153      14.540  27.502   3.677  4.00  1.00            
ATOM   1139    C LEU A 153      17.972  29.573   5.239  4.00  1.00            
ATOM   1140    O LEU A 153      19.165  29.739   4.996  4.00  1.00            
ATOM   1141    N LYS A 154      17.395  29.943   6.402  1.00  1.00            
ATOM   1142   CA LYS A 154      18.122  30.514   7.498  1.00  1.00            
ATOM   1143   CB LYS A 154      17.207  30.905   8.670  1.00  1.00            
ATOM   1144   CG LYS A 154      17.904  31.754   9.733  1.00  1.00            
ATOM   1145   CD LYS A 154      16.933  32.423  10.707  1.00  1.00            
ATOM   1146   CE LYS A 154      17.629  33.272  11.774  1.00  1.00            
ATOM   1147   NZ LYS A 154      16.622  33.840  12.701  1.00  1.00            
ATOM   1148    C LYS A 154      19.073  29.485   7.974  1.00  1.00            
ATOM   1149    O LYS A 154      20.243  29.768   8.228  1.00  1.00            
ATOM   1150    N GLU A 155      18.587  28.240   8.084  1.00  1.00            
ATOM   1151   CA GLU A 155      19.439  27.213   8.580  1.00  1.00            
ATOM   1152   CB GLU A 155      19.213  26.970  10.081  1.00  1.00            
ATOM   1153   CG GLU A 155      17.756  26.641  10.411  1.00  1.00            
ATOM   1154   CD GLU A 155      17.558  26.790  11.913  1.00  1.00            
ATOM   1155  OE1 GLU A 155      18.080  27.789  12.479  1.00  1.00            
ATOM   1156  OE2 GLU A 155      16.869  25.922  12.512  1.00  1.00            
ATOM   1157    C GLU A 155      19.139  25.951   7.836  1.00  1.00            
ATOM   1158    O GLU A 155      18.033  25.766   7.327  1.00  1.00            
ATOM   1159    N ASP A 156      20.138  25.050   7.733  1.00  1.00            
ATOM   1160   CA ASP A 156      19.920  23.799   7.062  1.00  1.00            
ATOM   1161   CB ASP A 156      21.219  23.132   6.576  1.00  1.00            
ATOM   1162   CG ASP A 156      21.781  23.973   5.437  1.00  1.00            
ATOM   1163  OD1 ASP A 156      20.996  24.760   4.846  1.00  1.00            
ATOM   1164  OD2 ASP A 156      23.000  23.840   5.145  1.00  1.00            
ATOM   1165    C ASP A 156      19.306  22.901   8.093  1.00  1.00            
ATOM   1166    O ASP A 156      19.845  21.845   8.419  1.00  1.00            
ATOM   1167    N VAL A 157      18.144  23.321   8.637  4.00  1.00            
ATOM   1168   CA VAL A 157      17.432  22.563   9.628  4.00  1.00            
ATOM   1169   CB VAL A 157      17.409  23.227  10.974  4.00  1.00            
ATOM   1170  CG1 VAL A 157      16.532  22.390  11.917  4.00  1.00            
ATOM   1171  CG2 VAL A 157      18.859  23.406  11.459  4.00  1.00            
ATOM   1172    C VAL A 157      16.007  22.507   9.151  4.00  1.00            
ATOM   1173    O VAL A 157      15.537  23.390   8.434  4.00  1.00            
ATOM   1174    N PHE A 158      15.299  21.433   9.534  4.00  1.00            
ATOM   1175   CA PHE A 158      13.930  21.141   9.200  4.00  1.00            
ATOM   1176   CB PHE A 158      13.906  19.909   8.274  4.00  1.00            
ATOM   1177   CG PHE A 158      12.641  19.130   8.363  4.00  1.00            
ATOM   1178  CD1 PHE A 158      12.537  18.153   9.326  4.00  1.00            
ATOM   1179  CD2 PHE A 158      11.585  19.339   7.507  4.00  1.00            
ATOM   1180  CE1 PHE A 158      11.400  17.393   9.450  4.00  1.00            
ATOM   1181  CE2 PHE A 158      10.446  18.577   7.629  4.00  1.00            
ATOM   1182   CZ PHE A 158      10.349  17.606   8.597  4.00  1.00            
ATOM   1183    C PHE A 158      13.291  20.776  10.510  4.00  1.00            
ATOM   1184    O PHE A 158      13.958  20.226  11.386  4.00  1.00            
ATOM   1185    N SER A 159      11.994  21.088  10.710  4.00  1.00            
ATOM   1186   CA SER A 159      11.383  20.754  11.970  4.00  1.00            
ATOM   1187   CB SER A 159      11.182  21.961  12.905  4.00  1.00            
ATOM   1188   OG SER A 159      12.440  22.472  13.323  4.00  1.00            
ATOM   1189    C SER A 159      10.036  20.180  11.699  4.00  1.00            
ATOM   1190    O SER A 159       9.481  20.335  10.612  4.00  1.00            
ATOM   1191    N PHE A 160       9.483  19.477  12.706  4.00  1.00            
ATOM   1192   CA PHE A 160       8.226  18.822  12.527  4.00  1.00            
ATOM   1193   CB PHE A 160       8.460  17.305  12.397  4.00  1.00            
ATOM   1194   CG PHE A 160       7.233  16.515  12.103  4.00  1.00            
ATOM   1195  CD1 PHE A 160       6.239  16.350  13.041  4.00  1.00            
ATOM   1196  CD2 PHE A 160       7.116  15.883  10.887  4.00  1.00            
ATOM   1197  CE1 PHE A 160       5.125  15.596  12.750  4.00  1.00            
ATOM   1198  CE2 PHE A 160       6.007  15.128  10.591  4.00  1.00            
ATOM   1199   CZ PHE A 160       5.008  14.987  11.523  4.00  1.00            
ATOM   1200    C PHE A 160       7.412  19.052  13.770  4.00  1.00            
ATOM   1201    O PHE A 160       7.922  18.944  14.884  4.00  1.00            
ATOM   1202    N TYR A 161       6.121  19.403  13.599  4.00  1.00            
ATOM   1203   CA TYR A 161       5.216  19.601  14.701  4.00  1.00            
ATOM   1204   CB TYR A 161       4.901  21.094  14.906  4.00  1.00            
ATOM   1205   CG TYR A 161       3.917  21.267  16.008  4.00  1.00            
ATOM   1206  CD1 TYR A 161       4.325  21.383  17.317  4.00  1.00            
ATOM   1207  CD2 TYR A 161       2.574  21.325  15.719  4.00  1.00            
ATOM   1208  CE1 TYR A 161       3.401  21.550  18.322  4.00  1.00            
ATOM   1209  CE2 TYR A 161       1.646  21.491  16.718  4.00  1.00            
ATOM   1210   CZ TYR A 161       2.060  21.604  18.022  4.00  1.00            
ATOM   1211   OH TYR A 161       1.104  21.775  19.045  4.00  1.00            
ATOM   1212    C TYR A 161       3.940  18.922  14.293  4.00  1.00            
ATOM   1213    O TYR A 161       3.413  19.189  13.215  4.00  1.00            
ATOM   1214    N TYR A 162       3.414  17.999  15.123  4.00  1.00            
ATOM   1215   CA TYR A 162       2.154  17.376  14.809  4.00  1.00            
ATOM   1216   CB TYR A 162       2.250  15.877  14.483  4.00  1.00            
ATOM   1217   CG TYR A 162       0.851  15.383  14.335  4.00  1.00            
ATOM   1218  CD1 TYR A 162       0.128  15.639  13.193  4.00  1.00            
ATOM   1219  CD2 TYR A 162       0.263  14.656  15.344  4.00  1.00            
ATOM   1220  CE1 TYR A 162      -1.162  15.181  13.063  4.00  1.00            
ATOM   1221  CE2 TYR A 162      -1.026  14.195  15.222  4.00  1.00            
ATOM   1222   CZ TYR A 162      -1.740  14.456  14.078  4.00  1.00            
ATOM   1223   OH TYR A 162      -3.063  13.981  13.954  4.00  1.00            
ATOM   1224    C TYR A 162       1.320  17.517  16.040  4.00  1.00            
ATOM   1225    O TYR A 162       1.826  17.386  17.153  4.00  1.00            
ATOM   1226    N ASN A 163       0.013  17.810  15.884  1.00  1.00            
ATOM   1227   CA ASN A 163      -0.797  17.955  17.059  1.00  1.00            
ATOM   1228   CB ASN A 163      -1.417  19.351  17.233  1.00  1.00            
ATOM   1229   CG ASN A 163      -1.873  19.480  18.680  1.00  1.00            
ATOM   1230  OD1 ASN A 163      -2.887  18.914  19.085  1.00  1.00            
ATOM   1231  ND2 ASN A 163      -1.094  20.250  19.486  1.00  1.00            
ATOM   1232    C ASN A 163      -1.891  16.944  16.997  1.00  1.00            
ATOM   1233    O ASN A 163      -2.308  16.522  15.920  1.00  1.00            
ATOM   1234    N ARG A 164      -2.365  16.513  18.180  1.00  1.00            
ATOM   1235   CA ARG A 164      -3.384  15.513  18.249  1.00  1.00            
ATOM   1236   CB ARG A 164      -3.341  14.721  19.564  1.00  1.00            
ATOM   1237   CG ARG A 164      -3.429  15.620  20.797  1.00  1.00            
ATOM   1238   CD ARG A 164      -3.361  14.859  22.121  1.00  1.00            
ATOM   1239   NE ARG A 164      -4.613  14.062  22.235  1.00  1.00            
ATOM   1240   CZ ARG A 164      -5.735  14.648  22.747  1.00  1.00            
ATOM   1241  NH1 ARG A 164      -5.696  15.957  23.134  1.00  1.00            
ATOM   1242  NH2 ARG A 164      -6.890  13.932  22.872  1.00  1.00            
ATOM   1243    C ARG A 164      -4.717  16.162  18.146  1.00  1.00            
ATOM   1244    O ARG A 164      -5.065  17.040  18.935  1.00  1.00            
ATOM   1245    N ASP A 165      -5.475  15.726  17.124  1.00  1.00            
ATOM   1246   CA ASP A 165      -6.827  16.128  16.893  1.00  1.00            
ATOM   1247   CB ASP A 165      -7.845  15.430  17.818  1.00  1.00            
ATOM   1248   CG ASP A 165      -7.919  13.956  17.454  1.00  1.00            
ATOM   1249  OD1 ASP A 165      -7.063  13.498  16.651  1.00  1.00            
ATOM   1250  OD2 ASP A 165      -8.837  13.268  17.975  1.00  1.00            
ATOM   1251    C ASP A 165      -7.005  17.656  17.104  1.00  1.00            
ATOM   1252    O ASP A 165      -7.798  18.038  17.965  1.00  1.00            
ATOM   1253    N SER A 171      -6.300  18.576  16.364  1.00  1.00            
ATOM   1254   CA SER A 171      -6.397  20.049  16.489  1.00  1.00            
ATOM   1255   CB SER A 171      -5.827  20.569  17.826  1.00  1.00            
ATOM   1256   OG SER A 171      -5.937  21.982  17.909  1.00  1.00            
ATOM   1257    C SER A 171      -5.535  20.611  15.351  1.00  1.00            
ATOM   1258    O SER A 171      -5.608  20.078  14.245  1.00  1.00            
ATOM   1259    N LEU A 172      -4.722  21.699  15.565  1.00  1.00            
ATOM   1260   CA LEU A 172      -3.841  22.257  14.535  1.00  1.00            
ATOM   1261   CB LEU A 172      -2.882  23.338  15.063  1.00  1.00            
ATOM   1262   CG LEU A 172      -2.015  23.975  13.963  1.00  1.00            
ATOM   1263  CD1 LEU A 172      -2.891  24.686  12.919  1.00  1.00            
ATOM   1264  CD2 LEU A 172      -0.943  24.905  14.557  1.00  1.00            
ATOM   1265    C LEU A 172      -3.064  21.069  14.115  1.00  1.00            
ATOM   1266    O LEU A 172      -2.352  20.456  14.908  1.00  1.00            
ATOM   1267    N GLY A 173      -3.202  20.708  12.836  1.00  1.00            
ATOM   1268   CA GLY A 173      -2.687  19.443  12.442  1.00  1.00            
ATOM   1269    C GLY A 173      -1.227  19.353  12.659  1.00  1.00            
ATOM   1270    O GLY A 173      -0.735  18.368  13.205  1.00  1.00            
ATOM   1271    N GLY A 174      -0.477  20.376  12.240  4.00  1.00            
ATOM   1272   CA GLY A 174       0.919  20.224  12.452  4.00  1.00            
ATOM   1273    C GLY A 174       1.609  21.200  11.615  4.00  1.00            
ATOM   1274    O GLY A 174       1.027  21.801  10.715  4.00  1.00            
ATOM   1275    N GLN A 175       2.894  21.398  11.907  4.00  1.00            
ATOM   1276   CA GLN A 175       3.534  22.316  11.057  4.00  1.00            
ATOM   1277   CB GLN A 175       3.563  23.750  11.618  4.00  1.00            
ATOM   1278   CG GLN A 175       4.052  24.803  10.621  4.00  1.00            
ATOM   1279   CD GLN A 175       3.724  26.171  11.205  4.00  1.00            
ATOM   1280  OE1 GLN A 175       3.841  27.194  10.533  4.00  1.00            
ATOM   1281  NE2 GLN A 175       3.285  26.192  12.492  4.00  1.00            
ATOM   1282    C GLN A 175       4.928  21.856  10.841  4.00  1.00            
ATOM   1283    O GLN A 175       5.631  21.474  11.775  4.00  1.00            
ATOM   1284    N ILE A 176       5.349  21.877   9.569  4.00  1.00            
ATOM   1285   CA ILE A 176       6.682  21.500   9.238  4.00  1.00            
ATOM   1286   CB ILE A 176       6.752  20.613   8.034  4.00  1.00            
ATOM   1287  CG1 ILE A 176       6.067  19.263   8.319  4.00  1.00            
ATOM   1288  CG2 ILE A 176       8.225  20.506   7.622  4.00  1.00            
ATOM   1289  CD1 ILE A 176       6.680  18.496   9.489  4.00  1.00            
ATOM   1290    C ILE A 176       7.368  22.796   8.883  4.00  1.00            
ATOM   1291    O ILE A 176       6.950  23.509   7.972  4.00  1.00            
ATOM   1292    N VAL A 177       8.442  23.127   9.627  4.00  1.00            
ATOM   1293   CA VAL A 177       9.123  24.396   9.598  4.00  1.00            
ATOM   1294   CB VAL A 177      10.072  24.551  10.745  4.00  1.00            
ATOM   1295  CG1 VAL A 177      10.796  25.896  10.579  4.00  1.00            
ATOM   1296  CG2 VAL A 177       9.283  24.426  12.060  4.00  1.00            
ATOM   1297    C VAL A 177       9.906  24.775   8.361  4.00  1.00            
ATOM   1298    O VAL A 177       9.807  25.924   7.941  4.00  1.00            
ATOM   1299    N LEU A 178      10.709  23.871   7.752  4.00  1.00            
ATOM   1300   CA LEU A 178      11.553  24.247   6.632  4.00  1.00            
ATOM   1301   CB LEU A 178      10.881  24.213   5.248  4.00  1.00            
ATOM   1302   CG LEU A 178      10.744  22.775   4.704  4.00  1.00            
ATOM   1303  CD1 LEU A 178       9.830  21.909   5.584  4.00  1.00            
ATOM   1304  CD2 LEU A 178      10.349  22.770   3.219  4.00  1.00            
ATOM   1305    C LEU A 178      12.284  25.547   6.844  4.00  1.00            
ATOM   1306    O LEU A 178      11.786  26.613   6.485  4.00  1.00            
ATOM   1307    N GLY A 179      13.495  25.480   7.459  1.00  1.00            
ATOM   1308   CA GLY A 179      14.311  26.653   7.674  1.00  1.00            
ATOM   1309    C GLY A 179      14.589  26.871   9.130  1.00  1.00            
ATOM   1310    O GLY A 179      15.402  27.730   9.471  1.00  1.00            
ATOM   1311    N GLY A 180      13.942  26.129  10.049  1.00  1.00            
ATOM   1312   CA GLY A 180      14.304  26.369  11.419  1.00  1.00            
ATOM   1313    C GLY A 180      13.255  25.816  12.321  1.00  1.00            
ATOM   1314    O GLY A 180      12.745  24.719  12.101  1.00  1.00            
ATOM   1315    N SER A 181      12.929  26.566  13.396  1.00  1.00            
ATOM   1316   CA SER A 181      11.971  26.061  14.339  1.00  1.00            
ATOM   1317   CB SER A 181      12.601  25.647  15.678  1.00  1.00            
ATOM   1318   OG SER A 181      13.063  26.802  16.369  1.00  1.00            
ATOM   1319    C SER A 181      10.968  27.111  14.670  1.00  1.00            
ATOM   1320    O SER A 181      11.219  28.307  14.536  1.00  1.00            
ATOM   1321    N ASP A 182       9.774  26.652  15.083  1.00  1.00            
ATOM   1322   CA ASP A 182       8.783  27.551  15.585  1.00  1.00            
ATOM   1323   CB ASP A 182       7.336  27.261  15.133  1.00  1.00            
ATOM   1324   CG ASP A 182       7.138  27.747  13.703  1.00  1.00            
ATOM   1325  OD1 ASP A 182       8.125  27.727  12.919  1.00  1.00            
ATOM   1326  OD2 ASP A 182       5.991  28.163  13.382  1.00  1.00            
ATOM   1327    C ASP A 182       8.803  27.349  17.064  1.00  1.00            
ATOM   1328    O ASP A 182       8.235  26.392  17.592  1.00  1.00            
ATOM   1329    N PRO A 183       9.459  28.240  17.735  2.00  1.00            
ATOM   1330   CA PRO A 183       9.584  28.209  19.162  2.00  1.00            
ATOM   1331   CD PRO A 183       9.779  29.547  17.178  2.00  1.00            
ATOM   1332   CB PRO A 183      10.388  29.456  19.519  2.00  1.00            
ATOM   1333   CG PRO A 183      10.031  30.446  18.396  2.00  1.00            
ATOM   1334    C PRO A 183       8.241  28.217  19.826  2.00  1.00            
ATOM   1335    O PRO A 183       8.146  27.741  20.958  2.00  1.00            
ATOM   1336    N GLN A 184       7.194  28.759  19.168  2.00  1.00            
ATOM   1337   CA GLN A 184       5.913  28.820  19.807  2.00  1.00            
ATOM   1338   CB GLN A 184       4.817  29.464  18.942  2.00  1.00            
ATOM   1339   CG GLN A 184       5.021  30.953  18.652  2.00  1.00            
ATOM   1340   CD GLN A 184       3.782  31.452  17.919  2.00  1.00            
ATOM   1341  OE1 GLN A 184       2.686  31.475  18.478  2.00  1.00            
ATOM   1342  NE2 GLN A 184       3.954  31.857  16.632  2.00  1.00            
ATOM   1343    C GLN A 184       5.475  27.422  20.083  2.00  1.00            
ATOM   1344    O GLN A 184       4.946  27.118  21.150  2.00  1.00            
ATOM   1345    N HIS A 185       5.707  26.530  19.109  2.00  1.00            
ATOM   1346   CA HIS A 185       5.281  25.166  19.190  2.00  1.00            
ATOM   1347  ND1 HIS A 185       3.229  24.490  16.577  2.00  1.00            
ATOM   1348   CG HIS A 185       4.486  24.998  16.822  2.00  1.00            
ATOM   1349   CB HIS A 185       5.433  24.439  17.845  2.00  1.00            
ATOM   1350  NE2 HIS A 185       3.479  26.240  15.227  2.00  1.00            
ATOM   1351  CD2 HIS A 185       4.622  26.066  15.988  2.00  1.00            
ATOM   1352  CE1 HIS A 185       2.671  25.269  15.616  2.00  1.00            
ATOM   1353    C HIS A 185       6.028  24.422  20.269  2.00  1.00            
ATOM   1354    O HIS A 185       5.441  23.565  20.929  2.00  1.00            
ATOM   1355    N TYR A 186       7.326  24.723  20.517  4.00  1.00            
ATOM   1356   CA TYR A 186       8.046  23.893  21.452  4.00  1.00            
ATOM   1357   CB TYR A 186       9.342  23.284  20.874  4.00  1.00            
ATOM   1358   CG TYR A 186      10.264  24.365  20.406  4.00  1.00            
ATOM   1359  CD1 TYR A 186      10.936  25.164  21.304  4.00  1.00            
ATOM   1360  CD2 TYR A 186      10.484  24.560  19.061  4.00  1.00            
ATOM   1361  CE1 TYR A 186      11.791  26.151  20.866  4.00  1.00            
ATOM   1362  CE2 TYR A 186      11.336  25.543  18.615  4.00  1.00            
ATOM   1363   CZ TYR A 186      11.992  26.342  19.521  4.00  1.00            
ATOM   1364   OH TYR A 186      12.870  27.352  19.074  4.00  1.00            
ATOM   1365    C TYR A 186       8.407  24.606  22.717  4.00  1.00            
ATOM   1366    O TYR A 186       8.680  25.804  22.727  4.00  1.00            
ATOM   1367    N GLU A 187       8.380  23.840  23.836  4.00  1.00            
ATOM   1368   CA GLU A 187       8.740  24.325  25.139  4.00  1.00            
ATOM   1369   CB GLU A 187       7.693  24.080  26.243  4.00  1.00            
ATOM   1370   CG GLU A 187       6.606  25.156  26.338  4.00  1.00            
ATOM   1371   CD GLU A 187       7.131  26.245  27.276  4.00  1.00            
ATOM   1372  OE1 GLU A 187       8.173  25.997  27.940  4.00  1.00            
ATOM   1373  OE2 GLU A 187       6.498  27.331  27.351  4.00  1.00            
ATOM   1374    C GLU A 187      10.010  23.671  25.578  4.00  1.00            
ATOM   1375    O GLU A 187      10.310  22.539  25.204  4.00  1.00            
ATOM   1376    N GLY A 188      10.801  24.409  26.383  4.00  1.00            
ATOM   1377   CA GLY A 188      12.036  23.909  26.913  4.00  1.00            
ATOM   1378    C GLY A 188      13.079  24.025  25.852  4.00  1.00            
ATOM   1379    O GLY A 188      12.904  24.730  24.858  4.00  1.00            
ATOM   1380    N ASN A 189      14.206  23.312  26.045  4.00  1.00            
ATOM   1381   CA ASN A 189      15.297  23.394  25.122  4.00  1.00            
ATOM   1382   CB ASN A 189      16.644  23.707  25.793  4.00  1.00            
ATOM   1383   CG ASN A 189      16.947  22.579  26.771  4.00  1.00            
ATOM   1384  OD1 ASN A 189      16.353  22.495  27.844  4.00  1.00            
ATOM   1385  ND2 ASN A 189      17.893  21.679  26.386  4.00  1.00            
ATOM   1386    C ASN A 189      15.442  22.091  24.435  4.00  1.00            
ATOM   1387    O ASN A 189      14.838  21.090  24.818  4.00  1.00            
ATOM   1388    N PHE A 190      16.262  22.091  23.371  4.00  1.00            
ATOM   1389   CA PHE A 190      16.392  20.907  22.594  4.00  1.00            
ATOM   1390   CB PHE A 190      16.472  21.168  21.080  4.00  1.00            
ATOM   1391   CG PHE A 190      17.652  22.037  20.826  4.00  1.00            
ATOM   1392  CD1 PHE A 190      18.900  21.491  20.631  4.00  1.00            
ATOM   1393  CD2 PHE A 190      17.508  23.405  20.786  4.00  1.00            
ATOM   1394  CE1 PHE A 190      19.988  22.299  20.397  4.00  1.00            
ATOM   1395  CE2 PHE A 190      18.590  24.218  20.553  4.00  1.00            
ATOM   1396   CZ PHE A 190      19.833  23.664  20.357  4.00  1.00            
ATOM   1397    C PHE A 190      17.588  20.114  23.005  4.00  1.00            
ATOM   1398    O PHE A 190      18.654  20.660  23.289  4.00  1.00            
ATOM   1399    N HIS A 191      17.408  18.777  23.065  4.00  1.00            
ATOM   1400   CA HIS A 191      18.484  17.878  23.361  4.00  1.00            
ATOM   1401  ND1 HIS A 191      17.302  18.315  26.450  4.00  1.00            
ATOM   1402   CG HIS A 191      18.324  17.613  25.852  4.00  1.00            
ATOM   1403   CB HIS A 191      18.215  16.915  24.529  4.00  1.00            
ATOM   1404  NE2 HIS A 191      19.063  18.493  27.795  4.00  1.00            
ATOM   1405  CD2 HIS A 191      19.392  17.732  26.689  4.00  1.00            
ATOM   1406  CE1 HIS A 191      17.798  18.821  27.608  4.00  1.00            
ATOM   1407    C HIS A 191      18.730  17.093  22.125  4.00  1.00            
ATOM   1408    O HIS A 191      17.790  16.689  21.443  4.00  1.00            
ATOM   1409    N TYR A 192      20.013  16.874  21.784  4.00  1.00            
ATOM   1410   CA TYR A 192      20.218  16.232  20.528  4.00  1.00            
ATOM   1411   CB TYR A 192      20.799  17.185  19.472  4.00  1.00            
ATOM   1412   CG TYR A 192      22.127  17.640  19.973  4.00  1.00            
ATOM   1413  CD1 TYR A 192      22.216  18.571  20.983  4.00  1.00            
ATOM   1414  CD2 TYR A 192      23.285  17.139  19.424  4.00  1.00            
ATOM   1415  CE1 TYR A 192      23.442  18.991  21.446  4.00  1.00            
ATOM   1416  CE2 TYR A 192      24.512  17.555  19.881  4.00  1.00            
ATOM   1417   CZ TYR A 192      24.592  18.480  20.894  4.00  1.00            
ATOM   1418   OH TYR A 192      25.854  18.904  21.361  4.00  1.00            
ATOM   1419    C TYR A 192      21.144  15.052  20.628  4.00  1.00            
ATOM   1420    O TYR A 192      22.231  15.143  21.196  4.00  1.00            
ATOM   1421    N ILE A 193      20.708  13.895  20.073  4.00  1.00            
ATOM   1422   CA ILE A 193      21.479  12.680  20.128  4.00  1.00            
ATOM   1423   CB ILE A 193      20.682  11.428  19.890  4.00  1.00            
ATOM   1424  CG1 ILE A 193      19.968  11.472  18.535  4.00  1.00            
ATOM   1425  CG2 ILE A 193      19.727  11.247  21.081  4.00  1.00            
ATOM   1426  CD1 ILE A 193      18.820  12.474  18.530  4.00  1.00            
ATOM   1427    C ILE A 193      22.708  12.616  19.271  4.00  1.00            
ATOM   1428    O ILE A 193      23.791  12.371  19.799  4.00  1.00            
ATOM   1429    N ASN A 194      22.563  12.861  17.949  4.00  1.00            
ATOM   1430   CA ASN A 194      23.569  12.706  16.920  4.00  1.00            
ATOM   1431   CB ASN A 194      25.013  12.405  17.375  4.00  1.00            
ATOM   1432   CG ASN A 194      25.943  12.556  16.177  4.00  1.00            
ATOM   1433  OD1 ASN A 194      26.167  11.610  15.424  4.00  1.00            
ATOM   1434  ND2 ASN A 194      26.499  13.783  15.990  4.00  1.00            
ATOM   1435    C ASN A 194      23.066  11.545  16.133  4.00  1.00            
ATOM   1436    O ASN A 194      22.158  10.846  16.578  4.00  1.00            
ATOM   1437    N LEU A 195      23.607  11.307  14.930  1.00  1.00            
ATOM   1438   CA LEU A 195      23.097  10.185  14.204  1.00  1.00            
ATOM   1439   CB LEU A 195      22.760  10.483  12.731  1.00  1.00            
ATOM   1440   CG LEU A 195      21.555  11.421  12.537  1.00  1.00            
ATOM   1441  CD1 LEU A 195      21.822  12.815  13.122  1.00  1.00            
ATOM   1442  CD2 LEU A 195      21.125  11.471  11.062  1.00  1.00            
ATOM   1443    C LEU A 195      24.137   9.139  14.203  1.00  1.00            
ATOM   1444    O LEU A 195      25.301   9.418  14.487  1.00  1.00            
ATOM   1445    N ILE A 196      23.740   7.882  13.925  1.00  1.00            
ATOM   1446   CA ILE A 196      24.794   6.929  13.923  1.00  1.00            
ATOM   1447   CB ILE A 196      24.409   5.482  13.750  1.00  1.00            
ATOM   1448  CG1 ILE A 196      23.851   5.173  12.356  1.00  1.00            
ATOM   1449  CG2 ILE A 196      23.453   5.121  14.900  1.00  1.00            
ATOM   1450  CD1 ILE A 196      23.959   3.686  12.014  1.00  1.00            
ATOM   1451    C ILE A 196      25.696   7.312  12.788  1.00  1.00            
ATOM   1452    O ILE A 196      26.910   7.414  12.957  1.00  1.00            
ATOM   1453    N LYS A 197      25.108   7.580  11.603  1.00  1.00            
ATOM   1454   CA LYS A 197      25.880   8.018  10.478  1.00  1.00            
ATOM   1455   CB LYS A 197      26.444   6.887   9.597  1.00  1.00            
ATOM   1456   CG LYS A 197      27.667   6.174  10.184  1.00  1.00            
ATOM   1457   CD LYS A 197      27.356   5.236  11.351  1.00  1.00            
ATOM   1458   CE LYS A 197      28.590   4.541  11.928  1.00  1.00            
ATOM   1459   NZ LYS A 197      29.260   5.431  12.903  1.00  1.00            
ATOM   1460    C LYS A 197      24.998   8.844   9.615  1.00  1.00            
ATOM   1461    O LYS A 197      23.773   8.777   9.705  1.00  1.00            
ATOM   1462    N THR A 198      25.622   9.665   8.753  3.00  1.00            
ATOM   1463   CA THR A 198      24.857  10.453   7.842  3.00  1.00            
ATOM   1464   CB THR A 198      25.695  11.404   7.041  3.00  1.00            
ATOM   1465  OG1 THR A 198      26.580  10.679   6.200  3.00  1.00            
ATOM   1466  CG2 THR A 198      26.507  12.274   8.012  3.00  1.00            
ATOM   1467    C THR A 198      24.317   9.451   6.886  3.00  1.00            
ATOM   1468    O THR A 198      24.728   8.293   6.894  3.00  1.00            
ATOM   1469    N GLY A 199      23.355   9.860   6.049  3.00  1.00            
ATOM   1470   CA GLY A 199      22.837   8.914   5.115  3.00  1.00            
ATOM   1471    C GLY A 199      21.508   8.451   5.606  3.00  1.00            
ATOM   1472    O GLY A 199      20.676   7.998   4.821  3.00  1.00            
ATOM   1473    N VAL A 200      21.263   8.547   6.925  1.00  1.00            
ATOM   1474   CA VAL A 200      19.974   8.127   7.380  1.00  1.00            
ATOM   1475   CB VAL A 200      19.898   6.674   7.751  1.00  1.00            
ATOM   1476  CG1 VAL A 200      20.147   5.833   6.489  1.00  1.00            
ATOM   1477  CG2 VAL A 200      20.894   6.408   8.891  1.00  1.00            
ATOM   1478    C VAL A 200      19.617   8.899   8.577  1.00  1.00            
ATOM   1479    O VAL A 200      20.474   9.423   9.287  1.00  1.00            
ATOM   1480    N TRP A 201      18.305   9.000   8.815  1.00  1.00            
ATOM   1481   CA TRP A 201      17.937   9.671  10.002  1.00  1.00            
ATOM   1482   CB TRP A 201      16.598  10.421   9.883  1.00  1.00            
ATOM   1483   CG TRP A 201      16.201  11.197  11.115  1.00  1.00            
ATOM   1484  CD2 TRP A 201      15.224  12.247  11.119  1.00  1.00            
ATOM   1485  CD1 TRP A 201      16.663  11.093  12.397  1.00  1.00            
ATOM   1486  NE1 TRP A 201      16.026  12.011  13.197  1.00  1.00            
ATOM   1487  CE2 TRP A 201      15.138  12.731  12.423  1.00  1.00            
ATOM   1488  CE3 TRP A 201      14.461  12.772  10.114  1.00  1.00            
ATOM   1489  CZ2 TRP A 201      14.284  13.744  12.743  1.00  1.00            
ATOM   1490  CZ3 TRP A 201      13.598  13.793  10.439  1.00  1.00            
ATOM   1491  CH2 TRP A 201      13.511  14.270  11.731  1.00  1.00            
ATOM   1492    C TRP A 201      17.805   8.584  11.003  1.00  1.00            
ATOM   1493    O TRP A 201      16.713   8.070  11.240  1.00  1.00            
ATOM   1494    N GLN A 202      18.940   8.194  11.614  4.00  1.00            
ATOM   1495   CA GLN A 202      18.845   7.127  12.554  4.00  1.00            
ATOM   1496   CB GLN A 202      19.369   5.772  12.064  4.00  1.00            
ATOM   1497   CG GLN A 202      20.860   5.710  11.764  4.00  1.00            
ATOM   1498   CD GLN A 202      21.137   4.256  11.427  4.00  1.00            
ATOM   1499  OE1 GLN A 202      20.821   3.362  12.208  4.00  1.00            
ATOM   1500  NE2 GLN A 202      21.734   4.003  10.231  4.00  1.00            
ATOM   1501    C GLN A 202      19.527   7.499  13.826  4.00  1.00            
ATOM   1502    O GLN A 202      20.426   8.338  13.850  4.00  1.00            
ATOM   1503    N ILE A 203      19.070   6.879  14.932  4.00  1.00            
ATOM   1504   CA ILE A 203      19.589   7.153  16.240  4.00  1.00            
ATOM   1505   CB ILE A 203      18.626   7.904  17.113  4.00  1.00            
ATOM   1506  CG1 ILE A 203      19.277   8.268  18.457  4.00  1.00            
ATOM   1507  CG2 ILE A 203      17.351   7.062  17.250  4.00  1.00            
ATOM   1508  CD1 ILE A 203      18.383   9.126  19.349  4.00  1.00            
ATOM   1509    C ILE A 203      19.847   5.844  16.924  4.00  1.00            
ATOM   1510    O ILE A 203      19.349   4.805  16.498  4.00  1.00            
ATOM   1511    N GLN A 204      20.674   5.856  17.993  4.00  1.00            
ATOM   1512   CA GLN A 204      20.910   4.646  18.729  4.00  1.00            
ATOM   1513   CB GLN A 204      22.394   4.377  19.033  4.00  1.00            
ATOM   1514   CG GLN A 204      23.198   4.068  17.767  4.00  1.00            
ATOM   1515   CD GLN A 204      24.613   3.668  18.162  4.00  1.00            
ATOM   1516  OE1 GLN A 204      24.985   2.500  18.071  4.00  1.00            
ATOM   1517  NE2 GLN A 204      25.428   4.661  18.610  4.00  1.00            
ATOM   1518    C GLN A 204      20.147   4.754  20.025  4.00  1.00            
ATOM   1519    O GLN A 204      20.208   5.784  20.695  4.00  1.00            
ATOM   1520    N MET A 205      19.389   3.694  20.408  4.00  1.00            
ATOM   1521   CA MET A 205      18.576   3.765  21.598  4.00  1.00            
ATOM   1522   CB MET A 205      17.070   3.590  21.333  4.00  1.00            
ATOM   1523   CG MET A 205      16.681   2.230  20.756  4.00  1.00            
ATOM   1524   SD MET A 205      14.907   2.085  20.392  4.00  1.00            
ATOM   1525   CE MET A 205      15.001   0.383  19.764  4.00  1.00            
ATOM   1526    C MET A 205      18.999   2.756  22.604  4.00  1.00            
ATOM   1527    O MET A 205      19.137   1.568  22.318  4.00  1.00            
ATOM   1528    N LYS A 206      19.239   3.259  23.829  1.00  1.00            
ATOM   1529   CA LYS A 206      19.648   2.463  24.941  1.00  1.00            
ATOM   1530   CB LYS A 206      20.103   3.310  26.139  1.00  1.00            
ATOM   1531   CG LYS A 206      21.403   4.070  25.873  1.00  1.00            
ATOM   1532   CD LYS A 206      21.700   5.162  26.901  1.00  1.00            
ATOM   1533   CE LYS A 206      23.020   5.890  26.647  1.00  1.00            
ATOM   1534   NZ LYS A 206      24.152   4.960  26.857  1.00  1.00            
ATOM   1535    C LYS A 206      18.540   1.569  25.407  1.00  1.00            
ATOM   1536    O LYS A 206      18.795   0.405  25.707  1.00  1.00            
ATOM   1537    N GLY A 207      17.278   2.048  25.502  1.00  1.00            
ATOM   1538   CA GLY A 207      16.335   1.083  25.999  1.00  1.00            
ATOM   1539    C GLY A 207      14.923   1.604  26.085  1.00  1.00            
ATOM   1540    O GLY A 207      14.680   2.803  26.215  1.00  1.00            
ATOM   1541    N VAL A 208      13.957   0.652  26.010  4.00  1.00            
ATOM   1542   CA VAL A 208      12.528   0.861  25.996  4.00  1.00            
ATOM   1543   CB VAL A 208      11.761  -0.343  25.527  4.00  1.00            
ATOM   1544  CG1 VAL A 208      12.211  -0.681  24.095  4.00  1.00            
ATOM   1545  CG2 VAL A 208      11.938  -1.483  26.542  4.00  1.00            
ATOM   1546    C VAL A 208      11.899   1.296  27.292  4.00  1.00            
ATOM   1547    O VAL A 208      11.130   2.253  27.323  4.00  1.00            
ATOM   1548    N SER A 209      12.220   0.616  28.402  4.00  1.00            
ATOM   1549   CA SER A 209      11.675   0.907  29.697  4.00  1.00            
ATOM   1550   CB SER A 209      12.314   2.149  30.345  4.00  1.00            
ATOM   1551   OG SER A 209      13.705   1.936  30.535  4.00  1.00            
ATOM   1552    C SER A 209      10.179   1.052  29.827  4.00  1.00            
ATOM   1553    O SER A 209       9.652   2.163  29.766  4.00  1.00            
ATOM   1554    N VAL A 210       9.453  -0.082  30.007  4.00  1.00            
ATOM   1555   CA VAL A 210       8.044  -0.038  30.329  4.00  1.00            
ATOM   1556   CB VAL A 210       7.256  -1.184  29.765  4.00  1.00            
ATOM   1557  CG1 VAL A 210       5.819  -1.100  30.309  4.00  1.00            
ATOM   1558  CG2 VAL A 210       7.337  -1.127  28.230  4.00  1.00            
ATOM   1559    C VAL A 210       7.946  -0.116  31.834  4.00  1.00            
ATOM   1560    O VAL A 210       8.303  -1.127  32.437  4.00  1.00            
ATOM   1561    N GLY A 211       7.477   0.976  32.479  3.00  1.00            
ATOM   1562   CA GLY A 211       7.195   0.999  33.894  3.00  1.00            
ATOM   1563    C GLY A 211       8.408   0.834  34.782  3.00  1.00            
ATOM   1564    O GLY A 211       8.486  -0.127  35.547  3.00  1.00            
ATOM   1565    N SER A 212       9.385   1.763  34.714  3.00  1.00            
ATOM   1566   CA SER A 212      10.512   1.776  35.621  3.00  1.00            
ATOM   1567   CB SER A 212      10.097   1.862  37.098  3.00  1.00            
ATOM   1568   OG SER A 212       9.438   3.092  37.354  3.00  1.00            
ATOM   1569    C SER A 212      11.375   0.555  35.471  3.00  1.00            
ATOM   1570    O SER A 212      12.081   0.190  36.409  3.00  1.00            
ATOM   1571    N SER A 213      11.371  -0.109  34.298  4.00  1.00            
ATOM   1572   CA SER A 213      12.259  -1.230  34.132  4.00  1.00            
ATOM   1573   CB SER A 213      11.602  -2.590  34.413  4.00  1.00            
ATOM   1574   OG SER A 213      10.566  -2.830  33.473  4.00  1.00            
ATOM   1575    C SER A 213      12.697  -1.231  32.697  4.00  1.00            
ATOM   1576    O SER A 213      11.951  -0.790  31.828  4.00  1.00            
ATOM   1577    N THR A 214      13.922  -1.720  32.399  4.00  1.00            
ATOM   1578   CA THR A 214      14.384  -1.620  31.041  4.00  1.00            
ATOM   1579   CB THR A 214      15.822  -2.041  30.873  4.00  1.00            
ATOM   1580  OG1 THR A 214      16.220  -1.891  29.519  4.00  1.00            
ATOM   1581  CG2 THR A 214      16.019  -3.491  31.350  4.00  1.00            
ATOM   1582    C THR A 214      13.503  -2.390  30.086  4.00  1.00            
ATOM   1583    O THR A 214      12.851  -1.796  29.229  4.00  1.00            
ATOM   1584    N LEU A 215      13.450  -3.729  30.222  4.00  1.00            
ATOM   1585   CA LEU A 215      12.573  -4.623  29.507  4.00  1.00            
ATOM   1586   CB LEU A 215      11.109  -4.161  29.544  4.00  1.00            
ATOM   1587   CG LEU A 215      10.155  -5.102  28.789  4.00  1.00            
ATOM   1588  CD1 LEU A 215      10.068  -6.473  29.477  4.00  1.00            
ATOM   1589  CD2 LEU A 215       8.778  -4.454  28.584  4.00  1.00            
ATOM   1590    C LEU A 215      12.929  -4.853  28.060  4.00  1.00            
ATOM   1591    O LEU A 215      12.627  -5.930  27.550  4.00  1.00            
ATOM   1592    N LEU A 216      13.597  -3.919  27.348  4.00  1.00            
ATOM   1593   CA LEU A 216      13.836  -4.214  25.950  4.00  1.00            
ATOM   1594   CB LEU A 216      12.655  -3.888  25.014  4.00  1.00            
ATOM   1595   CG LEU A 216      11.374  -4.719  25.220  4.00  1.00            
ATOM   1596  CD1 LEU A 216      10.250  -4.216  24.298  4.00  1.00            
ATOM   1597  CD2 LEU A 216      11.627  -6.222  25.022  4.00  1.00            
ATOM   1598    C LEU A 216      14.970  -3.395  25.439  4.00  1.00            
ATOM   1599    O LEU A 216      15.341  -2.382  26.029  4.00  1.00            
ATOM   1600    N CYS A 217      15.548  -3.850  24.308  1.00  1.00            
ATOM   1601   CA CYS A 217      16.608  -3.151  23.645  1.00  1.00            
ATOM   1602   CB CYS A 217      16.170  -1.818  23.020  1.00  1.00            
ATOM   1603   SG CYS A 217      15.044  -2.072  21.613  1.00  1.00            
ATOM   1604    C CYS A 217      17.665  -2.894  24.664  1.00  1.00            
ATOM   1605    O CYS A 217      18.305  -1.845  24.655  1.00  1.00            
ATOM   1606    N GLU A 218      17.904  -3.874  25.554  3.00  1.00            
ATOM   1607   CA GLU A 218      18.845  -3.671  26.615  3.00  1.00            
ATOM   1608   CB GLU A 218      19.025  -4.921  27.492  3.00  1.00            
ATOM   1609   CG GLU A 218      20.032  -4.738  28.631  3.00  1.00            
ATOM   1610   CD GLU A 218      20.186  -6.080  29.334  3.00  1.00            
ATOM   1611  OE1 GLU A 218      19.161  -6.587  29.866  3.00  1.00            
ATOM   1612  OE2 GLU A 218      21.323  -6.621  29.338  3.00  1.00            
ATOM   1613    C GLU A 218      20.184  -3.374  26.026  3.00  1.00            
ATOM   1614    O GLU A 218      20.840  -2.405  26.405  3.00  1.00            
ATOM   1615    N ASP A 219      20.626  -4.197  25.060  3.00  1.00            
ATOM   1616   CA ASP A 219      21.923  -3.968  24.503  3.00  1.00            
ATOM   1617   CB ASP A 219      22.316  -5.023  23.458  3.00  1.00            
ATOM   1618   CG ASP A 219      23.796  -4.845  23.159  3.00  1.00            
ATOM   1619  OD1 ASP A 219      24.416  -3.931  23.766  3.00  1.00            
ATOM   1620  OD2 ASP A 219      24.327  -5.618  22.318  3.00  1.00            
ATOM   1621    C ASP A 219      21.889  -2.654  23.818  3.00  1.00            
ATOM   1622    O ASP A 219      22.766  -1.812  23.999  3.00  1.00            
ATOM   1623    N GLY A 220      20.829  -2.444  23.025  1.00  1.00            
ATOM   1624   CA GLY A 220      20.706  -1.219  22.311  1.00  1.00            
ATOM   1625    C GLY A 220      20.107  -1.567  20.987  1.00  1.00            
ATOM   1626    O GLY A 220      20.002  -2.739  20.633  1.00  1.00            
ATOM   1627    N CYS A 221      19.681  -0.543  20.223  4.00  1.00            
ATOM   1628   CA CYS A 221      19.122  -0.786  18.924  4.00  1.00            
ATOM   1629   CB CYS A 221      17.690  -1.354  18.984  4.00  1.00            
ATOM   1630   SG CYS A 221      16.981  -1.747  17.356  4.00  1.00            
ATOM   1631    C CYS A 221      19.073   0.539  18.257  4.00  1.00            
ATOM   1632    O CYS A 221      19.302   1.573  18.882  4.00  1.00            
ATOM   1633    N LEU A 222      18.792   0.540  16.950  4.00  1.00            
ATOM   1634   CA LEU A 222      18.747   1.779  16.250  4.00  1.00            
ATOM   1635   CB LEU A 222      19.256   1.629  14.810  4.00  1.00            
ATOM   1636   CG LEU A 222      20.704   1.096  14.807  4.00  1.00            
ATOM   1637  CD1 LEU A 222      21.258   0.927  13.385  4.00  1.00            
ATOM   1638  CD2 LEU A 222      21.610   1.943  15.719  4.00  1.00            
ATOM   1639    C LEU A 222      17.325   2.245  16.254  4.00  1.00            
ATOM   1640    O LEU A 222      16.415   1.469  16.546  4.00  1.00            
ATOM   1641    N ALA A 223      17.106   3.553  16.009  4.00  1.00            
ATOM   1642   CA ALA A 223      15.774   4.073  15.883  4.00  1.00            
ATOM   1643   CB ALA A 223      15.322   4.936  17.073  4.00  1.00            
ATOM   1644    C ALA A 223      15.778   4.941  14.656  4.00  1.00            
ATOM   1645    O ALA A 223      16.660   5.783  14.497  4.00  1.00            
ATOM   1646    N LEU A 224      14.805   4.747  13.736  4.00  1.00            
ATOM   1647   CA LEU A 224      14.724   5.599  12.576  4.00  1.00            
ATOM   1648   CB LEU A 224      14.376   4.883  11.257  4.00  1.00            
ATOM   1649   CG LEU A 224      15.584   4.169  10.620  4.00  1.00            
ATOM   1650  CD1 LEU A 224      16.204   3.137  11.567  4.00  1.00            
ATOM   1651  CD2 LEU A 224      15.218   3.565   9.256  4.00  1.00            
ATOM   1652    C LEU A 224      13.665   6.627  12.867  4.00  1.00            
ATOM   1653    O LEU A 224      12.480   6.301  12.926  4.00  1.00            
ATOM   1654    N VAL A 225      14.064   7.906  13.082  4.00  1.00            
ATOM   1655   CA VAL A 225      13.065   8.922  13.289  4.00  1.00            
ATOM   1656   CB VAL A 225      13.634  10.294  13.495  4.00  1.00            
ATOM   1657  CG1 VAL A 225      12.479  11.309  13.552  4.00  1.00            
ATOM   1658  CG2 VAL A 225      14.507  10.267  14.760  4.00  1.00            
ATOM   1659    C VAL A 225      12.365   8.912  11.990  4.00  1.00            
ATOM   1660    O VAL A 225      12.977   9.117  10.943  4.00  1.00            
ATOM   1661    N ASP A 226      11.056   8.646  12.019  1.00  1.00            
ATOM   1662   CA ASP A 226      10.435   8.486  10.753  1.00  1.00            
ATOM   1663   CB ASP A 226       9.964   7.034  10.538  1.00  1.00            
ATOM   1664   CG ASP A 226       9.352   6.876   9.153  1.00  1.00            
ATOM   1665  OD1 ASP A 226       9.551   7.779   8.298  1.00  1.00            
ATOM   1666  OD2 ASP A 226       8.670   5.839   8.938  1.00  1.00            
ATOM   1667    C ASP A 226       9.215   9.344  10.697  1.00  1.00            
ATOM   1668    O ASP A 226       8.137   8.920  11.111  1.00  1.00            
ATOM   1669    N THR A 227       9.341  10.587  10.192  3.00  1.00            
ATOM   1670   CA THR A 227       8.127  11.323  10.013  3.00  1.00            
ATOM   1671   CB THR A 227       8.332  12.753   9.609  3.00  1.00            
ATOM   1672  OG1 THR A 227       9.021  12.822   8.369  3.00  1.00            
ATOM   1673  CG2 THR A 227       9.137  13.464  10.710  3.00  1.00            
ATOM   1674    C THR A 227       7.473  10.590   8.865  3.00  1.00            
ATOM   1675    O THR A 227       8.129  10.329   7.857  3.00  1.00            
ATOM   1676    N GLY A 228       6.175  10.214   8.967  3.00  1.00            
ATOM   1677   CA GLY A 228       5.553   9.527   7.855  3.00  1.00            
ATOM   1678    C GLY A 228       4.988   8.173   8.218  3.00  1.00            
ATOM   1679    O GLY A 228       4.019   7.734   7.601  3.00  1.00            
ATOM   1680    N ALA A 229       5.555   7.475   9.219  1.00  1.00            
ATOM   1681   CA ALA A 229       5.174   6.120   9.544  1.00  1.00            
ATOM   1682   CB ALA A 229       6.143   5.472  10.550  1.00  1.00            
ATOM   1683    C ALA A 229       3.779   5.923  10.092  1.00  1.00            
ATOM   1684    O ALA A 229       3.106   4.972   9.699  1.00  1.00            
ATOM   1685    N SER A 230       3.293   6.804  10.993  1.00  1.00            
ATOM   1686   CA SER A 230       2.006   6.645  11.642  1.00  1.00            
ATOM   1687   CB SER A 230       0.880   6.242  10.675  1.00  1.00            
ATOM   1688   OG SER A 230       0.658   7.273   9.725  1.00  1.00            
ATOM   1689    C SER A 230       2.031   5.645  12.745  1.00  1.00            
ATOM   1690    O SER A 230       0.982   5.323  13.299  1.00  1.00            
ATOM   1691    N TYR A 231       3.207   5.120  13.120  1.00  1.00            
ATOM   1692   CA TYR A 231       3.146   4.224  14.233  1.00  1.00            
ATOM   1693   CB TYR A 231       2.633   2.831  13.838  1.00  1.00            
ATOM   1694   CG TYR A 231       3.439   2.407  12.660  1.00  1.00            
ATOM   1695  CD1 TYR A 231       4.698   1.876  12.814  1.00  1.00            
ATOM   1696  CD2 TYR A 231       2.925   2.551  11.391  1.00  1.00            
ATOM   1697  CE1 TYR A 231       5.433   1.492  11.716  1.00  1.00            
ATOM   1698  CE2 TYR A 231       3.655   2.169  10.291  1.00  1.00            
ATOM   1699   CZ TYR A 231       4.912   1.640  10.453  1.00  1.00            
ATOM   1700   OH TYR A 231       5.663   1.249   9.325  1.00  1.00            
ATOM   1701    C TYR A 231       4.514   4.061  14.848  1.00  1.00            
ATOM   1702    O TYR A 231       5.513   4.509  14.288  1.00  1.00            
ATOM   1703    N ILE A 232       4.578   3.419  16.042  4.00  1.00            
ATOM   1704   CA ILE A 232       5.813   3.209  16.763  4.00  1.00            
ATOM   1705   CB ILE A 232       5.574   2.578  18.101  4.00  1.00            
ATOM   1706  CG1 ILE A 232       4.721   3.489  18.996  4.00  1.00            
ATOM   1707  CG2 ILE A 232       6.942   2.221  18.695  4.00  1.00            
ATOM   1708  CD1 ILE A 232       4.208   2.784  20.252  4.00  1.00            
ATOM   1709    C ILE A 232       6.723   2.268  16.027  4.00  1.00            
ATOM   1710    O ILE A 232       7.842   2.635  15.684  4.00  1.00            
ATOM   1711    N SER A 233       6.257   1.044  15.715  4.00  1.00            
ATOM   1712   CA SER A 233       7.103   0.088  15.047  4.00  1.00            
ATOM   1713   CB SER A 233       7.811   0.642  13.796  4.00  1.00            
ATOM   1714   OG SER A 233       8.612  -0.367  13.196  4.00  1.00            
ATOM   1715    C SER A 233       8.140  -0.448  16.000  4.00  1.00            
ATOM   1716    O SER A 233       8.361   0.103  17.077  4.00  1.00            
ATOM   1717    N GLY A 234       8.794  -1.562  15.595  4.00  1.00            
ATOM   1718   CA GLY A 234       9.812  -2.278  16.329  4.00  1.00            
ATOM   1719    C GLY A 234       9.903  -3.601  15.627  4.00  1.00            
ATOM   1720    O GLY A 234       9.270  -3.799  14.592  4.00  1.00            
ATOM   1721    N SER A 235      10.692  -4.547  16.167  1.00  1.00            
ATOM   1722   CA SER A 235      10.804  -5.827  15.526  1.00  1.00            
ATOM   1723   CB SER A 235      12.022  -6.637  16.004  1.00  1.00            
ATOM   1724   OG SER A 235      13.219  -5.934  15.703  1.00  1.00            
ATOM   1725    C SER A 235       9.587  -6.600  15.875  1.00  1.00            
ATOM   1726    O SER A 235       8.852  -6.254  16.799  1.00  1.00            
ATOM   1727    N THR A 236       9.337  -7.674  15.111  2.00  1.00            
ATOM   1728   CA THR A 236       8.189  -8.479  15.371  2.00  1.00            
ATOM   1729   CB THR A 236       8.012  -9.578  14.357  2.00  1.00            
ATOM   1730  OG1 THR A 236       6.831 -10.315  14.633  2.00  1.00            
ATOM   1731  CG2 THR A 236       9.240 -10.503  14.368  2.00  1.00            
ATOM   1732    C THR A 236       8.347  -9.085  16.735  2.00  1.00            
ATOM   1733    O THR A 236       7.420  -9.066  17.541  2.00  1.00            
ATOM   1734    N SER A 237       9.548  -9.624  17.030  2.00  1.00            
ATOM   1735   CA SER A 237       9.822 -10.284  18.276  2.00  1.00            
ATOM   1736   CB SER A 237      11.207 -10.955  18.285  2.00  1.00            
ATOM   1737   OG SER A 237      11.442 -11.596  19.529  2.00  1.00            
ATOM   1738    C SER A 237       9.807  -9.307  19.403  2.00  1.00            
ATOM   1739    O SER A 237       9.196  -9.550  20.442  2.00  1.00            
ATOM   1740    N SER A 238      10.473  -8.155  19.216  2.00  1.00            
ATOM   1741   CA SER A 238      10.613  -7.220  20.290  2.00  1.00            
ATOM   1742   CB SER A 238      11.444  -5.985  19.902  2.00  1.00            
ATOM   1743   OG SER A 238      11.547  -5.098  21.007  2.00  1.00            
ATOM   1744    C SER A 238       9.278  -6.741  20.717  2.00  1.00            
ATOM   1745    O SER A 238       8.995  -6.638  21.910  2.00  1.00            
ATOM   1746    N ILE A 239       8.408  -6.457  19.742  2.00  1.00            
ATOM   1747   CA ILE A 239       7.144  -5.904  20.088  2.00  1.00            
ATOM   1748   CB ILE A 239       6.312  -5.508  18.905  2.00  1.00            
ATOM   1749  CG1 ILE A 239       5.102  -4.689  19.385  2.00  1.00            
ATOM   1750  CG2 ILE A 239       5.944  -6.780  18.124  2.00  1.00            
ATOM   1751  CD1 ILE A 239       5.495  -3.378  20.062  2.00  1.00            
ATOM   1752    C ILE A 239       6.341  -6.879  20.905  2.00  1.00            
ATOM   1753    O ILE A 239       5.683  -6.480  21.865  2.00  1.00            
ATOM   1754    N GLU A 240       6.381  -8.185  20.561  2.00  1.00            
ATOM   1755   CA GLU A 240       5.579  -9.168  21.249  2.00  1.00            
ATOM   1756   CB GLU A 240       5.889 -10.607  20.805  2.00  1.00            
ATOM   1757   CG GLU A 240       5.450 -10.944  19.380  2.00  1.00            
ATOM   1758   CD GLU A 240       5.899 -12.373  19.105  2.00  1.00            
ATOM   1759  OE1 GLU A 240       6.745 -12.880  19.890  2.00  1.00            
ATOM   1760  OE2 GLU A 240       5.408 -12.974  18.113  2.00  1.00            
ATOM   1761    C GLU A 240       5.939  -9.081  22.694  2.00  1.00            
ATOM   1762    O GLU A 240       5.071  -9.156  23.559  2.00  1.00            
ATOM   1763    N LYS A 241       7.238  -8.911  22.989  2.00  1.00            
ATOM   1764   CA LYS A 241       7.684  -8.841  24.348  2.00  1.00            
ATOM   1765   CB LYS A 241       9.215  -8.749  24.432  2.00  1.00            
ATOM   1766   CG LYS A 241       9.875 -10.022  23.895  2.00  1.00            
ATOM   1767   CD LYS A 241      11.364  -9.887  23.576  2.00  1.00            
ATOM   1768   CE LYS A 241      11.981 -11.182  23.041  2.00  1.00            
ATOM   1769   NZ LYS A 241      13.376 -10.941  22.611  2.00  1.00            
ATOM   1770    C LYS A 241       7.066  -7.641  25.006  2.00  1.00            
ATOM   1771    O LYS A 241       6.579  -7.734  26.132  2.00  1.00            
ATOM   1772    N LEU A 242       7.042  -6.483  24.315  2.00  1.00            
ATOM   1773   CA LEU A 242       6.481  -5.299  24.910  2.00  1.00            
ATOM   1774   CB LEU A 242       6.557  -4.068  23.978  2.00  1.00            
ATOM   1775   CG LEU A 242       6.122  -2.700  24.568  2.00  1.00            
ATOM   1776  CD1 LEU A 242       6.266  -1.604  23.501  2.00  1.00            
ATOM   1777  CD2 LEU A 242       4.709  -2.687  25.178  2.00  1.00            
ATOM   1778    C LEU A 242       5.034  -5.593  25.150  2.00  1.00            
ATOM   1779    O LEU A 242       4.501  -5.313  26.221  2.00  1.00            
ATOM   1780    N MET A 243       4.374  -6.205  24.151  2.00  1.00            
ATOM   1781   CA MET A 243       2.967  -6.479  24.200  2.00  1.00            
ATOM   1782   CB MET A 243       2.502  -7.233  22.950  2.00  1.00            
ATOM   1783   CG MET A 243       0.988  -7.360  22.805  2.00  1.00            
ATOM   1784   SD MET A 243       0.533  -8.263  21.302  2.00  1.00            
ATOM   1785   CE MET A 243       1.801  -7.377  20.349  2.00  1.00            
ATOM   1786    C MET A 243       2.728  -7.388  25.362  2.00  1.00            
ATOM   1787    O MET A 243       1.750  -7.248  26.088  2.00  1.00            
ATOM   1788    N GLU A 244       3.613  -8.369  25.583  2.00  1.00            
ATOM   1789   CA GLU A 244       3.379  -9.214  26.709  2.00  1.00            
ATOM   1790   CB GLU A 244       4.399 -10.359  26.818  2.00  1.00            
ATOM   1791   CG GLU A 244       4.207 -11.426  25.735  2.00  1.00            
ATOM   1792   CD GLU A 244       5.329 -12.448  25.858  2.00  1.00            
ATOM   1793  OE1 GLU A 244       6.513 -12.039  25.735  2.00  1.00            
ATOM   1794  OE2 GLU A 244       5.016 -13.650  26.076  2.00  1.00            
ATOM   1795    C GLU A 244       3.479  -8.348  27.930  2.00  1.00            
ATOM   1796    O GLU A 244       2.700  -8.496  28.870  2.00  1.00            
ATOM   1797    N ALA A 245       4.435  -7.396  27.937  2.00  1.00            
ATOM   1798   CA ALA A 245       4.609  -6.555  29.088  2.00  1.00            
ATOM   1799   CB ALA A 245       5.750  -5.538  28.918  2.00  1.00            
ATOM   1800    C ALA A 245       3.356  -5.784  29.306  2.00  1.00            
ATOM   1801    O ALA A 245       2.849  -5.713  30.425  2.00  1.00            
ATOM   1802    N LEU A 246       2.805  -5.195  28.232  2.00  1.00            
ATOM   1803   CA LEU A 246       1.586  -4.474  28.412  2.00  1.00            
ATOM   1804   CB LEU A 246       1.584  -3.139  27.656  2.00  1.00            
ATOM   1805   CG LEU A 246       2.787  -2.260  28.055  2.00  1.00            
ATOM   1806  CD1 LEU A 246       2.685  -0.848  27.458  2.00  1.00            
ATOM   1807  CD2 LEU A 246       3.008  -2.270  29.576  2.00  1.00            
ATOM   1808    C LEU A 246       0.553  -5.368  27.845  2.00  1.00            
ATOM   1809    O LEU A 246       0.280  -5.289  26.647  2.00  1.00            
ATOM   1810    N GLY A 247      -0.070  -6.177  28.739  3.00  1.00            
ATOM   1811   CA GLY A 247      -0.949  -7.264  28.404  3.00  1.00            
ATOM   1812    C GLY A 247      -1.843  -6.831  27.311  3.00  1.00            
ATOM   1813    O GLY A 247      -2.846  -6.145  27.510  3.00  1.00            
ATOM   1814    N ALA A 248      -1.453  -7.258  26.100  1.00  1.00            
ATOM   1815   CA ALA A 248      -2.163  -6.898  24.926  1.00  1.00            
ATOM   1816   CB ALA A 248      -1.378  -5.962  23.991  1.00  1.00            
ATOM   1817    C ALA A 248      -2.423  -8.160  24.166  1.00  1.00            
ATOM   1818    O ALA A 248      -1.660  -9.121  24.246  1.00  1.00            
ATOM   1819    N LYS A 249      -3.546  -8.180  23.427  4.00  1.00            
ATOM   1820   CA LYS A 249      -3.953  -9.297  22.629  4.00  1.00            
ATOM   1821   CB LYS A 249      -5.484  -9.452  22.576  4.00  1.00            
ATOM   1822   CG LYS A 249      -5.981 -10.699  21.843  4.00  1.00            
ATOM   1823   CD LYS A 249      -7.482 -10.938  22.031  4.00  1.00            
ATOM   1824   CE LYS A 249      -8.021 -12.181  21.316  4.00  1.00            
ATOM   1825   NZ LYS A 249      -8.062 -13.329  22.253  4.00  1.00            
ATOM   1826    C LYS A 249      -3.482  -9.040  21.237  4.00  1.00            
ATOM   1827    O LYS A 249      -3.174  -7.904  20.881  4.00  1.00            
ATOM   1828    N LYS A 250      -3.394 -10.098  20.407  4.00  1.00            
ATOM   1829   CA LYS A 250      -2.918  -9.853  19.079  4.00  1.00            
ATOM   1830   CB LYS A 250      -1.627 -10.605  18.707  4.00  1.00            
ATOM   1831   CG LYS A 250      -1.805 -12.104  18.470  4.00  1.00            
ATOM   1832   CD LYS A 250      -0.612 -12.727  17.739  4.00  1.00            
ATOM   1833   CE LYS A 250      -0.759 -14.223  17.461  4.00  1.00            
ATOM   1834   NZ LYS A 250       0.410 -14.706  16.689  4.00  1.00            
ATOM   1835    C LYS A 250      -3.956 -10.235  18.084  4.00  1.00            
ATOM   1836    O LYS A 250      -4.888 -10.984  18.376  4.00  1.00            
ATOM   1837    N ARG A 251      -3.807  -9.679  16.867  1.00  1.00            
ATOM   1838   CA ARG A 251      -4.686  -9.945  15.772  1.00  1.00            
ATOM   1839   CB ARG A 251      -5.456  -8.725  15.244  1.00  1.00            
ATOM   1840   CG ARG A 251      -6.461  -8.080  16.192  1.00  1.00            
ATOM   1841   CD ARG A 251      -7.288  -7.027  15.455  1.00  1.00            
ATOM   1842   NE ARG A 251      -8.177  -6.345  16.431  1.00  1.00            
ATOM   1843   CZ ARG A 251      -9.424  -5.962  16.035  1.00  1.00            
ATOM   1844  NH1 ARG A 251      -9.884  -6.318  14.800  1.00  1.00            
ATOM   1845  NH2 ARG A 251     -10.210  -5.229  16.876  1.00  1.00            
ATOM   1846    C ARG A 251      -3.799 -10.297  14.626  1.00  1.00            
ATOM   1847    O ARG A 251      -2.585 -10.435  14.773  1.00  1.00            
ATOM   1848    N LEU A 252      -4.410 -10.464  13.441  1.00  1.00            
ATOM   1849   CA LEU A 252      -3.649 -10.713  12.259  1.00  1.00            
ATOM   1850   CB LEU A 252      -4.510 -10.819  10.987  1.00  1.00            
ATOM   1851   CG LEU A 252      -5.504 -11.994  10.972  1.00  1.00            
ATOM   1852  CD1 LEU A 252      -6.280 -12.035   9.647  1.00  1.00            
ATOM   1853  CD2 LEU A 252      -4.815 -13.327  11.300  1.00  1.00            
ATOM   1854    C LEU A 252      -2.812  -9.492  12.083  1.00  1.00            
ATOM   1855    O LEU A 252      -1.662  -9.553  11.649  1.00  1.00            
ATOM   1856    N PHE A 253      -3.393  -8.339  12.456  1.00  1.00            
ATOM   1857   CA PHE A 253      -2.775  -7.063  12.270  1.00  1.00            
ATOM   1858   CB PHE A 253      -3.738  -6.026  11.676  1.00  1.00            
ATOM   1859   CG PHE A 253      -4.227  -6.569  10.378  1.00  1.00            
ATOM   1860  CD1 PHE A 253      -5.272  -7.466  10.356  1.00  1.00            
ATOM   1861  CD2 PHE A 253      -3.653  -6.187   9.188  1.00  1.00            
ATOM   1862  CE1 PHE A 253      -5.736  -7.976   9.168  1.00  1.00            
ATOM   1863  CE2 PHE A 253      -4.112  -6.696   7.996  1.00  1.00            
ATOM   1864   CZ PHE A 253      -5.156  -7.591   7.984  1.00  1.00            
ATOM   1865    C PHE A 253      -2.390  -6.546  13.615  1.00  1.00            
ATOM   1866    O PHE A 253      -1.495  -7.074  14.274  1.00  1.00            
ATOM   1867    N ASP A 254      -3.092  -5.486  14.053  1.00  1.00            
ATOM   1868   CA ASP A 254      -2.730  -4.770  15.236  1.00  1.00            
ATOM   1869   CB ASP A 254      -3.358  -3.371  15.347  1.00  1.00            
ATOM   1870   CG ASP A 254      -2.598  -2.448  14.409  1.00  1.00            
ATOM   1871  OD1 ASP A 254      -2.019  -2.959  13.412  1.00  1.00            
ATOM   1872  OD2 ASP A 254      -2.582  -1.218  14.680  1.00  1.00            
ATOM   1873    C ASP A 254      -3.031  -5.485  16.498  1.00  1.00            
ATOM   1874    O ASP A 254      -3.407  -6.656  16.517  1.00  1.00            
ATOM   1875    N TYR A 255      -2.833  -4.737  17.605  4.00  1.00            
ATOM   1876   CA TYR A 255      -2.909  -5.283  18.920  4.00  1.00            
ATOM   1877   CB TYR A 255      -1.613  -5.070  19.710  4.00  1.00            
ATOM   1878   CG TYR A 255      -0.566  -5.632  18.815  4.00  1.00            
ATOM   1879  CD1 TYR A 255      -0.510  -6.984  18.564  4.00  1.00            
ATOM   1880  CD2 TYR A 255       0.356  -4.803  18.221  4.00  1.00            
ATOM   1881  CE1 TYR A 255       0.456  -7.501  17.732  4.00  1.00            
ATOM   1882  CE2 TYR A 255       1.324  -5.314  17.389  4.00  1.00            
ATOM   1883   CZ TYR A 255       1.374  -6.664  17.143  4.00  1.00            
ATOM   1884   OH TYR A 255       2.366  -7.190  16.289  4.00  1.00            
ATOM   1885    C TYR A 255      -4.027  -4.656  19.654  4.00  1.00            
ATOM   1886    O TYR A 255      -4.397  -3.508  19.410  4.00  1.00            
ATOM   1887    N VAL A 256      -4.620  -5.437  20.571  4.00  1.00            
ATOM   1888   CA VAL A 256      -5.751  -4.897  21.235  4.00  1.00            
ATOM   1889   CB VAL A 256      -7.043  -5.526  20.794  4.00  1.00            
ATOM   1890  CG1 VAL A 256      -7.255  -5.229  19.300  4.00  1.00            
ATOM   1891  CG2 VAL A 256      -6.990  -7.027  21.130  4.00  1.00            
ATOM   1892    C VAL A 256      -5.662  -5.109  22.708  4.00  1.00            
ATOM   1893    O VAL A 256      -5.044  -6.052  23.193  4.00  1.00            
ATOM   1894    N VAL A 257      -6.287  -4.182  23.456  4.00  1.00            
ATOM   1895   CA VAL A 257      -6.409  -4.274  24.879  4.00  1.00            
ATOM   1896   CB VAL A 257      -5.593  -3.258  25.621  4.00  1.00            
ATOM   1897  CG1 VAL A 257      -6.074  -1.853  25.214  4.00  1.00            
ATOM   1898  CG2 VAL A 257      -5.725  -3.535  27.128  4.00  1.00            
ATOM   1899    C VAL A 257      -7.850  -3.939  25.136  4.00  1.00            
ATOM   1900    O VAL A 257      -8.452  -3.190  24.370  4.00  1.00            
ATOM   1901    N LYS A 258      -8.460  -4.494  26.202  4.00  1.00            
ATOM   1902   CA LYS A 258      -9.840  -4.170  26.447  4.00  1.00            
ATOM   1903   CB LYS A 258     -10.485  -5.018  27.556  4.00  1.00            
ATOM   1904   CG LYS A 258     -10.647  -6.488  27.154  4.00  1.00            
ATOM   1905   CD LYS A 258     -10.968  -7.424  28.321  4.00  1.00            
ATOM   1906   CE LYS A 258     -12.401  -7.287  28.838  4.00  1.00            
ATOM   1907   NZ LYS A 258     -12.633  -8.248  29.939  4.00  1.00            
ATOM   1908    C LYS A 258      -9.870  -2.737  26.839  4.00  1.00            
ATOM   1909    O LYS A 258      -8.964  -2.249  27.514  4.00  1.00            
ATOM   1910    N CYS A 259     -10.911  -2.011  26.396  2.00  1.00            
ATOM   1911   CA CYS A 259     -10.972  -0.627  26.743  2.00  1.00            
ATOM   1912   CB CYS A 259     -12.110   0.154  26.062  2.00  1.00            
ATOM   1913   SG CYS A 259     -11.912   0.230  24.255  2.00  1.00            
ATOM   1914    C CYS A 259     -11.157  -0.602  28.226  2.00  1.00            
ATOM   1915    O CYS A 259     -11.439  -1.624  28.850  2.00  1.00            
ATOM   1916    N ASN A 260     -10.970   0.583  28.821  2.00  1.00            
ATOM   1917   CA ASN A 260     -11.043   0.805  30.235  2.00  1.00            
ATOM   1918   CB ASN A 260     -12.162   0.013  30.931  2.00  1.00            
ATOM   1919   CG ASN A 260     -12.093   0.340  32.415  2.00  1.00            
ATOM   1920  OD1 ASN A 260     -11.973  -0.554  33.251  2.00  1.00            
ATOM   1921  ND2 ASN A 260     -12.146   1.656  32.754  2.00  1.00            
ATOM   1922    C ASN A 260      -9.743   0.414  30.877  2.00  1.00            
ATOM   1923    O ASN A 260      -9.356   0.986  31.895  2.00  1.00            
ATOM   1924    N GLU A 261      -9.017  -0.553  30.296  2.00  1.00            
ATOM   1925   CA GLU A 261      -7.710  -0.916  30.770  2.00  1.00            
ATOM   1926   CB GLU A 261      -7.263  -2.300  30.277  2.00  1.00            
ATOM   1927   CG GLU A 261      -8.065  -3.453  30.879  2.00  1.00            
ATOM   1928   CD GLU A 261      -7.550  -4.744  30.260  2.00  1.00            
ATOM   1929  OE1 GLU A 261      -6.308  -4.866  30.088  2.00  1.00            
ATOM   1930  OE2 GLU A 261      -8.395  -5.624  29.946  2.00  1.00            
ATOM   1931    C GLU A 261      -6.738   0.065  30.235  2.00  1.00            
ATOM   1932    O GLU A 261      -5.702   0.323  30.839  2.00  1.00            
ATOM   1933    N GLY A 262      -7.072   0.645  29.071  2.00  1.00            
ATOM   1934   CA GLY A 262      -6.145   1.478  28.361  2.00  1.00            
ATOM   1935    C GLY A 262      -5.663   2.557  29.270  2.00  1.00            
ATOM   1936    O GLY A 262      -4.483   2.892  29.252  2.00  1.00            
ATOM   1937    N PRO A 263      -6.524   3.136  30.050  2.00  1.00            
ATOM   1938   CA PRO A 263      -6.049   4.176  30.910  2.00  1.00            
ATOM   1939   CD PRO A 263      -7.900   3.371  29.634  2.00  1.00            
ATOM   1940   CB PRO A 263      -7.296   4.846  31.477  2.00  1.00            
ATOM   1941   CG PRO A 263      -8.332   4.664  30.349  2.00  1.00            
ATOM   1942    C PRO A 263      -5.072   3.652  31.938  2.00  1.00            
ATOM   1943    O PRO A 263      -4.197   4.411  32.349  2.00  1.00            
ATOM   1944    N THR A 264      -5.208   2.382  32.372  2.00  1.00            
ATOM   1945   CA THR A 264      -4.365   1.820  33.397  2.00  1.00            
ATOM   1946   CB THR A 264      -4.924   0.593  34.064  2.00  1.00            
ATOM   1947  OG1 THR A 264      -4.982  -0.505  33.164  2.00  1.00            
ATOM   1948  CG2 THR A 264      -6.331   0.930  34.585  2.00  1.00            
ATOM   1949    C THR A 264      -2.953   1.516  32.935  2.00  1.00            
ATOM   1950    O THR A 264      -2.015   1.669  33.714  2.00  1.00            
ATOM   1951    N LEU A 265      -2.742   1.111  31.663  1.00  1.00            
ATOM   1952   CA LEU A 265      -1.445   0.630  31.217  1.00  1.00            
ATOM   1953   CB LEU A 265      -1.364   0.290  29.718  1.00  1.00            
ATOM   1954   CG LEU A 265      -2.087  -1.020  29.340  1.00  1.00            
ATOM   1955  CD1 LEU A 265      -1.382  -2.235  29.963  1.00  1.00            
ATOM   1956  CD2 LEU A 265      -3.585  -0.965  29.667  1.00  1.00            
ATOM   1957    C LEU A 265      -0.339   1.605  31.532  1.00  1.00            
ATOM   1958    O LEU A 265      -0.525   2.809  31.689  1.00  1.00            
ATOM   1959    N PRO A 266       0.826   1.001  31.667  1.00  1.00            
ATOM   1960   CA PRO A 266       2.065   1.689  31.988  1.00  1.00            
ATOM   1961   CD PRO A 266       0.838  -0.370  32.150  1.00  1.00            
ATOM   1962   CB PRO A 266       3.040   0.598  32.431  1.00  1.00            
ATOM   1963   CG PRO A 266       2.129  -0.517  32.966  1.00  1.00            
ATOM   1964    C PRO A 266       2.637   2.559  30.920  1.00  1.00            
ATOM   1965    O PRO A 266       2.332   2.363  29.742  1.00  1.00            
ATOM   1966    N ASP A 267       3.473   3.542  31.330  1.00  1.00            
ATOM   1967   CA ASP A 267       4.139   4.440  30.432  1.00  1.00            
ATOM   1968   CB ASP A 267       4.808   5.642  31.124  1.00  1.00            
ATOM   1969   CG ASP A 267       3.725   6.609  31.577  1.00  1.00            
ATOM   1970  OD1 ASP A 267       2.557   6.434  31.143  1.00  1.00            
ATOM   1971  OD2 ASP A 267       4.056   7.543  32.356  1.00  1.00            
ATOM   1972    C ASP A 267       5.236   3.675  29.753  1.00  1.00            
ATOM   1973    O ASP A 267       5.819   2.763  30.335  1.00  1.00            
ATOM   1974    N ILE A 268       5.528   4.022  28.483  4.00  1.00            
ATOM   1975   CA ILE A 268       6.599   3.375  27.777  4.00  1.00            
ATOM   1976   CB ILE A 268       6.175   2.705  26.497  4.00  1.00            
ATOM   1977  CG1 ILE A 268       7.342   1.898  25.908  4.00  1.00            
ATOM   1978  CG2 ILE A 268       5.600   3.767  25.542  4.00  1.00            
ATOM   1979  CD1 ILE A 268       6.927   0.971  24.769  4.00  1.00            
ATOM   1980    C ILE A 268       7.592   4.432  27.436  4.00  1.00            
ATOM   1981    O ILE A 268       7.255   5.482  26.889  4.00  1.00            
ATOM   1982    N SER A 269       8.862   4.176  27.785  4.00  1.00            
ATOM   1983   CA SER A 269       9.903   5.126  27.557  4.00  1.00            
ATOM   1984   CB SER A 269      10.912   5.149  28.728  4.00  1.00            
ATOM   1985   OG SER A 269      11.920   6.131  28.542  4.00  1.00            
ATOM   1986    C SER A 269      10.619   4.744  26.304  4.00  1.00            
ATOM   1987    O SER A 269      10.192   3.843  25.581  4.00  1.00            
ATOM   1988    N PHE A 270      11.723   5.452  26.000  4.00  1.00            
ATOM   1989   CA PHE A 270      12.439   5.178  24.801  4.00  1.00            
ATOM   1990   CB PHE A 270      12.119   6.232  23.723  4.00  1.00            
ATOM   1991   CG PHE A 270      12.801   5.875  22.447  4.00  1.00            
ATOM   1992  CD1 PHE A 270      14.070   6.335  22.178  4.00  1.00            
ATOM   1993  CD2 PHE A 270      12.167   5.084  21.516  4.00  1.00            
ATOM   1994  CE1 PHE A 270      14.698   6.009  20.999  4.00  1.00            
ATOM   1995  CE2 PHE A 270      12.792   4.755  20.336  4.00  1.00            
ATOM   1996   CZ PHE A 270      14.060   5.218  20.075  4.00  1.00            
ATOM   1997    C PHE A 270      13.930   5.252  25.064  4.00  1.00            
ATOM   1998    O PHE A 270      14.714   4.620  24.358  4.00  1.00            
ATOM   1999    N HIS A 271      14.358   6.009  26.100  4.00  1.00            
ATOM   2000   CA HIS A 271      15.741   6.172  26.502  4.00  1.00            
ATOM   2001  ND1 HIS A 271      18.371   4.245  28.529  4.00  1.00            
ATOM   2002   CG HIS A 271      17.593   5.198  27.911  4.00  1.00            
ATOM   2003   CB HIS A 271      16.362   4.899  27.108  4.00  1.00            
ATOM   2004  NE2 HIS A 271      19.275   6.217  29.017  4.00  1.00            
ATOM   2005  CD2 HIS A 271      18.159   6.396  28.220  4.00  1.00            
ATOM   2006  CE1 HIS A 271      19.363   4.909  29.177  4.00  1.00            
ATOM   2007    C HIS A 271      16.640   6.653  25.408  4.00  1.00            
ATOM   2008    O HIS A 271      17.556   5.942  24.997  4.00  1.00            
ATOM   2009    N LEU A 272      16.404   7.880  24.898  4.00  1.00            
ATOM   2010   CA LEU A 272      17.298   8.378  23.893  4.00  1.00            
ATOM   2011   CB LEU A 272      16.603   8.980  22.651  4.00  1.00            
ATOM   2012   CG LEU A 272      15.409   9.919  22.924  4.00  1.00            
ATOM   2013  CD1 LEU A 272      14.237   9.158  23.563  4.00  1.00            
ATOM   2014  CD2 LEU A 272      15.820  11.169  23.714  4.00  1.00            
ATOM   2015    C LEU A 272      18.256   9.365  24.470  4.00  1.00            
ATOM   2016    O LEU A 272      17.895  10.250  25.244  4.00  1.00            
ATOM   2017    N GLY A 273      19.545   9.195  24.113  3.00  1.00            
ATOM   2018   CA GLY A 273      20.572  10.093  24.547  3.00  1.00            
ATOM   2019    C GLY A 273      20.610  10.050  26.029  3.00  1.00            
ATOM   2020    O GLY A 273      20.432   9.004  26.652  3.00  1.00            
ATOM   2021    N GLY A 274      20.853  11.226  26.622  3.00  1.00            
ATOM   2022   CA GLY A 274      20.931  11.370  28.039  3.00  1.00            
ATOM   2023    C GLY A 274      19.593  11.081  28.632  3.00  1.00            
ATOM   2024    O GLY A 274      19.510  10.552  29.739  3.00  1.00            
ATOM   2025    N LYS A 275      18.491  11.413  27.924  4.00  1.00            
ATOM   2026   CA LYS A 275      17.267  11.335  28.661  4.00  1.00            
ATOM   2027   CB LYS A 275      16.528  12.679  28.777  4.00  1.00            
ATOM   2028   CG LYS A 275      15.983  13.228  27.462  4.00  1.00            
ATOM   2029   CD LYS A 275      15.016  14.393  27.672  4.00  1.00            
ATOM   2030   CE LYS A 275      15.720  15.727  27.926  4.00  1.00            
ATOM   2031   NZ LYS A 275      16.516  15.653  29.171  4.00  1.00            
ATOM   2032    C LYS A 275      16.276  10.320  28.237  4.00  1.00            
ATOM   2033    O LYS A 275      16.341   9.710  27.172  4.00  1.00            
ATOM   2034    N GLU A 276      15.322  10.138  29.173  4.00  1.00            
ATOM   2035   CA GLU A 276      14.196   9.264  29.112  4.00  1.00            
ATOM   2036   CB GLU A 276      13.711   8.879  30.521  4.00  1.00            
ATOM   2037   CG GLU A 276      12.503   7.944  30.556  4.00  1.00            
ATOM   2038   CD GLU A 276      12.258   7.555  32.006  4.00  1.00            
ATOM   2039  OE1 GLU A 276      12.919   6.591  32.477  4.00  1.00            
ATOM   2040  OE2 GLU A 276      11.412   8.215  32.663  4.00  1.00            
ATOM   2041    C GLU A 276      13.097  10.008  28.423  4.00  1.00            
ATOM   2042    O GLU A 276      12.850  11.178  28.716  4.00  1.00            
ATOM   2043    N TYR A 277      12.421   9.351  27.459  4.00  1.00            
ATOM   2044   CA TYR A 277      11.308   9.982  26.812  4.00  1.00            
ATOM   2045   CB TYR A 277      11.356   9.963  25.278  4.00  1.00            
ATOM   2046   CG TYR A 277      10.380  10.995  24.827  4.00  1.00            
ATOM   2047  CD1 TYR A 277       9.025  10.754  24.827  4.00  1.00            
ATOM   2048  CD2 TYR A 277      10.838  12.232  24.436  4.00  1.00            
ATOM   2049  CE1 TYR A 277       8.144  11.727  24.416  4.00  1.00            
ATOM   2050  CE2 TYR A 277       9.962  13.208  24.023  4.00  1.00            
ATOM   2051   CZ TYR A 277       8.613  12.954  24.012  4.00  1.00            
ATOM   2052   OH TYR A 277       7.713  13.955  23.591  4.00  1.00            
ATOM   2053    C TYR A 277      10.159   9.136  27.202  4.00  1.00            
ATOM   2054    O TYR A 277      10.215   7.913  27.087  4.00  1.00            
ATOM   2055    N THR A 278       9.079   9.749  27.704  4.00  1.00            
ATOM   2056   CA THR A 278       8.064   8.853  28.133  4.00  1.00            
ATOM   2057   CB THR A 278       7.816   8.895  29.613  4.00  1.00            
ATOM   2058  OG1 THR A 278       9.006   8.569  30.315  4.00  1.00            
ATOM   2059  CG2 THR A 278       6.710   7.881  29.954  4.00  1.00            
ATOM   2060    C THR A 278       6.784   9.162  27.469  4.00  1.00            
ATOM   2061    O THR A 278       6.378  10.313  27.324  4.00  1.00            
ATOM   2062    N LEU A 279       6.128   8.082  27.028  4.00  1.00            
ATOM   2063   CA LEU A 279       4.827   8.210  26.481  4.00  1.00            
ATOM   2064   CB LEU A 279       4.579   7.377  25.211  4.00  1.00            
ATOM   2065   CG LEU A 279       5.396   7.824  23.986  4.00  1.00            
ATOM   2066  CD1 LEU A 279       5.079   6.950  22.763  4.00  1.00            
ATOM   2067  CD2 LEU A 279       5.209   9.324  23.710  4.00  1.00            
ATOM   2068    C LEU A 279       3.933   7.645  27.537  4.00  1.00            
ATOM   2069    O LEU A 279       4.322   6.731  28.263  4.00  1.00            
ATOM   2070    N THR A 280       2.719   8.204  27.682  1.00  1.00            
ATOM   2071   CA THR A 280       1.807   7.705  28.671  1.00  1.00            
ATOM   2072   CB THR A 280       0.972   8.777  29.303  1.00  1.00            
ATOM   2073  OG1 THR A 280       0.156   9.401  28.324  1.00  1.00            
ATOM   2074  CG2 THR A 280       1.908   9.810  29.951  1.00  1.00            
ATOM   2075    C THR A 280       0.870   6.763  27.973  1.00  1.00            
ATOM   2076    O THR A 280       1.080   6.415  26.812  1.00  1.00            
ATOM   2077    N SER A 281      -0.180   6.300  28.686  2.00  1.00            
ATOM   2078   CA SER A 281      -1.158   5.426  28.097  2.00  1.00            
ATOM   2079   CB SER A 281      -2.260   5.012  29.088  2.00  1.00            
ATOM   2080   OG SER A 281      -2.989   6.155  29.512  2.00  1.00            
ATOM   2081    C SER A 281      -1.802   6.195  26.995  2.00  1.00            
ATOM   2082    O SER A 281      -1.944   5.703  25.877  2.00  1.00            
ATOM   2083    N ALA A 282      -2.197   7.446  27.290  2.00  1.00            
ATOM   2084   CA ALA A 282      -2.710   8.274  26.243  2.00  1.00            
ATOM   2085   CB ALA A 282      -3.201   9.652  26.716  2.00  1.00            
ATOM   2086    C ALA A 282      -1.506   8.477  25.401  2.00  1.00            
ATOM   2087    O ALA A 282      -0.386   8.249  25.853  2.00  1.00            
ATOM   2088    N ASP A 283      -1.683   8.910  24.150  2.00  1.00            
ATOM   2089   CA ASP A 283      -0.513   9.017  23.345  2.00  1.00            
ATOM   2090   CB ASP A 283       0.538   9.972  23.935  2.00  1.00            
ATOM   2091   CG ASP A 283      -0.075  11.359  23.798  2.00  1.00            
ATOM   2092  OD1 ASP A 283      -0.816  11.575  22.802  2.00  1.00            
ATOM   2093  OD2 ASP A 283       0.173  12.216  24.687  2.00  1.00            
ATOM   2094    C ASP A 283       0.039   7.650  23.114  2.00  1.00            
ATOM   2095    O ASP A 283       1.248   7.448  23.008  2.00  1.00            
ATOM   2096    N TYR A 284      -0.883   6.674  23.029  2.00  1.00            
ATOM   2097   CA TYR A 284      -0.586   5.294  22.786  2.00  1.00            
ATOM   2098   CB TYR A 284      -0.182   4.588  24.093  2.00  1.00            
ATOM   2099   CG TYR A 284       0.258   3.184  23.859  2.00  1.00            
ATOM   2100  CD1 TYR A 284       1.496   2.926  23.314  2.00  1.00            
ATOM   2101  CD2 TYR A 284      -0.545   2.127  24.221  2.00  1.00            
ATOM   2102  CE1 TYR A 284       1.915   1.634  23.112  2.00  1.00            
ATOM   2103  CE2 TYR A 284      -0.130   0.831  24.023  2.00  1.00            
ATOM   2104   CZ TYR A 284       1.101   0.584  23.465  2.00  1.00            
ATOM   2105   OH TYR A 284       1.533  -0.743  23.261  2.00  1.00            
ATOM   2106    C TYR A 284      -1.896   4.722  22.302  2.00  1.00            
ATOM   2107    O TYR A 284      -2.202   4.763  21.112  2.00  1.00            
ATOM   2108    N VAL A 285      -2.707   4.175  23.243  4.00  1.00            
ATOM   2109   CA VAL A 285      -3.993   3.579  22.961  4.00  1.00            
ATOM   2110   CB VAL A 285      -4.739   3.146  24.188  4.00  1.00            
ATOM   2111  CG1 VAL A 285      -3.923   2.051  24.896  4.00  1.00            
ATOM   2112  CG2 VAL A 285      -5.004   4.386  25.057  4.00  1.00            
ATOM   2113    C VAL A 285      -4.839   4.581  22.245  4.00  1.00            
ATOM   2114    O VAL A 285      -4.725   5.787  22.459  4.00  1.00            
ATOM   2115    N PHE A 286      -5.709   4.078  21.348  1.00  1.00            
ATOM   2116   CA PHE A 286      -6.578   4.895  20.554  1.00  1.00            
ATOM   2117   CB PHE A 286      -7.426   4.093  19.555  1.00  1.00            
ATOM   2118   CG PHE A 286      -8.201   5.090  18.765  1.00  1.00            
ATOM   2119  CD1 PHE A 286      -7.625   5.714  17.684  1.00  1.00            
ATOM   2120  CD2 PHE A 286      -9.496   5.405  19.105  1.00  1.00            
ATOM   2121  CE1 PHE A 286      -8.327   6.638  16.948  1.00  1.00            
ATOM   2122  CE2 PHE A 286     -10.205   6.329  18.371  1.00  1.00            
ATOM   2123   CZ PHE A 286      -9.620   6.946  17.291  1.00  1.00            
ATOM   2124    C PHE A 286      -7.523   5.594  21.486  1.00  1.00            
ATOM   2125    O PHE A 286      -7.878   6.752  21.267  1.00  1.00            
ATOM   2126    N GLN A 287      -7.943   4.905  22.565  1.00  1.00            
ATOM   2127   CA GLN A 287      -8.864   5.459  23.520  1.00  1.00            
ATOM   2128   CB GLN A 287      -8.353   6.738  24.206  1.00  1.00            
ATOM   2129   CG GLN A 287      -7.111   6.527  25.076  1.00  1.00            
ATOM   2130   CD GLN A 287      -6.836   7.836  25.803  1.00  1.00            
ATOM   2131  OE1 GLN A 287      -7.624   8.778  25.726  1.00  1.00            
ATOM   2132  NE2 GLN A 287      -5.693   7.896  26.537  1.00  1.00            
ATOM   2133    C GLN A 287     -10.155   5.790  22.860  1.00  1.00            
ATOM   2134    O GLN A 287     -10.719   6.860  23.082  1.00  1.00            
ATOM   2135    N GLU A 288     -10.659   4.871  22.018  1.00  1.00            
ATOM   2136   CA GLU A 288     -11.915   5.142  21.394  1.00  1.00            
ATOM   2137   CB GLU A 288     -12.333   4.083  20.360  1.00  1.00            
ATOM   2138   CG GLU A 288     -13.608   4.469  19.603  1.00  1.00            
ATOM   2139   CD GLU A 288     -13.799   3.504  18.442  1.00  1.00            
ATOM   2140  OE1 GLU A 288     -13.238   2.377  18.506  1.00  1.00            
ATOM   2141  OE2 GLU A 288     -14.510   3.883  17.474  1.00  1.00            
ATOM   2142    C GLU A 288     -12.969   5.204  22.447  1.00  1.00            
ATOM   2143    O GLU A 288     -13.789   6.120  22.458  1.00  1.00            
ATOM   2144    N SER A 289     -12.966   4.240  23.384  1.00  1.00            
ATOM   2145   CA SER A 289     -13.998   4.291  24.371  1.00  1.00            
ATOM   2146   CB SER A 289     -15.287   3.575  23.934  1.00  1.00            
ATOM   2147   OG SER A 289     -15.037   2.185  23.775  1.00  1.00            
ATOM   2148    C SER A 289     -13.522   3.604  25.608  1.00  1.00            
ATOM   2149    O SER A 289     -12.571   2.825  25.590  1.00  1.00            
ATOM   2150    N TYR A 290     -14.192   3.925  26.729  1.00  1.00            
ATOM   2151   CA TYR A 290     -13.940   3.380  28.028  1.00  1.00            
ATOM   2152   CB TYR A 290     -14.776   4.043  29.140  1.00  1.00            
ATOM   2153   CG TYR A 290     -14.311   5.433  29.401  1.00  1.00            
ATOM   2154  CD1 TYR A 290     -14.578   6.446  28.511  1.00  1.00            
ATOM   2155  CD2 TYR A 290     -13.631   5.724  30.561  1.00  1.00            
ATOM   2156  CE1 TYR A 290     -14.154   7.730  28.768  1.00  1.00            
ATOM   2157  CE2 TYR A 290     -13.205   7.004  30.824  1.00  1.00            
ATOM   2158   CZ TYR A 290     -13.465   8.009  29.923  1.00  1.00            
ATOM   2159   OH TYR A 290     -13.030   9.324  30.190  1.00  1.00            
ATOM   2160    C TYR A 290     -14.331   1.937  28.089  1.00  1.00            
ATOM   2161    O TYR A 290     -13.651   1.131  28.724  1.00  1.00            
ATOM   2162    N SER A 291     -15.441   1.599  27.403  1.00  1.00            
ATOM   2163   CA SER A 291     -16.168   0.360  27.493  1.00  1.00            
ATOM   2164   CB SER A 291     -16.946   0.014  26.208  1.00  1.00            
ATOM   2165   OG SER A 291     -17.932   0.999  25.938  1.00  1.00            
ATOM   2166    C SER A 291     -15.322  -0.826  27.804  1.00  1.00            
ATOM   2167    O SER A 291     -14.277  -1.059  27.204  1.00  1.00            
ATOM   2168    N SER A 292     -15.787  -1.612  28.798  3.00  1.00            
ATOM   2169   CA SER A 292     -15.135  -2.827  29.182  3.00  1.00            
ATOM   2170   CB SER A 292     -15.806  -3.514  30.382  3.00  1.00            
ATOM   2171   OG SER A 292     -17.122  -3.922  30.038  3.00  1.00            
ATOM   2172    C SER A 292     -15.256  -3.739  28.007  3.00  1.00            
ATOM   2173    O SER A 292     -14.319  -4.455  27.658  3.00  1.00            
ATOM   2174    N LYS A 293     -16.433  -3.706  27.354  3.00  1.00            
ATOM   2175   CA LYS A 293     -16.722  -4.565  26.245  3.00  1.00            
ATOM   2176   CB LYS A 293     -18.173  -4.455  25.746  3.00  1.00            
ATOM   2177   CG LYS A 293     -18.464  -3.143  25.016  3.00  1.00            
ATOM   2178   CD LYS A 293     -19.716  -3.196  24.139  3.00  1.00            
ATOM   2179   CE LYS A 293     -19.892  -1.959  23.255  3.00  1.00            
ATOM   2180   NZ LYS A 293     -20.904  -2.225  22.208  3.00  1.00            
ATOM   2181    C LYS A 293     -15.853  -4.237  25.068  3.00  1.00            
ATOM   2182    O LYS A 293     -15.345  -5.137  24.400  3.00  1.00            
ATOM   2183    N LYS A 294     -15.646  -2.936  24.786  1.00  1.00            
ATOM   2184   CA LYS A 294     -14.949  -2.527  23.595  1.00  1.00            
ATOM   2185   CB LYS A 294     -15.091  -1.033  23.261  1.00  1.00            
ATOM   2186   CG LYS A 294     -16.421  -0.695  22.590  1.00  1.00            
ATOM   2187   CD LYS A 294     -16.612  -1.434  21.262  1.00  1.00            
ATOM   2188   CE LYS A 294     -15.510  -1.145  20.240  1.00  1.00            
ATOM   2189   NZ LYS A 294     -15.723  -1.951  19.016  1.00  1.00            
ATOM   2190    C LYS A 294     -13.499  -2.829  23.666  1.00  1.00            
ATOM   2191    O LYS A 294     -12.938  -3.112  24.724  1.00  1.00            
ATOM   2192    N LEU A 295     -12.875  -2.795  22.473  4.00  1.00            
ATOM   2193   CA LEU A 295     -11.490  -3.095  22.314  4.00  1.00            
ATOM   2194   CB LEU A 295     -11.226  -4.103  21.183  4.00  1.00            
ATOM   2195   CG LEU A 295     -11.964  -5.442  21.371  4.00  1.00            
ATOM   2196  CD1 LEU A 295     -11.620  -6.438  20.252  4.00  1.00            
ATOM   2197  CD2 LEU A 295     -11.743  -6.015  22.778  4.00  1.00            
ATOM   2198    C LEU A 295     -10.772  -1.840  21.942  4.00  1.00            
ATOM   2199    O LEU A 295     -11.368  -0.895  21.430  4.00  1.00            
ATOM   2200    N CYS A 296      -9.453  -1.794  22.224  4.00  1.00            
ATOM   2201   CA CYS A 296      -8.677  -0.639  21.881  4.00  1.00            
ATOM   2202   CB CYS A 296      -8.131   0.109  23.107  4.00  1.00            
ATOM   2203   SG CYS A 296      -7.152   1.573  22.656  4.00  1.00            
ATOM   2204    C CYS A 296      -7.510  -1.087  21.093  4.00  1.00            
ATOM   2205    O CYS A 296      -6.820  -2.038  21.456  4.00  1.00            
ATOM   2206    N THR A 297      -7.274  -0.404  19.964  4.00  1.00            
ATOM   2207   CA THR A 297      -6.122  -0.734  19.202  4.00  1.00            
ATOM   2208   CB THR A 297      -6.269  -0.439  17.737  4.00  1.00            
ATOM   2209  OG1 THR A 297      -7.365  -1.164  17.199  4.00  1.00            
ATOM   2210  CG2 THR A 297      -4.968  -0.839  17.021  4.00  1.00            
ATOM   2211    C THR A 297      -5.045   0.123  19.735  4.00  1.00            
ATOM   2212    O THR A 297      -5.299   1.180  20.309  4.00  1.00            
ATOM   2213    N LEU A 298      -3.799  -0.330  19.580  4.00  1.00            
ATOM   2214   CA LEU A 298      -2.743   0.466  20.099  4.00  1.00            
ATOM   2215   CB LEU A 298      -1.695  -0.351  20.876  4.00  1.00            
ATOM   2216   CG LEU A 298      -2.257  -1.118  22.088  4.00  1.00            
ATOM   2217  CD1 LEU A 298      -3.286  -2.176  21.656  4.00  1.00            
ATOM   2218  CD2 LEU A 298      -1.124  -1.721  22.933  4.00  1.00            
ATOM   2219    C LEU A 298      -2.025   1.012  18.907  4.00  1.00            
ATOM   2220    O LEU A 298      -1.844   0.301  17.920  4.00  1.00            
ATOM   2221    N ALA A 299      -1.609   2.295  18.940  1.00  1.00            
ATOM   2222   CA ALA A 299      -0.868   2.746  17.800  1.00  1.00            
ATOM   2223   CB ALA A 299      -0.817   4.279  17.671  1.00  1.00            
ATOM   2224    C ALA A 299       0.528   2.266  18.045  1.00  1.00            
ATOM   2225    O ALA A 299       1.399   3.025  18.467  1.00  1.00            
ATOM   2226    N ILE A 300       0.757   0.965  17.780  4.00  1.00            
ATOM   2227   CA ILE A 300       2.038   0.343  17.945  4.00  1.00            
ATOM   2228   CB ILE A 300       2.187  -0.305  19.291  4.00  1.00            
ATOM   2229  CG1 ILE A 300       3.642  -0.720  19.551  4.00  1.00            
ATOM   2230  CG2 ILE A 300       1.182  -1.467  19.367  4.00  1.00            
ATOM   2231  CD1 ILE A 300       3.899  -1.087  21.012  4.00  1.00            
ATOM   2232    C ILE A 300       2.069  -0.736  16.931  4.00  1.00            
ATOM   2233    O ILE A 300       1.024  -1.292  16.595  4.00  1.00            
ATOM   2234    N HIS A 301       3.246  -1.074  16.380  4.00  1.00            
ATOM   2235   CA HIS A 301       3.092  -2.138  15.448  4.00  1.00            
ATOM   2236  ND1 HIS A 301       0.842  -3.514  13.667  4.00  1.00            
ATOM   2237   CG HIS A 301       1.963  -2.812  13.282  4.00  1.00            
ATOM   2238   CB HIS A 301       2.546  -1.682  14.082  4.00  1.00            
ATOM   2239  NE2 HIS A 301       1.495  -4.375  11.724  4.00  1.00            
ATOM   2240  CD2 HIS A 301       2.350  -3.350  12.094  4.00  1.00            
ATOM   2241  CE1 HIS A 301       0.607  -4.436  12.699  4.00  1.00            
ATOM   2242    C HIS A 301       4.356  -2.850  15.246  4.00  1.00            
ATOM   2243    O HIS A 301       5.442  -2.330  15.497  4.00  1.00            
ATOM   2244    N ALA A 302       4.217  -4.101  14.789  4.00  1.00            
ATOM   2245   CA ALA A 302       5.395  -4.849  14.571  4.00  1.00            
ATOM   2246   CB ALA A 302       5.282  -6.323  14.995  4.00  1.00            
ATOM   2247    C ALA A 302       5.675  -4.835  13.120  4.00  1.00            
ATOM   2248    O ALA A 302       4.928  -5.394  12.320  4.00  1.00            
ATOM   2249    N MET A 303       6.776  -4.170  12.745  1.00  1.00            
ATOM   2250   CA MET A 303       7.121  -4.199  11.369  1.00  1.00            
ATOM   2251   CB MET A 303       6.690  -2.960  10.564  1.00  1.00            
ATOM   2252   CG MET A 303       5.169  -2.835  10.446  1.00  1.00            
ATOM   2253   SD MET A 303       4.590  -1.709   9.142  1.00  1.00            
ATOM   2254   CE MET A 303       4.969  -2.858   7.785  1.00  1.00            
ATOM   2255    C MET A 303       8.590  -4.315  11.293  1.00  1.00            
ATOM   2256    O MET A 303       9.326  -3.570  11.938  1.00  1.00            
ATOM   2257    N ASP A 304       9.055  -5.290  10.501  1.00  1.00            
ATOM   2258   CA ASP A 304      10.461  -5.435  10.372  1.00  1.00            
ATOM   2259   CB ASP A 304      10.948  -6.896  10.328  1.00  1.00            
ATOM   2260   CG ASP A 304      10.364  -7.571   9.097  1.00  1.00            
ATOM   2261  OD1 ASP A 304       9.197  -7.252   8.742  1.00  1.00            
ATOM   2262  OD2 ASP A 304      11.081  -8.410   8.491  1.00  1.00            
ATOM   2263    C ASP A 304      10.844  -4.781   9.084  1.00  1.00            
ATOM   2264    O ASP A 304      10.246  -5.042   8.041  1.00  1.00            
ATOM   2265    N ILE A 305      11.846  -3.882   9.130  1.00  1.00            
ATOM   2266   CA ILE A 305      12.276  -3.249   7.919  1.00  1.00            
ATOM   2267   CB ILE A 305      12.428  -1.756   8.030  1.00  1.00            
ATOM   2268  CG1 ILE A 305      11.047  -1.136   8.311  1.00  1.00            
ATOM   2269  CG2 ILE A 305      13.083  -1.242   6.737  1.00  1.00            
ATOM   2270  CD1 ILE A 305      11.078   0.343   8.695  1.00  1.00            
ATOM   2271    C ILE A 305      13.580  -3.888   7.552  1.00  1.00            
ATOM   2272    O ILE A 305      14.488  -4.015   8.375  1.00  1.00            
ATOM   2273    N PRO A 306      13.673  -4.333   6.322  1.00  1.00            
ATOM   2274   CA PRO A 306      14.875  -4.973   5.851  1.00  1.00            
ATOM   2275   CD PRO A 306      12.489  -4.855   5.658  1.00  1.00            
ATOM   2276   CB PRO A 306      14.484  -5.700   4.562  1.00  1.00            
ATOM   2277   CG PRO A 306      12.987  -5.996   4.756  1.00  1.00            
ATOM   2278    C PRO A 306      16.094  -4.109   5.691  1.00  1.00            
ATOM   2279    O PRO A 306      15.972  -2.923   5.388  1.00  1.00            
ATOM   2280    N PRO A 307      17.244  -4.711   5.909  3.00  1.00            
ATOM   2281   CA PRO A 307      18.543  -4.089   5.816  3.00  1.00            
ATOM   2282   CD PRO A 307      17.321  -6.141   6.155  3.00  1.00            
ATOM   2283   CB PRO A 307      19.528  -5.149   6.312  3.00  1.00            
ATOM   2284   CG PRO A 307      18.815  -6.482   6.009  3.00  1.00            
ATOM   2285    C PRO A 307      18.759  -3.760   4.370  3.00  1.00            
ATOM   2286    O PRO A 307      18.198  -4.512   3.567  3.00  1.00            
ATOM   2287    N PRO A 308      19.491  -2.757   3.933  3.00  1.00            
ATOM   2288   CA PRO A 308      20.272  -1.821   4.720  3.00  1.00            
ATOM   2289   CD PRO A 308      19.260  -2.257   2.589  3.00  1.00            
ATOM   2290   CB PRO A 308      20.851  -0.830   3.718  3.00  1.00            
ATOM   2291   CG PRO A 308      19.808  -0.825   2.586  3.00  1.00            
ATOM   2292    C PRO A 308      19.321  -1.153   5.666  3.00  1.00            
ATOM   2293    O PRO A 308      18.117  -1.348   5.507  3.00  1.00            
ATOM   2294    N THR A 309      19.858  -0.335   6.604  3.00  1.00            
ATOM   2295   CA THR A 309      19.188   0.303   7.710  3.00  1.00            
ATOM   2296   CB THR A 309      18.885   1.753   7.458  3.00  1.00            
ATOM   2297  OG1 THR A 309      18.062   1.890   6.311  3.00  1.00            
ATOM   2298  CG2 THR A 309      20.211   2.502   7.237  3.00  1.00            
ATOM   2299    C THR A 309      17.932  -0.432   8.070  3.00  1.00            
ATOM   2300    O THR A 309      16.881  -0.288   7.448  3.00  1.00            
ATOM   2301    N GLY A 310      18.066  -1.255   9.130  1.00  1.00            
ATOM   2302   CA GLY A 310      17.067  -2.119   9.696  1.00  1.00            
ATOM   2303    C GLY A 310      17.853  -2.930  10.681  1.00  1.00            
ATOM   2304    O GLY A 310      19.054  -2.676  10.759  1.00  1.00            
ATOM   2305    N PRO A 311      17.370  -3.868  11.468  1.00  1.00            
ATOM   2306   CA PRO A 311      16.000  -4.302  11.619  1.00  1.00            
ATOM   2307   CD PRO A 311      18.298  -4.853  12.001  1.00  1.00            
ATOM   2308   CB PRO A 311      16.053  -5.679  12.284  1.00  1.00            
ATOM   2309   CG PRO A 311      17.450  -5.745  12.916  1.00  1.00            
ATOM   2310    C PRO A 311      15.192  -3.318  12.404  1.00  1.00            
ATOM   2311    O PRO A 311      14.004  -3.536  12.633  1.00  1.00            
ATOM   2312    N THR A 312      15.855  -2.227  12.785  1.00  1.00            
ATOM   2313   CA THR A 312      15.494  -1.137  13.633  1.00  1.00            
ATOM   2314   CB THR A 312      16.272   0.078  13.184  1.00  1.00            
ATOM   2315  OG1 THR A 312      17.661  -0.152  13.373  1.00  1.00            
ATOM   2316  CG2 THR A 312      15.822   1.368  13.883  1.00  1.00            
ATOM   2317    C THR A 312      14.057  -0.771  13.750  1.00  1.00            
ATOM   2318    O THR A 312      13.223  -0.963  12.868  1.00  1.00            
ATOM   2319    N TRP A 313      13.807  -0.240  14.965  4.00  1.00            
ATOM   2320   CA TRP A 313      12.638   0.334  15.539  4.00  1.00            
ATOM   2321   CB TRP A 313      12.878   0.522  17.054  4.00  1.00            
ATOM   2322   CG TRP A 313      11.849   1.220  17.910  4.00  1.00            
ATOM   2323  CD2 TRP A 313      10.862   0.551  18.712  4.00  1.00            
ATOM   2324  CD1 TRP A 313      11.715   2.553  18.170  4.00  1.00            
ATOM   2325  NE1 TRP A 313      10.712   2.756  19.088  4.00  1.00            
ATOM   2326  CE2 TRP A 313      10.179   1.532  19.430  4.00  1.00            
ATOM   2327  CE3 TRP A 313      10.564  -0.773  18.855  4.00  1.00            
ATOM   2328  CZ2 TRP A 313       9.186   1.201  20.308  4.00  1.00            
ATOM   2329  CZ3 TRP A 313       9.545  -1.100  19.722  4.00  1.00            
ATOM   2330  CH2 TRP A 313       8.869  -0.132  20.436  4.00  1.00            
ATOM   2331    C TRP A 313      12.412   1.648  14.926  4.00  1.00            
ATOM   2332    O TRP A 313      13.305   2.490  14.838  4.00  1.00            
ATOM   2333    N ALA A 314      11.176   1.835  14.466  4.00  1.00            
ATOM   2334   CA ALA A 314      10.849   3.084  13.897  4.00  1.00            
ATOM   2335   CB ALA A 314       9.716   3.012  12.859  4.00  1.00            
ATOM   2336    C ALA A 314      10.386   3.958  15.005  4.00  1.00            
ATOM   2337    O ALA A 314      10.160   3.519  16.130  4.00  1.00            
ATOM   2338    N LEU A 315      10.325   5.257  14.706  4.00  1.00            
ATOM   2339   CA LEU A 315       9.760   6.251  15.558  4.00  1.00            
ATOM   2340   CB LEU A 315      10.816   7.292  15.979  4.00  1.00            
ATOM   2341   CG LEU A 315      10.345   8.395  16.942  4.00  1.00            
ATOM   2342  CD1 LEU A 315       9.243   9.274  16.331  4.00  1.00            
ATOM   2343  CD2 LEU A 315       9.984   7.799  18.308  4.00  1.00            
ATOM   2344    C LEU A 315       8.858   6.907  14.555  4.00  1.00            
ATOM   2345    O LEU A 315       9.215   6.967  13.380  4.00  1.00            
ATOM   2346    N GLY A 316       7.666   7.395  14.937  1.00  1.00            
ATOM   2347   CA GLY A 316       6.848   7.935  13.887  1.00  1.00            
ATOM   2348    C GLY A 316       5.926   8.941  14.477  1.00  1.00            
ATOM   2349    O GLY A 316       6.285   9.695  15.379  1.00  1.00            
ATOM   2350    N ALA A 317       4.691   8.956  13.953  2.00  1.00            
ATOM   2351   CA ALA A 317       3.681   9.893  14.328  2.00  1.00            
ATOM   2352   CB ALA A 317       2.369   9.679  13.554  2.00  1.00            
ATOM   2353    C ALA A 317       3.368   9.748  15.791  2.00  1.00            
ATOM   2354    O ALA A 317       3.122  10.749  16.461  2.00  1.00            
ATOM   2355    N THR A 318       3.377   8.508  16.332  2.00  1.00            
ATOM   2356   CA THR A 318       2.986   8.294  17.705  2.00  1.00            
ATOM   2357   CB THR A 318       3.215   6.876  18.152  2.00  1.00            
ATOM   2358  OG1 THR A 318       2.498   5.976  17.320  2.00  1.00            
ATOM   2359  CG2 THR A 318       2.741   6.735  19.608  2.00  1.00            
ATOM   2360    C THR A 318       3.828   9.172  18.585  2.00  1.00            
ATOM   2361    O THR A 318       3.302   9.963  19.364  2.00  1.00            
ATOM   2362    N PHE A 319       5.165   9.074  18.464  2.00  1.00            
ATOM   2363   CA PHE A 319       6.061   9.827  19.300  2.00  1.00            
ATOM   2364   CB PHE A 319       7.510   9.314  19.255  2.00  1.00            
ATOM   2365   CG PHE A 319       7.563   8.002  19.966  2.00  1.00            
ATOM   2366  CD1 PHE A 319       7.156   6.849  19.333  2.00  1.00            
ATOM   2367  CD2 PHE A 319       8.041   7.920  21.254  2.00  1.00            
ATOM   2368  CE1 PHE A 319       7.212   5.637  19.978  2.00  1.00            
ATOM   2369  CE2 PHE A 319       8.099   6.709  21.903  2.00  1.00            
ATOM   2370   CZ PHE A 319       7.683   5.565  21.267  2.00  1.00            
ATOM   2371    C PHE A 319       6.094  11.284  18.990  2.00  1.00            
ATOM   2372    O PHE A 319       6.110  12.120  19.892  2.00  1.00            
ATOM   2373    N ILE A 320       6.077  11.623  17.693  2.00  1.00            
ATOM   2374   CA ILE A 320       6.287  12.972  17.261  2.00  1.00            
ATOM   2375   CB ILE A 320       6.288  13.120  15.771  2.00  1.00            
ATOM   2376  CG1 ILE A 320       7.448  12.307  15.175  2.00  1.00            
ATOM   2377  CG2 ILE A 320       6.368  14.619  15.442  2.00  1.00            
ATOM   2378  CD1 ILE A 320       7.372  12.152  13.657  2.00  1.00            
ATOM   2379    C ILE A 320       5.260  13.876  17.828  2.00  1.00            
ATOM   2380    O ILE A 320       5.521  15.051  18.072  2.00  1.00            
ATOM   2381    N ARG A 321       4.042  13.371  18.015  3.00  1.00            
ATOM   2382   CA ARG A 321       3.018  14.234  18.495  3.00  1.00            
ATOM   2383   CB ARG A 321       1.720  13.437  18.704  3.00  1.00            
ATOM   2384   CG ARG A 321       0.433  14.257  18.731  3.00  1.00            
ATOM   2385   CD ARG A 321      -0.806  13.376  18.894  3.00  1.00            
ATOM   2386   NE ARG A 321      -0.739  12.311  17.854  3.00  1.00            
ATOM   2387   CZ ARG A 321      -0.088  11.142  18.127  3.00  1.00            
ATOM   2388  NH1 ARG A 321       0.465  10.942  19.358  3.00  1.00            
ATOM   2389  NH2 ARG A 321       0.005  10.169  17.174  3.00  1.00            
ATOM   2390    C ARG A 321       3.439  14.809  19.818  3.00  1.00            
ATOM   2391    O ARG A 321       3.358  16.018  20.028  3.00  1.00            
ATOM   2392    N LYS A 322       3.918  13.951  20.739  3.00  1.00            
ATOM   2393   CA LYS A 322       4.367  14.353  22.046  3.00  1.00            
ATOM   2394   CB LYS A 322       4.711  13.142  22.930  3.00  1.00            
ATOM   2395   CG LYS A 322       3.493  12.394  23.465  3.00  1.00            
ATOM   2396   CD LYS A 322       2.724  13.196  24.514  3.00  1.00            
ATOM   2397   CE LYS A 322       3.204  12.920  25.941  3.00  1.00            
ATOM   2398   NZ LYS A 322       2.422  13.717  26.913  3.00  1.00            
ATOM   2399    C LYS A 322       5.641  15.169  21.939  3.00  1.00            
ATOM   2400    O LYS A 322       5.827  16.156  22.649  3.00  1.00            
ATOM   2401    N PHE A 323       6.532  14.759  21.013  4.00  1.00            
ATOM   2402   CA PHE A 323       7.920  15.143  20.852  4.00  1.00            
ATOM   2403   CB PHE A 323       8.563  13.762  20.576  4.00  1.00            
ATOM   2404   CG PHE A 323       9.985  13.548  20.184  4.00  1.00            
ATOM   2405  CD1 PHE A 323      10.504  14.015  18.999  4.00  1.00            
ATOM   2406  CD2 PHE A 323      10.770  12.747  20.983  4.00  1.00            
ATOM   2407  CE1 PHE A 323      11.809  13.740  18.659  4.00  1.00            
ATOM   2408  CE2 PHE A 323      12.072  12.466  20.648  4.00  1.00            
ATOM   2409   CZ PHE A 323      12.595  12.969  19.482  4.00  1.00            
ATOM   2410    C PHE A 323       8.093  16.035  19.645  4.00  1.00            
ATOM   2411    O PHE A 323       7.946  15.591  18.509  4.00  1.00            
ATOM   2412    N TYR A 324       8.472  17.316  19.859  4.00  1.00            
ATOM   2413   CA TYR A 324       8.709  18.240  18.775  4.00  1.00            
ATOM   2414   CB TYR A 324       8.885  19.681  19.291  4.00  1.00            
ATOM   2415   CG TYR A 324       9.089  20.606  18.146  4.00  1.00            
ATOM   2416  CD1 TYR A 324       8.007  21.075  17.440  4.00  1.00            
ATOM   2417  CD2 TYR A 324      10.353  21.015  17.790  4.00  1.00            
ATOM   2418  CE1 TYR A 324       8.182  21.937  16.385  4.00  1.00            
ATOM   2419  CE2 TYR A 324      10.535  21.878  16.735  4.00  1.00            
ATOM   2420   CZ TYR A 324       9.447  22.339  16.032  4.00  1.00            
ATOM   2421   OH TYR A 324       9.624  23.224  14.949  4.00  1.00            
ATOM   2422    C TYR A 324      10.000  17.783  18.181  4.00  1.00            
ATOM   2423    O TYR A 324      10.966  17.536  18.903  4.00  1.00            
ATOM   2424    N THR A 325      10.058  17.639  16.844  4.00  1.00            
ATOM   2425   CA THR A 325      11.258  17.087  16.290  4.00  1.00            
ATOM   2426   CB THR A 325      11.021  15.912  15.387  4.00  1.00            
ATOM   2427  OG1 THR A 325      10.277  16.313  14.250  4.00  1.00            
ATOM   2428  CG2 THR A 325      10.254  14.831  16.167  4.00  1.00            
ATOM   2429    C THR A 325      11.980  18.116  15.484  4.00  1.00            
ATOM   2430    O THR A 325      11.375  19.019  14.908  4.00  1.00            
ATOM   2431    N GLU A 326      13.329  18.009  15.461  4.00  1.00            
ATOM   2432   CA GLU A 326      14.166  18.891  14.696  4.00  1.00            
ATOM   2433   CB GLU A 326      14.964  19.887  15.552  4.00  1.00            
ATOM   2434   CG GLU A 326      15.937  19.203  16.516  4.00  1.00            
ATOM   2435   CD GLU A 326      16.710  20.283  17.261  4.00  1.00            
ATOM   2436  OE1 GLU A 326      16.569  21.477  16.885  4.00  1.00            
ATOM   2437  OE2 GLU A 326      17.456  19.927  18.211  4.00  1.00            
ATOM   2438    C GLU A 326      15.174  18.049  14.023  4.00  1.00            
ATOM   2439    O GLU A 326      15.756  17.151  14.629  4.00  1.00            
ATOM   2440    N PHE A 327      15.400  18.312  12.731  4.00  1.00            
ATOM   2441   CA PHE A 327      16.423  17.561  12.096  4.00  1.00            
ATOM   2442   CB PHE A 327      15.971  16.819  10.828  4.00  1.00            
ATOM   2443   CG PHE A 327      17.141  16.023  10.361  4.00  1.00            
ATOM   2444  CD1 PHE A 327      17.405  14.791  10.915  4.00  1.00            
ATOM   2445  CD2 PHE A 327      17.971  16.503   9.375  4.00  1.00            
ATOM   2446  CE1 PHE A 327      18.481  14.050  10.493  4.00  1.00            
ATOM   2447  CE2 PHE A 327      19.050  15.765   8.949  4.00  1.00            
ATOM   2448   CZ PHE A 327      19.306  14.535   9.507  4.00  1.00            
ATOM   2449    C PHE A 327      17.464  18.566  11.687  4.00  1.00            
ATOM   2450    O PHE A 327      17.119  19.636  11.187  4.00  1.00            
ATOM   2451    N ASP A 328      18.769  18.269  11.898  4.00  1.00            
ATOM   2452   CA ASP A 328      19.768  19.254  11.569  4.00  1.00            
ATOM   2453   CB ASP A 328      20.548  19.746  12.801  4.00  1.00            
ATOM   2454   CG ASP A 328      21.187  21.083  12.458  4.00  1.00            
ATOM   2455  OD1 ASP A 328      21.787  21.191  11.356  4.00  1.00            
ATOM   2456  OD2 ASP A 328      21.066  22.023  13.289  4.00  1.00            
ATOM   2457    C ASP A 328      20.749  18.672  10.586  4.00  1.00            
ATOM   2458    O ASP A 328      21.529  17.785  10.925  4.00  1.00            
ATOM   2459    N ARG A 329      20.698  19.131   9.315  3.00  1.00            
ATOM   2460   CA ARG A 329      21.623  18.698   8.298  3.00  1.00            
ATOM   2461   CB ARG A 329      21.232  19.117   6.870  3.00  1.00            
ATOM   2462   CG ARG A 329      22.176  18.523   5.820  3.00  1.00            
ATOM   2463   CD ARG A 329      23.418  19.375   5.548  3.00  1.00            
ATOM   2464   NE ARG A 329      24.385  18.517   4.805  3.00  1.00            
ATOM   2465   CZ ARG A 329      24.272  18.345   3.457  3.00  1.00            
ATOM   2466  NH1 ARG A 329      23.276  18.969   2.763  3.00  1.00            
ATOM   2467  NH2 ARG A 329      25.160  17.539   2.803  3.00  1.00            
ATOM   2468    C ARG A 329      22.966  19.281   8.587  3.00  1.00            
ATOM   2469    O ARG A 329      23.990  18.648   8.338  3.00  1.00            
ATOM   2470    N ARG A 330      22.987  20.514   9.132  3.00  1.00            
ATOM   2471   CA ARG A 330      24.223  21.207   9.349  3.00  1.00            
ATOM   2472   CB ARG A 330      24.001  22.536  10.094  3.00  1.00            
ATOM   2473   CG ARG A 330      25.209  23.476  10.114  3.00  1.00            
ATOM   2474   CD ARG A 330      24.925  24.780  10.861  3.00  1.00            
ATOM   2475   NE ARG A 330      26.065  25.706  10.610  3.00  1.00            
ATOM   2476   CZ ARG A 330      26.753  26.252  11.656  3.00  1.00            
ATOM   2477  NH1 ARG A 330      26.425  25.922  12.938  3.00  1.00            
ATOM   2478  NH2 ARG A 330      27.761  27.138  11.415  3.00  1.00            
ATOM   2479    C ARG A 330      25.086  20.341  10.195  3.00  1.00            
ATOM   2480    O ARG A 330      26.203  19.996   9.813  3.00  1.00            
ATOM   2481    N ASN A 331      24.571  19.943  11.365  3.00  1.00            
ATOM   2482   CA ASN A 331      25.279  18.994  12.160  3.00  1.00            
ATOM   2483   CB ASN A 331      25.590  19.465  13.589  3.00  1.00            
ATOM   2484   CG ASN A 331      26.699  20.504  13.501  3.00  1.00            
ATOM   2485  OD1 ASN A 331      27.290  20.713  12.442  3.00  1.00            
ATOM   2486  ND2 ASN A 331      27.006  21.163  14.651  3.00  1.00            
ATOM   2487    C ASN A 331      24.309  17.878  12.246  3.00  1.00            
ATOM   2488    O ASN A 331      23.222  18.070  12.785  3.00  1.00            
ATOM   2489    N ASN A 332      24.660  16.690  11.713  3.00  1.00            
ATOM   2490   CA ASN A 332      23.690  15.637  11.717  3.00  1.00            
ATOM   2491   CB ASN A 332      24.100  14.408  10.891  3.00  1.00            
ATOM   2492   CG ASN A 332      23.947  14.806   9.430  3.00  1.00            
ATOM   2493  OD1 ASN A 332      22.885  15.256   9.003  3.00  1.00            
ATOM   2494  ND2 ASN A 332      25.041  14.653   8.639  3.00  1.00            
ATOM   2495    C ASN A 332      23.490  15.246  13.120  3.00  1.00            
ATOM   2496    O ASN A 332      24.282  14.529  13.728  3.00  1.00            
ATOM   2497    N ARG A 333      22.381  15.763  13.655  4.00  1.00            
ATOM   2498   CA ARG A 333      21.994  15.554  14.996  4.00  1.00            
ATOM   2499   CB ARG A 333      22.423  16.691  15.933  4.00  1.00            
ATOM   2500   CG ARG A 333      21.861  18.045  15.495  4.00  1.00            
ATOM   2501   CD ARG A 333      22.263  19.205  16.405  4.00  1.00            
ATOM   2502   NE ARG A 333      21.750  20.455  15.780  4.00  1.00            
ATOM   2503   CZ ARG A 333      21.309  21.474  16.575  4.00  1.00            
ATOM   2504  NH1 ARG A 333      21.292  21.318  17.930  4.00  1.00            
ATOM   2505  NH2 ARG A 333      20.891  22.647  16.015  4.00  1.00            
ATOM   2506    C ARG A 333      20.508  15.571  14.949  4.00  1.00            
ATOM   2507    O ARG A 333      19.915  16.045  13.982  4.00  1.00            
ATOM   2508    N ILE A 334      19.862  15.030  15.988  4.00  1.00            
ATOM   2509   CA ILE A 334      18.435  15.033  15.990  4.00  1.00            
ATOM   2510   CB ILE A 334      17.862  13.649  16.018  4.00  1.00            
ATOM   2511  CG1 ILE A 334      18.347  12.842  14.802  4.00  1.00            
ATOM   2512  CG2 ILE A 334      16.332  13.757  16.126  4.00  1.00            
ATOM   2513  CD1 ILE A 334      18.138  11.337  14.961  4.00  1.00            
ATOM   2514    C ILE A 334      18.054  15.703  17.260  4.00  1.00            
ATOM   2515    O ILE A 334      18.782  15.628  18.249  4.00  1.00            
ATOM   2516    N GLY A 335      16.909  16.408  17.266  4.00  1.00            
ATOM   2517   CA GLY A 335      16.587  17.083  18.480  4.00  1.00            
ATOM   2518    C GLY A 335      15.158  16.825  18.828  4.00  1.00            
ATOM   2519    O GLY A 335      14.300  16.714  17.953  4.00  1.00            
ATOM   2520    N PHE A 336      14.872  16.729  20.144  4.00  1.00            
ATOM   2521   CA PHE A 336      13.524  16.532  20.587  4.00  1.00            
ATOM   2522   CB PHE A 336      13.248  15.188  21.276  4.00  1.00            
ATOM   2523   CG PHE A 336      14.058  15.065  22.516  4.00  1.00            
ATOM   2524  CD1 PHE A 336      13.606  15.581  23.709  4.00  1.00            
ATOM   2525  CD2 PHE A 336      15.268  14.415  22.482  4.00  1.00            
ATOM   2526  CE1 PHE A 336      14.360  15.452  24.851  4.00  1.00            
ATOM   2527  CE2 PHE A 336      16.025  14.283  23.621  4.00  1.00            
ATOM   2528   CZ PHE A 336      15.571  14.805  24.808  4.00  1.00            
ATOM   2529    C PHE A 336      13.220  17.584  21.584  4.00  1.00            
ATOM   2530    O PHE A 336      14.091  18.032  22.330  4.00  1.00            
ATOM   2531    N ALA A 337      11.952  18.024  21.589  4.00  1.00            
ATOM   2532   CA ALA A 337      11.529  18.992  22.543  4.00  1.00            
ATOM   2533   CB ALA A 337      11.398  20.415  21.968  4.00  1.00            
ATOM   2534    C ALA A 337      10.164  18.564  22.970  4.00  1.00            
ATOM   2535    O ALA A 337       9.450  17.907  22.215  4.00  1.00            
ATOM   2536    N LEU A 338       9.764  18.896  24.211  4.00  1.00            
ATOM   2537   CA LEU A 338       8.436  18.536  24.603  4.00  1.00            
ATOM   2538   CB LEU A 338       8.152  18.826  26.090  4.00  1.00            
ATOM   2539   CG LEU A 338       6.751  18.420  26.595  4.00  1.00            
ATOM   2540  CD1 LEU A 338       5.635  19.266  25.965  4.00  1.00            
ATOM   2541  CD2 LEU A 338       6.527  16.907  26.440  4.00  1.00            
ATOM   2542    C LEU A 338       7.566  19.411  23.748  4.00  1.00            
ATOM   2543    O LEU A 338       7.854  20.594  23.577  4.00  1.00            
ATOM   2544    N ALA A 339       6.484  18.854  23.166  4.00  1.00            
ATOM   2545   CA ALA A 339       5.676  19.642  22.275  4.00  1.00            
ATOM   2546   CB ALA A 339       5.072  18.835  21.114  4.00  1.00            
ATOM   2547    C ALA A 339       4.546  20.226  23.048  4.00  1.00            
ATOM   2548    O ALA A 339       3.907  19.552  23.855  4.00  1.00            
ATOM   2549    N ARG A 340       4.294  21.528  22.818  1.00  1.00            
ATOM   2550   CA ARG A 340       3.226  22.217  23.472  1.00  1.00            
ATOM   2551   CB ARG A 340       3.444  23.740  23.554  1.00  1.00            
ATOM   2552   CG ARG A 340       2.266  24.494  24.172  1.00  1.00            
ATOM   2553   CD ARG A 340       2.345  26.014  24.012  1.00  1.00            
ATOM   2554   NE ARG A 340       3.431  26.524  24.895  1.00  1.00            
ATOM   2555   CZ ARG A 340       3.541  27.868  25.110  1.00  1.00            
ATOM   2556  NH1 ARG A 340       2.680  28.728  24.492  1.00  1.00            
ATOM   2557  NH2 ARG A 340       4.503  28.365  25.938  1.00  1.00            
ATOM   2558    C ARG A 340       1.989  21.999  22.671  1.00  1.00            
ATOM   2559    O ARG A 340       2.041  21.922  21.444  1.00  1.00            
ATOM   2560    N HIS A 341       0.834  21.868  23.349  1.00  1.00            
ATOM   2561   CA HIS A 341      -0.369  21.750  22.585  1.00  1.00            
ATOM   2562  ND1 HIS A 341      -1.383  18.734  22.486  1.00  1.00            
ATOM   2563   CG HIS A 341      -1.398  19.640  23.524  1.00  1.00            
ATOM   2564   CB HIS A 341      -1.555  21.117  23.333  1.00  1.00            
ATOM   2565  NE2 HIS A 341      -1.160  17.557  24.358  1.00  1.00            
ATOM   2566  CD2 HIS A 341      -1.261  18.902  24.660  1.00  1.00            
ATOM   2567  CE1 HIS A 341      -1.238  17.504  23.040  1.00  1.00            
ATOM   2568    C HIS A 341      -0.759  23.171  22.203  1.00  1.00            
ATOM   2569    O HIS A 341      -0.740  23.479  20.981  1.00  1.00            
ATOM   2570  OXT HIS A 341      -1.071  23.969  23.126  1.00  1.00            
ATOM   2571    N PRO C   1      -6.336  -1.975  12.177  4.00  0.00            
ATOM   2572   CA PRO C   1      -6.382  -0.573  11.684  4.00  0.00            
ATOM   2573   CD PRO C   1      -5.840  -1.988  13.595  4.00  0.00            
ATOM   2574   CB PRO C   1      -5.973   0.311  12.861  4.00  0.00            
ATOM   2575   CG PRO C   1      -5.199  -0.612  13.805  4.00  0.00            
ATOM   2576    C PRO C   1      -5.444  -0.524  10.543  4.00  0.00            
ATOM   2577    O PRO C   1      -4.922  -1.572  10.167  4.00  0.00            
ATOM   2578    N PHE C   2      -5.190   0.668   9.977  4.00  0.00            
ATOM   2579   CA PHE C   2      -4.387   0.582   8.809  4.00  0.00            
ATOM   2580   CB PHE C   2      -5.202   0.664   7.506  4.00  0.00            
ATOM   2581   CG PHE C   2      -6.081  -0.539   7.467  4.00  0.00            
ATOM   2582  CD1 PHE C   2      -7.335  -0.509   8.033  4.00  0.00            
ATOM   2583  CD2 PHE C   2      -5.644  -1.699   6.871  4.00  0.00            
ATOM   2584  CE1 PHE C   2      -8.145  -1.619   8.000  4.00  0.00            
ATOM   2585  CE2 PHE C   2      -6.450  -2.812   6.836  4.00  0.00            
ATOM   2586   CZ PHE C   2      -7.703  -2.773   7.400  4.00  0.00            
ATOM   2587    C PHE C   2      -3.361   1.625   8.733  4.00  0.00            
ATOM   2588    O PHE C   2      -3.315   2.559   9.533  4.00  0.00            
ATOM   2589    N HIS C   3      -2.473   1.447   7.740  4.00  0.00            
ATOM   2590   CA HIS C   3      -1.466   2.428   7.636  4.00  0.00            
ATOM   2591  ND1 HIS C   3      -0.756   0.928  10.681  4.00  0.00            
ATOM   2592   CG HIS C   3      -0.545   2.097   9.984  4.00  0.00            
ATOM   2593   CB HIS C   3      -0.237   2.152   8.518  4.00  0.00            
ATOM   2594  NE2 HIS C   3      -0.947   2.587  12.149  4.00  0.00            
ATOM   2595  CD2 HIS C   3      -0.667   3.102  10.895  4.00  0.00            
ATOM   2596  CE1 HIS C   3      -0.991   1.279  11.971  4.00  0.00            
ATOM   2597    C HIS C   3      -0.952   2.563   6.265  4.00  0.00            
ATOM   2598    O HIS C   3      -1.090   1.686   5.413  4.00  0.00            
ATOM   2599    N LEU C   4      -0.352   3.740   6.040  4.00  0.00            
ATOM   2600   CA LEU C   4       0.341   3.981   4.830  4.00  0.00            
ATOM   2601   CB LEU C   4       0.092   5.378   4.229  4.00  0.00            
ATOM   2602   CG LEU C   4      -1.381   5.684   3.899  4.00  0.00            
ATOM   2603  CD1 LEU C   4      -1.929   4.733   2.825  4.00  0.00            
ATOM   2604  CD2 LEU C   4      -2.240   5.731   5.172  4.00  0.00            
ATOM   2605    C LEU C   4       1.762   3.974   5.253  4.00  0.00            
ATOM   2606    O LEU C   4       2.192   4.839   6.016  4.00  0.00            
ATOM   2607    N LEU C   5       2.537   2.986   4.788  4.00  0.00            
ATOM   2608   CA LEU C   5       3.881   2.969   5.256  4.00  0.00            
ATOM   2609   CB LEU C   5       4.307   1.623   5.874  4.00  0.00            
ATOM   2610   CG LEU C   5       4.357   0.441   4.885  4.00  0.00            
ATOM   2611  CD1 LEU C   5       4.755  -0.860   5.601  4.00  0.00            
ATOM   2612  CD2 LEU C   5       3.050   0.297   4.093  4.00  0.00            
ATOM   2613    C LEU C   5       4.767   3.247   4.119  4.00  0.00            
ATOM   2614    O LEU C   5       4.677   2.631   3.058  4.00  0.00            
ATOM   2615    N VAL C   6       5.651   4.226   4.327  4.00  0.00            
ATOM   2616   CA VAL C   6       6.547   4.540   3.283  4.00  0.00            
ATOM   2617   CB VAL C   6       6.377   5.945   2.780  4.00  0.00            
ATOM   2618  CG1 VAL C   6       7.498   6.258   1.777  4.00  0.00            
ATOM   2619  CG2 VAL C   6       4.961   6.084   2.199  4.00  0.00            
ATOM   2620    C VAL C   6       7.912   4.444   3.843  4.00  0.00            
ATOM   2621    O VAL C   6       8.218   4.974   4.910  4.00  0.00            
ATOM   2622    N TYR C   7       8.763   3.725   3.109  4.00  0.00            
ATOM   2623   CA TYR C   7      10.115   3.519   3.492  4.00  0.00            
ATOM   2624   CB TYR C   7      10.182   2.652   4.757  4.00  0.00            
ATOM   2625   CG TYR C   7      11.582   2.508   5.221  4.00  0.00            
ATOM   2626  CD1 TYR C   7      12.474   1.705   4.550  4.00  0.00            
ATOM   2627  CD2 TYR C   7      11.984   3.166   6.359  4.00  0.00            
ATOM   2628  CE1 TYR C   7      13.764   1.575   5.006  4.00  0.00            
ATOM   2629  CE2 TYR C   7      13.270   3.039   6.819  4.00  0.00            
ATOM   2630   CZ TYR C   7      14.158   2.244   6.140  4.00  0.00            
ATOM   2631   OH TYR C   7      15.476   2.113   6.615  4.00  0.00            
ATOM   2632    C TYR C   7      10.581   2.678   2.357  4.00  0.00            
ATOM   2633    O TYR C   7      10.096   1.563   2.175  4.00  0.00            
ATOM   2634    N SER C   8      11.518   3.178   1.542  4.00  0.00            
ATOM   2635   CA SER C   8      11.873   2.356   0.432  4.00  0.00            
ATOM   2636   CB SER C   8      12.671   3.109  -0.648  4.00  0.00            
ATOM   2637   OG SER C   8      13.892   3.591  -0.108  4.00  0.00            
ATOM   2638    C SER C   8      12.739   1.227   0.971  4.00  0.00            
ATOM   2639    O SER C   8      12.265   0.059   0.943  4.00  0.00            
ATOM   2640  OXT SER C   8      13.881   1.513   1.422  4.00  0.00            
END
