# Supplementary material for: Integrative modeling of diverse protein-peptide systems using CABS-dock
Source: PLoS Comput Biol. 2023 Jul 5;19(7):e1011275. doi: 10.1371/journal.pcbi.1011275 (PMC10351741; doi:10.1371/journal.pcbi.1011275)
Supplement: S1 File — Files in pdb format containing atomic coordinates of the structures obtained in this study: the highest-scored amyloid models and 10 examples of the docked peptide for each enzyme-substrate complex. (ZIP) [file pcbi.1011275.s006.zip › 6_renin_PFHLLVYS/657.pdb]

CRYST1    0.000    0.000    0.000   0.00   0.00   0.00 P 1           1
ATOM      1    N GLY A   4      20.524  34.559   3.638  1.00  1.00            
ATOM      2   CA GLY A   4      19.136  35.063   3.727  1.00  1.00            
ATOM      3    C GLY A   4      18.396  34.316   4.780  1.00  1.00            
ATOM      4    O GLY A   4      18.517  33.097   4.889  1.00  1.00            
ATOM      5    N ASN A   5      17.604  35.035   5.596  1.00  1.00            
ATOM      6   CA ASN A   5      16.882  34.343   6.618  1.00  1.00            
ATOM      7   CB ASN A   5      16.842  35.082   7.966  1.00  1.00            
ATOM      8   CG ASN A   5      18.208  34.915   8.618  1.00  1.00            
ATOM      9  OD1 ASN A   5      18.469  35.455   9.691  1.00  1.00            
ATOM     10  ND2 ASN A   5      19.106  34.140   7.954  1.00  1.00            
ATOM     11    C ASN A   5      15.478  34.140   6.154  1.00  1.00            
ATOM     12    O ASN A   5      14.690  35.082   6.094  1.00  1.00            
ATOM     13    N THR A   6      15.133  32.886   5.792  4.00  1.00            
ATOM     14   CA THR A   6      13.786  32.611   5.385  4.00  1.00            
ATOM     15   CB THR A   6      13.609  32.448   3.906  4.00  1.00            
ATOM     16  OG1 THR A   6      12.227  32.382   3.588  4.00  1.00            
ATOM     17  CG2 THR A   6      14.326  31.165   3.459  4.00  1.00            
ATOM     18    C THR A   6      13.344  31.351   6.033  4.00  1.00            
ATOM     19    O THR A   6      14.085  30.371   6.093  4.00  1.00            
ATOM     20    N THR A   7      12.109  31.360   6.563  1.00  1.00            
ATOM     21   CA THR A   7      11.577  30.161   7.124  1.00  1.00            
ATOM     22   CB THR A   7      11.267  30.247   8.589  1.00  1.00            
ATOM     23  OG1 THR A   7      10.317  31.274   8.831  1.00  1.00            
ATOM     24  CG2 THR A   7      12.570  30.526   9.355  1.00  1.00            
ATOM     25    C THR A   7      10.309  29.890   6.401  1.00  1.00            
ATOM     26    O THR A   7       9.447  30.758   6.282  1.00  1.00            
ATOM     27    N SER A   8      10.175  28.662   5.877  4.00  1.00            
ATOM     28   CA SER A   8       8.982  28.332   5.167  4.00  1.00            
ATOM     29   CB SER A   8       9.253  27.503   3.900  4.00  1.00            
ATOM     30   OG SER A   8      10.012  28.260   2.969  4.00  1.00            
ATOM     31    C SER A   8       8.192  27.462   6.088  4.00  1.00            
ATOM     32    O SER A   8       8.687  26.441   6.560  4.00  1.00            
ATOM     33    N SER A   9       6.939  27.845   6.386  4.00  1.00            
ATOM     34   CA SER A   9       6.156  27.012   7.250  4.00  1.00            
ATOM     35   CB SER A   9       5.594  27.758   8.474  4.00  1.00            
ATOM     36   OG SER A   9       6.653  28.236   9.291  4.00  1.00            
ATOM     37    C SER A   9       4.981  26.572   6.437  4.00  1.00            
ATOM     38    O SER A   9       4.325  27.383   5.784  4.00  1.00            
ATOM     39    N VAL A  10       4.700  25.257   6.442  4.00  1.00            
ATOM     40   CA VAL A  10       3.564  24.730   5.746  4.00  1.00            
ATOM     41   CB VAL A  10       3.878  23.530   4.905  4.00  1.00            
ATOM     42  CG1 VAL A  10       2.562  22.981   4.330  4.00  1.00            
ATOM     43  CG2 VAL A  10       4.917  23.929   3.846  4.00  1.00            
ATOM     44    C VAL A  10       2.656  24.260   6.850  4.00  1.00            
ATOM     45    O VAL A  10       3.133  23.841   7.903  4.00  1.00            
ATOM     46    N ILE A  11       1.321  24.342   6.668  4.00  1.00            
ATOM     47   CA ILE A  11       0.445  23.887   7.715  4.00  1.00            
ATOM     48   CB ILE A  11      -0.680  24.833   8.025  4.00  1.00            
ATOM     49  CG1 ILE A  11      -0.131  26.182   8.519  4.00  1.00            
ATOM     50  CG2 ILE A  11      -1.592  24.150   9.058  4.00  1.00            
ATOM     51  CD1 ILE A  11       0.621  26.971   7.448  4.00  1.00            
ATOM     52    C ILE A  11      -0.137  22.602   7.241  4.00  1.00            
ATOM     53    O ILE A  11      -0.687  22.521   6.144  4.00  1.00            
ATOM     54    N LEU A  12      -0.016  21.550   8.069  4.00  1.00            
ATOM     55   CA LEU A  12      -0.412  20.253   7.629  4.00  1.00            
ATOM     56   CB LEU A  12       0.739  19.237   7.643  4.00  1.00            
ATOM     57   CG LEU A  12       1.842  19.658   6.652  4.00  1.00            
ATOM     58  CD1 LEU A  12       2.602  20.892   7.164  4.00  1.00            
ATOM     59  CD2 LEU A  12       2.749  18.487   6.252  4.00  1.00            
ATOM     60    C LEU A  12      -1.577  19.730   8.382  4.00  1.00            
ATOM     61    O LEU A  12      -1.978  20.268   9.413  4.00  1.00            
ATOM     62    N THR A  13      -2.163  18.648   7.831  4.00  1.00            
ATOM     63   CA THR A  13      -3.345  18.083   8.395  4.00  1.00            
ATOM     64   CB THR A  13      -4.454  17.927   7.397  4.00  1.00            
ATOM     65  OG1 THR A  13      -4.797  19.188   6.841  4.00  1.00            
ATOM     66  CG2 THR A  13      -5.670  17.310   8.104  4.00  1.00            
ATOM     67    C THR A  13      -3.061  16.719   8.949  4.00  1.00            
ATOM     68    O THR A  13      -2.235  15.979   8.418  4.00  1.00            
ATOM     69    N ASN A  14      -3.735  16.375  10.071  4.00  1.00            
ATOM     70   CA ASN A  14      -3.630  15.067  10.658  4.00  1.00            
ATOM     71   CB ASN A  14      -3.219  15.087  12.148  4.00  1.00            
ATOM     72   CG ASN A  14      -4.212  15.892  12.977  4.00  1.00            
ATOM     73  OD1 ASN A  14      -4.449  17.071  12.721  4.00  1.00            
ATOM     74  ND2 ASN A  14      -4.816  15.231  14.001  4.00  1.00            
ATOM     75    C ASN A  14      -4.974  14.416  10.511  4.00  1.00            
ATOM     76    O ASN A  14      -5.941  14.801  11.167  4.00  1.00            
ATOM     77    N TYR A  15      -5.095  13.426   9.602  4.00  1.00            
ATOM     78   CA TYR A  15      -6.410  12.884   9.409  4.00  1.00            
ATOM     79   CB TYR A  15      -6.564  12.029   8.141  4.00  1.00            
ATOM     80   CG TYR A  15      -7.986  11.581   8.130  4.00  1.00            
ATOM     81  CD1 TYR A  15      -8.980  12.440   7.717  4.00  1.00            
ATOM     82  CD2 TYR A  15      -8.330  10.311   8.532  4.00  1.00            
ATOM     83  CE1 TYR A  15     -10.295  12.041   7.706  4.00  1.00            
ATOM     84  CE2 TYR A  15      -9.644   9.905   8.523  4.00  1.00            
ATOM     85   CZ TYR A  15     -10.628  10.771   8.111  4.00  1.00            
ATOM     86   OH TYR A  15     -11.977  10.355   8.102  4.00  1.00            
ATOM     87    C TYR A  15      -6.893  12.059  10.567  4.00  1.00            
ATOM     88    O TYR A  15      -7.929  12.372  11.151  4.00  1.00            
ATOM     89    N MET A  16      -6.152  10.995  10.953  3.00  1.00            
ATOM     90   CA MET A  16      -6.593  10.170  12.049  3.00  1.00            
ATOM     91   CB MET A  16      -7.364   8.915  11.604  3.00  1.00            
ATOM     92   CG MET A  16      -7.906   8.089  12.774  3.00  1.00            
ATOM     93   SD MET A  16      -8.827   6.597  12.290  3.00  1.00            
ATOM     94   CE MET A  16      -7.357   5.672  11.760  3.00  1.00            
ATOM     95    C MET A  16      -5.354   9.702  12.742  3.00  1.00            
ATOM     96    O MET A  16      -5.198   8.515  13.024  3.00  1.00            
ATOM     97    N ASP A  17      -4.441  10.658  12.997  3.00  1.00            
ATOM     98   CA ASP A  17      -3.171  10.552  13.661  3.00  1.00            
ATOM     99   CB ASP A  17      -3.230  10.101  15.144  3.00  1.00            
ATOM    100   CG ASP A  17      -3.716   8.667  15.312  3.00  1.00            
ATOM    101  OD1 ASP A  17      -3.245   7.771  14.561  3.00  1.00            
ATOM    102  OD2 ASP A  17      -4.563   8.444  16.219  3.00  1.00            
ATOM    103    C ASP A  17      -2.237   9.695  12.892  3.00  1.00            
ATOM    104    O ASP A  17      -1.041   9.647  13.178  3.00  1.00            
ATOM    105    N THR A  18      -2.764   8.999  11.880  3.00  1.00            
ATOM    106   CA THR A  18      -1.932   8.178  11.071  3.00  1.00            
ATOM    107   CB THR A  18      -2.719   7.141  10.325  3.00  1.00            
ATOM    108  OG1 THR A  18      -3.593   7.762   9.394  3.00  1.00            
ATOM    109  CG2 THR A  18      -3.536   6.329  11.346  3.00  1.00            
ATOM    110    C THR A  18      -1.201   8.986  10.038  3.00  1.00            
ATOM    111    O THR A  18      -0.015   8.769   9.797  3.00  1.00            
ATOM    112    N GLN A  19      -1.892   9.968   9.418  4.00  1.00            
ATOM    113   CA GLN A  19      -1.345  10.599   8.245  4.00  1.00            
ATOM    114   CB GLN A  19      -2.384  10.642   7.113  4.00  1.00            
ATOM    115   CG GLN A  19      -1.792  10.644   5.708  4.00  1.00            
ATOM    116   CD GLN A  19      -1.512   9.181   5.387  4.00  1.00            
ATOM    117  OE1 GLN A  19      -1.306   8.807   4.234  4.00  1.00            
ATOM    118  NE2 GLN A  19      -1.519   8.319   6.437  4.00  1.00            
ATOM    119    C GLN A  19      -0.964  12.024   8.557  4.00  1.00            
ATOM    120    O GLN A  19      -1.653  12.705   9.314  4.00  1.00            
ATOM    121    N TYR A  20       0.175  12.502   7.996  4.00  1.00            
ATOM    122   CA TYR A  20       0.622  13.866   8.166  4.00  1.00            
ATOM    123   CB TYR A  20       1.955  13.912   8.942  4.00  1.00            
ATOM    124   CG TYR A  20       2.413  15.311   9.173  4.00  1.00            
ATOM    125  CD1 TYR A  20       1.834  16.071  10.162  4.00  1.00            
ATOM    126  CD2 TYR A  20       3.418  15.865   8.414  4.00  1.00            
ATOM    127  CE1 TYR A  20       2.246  17.364  10.387  4.00  1.00            
ATOM    128  CE2 TYR A  20       3.836  17.155   8.637  4.00  1.00            
ATOM    129   CZ TYR A  20       3.252  17.907   9.628  4.00  1.00            
ATOM    130   OH TYR A  20       3.675  19.235   9.862  4.00  1.00            
ATOM    131    C TYR A  20       0.803  14.404   6.776  4.00  1.00            
ATOM    132    O TYR A  20       1.730  13.999   6.078  4.00  1.00            
ATOM    133    N TYR A  21      -0.079  15.327   6.323  4.00  1.00            
ATOM    134   CA TYR A  21       0.080  15.796   4.971  4.00  1.00            
ATOM    135   CB TYR A  21      -0.882  15.161   3.942  4.00  1.00            
ATOM    136   CG TYR A  21      -2.285  15.633   4.144  4.00  1.00            
ATOM    137  CD1 TYR A  21      -2.692  16.841   3.623  4.00  1.00            
ATOM    138  CD2 TYR A  21      -3.201  14.866   4.826  4.00  1.00            
ATOM    139  CE1 TYR A  21      -3.980  17.287   3.790  4.00  1.00            
ATOM    140  CE2 TYR A  21      -4.495  15.306   4.996  4.00  1.00            
ATOM    141   CZ TYR A  21      -4.886  16.519   4.479  4.00  1.00            
ATOM    142   OH TYR A  21      -6.210  16.975   4.651  4.00  1.00            
ATOM    143    C TYR A  21      -0.076  17.284   4.904  4.00  1.00            
ATOM    144    O TYR A  21      -0.722  17.896   5.752  4.00  1.00            
ATOM    145    N GLY A  22       0.528  17.895   3.860  4.00  1.00            
ATOM    146   CA GLY A  22       0.487  19.316   3.655  4.00  1.00            
ATOM    147    C GLY A  22       0.312  19.549   2.188  4.00  1.00            
ATOM    148    O GLY A  22       0.071  18.611   1.431  4.00  1.00            
ATOM    149    N GLU A  23       0.423  20.821   1.747  4.00  1.00            
ATOM    150   CA GLU A  23       0.211  21.104   0.357  4.00  1.00            
ATOM    151   CB GLU A  23      -0.770  22.263   0.083  4.00  1.00            
ATOM    152   CG GLU A  23      -2.219  21.990   0.487  4.00  1.00            
ATOM    153   CD GLU A  23      -2.382  22.359   1.955  4.00  1.00            
ATOM    154  OE1 GLU A  23      -1.368  22.767   2.581  4.00  1.00            
ATOM    155  OE2 GLU A  23      -3.527  22.241   2.467  4.00  1.00            
ATOM    156    C GLU A  23       1.498  21.511  -0.293  4.00  1.00            
ATOM    157    O GLU A  23       2.308  22.233   0.288  4.00  1.00            
ATOM    158    N ILE A  24       1.714  21.021  -1.535  4.00  1.00            
ATOM    159   CA ILE A  24       2.853  21.365  -2.343  4.00  1.00            
ATOM    160   CB ILE A  24       3.874  20.268  -2.411  4.00  1.00            
ATOM    161  CG1 ILE A  24       4.406  19.964  -1.001  4.00  1.00            
ATOM    162  CG2 ILE A  24       4.971  20.691  -3.401  4.00  1.00            
ATOM    163  CD1 ILE A  24       5.239  18.687  -0.916  4.00  1.00            
ATOM    164    C ILE A  24       2.317  21.606  -3.725  4.00  1.00            
ATOM    165    O ILE A  24       1.389  20.924  -4.156  4.00  1.00            
ATOM    166    N GLY A  25       2.875  22.592  -4.462  4.00  1.00            
ATOM    167   CA GLY A  25       2.363  22.860  -5.778  4.00  1.00            
ATOM    168    C GLY A  25       3.456  22.569  -6.774  4.00  1.00            
ATOM    169    O GLY A  25       4.618  22.894  -6.538  4.00  1.00            
ATOM    170    N ILE A  26       3.113  21.944  -7.929  4.00  1.00            
ATOM    171   CA ILE A  26       4.121  21.646  -8.918  4.00  1.00            
ATOM    172   CB ILE A  26       4.409  20.185  -9.095  4.00  1.00            
ATOM    173  CG1 ILE A  26       5.632  20.005 -10.013  4.00  1.00            
ATOM    174  CG2 ILE A  26       3.131  19.495  -9.597  4.00  1.00            
ATOM    175  CD1 ILE A  26       6.169  18.576 -10.058  4.00  1.00            
ATOM    176    C ILE A  26       3.704  22.178 -10.254  4.00  1.00            
ATOM    177    O ILE A  26       2.561  22.021 -10.679  4.00  1.00            
ATOM    178    N GLY A  27       4.649  22.842 -10.953  3.00  1.00            
ATOM    179   CA GLY A  27       4.400  23.303 -12.290  3.00  1.00            
ATOM    180    C GLY A  27       3.911  24.731 -12.286  3.00  1.00            
ATOM    181    O GLY A  27       3.572  25.279 -11.239  3.00  1.00            
ATOM    182    N THR A  28       3.867  25.361 -13.492  3.00  1.00            
ATOM    183   CA THR A  28       3.489  26.746 -13.659  3.00  1.00            
ATOM    184   CB THR A  28       3.846  27.303 -15.021  3.00  1.00            
ATOM    185  OG1 THR A  28       3.374  26.482 -16.077  3.00  1.00            
ATOM    186  CG2 THR A  28       5.378  27.407 -15.098  3.00  1.00            
ATOM    187    C THR A  28       2.070  27.012 -13.252  3.00  1.00            
ATOM    188    O THR A  28       1.880  27.938 -12.465  3.00  1.00            
ATOM    189    N PRO A  29       1.036  26.325 -13.671  3.00  1.00            
ATOM    190   CA PRO A  29      -0.192  26.506 -12.960  3.00  1.00            
ATOM    191   CD PRO A  29       0.807  25.866 -15.030  3.00  1.00            
ATOM    192   CB PRO A  29      -1.314  26.029 -13.884  3.00  1.00            
ATOM    193   CG PRO A  29      -0.592  25.230 -14.981  3.00  1.00            
ATOM    194    C PRO A  29       0.135  25.588 -11.838  3.00  1.00            
ATOM    195    O PRO A  29       0.946  24.689 -12.054  3.00  1.00            
ATOM    196    N PRO A  30      -0.399  25.759 -10.686  3.00  1.00            
ATOM    197   CA PRO A  30       0.116  24.975  -9.606  3.00  1.00            
ATOM    198   CD PRO A  30      -0.812  27.079 -10.247  3.00  1.00            
ATOM    199   CB PRO A  30      -0.251  25.736  -8.325  3.00  1.00            
ATOM    200   CG PRO A  30      -1.198  26.862  -8.779  3.00  1.00            
ATOM    201    C PRO A  30      -0.062  23.488  -9.451  3.00  1.00            
ATOM    202    O PRO A  30       0.888  22.872  -8.972  3.00  1.00            
ATOM    203    N GLN A  31      -1.202  22.873  -9.837  4.00  1.00            
ATOM    204   CA GLN A  31      -1.391  21.455  -9.598  4.00  1.00            
ATOM    205   CB GLN A  31      -0.609  20.554 -10.569  4.00  1.00            
ATOM    206   CG GLN A  31      -1.158  20.609 -11.994  4.00  1.00            
ATOM    207   CD GLN A  31      -2.605  20.139 -11.935  4.00  1.00            
ATOM    208  OE1 GLN A  31      -3.529  20.910 -12.188  4.00  1.00            
ATOM    209  NE2 GLN A  31      -2.814  18.842 -11.582  4.00  1.00            
ATOM    210    C GLN A  31      -1.013  21.079  -8.192  4.00  1.00            
ATOM    211    O GLN A  31       0.048  20.502  -7.959  4.00  1.00            
ATOM    212    N THR A  32      -1.878  21.412  -7.212  4.00  1.00            
ATOM    213   CA THR A  32      -1.592  21.145  -5.826  4.00  1.00            
ATOM    214   CB THR A  32      -2.590  21.747  -4.880  4.00  1.00            
ATOM    215  OG1 THR A  32      -2.653  23.155  -5.047  4.00  1.00            
ATOM    216  CG2 THR A  32      -2.162  21.404  -3.443  4.00  1.00            
ATOM    217    C THR A  32      -1.580  19.680  -5.554  4.00  1.00            
ATOM    218    O THR A  32      -2.394  18.925  -6.081  4.00  1.00            
ATOM    219    N PHE A  33      -0.612  19.244  -4.720  4.00  1.00            
ATOM    220   CA PHE A  33      -0.572  17.874  -4.306  4.00  1.00            
ATOM    221   CB PHE A  33       0.481  17.019  -5.027  4.00  1.00            
ATOM    222   CG PHE A  33      -0.095  16.792  -6.385  4.00  1.00            
ATOM    223  CD1 PHE A  33      -0.005  17.767  -7.350  4.00  1.00            
ATOM    224  CD2 PHE A  33      -0.735  15.612  -6.688  4.00  1.00            
ATOM    225  CE1 PHE A  33      -0.540  17.567  -8.601  4.00  1.00            
ATOM    226  CE2 PHE A  33      -1.272  15.406  -7.937  4.00  1.00            
ATOM    227   CZ PHE A  33      -1.175  16.385  -8.897  4.00  1.00            
ATOM    228    C PHE A  33      -0.359  17.831  -2.828  4.00  1.00            
ATOM    229    O PHE A  33       0.520  18.505  -2.296  4.00  1.00            
ATOM    230    N LYS A  34      -1.195  17.038  -2.124  4.00  1.00            
ATOM    231   CA LYS A  34      -1.082  16.907  -0.700  4.00  1.00            
ATOM    232   CB LYS A  34      -2.327  16.290  -0.046  4.00  1.00            
ATOM    233   CG LYS A  34      -3.568  17.167  -0.231  4.00  1.00            
ATOM    234   CD LYS A  34      -4.886  16.471   0.115  4.00  1.00            
ATOM    235   CE LYS A  34      -6.124  17.265  -0.307  4.00  1.00            
ATOM    236   NZ LYS A  34      -6.161  18.562   0.402  4.00  1.00            
ATOM    237    C LYS A  34       0.090  16.009  -0.469  4.00  1.00            
ATOM    238    O LYS A  34       0.298  15.061  -1.224  4.00  1.00            
ATOM    239    N VAL A  35       0.911  16.277   0.569  4.00  1.00            
ATOM    240   CA VAL A  35       2.067  15.439   0.691  4.00  1.00            
ATOM    241   CB VAL A  35       3.286  16.040   0.039  4.00  1.00            
ATOM    242  CG1 VAL A  35       4.500  15.106   0.197  4.00  1.00            
ATOM    243  CG2 VAL A  35       2.935  16.340  -1.427  4.00  1.00            
ATOM    244    C VAL A  35       2.393  15.161   2.105  4.00  1.00            
ATOM    245    O VAL A  35       2.090  15.941   3.006  4.00  1.00            
ATOM    246    N VAL A  36       3.008  13.985   2.307  4.00  1.00            
ATOM    247   CA VAL A  36       3.516  13.626   3.584  4.00  1.00            
ATOM    248   CB VAL A  36       3.335  12.169   3.898  4.00  1.00            
ATOM    249  CG1 VAL A  36       1.823  11.893   3.978  4.00  1.00            
ATOM    250  CG2 VAL A  36       4.040  11.322   2.825  4.00  1.00            
ATOM    251    C VAL A  36       4.968  13.951   3.501  4.00  1.00            
ATOM    252    O VAL A  36       5.667  13.511   2.590  4.00  1.00            
ATOM    253    N PHE A  37       5.458  14.795   4.424  4.00  1.00            
ATOM    254   CA PHE A  37       6.860  15.069   4.395  4.00  1.00            
ATOM    255   CB PHE A  37       7.253  16.401   5.060  4.00  1.00            
ATOM    256   CG PHE A  37       6.956  17.500   4.102  4.00  1.00            
ATOM    257  CD1 PHE A  37       5.693  18.034   3.995  4.00  1.00            
ATOM    258  CD2 PHE A  37       7.956  17.987   3.291  4.00  1.00            
ATOM    259  CE1 PHE A  37       5.438  19.047   3.099  4.00  1.00            
ATOM    260  CE2 PHE A  37       7.708  18.998   2.395  4.00  1.00            
ATOM    261   CZ PHE A  37       6.446  19.532   2.298  4.00  1.00            
ATOM    262    C PHE A  37       7.455  13.972   5.212  4.00  1.00            
ATOM    263    O PHE A  37       7.104  13.838   6.382  4.00  1.00            
ATOM    264    N ASP A  38       8.359  13.139   4.644  4.00  1.00            
ATOM    265   CA ASP A  38       8.777  12.042   5.472  4.00  1.00            
ATOM    266   CB ASP A  38       8.065  10.712   5.170  4.00  1.00            
ATOM    267   CG ASP A  38       8.416  10.323   3.749  4.00  1.00            
ATOM    268  OD1 ASP A  38       7.918  11.021   2.828  4.00  1.00            
ATOM    269  OD2 ASP A  38       9.175   9.336   3.561  4.00  1.00            
ATOM    270    C ASP A  38      10.240  11.756   5.442  4.00  1.00            
ATOM    271    O ASP A  38      10.868  11.706   4.386  4.00  1.00            
ATOM    272    N THR A  39      10.811  11.579   6.655  3.00  1.00            
ATOM    273   CA THR A  39      12.120  11.012   6.792  3.00  1.00            
ATOM    274   CB THR A  39      12.637  11.065   8.198  3.00  1.00            
ATOM    275  OG1 THR A  39      12.776  12.414   8.620  3.00  1.00            
ATOM    276  CG2 THR A  39      13.978  10.323   8.275  3.00  1.00            
ATOM    277    C THR A  39      11.779   9.592   6.475  3.00  1.00            
ATOM    278    O THR A  39      10.603   9.232   6.505  3.00  1.00            
ATOM    279    N GLY A  40      12.751   8.732   6.146  3.00  1.00            
ATOM    280   CA GLY A  40      12.340   7.395   5.824  3.00  1.00            
ATOM    281    C GLY A  40      12.720   7.117   4.401  3.00  1.00            
ATOM    282    O GLY A  40      13.168   6.014   4.092  3.00  1.00            
ATOM    283    N SER A  41      12.563   8.100   3.488  1.00  1.00            
ATOM    284   CA SER A  41      12.962   7.847   2.129  1.00  1.00            
ATOM    285   CB SER A  41      11.902   7.089   1.310  1.00  1.00            
ATOM    286   OG SER A  41      10.731   7.881   1.173  1.00  1.00            
ATOM    287    C SER A  41      13.195   9.179   1.447  1.00  1.00            
ATOM    288    O SER A  41      12.564  10.178   1.789  1.00  1.00            
ATOM    289    N SER A  42      14.141   9.218   0.475  1.00  1.00            
ATOM    290   CA SER A  42      14.571  10.400  -0.242  1.00  1.00            
ATOM    291   CB SER A  42      15.869  10.172  -1.023  1.00  1.00            
ATOM    292   OG SER A  42      16.179  11.320  -1.792  1.00  1.00            
ATOM    293    C SER A  42      13.605  10.953  -1.273  1.00  1.00            
ATOM    294    O SER A  42      13.224  12.120  -1.198  1.00  1.00            
ATOM    295    N ASN A  43      13.162  10.128  -2.253  1.00  1.00            
ATOM    296   CA ASN A  43      12.523  10.648  -3.448  1.00  1.00            
ATOM    297   CB ASN A  43      12.508   9.655  -4.625  1.00  1.00            
ATOM    298   CG ASN A  43      12.318  10.454  -5.911  1.00  1.00            
ATOM    299  OD1 ASN A  43      12.577  11.656  -5.956  1.00  1.00            
ATOM    300  ND2 ASN A  43      11.857   9.770  -6.992  1.00  1.00            
ATOM    301    C ASN A  43      11.115  11.153  -3.251  1.00  1.00            
ATOM    302    O ASN A  43      10.454  10.842  -2.262  1.00  1.00            
ATOM    303    N VAL A  44      10.645  11.990  -4.221  4.00  1.00            
ATOM    304   CA VAL A  44       9.320  12.571  -4.261  4.00  1.00            
ATOM    305   CB VAL A  44       9.290  14.025  -4.616  4.00  1.00            
ATOM    306  CG1 VAL A  44       7.818  14.457  -4.735  4.00  1.00            
ATOM    307  CG2 VAL A  44      10.087  14.804  -3.558  4.00  1.00            
ATOM    308    C VAL A  44       8.550  11.863  -5.297  4.00  1.00            
ATOM    309    O VAL A  44       9.037  11.587  -6.393  4.00  1.00            
ATOM    310    N TRP A  45       7.303  11.527  -4.951  4.00  1.00            
ATOM    311   CA TRP A  45       6.532  10.874  -5.940  4.00  1.00            
ATOM    312   CB TRP A  45       6.381   9.354  -5.742  4.00  1.00            
ATOM    313   CG TRP A  45       7.636   8.557  -6.024  4.00  1.00            
ATOM    314  CD2 TRP A  45       8.560   8.098  -5.026  4.00  1.00            
ATOM    315  CD1 TRP A  45       8.102   8.101  -7.221  4.00  1.00            
ATOM    316  NE1 TRP A  45       9.260   7.384  -7.034  4.00  1.00            
ATOM    317  CE2 TRP A  45       9.554   7.374  -5.686  4.00  1.00            
ATOM    318  CE3 TRP A  45       8.579   8.259  -3.670  4.00  1.00            
ATOM    319  CZ2 TRP A  45      10.583   6.799  -4.998  4.00  1.00            
ATOM    320  CZ3 TRP A  45       9.622   7.685  -2.981  4.00  1.00            
ATOM    321  CH2 TRP A  45      10.605   6.968  -3.632  4.00  1.00            
ATOM    322    C TRP A  45       5.167  11.466  -5.977  4.00  1.00            
ATOM    323    O TRP A  45       4.670  11.993  -4.983  4.00  1.00            
ATOM    324    N VAL A  46       4.545  11.405  -7.170  4.00  1.00            
ATOM    325   CA VAL A  46       3.219  11.891  -7.382  4.00  1.00            
ATOM    326   CB VAL A  46       3.193  13.281  -7.956  4.00  1.00            
ATOM    327  CG1 VAL A  46       3.905  13.257  -9.320  4.00  1.00            
ATOM    328  CG2 VAL A  46       1.735  13.770  -8.026  4.00  1.00            
ATOM    329    C VAL A  46       2.605  10.998  -8.397  4.00  1.00            
ATOM    330    O VAL A  46       3.293  10.261  -9.100  4.00  1.00            
ATOM    331    N PRO A  47       1.311  11.013  -8.447  4.00  1.00            
ATOM    332   CA PRO A  47       0.663  10.178  -9.410  4.00  1.00            
ATOM    333   CD PRO A  47       0.537  11.104  -7.213  4.00  1.00            
ATOM    334   CB PRO A  47      -0.790  10.066  -8.961  4.00  1.00            
ATOM    335   CG PRO A  47      -0.701  10.220  -7.431  4.00  1.00            
ATOM    336    C PRO A  47       0.845  10.816 -10.744  4.00  1.00            
ATOM    337    O PRO A  47       1.060  12.026 -10.793  4.00  1.00            
ATOM    338    N SER A  48       0.767  10.036 -11.831  4.00  1.00            
ATOM    339   CA SER A  48       0.961  10.611 -13.127  4.00  1.00            
ATOM    340   CB SER A  48       1.993   9.857 -13.984  4.00  1.00            
ATOM    341   OG SER A  48       1.536   8.537 -14.237  4.00  1.00            
ATOM    342    C SER A  48      -0.346  10.539 -13.853  4.00  1.00            
ATOM    343    O SER A  48      -1.205   9.717 -13.537  4.00  1.00            
ATOM    344    N SER A  49      -0.527  11.430 -14.849  3.00  1.00            
ATOM    345   CA SER A  49      -1.722  11.470 -15.642  3.00  1.00            
ATOM    346   CB SER A  49      -1.695  12.598 -16.689  3.00  1.00            
ATOM    347   OG SER A  49      -2.896  12.593 -17.447  3.00  1.00            
ATOM    348    C SER A  49      -1.780  10.187 -16.384  3.00  1.00            
ATOM    349    O SER A  49      -2.851   9.652 -16.666  3.00  1.00            
ATOM    350    N LYS A  50      -0.590   9.657 -16.689  3.00  1.00            
ATOM    351   CA LYS A  50      -0.471   8.454 -17.439  3.00  1.00            
ATOM    352   CB LYS A  50       0.981   8.100 -17.799  3.00  1.00            
ATOM    353   CG LYS A  50       1.089   6.924 -18.771  3.00  1.00            
ATOM    354   CD LYS A  50       2.431   6.850 -19.503  3.00  1.00            
ATOM    355   CE LYS A  50       3.581   6.293 -18.663  3.00  1.00            
ATOM    356   NZ LYS A  50       4.803   6.193 -19.493  3.00  1.00            
ATOM    357    C LYS A  50      -1.065   7.323 -16.654  3.00  1.00            
ATOM    358    O LYS A  50      -1.534   6.349 -17.240  3.00  1.00            
ATOM    359    N CYS A  51      -1.055   7.412 -15.306  1.00  1.00            
ATOM    360   CA CYS A  51      -1.558   6.336 -14.493  1.00  1.00            
ATOM    361   CB CYS A  51      -1.568   6.656 -12.988  1.00  1.00            
ATOM    362   SG CYS A  51      -2.076   5.233 -11.980  1.00  1.00            
ATOM    363    C CYS A  51      -2.962   6.020 -14.929  1.00  1.00            
ATOM    364    O CYS A  51      -3.776   6.918 -15.140  1.00  1.00            
ATOM    365    N SER A  52      -3.270   4.713 -15.092  1.00  1.00            
ATOM    366   CA SER A  52      -4.557   4.286 -15.581  1.00  1.00            
ATOM    367   CB SER A  52      -4.599   2.826 -16.061  1.00  1.00            
ATOM    368   OG SER A  52      -5.907   2.509 -16.522  1.00  1.00            
ATOM    369    C SER A  52      -5.570   4.426 -14.495  1.00  1.00            
ATOM    370    O SER A  52      -5.244   4.500 -13.310  1.00  1.00            
ATOM    371    N ARG A  53      -6.845   4.490 -14.919  3.00  1.00            
ATOM    372   CA ARG A  53      -7.996   4.658 -14.082  3.00  1.00            
ATOM    373   CB ARG A  53      -9.273   4.963 -14.886  3.00  1.00            
ATOM    374   CG ARG A  53      -9.134   6.217 -15.750  3.00  1.00            
ATOM    375   CD ARG A  53     -10.460   6.800 -16.239  3.00  1.00            
ATOM    376   NE ARG A  53     -11.168   5.750 -17.022  3.00  1.00            
ATOM    377   CZ ARG A  53     -10.896   5.578 -18.348  3.00  1.00            
ATOM    378  NH1 ARG A  53      -9.894   6.292 -18.938  3.00  1.00            
ATOM    379  NH2 ARG A  53     -11.634   4.696 -19.082  3.00  1.00            
ATOM    380    C ARG A  53      -8.253   3.436 -13.255  3.00  1.00            
ATOM    381    O ARG A  53      -8.729   3.538 -12.128  3.00  1.00            
ATOM    382    N LEU A  54      -7.936   2.241 -13.777  3.00  1.00            
ATOM    383   CA LEU A  54      -8.314   1.030 -13.104  3.00  1.00            
ATOM    384   CB LEU A  54      -7.830  -0.214 -13.884  3.00  1.00            
ATOM    385   CG LEU A  54      -8.365  -1.592 -13.426  3.00  1.00            
ATOM    386  CD1 LEU A  54      -7.797  -2.704 -14.321  3.00  1.00            
ATOM    387  CD2 LEU A  54      -8.115  -1.886 -11.937  3.00  1.00            
ATOM    388    C LEU A  54      -7.718   1.016 -11.741  3.00  1.00            
ATOM    389    O LEU A  54      -8.375   0.633 -10.775  3.00  1.00            
ATOM    390    N TYR A  55      -6.461   1.449 -11.619  1.00  1.00            
ATOM    391   CA TYR A  55      -5.830   1.375 -10.342  1.00  1.00            
ATOM    392   CB TYR A  55      -4.333   1.691 -10.480  1.00  1.00            
ATOM    393   CG TYR A  55      -3.652   1.625  -9.166  1.00  1.00            
ATOM    394  CD1 TYR A  55      -3.761   0.528  -8.341  1.00  1.00            
ATOM    395  CD2 TYR A  55      -2.833   2.662  -8.806  1.00  1.00            
ATOM    396  CE1 TYR A  55      -3.098   0.500  -7.136  1.00  1.00            
ATOM    397  CE2 TYR A  55      -2.170   2.633  -7.612  1.00  1.00            
ATOM    398   CZ TYR A  55      -2.305   1.561  -6.772  1.00  1.00            
ATOM    399   OH TYR A  55      -1.608   1.579  -5.547  1.00  1.00            
ATOM    400    C TYR A  55      -6.523   2.294  -9.401  1.00  1.00            
ATOM    401    O TYR A  55      -6.647   3.493  -9.644  1.00  1.00            
ATOM    402    N THR A  56      -7.010   1.709  -8.290  2.00  1.00            
ATOM    403   CA THR A  56      -7.741   2.429  -7.295  2.00  1.00            
ATOM    404   CB THR A  56      -8.297   1.548  -6.209  2.00  1.00            
ATOM    405  OG1 THR A  56      -7.247   0.869  -5.537  2.00  1.00            
ATOM    406  CG2 THR A  56      -9.279   0.541  -6.832  2.00  1.00            
ATOM    407    C THR A  56      -6.814   3.423  -6.662  2.00  1.00            
ATOM    408    O THR A  56      -7.219   4.556  -6.409  2.00  1.00            
ATOM    409    N ALA A  57      -5.539   3.051  -6.394  2.00  1.00            
ATOM    410   CA ALA A  57      -4.720   4.039  -5.747  2.00  1.00            
ATOM    411   CB ALA A  57      -3.563   3.461  -4.917  2.00  1.00            
ATOM    412    C ALA A  57      -4.159   4.947  -6.776  2.00  1.00            
ATOM    413    O ALA A  57      -2.951   5.140  -6.898  2.00  1.00            
ATOM    414    N CYS A  58      -5.073   5.608  -7.489  2.00  1.00            
ATOM    415   CA CYS A  58      -4.705   6.543  -8.495  2.00  1.00            
ATOM    416   CB CYS A  58      -4.452   5.937  -9.880  2.00  1.00            
ATOM    417   SG CYS A  58      -4.384   7.254 -11.134  2.00  1.00            
ATOM    418    C CYS A  58      -5.906   7.394  -8.675  2.00  1.00            
ATOM    419    O CYS A  58      -5.836   8.621  -8.700  2.00  1.00            
ATOM    420    N VAL A  59      -7.058   6.714  -8.779  2.00  1.00            
ATOM    421   CA VAL A  59      -8.297   7.355  -9.071  2.00  1.00            
ATOM    422   CB VAL A  59      -9.457   6.407  -9.075  2.00  1.00            
ATOM    423  CG1 VAL A  59     -10.739   7.196  -9.397  2.00  1.00            
ATOM    424  CG2 VAL A  59      -9.148   5.260 -10.044  2.00  1.00            
ATOM    425    C VAL A  59      -8.607   8.362  -8.027  2.00  1.00            
ATOM    426    O VAL A  59      -8.943   9.504  -8.332  2.00  1.00            
ATOM    427    N TYR A  60      -8.482   7.954  -6.761  3.00  1.00            
ATOM    428   CA TYR A  60      -8.841   8.817  -5.687  3.00  1.00            
ATOM    429   CB TYR A  60      -8.664   8.127  -4.323  3.00  1.00            
ATOM    430   CG TYR A  60      -8.907   9.127  -3.248  3.00  1.00            
ATOM    431  CD1 TYR A  60     -10.190   9.460  -2.876  3.00  1.00            
ATOM    432  CD2 TYR A  60      -7.848   9.725  -2.606  3.00  1.00            
ATOM    433  CE1 TYR A  60     -10.409  10.380  -1.880  3.00  1.00            
ATOM    434  CE2 TYR A  60      -8.061  10.646  -1.609  3.00  1.00            
ATOM    435   CZ TYR A  60      -9.344  10.974  -1.246  3.00  1.00            
ATOM    436   OH TYR A  60      -9.567  11.917  -0.222  3.00  1.00            
ATOM    437    C TYR A  60      -7.963  10.034  -5.699  3.00  1.00            
ATOM    438    O TYR A  60      -8.444  11.159  -5.571  3.00  1.00            
ATOM    439    N HIS A  61      -6.645   9.835  -5.883  1.00  1.00            
ATOM    440   CA HIS A  61      -5.671  10.889  -5.798  1.00  1.00            
ATOM    441  ND1 HIS A  61      -3.975   9.953  -3.027  1.00  1.00            
ATOM    442   CG HIS A  61      -4.261   9.492  -4.290  1.00  1.00            
ATOM    443   CB HIS A  61      -4.266  10.344  -5.520  1.00  1.00            
ATOM    444  NE2 HIS A  61      -4.461   7.792  -2.820  1.00  1.00            
ATOM    445  CD2 HIS A  61      -4.556   8.171  -4.147  1.00  1.00            
ATOM    446  CE1 HIS A  61      -4.111   8.895  -2.188  1.00  1.00            
ATOM    447    C HIS A  61      -5.599  11.666  -7.081  1.00  1.00            
ATOM    448    O HIS A  61      -6.101  11.241  -8.121  1.00  1.00            
ATOM    449    N LYS A  62      -4.971  12.863  -7.006  1.00  1.00            
ATOM    450   CA LYS A  62      -4.786  13.757  -8.118  1.00  1.00            
ATOM    451   CB LYS A  62      -4.509  15.210  -7.701  1.00  1.00            
ATOM    452   CG LYS A  62      -5.698  15.903  -7.031  1.00  1.00            
ATOM    453   CD LYS A  62      -6.020  15.384  -5.627  1.00  1.00            
ATOM    454   CE LYS A  62      -7.039  14.242  -5.607  1.00  1.00            
ATOM    455   NZ LYS A  62      -7.306  13.828  -4.212  1.00  1.00            
ATOM    456    C LYS A  62      -3.625  13.300  -8.931  1.00  1.00            
ATOM    457    O LYS A  62      -2.788  12.523  -8.476  1.00  1.00            
ATOM    458    N LEU A  63      -3.579  13.772 -10.190  1.00  1.00            
ATOM    459   CA LEU A  63      -2.534  13.411 -11.098  1.00  1.00            
ATOM    460   CB LEU A  63      -3.034  12.710 -12.377  1.00  1.00            
ATOM    461   CG LEU A  63      -4.002  13.540 -13.251  1.00  1.00            
ATOM    462  CD1 LEU A  63      -4.432  12.747 -14.493  1.00  1.00            
ATOM    463  CD2 LEU A  63      -5.224  14.034 -12.460  1.00  1.00            
ATOM    464    C LEU A  63      -1.825  14.645 -11.536  1.00  1.00            
ATOM    465    O LEU A  63      -2.351  15.752 -11.431  1.00  1.00            
ATOM    466    N PHE A  64      -0.579  14.478 -12.028  4.00  1.00            
ATOM    467   CA PHE A  64       0.143  15.614 -12.510  4.00  1.00            
ATOM    468   CB PHE A  64       1.589  15.722 -12.009  4.00  1.00            
ATOM    469   CG PHE A  64       2.096  16.994 -12.587  4.00  1.00            
ATOM    470  CD1 PHE A  64       1.873  18.189 -11.942  4.00  1.00            
ATOM    471  CD2 PHE A  64       2.780  16.994 -13.779  4.00  1.00            
ATOM    472  CE1 PHE A  64       2.334  19.368 -12.477  4.00  1.00            
ATOM    473  CE2 PHE A  64       3.244  18.170 -14.319  4.00  1.00            
ATOM    474   CZ PHE A  64       3.021  19.360 -13.667  4.00  1.00            
ATOM    475    C PHE A  64       0.191  15.513 -13.984  4.00  1.00            
ATOM    476    O PHE A  64       0.371  14.433 -14.545  4.00  1.00            
ATOM    477    N ASP A  65       0.000  16.658 -14.655  1.00  1.00            
ATOM    478   CA ASP A  65       0.033  16.603 -16.074  1.00  1.00            
ATOM    479   CB ASP A  65      -1.156  17.294 -16.764  1.00  1.00            
ATOM    480   CG ASP A  65      -2.382  16.403 -16.639  1.00  1.00            
ATOM    481  OD1 ASP A  65      -2.296  15.366 -15.927  1.00  1.00            
ATOM    482  OD2 ASP A  65      -3.422  16.747 -17.261  1.00  1.00            
ATOM    483    C ASP A  65       1.250  17.304 -16.553  1.00  1.00            
ATOM    484    O ASP A  65       1.318  18.529 -16.536  1.00  1.00            
ATOM    485    N ALA A  66       2.280  16.564 -16.984  2.00  1.00            
ATOM    486   CA ALA A  66       3.309  17.347 -17.581  2.00  1.00            
ATOM    487   CB ALA A  66       4.665  16.633 -17.641  2.00  1.00            
ATOM    488    C ALA A  66       2.810  17.483 -18.976  2.00  1.00            
ATOM    489    O ALA A  66       3.007  16.615 -19.826  2.00  1.00            
ATOM    490    N SER A  67       2.121  18.603 -19.219  2.00  1.00            
ATOM    491   CA SER A  67       1.483  18.914 -20.458  2.00  1.00            
ATOM    492   CB SER A  67       0.221  18.073 -20.719  2.00  1.00            
ATOM    493   OG SER A  67      -0.367  18.441 -21.962  2.00  1.00            
ATOM    494    C SER A  67       1.045  20.308 -20.215  2.00  1.00            
ATOM    495    O SER A  67       1.493  21.248 -20.870  2.00  1.00            
ATOM    496    N ASP A  68       0.155  20.459 -19.216  2.00  1.00            
ATOM    497   CA ASP A  68      -0.377  21.747 -18.934  2.00  1.00            
ATOM    498   CB ASP A  68      -1.539  21.776 -17.917  2.00  1.00            
ATOM    499   CG ASP A  68      -1.038  21.454 -16.520  2.00  1.00            
ATOM    500  OD1 ASP A  68      -0.142  20.583 -16.393  2.00  1.00            
ATOM    501  OD2 ASP A  68      -1.543  22.085 -15.554  2.00  1.00            
ATOM    502    C ASP A  68       0.668  22.678 -18.455  2.00  1.00            
ATOM    503    O ASP A  68       0.725  23.830 -18.882  2.00  1.00            
ATOM    504    N SER A  69       1.549  22.206 -17.566  1.00  1.00            
ATOM    505   CA SER A  69       2.453  23.155 -17.020  1.00  1.00            
ATOM    506   CB SER A  69       3.072  22.714 -15.684  1.00  1.00            
ATOM    507   OG SER A  69       2.056  22.615 -14.695  1.00  1.00            
ATOM    508    C SER A  69       3.546  23.453 -17.970  1.00  1.00            
ATOM    509    O SER A  69       4.154  22.566 -18.568  1.00  1.00            
ATOM    510    N SER A  70       3.800  24.762 -18.132  3.00  1.00            
ATOM    511   CA SER A  70       4.959  25.177 -18.840  3.00  1.00            
ATOM    512   CB SER A  70       4.931  26.649 -19.287  3.00  1.00            
ATOM    513   OG SER A  70       3.892  26.854 -20.234  3.00  1.00            
ATOM    514    C SER A  70       5.981  25.021 -17.765  3.00  1.00            
ATOM    515    O SER A  70       5.642  24.629 -16.650  3.00  1.00            
ATOM    516    N SER A  71       7.257  25.311 -18.032  3.00  1.00            
ATOM    517   CA SER A  71       8.182  25.107 -16.960  3.00  1.00            
ATOM    518   CB SER A  71       7.873  25.944 -15.705  3.00  1.00            
ATOM    519   OG SER A  71       8.062  27.324 -15.981  3.00  1.00            
ATOM    520    C SER A  71       8.208  23.659 -16.580  3.00  1.00            
ATOM    521    O SER A  71       8.389  23.314 -15.414  3.00  1.00            
ATOM    522    N TYR A  72       8.033  22.769 -17.576  1.00  1.00            
ATOM    523   CA TYR A  72       8.084  21.350 -17.357  1.00  1.00            
ATOM    524   CB TYR A  72       6.758  20.654 -17.703  1.00  1.00            
ATOM    525   CG TYR A  72       7.036  19.206 -17.898  1.00  1.00            
ATOM    526  CD1 TYR A  72       7.271  18.365 -16.836  1.00  1.00            
ATOM    527  CD2 TYR A  72       7.047  18.690 -19.173  1.00  1.00            
ATOM    528  CE1 TYR A  72       7.524  17.029 -17.045  1.00  1.00            
ATOM    529  CE2 TYR A  72       7.297  17.358 -19.389  1.00  1.00            
ATOM    530   CZ TYR A  72       7.536  16.525 -18.324  1.00  1.00            
ATOM    531   OH TYR A  72       7.794  15.156 -18.548  1.00  1.00            
ATOM    532    C TYR A  72       9.147  20.786 -18.264  1.00  1.00            
ATOM    533    O TYR A  72       9.210  21.134 -19.442  1.00  1.00            
ATOM    534    N LYS A  73      10.026  19.903 -17.732  4.00  1.00            
ATOM    535   CA LYS A  73      11.061  19.305 -18.538  4.00  1.00            
ATOM    536   CB LYS A  73      12.488  19.569 -18.015  4.00  1.00            
ATOM    537   CG LYS A  73      12.894  21.041 -18.128  4.00  1.00            
ATOM    538   CD LYS A  73      14.173  21.418 -17.376  4.00  1.00            
ATOM    539   CE LYS A  73      14.547  22.895 -17.534  4.00  1.00            
ATOM    540   NZ LYS A  73      15.774  23.203 -16.767  4.00  1.00            
ATOM    541    C LYS A  73      10.829  17.823 -18.550  4.00  1.00            
ATOM    542    O LYS A  73      10.312  17.259 -17.587  4.00  1.00            
ATOM    543    N HIS A  74      11.184  17.160 -19.671  4.00  1.00            
ATOM    544   CA HIS A  74      10.865  15.770 -19.839  4.00  1.00            
ATOM    545  ND1 HIS A  74       9.203  13.673 -21.615  4.00  1.00            
ATOM    546   CG HIS A  74      10.555  13.905 -21.499  4.00  1.00            
ATOM    547   CB HIS A  74      11.150  15.259 -21.259  4.00  1.00            
ATOM    548  NE2 HIS A  74      10.208  11.705 -21.853  4.00  1.00            
ATOM    549  CD2 HIS A  74      11.155  12.693 -21.646  4.00  1.00            
ATOM    550  CE1 HIS A  74       9.051  12.341 -21.825  4.00  1.00            
ATOM    551    C HIS A  74      11.550  14.840 -18.869  4.00  1.00            
ATOM    552    O HIS A  74      10.888  14.207 -18.048  4.00  1.00            
ATOM    553    N ASN A  75      12.897  14.747 -18.926  4.00  1.00            
ATOM    554   CA ASN A  75      13.688  13.913 -18.053  4.00  1.00            
ATOM    555   CB ASN A  75      13.885  14.532 -16.656  4.00  1.00            
ATOM    556   CG ASN A  75      14.618  15.855 -16.826  4.00  1.00            
ATOM    557  OD1 ASN A  75      14.817  16.328 -17.944  4.00  1.00            
ATOM    558  ND2 ASN A  75      15.032  16.470 -15.687  4.00  1.00            
ATOM    559    C ASN A  75      13.074  12.557 -17.865  4.00  1.00            
ATOM    560    O ASN A  75      12.744  12.187 -16.740  4.00  1.00            
ATOM    561    N GLY A  76      12.889  11.774 -18.948  4.00  1.00            
ATOM    562   CA GLY A  76      12.324  10.461 -18.777  4.00  1.00            
ATOM    563    C GLY A  76      13.391   9.528 -18.291  4.00  1.00            
ATOM    564    O GLY A  76      14.508   9.514 -18.805  4.00  1.00            
ATOM    565    N THR A  77      13.047   8.718 -17.268  4.00  1.00            
ATOM    566   CA THR A  77      13.892   7.688 -16.728  4.00  1.00            
ATOM    567   CB THR A  77      14.852   8.179 -15.686  4.00  1.00            
ATOM    568  OG1 THR A  77      14.145   8.656 -14.552  4.00  1.00            
ATOM    569  CG2 THR A  77      15.694   9.312 -16.298  4.00  1.00            
ATOM    570    C THR A  77      12.931   6.769 -16.052  4.00  1.00            
ATOM    571    O THR A  77      11.755   7.104 -15.917  4.00  1.00            
ATOM    572    N GLU A  78      13.377   5.581 -15.609  4.00  1.00            
ATOM    573   CA GLU A  78      12.416   4.733 -14.970  4.00  1.00            
ATOM    574   CB GLU A  78      12.311   3.333 -15.594  4.00  1.00            
ATOM    575   CG GLU A  78      11.267   2.446 -14.916  4.00  1.00            
ATOM    576   CD GLU A  78      11.256   1.101 -15.628  4.00  1.00            
ATOM    577  OE1 GLU A  78      11.944   0.977 -16.677  4.00  1.00            
ATOM    578  OE2 GLU A  78      10.554   0.180 -15.133  4.00  1.00            
ATOM    579    C GLU A  78      12.803   4.565 -13.544  4.00  1.00            
ATOM    580    O GLU A  78      13.929   4.179 -13.230  4.00  1.00            
ATOM    581    N LEU A  79      11.866   4.879 -12.633  4.00  1.00            
ATOM    582   CA LEU A  79      12.134   4.650 -11.252  4.00  1.00            
ATOM    583   CB LEU A  79      11.779   5.819 -10.325  4.00  1.00            
ATOM    584   CG LEU A  79      12.687   7.046 -10.503  4.00  1.00            
ATOM    585  CD1 LEU A  79      12.363   8.106  -9.440  4.00  1.00            
ATOM    586  CD2 LEU A  79      14.173   6.651 -10.517  4.00  1.00            
ATOM    587    C LEU A  79      11.279   3.491 -10.864  4.00  1.00            
ATOM    588    O LEU A  79      10.067   3.502 -11.074  4.00  1.00            
ATOM    589    N THR A  80      11.899   2.439 -10.301  4.00  1.00            
ATOM    590   CA THR A  80      11.139   1.291  -9.910  4.00  1.00            
ATOM    591   CB THR A  80      11.683   0.005 -10.460  4.00  1.00            
ATOM    592  OG1 THR A  80      12.993  -0.217  -9.959  4.00  1.00            
ATOM    593  CG2 THR A  80      11.711   0.086 -11.995  4.00  1.00            
ATOM    594    C THR A  80      11.245   1.196  -8.428  4.00  1.00            
ATOM    595    O THR A  80      12.326   1.351  -7.862  4.00  1.00            
ATOM    596    N LEU A  81      10.107   0.965  -7.749  4.00  1.00            
ATOM    597   CA LEU A  81      10.187   0.853  -6.327  4.00  1.00            
ATOM    598   CB LEU A  81       9.521   2.026  -5.586  4.00  1.00            
ATOM    599   CG LEU A  81       9.657   1.963  -4.056  4.00  1.00            
ATOM    600  CD1 LEU A  81      11.135   1.986  -3.638  4.00  1.00            
ATOM    601  CD2 LEU A  81       8.841   3.075  -3.374  4.00  1.00            
ATOM    602    C LEU A  81       9.509  -0.418  -5.943  4.00  1.00            
ATOM    603    O LEU A  81       8.405  -0.712  -6.400  4.00  1.00            
ATOM    604    N ARG A  82      10.182  -1.221  -5.100  4.00  1.00            
ATOM    605   CA ARG A  82       9.611  -2.453  -4.650  4.00  1.00            
ATOM    606   CB ARG A  82      10.625  -3.608  -4.644  4.00  1.00            
ATOM    607   CG ARG A  82      11.150  -3.935  -6.044  4.00  1.00            
ATOM    608   CD ARG A  82      12.247  -4.999  -6.066  4.00  1.00            
ATOM    609   NE ARG A  82      13.427  -4.437  -5.351  4.00  1.00            
ATOM    610   CZ ARG A  82      14.668  -4.966  -5.558  4.00  1.00            
ATOM    611  NH1 ARG A  82      14.837  -5.985  -6.452  4.00  1.00            
ATOM    612  NH2 ARG A  82      15.745  -4.470  -4.882  4.00  1.00            
ATOM    613    C ARG A  82       9.198  -2.183  -3.235  4.00  1.00            
ATOM    614    O ARG A  82       9.951  -1.583  -2.469  4.00  1.00            
ATOM    615    N TYR A  83       7.973  -2.593  -2.854  4.00  1.00            
ATOM    616   CA TYR A  83       7.497  -2.329  -1.523  4.00  1.00            
ATOM    617   CB TYR A  83       6.391  -1.256  -1.493  4.00  1.00            
ATOM    618   CG TYR A  83       6.137  -0.835  -0.085  4.00  1.00            
ATOM    619  CD1 TYR A  83       6.968   0.079   0.522  4.00  1.00            
ATOM    620  CD2 TYR A  83       5.061  -1.322   0.622  4.00  1.00            
ATOM    621  CE1 TYR A  83       6.746   0.481   1.817  4.00  1.00            
ATOM    622  CE2 TYR A  83       4.834  -0.925   1.919  4.00  1.00            
ATOM    623   CZ TYR A  83       5.676  -0.022   2.519  4.00  1.00            
ATOM    624   OH TYR A  83       5.445   0.389   3.848  4.00  1.00            
ATOM    625    C TYR A  83       6.899  -3.607  -1.048  4.00  1.00            
ATOM    626    O TYR A  83       6.741  -4.551  -1.820  4.00  1.00            
ATOM    627    N SER A  84       6.565  -3.680   0.251  3.00  1.00            
ATOM    628   CA SER A  84       6.013  -4.896   0.754  3.00  1.00            
ATOM    629   CB SER A  84       5.646  -4.829   2.245  3.00  1.00            
ATOM    630   OG SER A  84       4.578  -3.916   2.444  3.00  1.00            
ATOM    631    C SER A  84       4.768  -5.186  -0.018  3.00  1.00            
ATOM    632    O SER A  84       4.559  -6.304  -0.485  3.00  1.00            
ATOM    633    N THR A  85       3.919  -4.162  -0.197  3.00  1.00            
ATOM    634   CA THR A  85       2.652  -4.364  -0.829  3.00  1.00            
ATOM    635   CB THR A  85       1.788  -3.138  -0.770  3.00  1.00            
ATOM    636  OG1 THR A  85       1.593  -2.751   0.583  3.00  1.00            
ATOM    637  CG2 THR A  85       0.432  -3.457  -1.423  3.00  1.00            
ATOM    638    C THR A  85       2.775  -4.771  -2.261  3.00  1.00            
ATOM    639    O THR A  85       2.192  -5.773  -2.675  3.00  1.00            
ATOM    640    N GLY A  86       3.563  -4.031  -3.057  4.00  1.00            
ATOM    641   CA GLY A  86       3.638  -4.334  -4.456  4.00  1.00            
ATOM    642    C GLY A  86       4.657  -3.401  -5.019  4.00  1.00            
ATOM    643    O GLY A  86       5.424  -2.792  -4.275  4.00  1.00            
ATOM    644    N THR A  87       4.691  -3.249  -6.357  4.00  1.00            
ATOM    645   CA THR A  87       5.697  -2.394  -6.909  4.00  1.00            
ATOM    646   CB THR A  87       6.475  -3.020  -8.026  4.00  1.00            
ATOM    647  OG1 THR A  87       5.611  -3.346  -9.104  4.00  1.00            
ATOM    648  CG2 THR A  87       7.167  -4.286  -7.493  4.00  1.00            
ATOM    649    C THR A  87       5.065  -1.160  -7.447  4.00  1.00            
ATOM    650    O THR A  87       3.963  -1.191  -7.993  4.00  1.00            
ATOM    651    N VAL A  88       5.761  -0.022  -7.267  4.00  1.00            
ATOM    652   CA VAL A  88       5.290   1.205  -7.824  4.00  1.00            
ATOM    653   CB VAL A  88       5.335   2.373  -6.888  4.00  1.00            
ATOM    654  CG1 VAL A  88       4.418   2.067  -5.693  4.00  1.00            
ATOM    655  CG2 VAL A  88       6.796   2.653  -6.510  4.00  1.00            
ATOM    656    C VAL A  88       6.193   1.478  -8.959  4.00  1.00            
ATOM    657    O VAL A  88       7.407   1.304  -8.862  4.00  1.00            
ATOM    658    N SER A  89       5.609   1.897 -10.086  4.00  1.00            
ATOM    659   CA SER A  89       6.433   2.087 -11.225  4.00  1.00            
ATOM    660   CB SER A  89       5.926   1.339 -12.469  4.00  1.00            
ATOM    661   OG SER A  89       5.860  -0.056 -12.213  4.00  1.00            
ATOM    662    C SER A  89       6.399   3.521 -11.557  4.00  1.00            
ATOM    663    O SER A  89       5.533   4.262 -11.094  4.00  1.00            
ATOM    664    N GLY A  90       7.376   3.973 -12.357  4.00  1.00            
ATOM    665   CA GLY A  90       7.251   5.349 -12.667  4.00  1.00            
ATOM    666    C GLY A  90       8.386   5.820 -13.480  4.00  1.00            
ATOM    667    O GLY A  90       9.401   5.147 -13.652  4.00  1.00            
ATOM    668    N PHE A  91       8.201   7.042 -14.002  4.00  1.00            
ATOM    669   CA PHE A  91       9.202   7.666 -14.787  4.00  1.00            
ATOM    670   CB PHE A  91       8.815   7.851 -16.268  4.00  1.00            
ATOM    671   CG PHE A  91       8.759   6.508 -16.919  4.00  1.00            
ATOM    672  CD1 PHE A  91       7.607   5.754 -16.887  4.00  1.00            
ATOM    673  CD2 PHE A  91       9.862   6.000 -17.568  4.00  1.00            
ATOM    674  CE1 PHE A  91       7.559   4.518 -17.489  4.00  1.00            
ATOM    675  CE2 PHE A  91       9.820   4.766 -18.171  4.00  1.00            
ATOM    676   CZ PHE A  91       8.667   4.021 -18.133  4.00  1.00            
ATOM    677    C PHE A  91       9.441   9.035 -14.200  4.00  1.00            
ATOM    678    O PHE A  91       8.604   9.551 -13.461  4.00  1.00            
ATOM    679    N LEU A  92      10.605   9.661 -14.504  4.00  1.00            
ATOM    680   CA LEU A  92      10.976  10.932 -13.924  4.00  1.00            
ATOM    681   CB LEU A  92      12.484  11.099 -13.672  4.00  1.00            
ATOM    682   CG LEU A  92      13.021  10.214 -12.534  4.00  1.00            
ATOM    683  CD1 LEU A  92      14.530  10.421 -12.320  4.00  1.00            
ATOM    684  CD2 LEU A  92      12.201  10.426 -11.252  4.00  1.00            
ATOM    685    C LEU A  92      10.568  12.101 -14.778  4.00  1.00            
ATOM    686    O LEU A  92      10.281  11.959 -15.965  4.00  1.00            
ATOM    687    N SER A  93      10.511  13.299 -14.140  4.00  1.00            
ATOM    688   CA SER A  93      10.222  14.566 -14.770  4.00  1.00            
ATOM    689   CB SER A  93       8.719  14.852 -14.917  4.00  1.00            
ATOM    690   OG SER A  93       8.139  13.932 -15.831  4.00  1.00            
ATOM    691    C SER A  93      10.815  15.639 -13.892  4.00  1.00            
ATOM    692    O SER A  93      11.136  15.381 -12.732  4.00  1.00            
ATOM    693    N GLN A  94      11.002  16.869 -14.430  4.00  1.00            
ATOM    694   CA GLN A  94      11.562  17.970 -13.677  4.00  1.00            
ATOM    695   CB GLN A  94      12.933  18.404 -14.225  4.00  1.00            
ATOM    696   CG GLN A  94      13.593  19.540 -13.448  4.00  1.00            
ATOM    697   CD GLN A  94      14.928  19.839 -14.115  4.00  1.00            
ATOM    698  OE1 GLN A  94      15.094  20.869 -14.767  4.00  1.00            
ATOM    699  NE2 GLN A  94      15.913  18.914 -13.951  4.00  1.00            
ATOM    700    C GLN A  94      10.624  19.120 -13.815  4.00  1.00            
ATOM    701    O GLN A  94      10.278  19.511 -14.929  4.00  1.00            
ATOM    702    N ASP A  95      10.169  19.689 -12.679  4.00  1.00            
ATOM    703   CA ASP A  95       9.234  20.776 -12.745  4.00  1.00            
ATOM    704   CB ASP A  95       7.789  20.391 -12.370  4.00  1.00            
ATOM    705   CG ASP A  95       7.169  19.497 -13.437  4.00  1.00            
ATOM    706  OD1 ASP A  95       7.927  18.873 -14.224  4.00  1.00            
ATOM    707  OD2 ASP A  95       5.913  19.426 -13.481  4.00  1.00            
ATOM    708    C ASP A  95       9.626  21.820 -11.748  4.00  1.00            
ATOM    709    O ASP A  95      10.716  21.791 -11.178  4.00  1.00            
ATOM    710    N ILE A  96       8.703  22.784 -11.533  4.00  1.00            
ATOM    711   CA ILE A  96       8.867  23.847 -10.582  4.00  1.00            
ATOM    712   CB ILE A  96       8.309  25.155 -11.057  4.00  1.00            
ATOM    713  CG1 ILE A  96       9.001  25.586 -12.361  4.00  1.00            
ATOM    714  CG2 ILE A  96       8.447  26.176  -9.915  4.00  1.00            
ATOM    715  CD1 ILE A  96      10.511  25.755 -12.215  4.00  1.00            
ATOM    716    C ILE A  96       8.052  23.427  -9.406  4.00  1.00            
ATOM    717    O ILE A  96       6.868  23.119  -9.539  4.00  1.00            
ATOM    718    N ILE A  97       8.673  23.375  -8.215  4.00  1.00            
ATOM    719   CA ILE A  97       7.940  22.936  -7.067  4.00  1.00            
ATOM    720   CB ILE A  97       8.593  21.805  -6.329  4.00  1.00            
ATOM    721  CG1 ILE A  97       7.649  21.268  -5.240  4.00  1.00            
ATOM    722  CG2 ILE A  97       9.951  22.298  -5.800  4.00  1.00            
ATOM    723  CD1 ILE A  97       8.110  19.947  -4.625  4.00  1.00            
ATOM    724    C ILE A  97       7.847  24.064  -6.132  4.00  1.00            
ATOM    725    O ILE A  97       8.807  24.800  -5.907  4.00  1.00            
ATOM    726    N THR A  98       6.648  24.243  -5.575  4.00  1.00            
ATOM    727   CA THR A  98       6.537  25.319  -4.669  4.00  1.00            
ATOM    728   CB THR A  98       5.458  26.299  -5.037  4.00  1.00            
ATOM    729  OG1 THR A  98       5.501  27.424  -4.172  4.00  1.00            
ATOM    730  CG2 THR A  98       4.086  25.607  -4.960  4.00  1.00            
ATOM    731    C THR A  98       6.241  24.764  -3.324  4.00  1.00            
ATOM    732    O THR A  98       5.314  23.980  -3.133  4.00  1.00            
ATOM    733    N VAL A  99       7.086  25.139  -2.355  4.00  1.00            
ATOM    734   CA VAL A  99       6.841  24.807  -0.990  4.00  1.00            
ATOM    735   CB VAL A  99       8.068  24.399  -0.230  4.00  1.00            
ATOM    736  CG1 VAL A  99       7.681  24.171   1.243  4.00  1.00            
ATOM    737  CG2 VAL A  99       8.683  23.165  -0.912  4.00  1.00            
ATOM    738    C VAL A  99       6.411  26.129  -0.461  4.00  1.00            
ATOM    739    O VAL A  99       6.750  27.151  -1.058  4.00  1.00            
ATOM    740    N GLY A 100       5.630  26.161   0.633  3.00  1.00            
ATOM    741   CA GLY A 100       5.163  27.438   1.087  3.00  1.00            
ATOM    742    C GLY A 100       6.349  28.303   1.382  3.00  1.00            
ATOM    743    O GLY A 100       7.063  28.084   2.359  3.00  1.00            
ATOM    744    N GLY A 101       6.571  29.324   0.527  3.00  1.00            
ATOM    745   CA GLY A 101       7.618  30.283   0.741  3.00  1.00            
ATOM    746    C GLY A 101       8.810  30.047  -0.141  3.00  1.00            
ATOM    747    O GLY A 101       9.573  30.980  -0.387  3.00  1.00            
ATOM    748    N ILE A 102       9.029  28.822  -0.654  4.00  1.00            
ATOM    749   CA ILE A 102      10.224  28.667  -1.440  4.00  1.00            
ATOM    750   CB ILE A 102      11.325  27.937  -0.711  4.00  1.00            
ATOM    751  CG1 ILE A 102      10.897  26.521  -0.275  4.00  1.00            
ATOM    752  CG2 ILE A 102      11.777  28.833   0.455  4.00  1.00            
ATOM    753  CD1 ILE A 102      10.807  25.493  -1.402  4.00  1.00            
ATOM    754    C ILE A 102       9.925  27.969  -2.721  4.00  1.00            
ATOM    755    O ILE A 102       9.059  27.098  -2.788  4.00  1.00            
ATOM    756    N THR A 103      10.645  28.366  -3.789  4.00  1.00            
ATOM    757   CA THR A 103      10.476  27.732  -5.058  4.00  1.00            
ATOM    758   CB THR A 103      10.136  28.687  -6.164  4.00  1.00            
ATOM    759  OG1 THR A 103       9.836  27.971  -7.353  4.00  1.00            
ATOM    760  CG2 THR A 103      11.321  29.639  -6.395  4.00  1.00            
ATOM    761    C THR A 103      11.774  27.068  -5.389  4.00  1.00            
ATOM    762    O THR A 103      12.843  27.662  -5.249  4.00  1.00            
ATOM    763    N VAL A 104      11.713  25.791  -5.809  4.00  1.00            
ATOM    764   CA VAL A 104      12.916  25.089  -6.144  4.00  1.00            
ATOM    765   CB VAL A 104      13.358  24.129  -5.076  4.00  1.00            
ATOM    766  CG1 VAL A 104      14.575  23.340  -5.588  4.00  1.00            
ATOM    767  CG2 VAL A 104      13.629  24.924  -3.788  4.00  1.00            
ATOM    768    C VAL A 104      12.635  24.276  -7.374  4.00  1.00            
ATOM    769    O VAL A 104      11.490  23.901  -7.629  4.00  1.00            
ATOM    770    N THR A 105      13.681  24.006  -8.186  4.00  1.00            
ATOM    771   CA THR A 105      13.527  23.170  -9.345  4.00  1.00            
ATOM    772   CB THR A 105      14.514  23.463 -10.433  4.00  1.00            
ATOM    773  OG1 THR A 105      15.838  23.229  -9.979  4.00  1.00            
ATOM    774  CG2 THR A 105      14.351  24.933 -10.856  4.00  1.00            
ATOM    775    C THR A 105      13.790  21.803  -8.837  4.00  1.00            
ATOM    776    O THR A 105      14.796  21.562  -8.173  4.00  1.00            
ATOM    777    N GLN A 106      12.879  20.859  -9.119  4.00  1.00            
ATOM    778   CA GLN A 106      13.067  19.590  -8.500  4.00  1.00            
ATOM    779   CB GLN A 106      12.057  19.343  -7.363  4.00  1.00            
ATOM    780   CG GLN A 106      12.214  18.002  -6.645  4.00  1.00            
ATOM    781   CD GLN A 106      13.240  18.184  -5.537  4.00  1.00            
ATOM    782  OE1 GLN A 106      13.569  19.306  -5.157  4.00  1.00            
ATOM    783  NE2 GLN A 106      13.750  17.046  -4.994  4.00  1.00            
ATOM    784    C GLN A 106      12.847  18.529  -9.485  4.00  1.00            
ATOM    785    O GLN A 106      12.245  18.727 -10.539  4.00  1.00            
ATOM    786    N MET A 107      13.375  17.354  -9.139  4.00  1.00            
ATOM    787   CA MET A 107      13.151  16.236  -9.967  4.00  1.00            
ATOM    788   CB MET A 107      14.445  15.474 -10.302  4.00  1.00            
ATOM    789   CG MET A 107      15.277  15.093  -9.077  4.00  1.00            
ATOM    790   SD MET A 107      16.974  14.579  -9.477  4.00  1.00            
ATOM    791   CE MET A 107      17.493  16.235 -10.008  4.00  1.00            
ATOM    792    C MET A 107      12.222  15.361  -9.217  4.00  1.00            
ATOM    793    O MET A 107      12.423  15.090  -8.035  4.00  1.00            
ATOM    794    N PHE A 108      11.149  14.918  -9.893  4.00  1.00            
ATOM    795   CA PHE A 108      10.185  14.146  -9.184  4.00  1.00            
ATOM    796   CB PHE A 108       8.866  14.900  -8.926  4.00  1.00            
ATOM    797   CG PHE A 108       8.249  15.259 -10.235  4.00  1.00            
ATOM    798  CD1 PHE A 108       7.463  14.355 -10.910  4.00  1.00            
ATOM    799  CD2 PHE A 108       8.450  16.505 -10.787  4.00  1.00            
ATOM    800  CE1 PHE A 108       6.889  14.685 -12.115  4.00  1.00            
ATOM    801  CE2 PHE A 108       7.880  16.840 -11.991  4.00  1.00            
ATOM    802   CZ PHE A 108       7.097  15.929 -12.660  4.00  1.00            
ATOM    803    C PHE A 108       9.879  12.901  -9.942  4.00  1.00            
ATOM    804    O PHE A 108      10.198  12.779 -11.124  4.00  1.00            
ATOM    805    N GLY A 109       9.264  11.925  -9.247  4.00  1.00            
ATOM    806   CA GLY A 109       8.928  10.683  -9.875  4.00  1.00            
ATOM    807    C GLY A 109       7.453  10.636 -10.003  4.00  1.00            
ATOM    808    O GLY A 109       6.718  11.014  -9.091  4.00  1.00            
ATOM    809    N GLU A 110       6.988  10.148 -11.163  4.00  1.00            
ATOM    810   CA GLU A 110       5.587  10.049 -11.395  4.00  1.00            
ATOM    811   CB GLU A 110       5.164  10.471 -12.807  4.00  1.00            
ATOM    812   CG GLU A 110       5.410  11.945 -13.110  4.00  1.00            
ATOM    813   CD GLU A 110       5.125  12.149 -14.588  4.00  1.00            
ATOM    814  OE1 GLU A 110       4.452  11.269 -15.189  4.00  1.00            
ATOM    815  OE2 GLU A 110       5.580  13.187 -15.137  4.00  1.00            
ATOM    816    C GLU A 110       5.248   8.585 -11.285  4.00  1.00            
ATOM    817    O GLU A 110       6.090   7.738 -11.579  4.00  1.00            
ATOM    818    N VAL A 111       4.015   8.227 -10.851  4.00  1.00            
ATOM    819   CA VAL A 111       3.754   6.820 -10.696  4.00  1.00            
ATOM    820   CB VAL A 111       3.489   6.430  -9.269  4.00  1.00            
ATOM    821  CG1 VAL A 111       4.779   6.645  -8.460  4.00  1.00            
ATOM    822  CG2 VAL A 111       2.306   7.257  -8.740  4.00  1.00            
ATOM    823    C VAL A 111       2.595   6.349 -11.516  4.00  1.00            
ATOM    824    O VAL A 111       1.445   6.721 -11.284  4.00  1.00            
ATOM    825    N THR A 112       2.900   5.522 -12.536  4.00  1.00            
ATOM    826   CA THR A 112       1.908   4.890 -13.356  4.00  1.00            
ATOM    827   CB THR A 112       2.453   4.368 -14.654  4.00  1.00            
ATOM    828  OG1 THR A 112       3.461   3.399 -14.411  4.00  1.00            
ATOM    829  CG2 THR A 112       3.017   5.540 -15.473  4.00  1.00            
ATOM    830    C THR A 112       1.275   3.717 -12.649  4.00  1.00            
ATOM    831    O THR A 112       0.069   3.508 -12.750  4.00  1.00            
ATOM    832    N GLU A 113       2.067   2.902 -11.917  4.00  1.00            
ATOM    833   CA GLU A 113       1.534   1.692 -11.340  4.00  1.00            
ATOM    834   CB GLU A 113       2.201   0.445 -11.944  4.00  1.00            
ATOM    835   CG GLU A 113       1.665  -0.895 -11.444  4.00  1.00            
ATOM    836   CD GLU A 113       2.380  -1.972 -12.249  4.00  1.00            
ATOM    837  OE1 GLU A 113       2.615  -1.727 -13.463  4.00  1.00            
ATOM    838  OE2 GLU A 113       2.696  -3.048 -11.674  4.00  1.00            
ATOM    839    C GLU A 113       1.822   1.697  -9.874  4.00  1.00            
ATOM    840    O GLU A 113       2.885   2.137  -9.437  4.00  1.00            
ATOM    841    N MET A 114       0.847   1.225  -9.073  1.00  1.00            
ATOM    842   CA MET A 114       1.038   1.117  -7.658  1.00  1.00            
ATOM    843   CB MET A 114       0.690   2.392  -6.872  1.00  1.00            
ATOM    844   CG MET A 114       1.665   3.546  -7.106  1.00  1.00            
ATOM    845   SD MET A 114       1.409   4.969  -6.004  1.00  1.00            
ATOM    846   CE MET A 114       1.918   4.084  -4.501  1.00  1.00            
ATOM    847    C MET A 114       0.151   0.007  -7.192  1.00  1.00            
ATOM    848    O MET A 114      -0.652  -0.526  -7.956  1.00  1.00            
ATOM    849    N PRO A 115       0.319  -0.372  -5.958  1.00  1.00            
ATOM    850   CA PRO A 115      -0.450  -1.447  -5.392  1.00  1.00            
ATOM    851   CD PRO A 115       1.630  -0.260  -5.331  1.00  1.00            
ATOM    852   CB PRO A 115       0.225  -1.785  -4.064  1.00  1.00            
ATOM    853   CG PRO A 115       1.696  -1.404  -4.306  1.00  1.00            
ATOM    854    C PRO A 115      -1.939  -1.496  -5.301  1.00  1.00            
ATOM    855    O PRO A 115      -2.532  -2.301  -6.017  1.00  1.00            
ATOM    856    N ALA A 116      -2.552  -0.635  -4.466  2.00  1.00            
ATOM    857   CA ALA A 116      -3.946  -0.726  -4.155  2.00  1.00            
ATOM    858   CB ALA A 116      -4.529  -2.152  -4.163  2.00  1.00            
ATOM    859    C ALA A 116      -3.993  -0.302  -2.717  2.00  1.00            
ATOM    860    O ALA A 116      -4.158   0.873  -2.397  2.00  1.00            
ATOM    861    N LEU A 117      -3.828  -1.296  -1.815  2.00  1.00            
ATOM    862   CA LEU A 117      -4.070  -1.165  -0.405  2.00  1.00            
ATOM    863   CB LEU A 117      -3.866  -2.474   0.378  2.00  1.00            
ATOM    864   CG LEU A 117      -4.833  -3.605  -0.010  2.00  1.00            
ATOM    865  CD1 LEU A 117      -4.573  -4.102  -1.441  2.00  1.00            
ATOM    866  CD2 LEU A 117      -4.808  -4.732   1.036  2.00  1.00            
ATOM    867    C LEU A 117      -3.311  -0.127   0.379  2.00  1.00            
ATOM    868    O LEU A 117      -3.962   0.792   0.874  2.00  1.00            
ATOM    869    N PRO A 118      -2.011  -0.181   0.531  2.00  1.00            
ATOM    870   CA PRO A 118      -1.316   0.775   1.367  2.00  1.00            
ATOM    871   CD PRO A 118      -1.129  -0.798  -0.444  2.00  1.00            
ATOM    872   CB PRO A 118       0.163   0.450   1.196  2.00  1.00            
ATOM    873   CG PRO A 118       0.231  -0.103  -0.242  2.00  1.00            
ATOM    874    C PRO A 118      -1.602   2.165   0.936  2.00  1.00            
ATOM    875    O PRO A 118      -1.884   3.028   1.767  2.00  1.00            
ATOM    876    N PHE A 119      -1.500   2.375  -0.377  2.00  1.00            
ATOM    877   CA PHE A 119      -1.612   3.648  -0.996  2.00  1.00            
ATOM    878   CB PHE A 119      -1.025   3.593  -2.419  2.00  1.00            
ATOM    879   CG PHE A 119      -0.766   4.971  -2.922  2.00  1.00            
ATOM    880  CD1 PHE A 119       0.302   5.684  -2.427  2.00  1.00            
ATOM    881  CD2 PHE A 119      -1.551   5.535  -3.900  2.00  1.00            
ATOM    882  CE1 PHE A 119       0.571   6.953  -2.880  2.00  1.00            
ATOM    883  CE2 PHE A 119      -1.286   6.805  -4.357  2.00  1.00            
ATOM    884   CZ PHE A 119      -0.225   7.516  -3.847  2.00  1.00            
ATOM    885    C PHE A 119      -3.010   4.167  -1.079  2.00  1.00            
ATOM    886    O PHE A 119      -3.249   5.352  -0.853  2.00  1.00            
ATOM    887    N MET A 120      -3.977   3.292  -1.404  3.00  1.00            
ATOM    888   CA MET A 120      -5.316   3.750  -1.633  3.00  1.00            
ATOM    889   CB MET A 120      -6.280   2.602  -1.969  3.00  1.00            
ATOM    890   CG MET A 120      -7.718   3.055  -2.224  3.00  1.00            
ATOM    891   SD MET A 120      -8.859   1.697  -2.622  3.00  1.00            
ATOM    892   CE MET A 120      -8.808   0.943  -0.970  3.00  1.00            
ATOM    893    C MET A 120      -5.777   4.394  -0.378  3.00  1.00            
ATOM    894    O MET A 120      -6.393   5.458  -0.403  3.00  1.00            
ATOM    895    N LEU A 121      -5.461   3.777   0.771  3.00  1.00            
ATOM    896   CA LEU A 121      -5.920   4.378   1.977  3.00  1.00            
ATOM    897   CB LEU A 121      -5.993   3.375   3.137  3.00  1.00            
ATOM    898   CG LEU A 121      -6.913   2.180   2.823  3.00  1.00            
ATOM    899  CD1 LEU A 121      -7.010   1.219   4.017  3.00  1.00            
ATOM    900  CD2 LEU A 121      -8.283   2.643   2.305  3.00  1.00            
ATOM    901    C LEU A 121      -4.955   5.435   2.331  3.00  1.00            
ATOM    902    O LEU A 121      -4.127   5.276   3.227  3.00  1.00            
ATOM    903    N ALA A 122      -5.041   6.557   1.603  1.00  1.00            
ATOM    904   CA ALA A 122      -4.196   7.645   1.943  1.00  1.00            
ATOM    905   CB ALA A 122      -2.839   7.630   1.218  1.00  1.00            
ATOM    906    C ALA A 122      -4.909   8.890   1.533  1.00  1.00            
ATOM    907    O ALA A 122      -5.423   8.993   0.421  1.00  1.00            
ATOM    908    N GLU A 123      -4.974   9.866   2.457  1.00  1.00            
ATOM    909   CA GLU A 123      -5.543  11.150   2.178  1.00  1.00            
ATOM    910   CB GLU A 123      -5.608  12.051   3.422  1.00  1.00            
ATOM    911   CG GLU A 123      -6.074  13.478   3.123  1.00  1.00            
ATOM    912   CD GLU A 123      -7.594  13.501   3.090  1.00  1.00            
ATOM    913  OE1 GLU A 123      -8.215  12.577   3.679  1.00  1.00            
ATOM    914  OE2 GLU A 123      -8.153  14.451   2.480  1.00  1.00            
ATOM    915    C GLU A 123      -4.600  11.803   1.222  1.00  1.00            
ATOM    916    O GLU A 123      -5.010  12.530   0.318  1.00  1.00            
ATOM    917    N PHE A 124      -3.292  11.524   1.402  1.00  1.00            
ATOM    918   CA PHE A 124      -2.282  12.241   0.687  1.00  1.00            
ATOM    919   CB PHE A 124      -0.871  12.157   1.307  1.00  1.00            
ATOM    920   CG PHE A 124      -0.249  10.832   0.997  1.00  1.00            
ATOM    921  CD1 PHE A 124      -0.429   9.748   1.821  1.00  1.00            
ATOM    922  CD2 PHE A 124       0.527  10.679  -0.129  1.00  1.00            
ATOM    923  CE1 PHE A 124       0.150   8.534   1.529  1.00  1.00            
ATOM    924  CE2 PHE A 124       1.111   9.469  -0.429  1.00  1.00            
ATOM    925   CZ PHE A 124       0.922   8.392   0.402  1.00  1.00            
ATOM    926    C PHE A 124      -2.133  11.795  -0.720  1.00  1.00            
ATOM    927    O PHE A 124      -2.195  10.611  -1.042  1.00  1.00            
ATOM    928    N ASP A 125      -1.945  12.795  -1.597  1.00  1.00            
ATOM    929   CA ASP A 125      -1.706  12.610  -2.990  1.00  1.00            
ATOM    930   CB ASP A 125      -1.864  13.925  -3.767  1.00  1.00            
ATOM    931   CG ASP A 125      -3.317  14.352  -3.611  1.00  1.00            
ATOM    932  OD1 ASP A 125      -4.185  13.449  -3.479  1.00  1.00            
ATOM    933  OD2 ASP A 125      -3.577  15.585  -3.603  1.00  1.00            
ATOM    934    C ASP A 125      -0.324  12.104  -3.215  1.00  1.00            
ATOM    935    O ASP A 125      -0.115  11.213  -4.037  1.00  1.00            
ATOM    936    N GLY A 126       0.670  12.635  -2.475  4.00  1.00            
ATOM    937   CA GLY A 126       1.988  12.216  -2.837  4.00  1.00            
ATOM    938    C GLY A 126       2.926  12.331  -1.711  4.00  1.00            
ATOM    939    O GLY A 126       2.573  12.713  -0.596  4.00  1.00            
ATOM    940    N VAL A 127       4.186  11.987  -2.018  4.00  1.00            
ATOM    941   CA VAL A 127       5.149  11.963  -0.985  4.00  1.00            
ATOM    942   CB VAL A 127       5.578  10.566  -0.654  4.00  1.00            
ATOM    943  CG1 VAL A 127       6.063   9.885  -1.943  4.00  1.00            
ATOM    944  CG2 VAL A 127       6.655  10.637   0.433  4.00  1.00            
ATOM    945    C VAL A 127       6.373  12.737  -1.350  4.00  1.00            
ATOM    946    O VAL A 127       6.835  12.718  -2.489  4.00  1.00            
ATOM    947    N VAL A 128       6.914  13.457  -0.347  4.00  1.00            
ATOM    948   CA VAL A 128       8.154  14.167  -0.458  4.00  1.00            
ATOM    949   CB VAL A 128       8.049  15.627  -0.132  4.00  1.00            
ATOM    950  CG1 VAL A 128       7.145  16.292  -1.185  4.00  1.00            
ATOM    951  CG2 VAL A 128       7.532  15.774   1.308  4.00  1.00            
ATOM    952    C VAL A 128       9.016  13.529   0.558  4.00  1.00            
ATOM    953    O VAL A 128       8.543  13.177   1.638  4.00  1.00            
ATOM    954    N GLY A 129      10.305  13.339   0.249  4.00  1.00            
ATOM    955   CA GLY A 129      11.065  12.643   1.231  4.00  1.00            
ATOM    956    C GLY A 129      12.054  13.571   1.818  4.00  1.00            
ATOM    957    O GLY A 129      12.878  14.150   1.113  4.00  1.00            
ATOM    958    N MET A 130      11.991  13.736   3.150  1.00  1.00            
ATOM    959   CA MET A 130      13.006  14.525   3.754  1.00  1.00            
ATOM    960   CB MET A 130      12.511  15.495   4.841  1.00  1.00            
ATOM    961   CG MET A 130      11.726  16.683   4.282  1.00  1.00            
ATOM    962   SD MET A 130      12.684  17.765   3.175  1.00  1.00            
ATOM    963   CE MET A 130      13.837  18.341   4.453  1.00  1.00            
ATOM    964    C MET A 130      13.939  13.552   4.399  1.00  1.00            
ATOM    965    O MET A 130      13.995  13.436   5.622  1.00  1.00            
ATOM    966    N GLY A 131      14.693  12.814   3.561  1.00  1.00            
ATOM    967   CA GLY A 131      15.656  11.854   4.016  1.00  1.00            
ATOM    968    C GLY A 131      16.995  12.368   3.607  1.00  1.00            
ATOM    969    O GLY A 131      17.338  13.520   3.868  1.00  1.00            
ATOM    970    N PHE A 132      17.799  11.506   2.951  1.00  1.00            
ATOM    971   CA PHE A 132      19.108  11.936   2.562  1.00  1.00            
ATOM    972   CB PHE A 132      20.175  11.506   3.585  1.00  1.00            
ATOM    973   CG PHE A 132      21.458  12.182   3.257  1.00  1.00            
ATOM    974  CD1 PHE A 132      21.583  13.542   3.421  1.00  1.00            
ATOM    975  CD2 PHE A 132      22.543  11.458   2.822  1.00  1.00            
ATOM    976  CE1 PHE A 132      22.766  14.177   3.130  1.00  1.00            
ATOM    977  CE2 PHE A 132      23.729  12.090   2.531  1.00  1.00            
ATOM    978   CZ PHE A 132      23.842  13.450   2.681  1.00  1.00            
ATOM    979    C PHE A 132      19.437  11.331   1.221  1.00  1.00            
ATOM    980    O PHE A 132      18.708  10.479   0.716  1.00  1.00            
ATOM    981    N ILE A 133      20.547  11.793   0.605  2.00  1.00            
ATOM    982   CA ILE A 133      20.985  11.413  -0.719  2.00  1.00            
ATOM    983   CB ILE A 133      22.138  12.237  -1.220  2.00  1.00            
ATOM    984  CG1 ILE A 133      22.332  12.013  -2.728  2.00  1.00            
ATOM    985  CG2 ILE A 133      23.384  11.910  -0.384  2.00  1.00            
ATOM    986  CD1 ILE A 133      23.301  13.008  -3.363  2.00  1.00            
ATOM    987    C ILE A 133      21.391   9.988  -0.817  2.00  1.00            
ATOM    988    O ILE A 133      21.081   9.337  -1.814  2.00  1.00            
ATOM    989    N GLU A 134      22.096   9.466   0.203  2.00  1.00            
ATOM    990   CA GLU A 134      22.606   8.129   0.115  2.00  1.00            
ATOM    991   CB GLU A 134      23.298   7.679   1.413  2.00  1.00            
ATOM    992   CG GLU A 134      24.556   8.484   1.746  2.00  1.00            
ATOM    993   CD GLU A 134      25.638   8.103   0.748  2.00  1.00            
ATOM    994  OE1 GLU A 134      26.049   6.913   0.749  2.00  1.00            
ATOM    995  OE2 GLU A 134      26.068   8.997  -0.029  2.00  1.00            
ATOM    996    C GLU A 134      21.438   7.240  -0.102  2.00  1.00            
ATOM    997    O GLU A 134      21.501   6.297  -0.889  2.00  1.00            
ATOM    998    N GLN A 135      20.320   7.538   0.576  2.00  1.00            
ATOM    999   CA GLN A 135      19.206   6.679   0.369  2.00  1.00            
ATOM   1000   CB GLN A 135      18.566   6.226   1.692  2.00  1.00            
ATOM   1001   CG GLN A 135      17.522   5.122   1.544  2.00  1.00            
ATOM   1002   CD GLN A 135      17.273   4.563   2.935  2.00  1.00            
ATOM   1003  OE1 GLN A 135      18.001   4.870   3.878  2.00  1.00            
ATOM   1004  NE2 GLN A 135      16.224   3.708   3.067  2.00  1.00            
ATOM   1005    C GLN A 135      18.194   7.381  -0.477  2.00  1.00            
ATOM   1006    O GLN A 135      17.423   8.193   0.026  2.00  1.00            
ATOM   1007    N ALA A 136      18.181   7.059  -1.794  1.00  1.00            
ATOM   1008   CA ALA A 136      17.275   7.621  -2.764  1.00  1.00            
ATOM   1009   CB ALA A 136      17.745   8.968  -3.336  1.00  1.00            
ATOM   1010    C ALA A 136      17.224   6.652  -3.905  1.00  1.00            
ATOM   1011    O ALA A 136      18.039   5.733  -3.983  1.00  1.00            
ATOM   1012    N ILE A 137      16.245   6.819  -4.818  2.00  1.00            
ATOM   1013   CA ILE A 137      16.157   5.918  -5.931  2.00  1.00            
ATOM   1014   CB ILE A 137      14.753   5.422  -6.191  2.00  1.00            
ATOM   1015  CG1 ILE A 137      14.772   4.216  -7.143  2.00  1.00            
ATOM   1016  CG2 ILE A 137      13.870   6.592  -6.657  2.00  1.00            
ATOM   1017  CD1 ILE A 137      15.355   2.957  -6.500  2.00  1.00            
ATOM   1018    C ILE A 137      16.677   6.655  -7.129  2.00  1.00            
ATOM   1019    O ILE A 137      16.210   7.739  -7.477  2.00  1.00            
ATOM   1020    N GLY A 138      17.719   6.091  -7.767  2.00  1.00            
ATOM   1021   CA GLY A 138      18.259   6.698  -8.946  2.00  1.00            
ATOM   1022    C GLY A 138      19.220   7.787  -8.578  2.00  1.00            
ATOM   1023    O GLY A 138      19.626   8.568  -9.438  2.00  1.00            
ATOM   1024    N ARG A 139      19.627   7.869  -7.296  2.00  1.00            
ATOM   1025   CA ARG A 139      20.552   8.900  -6.909  2.00  1.00            
ATOM   1026   CB ARG A 139      21.923   8.754  -7.587  2.00  1.00            
ATOM   1027   CG ARG A 139      22.651   7.500  -7.103  2.00  1.00            
ATOM   1028   CD ARG A 139      23.137   7.634  -5.659  2.00  1.00            
ATOM   1029   NE ARG A 139      23.527   6.284  -5.166  2.00  1.00            
ATOM   1030   CZ ARG A 139      23.708   6.101  -3.825  2.00  1.00            
ATOM   1031  NH1 ARG A 139      23.555   7.156  -2.973  2.00  1.00            
ATOM   1032  NH2 ARG A 139      24.033   4.870  -3.332  2.00  1.00            
ATOM   1033    C ARG A 139      19.941  10.214  -7.265  2.00  1.00            
ATOM   1034    O ARG A 139      20.620  11.132  -7.723  2.00  1.00            
ATOM   1035    N VAL A 140      18.619  10.324  -7.050  1.00  1.00            
ATOM   1036   CA VAL A 140      17.892  11.527  -7.327  1.00  1.00            
ATOM   1037   CB VAL A 140      16.412  11.284  -7.381  1.00  1.00            
ATOM   1038  CG1 VAL A 140      15.678  12.628  -7.498  1.00  1.00            
ATOM   1039  CG2 VAL A 140      16.129  10.310  -8.536  1.00  1.00            
ATOM   1040    C VAL A 140      18.152  12.466  -6.210  1.00  1.00            
ATOM   1041    O VAL A 140      18.195  12.068  -5.046  1.00  1.00            
ATOM   1042    N THR A 141      18.344  13.757  -6.541  1.00  1.00            
ATOM   1043   CA THR A 141      18.583  14.702  -5.509  1.00  1.00            
ATOM   1044   CB THR A 141      19.047  16.041  -6.014  1.00  1.00            
ATOM   1045  OG1 THR A 141      19.407  16.875  -4.925  1.00  1.00            
ATOM   1046  CG2 THR A 141      17.911  16.679  -6.833  1.00  1.00            
ATOM   1047    C THR A 141      17.284  14.922  -4.802  1.00  1.00            
ATOM   1048    O THR A 141      16.221  14.997  -5.411  1.00  1.00            
ATOM   1049    N PRO A 142      17.367  14.978  -3.506  1.00  1.00            
ATOM   1050   CA PRO A 142      16.182  15.167  -2.716  1.00  1.00            
ATOM   1051   CD PRO A 142      18.361  14.178  -2.799  1.00  1.00            
ATOM   1052   CB PRO A 142      16.540  14.747  -1.299  1.00  1.00            
ATOM   1053   CG PRO A 142      17.679  13.737  -1.495  1.00  1.00            
ATOM   1054    C PRO A 142      15.859  16.626  -2.790  1.00  1.00            
ATOM   1055    O PRO A 142      16.712  17.400  -3.226  1.00  1.00            
ATOM   1056    N ILE A 143      14.639  17.004  -2.395  2.00  1.00            
ATOM   1057   CA ILE A 143      14.256  18.382  -2.457  2.00  1.00            
ATOM   1058   CB ILE A 143      12.796  18.594  -2.164  2.00  1.00            
ATOM   1059  CG1 ILE A 143      12.396  20.041  -2.496  2.00  1.00            
ATOM   1060  CG2 ILE A 143      12.516  18.178  -0.710  2.00  1.00            
ATOM   1061  CD1 ILE A 143      10.883  20.264  -2.543  2.00  1.00            
ATOM   1062    C ILE A 143      15.057  19.196  -1.494  2.00  1.00            
ATOM   1063    O ILE A 143      15.530  20.268  -1.853  2.00  1.00            
ATOM   1064    N PHE A 144      15.251  18.714  -0.250  2.00  1.00            
ATOM   1065   CA PHE A 144      15.954  19.507   0.724  2.00  1.00            
ATOM   1066   CB PHE A 144      16.052  18.864   2.125  2.00  1.00            
ATOM   1067   CG PHE A 144      17.098  17.799   2.153  2.00  1.00            
ATOM   1068  CD1 PHE A 144      16.851  16.523   1.697  2.00  1.00            
ATOM   1069  CD2 PHE A 144      18.352  18.098   2.638  2.00  1.00            
ATOM   1070  CE1 PHE A 144      17.839  15.565   1.738  2.00  1.00            
ATOM   1071  CE2 PHE A 144      19.341  17.146   2.682  2.00  1.00            
ATOM   1072   CZ PHE A 144      19.086  15.874   2.231  2.00  1.00            
ATOM   1073    C PHE A 144      17.333  19.670   0.214  2.00  1.00            
ATOM   1074    O PHE A 144      17.945  20.718   0.397  2.00  1.00            
ATOM   1075    N ASP A 145      17.871  18.623  -0.433  2.00  1.00            
ATOM   1076   CA ASP A 145      19.190  18.741  -0.959  2.00  1.00            
ATOM   1077   CB ASP A 145      19.647  17.481  -1.715  2.00  1.00            
ATOM   1078   CG ASP A 145      21.062  17.727  -2.212  2.00  1.00            
ATOM   1079  OD1 ASP A 145      21.238  18.573  -3.129  2.00  1.00            
ATOM   1080  OD2 ASP A 145      21.992  17.078  -1.661  2.00  1.00            
ATOM   1081    C ASP A 145      19.143  19.889  -1.929  2.00  1.00            
ATOM   1082    O ASP A 145      20.068  20.696  -2.001  2.00  1.00            
ATOM   1083    N ASN A 146      18.046  19.997  -2.704  2.00  1.00            
ATOM   1084   CA ASN A 146      17.914  21.065  -3.658  2.00  1.00            
ATOM   1085   CB ASN A 146      16.657  20.938  -4.538  2.00  1.00            
ATOM   1086   CG ASN A 146      16.859  19.754  -5.466  2.00  1.00            
ATOM   1087  OD1 ASN A 146      15.950  19.347  -6.187  2.00  1.00            
ATOM   1088  ND2 ASN A 146      18.090  19.178  -5.441  2.00  1.00            
ATOM   1089    C ASN A 146      17.808  22.385  -2.960  2.00  1.00            
ATOM   1090    O ASN A 146      18.493  23.347  -3.302  2.00  1.00            
ATOM   1091    N ILE A 147      16.944  22.453  -1.938  2.00  1.00            
ATOM   1092   CA ILE A 147      16.651  23.661  -1.234  2.00  1.00            
ATOM   1093   CB ILE A 147      15.593  23.466  -0.191  2.00  1.00            
ATOM   1094  CG1 ILE A 147      14.289  22.980  -0.841  2.00  1.00            
ATOM   1095  CG2 ILE A 147      15.442  24.783   0.586  2.00  1.00            
ATOM   1096  CD1 ILE A 147      13.264  22.478   0.174  2.00  1.00            
ATOM   1097    C ILE A 147      17.883  24.122  -0.534  2.00  1.00            
ATOM   1098    O ILE A 147      18.150  25.314  -0.491  2.00  1.00            
ATOM   1099    N ILE A 148      18.669  23.196   0.044  2.00  1.00            
ATOM   1100   CA ILE A 148      19.832  23.586   0.786  2.00  1.00            
ATOM   1101   CB ILE A 148      20.543  22.440   1.451  2.00  1.00            
ATOM   1102  CG1 ILE A 148      21.097  21.437   0.428  2.00  1.00            
ATOM   1103  CG2 ILE A 148      19.562  21.821   2.459  2.00  1.00            
ATOM   1104  CD1 ILE A 148      22.039  20.402   1.042  2.00  1.00            
ATOM   1105    C ILE A 148      20.772  24.280  -0.133  2.00  1.00            
ATOM   1106    O ILE A 148      21.388  25.274   0.247  2.00  1.00            
ATOM   1107    N SER A 149      20.901  23.784  -1.378  2.00  1.00            
ATOM   1108   CA SER A 149      21.839  24.396  -2.267  2.00  1.00            
ATOM   1109   CB SER A 149      21.902  23.742  -3.662  2.00  1.00            
ATOM   1110   OG SER A 149      20.722  24.018  -4.400  2.00  1.00            
ATOM   1111    C SER A 149      21.490  25.837  -2.435  2.00  1.00            
ATOM   1112    O SER A 149      22.331  26.704  -2.203  2.00  1.00            
ATOM   1113    N GLN A 150      20.238  26.154  -2.822  2.00  1.00            
ATOM   1114   CA GLN A 150      19.952  27.555  -2.903  2.00  1.00            
ATOM   1115   CB GLN A 150      18.569  27.884  -3.490  2.00  1.00            
ATOM   1116   CG GLN A 150      18.449  27.477  -4.962  2.00  1.00            
ATOM   1117   CD GLN A 150      17.159  28.062  -5.514  2.00  1.00            
ATOM   1118  OE1 GLN A 150      16.709  27.694  -6.599  2.00  1.00            
ATOM   1119  NE2 GLN A 150      16.549  29.006  -4.750  2.00  1.00            
ATOM   1120    C GLN A 150      20.026  28.005  -1.480  2.00  1.00            
ATOM   1121    O GLN A 150      19.238  27.571  -0.649  2.00  1.00            
ATOM   1122    N GLY A 151      20.985  28.884  -1.137  3.00  1.00            
ATOM   1123   CA GLY A 151      21.099  29.189   0.259  3.00  1.00            
ATOM   1124    C GLY A 151      20.056  30.189   0.603  3.00  1.00            
ATOM   1125    O GLY A 151      20.326  31.383   0.722  3.00  1.00            
ATOM   1126    N VAL A 152      18.815  29.709   0.775  1.00  1.00            
ATOM   1127   CA VAL A 152      17.769  30.590   1.163  1.00  1.00            
ATOM   1128   CB VAL A 152      16.697  30.719   0.116  1.00  1.00            
ATOM   1129  CG1 VAL A 152      15.560  31.592   0.675  1.00  1.00            
ATOM   1130  CG2 VAL A 152      17.326  31.255  -1.180  1.00  1.00            
ATOM   1131    C VAL A 152      17.118  29.964   2.342  1.00  1.00            
ATOM   1132    O VAL A 152      16.042  29.378   2.237  1.00  1.00            
ATOM   1133    N LEU A 153      17.773  30.063   3.503  4.00  1.00            
ATOM   1134   CA LEU A 153      17.162  29.566   4.689  4.00  1.00            
ATOM   1135   CB LEU A 153      17.020  28.036   4.771  4.00  1.00            
ATOM   1136   CG LEU A 153      18.337  27.245   4.737  4.00  1.00            
ATOM   1137  CD1 LEU A 153      18.053  25.737   4.824  4.00  1.00            
ATOM   1138  CD2 LEU A 153      19.194  27.616   3.514  4.00  1.00            
ATOM   1139    C LEU A 153      18.004  30.038   5.821  4.00  1.00            
ATOM   1140    O LEU A 153      19.229  30.081   5.717  4.00  1.00            
ATOM   1141    N LYS A 154      17.367  30.429   6.939  1.00  1.00            
ATOM   1142   CA LYS A 154      18.146  30.909   8.036  1.00  1.00            
ATOM   1143   CB LYS A 154      17.288  31.387   9.223  1.00  1.00            
ATOM   1144   CG LYS A 154      18.109  31.976  10.372  1.00  1.00            
ATOM   1145   CD LYS A 154      17.285  32.806  11.359  1.00  1.00            
ATOM   1146   CE LYS A 154      15.914  32.203  11.674  1.00  1.00            
ATOM   1147   NZ LYS A 154      16.075  30.822  12.182  1.00  1.00            
ATOM   1148    C LYS A 154      19.010  29.787   8.481  1.00  1.00            
ATOM   1149    O LYS A 154      20.210  29.958   8.685  1.00  1.00            
ATOM   1150    N GLU A 155      18.426  28.585   8.619  1.00  1.00            
ATOM   1151   CA GLU A 155      19.275  27.515   9.020  1.00  1.00            
ATOM   1152   CB GLU A 155      19.248  27.203  10.527  1.00  1.00            
ATOM   1153   CG GLU A 155      20.291  26.156  10.928  1.00  1.00            
ATOM   1154   CD GLU A 155      21.671  26.755  10.681  1.00  1.00            
ATOM   1155  OE1 GLU A 155      21.905  27.906  11.137  1.00  1.00            
ATOM   1156  OE2 GLU A 155      22.506  26.076  10.027  1.00  1.00            
ATOM   1157    C GLU A 155      18.879  26.272   8.291  1.00  1.00            
ATOM   1158    O GLU A 155      17.751  26.148   7.817  1.00  1.00            
ATOM   1159    N ASP A 156      19.827  25.319   8.170  1.00  1.00            
ATOM   1160   CA ASP A 156      19.552  24.081   7.499  1.00  1.00            
ATOM   1161   CB ASP A 156      20.827  23.395   6.979  1.00  1.00            
ATOM   1162   CG ASP A 156      21.425  24.285   5.896  1.00  1.00            
ATOM   1163  OD1 ASP A 156      20.638  24.858   5.095  1.00  1.00            
ATOM   1164  OD2 ASP A 156      22.678  24.415   5.863  1.00  1.00            
ATOM   1165    C ASP A 156      18.940  23.194   8.525  1.00  1.00            
ATOM   1166    O ASP A 156      19.613  22.366   9.135  1.00  1.00            
ATOM   1167    N VAL A 157      17.627  23.370   8.745  4.00  1.00            
ATOM   1168   CA VAL A 157      16.926  22.602   9.724  4.00  1.00            
ATOM   1169   CB VAL A 157      16.908  23.298  11.053  4.00  1.00            
ATOM   1170  CG1 VAL A 157      15.980  22.538  12.004  4.00  1.00            
ATOM   1171  CG2 VAL A 157      18.356  23.416  11.555  4.00  1.00            
ATOM   1172    C VAL A 157      15.534  22.522   9.245  4.00  1.00            
ATOM   1173    O VAL A 157      15.072  23.366   8.478  4.00  1.00            
ATOM   1174    N PHE A 158      14.842  21.461   9.660  4.00  1.00            
ATOM   1175   CA PHE A 158      13.467  21.370   9.333  4.00  1.00            
ATOM   1176   CB PHE A 158      13.138  20.329   8.251  4.00  1.00            
ATOM   1177   CG PHE A 158      13.611  20.882   6.951  4.00  1.00            
ATOM   1178  CD1 PHE A 158      14.936  20.798   6.595  4.00  1.00            
ATOM   1179  CD2 PHE A 158      12.725  21.482   6.087  4.00  1.00            
ATOM   1180  CE1 PHE A 158      15.370  21.309   5.394  4.00  1.00            
ATOM   1181  CE2 PHE A 158      13.154  21.994   4.885  4.00  1.00            
ATOM   1182   CZ PHE A 158      14.480  21.907   4.536  4.00  1.00            
ATOM   1183    C PHE A 158      12.811  20.951  10.580  4.00  1.00            
ATOM   1184    O PHE A 158      13.463  20.443  11.492  4.00  1.00            
ATOM   1185    N SER A 159      11.494  21.164  10.675  4.00  1.00            
ATOM   1186   CA SER A 159      10.961  20.811  11.938  4.00  1.00            
ATOM   1187   CB SER A 159      10.752  22.015  12.870  4.00  1.00            
ATOM   1188   OG SER A 159      11.999  22.632  13.154  4.00  1.00            
ATOM   1189    C SER A 159       9.666  20.154  11.790  4.00  1.00            
ATOM   1190    O SER A 159       9.061  20.123  10.719  4.00  1.00            
ATOM   1191    N PHE A 160       9.221  19.580  12.912  4.00  1.00            
ATOM   1192   CA PHE A 160       7.998  18.890  12.806  4.00  1.00            
ATOM   1193   CB PHE A 160       8.214  17.373  12.723  4.00  1.00            
ATOM   1194   CG PHE A 160       6.918  16.721  12.403  4.00  1.00            
ATOM   1195  CD1 PHE A 160       6.034  16.401  13.403  4.00  1.00            
ATOM   1196  CD2 PHE A 160       6.587  16.441  11.098  4.00  1.00            
ATOM   1197  CE1 PHE A 160       4.837  15.797  13.105  4.00  1.00            
ATOM   1198  CE2 PHE A 160       5.390  15.838  10.794  4.00  1.00            
ATOM   1199   CZ PHE A 160       4.514  15.513  11.800  4.00  1.00            
ATOM   1200    C PHE A 160       7.184  19.134  14.027  4.00  1.00            
ATOM   1201    O PHE A 160       7.678  19.069  15.151  4.00  1.00            
ATOM   1202    N TYR A 161       5.893  19.447  13.819  4.00  1.00            
ATOM   1203   CA TYR A 161       4.983  19.568  14.913  4.00  1.00            
ATOM   1204   CB TYR A 161       4.566  21.015  15.216  4.00  1.00            
ATOM   1205   CG TYR A 161       3.588  20.951  16.335  4.00  1.00            
ATOM   1206  CD1 TYR A 161       3.997  20.607  17.602  4.00  1.00            
ATOM   1207  CD2 TYR A 161       2.264  21.249  16.116  4.00  1.00            
ATOM   1208  CE1 TYR A 161       3.094  20.547  18.635  4.00  1.00            
ATOM   1209  CE2 TYR A 161       1.356  21.192  17.145  4.00  1.00            
ATOM   1210   CZ TYR A 161       1.770  20.840  18.406  4.00  1.00            
ATOM   1211   OH TYR A 161       0.839  20.781  19.464  4.00  1.00            
ATOM   1212    C TYR A 161       3.781  18.804  14.506  4.00  1.00            
ATOM   1213    O TYR A 161       3.263  18.969  13.403  4.00  1.00            
ATOM   1214    N TYR A 162       3.316  17.919  15.394  4.00  1.00            
ATOM   1215   CA TYR A 162       2.186  17.122  15.048  4.00  1.00            
ATOM   1216   CB TYR A 162       2.552  15.631  14.961  4.00  1.00            
ATOM   1217   CG TYR A 162       1.392  14.880  14.417  4.00  1.00            
ATOM   1218  CD1 TYR A 162       0.387  14.408  15.231  4.00  1.00            
ATOM   1219  CD2 TYR A 162       1.326  14.651  13.064  4.00  1.00            
ATOM   1220  CE1 TYR A 162      -0.670  13.713  14.691  4.00  1.00            
ATOM   1221  CE2 TYR A 162       0.276  13.960  12.520  4.00  1.00            
ATOM   1222   CZ TYR A 162      -0.720  13.490  13.334  4.00  1.00            
ATOM   1223   OH TYR A 162      -1.792  12.781  12.763  4.00  1.00            
ATOM   1224    C TYR A 162       1.238  17.266  16.203  4.00  1.00            
ATOM   1225    O TYR A 162       1.675  17.373  17.348  4.00  1.00            
ATOM   1226    N ASN A 163      -0.087  17.295  15.948  1.00  1.00            
ATOM   1227   CA ASN A 163      -0.994  17.424  17.057  1.00  1.00            
ATOM   1228   CB ASN A 163      -1.814  18.721  17.077  1.00  1.00            
ATOM   1229   CG ASN A 163      -2.322  18.894  18.503  1.00  1.00            
ATOM   1230  OD1 ASN A 163      -1.986  18.114  19.393  1.00  1.00            
ATOM   1231  ND2 ASN A 163      -3.148  19.949  18.734  1.00  1.00            
ATOM   1232    C ASN A 163      -1.968  16.274  16.981  1.00  1.00            
ATOM   1233    O ASN A 163      -2.168  15.694  15.915  1.00  1.00            
ATOM   1234    N ARG A 164      -2.584  15.899  18.128  1.00  1.00            
ATOM   1235   CA ARG A 164      -3.452  14.747  18.191  1.00  1.00            
ATOM   1236   CB ARG A 164      -3.949  14.473  19.623  1.00  1.00            
ATOM   1237   CG ARG A 164      -2.817  14.152  20.604  1.00  1.00            
ATOM   1238   CD ARG A 164      -3.254  14.118  22.072  1.00  1.00            
ATOM   1239   NE ARG A 164      -2.040  13.837  22.893  1.00  1.00            
ATOM   1240   CZ ARG A 164      -1.841  14.484  24.079  1.00  1.00            
ATOM   1241  NH1 ARG A 164      -2.735  15.425  24.504  1.00  1.00            
ATOM   1242  NH2 ARG A 164      -0.748  14.189  24.842  1.00  1.00            
ATOM   1243    C ARG A 164      -4.656  14.880  17.319  1.00  1.00            
ATOM   1244    O ARG A 164      -4.862  14.069  16.416  1.00  1.00            
ATOM   1245    N ASP A 165      -5.476  15.921  17.541  1.00  1.00            
ATOM   1246   CA ASP A 165      -6.676  16.076  16.768  1.00  1.00            
ATOM   1247   CB ASP A 165      -7.847  15.233  17.307  1.00  1.00            
ATOM   1248   CG ASP A 165      -9.016  15.325  16.333  1.00  1.00            
ATOM   1249  OD1 ASP A 165      -8.847  14.886  15.164  1.00  1.00            
ATOM   1250  OD2 ASP A 165     -10.098  15.817  16.750  1.00  1.00            
ATOM   1251    C ASP A 165      -7.078  17.546  16.961  1.00  1.00            
ATOM   1252    O ASP A 165      -7.867  17.830  17.860  1.00  1.00            
ATOM   1253    N SER A 171      -6.563  18.517  16.143  1.00  1.00            
ATOM   1254   CA SER A 171      -6.827  19.950  16.309  1.00  1.00            
ATOM   1255   CB SER A 171      -6.154  20.543  17.560  1.00  1.00            
ATOM   1256   OG SER A 171      -6.685  19.952  18.738  1.00  1.00            
ATOM   1257    C SER A 171      -6.213  20.672  15.123  1.00  1.00            
ATOM   1258    O SER A 171      -6.682  20.533  13.995  1.00  1.00            
ATOM   1259    N LEU A 172      -5.131  21.463  15.368  1.00  1.00            
ATOM   1260   CA LEU A 172      -4.448  22.308  14.402  1.00  1.00            
ATOM   1261   CB LEU A 172      -3.198  22.987  14.988  1.00  1.00            
ATOM   1262   CG LEU A 172      -3.465  23.847  16.237  1.00  1.00            
ATOM   1263  CD1 LEU A 172      -2.197  24.605  16.665  1.00  1.00            
ATOM   1264  CD2 LEU A 172      -4.686  24.762  16.051  1.00  1.00            
ATOM   1265    C LEU A 172      -3.965  21.460  13.281  1.00  1.00            
ATOM   1266    O LEU A 172      -4.098  21.827  12.115  1.00  1.00            
ATOM   1267    N GLY A 173      -3.405  20.284  13.603  1.00  1.00            
ATOM   1268   CA GLY A 173      -2.814  19.504  12.561  1.00  1.00            
ATOM   1269    C GLY A 173      -1.368  19.564  12.892  1.00  1.00            
ATOM   1270    O GLY A 173      -0.967  19.268  14.017  1.00  1.00            
ATOM   1271    N GLY A 174      -0.533  19.957  11.921  4.00  1.00            
ATOM   1272   CA GLY A 174       0.850  20.071  12.248  4.00  1.00            
ATOM   1273    C GLY A 174       1.393  21.167  11.437  4.00  1.00            
ATOM   1274    O GLY A 174       0.719  21.705  10.564  4.00  1.00            
ATOM   1275    N GLN A 175       2.633  21.559  11.735  4.00  1.00            
ATOM   1276   CA GLN A 175       3.189  22.564  10.909  4.00  1.00            
ATOM   1277   CB GLN A 175       3.279  23.936  11.602  4.00  1.00            
ATOM   1278   CG GLN A 175       1.905  24.485  11.996  4.00  1.00            
ATOM   1279   CD GLN A 175       2.093  25.835  12.675  4.00  1.00            
ATOM   1280  OE1 GLN A 175       3.084  26.528  12.451  4.00  1.00            
ATOM   1281  NE2 GLN A 175       1.112  26.221  13.533  4.00  1.00            
ATOM   1282    C GLN A 175       4.577  22.104  10.583  4.00  1.00            
ATOM   1283    O GLN A 175       5.359  21.804  11.485  4.00  1.00            
ATOM   1284    N ILE A 176       4.927  22.020   9.283  4.00  1.00            
ATOM   1285   CA ILE A 176       6.262  21.597   8.974  4.00  1.00            
ATOM   1286   CB ILE A 176       6.386  20.589   7.860  4.00  1.00            
ATOM   1287  CG1 ILE A 176       7.826  20.044   7.825  4.00  1.00            
ATOM   1288  CG2 ILE A 176       5.910  21.210   6.536  4.00  1.00            
ATOM   1289  CD1 ILE A 176       7.996  18.810   6.941  4.00  1.00            
ATOM   1290    C ILE A 176       7.030  22.827   8.612  4.00  1.00            
ATOM   1291    O ILE A 176       6.652  23.573   7.710  4.00  1.00            
ATOM   1292    N VAL A 177       8.134  23.091   9.336  4.00  1.00            
ATOM   1293   CA VAL A 177       8.849  24.298   9.056  4.00  1.00            
ATOM   1294   CB VAL A 177       9.146  25.130  10.270  4.00  1.00            
ATOM   1295  CG1 VAL A 177      10.140  24.373  11.169  4.00  1.00            
ATOM   1296  CG2 VAL A 177       9.657  26.500   9.800  4.00  1.00            
ATOM   1297    C VAL A 177      10.143  23.957   8.423  4.00  1.00            
ATOM   1298    O VAL A 177      10.786  22.959   8.745  4.00  1.00            
ATOM   1299    N LEU A 178      10.521  24.809   7.464  4.00  1.00            
ATOM   1300   CA LEU A 178      11.747  24.722   6.748  4.00  1.00            
ATOM   1301   CB LEU A 178      11.506  25.002   5.247  4.00  1.00            
ATOM   1302   CG LEU A 178      12.706  24.962   4.280  4.00  1.00            
ATOM   1303  CD1 LEU A 178      12.224  25.257   2.850  4.00  1.00            
ATOM   1304  CD2 LEU A 178      13.830  25.923   4.686  4.00  1.00            
ATOM   1305    C LEU A 178      12.565  25.824   7.357  4.00  1.00            
ATOM   1306    O LEU A 178      12.016  26.856   7.740  4.00  1.00            
ATOM   1307    N GLY A 179      13.895  25.646   7.486  1.00  1.00            
ATOM   1308   CA GLY A 179      14.659  26.676   8.135  1.00  1.00            
ATOM   1309    C GLY A 179      14.519  26.424   9.607  1.00  1.00            
ATOM   1310    O GLY A 179      14.740  25.308  10.076  1.00  1.00            
ATOM   1311    N GLY A 180      14.158  27.458  10.388  1.00  1.00            
ATOM   1312   CA GLY A 180      14.092  27.267  11.808  1.00  1.00            
ATOM   1313    C GLY A 180      12.813  26.614  12.205  1.00  1.00            
ATOM   1314    O GLY A 180      11.869  26.495  11.424  1.00  1.00            
ATOM   1315    N SER A 181      12.778  26.174  13.479  1.00  1.00            
ATOM   1316   CA SER A 181      11.632  25.544  14.059  1.00  1.00            
ATOM   1317   CB SER A 181      11.978  24.667  15.277  1.00  1.00            
ATOM   1318   OG SER A 181      10.798  24.101  15.823  1.00  1.00            
ATOM   1319    C SER A 181      10.736  26.630  14.549  1.00  1.00            
ATOM   1320    O SER A 181      11.104  27.802  14.534  1.00  1.00            
ATOM   1321    N ASP A 182       9.510  26.260  14.969  1.00  1.00            
ATOM   1322   CA ASP A 182       8.616  27.256  15.497  1.00  1.00            
ATOM   1323   CB ASP A 182       7.245  27.290  14.807  1.00  1.00            
ATOM   1324   CG ASP A 182       7.476  27.805  13.393  1.00  1.00            
ATOM   1325  OD1 ASP A 182       8.318  28.728  13.237  1.00  1.00            
ATOM   1326  OD2 ASP A 182       6.821  27.282  12.452  1.00  1.00            
ATOM   1327    C ASP A 182       8.452  26.998  16.963  1.00  1.00            
ATOM   1328    O ASP A 182       7.942  25.968  17.403  1.00  1.00            
ATOM   1329    N PRO A 183       8.907  27.969  17.703  2.00  1.00            
ATOM   1330   CA PRO A 183       8.891  27.991  19.143  2.00  1.00            
ATOM   1331   CD PRO A 183       9.187  29.275  17.134  2.00  1.00            
ATOM   1332   CB PRO A 183       9.538  29.324  19.525  2.00  1.00            
ATOM   1333   CG PRO A 183       9.202  30.236  18.333  2.00  1.00            
ATOM   1334    C PRO A 183       7.538  27.866  19.771  2.00  1.00            
ATOM   1335    O PRO A 183       7.461  27.333  20.878  2.00  1.00            
ATOM   1336    N GLN A 184       6.453  28.351  19.126  2.00  1.00            
ATOM   1337   CA GLN A 184       5.174  28.253  19.775  2.00  1.00            
ATOM   1338   CB GLN A 184       3.996  28.784  18.938  2.00  1.00            
ATOM   1339   CG GLN A 184       3.996  30.294  18.676  2.00  1.00            
ATOM   1340   CD GLN A 184       4.645  30.552  17.324  2.00  1.00            
ATOM   1341  OE1 GLN A 184       5.867  30.531  17.188  2.00  1.00            
ATOM   1342  NE2 GLN A 184       3.800  30.810  16.289  2.00  1.00            
ATOM   1343    C GLN A 184       4.928  26.798  19.964  2.00  1.00            
ATOM   1344    O GLN A 184       4.391  26.370  20.984  2.00  1.00            
ATOM   1345    N HIS A 185       5.331  26.000  18.962  2.00  1.00            
ATOM   1346   CA HIS A 185       5.122  24.590  19.015  2.00  1.00            
ATOM   1347  ND1 HIS A 185       5.749  24.956  15.509  2.00  1.00            
ATOM   1348   CG HIS A 185       5.054  24.245  16.461  2.00  1.00            
ATOM   1349   CB HIS A 185       5.646  23.830  17.777  2.00  1.00            
ATOM   1350  NE2 HIS A 185       3.722  24.600  14.672  2.00  1.00            
ATOM   1351  CD2 HIS A 185       3.817  24.035  15.933  2.00  1.00            
ATOM   1352  CE1 HIS A 185       4.907  25.142  14.461  2.00  1.00            
ATOM   1353    C HIS A 185       5.902  24.040  20.172  2.00  1.00            
ATOM   1354    O HIS A 185       5.399  23.190  20.893  2.00  1.00            
ATOM   1355    N TYR A 186       7.133  24.509  20.448  4.00  1.00            
ATOM   1356   CA TYR A 186       7.854  23.754  21.440  4.00  1.00            
ATOM   1357   CB TYR A 186       9.210  23.221  20.940  4.00  1.00            
ATOM   1358   CG TYR A 186      10.024  24.373  20.458  4.00  1.00            
ATOM   1359  CD1 TYR A 186      10.664  25.205  21.347  4.00  1.00            
ATOM   1360  CD2 TYR A 186      10.155  24.608  19.109  4.00  1.00            
ATOM   1361  CE1 TYR A 186      11.417  26.263  20.893  4.00  1.00            
ATOM   1362  CE2 TYR A 186      10.906  25.664  18.650  4.00  1.00            
ATOM   1363   CZ TYR A 186      11.538  26.493  19.544  4.00  1.00            
ATOM   1364   OH TYR A 186      12.311  27.578  19.076  4.00  1.00            
ATOM   1365    C TYR A 186       8.086  24.484  22.709  4.00  1.00            
ATOM   1366    O TYR A 186       8.193  25.709  22.755  4.00  1.00            
ATOM   1367    N GLU A 187       8.123  23.683  23.794  4.00  1.00            
ATOM   1368   CA GLU A 187       8.240  24.201  25.117  4.00  1.00            
ATOM   1369   CB GLU A 187       8.038  23.177  26.250  4.00  1.00            
ATOM   1370   CG GLU A 187       8.086  23.867  27.620  4.00  1.00            
ATOM   1371   CD GLU A 187       7.886  22.844  28.725  4.00  1.00            
ATOM   1372  OE1 GLU A 187       7.918  21.626  28.414  4.00  1.00            
ATOM   1373  OE2 GLU A 187       7.698  23.266  29.898  4.00  1.00            
ATOM   1374    C GLU A 187       9.546  24.855  25.409  4.00  1.00            
ATOM   1375    O GLU A 187       9.580  26.000  25.858  4.00  1.00            
ATOM   1376    N GLY A 188      10.665  24.166  25.141  4.00  1.00            
ATOM   1377   CA GLY A 188      11.914  24.733  25.546  4.00  1.00            
ATOM   1378    C GLY A 188      12.921  24.228  24.590  4.00  1.00            
ATOM   1379    O GLY A 188      12.586  23.656  23.554  4.00  1.00            
ATOM   1380    N ASN A 189      14.201  24.429  24.925  4.00  1.00            
ATOM   1381   CA ASN A 189      15.199  23.979  24.021  4.00  1.00            
ATOM   1382   CB ASN A 189      16.624  24.453  24.337  4.00  1.00            
ATOM   1383   CG ASN A 189      16.774  25.818  23.685  4.00  1.00            
ATOM   1384  OD1 ASN A 189      17.019  25.913  22.483  4.00  1.00            
ATOM   1385  ND2 ASN A 189      16.604  26.905  24.483  4.00  1.00            
ATOM   1386    C ASN A 189      15.178  22.495  23.957  4.00  1.00            
ATOM   1387    O ASN A 189      14.587  21.815  24.794  4.00  1.00            
ATOM   1388    N PHE A 190      15.832  21.974  22.905  4.00  1.00            
ATOM   1389   CA PHE A 190      15.794  20.588  22.566  4.00  1.00            
ATOM   1390   CB PHE A 190      15.904  20.360  21.048  4.00  1.00            
ATOM   1391   CG PHE A 190      14.808  21.080  20.337  4.00  1.00            
ATOM   1392  CD1 PHE A 190      14.801  22.455  20.286  4.00  1.00            
ATOM   1393  CD2 PHE A 190      13.815  20.387  19.685  4.00  1.00            
ATOM   1394  CE1 PHE A 190      13.803  23.130  19.623  4.00  1.00            
ATOM   1395  CE2 PHE A 190      12.814  21.054  19.019  4.00  1.00            
ATOM   1396   CZ PHE A 190      12.805  22.429  18.989  4.00  1.00            
ATOM   1397    C PHE A 190      16.969  19.857  23.124  4.00  1.00            
ATOM   1398    O PHE A 190      17.998  20.440  23.462  4.00  1.00            
ATOM   1399    N HIS A 191      16.793  18.528  23.254  4.00  1.00            
ATOM   1400   CA HIS A 191      17.848  17.617  23.582  4.00  1.00            
ATOM   1401  ND1 HIS A 191      17.437  17.017  26.895  4.00  1.00            
ATOM   1402   CG HIS A 191      16.746  16.895  25.710  4.00  1.00            
ATOM   1403   CB HIS A 191      17.355  16.428  24.421  4.00  1.00            
ATOM   1404  NE2 HIS A 191      15.356  17.694  27.299  4.00  1.00            
ATOM   1405  CD2 HIS A 191      15.477  17.310  25.976  4.00  1.00            
ATOM   1406  CE1 HIS A 191      16.559  17.501  27.811  4.00  1.00            
ATOM   1407    C HIS A 191      18.262  17.122  22.236  4.00  1.00            
ATOM   1408    O HIS A 191      17.420  16.984  21.349  4.00  1.00            
ATOM   1409    N TYR A 192      19.563  16.861  22.015  4.00  1.00            
ATOM   1410   CA TYR A 192      19.910  16.489  20.675  4.00  1.00            
ATOM   1411   CB TYR A 192      20.692  17.574  19.914  4.00  1.00            
ATOM   1412   CG TYR A 192      21.807  18.051  20.775  4.00  1.00            
ATOM   1413  CD1 TYR A 192      22.982  17.344  20.884  4.00  1.00            
ATOM   1414  CD2 TYR A 192      21.668  19.229  21.470  4.00  1.00            
ATOM   1415  CE1 TYR A 192      24.000  17.810  21.685  4.00  1.00            
ATOM   1416  CE2 TYR A 192      22.679  19.699  22.270  4.00  1.00            
ATOM   1417   CZ TYR A 192      23.850  18.988  22.378  4.00  1.00            
ATOM   1418   OH TYR A 192      24.891  19.470  23.199  4.00  1.00            
ATOM   1419    C TYR A 192      20.652  15.197  20.619  4.00  1.00            
ATOM   1420    O TYR A 192      21.365  14.820  21.548  4.00  1.00            
ATOM   1421    N ILE A 193      20.460  14.473  19.494  4.00  1.00            
ATOM   1422   CA ILE A 193      21.076  13.199  19.263  4.00  1.00            
ATOM   1423   CB ILE A 193      20.090  12.058  19.252  4.00  1.00            
ATOM   1424  CG1 ILE A 193      19.418  11.930  20.630  4.00  1.00            
ATOM   1425  CG2 ILE A 193      20.807  10.768  18.824  4.00  1.00            
ATOM   1426  CD1 ILE A 193      18.284  10.907  20.664  4.00  1.00            
ATOM   1427    C ILE A 193      21.769  13.253  17.934  4.00  1.00            
ATOM   1428    O ILE A 193      21.395  14.036  17.062  4.00  1.00            
ATOM   1429    N ASN A 194      22.825  12.426  17.759  4.00  1.00            
ATOM   1430   CA ASN A 194      23.603  12.453  16.555  4.00  1.00            
ATOM   1431   CB ASN A 194      25.116  12.485  16.821  4.00  1.00            
ATOM   1432   CG ASN A 194      25.417  13.774  17.571  4.00  1.00            
ATOM   1433  OD1 ASN A 194      24.701  14.765  17.439  4.00  1.00            
ATOM   1434  ND2 ASN A 194      26.505  13.764  18.387  4.00  1.00            
ATOM   1435    C ASN A 194      23.321  11.232  15.748  4.00  1.00            
ATOM   1436    O ASN A 194      22.981  10.178  16.281  4.00  1.00            
ATOM   1437    N LEU A 195      23.438  11.368  14.413  1.00  1.00            
ATOM   1438   CA LEU A 195      23.263  10.231  13.564  1.00  1.00            
ATOM   1439   CB LEU A 195      23.269  10.557  12.058  1.00  1.00            
ATOM   1440   CG LEU A 195      22.009  11.277  11.545  1.00  1.00            
ATOM   1441  CD1 LEU A 195      22.107  11.559  10.036  1.00  1.00            
ATOM   1442  CD2 LEU A 195      20.740  10.480  11.889  1.00  1.00            
ATOM   1443    C LEU A 195      24.446   9.361  13.808  1.00  1.00            
ATOM   1444    O LEU A 195      25.557   9.856  13.997  1.00  1.00            
ATOM   1445    N ILE A 196      24.237   8.033  13.840  1.00  1.00            
ATOM   1446   CA ILE A 196      25.382   7.193  13.994  1.00  1.00            
ATOM   1447   CB ILE A 196      25.055   5.731  14.041  1.00  1.00            
ATOM   1448  CG1 ILE A 196      24.199   5.432  15.284  1.00  1.00            
ATOM   1449  CG2 ILE A 196      26.378   4.948  14.003  1.00  1.00            
ATOM   1450  CD1 ILE A 196      23.618   4.020  15.309  1.00  1.00            
ATOM   1451    C ILE A 196      26.179   7.480  12.777  1.00  1.00            
ATOM   1452    O ILE A 196      27.394   7.668  12.839  1.00  1.00            
ATOM   1453    N LYS A 197      25.482   7.542  11.627  1.00  1.00            
ATOM   1454   CA LYS A 197      26.149   7.907  10.425  1.00  1.00            
ATOM   1455   CB LYS A 197      26.839   6.713   9.739  1.00  1.00            
ATOM   1456   CG LYS A 197      25.939   5.526   9.400  1.00  1.00            
ATOM   1457   CD LYS A 197      26.729   4.393   8.746  1.00  1.00            
ATOM   1458   CE LYS A 197      28.000   4.874   8.041  1.00  1.00            
ATOM   1459   NZ LYS A 197      28.958   3.756   7.891  1.00  1.00            
ATOM   1460    C LYS A 197      25.188   8.608   9.539  1.00  1.00            
ATOM   1461    O LYS A 197      24.002   8.287   9.493  1.00  1.00            
ATOM   1462    N THR A 198      25.704   9.617   8.817  3.00  1.00            
ATOM   1463   CA THR A 198      24.880  10.419   7.974  3.00  1.00            
ATOM   1464   CB THR A 198      25.599  11.631   7.445  3.00  1.00            
ATOM   1465  OG1 THR A 198      26.056  12.424   8.529  3.00  1.00            
ATOM   1466  CG2 THR A 198      24.649  12.460   6.560  3.00  1.00            
ATOM   1467    C THR A 198      24.457   9.552   6.827  3.00  1.00            
ATOM   1468    O THR A 198      25.042   8.498   6.585  3.00  1.00            
ATOM   1469    N GLY A 199      23.398   9.975   6.108  3.00  1.00            
ATOM   1470   CA GLY A 199      22.888   9.243   4.985  3.00  1.00            
ATOM   1471    C GLY A 199      21.577   8.643   5.379  3.00  1.00            
ATOM   1472    O GLY A 199      20.711   8.426   4.535  3.00  1.00            
ATOM   1473    N VAL A 200      21.393   8.358   6.681  1.00  1.00            
ATOM   1474   CA VAL A 200      20.137   7.828   7.124  1.00  1.00            
ATOM   1475   CB VAL A 200      20.165   6.349   7.381  1.00  1.00            
ATOM   1476  CG1 VAL A 200      21.153   6.065   8.525  1.00  1.00            
ATOM   1477  CG2 VAL A 200      18.730   5.874   7.659  1.00  1.00            
ATOM   1478    C VAL A 200      19.830   8.507   8.412  1.00  1.00            
ATOM   1479    O VAL A 200      20.731   8.913   9.144  1.00  1.00            
ATOM   1480    N TRP A 201      18.531   8.663   8.716  1.00  1.00            
ATOM   1481   CA TRP A 201      18.178   9.307   9.940  1.00  1.00            
ATOM   1482   CB TRP A 201      16.837  10.037   9.805  1.00  1.00            
ATOM   1483   CG TRP A 201      16.937  11.159   8.797  1.00  1.00            
ATOM   1484  CD2 TRP A 201      17.381  12.487   9.107  1.00  1.00            
ATOM   1485  CD1 TRP A 201      16.687  11.138   7.457  1.00  1.00            
ATOM   1486  NE1 TRP A 201      16.943  12.372   6.910  1.00  1.00            
ATOM   1487  CE2 TRP A 201      17.375  13.212   7.915  1.00  1.00            
ATOM   1488  CE3 TRP A 201      17.770  13.057  10.286  1.00  1.00            
ATOM   1489  CZ2 TRP A 201      17.759  14.522   7.882  1.00  1.00            
ATOM   1490  CZ3 TRP A 201      18.152  14.379  10.251  1.00  1.00            
ATOM   1491  CH2 TRP A 201      18.147  15.096   9.073  1.00  1.00            
ATOM   1492    C TRP A 201      18.105   8.204  10.950  1.00  1.00            
ATOM   1493    O TRP A 201      17.094   7.510  11.051  1.00  1.00            
ATOM   1494    N GLN A 202      19.206   8.009  11.714  4.00  1.00            
ATOM   1495   CA GLN A 202      19.265   6.929  12.660  4.00  1.00            
ATOM   1496   CB GLN A 202      20.243   5.799  12.283  4.00  1.00            
ATOM   1497   CG GLN A 202      21.713   6.230  12.293  4.00  1.00            
ATOM   1498   CD GLN A 202      22.581   4.982  12.182  4.00  1.00            
ATOM   1499  OE1 GLN A 202      23.625   4.989  11.531  4.00  1.00            
ATOM   1500  NE2 GLN A 202      22.146   3.882  12.852  4.00  1.00            
ATOM   1501    C GLN A 202      19.743   7.438  13.981  4.00  1.00            
ATOM   1502    O GLN A 202      20.527   8.383  14.055  4.00  1.00            
ATOM   1503    N ILE A 203      19.246   6.818  15.071  4.00  1.00            
ATOM   1504   CA ILE A 203      19.694   7.151  16.389  4.00  1.00            
ATOM   1505   CB ILE A 203      18.701   7.925  17.208  4.00  1.00            
ATOM   1506  CG1 ILE A 203      18.438   9.297  16.566  4.00  1.00            
ATOM   1507  CG2 ILE A 203      19.236   8.010  18.647  4.00  1.00            
ATOM   1508  CD1 ILE A 203      17.280  10.064  17.202  4.00  1.00            
ATOM   1509    C ILE A 203      19.967   5.869  17.108  4.00  1.00            
ATOM   1510    O ILE A 203      19.217   4.903  16.974  4.00  1.00            
ATOM   1511    N GLN A 204      21.073   5.816  17.878  4.00  1.00            
ATOM   1512   CA GLN A 204      21.326   4.621  18.628  4.00  1.00            
ATOM   1513   CB GLN A 204      22.784   4.454  19.096  4.00  1.00            
ATOM   1514   CG GLN A 204      23.009   3.158  19.879  4.00  1.00            
ATOM   1515   CD GLN A 204      24.479   3.061  20.267  4.00  1.00            
ATOM   1516  OE1 GLN A 204      24.863   2.222  21.080  4.00  1.00            
ATOM   1517  NE2 GLN A 204      25.329   3.941  19.671  4.00  1.00            
ATOM   1518    C GLN A 204      20.444   4.725  19.842  4.00  1.00            
ATOM   1519    O GLN A 204      20.411   5.770  20.490  4.00  1.00            
ATOM   1520    N MET A 205      19.685   3.658  20.177  4.00  1.00            
ATOM   1521   CA MET A 205      18.784   3.738  21.302  4.00  1.00            
ATOM   1522   CB MET A 205      17.362   3.216  21.031  4.00  1.00            
ATOM   1523   CG MET A 205      16.463   3.320  22.267  4.00  1.00            
ATOM   1524   SD MET A 205      14.851   2.489  22.131  4.00  1.00            
ATOM   1525   CE MET A 205      14.073   3.766  21.102  4.00  1.00            
ATOM   1526    C MET A 205      19.314   2.900  22.413  4.00  1.00            
ATOM   1527    O MET A 205      19.718   1.757  22.215  4.00  1.00            
ATOM   1528    N LYS A 206      19.346   3.484  23.623  1.00  1.00            
ATOM   1529   CA LYS A 206      19.851   2.807  24.776  1.00  1.00            
ATOM   1530   CB LYS A 206      19.951   3.752  25.986  1.00  1.00            
ATOM   1531   CG LYS A 206      20.939   4.903  25.785  1.00  1.00            
ATOM   1532   CD LYS A 206      20.742   6.058  26.770  1.00  1.00            
ATOM   1533   CE LYS A 206      21.808   7.150  26.659  1.00  1.00            
ATOM   1534   NZ LYS A 206      21.809   7.722  25.295  1.00  1.00            
ATOM   1535    C LYS A 206      18.971   1.684  25.204  1.00  1.00            
ATOM   1536    O LYS A 206      19.426   0.549  25.335  1.00  1.00            
ATOM   1537    N GLY A 207      17.670   1.962  25.415  1.00  1.00            
ATOM   1538   CA GLY A 207      16.851   0.905  25.924  1.00  1.00            
ATOM   1539    C GLY A 207      15.439   1.366  25.989  1.00  1.00            
ATOM   1540    O GLY A 207      15.154   2.542  26.206  1.00  1.00            
ATOM   1541    N VAL A 208      14.512   0.409  25.824  4.00  1.00            
ATOM   1542   CA VAL A 208      13.115   0.694  25.883  4.00  1.00            
ATOM   1543   CB VAL A 208      12.309  -0.108  24.904  4.00  1.00            
ATOM   1544  CG1 VAL A 208      10.821   0.224  25.095  4.00  1.00            
ATOM   1545  CG2 VAL A 208      12.837   0.172  23.487  4.00  1.00            
ATOM   1546    C VAL A 208      12.670   0.290  27.253  4.00  1.00            
ATOM   1547    O VAL A 208      13.317  -0.530  27.904  4.00  1.00            
ATOM   1548    N SER A 209      11.562   0.875  27.745  4.00  1.00            
ATOM   1549   CA SER A 209      11.153   0.534  29.072  4.00  1.00            
ATOM   1550   CB SER A 209      11.601   1.566  30.117  4.00  1.00            
ATOM   1551   OG SER A 209      13.020   1.611  30.168  4.00  1.00            
ATOM   1552    C SER A 209       9.674   0.463  29.142  4.00  1.00            
ATOM   1553    O SER A 209       8.942   0.909  28.259  4.00  1.00            
ATOM   1554    N VAL A 210       9.232  -0.161  30.240  4.00  1.00            
ATOM   1555   CA VAL A 210       7.877  -0.265  30.661  4.00  1.00            
ATOM   1556   CB VAL A 210       7.443  -1.663  30.968  4.00  1.00            
ATOM   1557  CG1 VAL A 210       7.490  -2.485  29.670  4.00  1.00            
ATOM   1558  CG2 VAL A 210       8.341  -2.211  32.089  4.00  1.00            
ATOM   1559    C VAL A 210       7.986   0.471  31.959  4.00  1.00            
ATOM   1560    O VAL A 210       8.968   1.180  32.168  4.00  1.00            
ATOM   1561    N GLY A 211       7.010   0.368  32.870  3.00  1.00            
ATOM   1562   CA GLY A 211       7.161   1.178  34.045  3.00  1.00            
ATOM   1563    C GLY A 211       8.397   0.798  34.832  3.00  1.00            
ATOM   1564    O GLY A 211       8.517  -0.319  35.333  3.00  1.00            
ATOM   1565    N SER A 212       9.345   1.760  34.956  3.00  1.00            
ATOM   1566   CA SER A 212      10.527   1.730  35.791  3.00  1.00            
ATOM   1567   CB SER A 212      10.203   1.648  37.291  3.00  1.00            
ATOM   1568   OG SER A 212       9.626   0.387  37.595  3.00  1.00            
ATOM   1569    C SER A 212      11.445   0.583  35.482  3.00  1.00            
ATOM   1570    O SER A 212      12.342   0.303  36.275  3.00  1.00            
ATOM   1571    N SER A 213      11.307  -0.098  34.330  4.00  1.00            
ATOM   1572   CA SER A 213      12.210  -1.197  34.097  4.00  1.00            
ATOM   1573   CB SER A 213      11.544  -2.572  34.263  4.00  1.00            
ATOM   1574   OG SER A 213      11.076  -2.733  35.594  4.00  1.00            
ATOM   1575    C SER A 213      12.647  -1.098  32.659  4.00  1.00            
ATOM   1576    O SER A 213      11.922  -0.547  31.835  4.00  1.00            
ATOM   1577    N THR A 214      13.855  -1.613  32.319  4.00  1.00            
ATOM   1578   CA THR A 214      14.325  -1.546  30.954  4.00  1.00            
ATOM   1579   CB THR A 214      15.731  -1.035  30.851  4.00  1.00            
ATOM   1580  OG1 THR A 214      15.815   0.270  31.406  4.00  1.00            
ATOM   1581  CG2 THR A 214      16.152  -1.013  29.372  4.00  1.00            
ATOM   1582    C THR A 214      14.310  -2.927  30.382  4.00  1.00            
ATOM   1583    O THR A 214      15.327  -3.619  30.355  4.00  1.00            
ATOM   1584    N LEU A 215      13.126  -3.357  29.910  4.00  1.00            
ATOM   1585   CA LEU A 215      12.914  -4.675  29.390  4.00  1.00            
ATOM   1586   CB LEU A 215      11.405  -4.984  29.269  4.00  1.00            
ATOM   1587   CG LEU A 215      11.032  -6.464  29.032  4.00  1.00            
ATOM   1588  CD1 LEU A 215      11.538  -6.999  27.684  4.00  1.00            
ATOM   1589  CD2 LEU A 215      11.450  -7.333  30.228  4.00  1.00            
ATOM   1590    C LEU A 215      13.547  -4.884  28.052  4.00  1.00            
ATOM   1591    O LEU A 215      14.198  -5.903  27.823  4.00  1.00            
ATOM   1592    N LEU A 216      13.398  -3.914  27.132  4.00  1.00            
ATOM   1593   CA LEU A 216      13.764  -4.199  25.775  4.00  1.00            
ATOM   1594   CB LEU A 216      12.615  -3.900  24.790  4.00  1.00            
ATOM   1595   CG LEU A 216      11.317  -4.695  25.056  4.00  1.00            
ATOM   1596  CD1 LEU A 216      10.701  -4.348  26.422  4.00  1.00            
ATOM   1597  CD2 LEU A 216      10.305  -4.512  23.915  4.00  1.00            
ATOM   1598    C LEU A 216      14.899  -3.351  25.357  4.00  1.00            
ATOM   1599    O LEU A 216      15.227  -2.338  25.971  4.00  1.00            
ATOM   1600    N CYS A 217      15.542  -3.811  24.275  1.00  1.00            
ATOM   1601   CA CYS A 217      16.588  -3.080  23.656  1.00  1.00            
ATOM   1602   CB CYS A 217      16.119  -1.718  23.115  1.00  1.00            
ATOM   1603   SG CYS A 217      14.825  -1.877  21.847  1.00  1.00            
ATOM   1604    C CYS A 217      17.661  -2.836  24.636  1.00  1.00            
ATOM   1605    O CYS A 217      18.360  -1.826  24.578  1.00  1.00            
ATOM   1606    N GLU A 218      17.822  -3.770  25.577  3.00  1.00            
ATOM   1607   CA GLU A 218      18.932  -3.598  26.439  3.00  1.00            
ATOM   1608   CB GLU A 218      18.968  -4.635  27.569  3.00  1.00            
ATOM   1609   CG GLU A 218      17.819  -4.437  28.560  3.00  1.00            
ATOM   1610   CD GLU A 218      17.698  -5.693  29.405  3.00  1.00            
ATOM   1611  OE1 GLU A 218      17.864  -6.804  28.835  3.00  1.00            
ATOM   1612  OE2 GLU A 218      17.426  -5.560  30.628  3.00  1.00            
ATOM   1613    C GLU A 218      20.090  -3.814  25.521  3.00  1.00            
ATOM   1614    O GLU A 218      19.964  -4.502  24.510  3.00  1.00            
ATOM   1615    N ASP A 219      21.245  -3.211  25.839  3.00  1.00            
ATOM   1616   CA ASP A 219      22.405  -3.325  25.007  3.00  1.00            
ATOM   1617   CB ASP A 219      22.693  -4.768  24.557  3.00  1.00            
ATOM   1618   CG ASP A 219      23.151  -5.581  25.757  3.00  1.00            
ATOM   1619  OD1 ASP A 219      23.657  -4.968  26.735  3.00  1.00            
ATOM   1620  OD2 ASP A 219      23.001  -6.831  25.708  3.00  1.00            
ATOM   1621    C ASP A 219      22.265  -2.507  23.748  3.00  1.00            
ATOM   1622    O ASP A 219      23.076  -2.650  22.836  3.00  1.00            
ATOM   1623    N GLY A 220      21.255  -1.618  23.649  1.00  1.00            
ATOM   1624   CA GLY A 220      21.204  -0.713  22.525  1.00  1.00            
ATOM   1625    C GLY A 220      20.504  -1.325  21.345  1.00  1.00            
ATOM   1626    O GLY A 220      20.434  -2.545  21.207  1.00  1.00            
ATOM   1627    N CYS A 221      19.976  -0.452  20.452  4.00  1.00            
ATOM   1628   CA CYS A 221      19.318  -0.865  19.240  4.00  1.00            
ATOM   1629   CB CYS A 221      17.848  -1.268  19.441  4.00  1.00            
ATOM   1630   SG CYS A 221      17.678  -2.777  20.440  4.00  1.00            
ATOM   1631    C CYS A 221      19.349   0.281  18.281  4.00  1.00            
ATOM   1632    O CYS A 221      19.632   1.414  18.665  4.00  1.00            
ATOM   1633    N LEU A 222      19.072   0.007  16.990  4.00  1.00            
ATOM   1634   CA LEU A 222      19.058   1.076  16.037  4.00  1.00            
ATOM   1635   CB LEU A 222      19.439   0.667  14.602  4.00  1.00            
ATOM   1636   CG LEU A 222      20.918   0.264  14.446  4.00  1.00            
ATOM   1637  CD1 LEU A 222      21.236  -1.038  15.198  4.00  1.00            
ATOM   1638  CD2 LEU A 222      21.330   0.225  12.967  4.00  1.00            
ATOM   1639    C LEU A 222      17.671   1.635  16.012  4.00  1.00            
ATOM   1640    O LEU A 222      16.691   0.893  15.954  4.00  1.00            
ATOM   1641    N ALA A 223      17.562   2.979  16.084  4.00  1.00            
ATOM   1642   CA ALA A 223      16.287   3.636  16.066  4.00  1.00            
ATOM   1643   CB ALA A 223      16.028   4.505  17.309  4.00  1.00            
ATOM   1644    C ALA A 223      16.283   4.541  14.870  4.00  1.00            
ATOM   1645    O ALA A 223      17.298   5.147  14.537  4.00  1.00            
ATOM   1646    N LEU A 224      15.133   4.626  14.172  4.00  1.00            
ATOM   1647   CA LEU A 224      15.014   5.479  13.023  4.00  1.00            
ATOM   1648   CB LEU A 224      14.406   4.772  11.802  4.00  1.00            
ATOM   1649   CG LEU A 224      15.226   3.543  11.365  4.00  1.00            
ATOM   1650  CD1 LEU A 224      14.648   2.901  10.093  4.00  1.00            
ATOM   1651  CD2 LEU A 224      16.725   3.872  11.262  4.00  1.00            
ATOM   1652    C LEU A 224      14.084   6.561  13.435  4.00  1.00            
ATOM   1653    O LEU A 224      13.282   6.371  14.346  4.00  1.00            
ATOM   1654    N VAL A 225      14.215   7.762  12.848  4.00  1.00            
ATOM   1655   CA VAL A 225      13.203   8.718  13.165  4.00  1.00            
ATOM   1656   CB VAL A 225      13.709  10.056  13.605  4.00  1.00            
ATOM   1657  CG1 VAL A 225      12.501  10.976  13.851  4.00  1.00            
ATOM   1658  CG2 VAL A 225      14.602   9.855  14.840  4.00  1.00            
ATOM   1659    C VAL A 225      12.436   8.891  11.890  4.00  1.00            
ATOM   1660    O VAL A 225      12.902   9.560  10.969  4.00  1.00            
ATOM   1661    N ASP A 226      11.236   8.279  11.791  1.00  1.00            
ATOM   1662   CA ASP A 226      10.507   8.380  10.557  1.00  1.00            
ATOM   1663   CB ASP A 226      10.328   7.042   9.824  1.00  1.00            
ATOM   1664   CG ASP A 226      11.666   6.757   9.157  1.00  1.00            
ATOM   1665  OD1 ASP A 226      12.429   7.739   8.947  1.00  1.00            
ATOM   1666  OD2 ASP A 226      11.946   5.570   8.845  1.00  1.00            
ATOM   1667    C ASP A 226       9.173   9.006  10.799  1.00  1.00            
ATOM   1668    O ASP A 226       8.305   8.430  11.453  1.00  1.00            
ATOM   1669    N THR A 227       9.004  10.237  10.276  3.00  1.00            
ATOM   1670   CA THR A 227       7.780  10.981  10.364  3.00  1.00            
ATOM   1671   CB THR A 227       7.922  12.391   9.881  3.00  1.00            
ATOM   1672  OG1 THR A 227       6.728  13.119  10.120  3.00  1.00            
ATOM   1673  CG2 THR A 227       8.255  12.363   8.382  3.00  1.00            
ATOM   1674    C THR A 227       6.771  10.294   9.533  3.00  1.00            
ATOM   1675    O THR A 227       5.591  10.230   9.874  3.00  1.00            
ATOM   1676    N GLY A 228       7.246   9.727   8.420  3.00  1.00            
ATOM   1677   CA GLY A 228       6.374   9.133   7.476  3.00  1.00            
ATOM   1678    C GLY A 228       5.614   8.023   8.104  3.00  1.00            
ATOM   1679    O GLY A 228       4.427   7.848   7.837  3.00  1.00            
ATOM   1680    N ALA A 229       6.271   7.230   8.957  1.00  1.00            
ATOM   1681   CA ALA A 229       5.554   6.106   9.463  1.00  1.00            
ATOM   1682   CB ALA A 229       6.422   5.127  10.275  1.00  1.00            
ATOM   1683    C ALA A 229       4.453   6.545  10.344  1.00  1.00            
ATOM   1684    O ALA A 229       4.570   7.507  11.101  1.00  1.00            
ATOM   1685    N SER A 230       3.323   5.831  10.223  1.00  1.00            
ATOM   1686   CA SER A 230       2.265   6.036  11.148  1.00  1.00            
ATOM   1687   CB SER A 230       0.850   5.903  10.553  1.00  1.00            
ATOM   1688   OG SER A 230       0.622   4.576  10.100  1.00  1.00            
ATOM   1689    C SER A 230       2.469   4.905  12.085  1.00  1.00            
ATOM   1690    O SER A 230       2.506   3.752  11.657  1.00  1.00            
ATOM   1691    N TYR A 231       2.687   5.228  13.373  1.00  1.00            
ATOM   1692   CA TYR A 231       2.808   4.241  14.402  1.00  1.00            
ATOM   1693   CB TYR A 231       1.925   2.996  14.201  1.00  1.00            
ATOM   1694   CG TYR A 231       0.545   3.546  14.108  1.00  1.00            
ATOM   1695  CD1 TYR A 231      -0.101   3.962  15.242  1.00  1.00            
ATOM   1696  CD2 TYR A 231      -0.103   3.662  12.900  1.00  1.00            
ATOM   1697  CE1 TYR A 231      -1.371   4.482  15.190  1.00  1.00            
ATOM   1698  CE2 TYR A 231      -1.376   4.181  12.836  1.00  1.00            
ATOM   1699   CZ TYR A 231      -2.015   4.592  13.983  1.00  1.00            
ATOM   1700   OH TYR A 231      -3.321   5.125  13.926  1.00  1.00            
ATOM   1701    C TYR A 231       4.213   3.829  14.657  1.00  1.00            
ATOM   1702    O TYR A 231       5.023   3.653  13.748  1.00  1.00            
ATOM   1703    N ILE A 232       4.512   3.695  15.963  4.00  1.00            
ATOM   1704   CA ILE A 232       5.776   3.256  16.467  4.00  1.00            
ATOM   1705   CB ILE A 232       5.746   2.933  17.935  4.00  1.00            
ATOM   1706  CG1 ILE A 232       5.217   4.102  18.779  4.00  1.00            
ATOM   1707  CG2 ILE A 232       7.144   2.434  18.336  4.00  1.00            
ATOM   1708  CD1 ILE A 232       4.900   3.715  20.223  4.00  1.00            
ATOM   1709    C ILE A 232       5.965   1.895  15.863  4.00  1.00            
ATOM   1710    O ILE A 232       5.003   1.140  15.741  4.00  1.00            
ATOM   1711    N SER A 233       7.196   1.538  15.442  4.00  1.00            
ATOM   1712   CA SER A 233       7.384   0.214  14.913  4.00  1.00            
ATOM   1713   CB SER A 233       7.748   0.191  13.419  4.00  1.00            
ATOM   1714   OG SER A 233       7.922  -1.148  12.978  4.00  1.00            
ATOM   1715    C SER A 233       8.522  -0.416  15.646  4.00  1.00            
ATOM   1716    O SER A 233       9.410   0.270  16.151  4.00  1.00            
ATOM   1717    N GLY A 234       8.504  -1.760  15.732  4.00  1.00            
ATOM   1718   CA GLY A 234       9.557  -2.475  16.390  4.00  1.00            
ATOM   1719    C GLY A 234       9.714  -3.765  15.651  4.00  1.00            
ATOM   1720    O GLY A 234       8.812  -4.186  14.926  4.00  1.00            
ATOM   1721    N SER A 235      10.871  -4.438  15.812  1.00  1.00            
ATOM   1722   CA SER A 235      11.030  -5.705  15.160  1.00  1.00            
ATOM   1723   CB SER A 235      12.388  -6.378  15.439  1.00  1.00            
ATOM   1724   OG SER A 235      12.524  -6.659  16.824  1.00  1.00            
ATOM   1725    C SER A 235       9.948  -6.551  15.759  1.00  1.00            
ATOM   1726    O SER A 235       9.453  -6.245  16.840  1.00  1.00            
ATOM   1727    N THR A 236       9.529  -7.629  15.068  2.00  1.00            
ATOM   1728   CA THR A 236       8.418  -8.409  15.544  2.00  1.00            
ATOM   1729   CB THR A 236       8.018  -9.509  14.603  2.00  1.00            
ATOM   1730  OG1 THR A 236       6.809 -10.108  15.043  2.00  1.00            
ATOM   1731  CG2 THR A 236       9.140 -10.556  14.537  2.00  1.00            
ATOM   1732    C THR A 236       8.734  -9.030  16.867  2.00  1.00            
ATOM   1733    O THR A 236       7.886  -9.053  17.758  2.00  1.00            
ATOM   1734    N SER A 237       9.969  -9.535  17.045  2.00  1.00            
ATOM   1735   CA SER A 237      10.281 -10.234  18.258  2.00  1.00            
ATOM   1736   CB SER A 237      11.749 -10.696  18.316  2.00  1.00            
ATOM   1737   OG SER A 237      12.616  -9.573  18.370  2.00  1.00            
ATOM   1738    C SER A 237      10.037  -9.330  19.430  2.00  1.00            
ATOM   1739    O SER A 237       9.306  -9.687  20.352  2.00  1.00            
ATOM   1740    N SER A 238      10.624  -8.121  19.403  2.00  1.00            
ATOM   1741   CA SER A 238      10.539  -7.196  20.499  2.00  1.00            
ATOM   1742   CB SER A 238      11.530  -6.031  20.344  2.00  1.00            
ATOM   1743   OG SER A 238      11.428  -5.153  21.452  2.00  1.00            
ATOM   1744    C SER A 238       9.159  -6.624  20.636  2.00  1.00            
ATOM   1745    O SER A 238       8.725  -6.340  21.751  2.00  1.00            
ATOM   1746    N ILE A 239       8.414  -6.446  19.525  2.00  1.00            
ATOM   1747   CA ILE A 239       7.109  -5.848  19.642  2.00  1.00            
ATOM   1748   CB ILE A 239       6.385  -5.676  18.331  2.00  1.00            
ATOM   1749  CG1 ILE A 239       5.178  -4.746  18.525  2.00  1.00            
ATOM   1750  CG2 ILE A 239       6.007  -7.056  17.771  2.00  1.00            
ATOM   1751  CD1 ILE A 239       5.572  -3.313  18.881  2.00  1.00            
ATOM   1752    C ILE A 239       6.308  -6.750  20.522  2.00  1.00            
ATOM   1753    O ILE A 239       5.520  -6.297  21.350  2.00  1.00            
ATOM   1754    N GLU A 240       6.515  -8.069  20.356  2.00  1.00            
ATOM   1755   CA GLU A 240       5.781  -9.070  21.070  2.00  1.00            
ATOM   1756   CB GLU A 240       6.128 -10.485  20.579  2.00  1.00            
ATOM   1757   CG GLU A 240       5.691 -10.710  19.128  2.00  1.00            
ATOM   1758   CD GLU A 240       6.091 -12.114  18.704  2.00  1.00            
ATOM   1759  OE1 GLU A 240       7.283 -12.473  18.899  2.00  1.00            
ATOM   1760  OE2 GLU A 240       5.211 -12.847  18.180  2.00  1.00            
ATOM   1761    C GLU A 240       6.028  -8.994  22.557  2.00  1.00            
ATOM   1762    O GLU A 240       5.087  -9.065  23.342  2.00  1.00            
ATOM   1763    N LYS A 241       7.285  -8.836  23.012  2.00  1.00            
ATOM   1764   CA LYS A 241       7.534  -8.848  24.433  2.00  1.00            
ATOM   1765   CB LYS A 241       9.037  -8.896  24.760  2.00  1.00            
ATOM   1766   CG LYS A 241       9.664 -10.218  24.306  2.00  1.00            
ATOM   1767   CD LYS A 241      11.193 -10.235  24.296  2.00  1.00            
ATOM   1768   CE LYS A 241      11.784 -11.537  23.749  2.00  1.00            
ATOM   1769   NZ LYS A 241      11.446 -12.668  24.642  2.00  1.00            
ATOM   1770    C LYS A 241       6.909  -7.672  25.085  2.00  1.00            
ATOM   1771    O LYS A 241       6.338  -7.784  26.169  2.00  1.00            
ATOM   1772    N LEU A 242       6.979  -6.510  24.424  2.00  1.00            
ATOM   1773   CA LEU A 242       6.441  -5.337  25.028  2.00  1.00            
ATOM   1774   CB LEU A 242       6.597  -4.108  24.121  2.00  1.00            
ATOM   1775   CG LEU A 242       6.206  -2.783  24.793  2.00  1.00            
ATOM   1776  CD1 LEU A 242       7.155  -2.454  25.957  2.00  1.00            
ATOM   1777  CD2 LEU A 242       6.117  -1.647  23.761  2.00  1.00            
ATOM   1778    C LEU A 242       4.981  -5.595  25.221  2.00  1.00            
ATOM   1779    O LEU A 242       4.429  -5.319  26.284  2.00  1.00            
ATOM   1780    N MET A 243       4.332  -6.206  24.211  2.00  1.00            
ATOM   1781   CA MET A 243       2.918  -6.442  24.284  2.00  1.00            
ATOM   1782   CB MET A 243       2.358  -7.244  23.091  2.00  1.00            
ATOM   1783   CG MET A 243       2.372  -8.765  23.258  2.00  1.00            
ATOM   1784   SD MET A 243       1.604  -9.700  21.902  2.00  1.00            
ATOM   1785   CE MET A 243       1.964 -11.326  22.625  2.00  1.00            
ATOM   1786    C MET A 243       2.714  -7.313  25.476  2.00  1.00            
ATOM   1787    O MET A 243       1.732  -7.151  26.189  2.00  1.00            
ATOM   1788    N GLU A 244       3.633  -8.269  25.728  2.00  1.00            
ATOM   1789   CA GLU A 244       3.475  -9.153  26.849  2.00  1.00            
ATOM   1790   CB GLU A 244       4.611 -10.185  26.968  2.00  1.00            
ATOM   1791   CG GLU A 244       4.450 -11.154  28.146  2.00  1.00            
ATOM   1792   CD GLU A 244       5.157 -10.576  29.367  2.00  1.00            
ATOM   1793  OE1 GLU A 244       5.904  -9.575  29.208  2.00  1.00            
ATOM   1794  OE2 GLU A 244       4.962 -11.139  30.479  2.00  1.00            
ATOM   1795    C GLU A 244       3.491  -8.312  28.076  2.00  1.00            
ATOM   1796    O GLU A 244       2.689  -8.503  28.989  2.00  1.00            
ATOM   1797    N ALA A 245       4.400  -7.325  28.116  2.00  1.00            
ATOM   1798   CA ALA A 245       4.465  -6.503  29.280  2.00  1.00            
ATOM   1799   CB ALA A 245       5.555  -5.422  29.182  2.00  1.00            
ATOM   1800    C ALA A 245       3.137  -5.803  29.414  2.00  1.00            
ATOM   1801    O ALA A 245       2.571  -5.740  30.504  2.00  1.00            
ATOM   1802    N LEU A 246       2.590  -5.281  28.294  2.00  1.00            
ATOM   1803   CA LEU A 246       1.345  -4.553  28.316  2.00  1.00            
ATOM   1804   CB LEU A 246       0.960  -3.908  26.971  2.00  1.00            
ATOM   1805   CG LEU A 246       1.731  -2.620  26.618  2.00  1.00            
ATOM   1806  CD1 LEU A 246       3.235  -2.865  26.444  2.00  1.00            
ATOM   1807  CD2 LEU A 246       1.099  -1.923  25.402  2.00  1.00            
ATOM   1808    C LEU A 246       0.202  -5.435  28.710  2.00  1.00            
ATOM   1809    O LEU A 246      -0.662  -5.027  29.484  2.00  1.00            
ATOM   1810    N GLY A 247       0.176  -6.679  28.206  3.00  1.00            
ATOM   1811   CA GLY A 247      -0.924  -7.552  28.463  3.00  1.00            
ATOM   1812    C GLY A 247      -1.960  -7.341  27.403  3.00  1.00            
ATOM   1813    O GLY A 247      -3.153  -7.518  27.648  3.00  1.00            
ATOM   1814    N ALA A 248      -1.530  -6.920  26.196  1.00  1.00            
ATOM   1815   CA ALA A 248      -2.468  -6.705  25.132  1.00  1.00            
ATOM   1816   CB ALA A 248      -2.079  -5.580  24.169  1.00  1.00            
ATOM   1817    C ALA A 248      -2.670  -7.949  24.316  1.00  1.00            
ATOM   1818    O ALA A 248      -1.812  -8.829  24.271  1.00  1.00            
ATOM   1819    N LYS A 249      -3.844  -8.038  23.646  4.00  1.00            
ATOM   1820   CA LYS A 249      -4.171  -9.173  22.824  4.00  1.00            
ATOM   1821   CB LYS A 249      -5.671  -9.520  22.759  4.00  1.00            
ATOM   1822   CG LYS A 249      -6.543  -8.509  22.015  4.00  1.00            
ATOM   1823   CD LYS A 249      -7.921  -9.080  21.676  4.00  1.00            
ATOM   1824   CE LYS A 249      -8.851  -8.095  20.969  4.00  1.00            
ATOM   1825   NZ LYS A 249     -10.093  -8.786  20.558  4.00  1.00            
ATOM   1826    C LYS A 249      -3.679  -8.952  21.426  4.00  1.00            
ATOM   1827    O LYS A 249      -3.549  -7.818  20.967  4.00  1.00            
ATOM   1828    N LYS A 250      -3.369 -10.063  20.718  4.00  1.00            
ATOM   1829   CA LYS A 250      -2.869  -9.999  19.371  4.00  1.00            
ATOM   1830   CB LYS A 250      -1.893 -11.133  19.007  4.00  1.00            
ATOM   1831   CG LYS A 250      -0.596 -11.151  19.815  4.00  1.00            
ATOM   1832   CD LYS A 250       0.231 -12.421  19.593  4.00  1.00            
ATOM   1833   CE LYS A 250      -0.529 -13.720  19.875  4.00  1.00            
ATOM   1834   NZ LYS A 250      -1.472 -14.006  18.769  4.00  1.00            
ATOM   1835    C LYS A 250      -4.014 -10.148  18.422  4.00  1.00            
ATOM   1836    O LYS A 250      -4.984 -10.854  18.696  4.00  1.00            
ATOM   1837    N ARG A 251      -3.922  -9.442  17.281  1.00  1.00            
ATOM   1838   CA ARG A 251      -4.834  -9.613  16.190  1.00  1.00            
ATOM   1839   CB ARG A 251      -5.893  -8.501  16.013  1.00  1.00            
ATOM   1840   CG ARG A 251      -5.374  -7.090  15.744  1.00  1.00            
ATOM   1841   CD ARG A 251      -6.462  -6.019  15.882  1.00  1.00            
ATOM   1842   NE ARG A 251      -7.624  -6.416  15.036  1.00  1.00            
ATOM   1843   CZ ARG A 251      -8.680  -7.073  15.597  1.00  1.00            
ATOM   1844  NH1 ARG A 251      -8.703  -7.314  16.940  1.00  1.00            
ATOM   1845  NH2 ARG A 251      -9.726  -7.476  14.817  1.00  1.00            
ATOM   1846    C ARG A 251      -3.926  -9.704  15.017  1.00  1.00            
ATOM   1847    O ARG A 251      -2.723  -9.507  15.178  1.00  1.00            
ATOM   1848    N LEU A 252      -4.443 -10.059  13.826  1.00  1.00            
ATOM   1849   CA LEU A 252      -3.519 -10.243  12.746  1.00  1.00            
ATOM   1850   CB LEU A 252      -4.217 -10.672  11.442  1.00  1.00            
ATOM   1851   CG LEU A 252      -4.931 -12.033  11.551  1.00  1.00            
ATOM   1852  CD1 LEU A 252      -3.931 -13.170  11.820  1.00  1.00            
ATOM   1853  CD2 LEU A 252      -6.081 -11.994  12.572  1.00  1.00            
ATOM   1854    C LEU A 252      -2.800  -8.945  12.507  1.00  1.00            
ATOM   1855    O LEU A 252      -1.580  -8.880  12.645  1.00  1.00            
ATOM   1856    N PHE A 253      -3.533  -7.864  12.166  1.00  1.00            
ATOM   1857   CA PHE A 253      -2.905  -6.590  11.932  1.00  1.00            
ATOM   1858   CB PHE A 253      -3.809  -5.627  11.147  1.00  1.00            
ATOM   1859   CG PHE A 253      -3.914  -6.133   9.749  1.00  1.00            
ATOM   1860  CD1 PHE A 253      -4.810  -7.124   9.420  1.00  1.00            
ATOM   1861  CD2 PHE A 253      -3.111  -5.605   8.766  1.00  1.00            
ATOM   1862  CE1 PHE A 253      -4.900  -7.581   8.126  1.00  1.00            
ATOM   1863  CE2 PHE A 253      -3.197  -6.058   7.471  1.00  1.00            
ATOM   1864   CZ PHE A 253      -4.092  -7.048   7.148  1.00  1.00            
ATOM   1865    C PHE A 253      -2.514  -5.887  13.176  1.00  1.00            
ATOM   1866    O PHE A 253      -1.370  -5.464  13.340  1.00  1.00            
ATOM   1867    N ASP A 254      -3.474  -5.761  14.104  1.00  1.00            
ATOM   1868   CA ASP A 254      -3.211  -4.892  15.202  1.00  1.00            
ATOM   1869   CB ASP A 254      -4.379  -3.963  15.568  1.00  1.00            
ATOM   1870   CG ASP A 254      -4.503  -2.915  14.482  1.00  1.00            
ATOM   1871  OD1 ASP A 254      -3.655  -2.932  13.551  1.00  1.00            
ATOM   1872  OD2 ASP A 254      -5.448  -2.084  14.568  1.00  1.00            
ATOM   1873    C ASP A 254      -2.870  -5.621  16.442  1.00  1.00            
ATOM   1874    O ASP A 254      -2.545  -6.807  16.474  1.00  1.00            
ATOM   1875    N TYR A 255      -2.952  -4.809  17.502  4.00  1.00            
ATOM   1876   CA TYR A 255      -2.640  -5.031  18.869  4.00  1.00            
ATOM   1877   CB TYR A 255      -1.532  -4.015  19.185  4.00  1.00            
ATOM   1878   CG TYR A 255      -0.911  -4.133  20.520  4.00  1.00            
ATOM   1879  CD1 TYR A 255       0.088  -5.050  20.718  4.00  1.00            
ATOM   1880  CD2 TYR A 255      -1.283  -3.300  21.546  4.00  1.00            
ATOM   1881  CE1 TYR A 255       0.684  -5.146  21.944  4.00  1.00            
ATOM   1882  CE2 TYR A 255      -0.679  -3.402  22.776  4.00  1.00            
ATOM   1883   CZ TYR A 255       0.309  -4.332  22.979  4.00  1.00            
ATOM   1884   OH TYR A 255       0.938  -4.449  24.238  4.00  1.00            
ATOM   1885    C TYR A 255      -3.884  -4.599  19.563  4.00  1.00            
ATOM   1886    O TYR A 255      -4.530  -3.647  19.127  4.00  1.00            
ATOM   1887    N VAL A 256      -4.291  -5.280  20.645  4.00  1.00            
ATOM   1888   CA VAL A 256      -5.528  -4.819  21.192  4.00  1.00            
ATOM   1889   CB VAL A 256      -6.683  -5.699  20.818  4.00  1.00            
ATOM   1890  CG1 VAL A 256      -7.954  -5.178  21.508  4.00  1.00            
ATOM   1891  CG2 VAL A 256      -6.770  -5.746  19.284  4.00  1.00            
ATOM   1892    C VAL A 256      -5.448  -4.809  22.684  4.00  1.00            
ATOM   1893    O VAL A 256      -4.718  -5.591  23.292  4.00  1.00            
ATOM   1894    N VAL A 257      -6.198  -3.881  23.307  4.00  1.00            
ATOM   1895   CA VAL A 257      -6.259  -3.825  24.736  4.00  1.00            
ATOM   1896   CB VAL A 257      -5.315  -2.822  25.332  4.00  1.00            
ATOM   1897  CG1 VAL A 257      -5.757  -1.418  24.887  4.00  1.00            
ATOM   1898  CG2 VAL A 257      -5.282  -3.019  26.857  4.00  1.00            
ATOM   1899    C VAL A 257      -7.642  -3.397  25.082  4.00  1.00            
ATOM   1900    O VAL A 257      -8.238  -2.609  24.356  4.00  1.00            
ATOM   1901    N LYS A 258      -8.207  -3.893  26.198  4.00  1.00            
ATOM   1902   CA LYS A 258      -9.550  -3.492  26.504  4.00  1.00            
ATOM   1903   CB LYS A 258     -10.221  -4.332  27.605  4.00  1.00            
ATOM   1904   CG LYS A 258     -10.486  -5.782  27.203  4.00  1.00            
ATOM   1905   CD LYS A 258     -10.916  -6.659  28.380  4.00  1.00            
ATOM   1906   CE LYS A 258     -12.275  -6.259  28.958  4.00  1.00            
ATOM   1907   NZ LYS A 258     -12.633  -7.152  30.082  4.00  1.00            
ATOM   1908    C LYS A 258      -9.517  -2.095  26.971  4.00  1.00            
ATOM   1909    O LYS A 258      -8.650  -1.711  27.753  4.00  1.00            
ATOM   1910    N CYS A 259     -10.460  -1.275  26.478  2.00  1.00            
ATOM   1911   CA CYS A 259     -10.474   0.015  27.067  2.00  1.00            
ATOM   1912   CB CYS A 259     -11.352   1.076  26.389  2.00  1.00            
ATOM   1913   SG CYS A 259     -10.980   2.712  27.091  2.00  1.00            
ATOM   1914    C CYS A 259     -11.039  -0.266  28.408  2.00  1.00            
ATOM   1915    O CYS A 259     -11.567  -1.354  28.637  2.00  1.00            
ATOM   1916    N ASN A 260     -10.930   0.696  29.335  2.00  1.00            
ATOM   1917   CA ASN A 260     -11.339   0.451  30.685  2.00  1.00            
ATOM   1918   CB ASN A 260     -12.755  -0.162  30.789  2.00  1.00            
ATOM   1919   CG ASN A 260     -13.255  -0.099  32.228  2.00  1.00            
ATOM   1920  OD1 ASN A 260     -12.905  -0.932  33.062  2.00  1.00            
ATOM   1921  ND2 ASN A 260     -14.111   0.913  32.528  2.00  1.00            
ATOM   1922    C ASN A 260     -10.310  -0.480  31.262  2.00  1.00            
ATOM   1923    O ASN A 260     -10.467  -1.010  32.359  2.00  1.00            
ATOM   1924    N GLU A 261      -9.207  -0.676  30.507  2.00  1.00            
ATOM   1925   CA GLU A 261      -8.048  -1.417  30.920  2.00  1.00            
ATOM   1926   CB GLU A 261      -8.021  -2.848  30.356  2.00  1.00            
ATOM   1927   CG GLU A 261      -9.141  -3.736  30.906  2.00  1.00            
ATOM   1928   CD GLU A 261      -8.844  -4.038  32.370  2.00  1.00            
ATOM   1929  OE1 GLU A 261      -7.679  -4.412  32.673  2.00  1.00            
ATOM   1930  OE2 GLU A 261      -9.776  -3.894  33.206  2.00  1.00            
ATOM   1931    C GLU A 261      -6.916  -0.653  30.308  2.00  1.00            
ATOM   1932    O GLU A 261      -5.791  -1.133  30.185  2.00  1.00            
ATOM   1933    N GLY A 262      -7.245   0.595  29.920  2.00  1.00            
ATOM   1934   CA GLY A 262      -6.409   1.606  29.341  2.00  1.00            
ATOM   1935    C GLY A 262      -7.294   2.816  29.499  2.00  1.00            
ATOM   1936    O GLY A 262      -8.424   2.755  29.018  2.00  1.00            
ATOM   1937    N PRO A 263      -6.930   3.910  30.135  2.00  1.00            
ATOM   1938   CA PRO A 263      -5.681   4.131  30.816  2.00  1.00            
ATOM   1939   CD PRO A 263      -7.695   5.135  29.983  2.00  1.00            
ATOM   1940   CB PRO A 263      -5.587   5.640  31.051  2.00  1.00            
ATOM   1941   CG PRO A 263      -7.045   6.124  30.961  2.00  1.00            
ATOM   1942    C PRO A 263      -5.488   3.360  32.087  2.00  1.00            
ATOM   1943    O PRO A 263      -6.270   3.544  33.019  2.00  1.00            
ATOM   1944    N THR A 264      -4.418   2.540  32.149  2.00  1.00            
ATOM   1945   CA THR A 264      -3.995   1.778  33.294  2.00  1.00            
ATOM   1946   CB THR A 264      -4.805   0.533  33.525  2.00  1.00            
ATOM   1947  OG1 THR A 264      -4.692  -0.338  32.410  2.00  1.00            
ATOM   1948  CG2 THR A 264      -6.275   0.911  33.761  2.00  1.00            
ATOM   1949    C THR A 264      -2.629   1.317  32.904  2.00  1.00            
ATOM   1950    O THR A 264      -1.771   1.044  33.741  2.00  1.00            
ATOM   1951    N LEU A 265      -2.413   1.254  31.573  1.00  1.00            
ATOM   1952   CA LEU A 265      -1.210   0.759  30.971  1.00  1.00            
ATOM   1953   CB LEU A 265      -1.318   0.760  29.429  1.00  1.00            
ATOM   1954   CG LEU A 265      -0.129   0.177  28.644  1.00  1.00            
ATOM   1955  CD1 LEU A 265       1.021   1.179  28.538  1.00  1.00            
ATOM   1956  CD2 LEU A 265       0.312  -1.181  29.217  1.00  1.00            
ATOM   1957    C LEU A 265      -0.068   1.608  31.482  1.00  1.00            
ATOM   1958    O LEU A 265      -0.203   2.818  31.658  1.00  1.00            
ATOM   1959    N PRO A 266       1.046   0.967  31.770  1.00  1.00            
ATOM   1960   CA PRO A 266       2.221   1.646  32.285  1.00  1.00            
ATOM   1961   CD PRO A 266       0.962  -0.397  32.269  1.00  1.00            
ATOM   1962   CB PRO A 266       3.103   0.560  32.889  1.00  1.00            
ATOM   1963   CG PRO A 266       2.110  -0.544  33.281  1.00  1.00            
ATOM   1964    C PRO A 266       2.970   2.516  31.329  1.00  1.00            
ATOM   1965    O PRO A 266       2.947   2.270  30.127  1.00  1.00            
ATOM   1966    N ASP A 267       3.684   3.529  31.854  1.00  1.00            
ATOM   1967   CA ASP A 267       4.399   4.413  30.986  1.00  1.00            
ATOM   1968   CB ASP A 267       5.041   5.616  31.707  1.00  1.00            
ATOM   1969   CG ASP A 267       6.044   5.121  32.737  1.00  1.00            
ATOM   1970  OD1 ASP A 267       7.021   4.426  32.347  1.00  1.00            
ATOM   1971  OD2 ASP A 267       5.839   5.429  33.942  1.00  1.00            
ATOM   1972    C ASP A 267       5.437   3.640  30.255  1.00  1.00            
ATOM   1973    O ASP A 267       6.020   2.693  30.779  1.00  1.00            
ATOM   1974    N ILE A 268       5.664   4.032  28.989  4.00  1.00            
ATOM   1975   CA ILE A 268       6.635   3.390  28.159  4.00  1.00            
ATOM   1976   CB ILE A 268       6.135   3.050  26.784  4.00  1.00            
ATOM   1977  CG1 ILE A 268       4.992   2.027  26.862  4.00  1.00            
ATOM   1978  CG2 ILE A 268       7.336   2.578  25.948  4.00  1.00            
ATOM   1979  CD1 ILE A 268       3.723   2.577  27.510  4.00  1.00            
ATOM   1980    C ILE A 268       7.720   4.395  27.957  4.00  1.00            
ATOM   1981    O ILE A 268       7.443   5.581  27.779  4.00  1.00            
ATOM   1982    N SER A 269       8.996   3.965  28.006  4.00  1.00            
ATOM   1983   CA SER A 269      10.020   4.952  27.838  4.00  1.00            
ATOM   1984   CB SER A 269      10.785   5.247  29.139  4.00  1.00            
ATOM   1985   OG SER A 269       9.900   5.775  30.116  4.00  1.00            
ATOM   1986    C SER A 269      11.036   4.480  26.826  4.00  1.00            
ATOM   1987    O SER A 269      11.492   3.339  26.867  4.00  1.00            
ATOM   1988    N PHE A 270      11.386   5.368  25.867  4.00  1.00            
ATOM   1989   CA PHE A 270      12.282   5.118  24.762  4.00  1.00            
ATOM   1990   CB PHE A 270      12.013   6.058  23.576  4.00  1.00            
ATOM   1991   CG PHE A 270      10.600   5.768  23.197  4.00  1.00            
ATOM   1992  CD1 PHE A 270      10.271   4.566  22.614  4.00  1.00            
ATOM   1993  CD2 PHE A 270       9.596   6.669  23.473  4.00  1.00            
ATOM   1994  CE1 PHE A 270       8.970   4.281  22.277  4.00  1.00            
ATOM   1995  CE2 PHE A 270       8.292   6.392  23.135  4.00  1.00            
ATOM   1996   CZ PHE A 270       7.978   5.197  22.532  4.00  1.00            
ATOM   1997    C PHE A 270      13.755   5.121  25.046  4.00  1.00            
ATOM   1998    O PHE A 270      14.485   4.296  24.501  4.00  1.00            
ATOM   1999    N HIS A 271      14.236   6.034  25.906  4.00  1.00            
ATOM   2000   CA HIS A 271      15.644   6.180  26.164  4.00  1.00            
ATOM   2001  ND1 HIS A 271      16.660   6.022  29.245  4.00  1.00            
ATOM   2002   CG HIS A 271      15.985   5.155  28.415  4.00  1.00            
ATOM   2003   CB HIS A 271      16.277   5.022  26.950  4.00  1.00            
ATOM   2004  NE2 HIS A 271      15.126   5.013  30.495  4.00  1.00            
ATOM   2005  CD2 HIS A 271      15.051   4.546  29.194  4.00  1.00            
ATOM   2006  CE1 HIS A 271      16.106   5.896  30.477  4.00  1.00            
ATOM   2007    C HIS A 271      16.493   6.518  24.984  4.00  1.00            
ATOM   2008    O HIS A 271      17.404   5.779  24.618  4.00  1.00            
ATOM   2009    N LEU A 272      16.192   7.671  24.355  4.00  1.00            
ATOM   2010   CA LEU A 272      17.041   8.191  23.324  4.00  1.00            
ATOM   2011   CB LEU A 272      16.309   8.557  22.013  4.00  1.00            
ATOM   2012   CG LEU A 272      15.137   9.556  22.144  4.00  1.00            
ATOM   2013  CD1 LEU A 272      14.523   9.855  20.768  4.00  1.00            
ATOM   2014  CD2 LEU A 272      14.069   9.069  23.139  4.00  1.00            
ATOM   2015    C LEU A 272      17.680   9.425  23.868  4.00  1.00            
ATOM   2016    O LEU A 272      17.008  10.295  24.420  4.00  1.00            
ATOM   2017    N GLY A 273      19.020   9.511  23.747  3.00  1.00            
ATOM   2018   CA GLY A 273      19.741  10.663  24.200  3.00  1.00            
ATOM   2019    C GLY A 273      19.797  10.635  25.694  3.00  1.00            
ATOM   2020    O GLY A 273      19.639   9.587  26.318  3.00  1.00            
ATOM   2021    N GLY A 274      20.038  11.816  26.295  3.00  1.00            
ATOM   2022   CA GLY A 274      20.187  11.966  27.715  3.00  1.00            
ATOM   2023    C GLY A 274      18.916  11.653  28.446  3.00  1.00            
ATOM   2024    O GLY A 274      18.950  11.000  29.487  3.00  1.00            
ATOM   2025    N LYS A 275      17.754  12.112  27.945  4.00  1.00            
ATOM   2026   CA LYS A 275      16.561  11.872  28.708  4.00  1.00            
ATOM   2027   CB LYS A 275      15.660  13.103  28.909  4.00  1.00            
ATOM   2028   CG LYS A 275      16.145  14.056  30.000  4.00  1.00            
ATOM   2029   CD LYS A 275      15.273  15.303  30.144  4.00  1.00            
ATOM   2030   CE LYS A 275      15.610  16.137  31.381  4.00  1.00            
ATOM   2031   NZ LYS A 275      14.636  17.238  31.535  4.00  1.00            
ATOM   2032    C LYS A 275      15.727  10.838  28.058  4.00  1.00            
ATOM   2033    O LYS A 275      15.890  10.511  26.884  4.00  1.00            
ATOM   2034    N GLU A 276      14.807  10.282  28.861  4.00  1.00            
ATOM   2035   CA GLU A 276      13.920   9.292  28.361  4.00  1.00            
ATOM   2036   CB GLU A 276      13.692   8.123  29.339  4.00  1.00            
ATOM   2037   CG GLU A 276      13.120   8.527  30.698  4.00  1.00            
ATOM   2038   CD GLU A 276      11.602   8.482  30.613  4.00  1.00            
ATOM   2039  OE1 GLU A 276      11.078   8.176  29.509  4.00  1.00            
ATOM   2040  OE2 GLU A 276      10.946   8.746  31.656  4.00  1.00            
ATOM   2041    C GLU A 276      12.629   9.955  28.071  4.00  1.00            
ATOM   2042    O GLU A 276      12.089  10.675  28.910  4.00  1.00            
ATOM   2043    N TYR A 277      12.100   9.754  26.851  4.00  1.00            
ATOM   2044   CA TYR A 277      10.857  10.405  26.635  4.00  1.00            
ATOM   2045   CB TYR A 277      10.639  11.032  25.251  4.00  1.00            
ATOM   2046   CG TYR A 277       9.529  11.989  25.517  4.00  1.00            
ATOM   2047  CD1 TYR A 277       9.803  13.128  26.237  4.00  1.00            
ATOM   2048  CD2 TYR A 277       8.246  11.771  25.077  4.00  1.00            
ATOM   2049  CE1 TYR A 277       8.815  14.038  26.518  4.00  1.00            
ATOM   2050  CE2 TYR A 277       7.256  12.684  25.357  4.00  1.00            
ATOM   2051   CZ TYR A 277       7.535  13.821  26.079  4.00  1.00            
ATOM   2052   OH TYR A 277       6.526  14.762  26.372  4.00  1.00            
ATOM   2053    C TYR A 277       9.820   9.368  26.878  4.00  1.00            
ATOM   2054    O TYR A 277       9.921   8.247  26.382  4.00  1.00            
ATOM   2055    N THR A 278       8.794   9.708  27.681  4.00  1.00            
ATOM   2056   CA THR A 278       7.873   8.676  28.037  4.00  1.00            
ATOM   2057   CB THR A 278       7.661   8.533  29.513  4.00  1.00            
ATOM   2058  OG1 THR A 278       6.892   7.371  29.784  4.00  1.00            
ATOM   2059  CG2 THR A 278       6.932   9.786  30.024  4.00  1.00            
ATOM   2060    C THR A 278       6.549   8.906  27.423  4.00  1.00            
ATOM   2061    O THR A 278       6.131  10.035  27.172  4.00  1.00            
ATOM   2062    N LEU A 279       5.868   7.784  27.141  4.00  1.00            
ATOM   2063   CA LEU A 279       4.557   7.847  26.597  4.00  1.00            
ATOM   2064   CB LEU A 279       4.336   6.908  25.396  4.00  1.00            
ATOM   2065   CG LEU A 279       5.295   7.166  24.220  4.00  1.00            
ATOM   2066  CD1 LEU A 279       4.970   6.257  23.023  4.00  1.00            
ATOM   2067  CD2 LEU A 279       5.339   8.657  23.855  4.00  1.00            
ATOM   2068    C LEU A 279       3.644   7.386  27.688  4.00  1.00            
ATOM   2069    O LEU A 279       3.923   6.398  28.364  4.00  1.00            
ATOM   2070    N THR A 280       2.534   8.115  27.911  1.00  1.00            
ATOM   2071   CA THR A 280       1.594   7.724  28.919  1.00  1.00            
ATOM   2072   CB THR A 280       0.874   8.907  29.513  1.00  1.00            
ATOM   2073  OG1 THR A 280       1.834   9.827  30.012  1.00  1.00            
ATOM   2074  CG2 THR A 280      -0.023   8.458  30.680  1.00  1.00            
ATOM   2075    C THR A 280       0.640   6.827  28.213  1.00  1.00            
ATOM   2076    O THR A 280       0.863   6.508  27.051  1.00  1.00            
ATOM   2077    N SER A 281      -0.408   6.329  28.889  2.00  1.00            
ATOM   2078   CA SER A 281      -1.348   5.520  28.177  2.00  1.00            
ATOM   2079   CB SER A 281      -2.452   4.935  29.073  2.00  1.00            
ATOM   2080   OG SER A 281      -1.912   3.954  29.947  2.00  1.00            
ATOM   2081    C SER A 281      -2.002   6.406  27.164  2.00  1.00            
ATOM   2082    O SER A 281      -2.216   5.998  26.023  2.00  1.00            
ATOM   2083    N ALA A 282      -2.350   7.653  27.558  2.00  1.00            
ATOM   2084   CA ALA A 282      -2.834   8.571  26.565  2.00  1.00            
ATOM   2085   CB ALA A 282      -3.126   9.979  27.100  2.00  1.00            
ATOM   2086    C ALA A 282      -1.634   8.661  25.692  2.00  1.00            
ATOM   2087    O ALA A 282      -0.515   8.654  26.203  2.00  1.00            
ATOM   2088    N ASP A 283      -1.812   8.735  24.361  2.00  1.00            
ATOM   2089   CA ASP A 283      -0.678   8.575  23.501  2.00  1.00            
ATOM   2090   CB ASP A 283       0.534   9.475  23.816  2.00  1.00            
ATOM   2091   CG ASP A 283       0.164  10.892  23.404  2.00  1.00            
ATOM   2092  OD1 ASP A 283      -0.621  11.035  22.427  2.00  1.00            
ATOM   2093  OD2 ASP A 283       0.667  11.851  24.050  2.00  1.00            
ATOM   2094    C ASP A 283      -0.322   7.116  23.638  2.00  1.00            
ATOM   2095    O ASP A 283      -0.115   6.614  24.736  2.00  1.00            
ATOM   2096    N TYR A 284      -0.254   6.381  22.517  2.00  1.00            
ATOM   2097   CA TYR A 284       0.039   4.971  22.507  2.00  1.00            
ATOM   2098   CB TYR A 284       1.195   4.586  23.467  2.00  1.00            
ATOM   2099   CG TYR A 284       1.584   3.163  23.274  2.00  1.00            
ATOM   2100  CD1 TYR A 284       2.354   2.796  22.192  2.00  1.00            
ATOM   2101  CD2 TYR A 284       1.197   2.195  24.171  2.00  1.00            
ATOM   2102  CE1 TYR A 284       2.723   1.486  22.005  2.00  1.00            
ATOM   2103  CE2 TYR A 284       1.564   0.881  23.987  2.00  1.00            
ATOM   2104   CZ TYR A 284       2.327   0.524  22.901  2.00  1.00            
ATOM   2105   OH TYR A 284       2.706  -0.821  22.707  2.00  1.00            
ATOM   2106    C TYR A 284      -1.170   4.110  22.767  2.00  1.00            
ATOM   2107    O TYR A 284      -1.081   2.883  22.729  2.00  1.00            
ATOM   2108    N VAL A 285      -2.357   4.697  23.001  4.00  1.00            
ATOM   2109   CA VAL A 285      -3.518   3.849  23.007  4.00  1.00            
ATOM   2110   CB VAL A 285      -3.915   3.309  24.356  4.00  1.00            
ATOM   2111  CG1 VAL A 285      -4.374   4.464  25.259  4.00  1.00            
ATOM   2112  CG2 VAL A 285      -4.979   2.219  24.138  4.00  1.00            
ATOM   2113    C VAL A 285      -4.630   4.712  22.479  4.00  1.00            
ATOM   2114    O VAL A 285      -4.806   5.843  22.930  4.00  1.00            
ATOM   2115    N PHE A 286      -5.392   4.228  21.477  1.00  1.00            
ATOM   2116   CA PHE A 286      -6.502   5.008  21.002  1.00  1.00            
ATOM   2117   CB PHE A 286      -6.888   4.746  19.538  1.00  1.00            
ATOM   2118   CG PHE A 286      -8.197   5.422  19.327  1.00  1.00            
ATOM   2119  CD1 PHE A 286      -8.301   6.793  19.363  1.00  1.00            
ATOM   2120  CD2 PHE A 286      -9.325   4.677  19.073  1.00  1.00            
ATOM   2121  CE1 PHE A 286      -9.515   7.408  19.165  1.00  1.00            
ATOM   2122  CE2 PHE A 286     -10.539   5.287  18.874  1.00  1.00            
ATOM   2123   CZ PHE A 286     -10.640   6.655  18.922  1.00  1.00            
ATOM   2124    C PHE A 286      -7.635   4.610  21.864  1.00  1.00            
ATOM   2125    O PHE A 286      -7.890   3.426  22.079  1.00  1.00            
ATOM   2126    N GLN A 287      -8.327   5.614  22.415  1.00  1.00            
ATOM   2127   CA GLN A 287      -9.393   5.321  23.308  1.00  1.00            
ATOM   2128   CB GLN A 287      -9.274   6.187  24.566  1.00  1.00            
ATOM   2129   CG GLN A 287      -7.921   6.004  25.259  1.00  1.00            
ATOM   2130   CD GLN A 287      -7.696   7.178  26.199  1.00  1.00            
ATOM   2131  OE1 GLN A 287      -6.815   7.144  27.057  1.00  1.00            
ATOM   2132  NE2 GLN A 287      -8.508   8.257  26.029  1.00  1.00            
ATOM   2133    C GLN A 287     -10.636   5.732  22.610  1.00  1.00            
ATOM   2134    O GLN A 287     -11.093   6.866  22.746  1.00  1.00            
ATOM   2135    N GLU A 288     -11.218   4.815  21.824  1.00  1.00            
ATOM   2136   CA GLU A 288     -12.415   5.185  21.146  1.00  1.00            
ATOM   2137   CB GLU A 288     -12.894   4.081  20.182  1.00  1.00            
ATOM   2138   CG GLU A 288     -14.154   4.423  19.384  1.00  1.00            
ATOM   2139   CD GLU A 288     -14.411   3.277  18.410  1.00  1.00            
ATOM   2140  OE1 GLU A 288     -13.577   3.089  17.485  1.00  1.00            
ATOM   2141  OE2 GLU A 288     -15.442   2.572  18.579  1.00  1.00            
ATOM   2142    C GLU A 288     -13.451   5.400  22.190  1.00  1.00            
ATOM   2143    O GLU A 288     -14.133   6.423  22.205  1.00  1.00            
ATOM   2144    N SER A 289     -13.559   4.429  23.114  1.00  1.00            
ATOM   2145   CA SER A 289     -14.488   4.542  24.190  1.00  1.00            
ATOM   2146   CB SER A 289     -15.847   3.882  23.908  1.00  1.00            
ATOM   2147   OG SER A 289     -16.718   4.078  25.011  1.00  1.00            
ATOM   2148    C SER A 289     -13.868   3.830  25.345  1.00  1.00            
ATOM   2149    O SER A 289     -13.110   2.875  25.185  1.00  1.00            
ATOM   2150    N TYR A 290     -14.193   4.316  26.547  1.00  1.00            
ATOM   2151   CA TYR A 290     -13.716   3.881  27.823  1.00  1.00            
ATOM   2152   CB TYR A 290     -14.217   4.866  28.897  1.00  1.00            
ATOM   2153   CG TYR A 290     -13.736   4.526  30.263  1.00  1.00            
ATOM   2154  CD1 TYR A 290     -12.407   4.667  30.589  1.00  1.00            
ATOM   2155  CD2 TYR A 290     -14.622   4.123  31.235  1.00  1.00            
ATOM   2156  CE1 TYR A 290     -11.964   4.372  31.856  1.00  1.00            
ATOM   2157  CE2 TYR A 290     -14.186   3.826  32.503  1.00  1.00            
ATOM   2158   CZ TYR A 290     -12.853   3.948  32.813  1.00  1.00            
ATOM   2159   OH TYR A 290     -12.397   3.646  34.113  1.00  1.00            
ATOM   2160    C TYR A 290     -14.229   2.507  28.118  1.00  1.00            
ATOM   2161    O TYR A 290     -13.553   1.697  28.750  1.00  1.00            
ATOM   2162    N SER A 291     -15.451   2.222  27.647  1.00  1.00            
ATOM   2163   CA SER A 291     -16.186   1.044  28.000  1.00  1.00            
ATOM   2164   CB SER A 291     -17.526   0.928  27.250  1.00  1.00            
ATOM   2165   OG SER A 291     -18.361   2.033  27.563  1.00  1.00            
ATOM   2166    C SER A 291     -15.457  -0.241  27.798  1.00  1.00            
ATOM   2167    O SER A 291     -14.570  -0.374  26.955  1.00  1.00            
ATOM   2168    N SER A 292     -15.846  -1.224  28.644  3.00  1.00            
ATOM   2169   CA SER A 292     -15.397  -2.583  28.591  3.00  1.00            
ATOM   2170   CB SER A 292     -15.686  -3.385  29.873  3.00  1.00            
ATOM   2171   OG SER A 292     -14.951  -2.848  30.963  3.00  1.00            
ATOM   2172    C SER A 292     -16.197  -3.176  27.489  3.00  1.00            
ATOM   2173    O SER A 292     -17.047  -2.486  26.927  3.00  1.00            
ATOM   2174    N LYS A 293     -15.921  -4.447  27.122  3.00  1.00            
ATOM   2175   CA LYS A 293     -16.556  -5.088  25.999  3.00  1.00            
ATOM   2176   CB LYS A 293     -18.050  -4.757  25.804  3.00  1.00            
ATOM   2177   CG LYS A 293     -18.948  -5.274  26.926  3.00  1.00            
ATOM   2178   CD LYS A 293     -18.873  -6.790  27.101  3.00  1.00            
ATOM   2179   CE LYS A 293     -19.923  -7.338  28.066  3.00  1.00            
ATOM   2180   NZ LYS A 293     -21.256  -7.286  27.427  3.00  1.00            
ATOM   2181    C LYS A 293     -15.817  -4.569  24.806  3.00  1.00            
ATOM   2182    O LYS A 293     -15.327  -5.329  23.971  3.00  1.00            
ATOM   2183    N LYS A 294     -15.713  -3.227  24.735  1.00  1.00            
ATOM   2184   CA LYS A 294     -15.031  -2.504  23.709  1.00  1.00            
ATOM   2185   CB LYS A 294     -15.134  -0.977  23.872  1.00  1.00            
ATOM   2186   CG LYS A 294     -16.560  -0.426  23.933  1.00  1.00            
ATOM   2187   CD LYS A 294     -17.381  -0.636  22.662  1.00  1.00            
ATOM   2188   CE LYS A 294     -18.781  -0.022  22.741  1.00  1.00            
ATOM   2189   NZ LYS A 294     -19.444  -0.098  21.421  1.00  1.00            
ATOM   2190    C LYS A 294     -13.592  -2.822  23.829  1.00  1.00            
ATOM   2191    O LYS A 294     -13.071  -3.040  24.923  1.00  1.00            
ATOM   2192    N LEU A 295     -12.920  -2.874  22.671  4.00  1.00            
ATOM   2193   CA LEU A 295     -11.519  -3.121  22.647  4.00  1.00            
ATOM   2194   CB LEU A 295     -11.108  -4.268  21.705  4.00  1.00            
ATOM   2195   CG LEU A 295     -11.634  -5.655  22.118  4.00  1.00            
ATOM   2196  CD1 LEU A 295     -11.006  -6.121  23.441  4.00  1.00            
ATOM   2197  CD2 LEU A 295     -13.171  -5.688  22.127  4.00  1.00            
ATOM   2198    C LEU A 295     -10.898  -1.882  22.083  4.00  1.00            
ATOM   2199    O LEU A 295     -11.574  -1.073  21.451  4.00  1.00            
ATOM   2200    N CYS A 296      -9.589  -1.691  22.330  4.00  1.00            
ATOM   2201   CA CYS A 296      -8.892  -0.547  21.823  4.00  1.00            
ATOM   2202   CB CYS A 296      -8.388   0.413  22.915  4.00  1.00            
ATOM   2203   SG CYS A 296      -9.745   1.257  23.778  4.00  1.00            
ATOM   2204    C CYS A 296      -7.706  -1.024  21.082  4.00  1.00            
ATOM   2205    O CYS A 296      -7.158  -2.085  21.372  4.00  1.00            
ATOM   2206    N THR A 297      -7.284  -0.233  20.085  4.00  1.00            
ATOM   2207   CA THR A 297      -6.147  -0.629  19.328  4.00  1.00            
ATOM   2208   CB THR A 297      -6.275  -0.404  17.850  4.00  1.00            
ATOM   2209  OG1 THR A 297      -5.149  -0.944  17.175  4.00  1.00            
ATOM   2210  CG2 THR A 297      -6.375   1.109  17.584  4.00  1.00            
ATOM   2211    C THR A 297      -5.001   0.183  19.776  4.00  1.00            
ATOM   2212    O THR A 297      -5.167   1.220  20.415  4.00  1.00            
ATOM   2213    N LEU A 298      -3.787  -0.295  19.466  4.00  1.00            
ATOM   2214   CA LEU A 298      -2.687   0.487  19.899  4.00  1.00            
ATOM   2215   CB LEU A 298      -1.706  -0.211  20.857  4.00  1.00            
ATOM   2216   CG LEU A 298      -2.269  -0.345  22.285  4.00  1.00            
ATOM   2217  CD1 LEU A 298      -3.399  -1.385  22.360  4.00  1.00            
ATOM   2218  CD2 LEU A 298      -1.151  -0.545  23.320  4.00  1.00            
ATOM   2219    C LEU A 298      -1.910   1.040  18.756  4.00  1.00            
ATOM   2220    O LEU A 298      -1.770   0.409  17.709  4.00  1.00            
ATOM   2221    N ALA A 299      -1.398   2.277  18.948  1.00  1.00            
ATOM   2222   CA ALA A 299      -0.580   2.886  17.944  1.00  1.00            
ATOM   2223   CB ALA A 299      -0.476   4.411  18.124  1.00  1.00            
ATOM   2224    C ALA A 299       0.775   2.317  18.184  1.00  1.00            
ATOM   2225    O ALA A 299       1.737   3.030  18.467  1.00  1.00            
ATOM   2226    N ILE A 300       0.859   0.982  18.063  4.00  1.00            
ATOM   2227   CA ILE A 300       2.085   0.258  18.161  4.00  1.00            
ATOM   2228   CB ILE A 300       2.255  -0.488  19.460  4.00  1.00            
ATOM   2229  CG1 ILE A 300       3.671  -1.077  19.557  4.00  1.00            
ATOM   2230  CG2 ILE A 300       1.132  -1.529  19.599  4.00  1.00            
ATOM   2231  CD1 ILE A 300       4.762  -0.019  19.726  4.00  1.00            
ATOM   2232    C ILE A 300       1.975  -0.731  17.052  4.00  1.00            
ATOM   2233    O ILE A 300       0.931  -1.357  16.875  4.00  1.00            
ATOM   2234    N HIS A 301       3.018  -0.878  16.227  4.00  1.00            
ATOM   2235   CA HIS A 301       2.833  -1.860  15.208  4.00  1.00            
ATOM   2236  ND1 HIS A 301       0.991  -2.974  12.678  4.00  1.00            
ATOM   2237   CG HIS A 301       2.237  -2.407  12.831  4.00  1.00            
ATOM   2238   CB HIS A 301       2.547  -1.304  13.803  4.00  1.00            
ATOM   2239  NE2 HIS A 301       2.347  -4.036  11.274  4.00  1.00            
ATOM   2240  CD2 HIS A 301       3.052  -3.068  11.965  4.00  1.00            
ATOM   2241  CE1 HIS A 301       1.113  -3.942  11.736  4.00  1.00            
ATOM   2242    C HIS A 301       4.092  -2.631  15.113  4.00  1.00            
ATOM   2243    O HIS A 301       5.162  -2.145  15.478  4.00  1.00            
ATOM   2244    N ALA A 302       3.989  -3.877  14.625  4.00  1.00            
ATOM   2245   CA ALA A 302       5.181  -4.646  14.531  4.00  1.00            
ATOM   2246   CB ALA A 302       5.022  -6.082  15.055  4.00  1.00            
ATOM   2247    C ALA A 302       5.556  -4.735  13.098  4.00  1.00            
ATOM   2248    O ALA A 302       4.787  -5.229  12.273  4.00  1.00            
ATOM   2249    N MET A 303       6.763  -4.245  12.760  1.00  1.00            
ATOM   2250   CA MET A 303       7.163  -4.351  11.397  1.00  1.00            
ATOM   2251   CB MET A 303       6.952  -3.082  10.555  1.00  1.00            
ATOM   2252   CG MET A 303       5.483  -2.810  10.233  1.00  1.00            
ATOM   2253   SD MET A 303       5.215  -1.424   9.089  1.00  1.00            
ATOM   2254   CE MET A 303       5.934  -2.276   7.655  1.00  1.00            
ATOM   2255    C MET A 303       8.602  -4.709  11.321  1.00  1.00            
ATOM   2256    O MET A 303       9.419  -4.269  12.129  1.00  1.00            
ATOM   2257    N ASP A 304       8.933  -5.555  10.328  1.00  1.00            
ATOM   2258   CA ASP A 304      10.293  -5.933  10.113  1.00  1.00            
ATOM   2259   CB ASP A 304      10.477  -7.415   9.722  1.00  1.00            
ATOM   2260   CG ASP A 304       9.734  -7.671   8.418  1.00  1.00            
ATOM   2261  OD1 ASP A 304       8.550  -7.254   8.325  1.00  1.00            
ATOM   2262  OD2 ASP A 304      10.342  -8.283   7.502  1.00  1.00            
ATOM   2263    C ASP A 304      10.800  -5.095   9.000  1.00  1.00            
ATOM   2264    O ASP A 304      10.097  -4.814   8.030  1.00  1.00            
ATOM   2265    N ILE A 305      12.056  -4.649   9.151  1.00  1.00            
ATOM   2266   CA ILE A 305      12.701  -3.810   8.193  1.00  1.00            
ATOM   2267   CB ILE A 305      13.082  -2.461   8.718  1.00  1.00            
ATOM   2268  CG1 ILE A 305      13.944  -2.568   9.989  1.00  1.00            
ATOM   2269  CG2 ILE A 305      11.778  -1.680   8.942  1.00  1.00            
ATOM   2270  CD1 ILE A 305      13.145  -3.063  11.189  1.00  1.00            
ATOM   2271    C ILE A 305      13.905  -4.563   7.707  1.00  1.00            
ATOM   2272    O ILE A 305      14.522  -5.352   8.422  1.00  1.00            
ATOM   2273    N PRO A 306      14.199  -4.326   6.468  1.00  1.00            
ATOM   2274   CA PRO A 306      15.306  -4.922   5.765  1.00  1.00            
ATOM   2275   CD PRO A 306      13.244  -3.680   5.575  1.00  1.00            
ATOM   2276   CB PRO A 306      15.024  -4.651   4.275  1.00  1.00            
ATOM   2277   CG PRO A 306      14.015  -3.499   4.262  1.00  1.00            
ATOM   2278    C PRO A 306      16.638  -4.451   6.232  1.00  1.00            
ATOM   2279    O PRO A 306      16.714  -3.441   6.928  1.00  1.00            
ATOM   2280    N PRO A 307      17.665  -5.172   5.859  3.00  1.00            
ATOM   2281   CA PRO A 307      19.011  -4.910   6.252  3.00  1.00            
ATOM   2282   CD PRO A 307      17.531  -6.331   5.000  3.00  1.00            
ATOM   2283   CB PRO A 307      19.837  -6.071   5.658  3.00  1.00            
ATOM   2284   CG PRO A 307      18.963  -6.624   4.524  3.00  1.00            
ATOM   2285    C PRO A 307      19.666  -3.592   6.021  3.00  1.00            
ATOM   2286    O PRO A 307      20.460  -3.266   6.903  3.00  1.00            
ATOM   2287    N PRO A 308      19.477  -2.850   4.963  3.00  1.00            
ATOM   2288   CA PRO A 308      20.156  -1.581   4.846  3.00  1.00            
ATOM   2289   CD PRO A 308      18.240  -2.876   4.193  3.00  1.00            
ATOM   2290   CB PRO A 308      19.553  -0.913   3.612  3.00  1.00            
ATOM   2291   CG PRO A 308      18.108  -1.464   3.592  3.00  1.00            
ATOM   2292    C PRO A 308      19.992  -0.734   6.064  3.00  1.00            
ATOM   2293    O PRO A 308      20.953  -0.574   6.819  3.00  1.00            
ATOM   2294    N THR A 309      18.783  -0.182   6.296  3.00  1.00            
ATOM   2295   CA THR A 309      18.554   0.560   7.495  3.00  1.00            
ATOM   2296   CB THR A 309      17.354   1.462   7.400  3.00  1.00            
ATOM   2297  OG1 THR A 309      16.169   0.701   7.199  3.00  1.00            
ATOM   2298  CG2 THR A 309      17.567   2.428   6.223  3.00  1.00            
ATOM   2299    C THR A 309      18.325  -0.391   8.640  3.00  1.00            
ATOM   2300    O THR A 309      18.910  -0.242   9.711  3.00  1.00            
ATOM   2301    N GLY A 310      17.487  -1.428   8.405  1.00  1.00            
ATOM   2302   CA GLY A 310      17.029  -2.333   9.434  1.00  1.00            
ATOM   2303    C GLY A 310      18.004  -3.447   9.662  1.00  1.00            
ATOM   2304    O GLY A 310      19.030  -3.531   8.990  1.00  1.00            
ATOM   2305    N PRO A 311      17.716  -4.329  10.605  1.00  1.00            
ATOM   2306   CA PRO A 311      16.525  -4.242  11.417  1.00  1.00            
ATOM   2307   CD PRO A 311      18.165  -5.704  10.461  1.00  1.00            
ATOM   2308   CB PRO A 311      16.415  -5.576  12.148  1.00  1.00            
ATOM   2309   CG PRO A 311      17.120  -6.560  11.197  1.00  1.00            
ATOM   2310    C PRO A 311      16.623  -3.057  12.312  1.00  1.00            
ATOM   2311    O PRO A 311      17.716  -2.762  12.791  1.00  1.00            
ATOM   2312    N THR A 312      15.496  -2.359  12.547  1.00  1.00            
ATOM   2313   CA THR A 312      15.531  -1.185  13.354  1.00  1.00            
ATOM   2314   CB THR A 312      15.927   0.033  12.565  1.00  1.00            
ATOM   2315  OG1 THR A 312      16.100   1.159  13.413  1.00  1.00            
ATOM   2316  CG2 THR A 312      14.849   0.311  11.506  1.00  1.00            
ATOM   2317    C THR A 312      14.180  -0.946  13.959  1.00  1.00            
ATOM   2318    O THR A 312      13.233  -1.691  13.714  1.00  1.00            
ATOM   2319    N TRP A 313      14.088   0.109  14.799  4.00  1.00            
ATOM   2320   CA TRP A 313      12.877   0.516  15.458  4.00  1.00            
ATOM   2321   CB TRP A 313      13.095   0.718  16.965  4.00  1.00            
ATOM   2322   CG TRP A 313      11.861   1.069  17.751  4.00  1.00            
ATOM   2323  CD2 TRP A 313      11.083   0.107  18.478  4.00  1.00            
ATOM   2324  CD1 TRP A 313      11.273   2.282  17.962  4.00  1.00            
ATOM   2325  NE1 TRP A 313      10.167   2.133  18.762  4.00  1.00            
ATOM   2326  CE2 TRP A 313      10.042   0.799  19.090  4.00  1.00            
ATOM   2327  CE3 TRP A 313      11.230  -1.242  18.624  4.00  1.00            
ATOM   2328  CZ2 TRP A 313       9.122   0.149  19.862  4.00  1.00            
ATOM   2329  CZ3 TRP A 313      10.300  -1.896  19.402  4.00  1.00            
ATOM   2330  CH2 TRP A 313       9.267  -1.212  20.007  4.00  1.00            
ATOM   2331    C TRP A 313      12.544   1.888  14.878  4.00  1.00            
ATOM   2332    O TRP A 313      13.408   2.761  14.811  4.00  1.00            
ATOM   2333    N ALA A 314      11.279   2.093  14.437  4.00  1.00            
ATOM   2334   CA ALA A 314      10.768   3.236  13.692  4.00  1.00            
ATOM   2335   CB ALA A 314       9.391   2.935  13.073  4.00  1.00            
ATOM   2336    C ALA A 314      10.631   4.599  14.316  4.00  1.00            
ATOM   2337    O ALA A 314      10.996   5.568  13.655  4.00  1.00            
ATOM   2338    N LEU A 315      10.100   4.748  15.552  4.00  1.00            
ATOM   2339   CA LEU A 315       9.849   6.071  16.093  4.00  1.00            
ATOM   2340   CB LEU A 315      11.120   6.840  16.504  4.00  1.00            
ATOM   2341   CG LEU A 315      11.914   6.201  17.658  4.00  1.00            
ATOM   2342  CD1 LEU A 315      12.531   4.855  17.246  4.00  1.00            
ATOM   2343  CD2 LEU A 315      12.951   7.189  18.218  4.00  1.00            
ATOM   2344    C LEU A 315       9.118   6.926  15.097  4.00  1.00            
ATOM   2345    O LEU A 315       9.702   7.834  14.508  4.00  1.00            
ATOM   2346    N GLY A 316       7.819   6.643  14.872  1.00  1.00            
ATOM   2347   CA GLY A 316       7.057   7.356  13.882  1.00  1.00            
ATOM   2348    C GLY A 316       6.265   8.463  14.483  1.00  1.00            
ATOM   2349    O GLY A 316       6.708   9.162  15.394  1.00  1.00            
ATOM   2350    N ALA A 317       5.039   8.620  13.950  2.00  1.00            
ATOM   2351   CA ALA A 317       4.145   9.700  14.235  2.00  1.00            
ATOM   2352   CB ALA A 317       2.825   9.603  13.455  2.00  1.00            
ATOM   2353    C ALA A 317       3.785   9.762  15.688  2.00  1.00            
ATOM   2354    O ALA A 317       3.734  10.846  16.265  2.00  1.00            
ATOM   2355    N THR A 318       3.539   8.611  16.334  2.00  1.00            
ATOM   2356   CA THR A 318       3.065   8.650  17.691  2.00  1.00            
ATOM   2357   CB THR A 318       2.879   7.279  18.261  2.00  1.00            
ATOM   2358  OG1 THR A 318       4.134   6.621  18.315  2.00  1.00            
ATOM   2359  CG2 THR A 318       1.903   6.488  17.371  2.00  1.00            
ATOM   2360    C THR A 318       4.055   9.353  18.553  2.00  1.00            
ATOM   2361    O THR A 318       3.697  10.228  19.339  2.00  1.00            
ATOM   2362    N PHE A 319       5.341   9.004  18.415  2.00  1.00            
ATOM   2363   CA PHE A 319       6.333   9.602  19.253  2.00  1.00            
ATOM   2364   CB PHE A 319       7.758   9.223  18.824  2.00  1.00            
ATOM   2365   CG PHE A 319       7.977   7.757  18.846  2.00  1.00            
ATOM   2366  CD1 PHE A 319       7.379   6.946  17.908  2.00  1.00            
ATOM   2367  CD2 PHE A 319       8.823   7.205  19.775  2.00  1.00            
ATOM   2368  CE1 PHE A 319       7.605   5.591  17.929  2.00  1.00            
ATOM   2369  CE2 PHE A 319       9.049   5.853  19.795  2.00  1.00            
ATOM   2370   CZ PHE A 319       8.437   5.040  18.872  2.00  1.00            
ATOM   2371    C PHE A 319       6.334  11.060  18.990  2.00  1.00            
ATOM   2372    O PHE A 319       6.264  11.891  19.894  2.00  1.00            
ATOM   2373    N ILE A 320       6.382  11.377  17.693  2.00  1.00            
ATOM   2374   CA ILE A 320       6.541  12.703  17.206  2.00  1.00            
ATOM   2375   CB ILE A 320       6.561  12.764  15.708  2.00  1.00            
ATOM   2376  CG1 ILE A 320       7.712  11.909  15.146  2.00  1.00            
ATOM   2377  CG2 ILE A 320       6.658  14.244  15.309  2.00  1.00            
ATOM   2378  CD1 ILE A 320       9.104  12.370  15.580  2.00  1.00            
ATOM   2379    C ILE A 320       5.398  13.523  17.686  2.00  1.00            
ATOM   2380    O ILE A 320       5.538  14.722  17.915  2.00  1.00            
ATOM   2381    N ARG A 321       4.220  12.893  17.825  3.00  1.00            
ATOM   2382   CA ARG A 321       3.057  13.611  18.240  3.00  1.00            
ATOM   2383   CB ARG A 321       1.878  12.641  18.451  3.00  1.00            
ATOM   2384   CG ARG A 321       0.557  13.268  18.896  3.00  1.00            
ATOM   2385   CD ARG A 321      -0.581  12.246  18.941  3.00  1.00            
ATOM   2386   NE ARG A 321      -0.104  11.083  19.743  3.00  1.00            
ATOM   2387   CZ ARG A 321      -0.826   9.926  19.788  3.00  1.00            
ATOM   2388  NH1 ARG A 321      -1.999   9.815  19.097  3.00  1.00            
ATOM   2389  NH2 ARG A 321      -0.376   8.873  20.531  3.00  1.00            
ATOM   2390    C ARG A 321       3.387  14.289  19.547  3.00  1.00            
ATOM   2391    O ARG A 321       3.180  15.493  19.689  3.00  1.00            
ATOM   2392    N LYS A 322       3.926  13.541  20.532  3.00  1.00            
ATOM   2393   CA LYS A 322       4.292  14.103  21.809  3.00  1.00            
ATOM   2394   CB LYS A 322       4.525  13.017  22.871  3.00  1.00            
ATOM   2395   CG LYS A 322       4.514  13.546  24.304  3.00  1.00            
ATOM   2396   CD LYS A 322       4.313  12.447  25.348  3.00  1.00            
ATOM   2397   CE LYS A 322       4.306  12.960  26.789  3.00  1.00            
ATOM   2398   NZ LYS A 322       4.058  11.835  27.719  3.00  1.00            
ATOM   2399    C LYS A 322       5.518  14.942  21.704  3.00  1.00            
ATOM   2400    O LYS A 322       5.576  16.021  22.290  3.00  1.00            
ATOM   2401    N PHE A 323       6.542  14.489  20.956  4.00  1.00            
ATOM   2402   CA PHE A 323       7.707  15.318  20.986  4.00  1.00            
ATOM   2403   CB PHE A 323       8.984  14.653  21.538  4.00  1.00            
ATOM   2404   CG PHE A 323       9.360  13.477  20.711  4.00  1.00            
ATOM   2405  CD1 PHE A 323      10.045  13.632  19.528  4.00  1.00            
ATOM   2406  CD2 PHE A 323       9.040  12.209  21.137  4.00  1.00            
ATOM   2407  CE1 PHE A 323      10.393  12.535  18.776  4.00  1.00            
ATOM   2408  CE2 PHE A 323       9.388  11.112  20.389  4.00  1.00            
ATOM   2409   CZ PHE A 323      10.064  11.272  19.205  4.00  1.00            
ATOM   2410    C PHE A 323       7.993  15.921  19.647  4.00  1.00            
ATOM   2411    O PHE A 323       7.910  15.271  18.608  4.00  1.00            
ATOM   2412    N TYR A 324       8.354  17.221  19.683  4.00  1.00            
ATOM   2413   CA TYR A 324       8.639  18.052  18.546  4.00  1.00            
ATOM   2414   CB TYR A 324       8.730  19.535  18.956  4.00  1.00            
ATOM   2415   CG TYR A 324       8.682  20.405  17.751  4.00  1.00            
ATOM   2416  CD1 TYR A 324       9.824  20.721  17.055  4.00  1.00            
ATOM   2417  CD2 TYR A 324       7.475  20.906  17.318  4.00  1.00            
ATOM   2418  CE1 TYR A 324       9.755  21.530  15.948  4.00  1.00            
ATOM   2419  CE2 TYR A 324       7.403  21.717  16.211  4.00  1.00            
ATOM   2420   CZ TYR A 324       8.549  22.032  15.523  4.00  1.00            
ATOM   2421   OH TYR A 324       8.483  22.865  14.386  4.00  1.00            
ATOM   2422    C TYR A 324       9.971  17.634  18.037  4.00  1.00            
ATOM   2423    O TYR A 324      10.895  17.400  18.815  4.00  1.00            
ATOM   2424    N THR A 325      10.107  17.500  16.706  4.00  1.00            
ATOM   2425   CA THR A 325      11.376  17.052  16.229  4.00  1.00            
ATOM   2426   CB THR A 325      11.310  15.774  15.448  4.00  1.00            
ATOM   2427  OG1 THR A 325      12.620  15.287  15.200  4.00  1.00            
ATOM   2428  CG2 THR A 325      10.582  16.045  14.120  4.00  1.00            
ATOM   2429    C THR A 325      11.970  18.083  15.327  4.00  1.00            
ATOM   2430    O THR A 325      11.267  18.761  14.578  4.00  1.00            
ATOM   2431    N GLU A 326      13.310  18.228  15.406  4.00  1.00            
ATOM   2432   CA GLU A 326      14.047  19.150  14.591  4.00  1.00            
ATOM   2433   CB GLU A 326      14.828  20.178  15.429  4.00  1.00            
ATOM   2434   CG GLU A 326      15.551  21.237  14.602  4.00  1.00            
ATOM   2435   CD GLU A 326      16.522  21.984  15.505  4.00  1.00            
ATOM   2436  OE1 GLU A 326      16.101  22.979  16.153  4.00  1.00            
ATOM   2437  OE2 GLU A 326      17.708  21.561  15.557  4.00  1.00            
ATOM   2438    C GLU A 326      15.061  18.334  13.859  4.00  1.00            
ATOM   2439    O GLU A 326      15.849  17.619  14.475  4.00  1.00            
ATOM   2440    N PHE A 327      15.062  18.410  12.515  4.00  1.00            
ATOM   2441   CA PHE A 327      16.049  17.691  11.764  4.00  1.00            
ATOM   2442   CB PHE A 327      15.552  17.194  10.397  4.00  1.00            
ATOM   2443   CG PHE A 327      14.504  16.164  10.639  4.00  1.00            
ATOM   2444  CD1 PHE A 327      13.214  16.543  10.931  4.00  1.00            
ATOM   2445  CD2 PHE A 327      14.807  14.824  10.563  4.00  1.00            
ATOM   2446  CE1 PHE A 327      12.240  15.599  11.153  4.00  1.00            
ATOM   2447  CE2 PHE A 327      13.835  13.876  10.784  4.00  1.00            
ATOM   2448   CZ PHE A 327      12.551  14.262  11.079  4.00  1.00            
ATOM   2449    C PHE A 327      17.109  18.692  11.493  4.00  1.00            
ATOM   2450    O PHE A 327      16.820  19.818  11.088  4.00  1.00            
ATOM   2451    N ASP A 328      18.376  18.326  11.738  4.00  1.00            
ATOM   2452   CA ASP A 328      19.379  19.311  11.500  4.00  1.00            
ATOM   2453   CB ASP A 328      20.118  19.764  12.771  4.00  1.00            
ATOM   2454   CG ASP A 328      21.039  20.917  12.396  4.00  1.00            
ATOM   2455  OD1 ASP A 328      20.973  21.366  11.220  4.00  1.00            
ATOM   2456  OD2 ASP A 328      21.822  21.362  13.278  4.00  1.00            
ATOM   2457    C ASP A 328      20.402  18.756  10.585  4.00  1.00            
ATOM   2458    O ASP A 328      21.112  17.815  10.933  4.00  1.00            
ATOM   2459    N ARG A 329      20.452  19.289   9.353  3.00  1.00            
ATOM   2460   CA ARG A 329      21.476  18.892   8.441  3.00  1.00            
ATOM   2461   CB ARG A 329      21.226  19.340   6.991  3.00  1.00            
ATOM   2462   CG ARG A 329      22.293  18.814   6.025  3.00  1.00            
ATOM   2463   CD ARG A 329      22.879  19.880   5.098  3.00  1.00            
ATOM   2464   NE ARG A 329      23.670  20.820   5.943  3.00  1.00            
ATOM   2465   CZ ARG A 329      24.625  21.613   5.375  3.00  1.00            
ATOM   2466  NH1 ARG A 329      24.866  21.543   4.033  3.00  1.00            
ATOM   2467  NH2 ARG A 329      25.343  22.478   6.150  3.00  1.00            
ATOM   2468    C ARG A 329      22.787  19.500   8.853  3.00  1.00            
ATOM   2469    O ARG A 329      23.824  18.845   8.766  3.00  1.00            
ATOM   2470    N ARG A 330      22.770  20.766   9.338  3.00  1.00            
ATOM   2471   CA ARG A 330      24.002  21.478   9.574  3.00  1.00            
ATOM   2472   CB ARG A 330      23.807  22.867  10.199  3.00  1.00            
ATOM   2473   CG ARG A 330      25.053  23.735  10.036  3.00  1.00            
ATOM   2474   CD ARG A 330      25.098  24.969  10.935  3.00  1.00            
ATOM   2475   NE ARG A 330      26.305  25.743  10.530  3.00  1.00            
ATOM   2476   CZ ARG A 330      27.547  25.263  10.826  3.00  1.00            
ATOM   2477  NH1 ARG A 330      27.677  24.060  11.457  3.00  1.00            
ATOM   2478  NH2 ARG A 330      28.658  25.974  10.475  3.00  1.00            
ATOM   2479    C ARG A 330      24.838  20.688  10.522  3.00  1.00            
ATOM   2480    O ARG A 330      26.002  20.401  10.246  3.00  1.00            
ATOM   2481    N ASN A 331      24.255  20.305  11.668  3.00  1.00            
ATOM   2482   CA ASN A 331      24.939  19.435  12.575  3.00  1.00            
ATOM   2483   CB ASN A 331      24.558  19.661  14.049  3.00  1.00            
ATOM   2484   CG ASN A 331      24.925  21.093  14.422  3.00  1.00            
ATOM   2485  OD1 ASN A 331      24.085  21.855  14.899  3.00  1.00            
ATOM   2486  ND2 ASN A 331      26.212  21.476  14.202  3.00  1.00            
ATOM   2487    C ASN A 331      24.397  18.114  12.159  3.00  1.00            
ATOM   2488    O ASN A 331      23.613  18.045  11.216  3.00  1.00            
ATOM   2489    N ASN A 332      24.820  17.016  12.793  3.00  1.00            
ATOM   2490   CA ASN A 332      24.324  15.748  12.347  3.00  1.00            
ATOM   2491   CB ASN A 332      25.033  14.567  13.028  3.00  1.00            
ATOM   2492   CG ASN A 332      26.484  14.531  12.578  3.00  1.00            
ATOM   2493  OD1 ASN A 332      26.839  15.069  11.531  3.00  1.00            
ATOM   2494  ND2 ASN A 332      27.347  13.865  13.391  3.00  1.00            
ATOM   2495    C ASN A 332      22.886  15.556  12.645  3.00  1.00            
ATOM   2496    O ASN A 332      22.141  15.130  11.764  3.00  1.00            
ATOM   2497    N ARG A 333      22.395  15.870  13.861  4.00  1.00            
ATOM   2498   CA ARG A 333      21.108  15.268  13.880  4.00  1.00            
ATOM   2499   CB ARG A 333      21.215  13.735  14.084  4.00  1.00            
ATOM   2500   CG ARG A 333      20.102  12.929  13.401  4.00  1.00            
ATOM   2501   CD ARG A 333      19.101  12.277  14.353  4.00  1.00            
ATOM   2502   NE ARG A 333      17.823  12.131  13.603  4.00  1.00            
ATOM   2503   CZ ARG A 333      17.388  10.908  13.188  4.00  1.00            
ATOM   2504  NH1 ARG A 333      18.098   9.783  13.490  4.00  1.00            
ATOM   2505  NH2 ARG A 333      16.224  10.821  12.484  4.00  1.00            
ATOM   2506    C ARG A 333      20.108  15.848  14.809  4.00  1.00            
ATOM   2507    O ARG A 333      20.232  16.943  15.357  4.00  1.00            
ATOM   2508    N ILE A 334      19.053  15.030  14.935  4.00  1.00            
ATOM   2509   CA ILE A 334      17.797  15.173  15.576  4.00  1.00            
ATOM   2510   CB ILE A 334      17.109  13.864  15.840  4.00  1.00            
ATOM   2511  CG1 ILE A 334      15.634  14.097  16.202  4.00  1.00            
ATOM   2512  CG2 ILE A 334      17.908  13.111  16.917  4.00  1.00            
ATOM   2513  CD1 ILE A 334      14.790  12.825  16.143  4.00  1.00            
ATOM   2514    C ILE A 334      17.872  15.897  16.844  4.00  1.00            
ATOM   2515    O ILE A 334      18.745  15.694  17.686  4.00  1.00            
ATOM   2516    N GLY A 335      16.904  16.809  16.961  4.00  1.00            
ATOM   2517   CA GLY A 335      16.719  17.521  18.162  4.00  1.00            
ATOM   2518    C GLY A 335      15.353  17.135  18.599  4.00  1.00            
ATOM   2519    O GLY A 335      14.442  17.018  17.780  4.00  1.00            
ATOM   2520    N PHE A 336      15.166  16.922  19.911  4.00  1.00            
ATOM   2521   CA PHE A 336      13.877  16.500  20.361  4.00  1.00            
ATOM   2522   CB PHE A 336      13.912  15.227  21.224  4.00  1.00            
ATOM   2523   CG PHE A 336      14.466  14.112  20.409  4.00  1.00            
ATOM   2524  CD1 PHE A 336      15.822  13.898  20.347  4.00  1.00            
ATOM   2525  CD2 PHE A 336      13.627  13.274  19.712  4.00  1.00            
ATOM   2526  CE1 PHE A 336      16.338  12.867  19.599  4.00  1.00            
ATOM   2527  CE2 PHE A 336      14.136  12.239  18.964  4.00  1.00            
ATOM   2528   CZ PHE A 336      15.493  12.035  18.906  4.00  1.00            
ATOM   2529    C PHE A 336      13.362  17.579  21.262  4.00  1.00            
ATOM   2530    O PHE A 336      14.139  18.338  21.842  4.00  1.00            
ATOM   2531    N ALA A 337      12.023  17.693  21.386  4.00  1.00            
ATOM   2532   CA ALA A 337      11.475  18.690  22.260  4.00  1.00            
ATOM   2533   CB ALA A 337      11.373  20.084  21.617  4.00  1.00            
ATOM   2534    C ALA A 337      10.089  18.280  22.627  4.00  1.00            
ATOM   2535    O ALA A 337       9.512  17.373  22.029  4.00  1.00            
ATOM   2536    N LEU A 338       9.531  18.935  23.666  4.00  1.00            
ATOM   2537   CA LEU A 338       8.190  18.653  24.084  4.00  1.00            
ATOM   2538   CB LEU A 338       7.867  19.136  25.510  4.00  1.00            
ATOM   2539   CG LEU A 338       8.744  18.496  26.604  4.00  1.00            
ATOM   2540  CD1 LEU A 338       8.320  18.943  28.010  4.00  1.00            
ATOM   2541  CD2 LEU A 338       8.785  16.974  26.466  4.00  1.00            
ATOM   2542    C LEU A 338       7.283  19.408  23.159  4.00  1.00            
ATOM   2543    O LEU A 338       7.638  20.447  22.605  4.00  1.00            
ATOM   2544    N ALA A 339       6.076  18.853  22.971  4.00  1.00            
ATOM   2545   CA ALA A 339       5.075  19.262  22.032  4.00  1.00            
ATOM   2546   CB ALA A 339       3.977  18.198  21.848  4.00  1.00            
ATOM   2547    C ALA A 339       4.341  20.541  22.205  4.00  1.00            
ATOM   2548    O ALA A 339       3.988  21.149  21.199  4.00  1.00            
ATOM   2549    N ARG A 340       3.998  20.949  23.435  1.00  1.00            
ATOM   2550   CA ARG A 340       3.244  22.161  23.568  1.00  1.00            
ATOM   2551   CB ARG A 340       4.053  23.435  23.267  1.00  1.00            
ATOM   2552   CG ARG A 340       4.933  23.874  24.433  1.00  1.00            
ATOM   2553   CD ARG A 340       4.156  24.719  25.442  1.00  1.00            
ATOM   2554   NE ARG A 340       5.028  24.946  26.625  1.00  1.00            
ATOM   2555   CZ ARG A 340       4.558  25.697  27.661  1.00  1.00            
ATOM   2556  NH1 ARG A 340       3.317  26.262  27.585  1.00  1.00            
ATOM   2557  NH2 ARG A 340       5.325  25.876  28.776  1.00  1.00            
ATOM   2558    C ARG A 340       1.992  22.199  22.743  1.00  1.00            
ATOM   2559    O ARG A 340       1.909  22.930  21.757  1.00  1.00            
ATOM   2560    N HIS A 341       0.987  21.391  23.132  1.00  1.00            
ATOM   2561   CA HIS A 341      -0.294  21.364  22.481  1.00  1.00            
ATOM   2562  ND1 HIS A 341       1.086  18.470  23.168  1.00  1.00            
ATOM   2563   CG HIS A 341      -0.196  18.973  23.193  1.00  1.00            
ATOM   2564   CB HIS A 341      -0.722  19.926  22.159  1.00  1.00            
ATOM   2565  NE2 HIS A 341       0.114  17.644  24.988  1.00  1.00            
ATOM   2566  CD2 HIS A 341      -0.777  18.458  24.310  1.00  1.00            
ATOM   2567  CE1 HIS A 341       1.218  17.682  24.264  1.00  1.00            
ATOM   2568    C HIS A 341      -1.319  21.968  23.437  1.00  1.00            
ATOM   2569    O HIS A 341      -2.123  22.821  22.976  1.00  1.00            
ATOM   2570  OXT HIS A 341      -1.317  21.582  24.638  1.00  1.00            
ATOM   2571    N PRO C   1      -3.955  -0.713  12.113  4.00  0.00            
ATOM   2572   CA PRO C   1      -4.565  -0.048  10.932  4.00  0.00            
ATOM   2573   CD PRO C   1      -3.642   0.319  13.161  4.00  0.00            
ATOM   2574   CB PRO C   1      -4.878   1.379  11.371  4.00  0.00            
ATOM   2575   CG PRO C   1      -3.857   1.675  12.475  4.00  0.00            
ATOM   2576    C PRO C   1      -3.516  -0.105   9.871  4.00  0.00            
ATOM   2577    O PRO C   1      -2.394  -0.517  10.161  4.00  0.00            
ATOM   2578    N PHE C   2      -3.859   0.311   8.638  4.00  0.00            
ATOM   2579   CA PHE C   2      -2.911   0.307   7.565  4.00  0.00            
ATOM   2580   CB PHE C   2      -3.521   0.724   6.216  4.00  0.00            
ATOM   2581   CG PHE C   2      -4.567  -0.273   5.862  4.00  0.00            
ATOM   2582  CD1 PHE C   2      -5.789  -0.252   6.497  4.00  0.00            
ATOM   2583  CD2 PHE C   2      -4.339  -1.218   4.889  4.00  0.00            
ATOM   2584  CE1 PHE C   2      -6.763  -1.166   6.176  4.00  0.00            
ATOM   2585  CE2 PHE C   2      -5.311  -2.135   4.563  4.00  0.00            
ATOM   2586   CZ PHE C   2      -6.524  -2.112   5.208  4.00  0.00            
ATOM   2587    C PHE C   2      -1.910   1.335   7.919  4.00  0.00            
ATOM   2588    O PHE C   2      -2.162   2.237   8.717  4.00  0.00            
ATOM   2589    N HIS C   3      -0.720   1.184   7.337  4.00  0.00            
ATOM   2590   CA HIS C   3       0.359   2.070   7.591  4.00  0.00            
ATOM   2591  ND1 HIS C   3       2.428  -0.028   5.798  4.00  0.00            
ATOM   2592   CG HIS C   3       1.718   0.066   6.976  4.00  0.00            
ATOM   2593   CB HIS C   3       1.655   1.288   7.849  4.00  0.00            
ATOM   2594  NE2 HIS C   3       1.399  -1.981   6.077  4.00  0.00            
ATOM   2595  CD2 HIS C   3       1.099  -1.137   7.130  4.00  0.00            
ATOM   2596  CE1 HIS C   3       2.200  -1.272   5.304  4.00  0.00            
ATOM   2597    C HIS C   3       0.534   2.874   6.377  4.00  0.00            
ATOM   2598    O HIS C   3      -0.362   2.985   5.541  4.00  0.00            
ATOM   2599    N LEU C   4       1.715   3.478   6.262  4.00  0.00            
ATOM   2600   CA LEU C   4       1.865   4.346   5.161  4.00  0.00            
ATOM   2601   CB LEU C   4       2.216   5.792   5.549  4.00  0.00            
ATOM   2602   CG LEU C   4       1.099   6.536   6.297  4.00  0.00            
ATOM   2603  CD1 LEU C   4       0.743   5.829   7.610  4.00  0.00            
ATOM   2604  CD2 LEU C   4       1.474   8.013   6.503  4.00  0.00            
ATOM   2605    C LEU C   4       2.962   3.918   4.297  4.00  0.00            
ATOM   2606    O LEU C   4       3.307   2.741   4.196  4.00  0.00            
ATOM   2607    N LEU C   5       3.532   4.931   3.628  4.00  0.00            
ATOM   2608   CA LEU C   5       4.467   4.587   2.634  4.00  0.00            
ATOM   2609   CB LEU C   5       3.955   4.819   1.201  4.00  0.00            
ATOM   2610   CG LEU C   5       2.820   3.867   0.787  4.00  0.00            
ATOM   2611  CD1 LEU C   5       2.349   4.143  -0.649  4.00  0.00            
ATOM   2612  CD2 LEU C   5       3.226   2.400   1.005  4.00  0.00            
ATOM   2613    C LEU C   5       5.752   5.264   2.720  4.00  0.00            
ATOM   2614    O LEU C   5       6.210   5.708   3.772  4.00  0.00            
ATOM   2615    N VAL C   6       6.308   5.340   1.502  4.00  0.00            
ATOM   2616   CA VAL C   6       7.631   5.732   1.204  4.00  0.00            
ATOM   2617   CB VAL C   6       7.786   7.214   1.020  4.00  0.00            
ATOM   2618  CG1 VAL C   6       7.069   7.621  -0.280  4.00  0.00            
ATOM   2619  CG2 VAL C   6       7.216   7.918   2.264  4.00  0.00            
ATOM   2620    C VAL C   6       8.477   5.249   2.330  4.00  0.00            
ATOM   2621    O VAL C   6       8.994   6.020   3.138  4.00  0.00            
ATOM   2622    N TYR C   7       8.619   3.910   2.384  4.00  0.00            
ATOM   2623   CA TYR C   7       9.379   3.240   3.392  4.00  0.00            
ATOM   2624   CB TYR C   7       8.493   2.649   4.500  4.00  0.00            
ATOM   2625   CG TYR C   7       9.345   2.269   5.661  4.00  0.00            
ATOM   2626  CD1 TYR C   7       9.960   1.041   5.724  4.00  0.00            
ATOM   2627  CD2 TYR C   7       9.531   3.162   6.691  4.00  0.00            
ATOM   2628  CE1 TYR C   7      10.742   0.707   6.805  4.00  0.00            
ATOM   2629  CE2 TYR C   7      10.311   2.835   7.774  4.00  0.00            
ATOM   2630   CZ TYR C   7      10.917   1.605   7.832  4.00  0.00            
ATOM   2631   OH TYR C   7      11.718   1.266   8.942  4.00  0.00            
ATOM   2632    C TYR C   7      10.020   2.097   2.681  4.00  0.00            
ATOM   2633    O TYR C   7       9.513   1.645   1.656  4.00  0.00            
ATOM   2634    N SER C   8      11.159   1.594   3.187  4.00  0.00            
ATOM   2635   CA SER C   8      11.749   0.491   2.494  4.00  0.00            
ATOM   2636   CB SER C   8      13.207   0.204   2.900  4.00  0.00            
ATOM   2637   OG SER C   8      13.706  -0.902   2.162  4.00  0.00            
ATOM   2638    C SER C   8      10.925  -0.738   2.833  4.00  0.00            
ATOM   2639    O SER C   8      11.016  -1.210   3.999  4.00  0.00            
ATOM   2640  OXT SER C   8      10.190  -1.222   1.932  4.00  0.00            
END
