# Supplementary material for: Integrative modeling of diverse protein-peptide systems using CABS-dock
Source: PLoS Comput Biol. 2023 Jul 5;19(7):e1011275. doi: 10.1371/journal.pcbi.1011275 (PMC10351741; doi:10.1371/journal.pcbi.1011275)
Supplement: S1 File — Files in pdb format containing atomic coordinates of the structures obtained in this study: the highest-scored amyloid models and 10 examples of the docked peptide for each enzyme-substrate complex. (ZIP) [file pcbi.1011275.s006.zip › 6_renin_PFHLLVYS/780.pdb]

CRYST1    0.000    0.000    0.000   0.00   0.00   0.00 P 1           1
ATOM      1    N GLY A   4      20.274  33.035   4.876  1.00  1.00            
ATOM      2   CA GLY A   4      18.971  33.543   4.392  1.00  1.00            
ATOM      3    C GLY A   4      17.976  33.559   5.505  1.00  1.00            
ATOM      4    O GLY A   4      17.950  32.674   6.356  1.00  1.00            
ATOM      5    N ASN A   5      17.126  34.597   5.505  1.00  1.00            
ATOM      6   CA ASN A   5      16.152  34.837   6.524  1.00  1.00            
ATOM      7   CB ASN A   5      15.500  36.226   6.394  1.00  1.00            
ATOM      8   CG ASN A   5      14.597  36.456   7.597  1.00  1.00            
ATOM      9  OD1 ASN A   5      14.777  35.852   8.654  1.00  1.00            
ATOM     10  ND2 ASN A   5      13.588  37.351   7.430  1.00  1.00            
ATOM     11    C ASN A   5      15.036  33.832   6.516  1.00  1.00            
ATOM     12    O ASN A   5      14.512  33.479   7.570  1.00  1.00            
ATOM     13    N THR A   6      14.651  33.330   5.328  4.00  1.00            
ATOM     14   CA THR A   6      13.419  32.599   5.205  4.00  1.00            
ATOM     15   CB THR A   6      12.997  32.338   3.792  4.00  1.00            
ATOM     16  OG1 THR A   6      11.639  31.925   3.762  4.00  1.00            
ATOM     17  CG2 THR A   6      13.882  31.218   3.230  4.00  1.00            
ATOM     18    C THR A   6      13.351  31.290   5.898  4.00  1.00            
ATOM     19    O THR A   6      14.320  30.543   6.031  4.00  1.00            
ATOM     20    N THR A   7      12.120  31.045   6.380  1.00  1.00            
ATOM     21   CA THR A   7      11.603  29.829   6.921  1.00  1.00            
ATOM     22   CB THR A   7      11.298  29.876   8.391  1.00  1.00            
ATOM     23  OG1 THR A   7      10.765  28.627   8.809  1.00  1.00            
ATOM     24  CG2 THR A   7      10.292  31.007   8.672  1.00  1.00            
ATOM     25    C THR A   7      10.292  29.700   6.222  1.00  1.00            
ATOM     26    O THR A   7       9.584  30.689   6.041  1.00  1.00            
ATOM     27    N SER A   8       9.931  28.485   5.784  4.00  1.00            
ATOM     28   CA SER A   8       8.682  28.351   5.097  4.00  1.00            
ATOM     29   CB SER A   8       8.839  27.646   3.745  4.00  1.00            
ATOM     30   OG SER A   8       7.578  27.542   3.110  4.00  1.00            
ATOM     31    C SER A   8       7.830  27.485   5.983  4.00  1.00            
ATOM     32    O SER A   8       8.325  26.517   6.556  4.00  1.00            
ATOM     33    N SER A   9       6.525  27.810   6.134  4.00  1.00            
ATOM     34   CA SER A   9       5.704  27.022   7.017  4.00  1.00            
ATOM     35   CB SER A   9       5.069  27.833   8.161  4.00  1.00            
ATOM     36   OG SER A   9       6.080  28.331   9.024  4.00  1.00            
ATOM     37    C SER A   9       4.580  26.410   6.237  4.00  1.00            
ATOM     38    O SER A   9       4.018  27.038   5.341  4.00  1.00            
ATOM     39    N VAL A  10       4.247  25.139   6.555  4.00  1.00            
ATOM     40   CA VAL A  10       3.143  24.456   5.935  4.00  1.00            
ATOM     41   CB VAL A  10       3.549  23.318   5.046  4.00  1.00            
ATOM     42  CG1 VAL A  10       2.278  22.661   4.479  4.00  1.00            
ATOM     43  CG2 VAL A  10       4.502  23.861   3.967  4.00  1.00            
ATOM     44    C VAL A  10       2.333  23.884   7.064  4.00  1.00            
ATOM     45    O VAL A  10       2.894  23.388   8.041  4.00  1.00            
ATOM     46    N ILE A  11       0.987  23.949   6.974  4.00  1.00            
ATOM     47   CA ILE A  11       0.162  23.384   8.010  4.00  1.00            
ATOM     48   CB ILE A  11      -0.957  24.257   8.504  4.00  1.00            
ATOM     49  CG1 ILE A  11      -0.410  25.471   9.273  4.00  1.00            
ATOM     50  CG2 ILE A  11      -1.903  23.374   9.336  4.00  1.00            
ATOM     51  CD1 ILE A  11      -1.494  26.466   9.686  4.00  1.00            
ATOM     52    C ILE A  11      -0.466  22.161   7.435  4.00  1.00            
ATOM     53    O ILE A  11      -0.922  22.160   6.293  4.00  1.00            
ATOM     54    N LEU A  12      -0.478  21.067   8.218  4.00  1.00            
ATOM     55   CA LEU A  12      -0.995  19.843   7.698  4.00  1.00            
ATOM     56   CB LEU A  12       0.015  18.689   7.690  4.00  1.00            
ATOM     57   CG LEU A  12       1.176  18.942   6.712  4.00  1.00            
ATOM     58  CD1 LEU A  12       2.067  20.101   7.185  4.00  1.00            
ATOM     59  CD2 LEU A  12       1.949  17.651   6.419  4.00  1.00            
ATOM     60    C LEU A  12      -2.206  19.402   8.435  4.00  1.00            
ATOM     61    O LEU A  12      -2.501  19.864   9.536  4.00  1.00            
ATOM     62    N THR A  13      -2.954  18.485   7.792  4.00  1.00            
ATOM     63   CA THR A  13      -4.155  17.972   8.364  4.00  1.00            
ATOM     64   CB THR A  13      -5.314  17.977   7.410  4.00  1.00            
ATOM     65  OG1 THR A  13      -5.560  19.296   6.946  4.00  1.00            
ATOM     66  CG2 THR A  13      -6.556  17.433   8.137  4.00  1.00            
ATOM     67    C THR A  13      -3.903  16.549   8.754  4.00  1.00            
ATOM     68    O THR A  13      -3.299  15.786   8.002  4.00  1.00            
ATOM     69    N ASN A  14      -4.349  16.163   9.967  4.00  1.00            
ATOM     70   CA ASN A  14      -4.162  14.814  10.420  4.00  1.00            
ATOM     71   CB ASN A  14      -3.757  14.724  11.897  4.00  1.00            
ATOM     72   CG ASN A  14      -2.381  15.368  12.008  4.00  1.00            
ATOM     73  OD1 ASN A  14      -1.854  15.558  13.102  4.00  1.00            
ATOM     74  ND2 ASN A  14      -1.782  15.723  10.838  4.00  1.00            
ATOM     75    C ASN A  14      -5.486  14.133  10.241  4.00  1.00            
ATOM     76    O ASN A  14      -6.477  14.522  10.860  4.00  1.00            
ATOM     77    N TYR A  15      -5.544  13.105   9.369  4.00  1.00            
ATOM     78   CA TYR A  15      -6.813  12.497   9.079  4.00  1.00            
ATOM     79   CB TYR A  15      -6.731  11.417   7.988  4.00  1.00            
ATOM     80   CG TYR A  15      -8.128  11.025   7.645  4.00  1.00            
ATOM     81  CD1 TYR A  15      -8.827  11.734   6.694  4.00  1.00            
ATOM     82  CD2 TYR A  15      -8.743   9.962   8.267  4.00  1.00            
ATOM     83  CE1 TYR A  15     -10.117  11.391   6.363  4.00  1.00            
ATOM     84  CE2 TYR A  15     -10.033   9.613   7.941  4.00  1.00            
ATOM     85   CZ TYR A  15     -10.721  10.326   6.988  4.00  1.00            
ATOM     86   OH TYR A  15     -12.045   9.967   6.654  4.00  1.00            
ATOM     87    C TYR A  15      -7.360  11.834  10.303  4.00  1.00            
ATOM     88    O TYR A  15      -8.469  12.119  10.754  4.00  1.00            
ATOM     89    N MET A  16      -6.545  10.939  10.871  3.00  1.00            
ATOM     90   CA MET A  16      -6.746  10.242  12.104  3.00  1.00            
ATOM     91   CB MET A  16      -6.702   8.709  11.974  3.00  1.00            
ATOM     92   CG MET A  16      -6.921   7.974  13.298  3.00  1.00            
ATOM     93   SD MET A  16      -6.876   6.160  13.175  3.00  1.00            
ATOM     94   CE MET A  16      -7.635   5.878  14.801  3.00  1.00            
ATOM     95    C MET A  16      -5.456  10.683  12.706  3.00  1.00            
ATOM     96    O MET A  16      -4.889  11.669  12.235  3.00  1.00            
ATOM     97    N ASP A  17      -4.931  10.032  13.746  3.00  1.00            
ATOM     98   CA ASP A  17      -3.658  10.535  14.169  3.00  1.00            
ATOM     99   CB ASP A  17      -3.093   9.878  15.440  3.00  1.00            
ATOM    100   CG ASP A  17      -2.682   8.449  15.118  3.00  1.00            
ATOM    101  OD1 ASP A  17      -3.453   7.746  14.412  3.00  1.00            
ATOM    102  OD2 ASP A  17      -1.573   8.048  15.565  3.00  1.00            
ATOM    103    C ASP A  17      -2.697  10.234  13.056  3.00  1.00            
ATOM    104    O ASP A  17      -1.668  10.887  12.911  3.00  1.00            
ATOM    105    N THR A  18      -3.047   9.220  12.241  3.00  1.00            
ATOM    106   CA THR A  18      -2.197   8.592  11.268  3.00  1.00            
ATOM    107   CB THR A  18      -2.888   7.454  10.578  3.00  1.00            
ATOM    108  OG1 THR A  18      -4.015   7.934   9.860  3.00  1.00            
ATOM    109  CG2 THR A  18      -3.330   6.430  11.638  3.00  1.00            
ATOM    110    C THR A  18      -1.594   9.428  10.185  3.00  1.00            
ATOM    111    O THR A  18      -0.370   9.467  10.072  3.00  1.00            
ATOM    112    N GLN A  19      -2.376  10.140   9.360  4.00  1.00            
ATOM    113   CA GLN A  19      -1.652  10.700   8.256  4.00  1.00            
ATOM    114   CB GLN A  19      -2.336  10.537   6.889  4.00  1.00            
ATOM    115   CG GLN A  19      -1.492  11.111   5.750  4.00  1.00            
ATOM    116   CD GLN A  19      -0.110  10.473   5.834  4.00  1.00            
ATOM    117  OE1 GLN A  19       0.893  11.158   6.031  4.00  1.00            
ATOM    118  NE2 GLN A  19      -0.051   9.122   5.689  4.00  1.00            
ATOM    119    C GLN A  19      -1.395  12.144   8.478  4.00  1.00            
ATOM    120    O GLN A  19      -2.229  12.881   9.002  4.00  1.00            
ATOM    121    N TYR A  20      -0.178  12.558   8.086  4.00  1.00            
ATOM    122   CA TYR A  20       0.266  13.910   8.177  4.00  1.00            
ATOM    123   CB TYR A  20       1.616  13.978   8.920  4.00  1.00            
ATOM    124   CG TYR A  20       2.226  15.340   8.930  4.00  1.00            
ATOM    125  CD1 TYR A  20       1.640  16.383   9.608  4.00  1.00            
ATOM    126  CD2 TYR A  20       3.432  15.554   8.299  4.00  1.00            
ATOM    127  CE1 TYR A  20       2.231  17.625   9.621  4.00  1.00            
ATOM    128  CE2 TYR A  20       4.029  16.791   8.309  4.00  1.00            
ATOM    129   CZ TYR A  20       3.422  17.833   8.968  4.00  1.00            
ATOM    130   OH TYR A  20       4.025  19.110   8.986  4.00  1.00            
ATOM    131    C TYR A  20       0.480  14.355   6.750  4.00  1.00            
ATOM    132    O TYR A  20       1.460  13.952   6.126  4.00  1.00            
ATOM    133    N TYR A  21      -0.426  15.184   6.170  4.00  1.00            
ATOM    134   CA TYR A  21      -0.212  15.580   4.796  4.00  1.00            
ATOM    135   CB TYR A  21      -1.180  14.914   3.793  4.00  1.00            
ATOM    136   CG TYR A  21      -2.532  15.543   3.868  4.00  1.00            
ATOM    137  CD1 TYR A  21      -3.457  15.154   4.809  4.00  1.00            
ATOM    138  CD2 TYR A  21      -2.868  16.537   2.978  4.00  1.00            
ATOM    139  CE1 TYR A  21      -4.698  15.750   4.855  4.00  1.00            
ATOM    140  CE2 TYR A  21      -4.106  17.134   3.019  4.00  1.00            
ATOM    141   CZ TYR A  21      -5.026  16.738   3.958  4.00  1.00            
ATOM    142   OH TYR A  21      -6.298  17.347   4.004  4.00  1.00            
ATOM    143    C TYR A  21      -0.377  17.060   4.686  4.00  1.00            
ATOM    144    O TYR A  21      -1.311  17.641   5.238  4.00  1.00            
ATOM    145    N GLY A  22       0.559  17.711   3.965  4.00  1.00            
ATOM    146   CA GLY A  22       0.519  19.132   3.780  4.00  1.00            
ATOM    147    C GLY A  22       0.184  19.396   2.363  4.00  1.00            
ATOM    148    O GLY A  22      -0.624  18.701   1.748  4.00  1.00            
ATOM    149    N GLU A  23       0.818  20.443   1.815  4.00  1.00            
ATOM    150   CA GLU A  23       0.566  20.814   0.466  4.00  1.00            
ATOM    151   CB GLU A  23      -0.240  22.116   0.351  4.00  1.00            
ATOM    152   CG GLU A  23      -0.350  22.639  -1.081  4.00  1.00            
ATOM    153   CD GLU A  23      -0.757  24.105  -1.005  4.00  1.00            
ATOM    154  OE1 GLU A  23      -0.946  24.610   0.134  4.00  1.00            
ATOM    155  OE2 GLU A  23      -0.872  24.743  -2.085  4.00  1.00            
ATOM    156    C GLU A  23       1.875  21.118  -0.191  4.00  1.00            
ATOM    157    O GLU A  23       2.851  21.484   0.464  4.00  1.00            
ATOM    158    N ILE A  24       1.922  20.937  -1.526  4.00  1.00            
ATOM    159   CA ILE A  24       3.069  21.255  -2.328  4.00  1.00            
ATOM    160   CB ILE A  24       3.970  20.073  -2.535  4.00  1.00            
ATOM    161  CG1 ILE A  24       5.332  20.502  -3.101  4.00  1.00            
ATOM    162  CG2 ILE A  24       3.217  19.055  -3.408  4.00  1.00            
ATOM    163  CD1 ILE A  24       6.384  19.395  -3.018  4.00  1.00            
ATOM    164    C ILE A  24       2.500  21.638  -3.661  4.00  1.00            
ATOM    165    O ILE A  24       1.338  21.344  -3.942  4.00  1.00            
ATOM    166    N GLY A  25       3.278  22.325  -4.522  4.00  1.00            
ATOM    167   CA GLY A  25       2.731  22.682  -5.803  4.00  1.00            
ATOM    168    C GLY A  25       3.755  22.378  -6.838  4.00  1.00            
ATOM    169    O GLY A  25       4.946  22.601  -6.633  4.00  1.00            
ATOM    170    N ILE A  26       3.302  21.858  -7.993  4.00  1.00            
ATOM    171   CA ILE A  26       4.247  21.547  -9.014  4.00  1.00            
ATOM    172   CB ILE A  26       4.507  20.078  -9.155  4.00  1.00            
ATOM    173  CG1 ILE A  26       5.789  19.850  -9.969  4.00  1.00            
ATOM    174  CG2 ILE A  26       3.249  19.425  -9.751  4.00  1.00            
ATOM    175  CD1 ILE A  26       7.041  20.349  -9.247  4.00  1.00            
ATOM    176    C ILE A  26       3.735  22.047 -10.333  4.00  1.00            
ATOM    177    O ILE A  26       2.534  22.017 -10.593  4.00  1.00            
ATOM    178    N GLY A  27       4.650  22.534 -11.199  3.00  1.00            
ATOM    179   CA GLY A  27       4.295  22.998 -12.515  3.00  1.00            
ATOM    180    C GLY A  27       4.046  24.479 -12.443  3.00  1.00            
ATOM    181    O GLY A  27       3.776  25.014 -11.368  3.00  1.00            
ATOM    182    N THR A  28       4.127  25.185 -13.597  3.00  1.00            
ATOM    183   CA THR A  28       3.925  26.611 -13.597  3.00  1.00            
ATOM    184   CB THR A  28       4.430  27.330 -14.832  3.00  1.00            
ATOM    185  OG1 THR A  28       4.022  28.689 -14.806  3.00  1.00            
ATOM    186  CG2 THR A  28       4.036  26.621 -16.138  3.00  1.00            
ATOM    187    C THR A  28       2.522  26.979 -13.193  3.00  1.00            
ATOM    188    O THR A  28       2.388  27.832 -12.318  3.00  1.00            
ATOM    189    N PRO A  29       1.452  26.418 -13.705  3.00  1.00            
ATOM    190   CA PRO A  29       0.211  26.638 -13.023  3.00  1.00            
ATOM    191   CD PRO A  29       1.237  26.229 -15.126  3.00  1.00            
ATOM    192   CB PRO A  29      -0.903  26.228 -13.994  3.00  1.00            
ATOM    193   CG PRO A  29      -0.167  25.611 -15.199  3.00  1.00            
ATOM    194    C PRO A  29       0.462  25.729 -11.849  3.00  1.00            
ATOM    195    O PRO A  29       1.294  24.835 -11.999  3.00  1.00            
ATOM    196    N PRO A  30      -0.158  25.898 -10.721  3.00  1.00            
ATOM    197   CA PRO A  30       0.295  25.192  -9.545  3.00  1.00            
ATOM    198   CD PRO A  30      -0.729  27.194 -10.388  3.00  1.00            
ATOM    199   CB PRO A  30      -0.404  25.879  -8.372  3.00  1.00            
ATOM    200   CG PRO A  30      -0.604  27.323  -8.862  3.00  1.00            
ATOM    201    C PRO A  30       0.269  23.693  -9.428  3.00  1.00            
ATOM    202    O PRO A  30       1.182  23.180  -8.786  3.00  1.00            
ATOM    203    N GLN A  31      -0.714  22.971 -10.011  4.00  1.00            
ATOM    204   CA GLN A  31      -0.804  21.535  -9.845  4.00  1.00            
ATOM    205   CB GLN A  31       0.105  20.721 -10.784  4.00  1.00            
ATOM    206   CG GLN A  31      -0.374  20.743 -12.241  4.00  1.00            
ATOM    207   CD GLN A  31      -1.622  19.870 -12.395  4.00  1.00            
ATOM    208  OE1 GLN A  31      -1.728  19.086 -13.338  4.00  1.00            
ATOM    209  NE2 GLN A  31      -2.605  20.012 -11.466  4.00  1.00            
ATOM    210    C GLN A  31      -0.587  21.134  -8.413  4.00  1.00            
ATOM    211    O GLN A  31       0.470  20.631  -8.038  4.00  1.00            
ATOM    212    N THR A  32      -1.618  21.370  -7.576  4.00  1.00            
ATOM    213   CA THR A  32      -1.588  21.167  -6.153  4.00  1.00            
ATOM    214   CB THR A  32      -2.781  21.788  -5.473  4.00  1.00            
ATOM    215  OG1 THR A  32      -2.833  23.178  -5.758  4.00  1.00            
ATOM    216  CG2 THR A  32      -2.700  21.565  -3.953  4.00  1.00            
ATOM    217    C THR A  32      -1.579  19.736  -5.776  4.00  1.00            
ATOM    218    O THR A  32      -2.108  18.875  -6.477  4.00  1.00            
ATOM    219    N PHE A  33      -0.935  19.469  -4.623  4.00  1.00            
ATOM    220   CA PHE A  33      -0.911  18.147  -4.104  4.00  1.00            
ATOM    221   CB PHE A  33       0.265  17.297  -4.617  4.00  1.00            
ATOM    222   CG PHE A  33      -0.014  16.983  -6.045  4.00  1.00            
ATOM    223  CD1 PHE A  33       0.370  17.842  -7.048  4.00  1.00            
ATOM    224  CD2 PHE A  33      -0.670  15.820  -6.377  4.00  1.00            
ATOM    225  CE1 PHE A  33       0.105  17.541  -8.363  4.00  1.00            
ATOM    226  CE2 PHE A  33      -0.939  15.513  -7.690  4.00  1.00            
ATOM    227   CZ PHE A  33      -0.550  16.375  -8.686  4.00  1.00            
ATOM    228    C PHE A  33      -0.818  18.185  -2.639  4.00  1.00            
ATOM    229    O PHE A  33      -0.375  19.159  -2.033  4.00  1.00            
ATOM    230    N LYS A  34      -1.279  17.081  -2.040  4.00  1.00            
ATOM    231   CA LYS A  34      -1.188  16.939  -0.636  4.00  1.00            
ATOM    232   CB LYS A  34      -2.470  16.371  -0.008  4.00  1.00            
ATOM    233   CG LYS A  34      -3.715  17.217  -0.275  4.00  1.00            
ATOM    234   CD LYS A  34      -5.018  16.454  -0.025  4.00  1.00            
ATOM    235   CE LYS A  34      -6.274  17.285  -0.287  4.00  1.00            
ATOM    236   NZ LYS A  34      -7.483  16.453  -0.090  4.00  1.00            
ATOM    237    C LYS A  34      -0.141  15.897  -0.448  4.00  1.00            
ATOM    238    O LYS A  34      -0.207  14.834  -1.063  4.00  1.00            
ATOM    239    N VAL A  35       0.872  16.166   0.394  4.00  1.00            
ATOM    240   CA VAL A  35       1.896  15.174   0.520  4.00  1.00            
ATOM    241   CB VAL A  35       3.053  15.435  -0.411  4.00  1.00            
ATOM    242  CG1 VAL A  35       4.165  14.395  -0.192  4.00  1.00            
ATOM    243  CG2 VAL A  35       2.508  15.456  -1.850  4.00  1.00            
ATOM    244    C VAL A  35       2.402  15.194   1.928  4.00  1.00            
ATOM    245    O VAL A  35       2.239  16.178   2.647  4.00  1.00            
ATOM    246    N VAL A  36       3.018  14.073   2.360  4.00  1.00            
ATOM    247   CA VAL A  36       3.557  13.978   3.682  4.00  1.00            
ATOM    248   CB VAL A  36       3.225  12.690   4.373  4.00  1.00            
ATOM    249  CG1 VAL A  36       3.718  11.527   3.498  4.00  1.00            
ATOM    250  CG2 VAL A  36       3.879  12.709   5.765  4.00  1.00            
ATOM    251    C VAL A  36       5.054  14.043   3.595  4.00  1.00            
ATOM    252    O VAL A  36       5.660  13.368   2.764  4.00  1.00            
ATOM    253    N PHE A  37       5.693  14.880   4.445  4.00  1.00            
ATOM    254   CA PHE A  37       7.130  14.911   4.461  4.00  1.00            
ATOM    255   CB PHE A  37       7.732  16.103   5.222  4.00  1.00            
ATOM    256   CG PHE A  37       7.545  17.293   4.344  4.00  1.00            
ATOM    257  CD1 PHE A  37       6.343  17.960   4.301  4.00  1.00            
ATOM    258  CD2 PHE A  37       8.584  17.739   3.557  4.00  1.00            
ATOM    259  CE1 PHE A  37       6.180  19.056   3.486  4.00  1.00            
ATOM    260  CE2 PHE A  37       8.427  18.834   2.742  4.00  1.00            
ATOM    261   CZ PHE A  37       7.223  19.494   2.705  4.00  1.00            
ATOM    262    C PHE A  37       7.538  13.626   5.126  4.00  1.00            
ATOM    263    O PHE A  37       7.008  13.279   6.180  4.00  1.00            
ATOM    264    N ASP A  38       8.477  12.871   4.512  4.00  1.00            
ATOM    265   CA ASP A  38       8.851  11.590   5.055  4.00  1.00            
ATOM    266   CB ASP A  38       8.555  10.441   4.070  4.00  1.00            
ATOM    267   CG ASP A  38       8.414   9.129   4.829  4.00  1.00            
ATOM    268  OD1 ASP A  38       9.247   8.865   5.734  4.00  1.00            
ATOM    269  OD2 ASP A  38       7.450   8.378   4.521  4.00  1.00            
ATOM    270    C ASP A  38      10.308  11.620   5.330  4.00  1.00            
ATOM    271    O ASP A  38      11.128  11.773   4.426  4.00  1.00            
ATOM    272    N THR A  39      10.660  11.493   6.618  3.00  1.00            
ATOM    273   CA THR A  39      12.033  11.467   6.997  3.00  1.00            
ATOM    274   CB THR A  39      12.238  11.494   8.475  3.00  1.00            
ATOM    275  OG1 THR A  39      11.614  10.368   9.061  3.00  1.00            
ATOM    276  CG2 THR A  39      11.633  12.791   9.035  3.00  1.00            
ATOM    277    C THR A  39      12.613  10.201   6.440  3.00  1.00            
ATOM    278    O THR A  39      13.786  10.143   6.072  3.00  1.00            
ATOM    279    N GLY A  40      11.770   9.154   6.346  3.00  1.00            
ATOM    280   CA GLY A  40      12.164   7.823   5.980  3.00  1.00            
ATOM    281    C GLY A  40      12.784   7.693   4.624  3.00  1.00            
ATOM    282    O GLY A  40      13.835   7.067   4.498  3.00  1.00            
ATOM    283    N SER A  41      12.186   8.262   3.564  1.00  1.00            
ATOM    284   CA SER A  41      12.793   8.001   2.289  1.00  1.00            
ATOM    285   CB SER A  41      11.945   7.098   1.377  1.00  1.00            
ATOM    286   OG SER A  41      10.720   7.741   1.054  1.00  1.00            
ATOM    287    C SER A  41      12.986   9.292   1.583  1.00  1.00            
ATOM    288    O SER A  41      12.287  10.271   1.846  1.00  1.00            
ATOM    289    N SER A  42      13.974   9.327   0.670  1.00  1.00            
ATOM    290   CA SER A  42      14.193  10.540  -0.045  1.00  1.00            
ATOM    291   CB SER A  42      15.635  11.059   0.067  1.00  1.00            
ATOM    292   OG SER A  42      16.540  10.106  -0.470  1.00  1.00            
ATOM    293    C SER A  42      13.904  10.295  -1.482  1.00  1.00            
ATOM    294    O SER A  42      14.686   9.685  -2.209  1.00  1.00            
ATOM    295    N ASN A  43      12.728  10.766  -1.915  1.00  1.00            
ATOM    296   CA ASN A  43      12.349  10.696  -3.287  1.00  1.00            
ATOM    297   CB ASN A  43      12.122   9.271  -3.815  1.00  1.00            
ATOM    298   CG ASN A  43      11.840   9.379  -5.308  1.00  1.00            
ATOM    299  OD1 ASN A  43      10.713   9.645  -5.726  1.00  1.00            
ATOM    300  ND2 ASN A  43      12.898   9.186  -6.140  1.00  1.00            
ATOM    301    C ASN A  43      11.039  11.421  -3.356  1.00  1.00            
ATOM    302    O ASN A  43      10.281  11.414  -2.386  1.00  1.00            
ATOM    303    N VAL A  44      10.732  12.093  -4.484  4.00  1.00            
ATOM    304   CA VAL A  44       9.454  12.746  -4.560  4.00  1.00            
ATOM    305   CB VAL A  44       9.508  14.154  -5.079  4.00  1.00            
ATOM    306  CG1 VAL A  44       8.070  14.693  -5.167  4.00  1.00            
ATOM    307  CG2 VAL A  44      10.427  14.978  -4.162  4.00  1.00            
ATOM    308    C VAL A  44       8.636  11.936  -5.528  4.00  1.00            
ATOM    309    O VAL A  44       9.022  11.791  -6.685  4.00  1.00            
ATOM    310    N TRP A  45       7.498  11.354  -5.086  4.00  1.00            
ATOM    311   CA TRP A  45       6.673  10.615  -6.007  4.00  1.00            
ATOM    312   CB TRP A  45       6.424   9.129  -5.700  4.00  1.00            
ATOM    313   CG TRP A  45       7.517   8.188  -6.139  4.00  1.00            
ATOM    314  CD2 TRP A  45       8.457   7.532  -5.276  4.00  1.00            
ATOM    315  CD1 TRP A  45       7.760   7.721  -7.398  4.00  1.00            
ATOM    316  NE1 TRP A  45       8.802   6.828  -7.376  4.00  1.00            
ATOM    317  CE2 TRP A  45       9.237   6.697  -6.076  4.00  1.00            
ATOM    318  CE3 TRP A  45       8.647   7.608  -3.925  4.00  1.00            
ATOM    319  CZ2 TRP A  45      10.223   5.923  -5.537  4.00  1.00            
ATOM    320  CZ3 TRP A  45       9.651   6.834  -3.388  4.00  1.00            
ATOM    321  CH2 TRP A  45      10.423   6.007  -4.178  4.00  1.00            
ATOM    322    C TRP A  45       5.328  11.241  -6.066  4.00  1.00            
ATOM    323    O TRP A  45       4.810  11.739  -5.071  4.00  1.00            
ATOM    324    N VAL A  46       4.751  11.238  -7.274  4.00  1.00            
ATOM    325   CA VAL A  46       3.442  11.751  -7.447  4.00  1.00            
ATOM    326   CB VAL A  46       3.406  13.161  -7.978  4.00  1.00            
ATOM    327  CG1 VAL A  46       4.081  14.086  -6.953  4.00  1.00            
ATOM    328  CG2 VAL A  46       4.064  13.174  -9.364  4.00  1.00            
ATOM    329    C VAL A  46       2.764  10.878  -8.467  4.00  1.00            
ATOM    330    O VAL A  46       3.426  10.170  -9.220  4.00  1.00            
ATOM    331    N PRO A  47       1.458  10.881  -8.481  4.00  1.00            
ATOM    332   CA PRO A  47       0.726  10.088  -9.435  4.00  1.00            
ATOM    333   CD PRO A  47       0.728  11.034  -7.229  4.00  1.00            
ATOM    334   CB PRO A  47      -0.707  10.045  -8.917  4.00  1.00            
ATOM    335   CG PRO A  47      -0.549  10.200  -7.393  4.00  1.00            
ATOM    336    C PRO A  47       0.895  10.770 -10.755  4.00  1.00            
ATOM    337    O PRO A  47       1.248  11.948 -10.756  4.00  1.00            
ATOM    338    N SER A  48       0.667  10.080 -11.893  4.00  1.00            
ATOM    339   CA SER A  48       0.921  10.733 -13.142  4.00  1.00            
ATOM    340   CB SER A  48       2.166  10.189 -13.870  4.00  1.00            
ATOM    341   OG SER A  48       2.359  10.878 -15.096  4.00  1.00            
ATOM    342    C SER A  48      -0.239  10.562 -14.074  4.00  1.00            
ATOM    343    O SER A  48      -1.118   9.734 -13.847  4.00  1.00            
ATOM    344    N SER A  49      -0.261  11.383 -15.148  3.00  1.00            
ATOM    345   CA SER A  49      -1.274  11.361 -16.167  3.00  1.00            
ATOM    346   CB SER A  49      -1.052  12.447 -17.232  3.00  1.00            
ATOM    347   OG SER A  49      -2.035  12.347 -18.250  3.00  1.00            
ATOM    348    C SER A  49      -1.169  10.046 -16.856  3.00  1.00            
ATOM    349    O SER A  49      -2.158   9.491 -17.335  3.00  1.00            
ATOM    350    N LYS A  50       0.058   9.506 -16.899  3.00  1.00            
ATOM    351   CA LYS A  50       0.318   8.257 -17.540  3.00  1.00            
ATOM    352   CB LYS A  50       1.796   7.816 -17.491  3.00  1.00            
ATOM    353   CG LYS A  50       2.734   8.528 -18.467  3.00  1.00            
ATOM    354   CD LYS A  50       4.193   8.086 -18.314  3.00  1.00            
ATOM    355   CE LYS A  50       5.104   8.561 -19.448  3.00  1.00            
ATOM    356   NZ LYS A  50       6.449   7.961 -19.305  3.00  1.00            
ATOM    357    C LYS A  50      -0.435   7.197 -16.828  3.00  1.00            
ATOM    358    O LYS A  50      -0.742   6.166 -17.426  3.00  1.00            
ATOM    359    N CYS A  51      -0.718   7.430 -15.529  1.00  1.00            
ATOM    360   CA CYS A  51      -1.371   6.468 -14.687  1.00  1.00            
ATOM    361   CB CYS A  51      -1.922   7.056 -13.380  1.00  1.00            
ATOM    362   SG CYS A  51      -3.426   8.059 -13.618  1.00  1.00            
ATOM    363    C CYS A  51      -2.554   5.957 -15.418  1.00  1.00            
ATOM    364    O CYS A  51      -3.247   6.694 -16.120  1.00  1.00            
ATOM    365    N SER A  52      -2.766   4.638 -15.331  1.00  1.00            
ATOM    366   CA SER A  52      -3.909   4.121 -15.996  1.00  1.00            
ATOM    367   CB SER A  52      -3.876   2.601 -16.217  1.00  1.00            
ATOM    368   OG SER A  52      -2.855   2.272 -17.146  1.00  1.00            
ATOM    369    C SER A  52      -5.071   4.445 -15.123  1.00  1.00            
ATOM    370    O SER A  52      -4.925   4.686 -13.926  1.00  1.00            
ATOM    371    N ARG A  53      -6.264   4.486 -15.731  3.00  1.00            
ATOM    372   CA ARG A  53      -7.479   4.755 -15.028  3.00  1.00            
ATOM    373   CB ARG A  53      -8.678   4.875 -15.983  3.00  1.00            
ATOM    374   CG ARG A  53      -9.987   5.307 -15.322  3.00  1.00            
ATOM    375   CD ARG A  53     -11.078   5.648 -16.340  3.00  1.00            
ATOM    376   NE ARG A  53     -10.593   6.815 -17.131  3.00  1.00            
ATOM    377   CZ ARG A  53      -9.829   6.626 -18.248  3.00  1.00            
ATOM    378  NH1 ARG A  53      -9.536   5.363 -18.676  3.00  1.00            
ATOM    379  NH2 ARG A  53      -9.350   7.702 -18.938  3.00  1.00            
ATOM    380    C ARG A  53      -7.700   3.590 -14.126  3.00  1.00            
ATOM    381    O ARG A  53      -8.307   3.696 -13.062  3.00  1.00            
ATOM    382    N LEU A  54      -7.166   2.439 -14.560  3.00  1.00            
ATOM    383   CA LEU A  54      -7.372   1.158 -13.963  3.00  1.00            
ATOM    384   CB LEU A  54      -6.617   0.060 -14.733  3.00  1.00            
ATOM    385   CG LEU A  54      -6.763  -1.355 -14.146  3.00  1.00            
ATOM    386  CD1 LEU A  54      -8.229  -1.817 -14.136  3.00  1.00            
ATOM    387  CD2 LEU A  54      -5.838  -2.344 -14.875  3.00  1.00            
ATOM    388    C LEU A  54      -6.955   1.072 -12.529  3.00  1.00            
ATOM    389    O LEU A  54      -7.725   0.571 -11.711  3.00  1.00            
ATOM    390    N TYR A  55      -5.758   1.550 -12.139  1.00  1.00            
ATOM    391   CA TYR A  55      -5.456   1.286 -10.761  1.00  1.00            
ATOM    392   CB TYR A  55      -3.954   1.084 -10.441  1.00  1.00            
ATOM    393   CG TYR A  55      -3.100   2.271 -10.708  1.00  1.00            
ATOM    394  CD1 TYR A  55      -2.980   2.796 -11.974  1.00  1.00            
ATOM    395  CD2 TYR A  55      -2.425   2.864  -9.669  1.00  1.00            
ATOM    396  CE1 TYR A  55      -2.183   3.893 -12.197  1.00  1.00            
ATOM    397  CE2 TYR A  55      -1.625   3.959  -9.887  1.00  1.00            
ATOM    398   CZ TYR A  55      -1.502   4.473 -11.152  1.00  1.00            
ATOM    399   OH TYR A  55      -0.678   5.596 -11.369  1.00  1.00            
ATOM    400    C TYR A  55      -6.191   2.245  -9.879  1.00  1.00            
ATOM    401    O TYR A  55      -6.275   3.439 -10.159  1.00  1.00            
ATOM    402    N THR A  56      -6.811   1.698  -8.806  2.00  1.00            
ATOM    403   CA THR A  56      -7.625   2.462  -7.899  2.00  1.00            
ATOM    404   CB THR A  56      -8.213   1.643  -6.790  2.00  1.00            
ATOM    405  OG1 THR A  56      -7.182   1.091  -5.987  2.00  1.00            
ATOM    406  CG2 THR A  56      -9.063   0.521  -7.407  2.00  1.00            
ATOM    407    C THR A  56      -6.748   3.501  -7.296  2.00  1.00            
ATOM    408    O THR A  56      -7.147   4.660  -7.188  2.00  1.00            
ATOM    409    N ALA A  57      -5.524   3.116  -6.881  2.00  1.00            
ATOM    410   CA ALA A  57      -4.641   4.140  -6.417  2.00  1.00            
ATOM    411   CB ALA A  57      -3.254   3.632  -5.986  2.00  1.00            
ATOM    412    C ALA A  57      -4.465   4.971  -7.635  2.00  1.00            
ATOM    413    O ALA A  57      -4.438   4.467  -8.754  2.00  1.00            
ATOM    414    N CYS A  58      -4.387   6.283  -7.445  2.00  1.00            
ATOM    415   CA CYS A  58      -4.164   7.194  -8.517  2.00  1.00            
ATOM    416   CB CYS A  58      -3.059   6.728  -9.470  2.00  1.00            
ATOM    417   SG CYS A  58      -2.539   8.078 -10.557  2.00  1.00            
ATOM    418    C CYS A  58      -5.384   7.517  -9.329  2.00  1.00            
ATOM    419    O CYS A  58      -5.409   8.571  -9.961  2.00  1.00            
ATOM    420    N VAL A  59      -6.442   6.687  -9.353  2.00  1.00            
ATOM    421   CA VAL A  59      -7.594   7.186 -10.060  2.00  1.00            
ATOM    422   CB VAL A  59      -8.665   6.158 -10.301  2.00  1.00            
ATOM    423  CG1 VAL A  59      -9.143   5.571  -8.963  2.00  1.00            
ATOM    424  CG2 VAL A  59      -9.784   6.833 -11.115  2.00  1.00            
ATOM    425    C VAL A  59      -8.142   8.262  -9.201  2.00  1.00            
ATOM    426    O VAL A  59      -8.546   9.328  -9.663  2.00  1.00            
ATOM    427    N TYR A  60      -8.132   7.974  -7.891  3.00  1.00            
ATOM    428   CA TYR A  60      -8.648   8.839  -6.887  3.00  1.00            
ATOM    429   CB TYR A  60      -8.659   8.183  -5.494  3.00  1.00            
ATOM    430   CG TYR A  60      -9.148   9.183  -4.500  3.00  1.00            
ATOM    431  CD1 TYR A  60     -10.486   9.491  -4.402  3.00  1.00            
ATOM    432  CD2 TYR A  60      -8.264   9.805  -3.647  3.00  1.00            
ATOM    433  CE1 TYR A  60     -10.931  10.410  -3.479  3.00  1.00            
ATOM    434  CE2 TYR A  60      -8.701  10.723  -2.722  3.00  1.00            
ATOM    435   CZ TYR A  60     -10.037  11.028  -2.637  3.00  1.00            
ATOM    436   OH TYR A  60     -10.487  11.971  -1.689  3.00  1.00            
ATOM    437    C TYR A  60      -7.815  10.084  -6.797  3.00  1.00            
ATOM    438    O TYR A  60      -8.343  11.189  -6.691  3.00  1.00            
ATOM    439    N HIS A  61      -6.480   9.924  -6.859  1.00  1.00            
ATOM    440   CA HIS A  61      -5.555  10.995  -6.611  1.00  1.00            
ATOM    441  ND1 HIS A  61      -4.037  10.147  -3.692  1.00  1.00            
ATOM    442   CG HIS A  61      -4.228   9.654  -4.964  1.00  1.00            
ATOM    443   CB HIS A  61      -4.164  10.484  -6.210  1.00  1.00            
ATOM    444  NE2 HIS A  61      -4.486   7.981  -3.473  1.00  1.00            
ATOM    445  CD2 HIS A  61      -4.501   8.330  -4.811  1.00  1.00            
ATOM    446  CE1 HIS A  61      -4.203   9.104  -2.840  1.00  1.00            
ATOM    447    C HIS A  61      -5.391  11.919  -7.769  1.00  1.00            
ATOM    448    O HIS A  61      -5.726  11.596  -8.907  1.00  1.00            
ATOM    449    N LYS A  62      -4.872  13.131  -7.466  1.00  1.00            
ATOM    450   CA LYS A  62      -4.619  14.127  -8.464  1.00  1.00            
ATOM    451   CB LYS A  62      -4.329  15.536  -7.917  1.00  1.00            
ATOM    452   CG LYS A  62      -4.177  16.592  -9.017  1.00  1.00            
ATOM    453   CD LYS A  62      -5.466  16.866  -9.799  1.00  1.00            
ATOM    454   CE LYS A  62      -5.759  15.830 -10.888  1.00  1.00            
ATOM    455   NZ LYS A  62      -7.015  16.171 -11.592  1.00  1.00            
ATOM    456    C LYS A  62      -3.453  13.681  -9.260  1.00  1.00            
ATOM    457    O LYS A  62      -2.507  13.096  -8.734  1.00  1.00            
ATOM    458    N LEU A  63      -3.506  13.933 -10.577  1.00  1.00            
ATOM    459   CA LEU A  63      -2.421  13.508 -11.392  1.00  1.00            
ATOM    460   CB LEU A  63      -2.841  12.820 -12.701  1.00  1.00            
ATOM    461   CG LEU A  63      -3.305  13.804 -13.793  1.00  1.00            
ATOM    462  CD1 LEU A  63      -3.745  13.057 -15.060  1.00  1.00            
ATOM    463  CD2 LEU A  63      -4.367  14.786 -13.271  1.00  1.00            
ATOM    464    C LEU A  63      -1.675  14.706 -11.792  1.00  1.00            
ATOM    465    O LEU A  63      -2.222  15.804 -11.885  1.00  1.00            
ATOM    466    N PHE A  64      -0.369  14.525 -12.001  4.00  1.00            
ATOM    467   CA PHE A  64       0.326  15.658 -12.478  4.00  1.00            
ATOM    468   CB PHE A  64       1.828  15.680 -12.143  4.00  1.00            
ATOM    469   CG PHE A  64       2.376  16.911 -12.780  4.00  1.00            
ATOM    470  CD1 PHE A  64       2.198  18.143 -12.195  4.00  1.00            
ATOM    471  CD2 PHE A  64       3.070  16.833 -13.966  4.00  1.00            
ATOM    472  CE1 PHE A  64       2.702  19.278 -12.785  4.00  1.00            
ATOM    473  CE2 PHE A  64       3.577  17.964 -14.561  4.00  1.00            
ATOM    474   CZ PHE A  64       3.393  19.191 -13.970  4.00  1.00            
ATOM    475    C PHE A  64       0.205  15.625 -13.962  4.00  1.00            
ATOM    476    O PHE A  64       0.405  14.585 -14.584  4.00  1.00            
ATOM    477    N ASP A  65      -0.148  16.771 -14.577  1.00  1.00            
ATOM    478   CA ASP A  65      -0.295  16.742 -15.999  1.00  1.00            
ATOM    479   CB ASP A  65      -1.601  17.373 -16.510  1.00  1.00            
ATOM    480   CG ASP A  65      -1.777  16.927 -17.956  1.00  1.00            
ATOM    481  OD1 ASP A  65      -0.870  16.213 -18.462  1.00  1.00            
ATOM    482  OD2 ASP A  65      -2.813  17.291 -18.572  1.00  1.00            
ATOM    483    C ASP A  65       0.838  17.483 -16.605  1.00  1.00            
ATOM    484    O ASP A  65       0.847  18.713 -16.635  1.00  1.00            
ATOM    485    N ALA A  66       1.845  16.744 -17.096  2.00  1.00            
ATOM    486   CA ALA A  66       2.886  17.447 -17.767  2.00  1.00            
ATOM    487   CB ALA A  66       4.225  16.691 -17.807  2.00  1.00            
ATOM    488    C ALA A  66       2.387  17.559 -19.163  2.00  1.00            
ATOM    489    O ALA A  66       2.365  16.594 -19.926  2.00  1.00            
ATOM    490    N SER A  67       1.947  18.774 -19.503  2.00  1.00            
ATOM    491   CA SER A  67       1.371  19.103 -20.765  2.00  1.00            
ATOM    492   CB SER A  67       0.112  18.275 -21.118  2.00  1.00            
ATOM    493   OG SER A  67      -0.908  18.419 -20.142  2.00  1.00            
ATOM    494    C SER A  67       1.012  20.534 -20.570  2.00  1.00            
ATOM    495    O SER A  67       1.488  21.423 -21.275  2.00  1.00            
ATOM    496    N ASP A  68       0.157  20.772 -19.560  2.00  1.00            
ATOM    497   CA ASP A  68      -0.270  22.077 -19.186  2.00  1.00            
ATOM    498   CB ASP A  68      -1.385  22.060 -18.126  2.00  1.00            
ATOM    499   CG ASP A  68      -0.886  21.294 -16.911  2.00  1.00            
ATOM    500  OD1 ASP A  68      -0.107  21.877 -16.111  2.00  1.00            
ATOM    501  OD2 ASP A  68      -1.275  20.103 -16.778  2.00  1.00            
ATOM    502    C ASP A  68       0.887  22.863 -18.672  2.00  1.00            
ATOM    503    O ASP A  68       1.017  24.051 -18.964  2.00  1.00            
ATOM    504    N SER A  69       1.780  22.214 -17.908  1.00  1.00            
ATOM    505   CA SER A  69       2.853  22.957 -17.325  1.00  1.00            
ATOM    506   CB SER A  69       3.661  22.152 -16.293  1.00  1.00            
ATOM    507   OG SER A  69       4.327  21.075 -16.936  1.00  1.00            
ATOM    508    C SER A  69       3.812  23.399 -18.374  1.00  1.00            
ATOM    509    O SER A  69       4.249  22.618 -19.218  1.00  1.00            
ATOM    510    N SER A  70       4.135  24.705 -18.347  3.00  1.00            
ATOM    511   CA SER A  70       5.118  25.260 -19.221  3.00  1.00            
ATOM    512   CB SER A  70       5.091  26.799 -19.242  3.00  1.00            
ATOM    513   OG SER A  70       6.086  27.297 -20.126  3.00  1.00            
ATOM    514    C SER A  70       6.459  24.830 -18.690  3.00  1.00            
ATOM    515    O SER A  70       7.403  24.605 -19.445  3.00  1.00            
ATOM    516    N SER A  71       6.541  24.691 -17.351  3.00  1.00            
ATOM    517   CA SER A  71       7.745  24.449 -16.594  3.00  1.00            
ATOM    518   CB SER A  71       7.487  24.514 -15.081  3.00  1.00            
ATOM    519   OG SER A  71       7.063  25.818 -14.710  3.00  1.00            
ATOM    520    C SER A  71       8.422  23.133 -16.859  3.00  1.00            
ATOM    521    O SER A  71       9.603  23.104 -17.202  3.00  1.00            
ATOM    522    N TYR A  72       7.683  22.017 -16.723  1.00  1.00            
ATOM    523   CA TYR A  72       8.198  20.670 -16.765  1.00  1.00            
ATOM    524   CB TYR A  72       7.071  19.647 -16.972  1.00  1.00            
ATOM    525   CG TYR A  72       7.685  18.309 -17.154  1.00  1.00            
ATOM    526  CD1 TYR A  72       8.191  17.619 -16.080  1.00  1.00            
ATOM    527  CD2 TYR A  72       7.741  17.741 -18.407  1.00  1.00            
ATOM    528  CE1 TYR A  72       8.751  16.381 -16.262  1.00  1.00            
ATOM    529  CE2 TYR A  72       8.301  16.501 -18.591  1.00  1.00            
ATOM    530   CZ TYR A  72       8.808  15.818 -17.513  1.00  1.00            
ATOM    531   OH TYR A  72       9.388  14.544 -17.689  1.00  1.00            
ATOM    532    C TYR A  72       9.207  20.469 -17.855  1.00  1.00            
ATOM    533    O TYR A  72       9.019  20.901 -18.991  1.00  1.00            
ATOM    534    N LYS A  73      10.332  19.806 -17.496  4.00  1.00            
ATOM    535   CA LYS A  73      11.355  19.436 -18.434  4.00  1.00            
ATOM    536   CB LYS A  73      12.796  19.777 -18.023  4.00  1.00            
ATOM    537   CG LYS A  73      13.794  19.188 -19.023  4.00  1.00            
ATOM    538   CD LYS A  73      15.235  19.680 -18.883  4.00  1.00            
ATOM    539   CE LYS A  73      16.199  18.937 -19.810  4.00  1.00            
ATOM    540   NZ LYS A  73      17.536  19.567 -19.767  4.00  1.00            
ATOM    541    C LYS A  73      11.319  17.949 -18.543  4.00  1.00            
ATOM    542    O LYS A  73      11.140  17.253 -17.546  4.00  1.00            
ATOM    543    N HIS A  74      11.502  17.424 -19.769  4.00  1.00            
ATOM    544   CA HIS A  74      11.420  16.010 -19.979  4.00  1.00            
ATOM    545  ND1 HIS A  74       9.049  15.722 -22.338  4.00  1.00            
ATOM    546   CG HIS A  74      10.368  16.119 -22.355  4.00  1.00            
ATOM    547   CB HIS A  74      11.437  15.570 -21.458  4.00  1.00            
ATOM    548  NE2 HIS A  74       9.244  17.208 -23.982  4.00  1.00            
ATOM    549  CD2 HIS A  74      10.468  17.029 -23.363  4.00  1.00            
ATOM    550  CE1 HIS A  74       8.422  16.404 -23.331  4.00  1.00            
ATOM    551    C HIS A  74      12.629  15.354 -19.429  4.00  1.00            
ATOM    552    O HIS A  74      13.735  15.892 -19.438  4.00  1.00            
ATOM    553    N ASN A  75      12.387  14.150 -18.905  4.00  1.00            
ATOM    554   CA ASN A  75      13.372  13.215 -18.482  4.00  1.00            
ATOM    555   CB ASN A  75      13.815  13.355 -17.016  4.00  1.00            
ATOM    556   CG ASN A  75      14.770  14.533 -16.927  4.00  1.00            
ATOM    557  OD1 ASN A  75      15.630  14.714 -17.788  4.00  1.00            
ATOM    558  ND2 ASN A  75      14.621  15.357 -15.855  4.00  1.00            
ATOM    559    C ASN A  75      12.605  11.949 -18.573  4.00  1.00            
ATOM    560    O ASN A  75      11.384  11.955 -18.427  4.00  1.00            
ATOM    561    N GLY A  76      13.269  10.825 -18.857  4.00  1.00            
ATOM    562   CA GLY A  76      12.466   9.650 -18.888  4.00  1.00            
ATOM    563    C GLY A  76      13.346   8.538 -18.477  4.00  1.00            
ATOM    564    O GLY A  76      14.021   7.909 -19.292  4.00  1.00            
ATOM    565    N THR A  77      13.355   8.288 -17.163  4.00  1.00            
ATOM    566   CA THR A  77      14.092   7.204 -16.619  4.00  1.00            
ATOM    567   CB THR A  77      15.240   7.638 -15.758  4.00  1.00            
ATOM    568  OG1 THR A  77      16.137   8.437 -16.517  4.00  1.00            
ATOM    569  CG2 THR A  77      15.962   6.388 -15.228  4.00  1.00            
ATOM    570    C THR A  77      13.093   6.521 -15.767  4.00  1.00            
ATOM    571    O THR A  77      12.192   7.162 -15.229  4.00  1.00            
ATOM    572    N GLU A  78      13.193   5.194 -15.638  4.00  1.00            
ATOM    573   CA GLU A  78      12.174   4.576 -14.859  4.00  1.00            
ATOM    574   CB GLU A  78      11.590   3.317 -15.516  4.00  1.00            
ATOM    575   CG GLU A  78      10.931   3.612 -16.862  4.00  1.00            
ATOM    576   CD GLU A  78      12.053   3.861 -17.858  4.00  1.00            
ATOM    577  OE1 GLU A  78      12.825   2.902 -18.130  4.00  1.00            
ATOM    578  OE2 GLU A  78      12.165   5.015 -18.353  4.00  1.00            
ATOM    579    C GLU A  78      12.791   4.148 -13.576  4.00  1.00            
ATOM    580    O GLU A  78      13.800   3.445 -13.558  4.00  1.00            
ATOM    581    N LEU A  79      12.202   4.595 -12.456  4.00  1.00            
ATOM    582   CA LEU A  79      12.684   4.147 -11.191  4.00  1.00            
ATOM    583   CB LEU A  79      12.976   5.264 -10.170  4.00  1.00            
ATOM    584   CG LEU A  79      14.275   6.048 -10.443  4.00  1.00            
ATOM    585  CD1 LEU A  79      15.511   5.164 -10.212  4.00  1.00            
ATOM    586  CD2 LEU A  79      14.263   6.700 -11.833  4.00  1.00            
ATOM    587    C LEU A  79      11.632   3.285 -10.623  4.00  1.00            
ATOM    588    O LEU A  79      10.446   3.602 -10.688  4.00  1.00            
ATOM    589    N THR A  80      12.048   2.145 -10.057  4.00  1.00            
ATOM    590   CA THR A  80      11.039   1.293  -9.544  4.00  1.00            
ATOM    591   CB THR A  80      10.954  -0.033 -10.242  4.00  1.00            
ATOM    592  OG1 THR A  80       9.812  -0.750  -9.796  4.00  1.00            
ATOM    593  CG2 THR A  80      12.233  -0.833  -9.947  4.00  1.00            
ATOM    594    C THR A  80      11.324   1.016  -8.108  4.00  1.00            
ATOM    595    O THR A  80      12.477   0.970  -7.682  4.00  1.00            
ATOM    596    N LEU A  81      10.247   0.851  -7.317  4.00  1.00            
ATOM    597   CA LEU A  81      10.387   0.540  -5.929  4.00  1.00            
ATOM    598   CB LEU A  81       9.844   1.628  -4.987  4.00  1.00            
ATOM    599   CG LEU A  81       9.928   1.252  -3.494  4.00  1.00            
ATOM    600  CD1 LEU A  81      11.384   1.216  -3.000  4.00  1.00            
ATOM    601  CD2 LEU A  81       9.013   2.142  -2.638  4.00  1.00            
ATOM    602    C LEU A  81       9.561  -0.694  -5.655  4.00  1.00            
ATOM    603    O LEU A  81       8.482  -0.855  -6.221  4.00  1.00            
ATOM    604    N ARG A  82      10.060  -1.618  -4.796  4.00  1.00            
ATOM    605   CA ARG A  82       9.278  -2.768  -4.403  4.00  1.00            
ATOM    606   CB ARG A  82      10.032  -4.108  -4.416  4.00  1.00            
ATOM    607   CG ARG A  82      10.181  -4.717  -5.810  4.00  1.00            
ATOM    608   CD ARG A  82      10.723  -6.147  -5.793  4.00  1.00            
ATOM    609   NE ARG A  82      10.678  -6.657  -7.191  4.00  1.00            
ATOM    610   CZ ARG A  82      11.797  -7.198  -7.753  4.00  1.00            
ATOM    611  NH1 ARG A  82      12.959  -7.251  -7.039  4.00  1.00            
ATOM    612  NH2 ARG A  82      11.758  -7.676  -9.031  4.00  1.00            
ATOM    613    C ARG A  82       8.850  -2.515  -2.991  4.00  1.00            
ATOM    614    O ARG A  82       9.699  -2.443  -2.105  4.00  1.00            
ATOM    615    N TYR A  83       7.531  -2.351  -2.710  4.00  1.00            
ATOM    616   CA TYR A  83       7.347  -1.992  -1.336  4.00  1.00            
ATOM    617   CB TYR A  83       7.175  -0.477  -1.146  4.00  1.00            
ATOM    618   CG TYR A  83       7.282  -0.211   0.313  4.00  1.00            
ATOM    619  CD1 TYR A  83       8.524  -0.101   0.895  4.00  1.00            
ATOM    620  CD2 TYR A  83       6.159  -0.069   1.094  4.00  1.00            
ATOM    621  CE1 TYR A  83       8.647   0.143   2.241  4.00  1.00            
ATOM    622  CE2 TYR A  83       6.278   0.176   2.442  4.00  1.00            
ATOM    623   CZ TYR A  83       7.522   0.283   3.017  4.00  1.00            
ATOM    624   OH TYR A  83       7.645   0.534   4.398  4.00  1.00            
ATOM    625    C TYR A  83       6.228  -2.646  -0.593  4.00  1.00            
ATOM    626    O TYR A  83       5.124  -2.104  -0.559  4.00  1.00            
ATOM    627    N SER A  84       6.505  -3.807   0.042  3.00  1.00            
ATOM    628   CA SER A  84       5.639  -4.454   0.996  3.00  1.00            
ATOM    629   CB SER A  84       5.701  -3.829   2.400  3.00  1.00            
ATOM    630   OG SER A  84       6.987  -4.044   2.965  3.00  1.00            
ATOM    631    C SER A  84       4.236  -4.455   0.514  3.00  1.00            
ATOM    632    O SER A  84       3.285  -4.439   1.294  3.00  1.00            
ATOM    633    N THR A  85       4.097  -4.491  -0.807  3.00  1.00            
ATOM    634   CA THR A  85       2.846  -4.455  -1.478  3.00  1.00            
ATOM    635   CB THR A  85       2.299  -3.063  -1.629  3.00  1.00            
ATOM    636  OG1 THR A  85       3.213  -2.244  -2.344  3.00  1.00            
ATOM    637  CG2 THR A  85       2.051  -2.482  -0.227  3.00  1.00            
ATOM    638    C THR A  85       3.244  -4.958  -2.818  3.00  1.00            
ATOM    639    O THR A  85       4.013  -5.913  -2.921  3.00  1.00            
ATOM    640    N GLY A  86       2.727  -4.349  -3.894  4.00  1.00            
ATOM    641   CA GLY A  86       3.222  -4.750  -5.170  4.00  1.00            
ATOM    642    C GLY A  86       4.401  -3.873  -5.424  4.00  1.00            
ATOM    643    O GLY A  86       4.942  -3.269  -4.498  4.00  1.00            
ATOM    644    N THR A  87       4.838  -3.775  -6.693  4.00  1.00            
ATOM    645   CA THR A  87       5.968  -2.944  -6.981  4.00  1.00            
ATOM    646   CB THR A  87       6.837  -3.484  -8.082  4.00  1.00            
ATOM    647  OG1 THR A  87       7.955  -2.634  -8.288  4.00  1.00            
ATOM    648  CG2 THR A  87       6.006  -3.606  -9.372  4.00  1.00            
ATOM    649    C THR A  87       5.449  -1.615  -7.414  4.00  1.00            
ATOM    650    O THR A  87       4.594  -1.519  -8.295  4.00  1.00            
ATOM    651    N VAL A  88       5.926  -0.542  -6.757  4.00  1.00            
ATOM    652   CA VAL A  88       5.527   0.759  -7.190  4.00  1.00            
ATOM    653   CB VAL A  88       5.550   1.801  -6.109  4.00  1.00            
ATOM    654  CG1 VAL A  88       6.998   2.004  -5.645  4.00  1.00            
ATOM    655  CG2 VAL A  88       4.886   3.079  -6.648  4.00  1.00            
ATOM    656    C VAL A  88       6.515   1.127  -8.259  4.00  1.00            
ATOM    657    O VAL A  88       7.707   0.860  -8.115  4.00  1.00            
ATOM    658    N SER A  89       6.050   1.735  -9.372  4.00  1.00            
ATOM    659   CA SER A  89       6.939   2.026 -10.469  4.00  1.00            
ATOM    660   CB SER A  89       6.542   1.332 -11.781  4.00  1.00            
ATOM    661   OG SER A  89       5.302   1.845 -12.246  4.00  1.00            
ATOM    662    C SER A  89       6.882   3.483 -10.744  4.00  1.00            
ATOM    663    O SER A  89       6.154   4.219 -10.080  4.00  1.00            
ATOM    664    N GLY A  90       7.686   3.955 -11.721  4.00  1.00            
ATOM    665   CA GLY A  90       7.580   5.354 -11.985  4.00  1.00            
ATOM    666    C GLY A  90       8.506   5.797 -13.062  4.00  1.00            
ATOM    667    O GLY A  90       9.305   5.029 -13.597  4.00  1.00            
ATOM    668    N PHE A  91       8.382   7.098 -13.393  4.00  1.00            
ATOM    669   CA PHE A  91       9.177   7.761 -14.378  4.00  1.00            
ATOM    670   CB PHE A  91       8.381   8.219 -15.609  4.00  1.00            
ATOM    671   CG PHE A  91       7.996   6.977 -16.332  4.00  1.00            
ATOM    672  CD1 PHE A  91       8.875   6.389 -17.210  4.00  1.00            
ATOM    673  CD2 PHE A  91       6.765   6.399 -16.129  4.00  1.00            
ATOM    674  CE1 PHE A  91       8.532   5.239 -17.882  4.00  1.00            
ATOM    675  CE2 PHE A  91       6.419   5.250 -16.800  4.00  1.00            
ATOM    676   CZ PHE A  91       7.301   4.668 -17.677  4.00  1.00            
ATOM    677    C PHE A  91       9.739   8.980 -13.702  4.00  1.00            
ATOM    678    O PHE A  91       9.314   9.339 -12.605  4.00  1.00            
ATOM    679    N LEU A  92      10.739   9.635 -14.331  4.00  1.00            
ATOM    680   CA LEU A  92      11.377  10.783 -13.743  4.00  1.00            
ATOM    681   CB LEU A  92      12.897  10.841 -13.972  4.00  1.00            
ATOM    682   CG LEU A  92      13.682   9.727 -13.258  4.00  1.00            
ATOM    683  CD1 LEU A  92      15.190   9.851 -13.532  4.00  1.00            
ATOM    684  CD2 LEU A  92      13.352   9.692 -11.757  4.00  1.00            
ATOM    685    C LEU A  92      10.820  12.030 -14.356  4.00  1.00            
ATOM    686    O LEU A  92      10.140  11.980 -15.380  4.00  1.00            
ATOM    687    N SER A  93      11.078  13.193 -13.712  4.00  1.00            
ATOM    688   CA SER A  93      10.580  14.438 -14.228  4.00  1.00            
ATOM    689   CB SER A  93       9.082  14.620 -13.934  4.00  1.00            
ATOM    690   OG SER A  93       8.863  14.690 -12.533  4.00  1.00            
ATOM    691    C SER A  93      11.297  15.570 -13.545  4.00  1.00            
ATOM    692    O SER A  93      11.963  15.369 -12.532  4.00  1.00            
ATOM    693    N GLN A  94      11.190  16.797 -14.111  4.00  1.00            
ATOM    694   CA GLN A  94      11.773  17.963 -13.496  4.00  1.00            
ATOM    695   CB GLN A  94      13.062  18.441 -14.193  4.00  1.00            
ATOM    696   CG GLN A  94      13.812  19.543 -13.439  4.00  1.00            
ATOM    697   CD GLN A  94      13.246  20.889 -13.864  4.00  1.00            
ATOM    698  OE1 GLN A  94      13.422  21.314 -15.005  4.00  1.00            
ATOM    699  NE2 GLN A  94      12.553  21.583 -12.922  4.00  1.00            
ATOM    700    C GLN A  94      10.744  19.046 -13.569  4.00  1.00            
ATOM    701    O GLN A  94      10.292  19.413 -14.653  4.00  1.00            
ATOM    702    N ASP A  95      10.329  19.576 -12.400  4.00  1.00            
ATOM    703   CA ASP A  95       9.310  20.585 -12.384  4.00  1.00            
ATOM    704   CB ASP A  95       7.923  20.023 -12.040  4.00  1.00            
ATOM    705   CG ASP A  95       7.449  19.202 -13.227  4.00  1.00            
ATOM    706  OD1 ASP A  95       7.023  19.819 -14.238  4.00  1.00            
ATOM    707  OD2 ASP A  95       7.520  17.946 -13.145  4.00  1.00            
ATOM    708    C ASP A  95       9.651  21.604 -11.339  4.00  1.00            
ATOM    709    O ASP A  95      10.525  21.379 -10.503  4.00  1.00            
ATOM    710    N ILE A  96       8.976  22.776 -11.379  4.00  1.00            
ATOM    711   CA ILE A  96       9.180  23.766 -10.356  4.00  1.00            
ATOM    712   CB ILE A  96       8.774  25.156 -10.749  4.00  1.00            
ATOM    713  CG1 ILE A  96       9.722  25.698 -11.831  4.00  1.00            
ATOM    714  CG2 ILE A  96       8.751  26.020  -9.475  4.00  1.00            
ATOM    715  CD1 ILE A  96       9.667  24.920 -13.140  4.00  1.00            
ATOM    716    C ILE A  96       8.325  23.329  -9.212  4.00  1.00            
ATOM    717    O ILE A  96       7.116  23.153  -9.353  4.00  1.00            
ATOM    718    N ILE A  97       8.955  23.126  -8.039  4.00  1.00            
ATOM    719   CA ILE A  97       8.252  22.664  -6.886  4.00  1.00            
ATOM    720   CB ILE A  97       8.848  21.431  -6.265  4.00  1.00            
ATOM    721  CG1 ILE A  97       7.887  20.857  -5.214  4.00  1.00            
ATOM    722  CG2 ILE A  97      10.248  21.773  -5.729  4.00  1.00            
ATOM    723  CD1 ILE A  97       6.590  20.318  -5.818  4.00  1.00            
ATOM    724    C ILE A  97       8.245  23.751  -5.878  4.00  1.00            
ATOM    725    O ILE A  97       9.279  24.335  -5.562  4.00  1.00            
ATOM    726    N THR A  98       7.047  24.067  -5.362  4.00  1.00            
ATOM    727   CA THR A  98       6.975  25.117  -4.402  4.00  1.00            
ATOM    728   CB THR A  98       6.046  26.224  -4.794  4.00  1.00            
ATOM    729  OG1 THR A  98       4.717  25.734  -4.897  4.00  1.00            
ATOM    730  CG2 THR A  98       6.506  26.791  -6.148  4.00  1.00            
ATOM    731    C THR A  98       6.455  24.545  -3.132  4.00  1.00            
ATOM    732    O THR A  98       5.490  23.784  -3.121  4.00  1.00            
ATOM    733    N VAL A  99       7.127  24.887  -2.020  4.00  1.00            
ATOM    734   CA VAL A  99       6.664  24.475  -0.735  4.00  1.00            
ATOM    735   CB VAL A  99       7.614  23.564  -0.014  4.00  1.00            
ATOM    736  CG1 VAL A  99       7.056  23.283   1.391  4.00  1.00            
ATOM    737  CG2 VAL A  99       7.830  22.304  -0.869  4.00  1.00            
ATOM    738    C VAL A  99       6.591  25.739   0.064  4.00  1.00            
ATOM    739    O VAL A  99       7.545  26.517   0.073  4.00  1.00            
ATOM    740    N GLY A 100       5.457  25.986   0.751  3.00  1.00            
ATOM    741   CA GLY A 100       5.334  27.192   1.521  3.00  1.00            
ATOM    742    C GLY A 100       5.552  28.328   0.580  3.00  1.00            
ATOM    743    O GLY A 100       4.820  28.485  -0.397  3.00  1.00            
ATOM    744    N GLY A 101       6.572  29.162   0.859  3.00  1.00            
ATOM    745   CA GLY A 101       6.844  30.244  -0.038  3.00  1.00            
ATOM    746    C GLY A 101       8.240  30.070  -0.535  3.00  1.00            
ATOM    747    O GLY A 101       9.108  30.900  -0.273  3.00  1.00            
ATOM    748    N ILE A 102       8.492  28.973  -1.275  4.00  1.00            
ATOM    749   CA ILE A 102       9.796  28.778  -1.829  4.00  1.00            
ATOM    750   CB ILE A 102      10.669  27.809  -1.085  4.00  1.00            
ATOM    751  CG1 ILE A 102      10.078  26.391  -1.145  4.00  1.00            
ATOM    752  CG2 ILE A 102      10.874  28.346   0.340  4.00  1.00            
ATOM    753  CD1 ILE A 102      11.076  25.302  -0.752  4.00  1.00            
ATOM    754    C ILE A 102       9.612  28.173  -3.181  4.00  1.00            
ATOM    755    O ILE A 102       8.600  27.527  -3.447  4.00  1.00            
ATOM    756    N THR A 103      10.584  28.390  -4.086  4.00  1.00            
ATOM    757   CA THR A 103      10.499  27.760  -5.369  4.00  1.00            
ATOM    758   CB THR A 103      10.490  28.720  -6.523  4.00  1.00            
ATOM    759  OG1 THR A 103       9.396  29.617  -6.408  4.00  1.00            
ATOM    760  CG2 THR A 103      10.369  27.910  -7.826  4.00  1.00            
ATOM    761    C THR A 103      11.715  26.918  -5.503  4.00  1.00            
ATOM    762    O THR A 103      12.831  27.370  -5.254  4.00  1.00            
ATOM    763    N VAL A 104      11.522  25.648  -5.889  4.00  1.00            
ATOM    764   CA VAL A 104      12.645  24.779  -6.036  4.00  1.00            
ATOM    765   CB VAL A 104      12.728  23.725  -4.968  4.00  1.00            
ATOM    766  CG1 VAL A 104      13.934  22.810  -5.246  4.00  1.00            
ATOM    767  CG2 VAL A 104      12.799  24.434  -3.606  4.00  1.00            
ATOM    768    C VAL A 104      12.488  24.102  -7.346  4.00  1.00            
ATOM    769    O VAL A 104      11.393  24.033  -7.893  4.00  1.00            
ATOM    770    N THR A 105      13.600  23.629  -7.924  4.00  1.00            
ATOM    771   CA THR A 105      13.461  22.873  -9.125  4.00  1.00            
ATOM    772   CB THR A 105      14.588  23.075 -10.095  4.00  1.00            
ATOM    773  OG1 THR A 105      15.812  22.648  -9.515  4.00  1.00            
ATOM    774  CG2 THR A 105      14.666  24.567 -10.457  4.00  1.00            
ATOM    775    C THR A 105      13.549  21.473  -8.647  4.00  1.00            
ATOM    776    O THR A 105      14.473  21.132  -7.910  4.00  1.00            
ATOM    777    N GLN A 106      12.590  20.611  -9.020  4.00  1.00            
ATOM    778   CA GLN A 106      12.728  19.340  -8.393  4.00  1.00            
ATOM    779   CB GLN A 106      11.694  19.088  -7.286  4.00  1.00            
ATOM    780   CG GLN A 106      11.924  17.771  -6.546  4.00  1.00            
ATOM    781   CD GLN A 106      13.286  17.863  -5.874  4.00  1.00            
ATOM    782  OE1 GLN A 106      13.631  18.881  -5.276  4.00  1.00            
ATOM    783  NE2 GLN A 106      14.093  16.774  -5.986  4.00  1.00            
ATOM    784    C GLN A 106      12.636  18.233  -9.355  4.00  1.00            
ATOM    785    O GLN A 106      11.865  18.255 -10.314  4.00  1.00            
ATOM    786    N MET A 107      13.485  17.229  -9.101  4.00  1.00            
ATOM    787   CA MET A 107      13.409  16.031  -9.848  4.00  1.00            
ATOM    788   CB MET A 107      14.637  15.120  -9.683  4.00  1.00            
ATOM    789   CG MET A 107      14.527  13.809 -10.461  4.00  1.00            
ATOM    790   SD MET A 107      14.611  13.994 -12.265  4.00  1.00            
ATOM    791   CE MET A 107      16.354  14.503 -12.259  4.00  1.00            
ATOM    792    C MET A 107      12.248  15.315  -9.249  4.00  1.00            
ATOM    793    O MET A 107      11.957  15.488  -8.068  4.00  1.00            
ATOM    794    N PHE A 108      11.525  14.504 -10.038  4.00  1.00            
ATOM    795   CA PHE A 108      10.397  13.880  -9.423  4.00  1.00            
ATOM    796   CB PHE A 108       9.051  14.563  -9.736  4.00  1.00            
ATOM    797   CG PHE A 108       9.003  15.897  -9.075  4.00  1.00            
ATOM    798  CD1 PHE A 108       8.735  15.992  -7.730  4.00  1.00            
ATOM    799  CD2 PHE A 108       9.203  17.052  -9.795  4.00  1.00            
ATOM    800  CE1 PHE A 108       8.680  17.216  -7.106  4.00  1.00            
ATOM    801  CE2 PHE A 108       9.149  18.279  -9.178  4.00  1.00            
ATOM    802   CZ PHE A 108       8.888  18.363  -7.833  4.00  1.00            
ATOM    803    C PHE A 108      10.261  12.505  -9.926  4.00  1.00            
ATOM    804    O PHE A 108      10.955  12.065 -10.840  4.00  1.00            
ATOM    805    N GLY A 109       9.333  11.788  -9.281  4.00  1.00            
ATOM    806   CA GLY A 109       9.039  10.472  -9.700  4.00  1.00            
ATOM    807    C GLY A 109       7.546  10.419  -9.882  4.00  1.00            
ATOM    808    O GLY A 109       6.799  10.324  -8.910  4.00  1.00            
ATOM    809    N GLU A 110       7.075  10.486 -11.148  4.00  1.00            
ATOM    810   CA GLU A 110       5.670  10.386 -11.449  4.00  1.00            
ATOM    811   CB GLU A 110       5.300  10.992 -12.810  4.00  1.00            
ATOM    812   CG GLU A 110       6.048  10.362 -13.982  4.00  1.00            
ATOM    813   CD GLU A 110       5.864  11.292 -15.170  4.00  1.00            
ATOM    814  OE1 GLU A 110       6.228  12.491 -15.035  4.00  1.00            
ATOM    815  OE2 GLU A 110       5.354  10.822 -16.221  4.00  1.00            
ATOM    816    C GLU A 110       5.382   8.895 -11.455  4.00  1.00            
ATOM    817    O GLU A 110       6.305   8.108 -11.657  4.00  1.00            
ATOM    818    N VAL A 111       4.123   8.433 -11.216  4.00  1.00            
ATOM    819   CA VAL A 111       3.948   6.996 -11.114  4.00  1.00            
ATOM    820   CB VAL A 111       3.595   6.553  -9.724  4.00  1.00            
ATOM    821  CG1 VAL A 111       3.316   5.041  -9.750  4.00  1.00            
ATOM    822  CG2 VAL A 111       4.724   6.970  -8.767  4.00  1.00            
ATOM    823    C VAL A 111       2.867   6.443 -12.002  4.00  1.00            
ATOM    824    O VAL A 111       1.711   6.860 -11.931  4.00  1.00            
ATOM    825    N THR A 112       3.243   5.486 -12.887  4.00  1.00            
ATOM    826   CA THR A 112       2.327   4.764 -13.737  4.00  1.00            
ATOM    827   CB THR A 112       3.005   4.119 -14.907  4.00  1.00            
ATOM    828  OG1 THR A 112       3.974   3.180 -14.465  4.00  1.00            
ATOM    829  CG2 THR A 112       3.664   5.221 -15.752  4.00  1.00            
ATOM    830    C THR A 112       1.578   3.688 -13.005  4.00  1.00            
ATOM    831    O THR A 112       0.364   3.577 -13.151  4.00  1.00            
ATOM    832    N GLU A 113       2.273   2.861 -12.189  4.00  1.00            
ATOM    833   CA GLU A 113       1.593   1.744 -11.580  4.00  1.00            
ATOM    834   CB GLU A 113       2.011   0.398 -12.195  4.00  1.00            
ATOM    835   CG GLU A 113       1.702   0.288 -13.689  4.00  1.00            
ATOM    836   CD GLU A 113       2.318  -1.005 -14.210  4.00  1.00            
ATOM    837  OE1 GLU A 113       1.642  -2.063 -14.117  4.00  1.00            
ATOM    838  OE2 GLU A 113       3.475  -0.950 -14.708  4.00  1.00            
ATOM    839    C GLU A 113       1.982   1.685 -10.138  4.00  1.00            
ATOM    840    O GLU A 113       3.159   1.782  -9.794  4.00  1.00            
ATOM    841    N MET A 114       0.980   1.540  -9.254  1.00  1.00            
ATOM    842   CA MET A 114       1.226   1.363  -7.857  1.00  1.00            
ATOM    843   CB MET A 114       1.172   2.649  -7.018  1.00  1.00            
ATOM    844   CG MET A 114      -0.112   3.465  -7.154  1.00  1.00            
ATOM    845   SD MET A 114      -0.254   4.806  -5.927  1.00  1.00            
ATOM    846   CE MET A 114       1.321   5.595  -6.366  1.00  1.00            
ATOM    847    C MET A 114       0.177   0.420  -7.369  1.00  1.00            
ATOM    848    O MET A 114      -0.881   0.279  -7.987  1.00  1.00            
ATOM    849    N PRO A 115       0.453  -0.258  -6.292  1.00  1.00            
ATOM    850   CA PRO A 115      -0.509  -1.191  -5.772  1.00  1.00            
ATOM    851   CD PRO A 115       1.813  -0.649  -5.978  1.00  1.00            
ATOM    852   CB PRO A 115       0.279  -2.164  -4.883  1.00  1.00            
ATOM    853   CG PRO A 115       1.666  -1.508  -4.714  1.00  1.00            
ATOM    854    C PRO A 115      -1.640  -0.524  -5.105  1.00  1.00            
ATOM    855    O PRO A 115      -1.472   0.565  -4.565  1.00  1.00            
ATOM    856    N ALA A 116      -2.817  -1.164  -5.145  2.00  1.00            
ATOM    857   CA ALA A 116      -3.919  -0.574  -4.469  2.00  1.00            
ATOM    858   CB ALA A 116      -5.256  -0.760  -5.210  2.00  1.00            
ATOM    859    C ALA A 116      -4.032  -1.291  -3.172  2.00  1.00            
ATOM    860    O ALA A 116      -4.433  -2.452  -3.115  2.00  1.00            
ATOM    861    N LEU A 117      -3.647  -0.600  -2.090  2.00  1.00            
ATOM    862   CA LEU A 117      -3.749  -1.144  -0.774  2.00  1.00            
ATOM    863   CB LEU A 117      -2.931  -2.428  -0.529  2.00  1.00            
ATOM    864   CG LEU A 117      -2.987  -2.905   0.938  2.00  1.00            
ATOM    865  CD1 LEU A 117      -4.417  -3.262   1.363  2.00  1.00            
ATOM    866  CD2 LEU A 117      -1.985  -4.039   1.196  2.00  1.00            
ATOM    867    C LEU A 117      -3.418  -0.021   0.179  2.00  1.00            
ATOM    868    O LEU A 117      -4.312   0.797   0.403  2.00  1.00            
ATOM    869    N PRO A 118      -2.231   0.096   0.764  2.00  1.00            
ATOM    870   CA PRO A 118      -1.991   1.205   1.659  2.00  1.00            
ATOM    871   CD PRO A 118      -0.985  -0.254   0.086  2.00  1.00            
ATOM    872   CB PRO A 118      -0.519   1.112   2.035  2.00  1.00            
ATOM    873   CG PRO A 118       0.113   0.620   0.722  2.00  1.00            
ATOM    874    C PRO A 118      -2.233   2.484   0.906  2.00  1.00            
ATOM    875    O PRO A 118      -2.673   3.463   1.507  2.00  1.00            
ATOM    876    N PHE A 119      -1.929   2.483  -0.407  2.00  1.00            
ATOM    877   CA PHE A 119      -1.995   3.621  -1.286  2.00  1.00            
ATOM    878   CB PHE A 119      -1.292   3.366  -2.633  2.00  1.00            
ATOM    879   CG PHE A 119       0.171   3.330  -2.352  2.00  1.00            
ATOM    880  CD1 PHE A 119       0.760   2.202  -1.829  2.00  1.00            
ATOM    881  CD2 PHE A 119       0.954   4.429  -2.619  2.00  1.00            
ATOM    882  CE1 PHE A 119       2.111   2.173  -1.572  2.00  1.00            
ATOM    883  CE2 PHE A 119       2.305   4.406  -2.365  2.00  1.00            
ATOM    884   CZ PHE A 119       2.886   3.276  -1.840  2.00  1.00            
ATOM    885    C PHE A 119      -3.375   4.101  -1.593  2.00  1.00            
ATOM    886    O PHE A 119      -3.616   5.307  -1.589  2.00  1.00            
ATOM    887    N MET A 120      -4.319   3.184  -1.861  3.00  1.00            
ATOM    888   CA MET A 120      -5.626   3.611  -2.270  3.00  1.00            
ATOM    889   CB MET A 120      -6.591   2.447  -2.555  3.00  1.00            
ATOM    890   CG MET A 120      -7.930   2.901  -3.138  3.00  1.00            
ATOM    891   SD MET A 120      -9.025   1.541  -3.643  3.00  1.00            
ATOM    892   CE MET A 120      -9.301   0.933  -1.955  3.00  1.00            
ATOM    893    C MET A 120      -6.168   4.415  -1.158  3.00  1.00            
ATOM    894    O MET A 120      -6.882   5.399  -1.345  3.00  1.00            
ATOM    895    N LEU A 121      -5.791   3.990   0.044  3.00  1.00            
ATOM    896   CA LEU A 121      -6.227   4.569   1.260  3.00  1.00            
ATOM    897   CB LEU A 121      -5.720   3.754   2.459  3.00  1.00            
ATOM    898   CG LEU A 121      -6.128   2.271   2.367  3.00  1.00            
ATOM    899  CD1 LEU A 121      -5.655   1.469   3.589  3.00  1.00            
ATOM    900  CD2 LEU A 121      -7.632   2.126   2.091  3.00  1.00            
ATOM    901    C LEU A 121      -5.744   5.972   1.423  3.00  1.00            
ATOM    902    O LEU A 121      -6.463   6.812   1.962  3.00  1.00            
ATOM    903    N ALA A 122      -4.520   6.269   0.954  1.00  1.00            
ATOM    904   CA ALA A 122      -3.913   7.537   1.242  1.00  1.00            
ATOM    905   CB ALA A 122      -2.559   7.743   0.542  1.00  1.00            
ATOM    906    C ALA A 122      -4.777   8.683   0.884  1.00  1.00            
ATOM    907    O ALA A 122      -5.328   8.772  -0.212  1.00  1.00            
ATOM    908    N GLU A 123      -4.920   9.586   1.867  1.00  1.00            
ATOM    909   CA GLU A 123      -5.597  10.820   1.662  1.00  1.00            
ATOM    910   CB GLU A 123      -5.865  11.606   2.955  1.00  1.00            
ATOM    911   CG GLU A 123      -6.985  11.005   3.807  1.00  1.00            
ATOM    912   CD GLU A 123      -8.294  11.168   3.044  1.00  1.00            
ATOM    913  OE1 GLU A 123      -8.563  10.329   2.142  1.00  1.00            
ATOM    914  OE2 GLU A 123      -9.041  12.135   3.349  1.00  1.00            
ATOM    915    C GLU A 123      -4.703  11.629   0.778  1.00  1.00            
ATOM    916    O GLU A 123      -5.165  12.397  -0.064  1.00  1.00            
ATOM    917    N PHE A 124      -3.377  11.445   0.949  1.00  1.00            
ATOM    918   CA PHE A 124      -2.414  12.257   0.264  1.00  1.00            
ATOM    919   CB PHE A 124      -1.082  12.411   1.021  1.00  1.00            
ATOM    920   CG PHE A 124      -0.497  11.062   1.242  1.00  1.00            
ATOM    921  CD1 PHE A 124       0.294  10.474   0.283  1.00  1.00            
ATOM    922  CD2 PHE A 124      -0.736  10.389   2.419  1.00  1.00            
ATOM    923  CE1 PHE A 124       0.835   9.227   0.492  1.00  1.00            
ATOM    924  CE2 PHE A 124      -0.198   9.142   2.632  1.00  1.00            
ATOM    925   CZ PHE A 124       0.591   8.561   1.670  1.00  1.00            
ATOM    926    C PHE A 124      -2.145  11.848  -1.145  1.00  1.00            
ATOM    927    O PHE A 124      -2.137  10.669  -1.499  1.00  1.00            
ATOM    928    N ASP A 125      -1.944  12.889  -1.985  1.00  1.00            
ATOM    929   CA ASP A 125      -1.660  12.805  -3.388  1.00  1.00            
ATOM    930   CB ASP A 125      -1.632  14.188  -4.066  1.00  1.00            
ATOM    931   CG ASP A 125      -3.050  14.733  -4.135  1.00  1.00            
ATOM    932  OD1 ASP A 125      -3.920  14.047  -4.735  1.00  1.00            
ATOM    933  OD2 ASP A 125      -3.285  15.841  -3.582  1.00  1.00            
ATOM    934    C ASP A 125      -0.316  12.205  -3.628  1.00  1.00            
ATOM    935    O ASP A 125      -0.178  11.297  -4.447  1.00  1.00            
ATOM    936    N GLY A 126       0.718  12.669  -2.901  4.00  1.00            
ATOM    937   CA GLY A 126       2.022  12.182  -3.241  4.00  1.00            
ATOM    938    C GLY A 126       2.874  12.123  -2.027  4.00  1.00            
ATOM    939    O GLY A 126       2.429  12.394  -0.913  4.00  1.00            
ATOM    940    N VAL A 127       4.146  11.737  -2.236  4.00  1.00            
ATOM    941   CA VAL A 127       5.059  11.643  -1.144  4.00  1.00            
ATOM    942   CB VAL A 127       5.624  10.269  -0.950  4.00  1.00            
ATOM    943  CG1 VAL A 127       6.673  10.328   0.174  4.00  1.00            
ATOM    944  CG2 VAL A 127       4.462   9.300  -0.673  4.00  1.00            
ATOM    945    C VAL A 127       6.216  12.552  -1.422  4.00  1.00            
ATOM    946    O VAL A 127       6.644  12.699  -2.564  4.00  1.00            
ATOM    947    N VAL A 128       6.728  13.207  -0.361  4.00  1.00            
ATOM    948   CA VAL A 128       7.893  14.041  -0.454  4.00  1.00            
ATOM    949   CB VAL A 128       7.690  15.433   0.068  4.00  1.00            
ATOM    950  CG1 VAL A 128       6.639  16.140  -0.805  4.00  1.00            
ATOM    951  CG2 VAL A 128       7.305  15.344   1.551  4.00  1.00            
ATOM    952    C VAL A 128       8.872  13.375   0.426  4.00  1.00            
ATOM    953    O VAL A 128       8.495  12.718   1.395  4.00  1.00            
ATOM    954    N GLY A 129      10.166  13.494   0.112  4.00  1.00            
ATOM    955   CA GLY A 129      11.025  12.765   0.977  4.00  1.00            
ATOM    956    C GLY A 129      11.963  13.699   1.632  4.00  1.00            
ATOM    957    O GLY A 129      12.862  14.254   1.002  4.00  1.00            
ATOM    958    N MET A 130      11.774  13.893   2.946  1.00  1.00            
ATOM    959   CA MET A 130      12.773  14.642   3.618  1.00  1.00            
ATOM    960   CB MET A 130      12.290  15.392   4.870  1.00  1.00            
ATOM    961   CG MET A 130      13.414  16.181   5.545  1.00  1.00            
ATOM    962   SD MET A 130      12.937  17.025   7.080  1.00  1.00            
ATOM    963   CE MET A 130      12.868  15.504   8.069  1.00  1.00            
ATOM    964    C MET A 130      13.694  13.569   4.081  1.00  1.00            
ATOM    965    O MET A 130      13.402  12.853   5.037  1.00  1.00            
ATOM    966    N GLY A 131      14.835  13.421   3.388  1.00  1.00            
ATOM    967   CA GLY A 131      15.729  12.355   3.713  1.00  1.00            
ATOM    968    C GLY A 131      17.070  12.796   3.266  1.00  1.00            
ATOM    969    O GLY A 131      17.372  13.989   3.234  1.00  1.00            
ATOM    970    N PHE A 132      17.923  11.827   2.910  1.00  1.00            
ATOM    971   CA PHE A 132      19.241  12.194   2.518  1.00  1.00            
ATOM    972   CB PHE A 132      20.313  11.642   3.477  1.00  1.00            
ATOM    973   CG PHE A 132      21.651  12.168   3.088  1.00  1.00            
ATOM    974  CD1 PHE A 132      22.011  13.458   3.403  1.00  1.00            
ATOM    975  CD2 PHE A 132      22.555  11.365   2.433  1.00  1.00            
ATOM    976  CE1 PHE A 132      23.248  13.945   3.053  1.00  1.00            
ATOM    977  CE2 PHE A 132      23.794  11.848   2.082  1.00  1.00            
ATOM    978   CZ PHE A 132      24.142  13.141   2.391  1.00  1.00            
ATOM    979    C PHE A 132      19.492  11.620   1.147  1.00  1.00            
ATOM    980    O PHE A 132      18.751  10.753   0.685  1.00  1.00            
ATOM    981    N ILE A 133      20.549  12.104   0.458  2.00  1.00            
ATOM    982   CA ILE A 133      20.851  11.753  -0.911  2.00  1.00            
ATOM    983   CB ILE A 133      21.952  12.571  -1.519  2.00  1.00            
ATOM    984  CG1 ILE A 133      22.019  12.302  -3.031  2.00  1.00            
ATOM    985  CG2 ILE A 133      23.262  12.244  -0.788  2.00  1.00            
ATOM    986  CD1 ILE A 133      20.776  12.765  -3.790  2.00  1.00            
ATOM    987    C ILE A 133      21.216  10.309  -1.120  2.00  1.00            
ATOM    988    O ILE A 133      20.733   9.696  -2.071  2.00  1.00            
ATOM    989    N GLU A 134      22.053   9.705  -0.251  2.00  1.00            
ATOM    990   CA GLU A 134      22.528   8.369  -0.523  2.00  1.00            
ATOM    991   CB GLU A 134      23.525   7.837   0.518  2.00  1.00            
ATOM    992   CG GLU A 134      24.259   6.591   0.021  2.00  1.00            
ATOM    993   CD GLU A 134      25.581   6.480   0.766  2.00  1.00            
ATOM    994  OE1 GLU A 134      25.588   6.697   2.007  2.00  1.00            
ATOM    995  OE2 GLU A 134      26.608   6.188   0.095  2.00  1.00            
ATOM    996    C GLU A 134      21.346   7.449  -0.620  2.00  1.00            
ATOM    997    O GLU A 134      21.339   6.515  -1.421  2.00  1.00            
ATOM    998    N GLN A 135      20.305   7.711   0.187  2.00  1.00            
ATOM    999   CA GLN A 135      19.122   6.898   0.263  2.00  1.00            
ATOM   1000   CB GLN A 135      18.169   7.380   1.371  2.00  1.00            
ATOM   1001   CG GLN A 135      17.003   6.433   1.662  2.00  1.00            
ATOM   1002   CD GLN A 135      17.492   5.374   2.640  2.00  1.00            
ATOM   1003  OE1 GLN A 135      16.775   4.986   3.561  2.00  1.00            
ATOM   1004  NE2 GLN A 135      18.747   4.890   2.438  2.00  1.00            
ATOM   1005    C GLN A 135      18.337   6.906  -1.015  2.00  1.00            
ATOM   1006    O GLN A 135      17.797   5.873  -1.410  2.00  1.00            
ATOM   1007    N ALA A 136      18.264   8.056  -1.711  1.00  1.00            
ATOM   1008   CA ALA A 136      17.393   8.191  -2.848  1.00  1.00            
ATOM   1009   CB ALA A 136      17.525   9.546  -3.567  1.00  1.00            
ATOM   1010    C ALA A 136      17.641   7.121  -3.849  1.00  1.00            
ATOM   1011    O ALA A 136      18.744   6.592  -3.974  1.00  1.00            
ATOM   1012    N ILE A 137      16.559   6.764  -4.568  2.00  1.00            
ATOM   1013   CA ILE A 137      16.629   5.789  -5.607  2.00  1.00            
ATOM   1014   CB ILE A 137      15.374   4.976  -5.751  2.00  1.00            
ATOM   1015  CG1 ILE A 137      15.161   4.102  -4.502  2.00  1.00            
ATOM   1016  CG2 ILE A 137      15.480   4.167  -7.054  2.00  1.00            
ATOM   1017  CD1 ILE A 137      14.895   4.898  -3.225  2.00  1.00            
ATOM   1018    C ILE A 137      16.845   6.563  -6.871  2.00  1.00            
ATOM   1019    O ILE A 137      16.037   7.417  -7.234  2.00  1.00            
ATOM   1020    N GLY A 138      17.967   6.289  -7.570  2.00  1.00            
ATOM   1021   CA GLY A 138      18.273   6.976  -8.794  2.00  1.00            
ATOM   1022    C GLY A 138      19.242   8.091  -8.522  2.00  1.00            
ATOM   1023    O GLY A 138      19.680   8.769  -9.449  2.00  1.00            
ATOM   1024    N ARG A 139      19.604   8.315  -7.243  2.00  1.00            
ATOM   1025   CA ARG A 139      20.538   9.353  -6.899  2.00  1.00            
ATOM   1026   CB ARG A 139      21.978   9.098  -7.385  2.00  1.00            
ATOM   1027   CG ARG A 139      22.636   7.908  -6.684  2.00  1.00            
ATOM   1028   CD ARG A 139      24.132   8.089  -6.402  2.00  1.00            
ATOM   1029   NE ARG A 139      24.881   8.047  -7.690  2.00  1.00            
ATOM   1030   CZ ARG A 139      26.214   8.339  -7.696  2.00  1.00            
ATOM   1031  NH1 ARG A 139      26.835   8.708  -6.538  2.00  1.00            
ATOM   1032  NH2 ARG A 139      26.931   8.260  -8.856  2.00  1.00            
ATOM   1033    C ARG A 139      20.057  10.639  -7.475  2.00  1.00            
ATOM   1034    O ARG A 139      20.845  11.441  -7.973  2.00  1.00            
ATOM   1035    N VAL A 140      18.734  10.875  -7.419  1.00  1.00            
ATOM   1036   CA VAL A 140      18.234  12.055  -8.043  1.00  1.00            
ATOM   1037   CB VAL A 140      16.727  12.096  -8.067  1.00  1.00            
ATOM   1038  CG1 VAL A 140      16.245  11.009  -9.046  1.00  1.00            
ATOM   1039  CG2 VAL A 140      16.176  11.878  -6.645  1.00  1.00            
ATOM   1040    C VAL A 140      18.758  13.320  -7.422  1.00  1.00            
ATOM   1041    O VAL A 140      19.526  14.048  -8.046  1.00  1.00            
ATOM   1042    N THR A 141      18.366  13.571  -6.166  1.00  1.00            
ATOM   1043   CA THR A 141      18.683  14.724  -5.366  1.00  1.00            
ATOM   1044   CB THR A 141      19.079  15.957  -6.137  1.00  1.00            
ATOM   1045  OG1 THR A 141      19.512  16.976  -5.246  1.00  1.00            
ATOM   1046  CG2 THR A 141      17.885  16.446  -6.977  1.00  1.00            
ATOM   1047    C THR A 141      17.397  14.983  -4.679  1.00  1.00            
ATOM   1048    O THR A 141      16.334  14.923  -5.301  1.00  1.00            
ATOM   1049    N PRO A 142      17.431  15.221  -3.415  1.00  1.00            
ATOM   1050   CA PRO A 142      16.178  15.458  -2.761  1.00  1.00            
ATOM   1051   CD PRO A 142      18.359  14.504  -2.553  1.00  1.00            
ATOM   1052   CB PRO A 142      16.328  14.931  -1.332  1.00  1.00            
ATOM   1053   CG PRO A 142      17.843  14.770  -1.134  1.00  1.00            
ATOM   1054    C PRO A 142      15.839  16.906  -2.827  1.00  1.00            
ATOM   1055    O PRO A 142      16.663  17.712  -3.246  1.00  1.00            
ATOM   1056    N ILE A 143      14.606  17.236  -2.405  2.00  1.00            
ATOM   1057   CA ILE A 143      14.127  18.578  -2.422  2.00  1.00            
ATOM   1058   CB ILE A 143      12.679  18.671  -2.028  2.00  1.00            
ATOM   1059  CG1 ILE A 143      12.157  20.103  -2.216  2.00  1.00            
ATOM   1060  CG2 ILE A 143      12.514  18.118  -0.601  2.00  1.00            
ATOM   1061  CD1 ILE A 143      10.634  20.205  -2.121  2.00  1.00            
ATOM   1062    C ILE A 143      14.940  19.419  -1.482  2.00  1.00            
ATOM   1063    O ILE A 143      15.346  20.530  -1.815  2.00  1.00            
ATOM   1064    N PHE A 144      15.214  18.873  -0.289  2.00  1.00            
ATOM   1065   CA PHE A 144      15.949  19.495   0.777  2.00  1.00            
ATOM   1066   CB PHE A 144      16.048  18.494   1.942  2.00  1.00            
ATOM   1067   CG PHE A 144      17.236  18.766   2.795  2.00  1.00            
ATOM   1068  CD1 PHE A 144      17.252  19.782   3.716  2.00  1.00            
ATOM   1069  CD2 PHE A 144      18.341  17.956   2.671  2.00  1.00            
ATOM   1070  CE1 PHE A 144      18.361  20.000   4.497  2.00  1.00            
ATOM   1071  CE2 PHE A 144      19.455  18.167   3.446  2.00  1.00            
ATOM   1072   CZ PHE A 144      19.462  19.192   4.360  2.00  1.00            
ATOM   1073    C PHE A 144      17.330  19.833   0.304  2.00  1.00            
ATOM   1074    O PHE A 144      17.813  20.939   0.541  2.00  1.00            
ATOM   1075    N ASP A 145      18.002  18.899  -0.395  2.00  1.00            
ATOM   1076   CA ASP A 145      19.341  19.168  -0.841  2.00  1.00            
ATOM   1077   CB ASP A 145      19.934  18.007  -1.661  2.00  1.00            
ATOM   1078   CG ASP A 145      21.426  18.252  -1.834  2.00  1.00            
ATOM   1079  OD1 ASP A 145      21.815  19.426  -2.074  2.00  1.00            
ATOM   1080  OD2 ASP A 145      22.198  17.261  -1.732  2.00  1.00            
ATOM   1081    C ASP A 145      19.245  20.368  -1.729  2.00  1.00            
ATOM   1082    O ASP A 145      20.094  21.254  -1.692  2.00  1.00            
ATOM   1083    N ASN A 146      18.188  20.434  -2.558  2.00  1.00            
ATOM   1084   CA ASN A 146      18.051  21.564  -3.427  2.00  1.00            
ATOM   1085   CB ASN A 146      16.967  21.390  -4.503  2.00  1.00            
ATOM   1086   CG ASN A 146      17.562  20.497  -5.586  2.00  1.00            
ATOM   1087  OD1 ASN A 146      16.896  20.140  -6.556  2.00  1.00            
ATOM   1088  ND2 ASN A 146      18.862  20.130  -5.419  2.00  1.00            
ATOM   1089    C ASN A 146      17.777  22.810  -2.644  2.00  1.00            
ATOM   1090    O ASN A 146      18.349  23.861  -2.930  2.00  1.00            
ATOM   1091    N ILE A 147      16.911  22.734  -1.617  2.00  1.00            
ATOM   1092   CA ILE A 147      16.580  23.929  -0.892  2.00  1.00            
ATOM   1093   CB ILE A 147      15.532  23.715   0.161  2.00  1.00            
ATOM   1094  CG1 ILE A 147      14.212  23.279  -0.500  2.00  1.00            
ATOM   1095  CG2 ILE A 147      15.410  25.011   0.978  2.00  1.00            
ATOM   1096  CD1 ILE A 147      13.156  22.788   0.489  2.00  1.00            
ATOM   1097    C ILE A 147      17.821  24.458  -0.239  2.00  1.00            
ATOM   1098    O ILE A 147      18.082  25.660  -0.281  2.00  1.00            
ATOM   1099    N ILE A 148      18.640  23.574   0.366  2.00  1.00            
ATOM   1100   CA ILE A 148      19.841  24.022   1.015  2.00  1.00            
ATOM   1101   CB ILE A 148      20.594  22.937   1.738  2.00  1.00            
ATOM   1102  CG1 ILE A 148      21.101  21.855   0.779  2.00  1.00            
ATOM   1103  CG2 ILE A 148      19.677  22.399   2.849  2.00  1.00            
ATOM   1104  CD1 ILE A 148      22.079  20.879   1.433  2.00  1.00            
ATOM   1105    C ILE A 148      20.711  24.638  -0.036  2.00  1.00            
ATOM   1106    O ILE A 148      21.398  25.624   0.226  2.00  1.00            
ATOM   1107    N SER A 149      20.697  24.075  -1.261  2.00  1.00            
ATOM   1108   CA SER A 149      21.523  24.584  -2.321  2.00  1.00            
ATOM   1109   CB SER A 149      21.245  23.911  -3.675  2.00  1.00            
ATOM   1110   OG SER A 149      22.090  24.460  -4.674  2.00  1.00            
ATOM   1111    C SER A 149      21.242  26.043  -2.479  2.00  1.00            
ATOM   1112    O SER A 149      22.155  26.860  -2.376  2.00  1.00            
ATOM   1113    N GLN A 150      19.972  26.425  -2.713  2.00  1.00            
ATOM   1114   CA GLN A 150      19.751  27.838  -2.788  2.00  1.00            
ATOM   1115   CB GLN A 150      18.330  28.284  -3.166  2.00  1.00            
ATOM   1116   CG GLN A 150      18.216  29.812  -3.217  2.00  1.00            
ATOM   1117   CD GLN A 150      16.794  30.199  -3.590  2.00  1.00            
ATOM   1118  OE1 GLN A 150      15.888  29.368  -3.586  2.00  1.00            
ATOM   1119  NE2 GLN A 150      16.589  31.504  -3.917  2.00  1.00            
ATOM   1120    C GLN A 150      20.003  28.311  -1.392  2.00  1.00            
ATOM   1121    O GLN A 150      19.856  27.537  -0.446  2.00  1.00            
ATOM   1122    N GLY A 151      20.409  29.581  -1.208  3.00  1.00            
ATOM   1123   CA GLY A 151      20.727  29.958   0.137  3.00  1.00            
ATOM   1124    C GLY A 151      19.670  30.856   0.679  3.00  1.00            
ATOM   1125    O GLY A 151      19.963  31.948   1.165  3.00  1.00            
ATOM   1126    N VAL A 152      18.402  30.416   0.621  1.00  1.00            
ATOM   1127   CA VAL A 152      17.400  31.217   1.245  1.00  1.00            
ATOM   1128   CB VAL A 152      16.392  31.757   0.272  1.00  1.00            
ATOM   1129  CG1 VAL A 152      15.331  32.560   1.045  1.00  1.00            
ATOM   1130  CG2 VAL A 152      17.142  32.594  -0.778  1.00  1.00            
ATOM   1131    C VAL A 152      16.699  30.315   2.215  1.00  1.00            
ATOM   1132    O VAL A 152      15.704  29.675   1.881  1.00  1.00            
ATOM   1133    N LEU A 153      17.245  30.225   3.445  4.00  1.00            
ATOM   1134   CA LEU A 153      16.676  29.475   4.531  4.00  1.00            
ATOM   1135   CB LEU A 153      16.728  27.942   4.355  4.00  1.00            
ATOM   1136   CG LEU A 153      18.110  27.337   4.028  4.00  1.00            
ATOM   1137  CD1 LEU A 153      18.666  27.888   2.706  4.00  1.00            
ATOM   1138  CD2 LEU A 153      19.082  27.449   5.210  4.00  1.00            
ATOM   1139    C LEU A 153      17.451  29.900   5.729  4.00  1.00            
ATOM   1140    O LEU A 153      18.659  30.121   5.656  4.00  1.00            
ATOM   1141    N LYS A 154      16.758  30.061   6.863  1.00  1.00            
ATOM   1142   CA LYS A 154      17.389  30.514   8.063  1.00  1.00            
ATOM   1143   CB LYS A 154      16.372  30.505   9.218  1.00  1.00            
ATOM   1144   CG LYS A 154      16.915  30.854  10.604  1.00  1.00            
ATOM   1145   CD LYS A 154      17.153  32.343  10.841  1.00  1.00            
ATOM   1146   CE LYS A 154      17.405  32.666  12.315  1.00  1.00            
ATOM   1147   NZ LYS A 154      17.553  34.126  12.496  1.00  1.00            
ATOM   1148    C LYS A 154      18.441  29.526   8.418  1.00  1.00            
ATOM   1149    O LYS A 154      19.600  29.878   8.635  1.00  1.00            
ATOM   1150    N GLU A 155      18.052  28.242   8.459  1.00  1.00            
ATOM   1151   CA GLU A 155      18.981  27.221   8.818  1.00  1.00            
ATOM   1152   CB GLU A 155      18.867  26.787  10.286  1.00  1.00            
ATOM   1153   CG GLU A 155      19.227  27.894  11.276  1.00  1.00            
ATOM   1154   CD GLU A 155      20.738  28.057  11.264  1.00  1.00            
ATOM   1155  OE1 GLU A 155      21.419  27.193  10.650  1.00  1.00            
ATOM   1156  OE2 GLU A 155      21.231  29.045  11.871  1.00  1.00            
ATOM   1157    C GLU A 155      18.617  26.025   7.995  1.00  1.00            
ATOM   1158    O GLU A 155      17.507  25.941   7.471  1.00  1.00            
ATOM   1159    N ASP A 156      19.553  25.070   7.828  1.00  1.00            
ATOM   1160   CA ASP A 156      19.190  23.884   7.110  1.00  1.00            
ATOM   1161   CB ASP A 156      20.384  23.090   6.547  1.00  1.00            
ATOM   1162   CG ASP A 156      20.954  23.810   5.336  1.00  1.00            
ATOM   1163  OD1 ASP A 156      20.366  24.846   4.926  1.00  1.00            
ATOM   1164  OD2 ASP A 156      21.983  23.322   4.797  1.00  1.00            
ATOM   1165    C ASP A 156      18.560  22.994   8.113  1.00  1.00            
ATOM   1166    O ASP A 156      19.095  21.934   8.436  1.00  1.00            
ATOM   1167    N VAL A 157      17.396  23.401   8.644  4.00  1.00            
ATOM   1168   CA VAL A 157      16.833  22.543   9.630  4.00  1.00            
ATOM   1169   CB VAL A 157      17.154  22.987  11.027  4.00  1.00            
ATOM   1170  CG1 VAL A 157      16.638  24.424  11.228  4.00  1.00            
ATOM   1171  CG2 VAL A 157      16.551  21.971  12.010  4.00  1.00            
ATOM   1172    C VAL A 157      15.367  22.507   9.495  4.00  1.00            
ATOM   1173    O VAL A 157      14.693  23.534   9.513  4.00  1.00            
ATOM   1174    N PHE A 158      14.830  21.284   9.413  4.00  1.00            
ATOM   1175   CA PHE A 158      13.427  21.180   9.245  4.00  1.00            
ATOM   1176   CB PHE A 158      13.027  20.163   8.170  4.00  1.00            
ATOM   1177   CG PHE A 158      13.552  20.758   6.913  4.00  1.00            
ATOM   1178  CD1 PHE A 158      14.894  20.681   6.628  4.00  1.00            
ATOM   1179  CD2 PHE A 158      12.716  21.401   6.030  4.00  1.00            
ATOM   1180  CE1 PHE A 158      15.395  21.232   5.475  4.00  1.00            
ATOM   1181  CE2 PHE A 158      13.217  21.952   4.874  4.00  1.00            
ATOM   1182   CZ PHE A 158      14.558  21.871   4.595  4.00  1.00            
ATOM   1183    C PHE A 158      12.835  20.775  10.556  4.00  1.00            
ATOM   1184    O PHE A 158      13.445  20.030  11.320  4.00  1.00            
ATOM   1185    N SER A 159      11.623  21.282  10.860  4.00  1.00            
ATOM   1186   CA SER A 159      11.009  20.966  12.116  4.00  1.00            
ATOM   1187   CB SER A 159      10.683  22.198  12.976  4.00  1.00            
ATOM   1188   OG SER A 159      11.876  22.896  13.302  4.00  1.00            
ATOM   1189    C SER A 159       9.712  20.264  11.837  4.00  1.00            
ATOM   1190    O SER A 159       9.098  20.475  10.792  4.00  1.00            
ATOM   1191    N PHE A 160       9.275  19.382  12.767  4.00  1.00            
ATOM   1192   CA PHE A 160       8.035  18.668  12.606  4.00  1.00            
ATOM   1193   CB PHE A 160       8.213  17.149  12.453  4.00  1.00            
ATOM   1194   CG PHE A 160       8.906  16.938  11.153  4.00  1.00            
ATOM   1195  CD1 PHE A 160      10.276  17.017  11.074  4.00  1.00            
ATOM   1196  CD2 PHE A 160       8.185  16.671  10.012  4.00  1.00            
ATOM   1197  CE1 PHE A 160      10.921  16.828   9.874  4.00  1.00            
ATOM   1198  CE2 PHE A 160       8.825  16.482   8.811  4.00  1.00            
ATOM   1199   CZ PHE A 160      10.195  16.558   8.740  4.00  1.00            
ATOM   1200    C PHE A 160       7.206  18.904  13.835  4.00  1.00            
ATOM   1201    O PHE A 160       7.715  18.964  14.953  4.00  1.00            
ATOM   1202    N TYR A 161       5.890  19.070  13.620  4.00  1.00            
ATOM   1203   CA TYR A 161       4.877  19.304  14.614  4.00  1.00            
ATOM   1204   CB TYR A 161       4.258  20.696  14.349  4.00  1.00            
ATOM   1205   CG TYR A 161       3.039  21.063  15.138  4.00  1.00            
ATOM   1206  CD1 TYR A 161       1.866  20.345  15.048  4.00  1.00            
ATOM   1207  CD2 TYR A 161       3.047  22.202  15.912  4.00  1.00            
ATOM   1208  CE1 TYR A 161       0.749  20.719  15.758  4.00  1.00            
ATOM   1209  CE2 TYR A 161       1.933  22.584  16.622  4.00  1.00            
ATOM   1210   CZ TYR A 161       0.781  21.840  16.551  4.00  1.00            
ATOM   1211   OH TYR A 161      -0.362  22.231  17.279  4.00  1.00            
ATOM   1212    C TYR A 161       3.834  18.309  14.266  4.00  1.00            
ATOM   1213    O TYR A 161       3.394  18.236  13.120  4.00  1.00            
ATOM   1214    N TYR A 162       3.417  17.496  15.238  4.00  1.00            
ATOM   1215   CA TYR A 162       2.376  16.583  14.914  4.00  1.00            
ATOM   1216   CB TYR A 162       2.851  15.123  14.983  4.00  1.00            
ATOM   1217   CG TYR A 162       2.016  14.326  14.048  4.00  1.00            
ATOM   1218  CD1 TYR A 162       2.431  14.238  12.742  4.00  1.00            
ATOM   1219  CD2 TYR A 162       0.861  13.686  14.433  4.00  1.00            
ATOM   1220  CE1 TYR A 162       1.709  13.520  11.826  4.00  1.00            
ATOM   1221  CE2 TYR A 162       0.132  12.964  13.513  4.00  1.00            
ATOM   1222   CZ TYR A 162       0.558  12.884  12.206  4.00  1.00            
ATOM   1223   OH TYR A 162      -0.169  12.152  11.245  4.00  1.00            
ATOM   1224    C TYR A 162       1.438  16.788  16.071  4.00  1.00            
ATOM   1225    O TYR A 162       1.894  16.988  17.197  4.00  1.00            
ATOM   1226    N ASN A 163       0.111  16.768  15.854  1.00  1.00            
ATOM   1227   CA ASN A 163      -0.771  17.038  16.960  1.00  1.00            
ATOM   1228   CB ASN A 163      -1.618  18.294  16.754  1.00  1.00            
ATOM   1229   CG ASN A 163      -2.471  17.991  15.535  1.00  1.00            
ATOM   1230  OD1 ASN A 163      -1.951  17.746  14.448  1.00  1.00            
ATOM   1231  ND2 ASN A 163      -3.816  17.996  15.717  1.00  1.00            
ATOM   1232    C ASN A 163      -1.761  15.909  17.049  1.00  1.00            
ATOM   1233    O ASN A 163      -2.003  15.216  16.062  1.00  1.00            
ATOM   1234    N ARG A 164      -2.358  15.682  18.245  1.00  1.00            
ATOM   1235   CA ARG A 164      -3.295  14.596  18.372  1.00  1.00            
ATOM   1236   CB ARG A 164      -3.834  14.358  19.796  1.00  1.00            
ATOM   1237   CG ARG A 164      -2.998  13.378  20.624  1.00  1.00            
ATOM   1238   CD ARG A 164      -3.603  13.064  21.997  1.00  1.00            
ATOM   1239   NE ARG A 164      -5.075  12.876  21.829  1.00  1.00            
ATOM   1240   CZ ARG A 164      -5.610  11.644  21.577  1.00  1.00            
ATOM   1241  NH1 ARG A 164      -4.801  10.552  21.457  1.00  1.00            
ATOM   1242  NH2 ARG A 164      -6.963  11.503  21.459  1.00  1.00            
ATOM   1243    C ARG A 164      -4.503  14.779  17.482  1.00  1.00            
ATOM   1244    O ARG A 164      -4.781  13.918  16.647  1.00  1.00            
ATOM   1245    N ASP A 165      -5.253  15.901  17.607  1.00  1.00            
ATOM   1246   CA ASP A 165      -6.419  16.100  16.772  1.00  1.00            
ATOM   1247   CB ASP A 165      -7.564  15.114  17.061  1.00  1.00            
ATOM   1248   CG ASP A 165      -8.541  15.187  15.896  1.00  1.00            
ATOM   1249  OD1 ASP A 165      -8.339  16.056  15.007  1.00  1.00            
ATOM   1250  OD2 ASP A 165      -9.502  14.373  15.878  1.00  1.00            
ATOM   1251    C ASP A 165      -6.939  17.527  17.042  1.00  1.00            
ATOM   1252    O ASP A 165      -7.810  17.703  17.891  1.00  1.00            
ATOM   1253    N SER A 171      -6.423  18.579  16.330  1.00  1.00            
ATOM   1254   CA SER A 171      -6.752  20.009  16.455  1.00  1.00            
ATOM   1255   CB SER A 171      -6.267  20.629  17.776  1.00  1.00            
ATOM   1256   OG SER A 171      -6.950  20.032  18.869  1.00  1.00            
ATOM   1257    C SER A 171      -5.966  20.662  15.331  1.00  1.00            
ATOM   1258    O SER A 171      -6.052  20.194  14.196  1.00  1.00            
ATOM   1259    N LEU A 172      -5.202  21.766  15.589  1.00  1.00            
ATOM   1260   CA LEU A 172      -4.374  22.350  14.544  1.00  1.00            
ATOM   1261   CB LEU A 172      -3.454  23.492  15.016  1.00  1.00            
ATOM   1262   CG LEU A 172      -4.203  24.755  15.483  1.00  1.00            
ATOM   1263  CD1 LEU A 172      -5.035  24.478  16.745  1.00  1.00            
ATOM   1264  CD2 LEU A 172      -3.246  25.947  15.647  1.00  1.00            
ATOM   1265    C LEU A 172      -3.521  21.232  14.134  1.00  1.00            
ATOM   1266    O LEU A 172      -2.821  20.638  14.949  1.00  1.00            
ATOM   1267    N GLY A 173      -3.554  20.922  12.834  1.00  1.00            
ATOM   1268   CA GLY A 173      -2.819  19.790  12.403  1.00  1.00            
ATOM   1269    C GLY A 173      -1.388  20.170  12.513  1.00  1.00            
ATOM   1270    O GLY A 173      -1.036  21.245  12.997  1.00  1.00            
ATOM   1271    N GLY A 174      -0.505  19.287  12.041  4.00  1.00            
ATOM   1272   CA GLY A 174       0.873  19.551  12.270  4.00  1.00            
ATOM   1273    C GLY A 174       1.341  20.707  11.471  4.00  1.00            
ATOM   1274    O GLY A 174       0.669  21.184  10.561  4.00  1.00            
ATOM   1275    N GLN A 175       2.538  21.197  11.838  4.00  1.00            
ATOM   1276   CA GLN A 175       3.136  22.292  11.152  4.00  1.00            
ATOM   1277   CB GLN A 175       3.410  23.498  12.072  4.00  1.00            
ATOM   1278   CG GLN A 175       2.162  24.081  12.745  4.00  1.00            
ATOM   1279   CD GLN A 175       1.493  25.059  11.791  4.00  1.00            
ATOM   1280  OE1 GLN A 175       2.020  25.367  10.723  4.00  1.00            
ATOM   1281  NE2 GLN A 175       0.299  25.574  12.192  4.00  1.00            
ATOM   1282    C GLN A 175       4.478  21.808  10.692  4.00  1.00            
ATOM   1283    O GLN A 175       5.197  21.159  11.451  4.00  1.00            
ATOM   1284    N ILE A 176       4.854  22.089   9.428  4.00  1.00            
ATOM   1285   CA ILE A 176       6.159  21.678   8.992  4.00  1.00            
ATOM   1286   CB ILE A 176       6.146  20.747   7.804  4.00  1.00            
ATOM   1287  CG1 ILE A 176       7.502  20.032   7.652  4.00  1.00            
ATOM   1288  CG2 ILE A 176       5.691  21.519   6.554  4.00  1.00            
ATOM   1289  CD1 ILE A 176       8.689  20.961   7.399  4.00  1.00            
ATOM   1290    C ILE A 176       6.903  22.925   8.674  4.00  1.00            
ATOM   1291    O ILE A 176       6.435  23.773   7.916  4.00  1.00            
ATOM   1292    N VAL A 177       8.082  23.095   9.296  4.00  1.00            
ATOM   1293   CA VAL A 177       8.792  24.296   9.010  4.00  1.00            
ATOM   1294   CB VAL A 177       8.998  25.187  10.199  4.00  1.00            
ATOM   1295  CG1 VAL A 177       7.622  25.658  10.699  4.00  1.00            
ATOM   1296  CG2 VAL A 177       9.816  24.425  11.250  4.00  1.00            
ATOM   1297    C VAL A 177      10.147  23.943   8.463  4.00  1.00            
ATOM   1298    O VAL A 177      10.884  23.149   9.048  4.00  1.00            
ATOM   1299    N LEU A 178      10.485  24.524   7.292  4.00  1.00            
ATOM   1300   CA LEU A 178      11.707  24.276   6.573  4.00  1.00            
ATOM   1301   CB LEU A 178      11.696  24.848   5.142  4.00  1.00            
ATOM   1302   CG LEU A 178      10.590  24.297   4.220  4.00  1.00            
ATOM   1303  CD1 LEU A 178      10.803  24.769   2.772  4.00  1.00            
ATOM   1304  CD2 LEU A 178      10.441  22.772   4.339  4.00  1.00            
ATOM   1305    C LEU A 178      12.922  24.853   7.213  4.00  1.00            
ATOM   1306    O LEU A 178      13.972  24.216   7.197  4.00  1.00            
ATOM   1307    N GLY A 179      12.847  26.088   7.748  1.00  1.00            
ATOM   1308   CA GLY A 179      14.050  26.650   8.291  1.00  1.00            
ATOM   1309    C GLY A 179      13.749  27.111   9.682  1.00  1.00            
ATOM   1310    O GLY A 179      13.039  28.093   9.883  1.00  1.00            
ATOM   1311    N GLY A 180      14.319  26.430  10.693  1.00  1.00            
ATOM   1312   CA GLY A 180      14.092  26.863  12.038  1.00  1.00            
ATOM   1313    C GLY A 180      12.940  26.119  12.635  1.00  1.00            
ATOM   1314    O GLY A 180      12.355  25.243  12.000  1.00  1.00            
ATOM   1315    N SER A 181      12.591  26.469  13.892  1.00  1.00            
ATOM   1316   CA SER A 181      11.554  25.759  14.584  1.00  1.00            
ATOM   1317   CB SER A 181      12.081  24.943  15.774  1.00  1.00            
ATOM   1318   OG SER A 181      11.016  24.220  16.367  1.00  1.00            
ATOM   1319    C SER A 181      10.537  26.720  15.105  1.00  1.00            
ATOM   1320    O SER A 181      10.809  27.905  15.292  1.00  1.00            
ATOM   1321    N ASP A 182       9.320  26.199  15.324  1.00  1.00            
ATOM   1322   CA ASP A 182       8.225  26.969  15.824  1.00  1.00            
ATOM   1323   CB ASP A 182       6.883  26.501  15.228  1.00  1.00            
ATOM   1324   CG ASP A 182       5.787  27.492  15.580  1.00  1.00            
ATOM   1325  OD1 ASP A 182       6.021  28.354  16.466  1.00  1.00            
ATOM   1326  OD2 ASP A 182       4.697  27.399  14.957  1.00  1.00            
ATOM   1327    C ASP A 182       8.180  26.733  17.301  1.00  1.00            
ATOM   1328    O ASP A 182       7.643  25.736  17.789  1.00  1.00            
ATOM   1329    N PRO A 183       8.754  27.660  18.006  2.00  1.00            
ATOM   1330   CA PRO A 183       8.840  27.631  19.442  2.00  1.00            
ATOM   1331   CD PRO A 183       9.015  28.978  17.459  2.00  1.00            
ATOM   1332   CB PRO A 183       9.584  28.912  19.813  2.00  1.00            
ATOM   1333   CG PRO A 183       9.193  29.888  18.687  2.00  1.00            
ATOM   1334    C PRO A 183       7.484  27.613  20.063  2.00  1.00            
ATOM   1335    O PRO A 183       7.371  27.223  21.225  2.00  1.00            
ATOM   1336    N GLN A 184       6.446  28.039  19.327  2.00  1.00            
ATOM   1337   CA GLN A 184       5.143  28.137  19.906  2.00  1.00            
ATOM   1338   CB GLN A 184       4.097  28.529  18.852  2.00  1.00            
ATOM   1339   CG GLN A 184       4.418  29.838  18.131  2.00  1.00            
ATOM   1340   CD GLN A 184       3.514  29.924  16.909  2.00  1.00            
ATOM   1341  OE1 GLN A 184       3.738  30.730  16.008  2.00  1.00            
ATOM   1342  NE2 GLN A 184       2.465  29.057  16.872  2.00  1.00            
ATOM   1343    C GLN A 184       4.758  26.779  20.387  2.00  1.00            
ATOM   1344    O GLN A 184       4.313  26.607  21.520  2.00  1.00            
ATOM   1345    N HIS A 185       4.953  25.771  19.523  2.00  1.00            
ATOM   1346   CA HIS A 185       4.549  24.430  19.815  2.00  1.00            
ATOM   1347  ND1 HIS A 185       2.879  21.787  19.201  2.00  1.00            
ATOM   1348   CG HIS A 185       4.176  22.103  18.864  2.00  1.00            
ATOM   1349   CB HIS A 185       4.660  23.499  18.597  2.00  1.00            
ATOM   1350  NE2 HIS A 185       3.988  19.865  19.084  2.00  1.00            
ATOM   1351  CD2 HIS A 185       4.841  20.918  18.800  2.00  1.00            
ATOM   1352  CE1 HIS A 185       2.822  20.437  19.320  2.00  1.00            
ATOM   1353    C HIS A 185       5.364  23.825  20.912  2.00  1.00            
ATOM   1354    O HIS A 185       4.809  23.185  21.800  2.00  1.00            
ATOM   1355    N TYR A 186       6.693  24.038  20.929  4.00  1.00            
ATOM   1356   CA TYR A 186       7.459  23.251  21.852  4.00  1.00            
ATOM   1357   CB TYR A 186       8.634  22.513  21.194  4.00  1.00            
ATOM   1358   CG TYR A 186       9.559  23.546  20.657  4.00  1.00            
ATOM   1359  CD1 TYR A 186       9.355  24.067  19.402  4.00  1.00            
ATOM   1360  CD2 TYR A 186      10.614  24.008  21.410  4.00  1.00            
ATOM   1361  CE1 TYR A 186      10.200  25.024  18.897  4.00  1.00            
ATOM   1362  CE2 TYR A 186      11.463  24.967  20.909  4.00  1.00            
ATOM   1363   CZ TYR A 186      11.258  25.474  19.649  4.00  1.00            
ATOM   1364   OH TYR A 186      12.126  26.457  19.129  4.00  1.00            
ATOM   1365    C TYR A 186       8.021  24.078  22.961  4.00  1.00            
ATOM   1366    O TYR A 186       8.275  25.273  22.817  4.00  1.00            
ATOM   1367    N GLU A 187       8.195  23.411  24.123  4.00  1.00            
ATOM   1368   CA GLU A 187       8.743  23.981  25.319  4.00  1.00            
ATOM   1369   CB GLU A 187       8.619  23.076  26.557  4.00  1.00            
ATOM   1370   CG GLU A 187       7.185  22.915  27.060  4.00  1.00            
ATOM   1371   CD GLU A 187       6.801  24.201  27.777  4.00  1.00            
ATOM   1372  OE1 GLU A 187       7.128  25.293  27.240  4.00  1.00            
ATOM   1373  OE2 GLU A 187       6.185  24.109  28.872  4.00  1.00            
ATOM   1374    C GLU A 187      10.200  24.185  25.068  4.00  1.00            
ATOM   1375    O GLU A 187      10.774  23.607  24.147  4.00  1.00            
ATOM   1376    N GLY A 188      10.832  25.047  25.885  4.00  1.00            
ATOM   1377   CA GLY A 188      12.210  25.372  25.680  4.00  1.00            
ATOM   1378    C GLY A 188      13.076  24.214  26.017  4.00  1.00            
ATOM   1379    O GLY A 188      12.740  23.400  26.876  4.00  1.00            
ATOM   1380    N ASN A 189      14.211  24.147  25.291  4.00  1.00            
ATOM   1381   CA ASN A 189      15.283  23.209  25.442  4.00  1.00            
ATOM   1382   CB ASN A 189      15.215  22.280  26.670  4.00  1.00            
ATOM   1383   CG ASN A 189      15.509  23.126  27.903  4.00  1.00            
ATOM   1384  OD1 ASN A 189      14.880  24.158  28.129  4.00  1.00            
ATOM   1385  ND2 ASN A 189      16.499  22.680  28.721  4.00  1.00            
ATOM   1386    C ASN A 189      15.369  22.376  24.217  4.00  1.00            
ATOM   1387    O ASN A 189      14.409  22.245  23.458  4.00  1.00            
ATOM   1388    N PHE A 190      16.563  21.806  23.992  4.00  1.00            
ATOM   1389   CA PHE A 190      16.802  20.962  22.866  4.00  1.00            
ATOM   1390   CB PHE A 190      17.773  21.592  21.848  4.00  1.00            
ATOM   1391   CG PHE A 190      19.077  21.843  22.543  4.00  1.00            
ATOM   1392  CD1 PHE A 190      20.069  20.887  22.588  4.00  1.00            
ATOM   1393  CD2 PHE A 190      19.314  23.051  23.158  4.00  1.00            
ATOM   1394  CE1 PHE A 190      21.263  21.120  23.228  4.00  1.00            
ATOM   1395  CE2 PHE A 190      20.506  23.294  23.801  4.00  1.00            
ATOM   1396   CZ PHE A 190      21.484  22.330  23.837  4.00  1.00            
ATOM   1397    C PHE A 190      17.489  19.755  23.411  4.00  1.00            
ATOM   1398    O PHE A 190      18.179  19.829  24.426  4.00  1.00            
ATOM   1399    N HIS A 191      17.300  18.599  22.758  4.00  1.00            
ATOM   1400   CA HIS A 191      18.014  17.425  23.158  4.00  1.00            
ATOM   1401  ND1 HIS A 191      18.286  14.151  24.164  4.00  1.00            
ATOM   1402   CG HIS A 191      17.802  15.356  24.619  4.00  1.00            
ATOM   1403   CB HIS A 191      17.087  16.365  23.775  4.00  1.00            
ATOM   1404  NE2 HIS A 191      18.769  14.253  26.334  4.00  1.00            
ATOM   1405  CD2 HIS A 191      18.105  15.402  25.946  4.00  1.00            
ATOM   1406  CE1 HIS A 191      18.854  13.532  25.229  4.00  1.00            
ATOM   1407    C HIS A 191      18.539  16.910  21.851  4.00  1.00            
ATOM   1408    O HIS A 191      17.754  16.599  20.958  4.00  1.00            
ATOM   1409    N TYR A 192      19.876  16.814  21.678  4.00  1.00            
ATOM   1410   CA TYR A 192      20.348  16.414  20.380  4.00  1.00            
ATOM   1411   CB TYR A 192      21.363  17.359  19.701  4.00  1.00            
ATOM   1412   CG TYR A 192      20.665  18.573  19.189  4.00  1.00            
ATOM   1413  CD1 TYR A 192      20.077  18.567  17.944  4.00  1.00            
ATOM   1414  CD2 TYR A 192      20.593  19.718  19.943  4.00  1.00            
ATOM   1415  CE1 TYR A 192      19.433  19.683  17.464  4.00  1.00            
ATOM   1416  CE2 TYR A 192      19.952  20.839  19.471  4.00  1.00            
ATOM   1417   CZ TYR A 192      19.370  20.823  18.228  4.00  1.00            
ATOM   1418   OH TYR A 192      18.711  21.971  17.739  4.00  1.00            
ATOM   1419    C TYR A 192      20.991  15.089  20.420  4.00  1.00            
ATOM   1420    O TYR A 192      21.743  14.752  21.333  4.00  1.00            
ATOM   1421    N ILE A 193      20.662  14.289  19.394  4.00  1.00            
ATOM   1422   CA ILE A 193      21.277  13.020  19.263  4.00  1.00            
ATOM   1423   CB ILE A 193      20.313  11.866  19.344  4.00  1.00            
ATOM   1424  CG1 ILE A 193      21.080  10.552  19.558  4.00  1.00            
ATOM   1425  CG2 ILE A 193      19.412  11.881  18.098  4.00  1.00            
ATOM   1426  CD1 ILE A 193      21.752  10.466  20.928  4.00  1.00            
ATOM   1427    C ILE A 193      21.950  13.011  17.938  4.00  1.00            
ATOM   1428    O ILE A 193      21.369  13.395  16.924  4.00  1.00            
ATOM   1429    N ASN A 194      23.229  12.609  17.920  4.00  1.00            
ATOM   1430   CA ASN A 194      23.903  12.581  16.664  4.00  1.00            
ATOM   1431   CB ASN A 194      25.440  12.540  16.754  4.00  1.00            
ATOM   1432   CG ASN A 194      25.953  13.946  17.020  4.00  1.00            
ATOM   1433  OD1 ASN A 194      25.284  14.933  16.716  4.00  1.00            
ATOM   1434  ND2 ASN A 194      27.187  14.043  17.582  4.00  1.00            
ATOM   1435    C ASN A 194      23.486  11.344  15.949  4.00  1.00            
ATOM   1436    O ASN A 194      23.112  10.349  16.567  4.00  1.00            
ATOM   1437    N LEU A 195      23.511  11.396  14.604  1.00  1.00            
ATOM   1438   CA LEU A 195      23.174  10.231  13.851  1.00  1.00            
ATOM   1439   CB LEU A 195      22.652  10.522  12.436  1.00  1.00            
ATOM   1440   CG LEU A 195      21.264  11.192  12.474  1.00  1.00            
ATOM   1441  CD1 LEU A 195      21.323  12.562  13.169  1.00  1.00            
ATOM   1442  CD2 LEU A 195      20.615  11.249  11.084  1.00  1.00            
ATOM   1443    C LEU A 195      24.384   9.374  13.803  1.00  1.00            
ATOM   1444    O LEU A 195      25.508   9.871  13.845  1.00  1.00            
ATOM   1445    N ILE A 196      24.182   8.045  13.742  1.00  1.00            
ATOM   1446   CA ILE A 196      25.334   7.204  13.739  1.00  1.00            
ATOM   1447   CB ILE A 196      25.015   5.740  13.690  1.00  1.00            
ATOM   1448  CG1 ILE A 196      24.358   5.310  15.010  1.00  1.00            
ATOM   1449  CG2 ILE A 196      26.314   4.980  13.375  1.00  1.00            
ATOM   1450  CD1 ILE A 196      25.260   5.551  16.219  1.00  1.00            
ATOM   1451    C ILE A 196      26.125   7.545  12.526  1.00  1.00            
ATOM   1452    O ILE A 196      27.332   7.766  12.608  1.00  1.00            
ATOM   1453    N LYS A 197      25.465   7.620  11.358  1.00  1.00            
ATOM   1454   CA LYS A 197      26.229   8.023  10.222  1.00  1.00            
ATOM   1455   CB LYS A 197      26.732   6.885   9.310  1.00  1.00            
ATOM   1456   CG LYS A 197      25.663   6.176   8.482  1.00  1.00            
ATOM   1457   CD LYS A 197      26.258   5.270   7.399  1.00  1.00            
ATOM   1458   CE LYS A 197      26.679   6.006   6.123  1.00  1.00            
ATOM   1459   NZ LYS A 197      25.485   6.319   5.307  1.00  1.00            
ATOM   1460    C LYS A 197      25.406   8.955   9.419  1.00  1.00            
ATOM   1461    O LYS A 197      24.208   9.106   9.650  1.00  1.00            
ATOM   1462    N THR A 198      26.049   9.626   8.451  3.00  1.00            
ATOM   1463   CA THR A 198      25.304  10.535   7.648  3.00  1.00            
ATOM   1464   CB THR A 198      26.147  11.392   6.750  3.00  1.00            
ATOM   1465  OG1 THR A 198      25.351  12.414   6.166  3.00  1.00            
ATOM   1466  CG2 THR A 198      26.766  10.510   5.655  3.00  1.00            
ATOM   1467    C THR A 198      24.410   9.694   6.800  3.00  1.00            
ATOM   1468    O THR A 198      24.418   8.470   6.906  3.00  1.00            
ATOM   1469    N GLY A 199      23.603  10.325   5.928  3.00  1.00            
ATOM   1470   CA GLY A 199      22.703   9.530   5.150  3.00  1.00            
ATOM   1471    C GLY A 199      21.433   9.387   5.917  3.00  1.00            
ATOM   1472    O GLY A 199      20.759  10.372   6.217  3.00  1.00            
ATOM   1473    N VAL A 200      21.074   8.139   6.250  1.00  1.00            
ATOM   1474   CA VAL A 200      19.815   7.872   6.871  1.00  1.00            
ATOM   1475   CB VAL A 200      19.580   6.411   7.133  1.00  1.00            
ATOM   1476  CG1 VAL A 200      18.252   6.251   7.896  1.00  1.00            
ATOM   1477  CG2 VAL A 200      19.621   5.659   5.793  1.00  1.00            
ATOM   1478    C VAL A 200      19.688   8.587   8.178  1.00  1.00            
ATOM   1479    O VAL A 200      20.662   8.786   8.902  1.00  1.00            
ATOM   1480    N TRP A 201      18.441   9.009   8.490  1.00  1.00            
ATOM   1481   CA TRP A 201      18.136   9.647   9.738  1.00  1.00            
ATOM   1482   CB TRP A 201      16.786  10.383   9.701  1.00  1.00            
ATOM   1483   CG TRP A 201      16.358  11.023  10.998  1.00  1.00            
ATOM   1484  CD2 TRP A 201      15.445  12.127  11.073  1.00  1.00            
ATOM   1485  CD1 TRP A 201      16.713  10.724  12.282  1.00  1.00            
ATOM   1486  NE1 TRP A 201      16.066  11.569  13.153  1.00  1.00            
ATOM   1487  CE2 TRP A 201      15.286  12.440  12.423  1.00  1.00            
ATOM   1488  CE3 TRP A 201      14.793  12.825  10.097  1.00  1.00            
ATOM   1489  CZ2 TRP A 201      14.470  13.461  12.818  1.00  1.00            
ATOM   1490  CZ3 TRP A 201      13.970  13.853  10.499  1.00  1.00            
ATOM   1491  CH2 TRP A 201      13.812  14.164  11.833  1.00  1.00            
ATOM   1492    C TRP A 201      18.050   8.536  10.719  1.00  1.00            
ATOM   1493    O TRP A 201      16.990   7.950  10.923  1.00  1.00            
ATOM   1494    N GLN A 202      19.183   8.216  11.366  4.00  1.00            
ATOM   1495   CA GLN A 202      19.149   7.094  12.246  4.00  1.00            
ATOM   1496   CB GLN A 202      19.978   5.900  11.739  4.00  1.00            
ATOM   1497   CG GLN A 202      19.763   4.616  12.543  4.00  1.00            
ATOM   1498   CD GLN A 202      18.429   4.019  12.119  4.00  1.00            
ATOM   1499  OE1 GLN A 202      17.732   4.564  11.264  4.00  1.00            
ATOM   1500  NE2 GLN A 202      18.061   2.858  12.726  4.00  1.00            
ATOM   1501    C GLN A 202      19.717   7.497  13.564  4.00  1.00            
ATOM   1502    O GLN A 202      20.538   8.408  13.657  4.00  1.00            
ATOM   1503    N ILE A 203      19.258   6.822  14.632  4.00  1.00            
ATOM   1504   CA ILE A 203      19.737   7.111  15.946  4.00  1.00            
ATOM   1505   CB ILE A 203      18.752   7.861  16.794  4.00  1.00            
ATOM   1506  CG1 ILE A 203      19.389   8.255  18.137  4.00  1.00            
ATOM   1507  CG2 ILE A 203      17.485   6.999  16.929  4.00  1.00            
ATOM   1508  CD1 ILE A 203      18.524   9.200  18.967  4.00  1.00            
ATOM   1509    C ILE A 203      20.006   5.821  16.652  4.00  1.00            
ATOM   1510    O ILE A 203      19.363   4.814  16.377  4.00  1.00            
ATOM   1511    N GLN A 204      21.000   5.795  17.563  4.00  1.00            
ATOM   1512   CA GLN A 204      21.162   4.601  18.340  4.00  1.00            
ATOM   1513   CB GLN A 204      22.605   4.269  18.764  4.00  1.00            
ATOM   1514   CG GLN A 204      23.454   3.697  17.628  4.00  1.00            
ATOM   1515   CD GLN A 204      24.816   3.324  18.200  4.00  1.00            
ATOM   1516  OE1 GLN A 204      25.519   2.473  17.658  4.00  1.00            
ATOM   1517  NE2 GLN A 204      25.201   3.974  19.331  4.00  1.00            
ATOM   1518    C GLN A 204      20.351   4.816  19.580  4.00  1.00            
ATOM   1519    O GLN A 204      20.411   5.884  20.188  4.00  1.00            
ATOM   1520    N MET A 205      19.552   3.805  19.974  4.00  1.00            
ATOM   1521   CA MET A 205      18.694   3.936  21.117  4.00  1.00            
ATOM   1522   CB MET A 205      17.215   3.617  20.854  4.00  1.00            
ATOM   1523   CG MET A 205      16.358   3.846  22.101  4.00  1.00            
ATOM   1524   SD MET A 205      14.627   3.320  21.950  4.00  1.00            
ATOM   1525   CE MET A 205      15.030   1.549  21.967  4.00  1.00            
ATOM   1526    C MET A 205      19.143   2.989  22.170  4.00  1.00            
ATOM   1527    O MET A 205      19.514   1.848  21.899  4.00  1.00            
ATOM   1528    N LYS A 206      19.137   3.485  23.419  1.00  1.00            
ATOM   1529   CA LYS A 206      19.622   2.749  24.540  1.00  1.00            
ATOM   1530   CB LYS A 206      19.798   3.648  25.779  1.00  1.00            
ATOM   1531   CG LYS A 206      20.847   3.155  26.780  1.00  1.00            
ATOM   1532   CD LYS A 206      20.591   1.769  27.372  1.00  1.00            
ATOM   1533   CE LYS A 206      21.714   1.311  28.309  1.00  1.00            
ATOM   1534   NZ LYS A 206      21.403  -0.023  28.870  1.00  1.00            
ATOM   1535    C LYS A 206      18.754   1.604  24.939  1.00  1.00            
ATOM   1536    O LYS A 206      19.242   0.490  25.117  1.00  1.00            
ATOM   1537    N GLY A 207      17.437   1.838  25.090  1.00  1.00            
ATOM   1538   CA GLY A 207      16.605   0.770  25.559  1.00  1.00            
ATOM   1539    C GLY A 207      15.215   1.291  25.649  1.00  1.00            
ATOM   1540    O GLY A 207      14.983   2.498  25.625  1.00  1.00            
ATOM   1541    N VAL A 208      14.248   0.364  25.753  4.00  1.00            
ATOM   1542   CA VAL A 208      12.880   0.747  25.893  4.00  1.00            
ATOM   1543   CB VAL A 208      11.943  -0.006  24.996  4.00  1.00            
ATOM   1544  CG1 VAL A 208      10.500   0.372  25.369  4.00  1.00            
ATOM   1545  CG2 VAL A 208      12.310   0.303  23.535  4.00  1.00            
ATOM   1546    C VAL A 208      12.517   0.386  27.304  4.00  1.00            
ATOM   1547    O VAL A 208      13.104  -0.533  27.875  4.00  1.00            
ATOM   1548    N SER A 209      11.558   1.107  27.926  4.00  1.00            
ATOM   1549   CA SER A 209      11.278   0.788  29.301  4.00  1.00            
ATOM   1550   CB SER A 209      11.840   1.842  30.274  4.00  1.00            
ATOM   1551   OG SER A 209      11.536   1.495  31.617  4.00  1.00            
ATOM   1552    C SER A 209       9.814   0.718  29.538  4.00  1.00            
ATOM   1553    O SER A 209       9.033   1.491  28.984  4.00  1.00            
ATOM   1554    N VAL A 210       9.411  -0.255  30.377  4.00  1.00            
ATOM   1555   CA VAL A 210       8.040  -0.334  30.759  4.00  1.00            
ATOM   1556   CB VAL A 210       7.361  -1.610  30.335  4.00  1.00            
ATOM   1557  CG1 VAL A 210       7.289  -1.612  28.799  4.00  1.00            
ATOM   1558  CG2 VAL A 210       8.127  -2.824  30.893  4.00  1.00            
ATOM   1559    C VAL A 210       7.994  -0.208  32.265  4.00  1.00            
ATOM   1560    O VAL A 210       8.409  -1.104  32.997  4.00  1.00            
ATOM   1561    N GLY A 211       7.506   0.945  32.772  3.00  1.00            
ATOM   1562   CA GLY A 211       7.276   1.124  34.182  3.00  1.00            
ATOM   1563    C GLY A 211       8.504   0.937  35.039  3.00  1.00            
ATOM   1564    O GLY A 211       8.582  -0.034  35.790  3.00  1.00            
ATOM   1565    N SER A 212       9.495   1.849  34.940  3.00  1.00            
ATOM   1566   CA SER A 212      10.672   1.856  35.779  3.00  1.00            
ATOM   1567   CB SER A 212      10.389   2.037  37.284  3.00  1.00            
ATOM   1568   OG SER A 212       9.845   0.854  37.848  3.00  1.00            
ATOM   1569    C SER A 212      11.432   0.590  35.600  3.00  1.00            
ATOM   1570    O SER A 212      12.229   0.218  36.459  3.00  1.00            
ATOM   1571    N SER A 213      11.225  -0.112  34.473  4.00  1.00            
ATOM   1572   CA SER A 213      12.009  -1.291  34.286  4.00  1.00            
ATOM   1573   CB SER A 213      11.254  -2.601  34.573  4.00  1.00            
ATOM   1574   OG SER A 213      10.247  -2.814  33.595  4.00  1.00            
ATOM   1575    C SER A 213      12.410  -1.326  32.859  4.00  1.00            
ATOM   1576    O SER A 213      11.606  -1.059  31.968  4.00  1.00            
ATOM   1577    N THR A 214      13.681  -1.671  32.603  4.00  1.00            
ATOM   1578   CA THR A 214      14.097  -1.746  31.242  4.00  1.00            
ATOM   1579   CB THR A 214      15.550  -1.437  31.030  4.00  1.00            
ATOM   1580  OG1 THR A 214      15.841  -0.125  31.487  4.00  1.00            
ATOM   1581  CG2 THR A 214      15.869  -1.561  29.529  4.00  1.00            
ATOM   1582    C THR A 214      13.873  -3.154  30.834  4.00  1.00            
ATOM   1583    O THR A 214      14.223  -4.089  31.551  4.00  1.00            
ATOM   1584    N LEU A 215      13.250  -3.334  29.661  4.00  1.00            
ATOM   1585   CA LEU A 215      12.977  -4.656  29.206  4.00  1.00            
ATOM   1586   CB LEU A 215      11.547  -4.848  28.674  4.00  1.00            
ATOM   1587   CG LEU A 215      10.467  -4.727  29.765  4.00  1.00            
ATOM   1588  CD1 LEU A 215       9.070  -5.051  29.210  4.00  1.00            
ATOM   1589  CD2 LEU A 215      10.826  -5.571  30.999  4.00  1.00            
ATOM   1590    C LEU A 215      13.911  -4.931  28.075  4.00  1.00            
ATOM   1591    O LEU A 215      15.007  -5.454  28.266  4.00  1.00            
ATOM   1592    N LEU A 216      13.489  -4.559  26.854  4.00  1.00            
ATOM   1593   CA LEU A 216      14.231  -4.922  25.688  4.00  1.00            
ATOM   1594   CB LEU A 216      13.332  -5.309  24.499  4.00  1.00            
ATOM   1595   CG LEU A 216      12.414  -6.512  24.789  4.00  1.00            
ATOM   1596  CD1 LEU A 216      11.384  -6.176  25.882  4.00  1.00            
ATOM   1597  CD2 LEU A 216      11.768  -7.050  23.502  4.00  1.00            
ATOM   1598    C LEU A 216      15.137  -3.840  25.218  4.00  1.00            
ATOM   1599    O LEU A 216      15.188  -2.739  25.763  4.00  1.00            
ATOM   1600    N CYS A 217      15.902  -4.191  24.163  1.00  1.00            
ATOM   1601   CA CYS A 217      16.826  -3.317  23.512  1.00  1.00            
ATOM   1602   CB CYS A 217      16.155  -2.037  22.982  1.00  1.00            
ATOM   1603   SG CYS A 217      14.816  -2.387  21.803  1.00  1.00            
ATOM   1604    C CYS A 217      17.850  -2.897  24.513  1.00  1.00            
ATOM   1605    O CYS A 217      18.394  -1.799  24.426  1.00  1.00            
ATOM   1606    N GLU A 218      18.152  -3.774  25.489  3.00  1.00            
ATOM   1607   CA GLU A 218      19.122  -3.432  26.489  3.00  1.00            
ATOM   1608   CB GLU A 218      19.312  -4.513  27.565  3.00  1.00            
ATOM   1609   CG GLU A 218      20.349  -4.108  28.616  3.00  1.00            
ATOM   1610   CD GLU A 218      20.632  -5.314  29.496  3.00  1.00            
ATOM   1611  OE1 GLU A 218      20.082  -6.407  29.195  3.00  1.00            
ATOM   1612  OE2 GLU A 218      21.408  -5.161  30.477  3.00  1.00            
ATOM   1613    C GLU A 218      20.449  -3.265  25.822  3.00  1.00            
ATOM   1614    O GLU A 218      21.196  -2.338  26.127  3.00  1.00            
ATOM   1615    N ASP A 219      20.767  -4.159  24.866  3.00  1.00            
ATOM   1616   CA ASP A 219      22.042  -4.121  24.213  3.00  1.00            
ATOM   1617   CB ASP A 219      22.170  -5.223  23.147  3.00  1.00            
ATOM   1618   CG ASP A 219      23.638  -5.388  22.787  3.00  1.00            
ATOM   1619  OD1 ASP A 219      24.410  -4.413  22.983  3.00  1.00            
ATOM   1620  OD2 ASP A 219      24.008  -6.498  22.319  3.00  1.00            
ATOM   1621    C ASP A 219      22.137  -2.789  23.541  3.00  1.00            
ATOM   1622    O ASP A 219      23.176  -2.132  23.583  3.00  1.00            
ATOM   1623    N GLY A 220      21.029  -2.346  22.918  1.00  1.00            
ATOM   1624   CA GLY A 220      20.996  -1.073  22.261  1.00  1.00            
ATOM   1625    C GLY A 220      20.345  -1.310  20.937  1.00  1.00            
ATOM   1626    O GLY A 220      20.596  -2.328  20.294  1.00  1.00            
ATOM   1627    N CYS A 221      19.490  -0.371  20.480  4.00  1.00            
ATOM   1628   CA CYS A 221      18.846  -0.627  19.226  4.00  1.00            
ATOM   1629   CB CYS A 221      17.428  -1.207  19.363  4.00  1.00            
ATOM   1630   SG CYS A 221      17.439  -2.890  20.049  4.00  1.00            
ATOM   1631    C CYS A 221      18.737   0.618  18.433  4.00  1.00            
ATOM   1632    O CYS A 221      18.435   1.685  18.958  4.00  1.00            
ATOM   1633    N LEU A 222      18.954   0.493  17.112  4.00  1.00            
ATOM   1634   CA LEU A 222      18.862   1.643  16.279  4.00  1.00            
ATOM   1635   CB LEU A 222      19.362   1.422  14.841  4.00  1.00            
ATOM   1636   CG LEU A 222      20.889   1.257  14.748  4.00  1.00            
ATOM   1637  CD1 LEU A 222      21.341   1.038  13.297  4.00  1.00            
ATOM   1638  CD2 LEU A 222      21.613   2.440  15.412  4.00  1.00            
ATOM   1639    C LEU A 222      17.428   2.056  16.220  4.00  1.00            
ATOM   1640    O LEU A 222      16.522   1.231  16.331  4.00  1.00            
ATOM   1641    N ALA A 223      17.205   3.379  16.098  4.00  1.00            
ATOM   1642   CA ALA A 223      15.899   3.949  15.980  4.00  1.00            
ATOM   1643   CB ALA A 223      15.479   4.794  17.194  4.00  1.00            
ATOM   1644    C ALA A 223      15.965   4.877  14.792  4.00  1.00            
ATOM   1645    O ALA A 223      16.956   5.579  14.604  4.00  1.00            
ATOM   1646    N LEU A 224      14.915   4.883  13.944  4.00  1.00            
ATOM   1647   CA LEU A 224      14.828   5.726  12.773  4.00  1.00            
ATOM   1648   CB LEU A 224      14.321   4.936  11.555  4.00  1.00            
ATOM   1649   CG LEU A 224      13.947   5.788  10.330  4.00  1.00            
ATOM   1650  CD1 LEU A 224      15.172   6.377   9.619  4.00  1.00            
ATOM   1651  CD2 LEU A 224      13.020   5.005   9.391  4.00  1.00            
ATOM   1652    C LEU A 224      13.768   6.722  13.073  4.00  1.00            
ATOM   1653    O LEU A 224      12.628   6.351  13.350  4.00  1.00            
ATOM   1654    N VAL A 225      14.104   8.021  13.058  4.00  1.00            
ATOM   1655   CA VAL A 225      13.007   8.914  13.231  4.00  1.00            
ATOM   1656   CB VAL A 225      13.408  10.328  13.524  4.00  1.00            
ATOM   1657  CG1 VAL A 225      12.140  11.197  13.569  4.00  1.00            
ATOM   1658  CG2 VAL A 225      14.215  10.339  14.834  4.00  1.00            
ATOM   1659    C VAL A 225      12.353   8.871  11.908  4.00  1.00            
ATOM   1660    O VAL A 225      12.976   9.177  10.894  4.00  1.00            
ATOM   1661    N ASP A 226      11.082   8.447  11.873  1.00  1.00            
ATOM   1662   CA ASP A 226      10.519   8.322  10.574  1.00  1.00            
ATOM   1663   CB ASP A 226      10.364   6.858  10.121  1.00  1.00            
ATOM   1664   CG ASP A 226      10.059   6.845   8.630  1.00  1.00            
ATOM   1665  OD1 ASP A 226      10.116   7.937   8.008  1.00  1.00            
ATOM   1666  OD2 ASP A 226       9.767   5.742   8.095  1.00  1.00            
ATOM   1667    C ASP A 226       9.155   8.929  10.561  1.00  1.00            
ATOM   1668    O ASP A 226       8.189   8.302  10.993  1.00  1.00            
ATOM   1669    N THR A 227       9.036  10.182  10.078  3.00  1.00            
ATOM   1670   CA THR A 227       7.716  10.711   9.899  3.00  1.00            
ATOM   1671   CB THR A 227       7.680  12.188   9.639  3.00  1.00            
ATOM   1672  OG1 THR A 227       8.388  12.496   8.447  3.00  1.00            
ATOM   1673  CG2 THR A 227       8.314  12.912  10.839  3.00  1.00            
ATOM   1674    C THR A 227       7.290  10.007   8.668  3.00  1.00            
ATOM   1675    O THR A 227       8.127   9.512   7.917  3.00  1.00            
ATOM   1676    N GLY A 228       5.985   9.926   8.413  3.00  1.00            
ATOM   1677   CA GLY A 228       5.603   9.137   7.290  3.00  1.00            
ATOM   1678    C GLY A 228       5.062   7.895   7.889  3.00  1.00            
ATOM   1679    O GLY A 228       4.165   7.255   7.344  3.00  1.00            
ATOM   1680    N ALA A 229       5.578   7.564   9.085  1.00  1.00            
ATOM   1681   CA ALA A 229       5.124   6.390   9.749  1.00  1.00            
ATOM   1682   CB ALA A 229       6.251   5.595  10.433  1.00  1.00            
ATOM   1683    C ALA A 229       4.175   6.826  10.818  1.00  1.00            
ATOM   1684    O ALA A 229       4.450   7.749  11.582  1.00  1.00            
ATOM   1685    N SER A 230       3.008   6.162  10.867  1.00  1.00            
ATOM   1686   CA SER A 230       1.958   6.465  11.794  1.00  1.00            
ATOM   1687   CB SER A 230       0.647   5.747  11.435  1.00  1.00            
ATOM   1688   OG SER A 230      -0.365   6.070  12.377  1.00  1.00            
ATOM   1689    C SER A 230       2.308   6.043  13.170  1.00  1.00            
ATOM   1690    O SER A 230       1.880   6.665  14.142  1.00  1.00            
ATOM   1691    N TYR A 231       3.114   4.983  13.305  1.00  1.00            
ATOM   1692   CA TYR A 231       3.199   4.470  14.630  1.00  1.00            
ATOM   1693   CB TYR A 231       2.344   3.209  14.782  1.00  1.00            
ATOM   1694   CG TYR A 231       2.682   2.323  13.630  1.00  1.00            
ATOM   1695  CD1 TYR A 231       3.822   1.553  13.630  1.00  1.00            
ATOM   1696  CD2 TYR A 231       1.847   2.269  12.537  1.00  1.00            
ATOM   1697  CE1 TYR A 231       4.118   0.746  12.557  1.00  1.00            
ATOM   1698  CE2 TYR A 231       2.136   1.464  11.461  1.00  1.00            
ATOM   1699   CZ TYR A 231       3.278   0.700  11.471  1.00  1.00            
ATOM   1700   OH TYR A 231       3.583  -0.127  10.369  1.00  1.00            
ATOM   1701    C TYR A 231       4.592   4.096  15.044  1.00  1.00            
ATOM   1702    O TYR A 231       5.516   4.066  14.232  1.00  1.00            
ATOM   1703    N ILE A 232       4.762   3.825  16.366  4.00  1.00            
ATOM   1704   CA ILE A 232       6.017   3.328  16.865  4.00  1.00            
ATOM   1705   CB ILE A 232       6.125   3.097  18.351  4.00  1.00            
ATOM   1706  CG1 ILE A 232       6.135   4.397  19.163  4.00  1.00            
ATOM   1707  CG2 ILE A 232       7.379   2.239  18.583  4.00  1.00            
ATOM   1708  CD1 ILE A 232       5.977   4.166  20.667  4.00  1.00            
ATOM   1709    C ILE A 232       6.121   1.968  16.282  4.00  1.00            
ATOM   1710    O ILE A 232       5.183   1.177  16.358  4.00  1.00            
ATOM   1711    N SER A 233       7.265   1.663  15.655  4.00  1.00            
ATOM   1712   CA SER A 233       7.390   0.354  15.106  4.00  1.00            
ATOM   1713   CB SER A 233       7.620   0.337  13.586  4.00  1.00            
ATOM   1714   OG SER A 233       8.879   0.919  13.279  4.00  1.00            
ATOM   1715    C SER A 233       8.589  -0.246  15.730  4.00  1.00            
ATOM   1716    O SER A 233       9.496   0.449  16.188  4.00  1.00            
ATOM   1717    N GLY A 234       8.595  -1.582  15.780  4.00  1.00            
ATOM   1718   CA GLY A 234       9.690  -2.303  16.331  4.00  1.00            
ATOM   1719    C GLY A 234       9.636  -3.613  15.626  4.00  1.00            
ATOM   1720    O GLY A 234       8.818  -3.804  14.727  4.00  1.00            
ATOM   1721    N SER A 235      10.508  -4.561  16.004  1.00  1.00            
ATOM   1722   CA SER A 235      10.481  -5.824  15.332  1.00  1.00            
ATOM   1723   CB SER A 235      11.748  -6.661  15.580  1.00  1.00            
ATOM   1724   OG SER A 235      11.659  -7.902  14.896  1.00  1.00            
ATOM   1725    C SER A 235       9.315  -6.599  15.864  1.00  1.00            
ATOM   1726    O SER A 235       8.702  -6.228  16.864  1.00  1.00            
ATOM   1727    N THR A 236       8.970  -7.701  15.171  2.00  1.00            
ATOM   1728   CA THR A 236       7.868  -8.541  15.548  2.00  1.00            
ATOM   1729   CB THR A 236       7.638  -9.638  14.549  2.00  1.00            
ATOM   1730  OG1 THR A 236       6.517 -10.422  14.930  2.00  1.00            
ATOM   1731  CG2 THR A 236       8.902 -10.509  14.438  2.00  1.00            
ATOM   1732    C THR A 236       8.160  -9.142  16.877  2.00  1.00            
ATOM   1733    O THR A 236       7.296  -9.198  17.751  2.00  1.00            
ATOM   1734    N SER A 237       9.400  -9.610  17.065  2.00  1.00            
ATOM   1735   CA SER A 237       9.726 -10.231  18.307  2.00  1.00            
ATOM   1736   CB SER A 237      11.136 -10.845  18.315  2.00  1.00            
ATOM   1737   OG SER A 237      11.215 -11.899  17.369  2.00  1.00            
ATOM   1738    C SER A 237       9.674  -9.221  19.402  2.00  1.00            
ATOM   1739    O SER A 237       9.047  -9.440  20.438  2.00  1.00            
ATOM   1740    N SER A 238      10.323  -8.065  19.183  2.00  1.00            
ATOM   1741   CA SER A 238      10.418  -7.087  20.221  2.00  1.00            
ATOM   1742   CB SER A 238      11.265  -5.863  19.829  2.00  1.00            
ATOM   1743   OG SER A 238      12.623  -6.241  19.665  2.00  1.00            
ATOM   1744    C SER A 238       9.067  -6.608  20.585  2.00  1.00            
ATOM   1745    O SER A 238       8.736  -6.454  21.760  2.00  1.00            
ATOM   1746    N ILE A 239       8.240  -6.383  19.564  2.00  1.00            
ATOM   1747   CA ILE A 239       6.943  -5.853  19.795  2.00  1.00            
ATOM   1748   CB ILE A 239       6.196  -5.537  18.530  2.00  1.00            
ATOM   1749  CG1 ILE A 239       4.961  -4.671  18.837  2.00  1.00            
ATOM   1750  CG2 ILE A 239       5.861  -6.861  17.825  2.00  1.00            
ATOM   1751  CD1 ILE A 239       5.307  -3.266  19.334  2.00  1.00            
ATOM   1752    C ILE A 239       6.121  -6.817  20.583  2.00  1.00            
ATOM   1753    O ILE A 239       5.266  -6.368  21.337  2.00  1.00            
ATOM   1754    N GLU A 240       6.284  -8.143  20.362  2.00  1.00            
ATOM   1755   CA GLU A 240       5.573  -9.188  21.069  2.00  1.00            
ATOM   1756   CB GLU A 240       5.801 -10.581  20.455  2.00  1.00            
ATOM   1757   CG GLU A 240       5.267 -10.696  19.026  2.00  1.00            
ATOM   1758   CD GLU A 240       5.519 -12.113  18.534  2.00  1.00            
ATOM   1759  OE1 GLU A 240       4.809 -13.037  19.014  2.00  1.00            
ATOM   1760  OE2 GLU A 240       6.420 -12.293  17.672  2.00  1.00            
ATOM   1761    C GLU A 240       6.038  -9.236  22.503  2.00  1.00            
ATOM   1762    O GLU A 240       5.251  -9.574  23.386  2.00  1.00            
ATOM   1763    N LYS A 241       7.333  -8.952  22.791  2.00  1.00            
ATOM   1764   CA LYS A 241       7.771  -8.950  24.170  2.00  1.00            
ATOM   1765   CB LYS A 241       9.289  -8.822  24.375  2.00  1.00            
ATOM   1766   CG LYS A 241       9.642  -8.834  25.865  2.00  1.00            
ATOM   1767   CD LYS A 241       9.212 -10.124  26.567  2.00  1.00            
ATOM   1768   CE LYS A 241       9.344 -10.086  28.092  2.00  1.00            
ATOM   1769   NZ LYS A 241      10.758 -10.272  28.489  2.00  1.00            
ATOM   1770    C LYS A 241       7.124  -7.821  24.894  2.00  1.00            
ATOM   1771    O LYS A 241       6.630  -7.987  26.009  2.00  1.00            
ATOM   1772    N LEU A 242       7.094  -6.625  24.262  2.00  1.00            
ATOM   1773   CA LEU A 242       6.264  -5.582  24.791  2.00  1.00            
ATOM   1774   CB LEU A 242       6.495  -4.175  24.209  2.00  1.00            
ATOM   1775   CG LEU A 242       7.811  -3.543  24.698  2.00  1.00            
ATOM   1776  CD1 LEU A 242       7.933  -2.079  24.245  2.00  1.00            
ATOM   1777  CD2 LEU A 242       7.971  -3.707  26.218  2.00  1.00            
ATOM   1778    C LEU A 242       4.921  -6.102  24.373  2.00  1.00            
ATOM   1779    O LEU A 242       4.833  -7.102  23.677  2.00  1.00            
ATOM   1780    N MET A 243       3.804  -5.545  24.819  2.00  1.00            
ATOM   1781   CA MET A 243       2.537  -6.152  24.491  2.00  1.00            
ATOM   1782   CB MET A 243       2.284  -6.489  23.007  2.00  1.00            
ATOM   1783   CG MET A 243       0.998  -7.298  22.824  2.00  1.00            
ATOM   1784   SD MET A 243       0.975  -8.370  21.358  2.00  1.00            
ATOM   1785   CE MET A 243       2.146  -9.578  22.043  2.00  1.00            
ATOM   1786    C MET A 243       2.376  -7.443  25.254  2.00  1.00            
ATOM   1787    O MET A 243       1.245  -7.856  25.507  2.00  1.00            
ATOM   1788    N GLU A 244       3.470  -8.119  25.673  2.00  1.00            
ATOM   1789   CA GLU A 244       3.300  -9.243  26.551  2.00  1.00            
ATOM   1790   CB GLU A 244       4.510 -10.189  26.599  2.00  1.00            
ATOM   1791   CG GLU A 244       4.280 -11.371  27.543  2.00  1.00            
ATOM   1792   CD GLU A 244       5.445 -12.340  27.409  2.00  1.00            
ATOM   1793  OE1 GLU A 244       6.382 -12.042  26.624  2.00  1.00            
ATOM   1794  OE2 GLU A 244       5.406 -13.397  28.093  2.00  1.00            
ATOM   1795    C GLU A 244       3.136  -8.657  27.914  2.00  1.00            
ATOM   1796    O GLU A 244       2.223  -8.999  28.663  2.00  1.00            
ATOM   1797    N ALA A 245       4.046  -7.713  28.235  2.00  1.00            
ATOM   1798   CA ALA A 245       4.078  -7.036  29.497  2.00  1.00            
ATOM   1799   CB ALA A 245       5.261  -6.062  29.627  2.00  1.00            
ATOM   1800    C ALA A 245       2.827  -6.228  29.586  2.00  1.00            
ATOM   1801    O ALA A 245       2.173  -6.186  30.627  2.00  1.00            
ATOM   1802    N LEU A 246       2.452  -5.571  28.470  2.00  1.00            
ATOM   1803   CA LEU A 246       1.280  -4.748  28.479  2.00  1.00            
ATOM   1804   CB LEU A 246       1.025  -3.991  27.164  2.00  1.00            
ATOM   1805   CG LEU A 246      -0.198  -3.057  27.246  2.00  1.00            
ATOM   1806  CD1 LEU A 246       0.029  -1.943  28.283  2.00  1.00            
ATOM   1807  CD2 LEU A 246      -0.593  -2.514  25.863  2.00  1.00            
ATOM   1808    C LEU A 246       0.114  -5.648  28.724  2.00  1.00            
ATOM   1809    O LEU A 246      -0.801  -5.305  29.471  2.00  1.00            
ATOM   1810    N GLY A 247       0.138  -6.850  28.118  3.00  1.00            
ATOM   1811   CA GLY A 247      -0.960  -7.758  28.278  3.00  1.00            
ATOM   1812    C GLY A 247      -1.897  -7.512  27.150  3.00  1.00            
ATOM   1813    O GLY A 247      -2.996  -8.062  27.108  3.00  1.00            
ATOM   1814    N ALA A 248      -1.473  -6.669  26.192  1.00  1.00            
ATOM   1815   CA ALA A 248      -2.323  -6.368  25.084  1.00  1.00            
ATOM   1816   CB ALA A 248      -1.781  -5.252  24.175  1.00  1.00            
ATOM   1817    C ALA A 248      -2.475  -7.595  24.253  1.00  1.00            
ATOM   1818    O ALA A 248      -1.547  -8.393  24.128  1.00  1.00            
ATOM   1819    N LYS A 249      -3.678  -7.790  23.674  4.00  1.00            
ATOM   1820   CA LYS A 249      -3.873  -8.943  22.853  4.00  1.00            
ATOM   1821   CB LYS A 249      -5.304  -9.514  22.833  4.00  1.00            
ATOM   1822   CG LYS A 249      -5.622 -10.335  24.086  4.00  1.00            
ATOM   1823   CD LYS A 249      -7.036 -10.920  24.115  4.00  1.00            
ATOM   1824   CE LYS A 249      -7.233 -11.965  25.217  4.00  1.00            
ATOM   1825   NZ LYS A 249      -8.487 -12.717  24.990  4.00  1.00            
ATOM   1826    C LYS A 249      -3.453  -8.635  21.465  4.00  1.00            
ATOM   1827    O LYS A 249      -3.568  -7.506  20.993  4.00  1.00            
ATOM   1828    N LYS A 250      -2.907  -9.652  20.783  4.00  1.00            
ATOM   1829   CA LYS A 250      -2.499  -9.451  19.433  4.00  1.00            
ATOM   1830   CB LYS A 250      -1.273 -10.298  19.048  4.00  1.00            
ATOM   1831   CG LYS A 250      -0.532  -9.811  17.802  4.00  1.00            
ATOM   1832   CD LYS A 250       0.868 -10.418  17.677  4.00  1.00            
ATOM   1833   CE LYS A 250       1.710  -9.810  16.554  4.00  1.00            
ATOM   1834   NZ LYS A 250       3.080 -10.367  16.598  4.00  1.00            
ATOM   1835    C LYS A 250      -3.653  -9.879  18.589  4.00  1.00            
ATOM   1836    O LYS A 250      -4.404 -10.775  18.970  4.00  1.00            
ATOM   1837    N ARG A 251      -3.846  -9.230  17.427  1.00  1.00            
ATOM   1838   CA ARG A 251      -4.951  -9.617  16.604  1.00  1.00            
ATOM   1839   CB ARG A 251      -6.239  -8.807  16.842  1.00  1.00            
ATOM   1840   CG ARG A 251      -6.080  -7.298  16.647  1.00  1.00            
ATOM   1841   CD ARG A 251      -7.412  -6.552  16.531  1.00  1.00            
ATOM   1842   NE ARG A 251      -8.446  -7.337  17.263  1.00  1.00            
ATOM   1843   CZ ARG A 251      -9.218  -8.237  16.586  1.00  1.00            
ATOM   1844  NH1 ARG A 251      -9.027  -8.432  15.249  1.00  1.00            
ATOM   1845  NH2 ARG A 251     -10.191  -8.938  17.240  1.00  1.00            
ATOM   1846    C ARG A 251      -4.568  -9.452  15.176  1.00  1.00            
ATOM   1847    O ARG A 251      -3.411  -9.167  14.867  1.00  1.00            
ATOM   1848    N LEU A 252      -5.548  -9.680  14.273  1.00  1.00            
ATOM   1849   CA LEU A 252      -5.330  -9.450  12.877  1.00  1.00            
ATOM   1850   CB LEU A 252      -6.628  -9.568  12.051  1.00  1.00            
ATOM   1851   CG LEU A 252      -6.485  -9.324  10.534  1.00  1.00            
ATOM   1852  CD1 LEU A 252      -6.154  -7.857  10.218  1.00  1.00            
ATOM   1853  CD2 LEU A 252      -5.499 -10.318   9.899  1.00  1.00            
ATOM   1854    C LEU A 252      -4.896  -8.031  12.875  1.00  1.00            
ATOM   1855    O LEU A 252      -5.531  -7.208  13.533  1.00  1.00            
ATOM   1856    N PHE A 253      -3.823  -7.751  12.104  1.00  1.00            
ATOM   1857   CA PHE A 253      -3.037  -6.547  12.080  1.00  1.00            
ATOM   1858   CB PHE A 253      -2.976  -5.865  10.703  1.00  1.00            
ATOM   1859   CG PHE A 253      -2.027  -6.639   9.854  1.00  1.00            
ATOM   1860  CD1 PHE A 253      -2.435  -7.746   9.143  1.00  1.00            
ATOM   1861  CD2 PHE A 253      -0.711  -6.247   9.775  1.00  1.00            
ATOM   1862  CE1 PHE A 253      -1.542  -8.445   8.366  1.00  1.00            
ATOM   1863  CE2 PHE A 253       0.187  -6.941   9.001  1.00  1.00            
ATOM   1864   CZ PHE A 253      -0.230  -8.043   8.293  1.00  1.00            
ATOM   1865    C PHE A 253      -3.452  -5.544  13.085  1.00  1.00            
ATOM   1866    O PHE A 253      -4.125  -4.568  12.761  1.00  1.00            
ATOM   1867    N ASP A 254      -3.027  -5.781  14.346  1.00  1.00            
ATOM   1868   CA ASP A 254      -3.336  -4.856  15.388  1.00  1.00            
ATOM   1869   CB ASP A 254      -4.817  -4.423  15.401  1.00  1.00            
ATOM   1870   CG ASP A 254      -4.941  -3.106  16.155  1.00  1.00            
ATOM   1871  OD1 ASP A 254      -3.888  -2.549  16.562  1.00  1.00            
ATOM   1872  OD2 ASP A 254      -6.095  -2.626  16.317  1.00  1.00            
ATOM   1873    C ASP A 254      -3.079  -5.498  16.714  1.00  1.00            
ATOM   1874    O ASP A 254      -3.022  -6.721  16.830  1.00  1.00            
ATOM   1875    N TYR A 255      -2.892  -4.655  17.750  4.00  1.00            
ATOM   1876   CA TYR A 255      -2.750  -5.095  19.105  4.00  1.00            
ATOM   1877   CB TYR A 255      -1.445  -4.628  19.763  4.00  1.00            
ATOM   1878   CG TYR A 255      -0.344  -5.193  18.936  4.00  1.00            
ATOM   1879  CD1 TYR A 255       0.060  -6.493  19.113  4.00  1.00            
ATOM   1880  CD2 TYR A 255       0.264  -4.437  17.962  4.00  1.00            
ATOM   1881  CE1 TYR A 255       1.070  -7.031  18.353  4.00  1.00            
ATOM   1882  CE2 TYR A 255       1.277  -4.965  17.195  4.00  1.00            
ATOM   1883   CZ TYR A 255       1.683  -6.265  17.393  4.00  1.00            
ATOM   1884   OH TYR A 255       2.721  -6.813  16.609  4.00  1.00            
ATOM   1885    C TYR A 255      -3.893  -4.413  19.814  4.00  1.00            
ATOM   1886    O TYR A 255      -4.180  -3.247  19.540  4.00  1.00            
ATOM   1887    N VAL A 256      -4.598  -5.114  20.730  4.00  1.00            
ATOM   1888   CA VAL A 256      -5.765  -4.513  21.323  4.00  1.00            
ATOM   1889   CB VAL A 256      -7.037  -5.200  20.906  4.00  1.00            
ATOM   1890  CG1 VAL A 256      -8.227  -4.587  21.665  4.00  1.00            
ATOM   1891  CG2 VAL A 256      -7.160  -5.101  19.377  4.00  1.00            
ATOM   1892    C VAL A 256      -5.697  -4.575  22.819  4.00  1.00            
ATOM   1893    O VAL A 256      -5.094  -5.481  23.391  4.00  1.00            
ATOM   1894    N VAL A 257      -6.319  -3.573  23.482  4.00  1.00            
ATOM   1895   CA VAL A 257      -6.388  -3.514  24.916  4.00  1.00            
ATOM   1896   CB VAL A 257      -5.661  -2.345  25.505  4.00  1.00            
ATOM   1897  CG1 VAL A 257      -5.873  -2.351  27.030  4.00  1.00            
ATOM   1898  CG2 VAL A 257      -4.186  -2.440  25.087  4.00  1.00            
ATOM   1899    C VAL A 257      -7.822  -3.391  25.275  4.00  1.00            
ATOM   1900    O VAL A 257      -8.606  -2.773  24.555  4.00  1.00            
ATOM   1901    N LYS A 258      -8.216  -4.015  26.396  4.00  1.00            
ATOM   1902   CA LYS A 258      -9.581  -3.869  26.781  4.00  1.00            
ATOM   1903   CB LYS A 258      -9.986  -4.748  27.975  4.00  1.00            
ATOM   1904   CG LYS A 258      -9.982  -6.236  27.630  4.00  1.00            
ATOM   1905   CD LYS A 258     -10.917  -6.564  26.467  4.00  1.00            
ATOM   1906   CE LYS A 258     -10.770  -7.987  25.929  4.00  1.00            
ATOM   1907   NZ LYS A 258     -11.517  -8.119  24.658  4.00  1.00            
ATOM   1908    C LYS A 258      -9.712  -2.453  27.203  4.00  1.00            
ATOM   1909    O LYS A 258      -8.841  -1.915  27.886  4.00  1.00            
ATOM   1910    N CYS A 259     -10.800  -1.792  26.782  2.00  1.00            
ATOM   1911   CA CYS A 259     -10.968  -0.442  27.209  2.00  1.00            
ATOM   1912   CB CYS A 259     -12.164   0.269  26.554  2.00  1.00            
ATOM   1913   SG CYS A 259     -11.981   0.401  24.751  2.00  1.00            
ATOM   1914    C CYS A 259     -11.238  -0.559  28.663  2.00  1.00            
ATOM   1915    O CYS A 259     -11.538  -1.645  29.157  2.00  1.00            
ATOM   1916    N ASN A 260     -11.091   0.564  29.382  2.00  1.00            
ATOM   1917   CA ASN A 260     -11.223   0.629  30.807  2.00  1.00            
ATOM   1918   CB ASN A 260     -12.392  -0.230  31.335  2.00  1.00            
ATOM   1919   CG ASN A 260     -12.715   0.136  32.779  2.00  1.00            
ATOM   1920  OD1 ASN A 260     -11.850   0.553  33.544  2.00  1.00            
ATOM   1921  ND2 ASN A 260     -14.010  -0.032  33.166  2.00  1.00            
ATOM   1922    C ASN A 260      -9.945   0.113  31.371  2.00  1.00            
ATOM   1923    O ASN A 260      -9.553   0.485  32.475  2.00  1.00            
ATOM   1924    N GLU A 261      -9.226  -0.740  30.616  2.00  1.00            
ATOM   1925   CA GLU A 261      -7.949  -1.070  31.142  2.00  1.00            
ATOM   1926   CB GLU A 261      -7.239  -2.232  30.431  2.00  1.00            
ATOM   1927   CG GLU A 261      -5.923  -2.601  31.120  2.00  1.00            
ATOM   1928   CD GLU A 261      -5.353  -3.850  30.465  2.00  1.00            
ATOM   1929  OE1 GLU A 261      -6.153  -4.660  29.927  2.00  1.00            
ATOM   1930  OE2 GLU A 261      -4.103  -4.010  30.499  2.00  1.00            
ATOM   1931    C GLU A 261      -7.126   0.159  30.965  2.00  1.00            
ATOM   1932    O GLU A 261      -6.573   0.698  31.918  2.00  1.00            
ATOM   1933    N GLY A 262      -7.075   0.674  29.721  2.00  1.00            
ATOM   1934   CA GLY A 262      -6.361   1.894  29.505  2.00  1.00            
ATOM   1935    C GLY A 262      -7.286   2.952  30.052  2.00  1.00            
ATOM   1936    O GLY A 262      -8.488   2.839  29.817  2.00  1.00            
ATOM   1937    N PRO A 263      -6.866   3.973  30.775  2.00  1.00            
ATOM   1938   CA PRO A 263      -5.507   4.111  31.225  2.00  1.00            
ATOM   1939   CD PRO A 263      -7.483   5.270  30.545  2.00  1.00            
ATOM   1940   CB PRO A 263      -5.287   5.596  31.502  2.00  1.00            
ATOM   1941   CG PRO A 263      -6.343   6.295  30.633  2.00  1.00            
ATOM   1942    C PRO A 263      -5.255   3.280  32.450  2.00  1.00            
ATOM   1943    O PRO A 263      -6.025   3.378  33.405  2.00  1.00            
ATOM   1944    N THR A 264      -4.186   2.468  32.433  2.00  1.00            
ATOM   1945   CA THR A 264      -3.660   1.739  33.552  2.00  1.00            
ATOM   1946   CB THR A 264      -4.404   0.503  33.982  2.00  1.00            
ATOM   1947  OG1 THR A 264      -4.489  -0.431  32.915  2.00  1.00            
ATOM   1948  CG2 THR A 264      -5.787   0.888  34.531  2.00  1.00            
ATOM   1949    C THR A 264      -2.355   1.265  33.018  2.00  1.00            
ATOM   1950    O THR A 264      -1.454   0.859  33.752  2.00  1.00            
ATOM   1951    N LEU A 265      -2.237   1.342  31.671  1.00  1.00            
ATOM   1952   CA LEU A 265      -1.067   0.906  30.982  1.00  1.00            
ATOM   1953   CB LEU A 265      -1.143   1.103  29.458  1.00  1.00            
ATOM   1954   CG LEU A 265      -2.244   0.257  28.799  1.00  1.00            
ATOM   1955  CD1 LEU A 265      -3.636   0.660  29.306  1.00  1.00            
ATOM   1956  CD2 LEU A 265      -2.138   0.290  27.264  1.00  1.00            
ATOM   1957    C LEU A 265       0.065   1.732  31.521  1.00  1.00            
ATOM   1958    O LEU A 265      -0.082   2.923  31.780  1.00  1.00            
ATOM   1959    N PRO A 266       1.187   1.091  31.728  1.00  1.00            
ATOM   1960   CA PRO A 266       2.359   1.762  32.246  1.00  1.00            
ATOM   1961   CD PRO A 266       1.132  -0.298  32.146  1.00  1.00            
ATOM   1962   CB PRO A 266       3.251   0.661  32.817  1.00  1.00            
ATOM   1963   CG PRO A 266       2.273  -0.479  33.153  1.00  1.00            
ATOM   1964    C PRO A 266       3.087   2.632  31.288  1.00  1.00            
ATOM   1965    O PRO A 266       2.863   2.516  30.088  1.00  1.00            
ATOM   1966    N ASP A 267       3.971   3.496  31.813  1.00  1.00            
ATOM   1967   CA ASP A 267       4.750   4.360  30.973  1.00  1.00            
ATOM   1968   CB ASP A 267       5.513   5.471  31.720  1.00  1.00            
ATOM   1969   CG ASP A 267       6.517   4.838  32.671  1.00  1.00            
ATOM   1970  OD1 ASP A 267       6.104   3.955  33.466  1.00  1.00            
ATOM   1971  OD2 ASP A 267       7.714   5.229  32.609  1.00  1.00            
ATOM   1972    C ASP A 267       5.729   3.526  30.229  1.00  1.00            
ATOM   1973    O ASP A 267       6.330   2.600  30.772  1.00  1.00            
ATOM   1974    N ILE A 268       5.879   3.836  28.932  4.00  1.00            
ATOM   1975   CA ILE A 268       6.824   3.169  28.095  4.00  1.00            
ATOM   1976   CB ILE A 268       6.230   2.611  26.835  4.00  1.00            
ATOM   1977  CG1 ILE A 268       5.195   1.527  27.175  4.00  1.00            
ATOM   1978  CG2 ILE A 268       7.380   2.107  25.946  4.00  1.00            
ATOM   1979  CD1 ILE A 268       4.349   1.091  25.980  4.00  1.00            
ATOM   1980    C ILE A 268       7.779   4.237  27.725  4.00  1.00            
ATOM   1981    O ILE A 268       7.382   5.372  27.470  4.00  1.00            
ATOM   1982    N SER A 269       9.082   3.930  27.741  4.00  1.00            
ATOM   1983   CA SER A 269       9.966   4.999  27.424  4.00  1.00            
ATOM   1984   CB SER A 269      10.733   5.540  28.643  4.00  1.00            
ATOM   1985   OG SER A 269      11.593   4.534  29.161  4.00  1.00            
ATOM   1986    C SER A 269      10.987   4.503  26.459  4.00  1.00            
ATOM   1987    O SER A 269      11.351   3.328  26.461  4.00  1.00            
ATOM   1988    N PHE A 270      11.445   5.407  25.575  4.00  1.00            
ATOM   1989   CA PHE A 270      12.516   5.097  24.679  4.00  1.00            
ATOM   1990   CB PHE A 270      12.219   5.481  23.221  4.00  1.00            
ATOM   1991   CG PHE A 270      11.020   4.715  22.775  4.00  1.00            
ATOM   1992  CD1 PHE A 270       9.757   5.157  23.096  4.00  1.00            
ATOM   1993  CD2 PHE A 270      11.152   3.563  22.034  4.00  1.00            
ATOM   1994  CE1 PHE A 270       8.644   4.460  22.689  4.00  1.00            
ATOM   1995  CE2 PHE A 270      10.043   2.861  21.624  4.00  1.00            
ATOM   1996   CZ PHE A 270       8.786   3.310  21.952  4.00  1.00            
ATOM   1997    C PHE A 270      13.612   6.006  25.151  4.00  1.00            
ATOM   1998    O PHE A 270      13.473   7.225  25.082  4.00  1.00            
ATOM   1999    N HIS A 271      14.733   5.450  25.654  4.00  1.00            
ATOM   2000   CA HIS A 271      15.758   6.314  26.176  4.00  1.00            
ATOM   2001  ND1 HIS A 271      16.348   4.445  29.457  4.00  1.00            
ATOM   2002   CG HIS A 271      15.862   5.228  28.433  4.00  1.00            
ATOM   2003   CB HIS A 271      16.650   5.629  27.222  4.00  1.00            
ATOM   2004  NE2 HIS A 271      14.244   4.943  29.981  4.00  1.00            
ATOM   2005  CD2 HIS A 271      14.577   5.523  28.769  4.00  1.00            
ATOM   2006  CE1 HIS A 271      15.339   4.306  30.354  4.00  1.00            
ATOM   2007    C HIS A 271      16.605   6.759  25.023  4.00  1.00            
ATOM   2008    O HIS A 271      17.245   5.942  24.364  4.00  1.00            
ATOM   2009    N LEU A 272      16.607   8.080  24.732  4.00  1.00            
ATOM   2010   CA LEU A 272      17.405   8.575  23.646  4.00  1.00            
ATOM   2011   CB LEU A 272      16.600   9.072  22.432  4.00  1.00            
ATOM   2012   CG LEU A 272      15.912   7.925  21.667  4.00  1.00            
ATOM   2013  CD1 LEU A 272      15.172   8.441  20.422  4.00  1.00            
ATOM   2014  CD2 LEU A 272      16.908   6.798  21.338  4.00  1.00            
ATOM   2015    C LEU A 272      18.280   9.679  24.124  4.00  1.00            
ATOM   2016    O LEU A 272      17.847  10.569  24.853  4.00  1.00            
ATOM   2017    N GLY A 273      19.563   9.633  23.718  3.00  1.00            
ATOM   2018   CA GLY A 273      20.475  10.642  24.152  3.00  1.00            
ATOM   2019    C GLY A 273      20.512  10.511  25.636  3.00  1.00            
ATOM   2020    O GLY A 273      20.329   9.422  26.177  3.00  1.00            
ATOM   2021    N GLY A 274      20.753  11.630  26.337  3.00  1.00            
ATOM   2022   CA GLY A 274      20.835  11.609  27.766  3.00  1.00            
ATOM   2023    C GLY A 274      19.510  11.289  28.404  3.00  1.00            
ATOM   2024    O GLY A 274      19.451  10.501  29.347  3.00  1.00            
ATOM   2025    N LYS A 275      18.406  11.887  27.910  4.00  1.00            
ATOM   2026   CA LYS A 275      17.144  11.752  28.591  4.00  1.00            
ATOM   2027   CB LYS A 275      16.251  13.001  28.508  4.00  1.00            
ATOM   2028   CG LYS A 275      15.824  13.359  27.082  4.00  1.00            
ATOM   2029   CD LYS A 275      14.617  14.298  27.021  4.00  1.00            
ATOM   2030   CE LYS A 275      14.518  15.263  28.204  4.00  1.00            
ATOM   2031   NZ LYS A 275      13.962  14.564  29.387  4.00  1.00            
ATOM   2032    C LYS A 275      16.327  10.623  28.051  4.00  1.00            
ATOM   2033    O LYS A 275      16.640  10.029  27.021  4.00  1.00            
ATOM   2034    N GLU A 276      15.245  10.298  28.793  4.00  1.00            
ATOM   2035   CA GLU A 276      14.318   9.275  28.410  4.00  1.00            
ATOM   2036   CB GLU A 276      13.886   8.351  29.562  4.00  1.00            
ATOM   2037   CG GLU A 276      13.149   9.081  30.685  4.00  1.00            
ATOM   2038   CD GLU A 276      12.756   8.053  31.735  4.00  1.00            
ATOM   2039  OE1 GLU A 276      13.643   7.267  32.160  4.00  1.00            
ATOM   2040  OE2 GLU A 276      11.555   8.037  32.120  4.00  1.00            
ATOM   2041    C GLU A 276      13.090   9.955  27.907  4.00  1.00            
ATOM   2042    O GLU A 276      12.735  11.047  28.349  4.00  1.00            
ATOM   2043    N TYR A 277      12.425   9.306  26.937  4.00  1.00            
ATOM   2044   CA TYR A 277      11.220   9.794  26.339  4.00  1.00            
ATOM   2045   CB TYR A 277      11.149   9.403  24.852  4.00  1.00            
ATOM   2046   CG TYR A 277       9.807   9.697  24.281  4.00  1.00            
ATOM   2047  CD1 TYR A 277       8.825   8.734  24.316  4.00  1.00            
ATOM   2048  CD2 TYR A 277       9.527  10.915  23.704  4.00  1.00            
ATOM   2049  CE1 TYR A 277       7.581   8.978  23.787  4.00  1.00            
ATOM   2050  CE2 TYR A 277       8.284  11.165  23.172  4.00  1.00            
ATOM   2051   CZ TYR A 277       7.310  10.195  23.213  4.00  1.00            
ATOM   2052   OH TYR A 277       6.033  10.442  22.668  4.00  1.00            
ATOM   2053    C TYR A 277      10.124   9.097  27.056  4.00  1.00            
ATOM   2054    O TYR A 277      10.150   7.877  27.208  4.00  1.00            
ATOM   2055    N THR A 278       9.129   9.855  27.544  4.00  1.00            
ATOM   2056   CA THR A 278       8.131   9.170  28.294  4.00  1.00            
ATOM   2057   CB THR A 278       7.980   9.698  29.695  4.00  1.00            
ATOM   2058  OG1 THR A 278       7.051   8.906  30.419  4.00  1.00            
ATOM   2059  CG2 THR A 278       7.523  11.167  29.652  4.00  1.00            
ATOM   2060    C THR A 278       6.815   9.263  27.617  4.00  1.00            
ATOM   2061    O THR A 278       6.318  10.351  27.329  4.00  1.00            
ATOM   2062    N LEU A 279       6.222   8.096  27.309  4.00  1.00            
ATOM   2063   CA LEU A 279       4.888   8.172  26.820  4.00  1.00            
ATOM   2064   CB LEU A 279       4.617   7.663  25.380  4.00  1.00            
ATOM   2065   CG LEU A 279       5.022   6.224  24.997  4.00  1.00            
ATOM   2066  CD1 LEU A 279       6.547   6.061  24.958  4.00  1.00            
ATOM   2067  CD2 LEU A 279       4.292   5.161  25.831  4.00  1.00            
ATOM   2068    C LEU A 279       4.014   7.470  27.801  4.00  1.00            
ATOM   2069    O LEU A 279       4.334   6.384  28.279  4.00  1.00            
ATOM   2070    N THR A 280       2.897   8.119  28.179  1.00  1.00            
ATOM   2071   CA THR A 280       2.009   7.500  29.110  1.00  1.00            
ATOM   2072   CB THR A 280       1.438   8.440  30.134  1.00  1.00            
ATOM   2073  OG1 THR A 280       0.772   7.709  31.154  1.00  1.00            
ATOM   2074  CG2 THR A 280       0.469   9.414  29.445  1.00  1.00            
ATOM   2075    C THR A 280       0.909   6.890  28.315  1.00  1.00            
ATOM   2076    O THR A 280       0.977   6.825  27.089  1.00  1.00            
ATOM   2077    N SER A 281      -0.132   6.411  29.013  2.00  1.00            
ATOM   2078   CA SER A 281      -1.212   5.712  28.392  2.00  1.00            
ATOM   2079   CB SER A 281      -2.175   5.080  29.411  2.00  1.00            
ATOM   2080   OG SER A 281      -2.778   6.089  30.206  2.00  1.00            
ATOM   2081    C SER A 281      -2.022   6.611  27.502  2.00  1.00            
ATOM   2082    O SER A 281      -2.660   6.121  26.571  2.00  1.00            
ATOM   2083    N ALA A 282      -2.051   7.937  27.752  2.00  1.00            
ATOM   2084   CA ALA A 282      -2.859   8.771  26.900  2.00  1.00            
ATOM   2085   CB ALA A 282      -2.795  10.260  27.286  2.00  1.00            
ATOM   2086    C ALA A 282      -2.321   8.633  25.528  2.00  1.00            
ATOM   2087    O ALA A 282      -3.062   8.395  24.576  2.00  1.00            
ATOM   2088    N ASP A 283      -0.992   8.755  25.393  2.00  1.00            
ATOM   2089   CA ASP A 283      -0.442   8.480  24.112  2.00  1.00            
ATOM   2090   CB ASP A 283       1.003   8.969  23.934  2.00  1.00            
ATOM   2091   CG ASP A 283       0.964  10.486  23.868  2.00  1.00            
ATOM   2092  OD1 ASP A 283       0.145  11.020  23.073  2.00  1.00            
ATOM   2093  OD2 ASP A 283       1.757  11.130  24.604  2.00  1.00            
ATOM   2094    C ASP A 283      -0.426   6.989  24.095  2.00  1.00            
ATOM   2095    O ASP A 283      -0.581   6.365  25.141  2.00  1.00            
ATOM   2096    N TYR A 284      -0.289   6.372  22.912  2.00  1.00            
ATOM   2097   CA TYR A 284      -0.109   4.951  22.892  2.00  1.00            
ATOM   2098   CB TYR A 284       1.055   4.594  23.859  2.00  1.00            
ATOM   2099   CG TYR A 284       1.193   3.154  24.215  2.00  1.00            
ATOM   2100  CD1 TYR A 284       1.778   2.251  23.359  2.00  1.00            
ATOM   2101  CD2 TYR A 284       0.760   2.719  25.448  2.00  1.00            
ATOM   2102  CE1 TYR A 284       1.903   0.931  23.723  2.00  1.00            
ATOM   2103  CE2 TYR A 284       0.883   1.401  25.815  2.00  1.00            
ATOM   2104   CZ TYR A 284       1.454   0.502  24.949  2.00  1.00            
ATOM   2105   OH TYR A 284       1.581  -0.854  25.322  2.00  1.00            
ATOM   2106    C TYR A 284      -1.362   4.165  23.183  2.00  1.00            
ATOM   2107    O TYR A 284      -1.333   2.937  23.196  2.00  1.00            
ATOM   2108    N VAL A 285      -2.517   4.822  23.382  4.00  1.00            
ATOM   2109   CA VAL A 285      -3.733   4.056  23.486  4.00  1.00            
ATOM   2110   CB VAL A 285      -4.162   3.774  24.896  4.00  1.00            
ATOM   2111  CG1 VAL A 285      -5.542   3.096  24.860  4.00  1.00            
ATOM   2112  CG2 VAL A 285      -3.076   2.923  25.576  4.00  1.00            
ATOM   2113    C VAL A 285      -4.753   4.933  22.877  4.00  1.00            
ATOM   2114    O VAL A 285      -4.857   6.109  23.221  4.00  1.00            
ATOM   2115    N PHE A 286      -5.528   4.397  21.930  1.00  1.00            
ATOM   2116   CA PHE A 286      -6.524   5.259  21.403  1.00  1.00            
ATOM   2117   CB PHE A 286      -6.961   4.906  19.972  1.00  1.00            
ATOM   2118   CG PHE A 286      -7.919   5.960  19.544  1.00  1.00            
ATOM   2119  CD1 PHE A 286      -7.452   7.122  18.975  1.00  1.00            
ATOM   2120  CD2 PHE A 286      -9.274   5.797  19.716  1.00  1.00            
ATOM   2121  CE1 PHE A 286      -8.327   8.105  18.578  1.00  1.00            
ATOM   2122  CE2 PHE A 286     -10.153   6.777  19.320  1.00  1.00            
ATOM   2123   CZ PHE A 286      -9.679   7.934  18.750  1.00  1.00            
ATOM   2124    C PHE A 286      -7.696   5.031  22.298  1.00  1.00            
ATOM   2125    O PHE A 286      -8.068   3.886  22.554  1.00  1.00            
ATOM   2126    N GLN A 287      -8.302   6.107  22.829  1.00  1.00            
ATOM   2127   CA GLN A 287      -9.394   5.870  23.725  1.00  1.00            
ATOM   2128   CB GLN A 287      -9.443   6.864  24.898  1.00  1.00            
ATOM   2129   CG GLN A 287      -8.227   6.795  25.823  1.00  1.00            
ATOM   2130   CD GLN A 287      -8.419   7.832  26.922  1.00  1.00            
ATOM   2131  OE1 GLN A 287      -7.477   8.181  27.632  1.00  1.00            
ATOM   2132  NE2 GLN A 287      -9.669   8.348  27.062  1.00  1.00            
ATOM   2133    C GLN A 287     -10.657   6.059  22.961  1.00  1.00            
ATOM   2134    O GLN A 287     -11.255   7.133  22.989  1.00  1.00            
ATOM   2135    N GLU A 288     -11.096   5.013  22.237  1.00  1.00            
ATOM   2136   CA GLU A 288     -12.336   5.134  21.538  1.00  1.00            
ATOM   2137   CB GLU A 288     -12.609   3.937  20.610  1.00  1.00            
ATOM   2138   CG GLU A 288     -13.923   4.047  19.834  1.00  1.00            
ATOM   2139   CD GLU A 288     -13.979   2.903  18.830  1.00  1.00            
ATOM   2140  OE1 GLU A 288     -12.893   2.465  18.365  1.00  1.00            
ATOM   2141  OE2 GLU A 288     -15.112   2.458  18.508  1.00  1.00            
ATOM   2142    C GLU A 288     -13.415   5.188  22.567  1.00  1.00            
ATOM   2143    O GLU A 288     -14.293   6.048  22.521  1.00  1.00            
ATOM   2144    N SER A 289     -13.355   4.271  23.553  1.00  1.00            
ATOM   2145   CA SER A 289     -14.357   4.270  24.575  1.00  1.00            
ATOM   2146   CB SER A 289     -15.603   3.437  24.228  1.00  1.00            
ATOM   2147   OG SER A 289     -16.312   4.045  23.158  1.00  1.00            
ATOM   2148    C SER A 289     -13.765   3.700  25.813  1.00  1.00            
ATOM   2149    O SER A 289     -12.786   2.956  25.773  1.00  1.00            
ATOM   2150    N TYR A 290     -14.362   4.061  26.962  1.00  1.00            
ATOM   2151   CA TYR A 290     -13.897   3.571  28.221  1.00  1.00            
ATOM   2152   CB TYR A 290     -13.881   4.707  29.263  1.00  1.00            
ATOM   2153   CG TYR A 290     -13.125   4.320  30.487  1.00  1.00            
ATOM   2154  CD1 TYR A 290     -11.750   4.287  30.463  1.00  1.00            
ATOM   2155  CD2 TYR A 290     -13.778   4.032  31.664  1.00  1.00            
ATOM   2156  CE1 TYR A 290     -11.034   3.947  31.586  1.00  1.00            
ATOM   2157  CE2 TYR A 290     -13.068   3.690  32.791  1.00  1.00            
ATOM   2158   CZ TYR A 290     -11.694   3.646  32.753  1.00  1.00            
ATOM   2159   OH TYR A 290     -10.961   3.298  33.907  1.00  1.00            
ATOM   2160    C TYR A 290     -14.924   2.562  28.613  1.00  1.00            
ATOM   2161    O TYR A 290     -15.874   2.869  29.331  1.00  1.00            
ATOM   2162    N SER A 291     -14.755   1.316  28.130  1.00  1.00            
ATOM   2163   CA SER A 291     -15.725   0.305  28.422  1.00  1.00            
ATOM   2164   CB SER A 291     -16.730   0.076  27.280  1.00  1.00            
ATOM   2165   OG SER A 291     -17.479   1.259  27.045  1.00  1.00            
ATOM   2166    C SER A 291     -14.994  -0.983  28.616  1.00  1.00            
ATOM   2167    O SER A 291     -13.954  -1.222  28.005  1.00  1.00            
ATOM   2168    N SER A 292     -15.517  -1.838  29.514  3.00  1.00            
ATOM   2169   CA SER A 292     -14.930  -3.124  29.746  3.00  1.00            
ATOM   2170   CB SER A 292     -15.576  -3.861  30.932  3.00  1.00            
ATOM   2171   OG SER A 292     -15.358  -3.137  32.135  3.00  1.00            
ATOM   2172    C SER A 292     -15.172  -3.955  28.522  3.00  1.00            
ATOM   2173    O SER A 292     -14.306  -4.708  28.080  3.00  1.00            
ATOM   2174    N LYS A 293     -16.378  -3.806  27.941  3.00  1.00            
ATOM   2175   CA LYS A 293     -16.839  -4.596  26.834  3.00  1.00            
ATOM   2176   CB LYS A 293     -18.277  -4.237  26.427  3.00  1.00            
ATOM   2177   CG LYS A 293     -18.804  -5.057  25.249  3.00  1.00            
ATOM   2178   CD LYS A 293     -20.285  -4.816  24.953  3.00  1.00            
ATOM   2179   CE LYS A 293     -20.590  -3.386  24.502  3.00  1.00            
ATOM   2180   NZ LYS A 293     -20.137  -3.180  23.107  3.00  1.00            
ATOM   2181    C LYS A 293     -16.016  -4.413  25.595  3.00  1.00            
ATOM   2182    O LYS A 293     -15.587  -5.390  24.982  3.00  1.00            
ATOM   2183    N LYS A 294     -15.747  -3.154  25.206  1.00  1.00            
ATOM   2184   CA LYS A 294     -15.159  -2.907  23.919  1.00  1.00            
ATOM   2185   CB LYS A 294     -15.489  -1.511  23.362  1.00  1.00            
ATOM   2186   CG LYS A 294     -15.201  -1.357  21.867  1.00  1.00            
ATOM   2187   CD LYS A 294     -16.135  -2.188  20.983  1.00  1.00            
ATOM   2188   CE LYS A 294     -16.069  -1.831  19.495  1.00  1.00            
ATOM   2189   NZ LYS A 294     -14.809  -2.331  18.901  1.00  1.00            
ATOM   2190    C LYS A 294     -13.676  -3.044  23.933  1.00  1.00            
ATOM   2191    O LYS A 294     -13.036  -3.095  24.983  1.00  1.00            
ATOM   2192    N LEU A 295     -13.113  -3.132  22.711  4.00  1.00            
ATOM   2193   CA LEU A 295     -11.707  -3.254  22.480  4.00  1.00            
ATOM   2194   CB LEU A 295     -11.364  -4.271  21.373  4.00  1.00            
ATOM   2195   CG LEU A 295     -12.110  -4.059  20.035  4.00  1.00            
ATOM   2196  CD1 LEU A 295     -11.659  -2.788  19.295  4.00  1.00            
ATOM   2197  CD2 LEU A 295     -12.021  -5.313  19.153  4.00  1.00            
ATOM   2198    C LEU A 295     -11.188  -1.912  22.060  4.00  1.00            
ATOM   2199    O LEU A 295     -11.933  -1.091  21.525  4.00  1.00            
ATOM   2200    N CYS A 296      -9.892  -1.640  22.322  4.00  1.00            
ATOM   2201   CA CYS A 296      -9.291  -0.405  21.899  4.00  1.00            
ATOM   2202   CB CYS A 296      -8.801   0.488  23.054  4.00  1.00            
ATOM   2203   SG CYS A 296      -7.407  -0.237  23.970  4.00  1.00            
ATOM   2204    C CYS A 296      -8.088  -0.791  21.089  4.00  1.00            
ATOM   2205    O CYS A 296      -7.743  -1.969  21.007  4.00  1.00            
ATOM   2206    N THR A 297      -7.418   0.192  20.452  4.00  1.00            
ATOM   2207   CA THR A 297      -6.283  -0.104  19.620  4.00  1.00            
ATOM   2208   CB THR A 297      -6.478   0.371  18.207  4.00  1.00            
ATOM   2209  OG1 THR A 297      -7.654  -0.210  17.661  4.00  1.00            
ATOM   2210  CG2 THR A 297      -5.263  -0.032  17.357  4.00  1.00            
ATOM   2211    C THR A 297      -5.111   0.642  20.194  4.00  1.00            
ATOM   2212    O THR A 297      -5.279   1.552  21.003  4.00  1.00            
ATOM   2213    N LEU A 298      -3.884   0.242  19.803  4.00  1.00            
ATOM   2214   CA LEU A 298      -2.669   0.841  20.284  4.00  1.00            
ATOM   2215   CB LEU A 298      -1.781  -0.247  20.925  4.00  1.00            
ATOM   2216   CG LEU A 298      -0.582   0.216  21.771  4.00  1.00            
ATOM   2217  CD1 LEU A 298       0.201  -0.999  22.299  4.00  1.00            
ATOM   2218  CD2 LEU A 298       0.305   1.215  21.025  4.00  1.00            
ATOM   2219    C LEU A 298      -1.985   1.384  19.056  4.00  1.00            
ATOM   2220    O LEU A 298      -2.052   0.774  17.990  4.00  1.00            
ATOM   2221    N ALA A 299      -1.327   2.558  19.158  1.00  1.00            
ATOM   2222   CA ALA A 299      -0.698   3.161  18.010  1.00  1.00            
ATOM   2223   CB ALA A 299      -0.036   4.511  18.337  1.00  1.00            
ATOM   2224    C ALA A 299       0.380   2.242  17.494  1.00  1.00            
ATOM   2225    O ALA A 299       0.441   1.968  16.298  1.00  1.00            
ATOM   2226    N ILE A 300       1.211   1.687  18.400  4.00  1.00            
ATOM   2227   CA ILE A 300       2.383   0.909  18.081  4.00  1.00            
ATOM   2228   CB ILE A 300       3.226   0.580  19.280  4.00  1.00            
ATOM   2229  CG1 ILE A 300       3.798   1.869  19.901  4.00  1.00            
ATOM   2230  CG2 ILE A 300       4.317  -0.406  18.829  4.00  1.00            
ATOM   2231  CD1 ILE A 300       2.746   2.793  20.514  4.00  1.00            
ATOM   2232    C ILE A 300       2.059  -0.373  17.378  4.00  1.00            
ATOM   2233    O ILE A 300       1.058  -1.024  17.671  4.00  1.00            
ATOM   2234    N HIS A 301       2.920  -0.749  16.399  4.00  1.00            
ATOM   2235   CA HIS A 301       2.696  -1.945  15.636  4.00  1.00            
ATOM   2236  ND1 HIS A 301       0.207  -3.418  14.005  4.00  1.00            
ATOM   2237   CG HIS A 301       1.389  -2.829  13.614  4.00  1.00            
ATOM   2238   CB HIS A 301       1.996  -1.640  14.298  4.00  1.00            
ATOM   2239  NE2 HIS A 301       0.915  -4.542  12.222  4.00  1.00            
ATOM   2240  CD2 HIS A 301       1.809  -3.529  12.525  4.00  1.00            
ATOM   2241  CE1 HIS A 301      -0.030  -4.435  13.139  4.00  1.00            
ATOM   2242    C HIS A 301       3.980  -2.612  15.345  4.00  1.00            
ATOM   2243    O HIS A 301       5.058  -2.057  15.555  4.00  1.00            
ATOM   2244    N ALA A 302       3.877  -3.858  14.855  4.00  1.00            
ATOM   2245   CA ALA A 302       5.067  -4.574  14.562  4.00  1.00            
ATOM   2246   CB ALA A 302       4.998  -6.065  14.934  4.00  1.00            
ATOM   2247    C ALA A 302       5.313  -4.494  13.101  4.00  1.00            
ATOM   2248    O ALA A 302       4.491  -4.922  12.292  4.00  1.00            
ATOM   2249    N MET A 303       6.467  -3.913  12.731  1.00  1.00            
ATOM   2250   CA MET A 303       6.830  -3.891  11.352  1.00  1.00            
ATOM   2251   CB MET A 303       6.701  -2.522  10.660  1.00  1.00            
ATOM   2252   CG MET A 303       6.801  -2.637   9.136  1.00  1.00            
ATOM   2253   SD MET A 303       6.655  -1.071   8.227  1.00  1.00            
ATOM   2254   CE MET A 303       8.370  -0.565   8.533  1.00  1.00            
ATOM   2255    C MET A 303       8.264  -4.277  11.304  1.00  1.00            
ATOM   2256    O MET A 303       9.073  -3.798  12.096  1.00  1.00            
ATOM   2257    N ASP A 304       8.618  -5.176  10.373  1.00  1.00            
ATOM   2258   CA ASP A 304       9.977  -5.603  10.292  1.00  1.00            
ATOM   2259   CB ASP A 304      10.122  -7.074   9.872  1.00  1.00            
ATOM   2260   CG ASP A 304       9.568  -7.931  11.001  1.00  1.00            
ATOM   2261  OD1 ASP A 304      10.126  -7.861  12.128  1.00  1.00            
ATOM   2262  OD2 ASP A 304       8.580  -8.670  10.748  1.00  1.00            
ATOM   2263    C ASP A 304      10.624  -4.771   9.239  1.00  1.00            
ATOM   2264    O ASP A 304      10.106  -4.655   8.129  1.00  1.00            
ATOM   2265    N ILE A 305      11.756  -4.133   9.579  1.00  1.00            
ATOM   2266   CA ILE A 305      12.444  -3.398   8.555  1.00  1.00            
ATOM   2267   CB ILE A 305      12.858  -2.031   8.975  1.00  1.00            
ATOM   2268  CG1 ILE A 305      11.631  -1.204   9.386  1.00  1.00            
ATOM   2269  CG2 ILE A 305      13.619  -1.412   7.802  1.00  1.00            
ATOM   2270  CD1 ILE A 305      11.982   0.122  10.066  1.00  1.00            
ATOM   2271    C ILE A 305      13.629  -4.255   8.212  1.00  1.00            
ATOM   2272    O ILE A 305      14.507  -4.533   9.027  1.00  1.00            
ATOM   2273    N PRO A 306      13.563  -4.775   7.021  1.00  1.00            
ATOM   2274   CA PRO A 306      14.573  -5.663   6.496  1.00  1.00            
ATOM   2275   CD PRO A 306      12.285  -4.943   6.357  1.00  1.00            
ATOM   2276   CB PRO A 306      13.881  -6.461   5.385  1.00  1.00            
ATOM   2277   CG PRO A 306      12.624  -5.648   5.037  1.00  1.00            
ATOM   2278    C PRO A 306      15.938  -5.231   6.065  1.00  1.00            
ATOM   2279    O PRO A 306      16.871  -6.019   6.199  1.00  1.00            
ATOM   2280    N PRO A 307      16.096  -4.058   5.547  3.00  1.00            
ATOM   2281   CA PRO A 307      17.319  -3.757   4.841  3.00  1.00            
ATOM   2282   CD PRO A 307      14.942  -3.424   4.926  3.00  1.00            
ATOM   2283   CB PRO A 307      16.877  -2.878   3.654  3.00  1.00            
ATOM   2284   CG PRO A 307      15.509  -2.323   4.041  3.00  1.00            
ATOM   2285    C PRO A 307      18.441  -3.162   5.609  3.00  1.00            
ATOM   2286    O PRO A 307      18.418  -3.131   6.838  3.00  1.00            
ATOM   2287    N PRO A 308      19.396  -2.671   4.851  3.00  1.00            
ATOM   2288   CA PRO A 308      20.503  -2.030   5.459  3.00  1.00            
ATOM   2289   CD PRO A 308      19.904  -3.430   3.718  3.00  1.00            
ATOM   2290   CB PRO A 308      21.443  -1.641   4.315  3.00  1.00            
ATOM   2291   CG PRO A 308      20.946  -2.476   3.109  3.00  1.00            
ATOM   2292    C PRO A 308      20.026  -0.924   6.346  3.00  1.00            
ATOM   2293    O PRO A 308      20.784  -0.508   7.222  3.00  1.00            
ATOM   2294    N THR A 309      18.795  -0.416   6.145  3.00  1.00            
ATOM   2295   CA THR A 309      18.326   0.580   7.060  3.00  1.00            
ATOM   2296   CB THR A 309      16.966   1.107   6.715  3.00  1.00            
ATOM   2297  OG1 THR A 309      16.564   2.089   7.657  3.00  1.00            
ATOM   2298  CG2 THR A 309      15.973  -0.058   6.683  3.00  1.00            
ATOM   2299    C THR A 309      18.308  -0.051   8.415  3.00  1.00            
ATOM   2300    O THR A 309      18.828   0.519   9.372  3.00  1.00            
ATOM   2301    N GLY A 310      17.733  -1.262   8.538  1.00  1.00            
ATOM   2302   CA GLY A 310      17.827  -1.912   9.811  1.00  1.00            
ATOM   2303    C GLY A 310      16.577  -2.611  10.130  1.00  1.00            
ATOM   2304    O GLY A 310      15.492  -2.300   9.652  1.00  1.00            
ATOM   2305    N PRO A 311      16.802  -3.538  11.026  1.00  1.00            
ATOM   2306   CA PRO A 311      15.807  -4.293  11.737  1.00  1.00            
ATOM   2307   CD PRO A 311      18.153  -3.982  11.318  1.00  1.00            
ATOM   2308   CB PRO A 311      16.570  -5.409  12.452  1.00  1.00            
ATOM   2309   CG PRO A 311      18.008  -4.871  12.561  1.00  1.00            
ATOM   2310    C PRO A 311      15.205  -3.300  12.693  1.00  1.00            
ATOM   2311    O PRO A 311      14.209  -3.598  13.349  1.00  1.00            
ATOM   2312    N THR A 312      15.836  -2.114  12.751  1.00  1.00            
ATOM   2313   CA THR A 312      15.612  -0.969  13.566  1.00  1.00            
ATOM   2314   CB THR A 312      16.260   0.253  12.984  1.00  1.00            
ATOM   2315  OG1 THR A 312      16.036   1.386  13.808  1.00  1.00            
ATOM   2316  CG2 THR A 312      15.675   0.485  11.582  1.00  1.00            
ATOM   2317    C THR A 312      14.186  -0.673  13.742  1.00  1.00            
ATOM   2318    O THR A 312      13.320  -0.992  12.928  1.00  1.00            
ATOM   2319    N TRP A 313      13.959  -0.057  14.904  4.00  1.00            
ATOM   2320   CA TRP A 313      12.705   0.362  15.395  4.00  1.00            
ATOM   2321   CB TRP A 313      12.740   0.336  16.935  4.00  1.00            
ATOM   2322   CG TRP A 313      12.885  -1.071  17.490  4.00  1.00            
ATOM   2323  CD2 TRP A 313      14.048  -1.916  17.345  4.00  1.00            
ATOM   2324  CD1 TRP A 313      11.953  -1.824  18.142  4.00  1.00            
ATOM   2325  NE1 TRP A 313      12.449  -3.080  18.400  4.00  1.00            
ATOM   2326  CE2 TRP A 313      13.737  -3.152  17.916  4.00  1.00            
ATOM   2327  CE3 TRP A 313      15.271  -1.692  16.779  4.00  1.00            
ATOM   2328  CZ2 TRP A 313      14.642  -4.177  17.925  4.00  1.00            
ATOM   2329  CZ3 TRP A 313      16.182  -2.724  16.794  4.00  1.00            
ATOM   2330  CH2 TRP A 313      15.874  -3.946  17.354  4.00  1.00            
ATOM   2331    C TRP A 313      12.527   1.760  14.880  4.00  1.00            
ATOM   2332    O TRP A 313      13.462   2.557  14.910  4.00  1.00            
ATOM   2333    N ALA A 314      11.323   2.091  14.368  4.00  1.00            
ATOM   2334   CA ALA A 314      11.118   3.398  13.802  4.00  1.00            
ATOM   2335   CB ALA A 314      10.401   3.365  12.442  4.00  1.00            
ATOM   2336    C ALA A 314      10.242   4.176  14.740  4.00  1.00            
ATOM   2337    O ALA A 314       9.244   3.660  15.241  4.00  1.00            
ATOM   2338    N LEU A 315      10.621   5.442  15.031  4.00  1.00            
ATOM   2339   CA LEU A 315       9.792   6.318  15.818  4.00  1.00            
ATOM   2340   CB LEU A 315      10.572   7.469  16.474  4.00  1.00            
ATOM   2341   CG LEU A 315      11.649   6.989  17.463  4.00  1.00            
ATOM   2342  CD1 LEU A 315      12.390   8.175  18.098  4.00  1.00            
ATOM   2343  CD2 LEU A 315      11.060   6.021  18.503  4.00  1.00            
ATOM   2344    C LEU A 315       8.881   6.914  14.793  4.00  1.00            
ATOM   2345    O LEU A 315       9.299   7.145  13.660  4.00  1.00            
ATOM   2346    N GLY A 316       7.608   7.178  15.139  1.00  1.00            
ATOM   2347   CA GLY A 316       6.720   7.667  14.124  1.00  1.00            
ATOM   2348    C GLY A 316       5.879   8.763  14.717  1.00  1.00            
ATOM   2349    O GLY A 316       6.313   9.477  15.620  1.00  1.00            
ATOM   2350    N ALA A 317       4.635   8.911  14.210  2.00  1.00            
ATOM   2351   CA ALA A 317       3.725   9.956  14.605  2.00  1.00            
ATOM   2352   CB ALA A 317       2.381   9.890  13.861  2.00  1.00            
ATOM   2353    C ALA A 317       3.439   9.834  16.073  2.00  1.00            
ATOM   2354    O ALA A 317       3.372  10.842  16.774  2.00  1.00            
ATOM   2355    N THR A 318       3.283   8.595  16.584  2.00  1.00            
ATOM   2356   CA THR A 318       2.997   8.407  17.981  2.00  1.00            
ATOM   2357   CB THR A 318       2.921   6.961  18.354  2.00  1.00            
ATOM   2358  OG1 THR A 318       2.639   6.813  19.737  2.00  1.00            
ATOM   2359  CG2 THR A 318       4.243   6.293  17.969  2.00  1.00            
ATOM   2360    C THR A 318       4.115   9.073  18.737  2.00  1.00            
ATOM   2361    O THR A 318       3.872   9.793  19.703  2.00  1.00            
ATOM   2362    N PHE A 319       5.372   8.862  18.298  2.00  1.00            
ATOM   2363   CA PHE A 319       6.527   9.396  18.968  2.00  1.00            
ATOM   2364   CB PHE A 319       7.830   8.791  18.415  2.00  1.00            
ATOM   2365   CG PHE A 319       8.870   8.868  19.479  2.00  1.00            
ATOM   2366  CD1 PHE A 319       9.666   9.976  19.634  2.00  1.00            
ATOM   2367  CD2 PHE A 319       9.041   7.809  20.342  2.00  1.00            
ATOM   2368  CE1 PHE A 319      10.619  10.029  20.622  2.00  1.00            
ATOM   2369  CE2 PHE A 319       9.991   7.851  21.333  2.00  1.00            
ATOM   2370   CZ PHE A 319      10.784   8.964  21.476  2.00  1.00            
ATOM   2371    C PHE A 319       6.618  10.907  18.822  2.00  1.00            
ATOM   2372    O PHE A 319       6.798  11.621  19.807  2.00  1.00            
ATOM   2373    N ILE A 320       6.470  11.425  17.577  2.00  1.00            
ATOM   2374   CA ILE A 320       6.646  12.806  17.159  2.00  1.00            
ATOM   2375   CB ILE A 320       6.554  12.955  15.668  2.00  1.00            
ATOM   2376  CG1 ILE A 320       7.646  12.119  14.979  2.00  1.00            
ATOM   2377  CG2 ILE A 320       6.622  14.454  15.333  2.00  1.00            
ATOM   2378  CD1 ILE A 320       7.418  11.933  13.479  2.00  1.00            
ATOM   2379    C ILE A 320       5.632  13.718  17.746  2.00  1.00            
ATOM   2380    O ILE A 320       5.939  14.878  18.004  2.00  1.00            
ATOM   2381    N ARG A 321       4.382  13.263  17.916  3.00  1.00            
ATOM   2382   CA ARG A 321       3.407  14.190  18.405  3.00  1.00            
ATOM   2383   CB ARG A 321       2.025  13.558  18.648  3.00  1.00            
ATOM   2384   CG ARG A 321       1.343  12.981  17.406  3.00  1.00            
ATOM   2385   CD ARG A 321      -0.137  12.670  17.638  3.00  1.00            
ATOM   2386   NE ARG A 321      -0.231  11.776  18.828  3.00  1.00            
ATOM   2387   CZ ARG A 321      -0.294  10.420  18.678  3.00  1.00            
ATOM   2388  NH1 ARG A 321      -0.290   9.868  17.430  3.00  1.00            
ATOM   2389  NH2 ARG A 321      -0.369   9.616  19.779  3.00  1.00            
ATOM   2390    C ARG A 321       3.858  14.689  19.743  3.00  1.00            
ATOM   2391    O ARG A 321       3.810  15.888  20.013  3.00  1.00            
ATOM   2392    N LYS A 322       4.330  13.778  20.612  3.00  1.00            
ATOM   2393   CA LYS A 322       4.747  14.190  21.919  3.00  1.00            
ATOM   2394   CB LYS A 322       5.011  13.021  22.879  3.00  1.00            
ATOM   2395   CG LYS A 322       5.129  13.484  24.331  3.00  1.00            
ATOM   2396   CD LYS A 322       4.936  12.369  25.358  3.00  1.00            
ATOM   2397   CE LYS A 322       4.942  12.874  26.803  3.00  1.00            
ATOM   2398   NZ LYS A 322       3.880  13.888  26.986  3.00  1.00            
ATOM   2399    C LYS A 322       5.992  15.044  21.842  3.00  1.00            
ATOM   2400    O LYS A 322       6.084  16.042  22.557  3.00  1.00            
ATOM   2401    N PHE A 323       6.982  14.720  20.974  4.00  1.00            
ATOM   2402   CA PHE A 323       8.195  15.503  21.040  4.00  1.00            
ATOM   2403   CB PHE A 323       9.478  14.662  21.179  4.00  1.00            
ATOM   2404   CG PHE A 323       9.842  14.090  19.852  4.00  1.00            
ATOM   2405  CD1 PHE A 323       9.214  12.979  19.340  4.00  1.00            
ATOM   2406  CD2 PHE A 323      10.812  14.708  19.096  4.00  1.00            
ATOM   2407  CE1 PHE A 323       9.568  12.487  18.104  4.00  1.00            
ATOM   2408  CE2 PHE A 323      11.170  14.218  17.864  4.00  1.00            
ATOM   2409   CZ PHE A 323      10.549  13.100  17.364  4.00  1.00            
ATOM   2410    C PHE A 323       8.347  16.342  19.797  4.00  1.00            
ATOM   2411    O PHE A 323       8.143  15.878  18.679  4.00  1.00            
ATOM   2412    N TYR A 324       8.735  17.625  19.949  4.00  1.00            
ATOM   2413   CA TYR A 324       8.896  18.434  18.773  4.00  1.00            
ATOM   2414   CB TYR A 324       8.924  19.944  19.071  4.00  1.00            
ATOM   2415   CG TYR A 324       8.698  20.678  17.792  4.00  1.00            
ATOM   2416  CD1 TYR A 324       7.420  20.803  17.294  4.00  1.00            
ATOM   2417  CD2 TYR A 324       9.738  21.249  17.097  4.00  1.00            
ATOM   2418  CE1 TYR A 324       7.178  21.478  16.121  4.00  1.00            
ATOM   2419  CE2 TYR A 324       9.502  21.925  15.923  4.00  1.00            
ATOM   2420   CZ TYR A 324       8.223  22.041  15.432  4.00  1.00            
ATOM   2421   OH TYR A 324       7.983  22.736  14.227  4.00  1.00            
ATOM   2422    C TYR A 324      10.211  18.025  18.206  4.00  1.00            
ATOM   2423    O TYR A 324      11.207  17.950  18.924  4.00  1.00            
ATOM   2424    N THR A 325      10.248  17.727  16.895  4.00  1.00            
ATOM   2425   CA THR A 325      11.476  17.244  16.347  4.00  1.00            
ATOM   2426   CB THR A 325      11.329  16.000  15.524  4.00  1.00            
ATOM   2427  OG1 THR A 325      12.607  15.503  15.156  4.00  1.00            
ATOM   2428  CG2 THR A 325      10.504  16.333  14.269  4.00  1.00            
ATOM   2429    C THR A 325      12.048  18.268  15.449  4.00  1.00            
ATOM   2430    O THR A 325      11.338  19.055  14.826  4.00  1.00            
ATOM   2431    N GLU A 326      13.386  18.282  15.399  4.00  1.00            
ATOM   2432   CA GLU A 326      14.054  19.212  14.559  4.00  1.00            
ATOM   2433   CB GLU A 326      14.734  20.305  15.400  4.00  1.00            
ATOM   2434   CG GLU A 326      15.281  21.499  14.626  4.00  1.00            
ATOM   2435   CD GLU A 326      15.795  22.485  15.664  4.00  1.00            
ATOM   2436  OE1 GLU A 326      15.664  22.180  16.880  4.00  1.00            
ATOM   2437  OE2 GLU A 326      16.322  23.555  15.259  4.00  1.00            
ATOM   2438    C GLU A 326      15.115  18.438  13.831  4.00  1.00            
ATOM   2439    O GLU A 326      16.067  17.966  14.452  4.00  1.00            
ATOM   2440    N PHE A 327      14.990  18.269  12.494  4.00  1.00            
ATOM   2441   CA PHE A 327      16.048  17.581  11.807  4.00  1.00            
ATOM   2442   CB PHE A 327      15.666  16.743  10.579  4.00  1.00            
ATOM   2443   CG PHE A 327      16.987  16.266  10.067  4.00  1.00            
ATOM   2444  CD1 PHE A 327      17.648  15.232  10.690  4.00  1.00            
ATOM   2445  CD2 PHE A 327      17.573  16.862   8.973  4.00  1.00            
ATOM   2446  CE1 PHE A 327      18.868  14.797  10.226  4.00  1.00            
ATOM   2447  CE2 PHE A 327      18.794  16.432   8.504  4.00  1.00            
ATOM   2448   CZ PHE A 327      19.442  15.396   9.130  4.00  1.00            
ATOM   2449    C PHE A 327      16.980  18.634  11.325  4.00  1.00            
ATOM   2450    O PHE A 327      16.570  19.583  10.659  4.00  1.00            
ATOM   2451    N ASP A 328      18.273  18.499  11.670  4.00  1.00            
ATOM   2452   CA ASP A 328      19.193  19.518  11.279  4.00  1.00            
ATOM   2453   CB ASP A 328      19.843  20.220  12.484  4.00  1.00            
ATOM   2454   CG ASP A 328      20.545  21.486  12.012  4.00  1.00            
ATOM   2455  OD1 ASP A 328      20.879  21.569  10.800  4.00  1.00            
ATOM   2456  OD2 ASP A 328      20.753  22.390  12.865  4.00  1.00            
ATOM   2457    C ASP A 328      20.288  18.900  10.463  4.00  1.00            
ATOM   2458    O ASP A 328      20.973  17.987  10.915  4.00  1.00            
ATOM   2459    N ARG A 329      20.421  19.346   9.200  3.00  1.00            
ATOM   2460   CA ARG A 329      21.458  18.900   8.309  3.00  1.00            
ATOM   2461   CB ARG A 329      21.215  19.269   6.838  3.00  1.00            
ATOM   2462   CG ARG A 329      22.412  18.895   5.962  3.00  1.00            
ATOM   2463   CD ARG A 329      22.384  19.501   4.558  3.00  1.00            
ATOM   2464   NE ARG A 329      23.729  19.277   3.958  3.00  1.00            
ATOM   2465   CZ ARG A 329      24.715  20.196   4.169  3.00  1.00            
ATOM   2466  NH1 ARG A 329      24.454  21.312   4.910  3.00  1.00            
ATOM   2467  NH2 ARG A 329      25.960  19.997   3.648  3.00  1.00            
ATOM   2468    C ARG A 329      22.785  19.491   8.652  3.00  1.00            
ATOM   2469    O ARG A 329      23.807  18.836   8.450  3.00  1.00            
ATOM   2470    N ARG A 330      22.799  20.739   9.173  3.00  1.00            
ATOM   2471   CA ARG A 330      24.022  21.477   9.353  3.00  1.00            
ATOM   2472   CB ARG A 330      23.791  22.788  10.124  3.00  1.00            
ATOM   2473   CG ARG A 330      24.975  23.757  10.104  3.00  1.00            
ATOM   2474   CD ARG A 330      24.715  25.036  10.903  3.00  1.00            
ATOM   2475   NE ARG A 330      25.874  25.948  10.696  3.00  1.00            
ATOM   2476   CZ ARG A 330      27.003  25.806  11.450  3.00  1.00            
ATOM   2477  NH1 ARG A 330      27.096  24.789  12.354  3.00  1.00            
ATOM   2478  NH2 ARG A 330      28.040  26.680  11.295  3.00  1.00            
ATOM   2479    C ARG A 330      24.953  20.624  10.155  3.00  1.00            
ATOM   2480    O ARG A 330      26.091  20.387   9.752  3.00  1.00            
ATOM   2481    N ASN A 331      24.483  20.119  11.305  3.00  1.00            
ATOM   2482   CA ASN A 331      25.235  19.126  12.008  3.00  1.00            
ATOM   2483   CB ASN A 331      25.477  19.424  13.499  3.00  1.00            
ATOM   2484   CG ASN A 331      26.621  20.424  13.600  3.00  1.00            
ATOM   2485  OD1 ASN A 331      26.771  21.116  14.606  3.00  1.00            
ATOM   2486  ND2 ASN A 331      27.459  20.498  12.531  3.00  1.00            
ATOM   2487    C ASN A 331      24.346  17.961  11.911  3.00  1.00            
ATOM   2488    O ASN A 331      23.156  18.110  12.179  3.00  1.00            
ATOM   2489    N ASN A 332      24.885  16.800  11.494  3.00  1.00            
ATOM   2490   CA ASN A 332      24.049  15.652  11.328  3.00  1.00            
ATOM   2491   CB ASN A 332      24.835  14.375  10.994  3.00  1.00            
ATOM   2492   CG ASN A 332      23.843  13.233  10.841  3.00  1.00            
ATOM   2493  OD1 ASN A 332      22.632  13.432  10.918  3.00  1.00            
ATOM   2494  ND2 ASN A 332      24.373  11.996  10.640  3.00  1.00            
ATOM   2495    C ASN A 332      23.399  15.438  12.635  3.00  1.00            
ATOM   2496    O ASN A 332      24.024  14.989  13.594  3.00  1.00            
ATOM   2497    N ARG A 333      22.103  15.779  12.709  4.00  1.00            
ATOM   2498   CA ARG A 333      21.572  15.690  14.015  4.00  1.00            
ATOM   2499   CB ARG A 333      21.844  16.933  14.881  4.00  1.00            
ATOM   2500   CG ARG A 333      21.248  18.219  14.306  4.00  1.00            
ATOM   2501   CD ARG A 333      21.421  19.431  15.222  4.00  1.00            
ATOM   2502   NE ARG A 333      22.876  19.738  15.281  4.00  1.00            
ATOM   2503   CZ ARG A 333      23.462  20.032  16.476  4.00  1.00            
ATOM   2504  NH1 ARG A 333      22.721  20.024  17.622  4.00  1.00            
ATOM   2505  NH2 ARG A 333      24.793  20.334  16.526  4.00  1.00            
ATOM   2506    C ARG A 333      20.110  15.513  14.003  4.00  1.00            
ATOM   2507    O ARG A 333      19.422  15.748  13.009  4.00  1.00            
ATOM   2508    N ILE A 334      19.627  15.050  15.162  4.00  1.00            
ATOM   2509   CA ILE A 334      18.238  14.915  15.409  4.00  1.00            
ATOM   2510   CB ILE A 334      17.830  13.523  15.789  4.00  1.00            
ATOM   2511  CG1 ILE A 334      18.188  12.521  14.681  4.00  1.00            
ATOM   2512  CG2 ILE A 334      16.334  13.552  16.144  4.00  1.00            
ATOM   2513  CD1 ILE A 334      18.068  11.064  15.127  4.00  1.00            
ATOM   2514    C ILE A 334      18.006  15.735  16.625  4.00  1.00            
ATOM   2515    O ILE A 334      18.700  15.577  17.628  4.00  1.00            
ATOM   2516    N GLY A 335      17.039  16.658  16.566  4.00  1.00            
ATOM   2517   CA GLY A 335      16.788  17.420  17.745  4.00  1.00            
ATOM   2518    C GLY A 335      15.679  16.721  18.458  4.00  1.00            
ATOM   2519    O GLY A 335      15.388  15.557  18.187  4.00  1.00            
ATOM   2520    N PHE A 336      15.038  17.421  19.411  4.00  1.00            
ATOM   2521   CA PHE A 336      13.968  16.843  20.169  4.00  1.00            
ATOM   2522   CB PHE A 336      14.518  15.743  21.094  4.00  1.00            
ATOM   2523   CG PHE A 336      13.435  15.067  21.855  4.00  1.00            
ATOM   2524  CD1 PHE A 336      12.974  15.597  23.037  4.00  1.00            
ATOM   2525  CD2 PHE A 336      12.892  13.893  21.389  4.00  1.00            
ATOM   2526  CE1 PHE A 336      11.976  14.964  23.741  4.00  1.00            
ATOM   2527  CE2 PHE A 336      11.897  13.255  22.090  4.00  1.00            
ATOM   2528   CZ PHE A 336      11.438  13.790  23.270  4.00  1.00            
ATOM   2529    C PHE A 336      13.511  17.974  21.041  4.00  1.00            
ATOM   2530    O PHE A 336      14.250  18.935  21.244  4.00  1.00            
ATOM   2531    N ALA A 337      12.274  17.909  21.564  4.00  1.00            
ATOM   2532   CA ALA A 337      11.802  18.943  22.444  4.00  1.00            
ATOM   2533   CB ALA A 337      11.496  20.273  21.736  4.00  1.00            
ATOM   2534    C ALA A 337      10.514  18.429  22.996  4.00  1.00            
ATOM   2535    O ALA A 337       9.926  17.502  22.442  4.00  1.00            
ATOM   2536    N LEU A 338      10.041  19.008  24.115  4.00  1.00            
ATOM   2537   CA LEU A 338       8.793  18.559  24.659  4.00  1.00            
ATOM   2538   CB LEU A 338       8.663  18.880  26.156  4.00  1.00            
ATOM   2539   CG LEU A 338       9.843  18.329  26.980  4.00  1.00            
ATOM   2540  CD1 LEU A 338       9.649  18.578  28.484  4.00  1.00            
ATOM   2541  CD2 LEU A 338      10.134  16.861  26.636  4.00  1.00            
ATOM   2542    C LEU A 338       7.765  19.365  23.929  4.00  1.00            
ATOM   2543    O LEU A 338       7.667  20.577  24.115  4.00  1.00            
ATOM   2544    N ALA A 339       6.983  18.709  23.052  4.00  1.00            
ATOM   2545   CA ALA A 339       5.998  19.409  22.276  4.00  1.00            
ATOM   2546   CB ALA A 339       5.404  18.556  21.147  4.00  1.00            
ATOM   2547    C ALA A 339       4.895  19.771  23.188  4.00  1.00            
ATOM   2548    O ALA A 339       4.645  19.103  24.190  4.00  1.00            
ATOM   2549    N ARG A 340       4.218  20.878  22.865  1.00  1.00            
ATOM   2550   CA ARG A 340       3.121  21.252  23.682  1.00  1.00            
ATOM   2551   CB ARG A 340       3.189  22.670  24.276  1.00  1.00            
ATOM   2552   CG ARG A 340       1.941  23.017  25.097  1.00  1.00            
ATOM   2553   CD ARG A 340       1.953  24.420  25.714  1.00  1.00            
ATOM   2554   NE ARG A 340       2.766  24.373  26.963  1.00  1.00            
ATOM   2555   CZ ARG A 340       2.152  24.447  28.181  1.00  1.00            
ATOM   2556  NH1 ARG A 340       0.800  24.624  28.261  1.00  1.00            
ATOM   2557  NH2 ARG A 340       2.895  24.352  29.321  1.00  1.00            
ATOM   2558    C ARG A 340       1.892  21.182  22.851  1.00  1.00            
ATOM   2559    O ARG A 340       1.873  21.626  21.704  1.00  1.00            
ATOM   2560    N HIS A 341       0.827  20.584  23.411  1.00  1.00            
ATOM   2561   CA HIS A 341      -0.404  20.550  22.692  1.00  1.00            
ATOM   2562  ND1 HIS A 341      -0.451  17.996  20.797  1.00  1.00            
ATOM   2563   CG HIS A 341      -0.687  18.048  22.153  1.00  1.00            
ATOM   2564   CB HIS A 341      -1.227  19.255  22.868  1.00  1.00            
ATOM   2565  NE2 HIS A 341       0.036  15.980  21.602  1.00  1.00            
ATOM   2566  CD2 HIS A 341      -0.383  16.809  22.629  1.00  1.00            
ATOM   2567  CE1 HIS A 341      -0.021  16.738  20.522  1.00  1.00            
ATOM   2568    C HIS A 341      -1.257  21.670  23.264  1.00  1.00            
ATOM   2569    O HIS A 341      -0.754  22.413  24.148  1.00  1.00            
ATOM   2570  OXT HIS A 341      -2.433  21.791  22.827  1.00  1.00            
ATOM   2571    N PRO C   1      -7.309   0.888  10.310  4.00  0.00            
ATOM   2572   CA PRO C   1      -7.097   2.354  10.176  4.00  0.00            
ATOM   2573   CD PRO C   1      -7.072   0.474  11.736  4.00  0.00            
ATOM   2574   CB PRO C   1      -6.453   2.810  11.483  4.00  0.00            
ATOM   2575   CG PRO C   1      -6.911   1.781  12.523  4.00  0.00            
ATOM   2576    C PRO C   1      -6.216   2.528   8.977  4.00  0.00            
ATOM   2577    O PRO C   1      -5.746   1.523   8.448  4.00  0.00            
ATOM   2578    N PHE C   2      -5.968   3.778   8.528  4.00  0.00            
ATOM   2579   CA PHE C   2      -5.150   3.937   7.357  4.00  0.00            
ATOM   2580   CB PHE C   2      -5.290   5.303   6.655  4.00  0.00            
ATOM   2581   CG PHE C   2      -6.706   5.593   6.286  4.00  0.00            
ATOM   2582  CD1 PHE C   2      -7.240   5.155   5.096  4.00  0.00            
ATOM   2583  CD2 PHE C   2      -7.501   6.320   7.143  4.00  0.00            
ATOM   2584  CE1 PHE C   2      -8.546   5.437   4.769  4.00  0.00            
ATOM   2585  CE2 PHE C   2      -8.806   6.605   6.822  4.00  0.00            
ATOM   2586   CZ PHE C   2      -9.331   6.163   5.632  4.00  0.00            
ATOM   2587    C PHE C   2      -3.727   3.931   7.818  4.00  0.00            
ATOM   2588    O PHE C   2      -3.231   4.943   8.308  4.00  0.00            
ATOM   2589    N HIS C   3      -3.024   2.790   7.684  4.00  0.00            
ATOM   2590   CA HIS C   3      -1.625   2.834   7.985  4.00  0.00            
ATOM   2591  ND1 HIS C   3      -0.317  -0.476   7.290  4.00  0.00            
ATOM   2592   CG HIS C   3      -1.324   0.288   7.837  4.00  0.00            
ATOM   2593   CB HIS C   3      -1.083   1.540   8.627  4.00  0.00            
ATOM   2594  NE2 HIS C   3      -2.232  -1.471   6.757  4.00  0.00            
ATOM   2595  CD2 HIS C   3      -2.488  -0.334   7.502  4.00  0.00            
ATOM   2596  CE1 HIS C   3      -0.916  -1.514   6.655  4.00  0.00            
ATOM   2597    C HIS C   3      -1.014   3.085   6.647  4.00  0.00            
ATOM   2598    O HIS C   3      -0.666   2.170   5.904  4.00  0.00            
ATOM   2599    N LEU C   4      -0.898   4.382   6.305  4.00  0.00            
ATOM   2600   CA LEU C   4      -0.460   4.763   5.000  4.00  0.00            
ATOM   2601   CB LEU C   4      -1.094   6.082   4.527  4.00  0.00            
ATOM   2602   CG LEU C   4      -2.633   6.091   4.582  4.00  0.00            
ATOM   2603  CD1 LEU C   4      -3.196   7.436   4.098  4.00  0.00            
ATOM   2604  CD2 LEU C   4      -3.234   4.880   3.853  4.00  0.00            
ATOM   2605    C LEU C   4       0.977   5.021   5.073  4.00  0.00            
ATOM   2606    O LEU C   4       1.421   5.779   5.936  4.00  0.00            
ATOM   2607    N LEU C   5       1.750   4.412   4.161  4.00  0.00            
ATOM   2608   CA LEU C   5       3.116   4.671   4.408  4.00  0.00            
ATOM   2609   CB LEU C   5       3.548   4.083   5.778  4.00  0.00            
ATOM   2610   CG LEU C   5       5.059   4.022   6.092  4.00  0.00            
ATOM   2611  CD1 LEU C   5       5.728   5.403   6.076  4.00  0.00            
ATOM   2612  CD2 LEU C   5       5.309   3.250   7.398  4.00  0.00            
ATOM   2613    C LEU C   5       4.035   4.092   3.433  4.00  0.00            
ATOM   2614    O LEU C   5       3.741   3.130   2.725  4.00  0.00            
ATOM   2615    N VAL C   6       5.208   4.736   3.380  4.00  0.00            
ATOM   2616   CA VAL C   6       6.249   4.117   2.672  4.00  0.00            
ATOM   2617   CB VAL C   6       6.368   4.576   1.249  4.00  0.00            
ATOM   2618  CG1 VAL C   6       7.601   3.901   0.622  4.00  0.00            
ATOM   2619  CG2 VAL C   6       5.050   4.274   0.518  4.00  0.00            
ATOM   2620    C VAL C   6       7.542   4.435   3.334  4.00  0.00            
ATOM   2621    O VAL C   6       7.936   5.595   3.429  4.00  0.00            
ATOM   2622    N TYR C   7       8.231   3.394   3.834  4.00  0.00            
ATOM   2623   CA TYR C   7       9.575   3.608   4.264  4.00  0.00            
ATOM   2624   CB TYR C   7       9.942   2.876   5.562  4.00  0.00            
ATOM   2625   CG TYR C   7      11.359   3.234   5.819  4.00  0.00            
ATOM   2626  CD1 TYR C   7      11.679   4.512   6.209  4.00  0.00            
ATOM   2627  CD2 TYR C   7      12.361   2.301   5.683  4.00  0.00            
ATOM   2628  CE1 TYR C   7      12.984   4.862   6.450  4.00  0.00            
ATOM   2629  CE2 TYR C   7      13.669   2.645   5.925  4.00  0.00            
ATOM   2630   CZ TYR C   7      13.982   3.928   6.308  4.00  0.00            
ATOM   2631   OH TYR C   7      15.323   4.287   6.560  4.00  0.00            
ATOM   2632    C TYR C   7      10.309   2.968   3.140  4.00  0.00            
ATOM   2633    O TYR C   7      10.933   1.921   3.292  4.00  0.00            
ATOM   2634    N SER C   8      10.225   3.611   1.959  4.00  0.00            
ATOM   2635   CA SER C   8      10.796   3.055   0.772  4.00  0.00            
ATOM   2636   CB SER C   8      10.431   3.825  -0.507  4.00  0.00            
ATOM   2637   OG SER C   8      11.017   5.118  -0.480  4.00  0.00            
ATOM   2638    C SER C   8      12.308   3.129   0.935  4.00  0.00            
ATOM   2639    O SER C   8      12.764   3.659   1.984  4.00  0.00            
ATOM   2640  OXT SER C   8      13.027   2.659   0.014  4.00  0.00            
END
