# Supplementary material for: Integrative modeling of diverse protein-peptide systems using CABS-dock
Source: PLoS Comput Biol. 2023 Jul 5;19(7):e1011275. doi: 10.1371/journal.pcbi.1011275 (PMC10351741; doi:10.1371/journal.pcbi.1011275)
Supplement: S1 File — Files in pdb format containing atomic coordinates of the structures obtained in this study: the highest-scored amyloid models and 10 examples of the docked peptide for each enzyme-substrate complex. (ZIP) [file pcbi.1011275.s006.zip › 6_renin_PFHLLVYS/811.pdb]

CRYST1    0.000    0.000    0.000   0.00   0.00   0.00 P 1           1
ATOM      1    N GLY A   4      17.834  35.365   1.947  1.00  1.00            
ATOM      2   CA GLY A   4      18.737  34.464   2.699  1.00  1.00            
ATOM      3    C GLY A   4      18.105  34.070   3.986  1.00  1.00            
ATOM      4    O GLY A   4      18.066  32.893   4.340  1.00  1.00            
ATOM      5    N ASN A   5      17.582  35.061   4.726  1.00  1.00            
ATOM      6   CA ASN A   5      16.991  34.726   5.981  1.00  1.00            
ATOM      7   CB ASN A   5      17.039  35.881   6.998  1.00  1.00            
ATOM      8   CG ASN A   5      18.507  36.156   7.318  1.00  1.00            
ATOM      9  OD1 ASN A   5      19.404  35.559   6.727  1.00  1.00            
ATOM     10  ND2 ASN A   5      18.759  37.080   8.282  1.00  1.00            
ATOM     11    C ASN A   5      15.566  34.369   5.719  1.00  1.00            
ATOM     12    O ASN A   5      14.705  35.240   5.605  1.00  1.00            
ATOM     13    N THR A   6      15.288  33.054   5.606  4.00  1.00            
ATOM     14   CA THR A   6      13.951  32.638   5.316  4.00  1.00            
ATOM     15   CB THR A   6      13.756  32.302   3.868  4.00  1.00            
ATOM     16  OG1 THR A   6      12.399  31.966   3.614  4.00  1.00            
ATOM     17  CG2 THR A   6      14.680  31.126   3.511  4.00  1.00            
ATOM     18    C THR A   6      13.630  31.414   6.090  4.00  1.00            
ATOM     19    O THR A   6      14.455  30.520   6.270  4.00  1.00            
ATOM     20    N THR A   7      12.389  31.385   6.597  1.00  1.00            
ATOM     21   CA THR A   7      11.846  30.232   7.230  1.00  1.00            
ATOM     22   CB THR A   7      11.467  30.454   8.666  1.00  1.00            
ATOM     23  OG1 THR A   7      10.962  29.254   9.232  1.00  1.00            
ATOM     24  CG2 THR A   7      10.418  31.579   8.750  1.00  1.00            
ATOM     25    C THR A   7      10.616  30.003   6.444  1.00  1.00            
ATOM     26    O THR A   7       9.882  30.941   6.138  1.00  1.00            
ATOM     27    N SER A   8      10.372  28.755   6.036  4.00  1.00            
ATOM     28   CA SER A   8       9.178  28.590   5.284  4.00  1.00            
ATOM     29   CB SER A   8       9.402  27.928   3.916  4.00  1.00            
ATOM     30   OG SER A   8      10.211  28.765   3.102  4.00  1.00            
ATOM     31    C SER A   8       8.337  27.667   6.094  4.00  1.00            
ATOM     32    O SER A   8       8.838  26.682   6.632  4.00  1.00            
ATOM     33    N SER A   9       7.030  27.960   6.229  4.00  1.00            
ATOM     34   CA SER A   9       6.239  27.074   7.026  4.00  1.00            
ATOM     35   CB SER A   9       5.628  27.726   8.281  4.00  1.00            
ATOM     36   OG SER A   9       6.648  28.018   9.225  4.00  1.00            
ATOM     37    C SER A   9       5.126  26.546   6.199  4.00  1.00            
ATOM     38    O SER A   9       4.614  27.212   5.300  4.00  1.00            
ATOM     39    N VAL A  10       4.753  25.290   6.494  4.00  1.00            
ATOM     40   CA VAL A  10       3.673  24.626   5.840  4.00  1.00            
ATOM     41   CB VAL A  10       4.098  23.382   5.117  4.00  1.00            
ATOM     42  CG1 VAL A  10       4.506  22.333   6.166  4.00  1.00            
ATOM     43  CG2 VAL A  10       2.967  22.936   4.180  4.00  1.00            
ATOM     44    C VAL A  10       2.782  24.201   6.963  4.00  1.00            
ATOM     45    O VAL A  10       3.228  24.084   8.103  4.00  1.00            
ATOM     46    N ILE A  11       1.487  23.982   6.682  4.00  1.00            
ATOM     47   CA ILE A  11       0.570  23.567   7.705  4.00  1.00            
ATOM     48   CB ILE A  11      -0.662  24.424   7.787  4.00  1.00            
ATOM     49  CG1 ILE A  11      -1.497  24.047   9.022  4.00  1.00            
ATOM     50  CG2 ILE A  11      -1.416  24.302   6.453  4.00  1.00            
ATOM     51  CD1 ILE A  11      -0.787  24.348  10.342  4.00  1.00            
ATOM     52    C ILE A  11       0.157  22.194   7.320  4.00  1.00            
ATOM     53    O ILE A  11       0.201  21.805   6.153  4.00  1.00            
ATOM     54    N LEU A  12      -0.218  21.422   8.339  4.00  1.00            
ATOM     55   CA LEU A  12      -0.522  20.032   8.257  4.00  1.00            
ATOM     56   CB LEU A  12       0.215  19.308   9.430  4.00  1.00            
ATOM     57   CG LEU A  12      -0.181  17.893   9.939  4.00  1.00            
ATOM     58  CD1 LEU A  12       0.802  17.438  11.037  4.00  1.00            
ATOM     59  CD2 LEU A  12      -1.579  17.842  10.571  4.00  1.00            
ATOM     60    C LEU A  12      -1.980  19.808   8.446  4.00  1.00            
ATOM     61    O LEU A  12      -2.708  20.655   8.965  4.00  1.00            
ATOM     62    N THR A  13      -2.429  18.622   7.986  4.00  1.00            
ATOM     63   CA THR A  13      -3.764  18.161   8.217  4.00  1.00            
ATOM     64   CB THR A  13      -4.584  18.041   6.970  4.00  1.00            
ATOM     65  OG1 THR A  13      -4.667  19.295   6.315  4.00  1.00            
ATOM     66  CG2 THR A  13      -5.987  17.544   7.358  4.00  1.00            
ATOM     67    C THR A  13      -3.627  16.782   8.768  4.00  1.00            
ATOM     68    O THR A  13      -3.072  15.904   8.108  4.00  1.00            
ATOM     69    N ASN A  14      -4.107  16.549  10.006  4.00  1.00            
ATOM     70   CA ASN A  14      -3.948  15.225  10.520  4.00  1.00            
ATOM     71   CB ASN A  14      -3.610  15.126  12.023  4.00  1.00            
ATOM     72   CG ASN A  14      -4.749  15.624  12.900  4.00  1.00            
ATOM     73  OD1 ASN A  14      -5.595  16.409  12.477  4.00  1.00            
ATOM     74  ND2 ASN A  14      -4.751  15.169  14.181  4.00  1.00            
ATOM     75    C ASN A  14      -5.225  14.489  10.217  4.00  1.00            
ATOM     76    O ASN A  14      -6.316  14.967  10.524  4.00  1.00            
ATOM     77    N TYR A  15      -5.135  13.323   9.534  4.00  1.00            
ATOM     78   CA TYR A  15      -6.355  12.652   9.169  4.00  1.00            
ATOM     79   CB TYR A  15      -6.139  11.452   8.227  4.00  1.00            
ATOM     80   CG TYR A  15      -7.490  10.883   7.961  4.00  1.00            
ATOM     81  CD1 TYR A  15      -8.366  11.548   7.135  4.00  1.00            
ATOM     82  CD2 TYR A  15      -7.879   9.689   8.522  4.00  1.00            
ATOM     83  CE1 TYR A  15      -9.618  11.039   6.879  4.00  1.00            
ATOM     84  CE2 TYR A  15      -9.128   9.172   8.271  4.00  1.00            
ATOM     85   CZ TYR A  15     -10.000   9.849   7.452  4.00  1.00            
ATOM     86   OH TYR A  15     -11.283   9.323   7.192  4.00  1.00            
ATOM     87    C TYR A  15      -7.072  12.152  10.374  4.00  1.00            
ATOM     88    O TYR A  15      -8.218  12.522  10.617  4.00  1.00            
ATOM     89    N MET A  16      -6.395  11.310  11.174  3.00  1.00            
ATOM     90   CA MET A  16      -6.936  10.800  12.398  3.00  1.00            
ATOM     91   CB MET A  16      -7.899   9.616  12.210  3.00  1.00            
ATOM     92   CG MET A  16      -9.262   9.987  11.610  3.00  1.00            
ATOM     93   SD MET A  16     -10.473  10.702  12.771  3.00  1.00            
ATOM     94   CE MET A  16      -9.798  12.386  12.855  3.00  1.00            
ATOM     95    C MET A  16      -5.731  10.287  13.117  3.00  1.00            
ATOM     96    O MET A  16      -5.615   9.092  13.385  3.00  1.00            
ATOM     97    N ASP A  17      -4.800  11.202  13.447  3.00  1.00            
ATOM     98   CA ASP A  17      -3.580  10.840  14.106  3.00  1.00            
ATOM     99   CB ASP A  17      -3.774  10.387  15.571  3.00  1.00            
ATOM    100   CG ASP A  17      -4.184  11.579  16.430  3.00  1.00            
ATOM    101  OD1 ASP A  17      -4.176  12.726  15.911  3.00  1.00            
ATOM    102  OD2 ASP A  17      -4.506  11.355  17.629  3.00  1.00            
ATOM    103    C ASP A  17      -2.944   9.722  13.375  3.00  1.00            
ATOM    104    O ASP A  17      -2.471   8.761  13.979  3.00  1.00            
ATOM    105    N THR A  18      -2.911   9.815  12.044  3.00  1.00            
ATOM    106   CA THR A  18      -2.309   8.740  11.340  3.00  1.00            
ATOM    107   CB THR A  18      -3.322   7.781  10.757  3.00  1.00            
ATOM    108  OG1 THR A  18      -2.659   6.714  10.098  3.00  1.00            
ATOM    109  CG2 THR A  18      -4.284   8.503   9.795  3.00  1.00            
ATOM    110    C THR A  18      -1.480   9.314  10.253  3.00  1.00            
ATOM    111    O THR A  18      -0.302   8.987  10.116  3.00  1.00            
ATOM    112    N GLN A  19      -2.077  10.204   9.443  4.00  1.00            
ATOM    113   CA GLN A  19      -1.327  10.740   8.363  4.00  1.00            
ATOM    114   CB GLN A  19      -1.947  10.420   6.988  4.00  1.00            
ATOM    115   CG GLN A  19      -3.360  10.973   6.772  4.00  1.00            
ATOM    116   CD GLN A  19      -3.811  10.501   5.397  4.00  1.00            
ATOM    117  OE1 GLN A  19      -3.674  11.217   4.408  4.00  1.00            
ATOM    118  NE2 GLN A  19      -4.345   9.252   5.331  4.00  1.00            
ATOM    119    C GLN A  19      -1.181  12.225   8.532  4.00  1.00            
ATOM    120    O GLN A  19      -2.139  12.947   8.806  4.00  1.00            
ATOM    121    N TYR A  20       0.073  12.696   8.376  4.00  1.00            
ATOM    122   CA TYR A  20       0.478  14.078   8.418  4.00  1.00            
ATOM    123   CB TYR A  20       1.919  14.257   8.924  4.00  1.00            
ATOM    124   CG TYR A  20       2.487  15.439   8.201  4.00  1.00            
ATOM    125  CD1 TYR A  20       2.117  16.710   8.533  4.00  1.00            
ATOM    126  CD2 TYR A  20       3.399  15.288   7.179  4.00  1.00            
ATOM    127  CE1 TYR A  20       2.609  17.818   7.897  4.00  1.00            
ATOM    128  CE2 TYR A  20       3.910  16.388   6.522  4.00  1.00            
ATOM    129   CZ TYR A  20       3.511  17.655   6.882  4.00  1.00            
ATOM    130   OH TYR A  20       4.015  18.796   6.226  4.00  1.00            
ATOM    131    C TYR A  20       0.553  14.518   7.006  4.00  1.00            
ATOM    132    O TYR A  20       1.244  13.896   6.201  4.00  1.00            
ATOM    133    N TYR A  21      -0.180  15.581   6.633  4.00  1.00            
ATOM    134   CA TYR A  21       0.077  15.975   5.291  4.00  1.00            
ATOM    135   CB TYR A  21      -0.755  15.277   4.189  4.00  1.00            
ATOM    136   CG TYR A  21      -2.213  15.554   4.261  4.00  1.00            
ATOM    137  CD1 TYR A  21      -2.727  16.755   3.828  4.00  1.00            
ATOM    138  CD2 TYR A  21      -3.074  14.585   4.722  4.00  1.00            
ATOM    139  CE1 TYR A  21      -4.080  16.994   3.877  4.00  1.00            
ATOM    140  CE2 TYR A  21      -4.428  14.816   4.774  4.00  1.00            
ATOM    141   CZ TYR A  21      -4.930  16.024   4.354  4.00  1.00            
ATOM    142   OH TYR A  21      -6.318  16.265   4.404  4.00  1.00            
ATOM    143    C TYR A  21       0.032  17.443   5.121  4.00  1.00            
ATOM    144    O TYR A  21      -0.564  18.175   5.908  4.00  1.00            
ATOM    145    N GLY A  22       0.705  17.899   4.053  4.00  1.00            
ATOM    146   CA GLY A  22       0.792  19.295   3.789  4.00  1.00            
ATOM    147    C GLY A  22       0.509  19.507   2.346  4.00  1.00            
ATOM    148    O GLY A  22       0.251  18.564   1.602  4.00  1.00            
ATOM    149    N GLU A  23       0.551  20.779   1.917  4.00  1.00            
ATOM    150   CA GLU A  23       0.239  21.080   0.559  4.00  1.00            
ATOM    151   CB GLU A  23      -0.792  22.212   0.418  4.00  1.00            
ATOM    152   CG GLU A  23      -1.187  22.507  -1.030  4.00  1.00            
ATOM    153   CD GLU A  23      -2.136  23.696  -1.025  4.00  1.00            
ATOM    154  OE1 GLU A  23      -3.076  23.704  -0.187  4.00  1.00            
ATOM    155  OE2 GLU A  23      -1.923  24.619  -1.855  4.00  1.00            
ATOM    156    C GLU A  23       1.483  21.535  -0.137  4.00  1.00            
ATOM    157    O GLU A  23       2.360  22.157   0.461  4.00  1.00            
ATOM    158    N ILE A  24       1.587  21.197  -1.439  4.00  1.00            
ATOM    159   CA ILE A  24       2.705  21.546  -2.274  4.00  1.00            
ATOM    160   CB ILE A  24       3.647  20.394  -2.446  4.00  1.00            
ATOM    161  CG1 ILE A  24       5.005  20.858  -2.992  4.00  1.00            
ATOM    162  CG2 ILE A  24       2.941  19.338  -3.314  4.00  1.00            
ATOM    163  CD1 ILE A  24       6.105  19.823  -2.761  4.00  1.00            
ATOM    164    C ILE A  24       2.112  21.875  -3.614  4.00  1.00            
ATOM    165    O ILE A  24       0.947  21.572  -3.866  4.00  1.00            
ATOM    166    N GLY A  25       2.877  22.536  -4.506  4.00  1.00            
ATOM    167   CA GLY A  25       2.325  22.841  -5.797  4.00  1.00            
ATOM    168    C GLY A  25       3.327  22.446  -6.813  4.00  1.00            
ATOM    169    O GLY A  25       4.530  22.608  -6.615  4.00  1.00            
ATOM    170    N ILE A  26       2.847  21.913  -7.948  4.00  1.00            
ATOM    171   CA ILE A  26       3.798  21.529  -8.936  4.00  1.00            
ATOM    172   CB ILE A  26       3.911  20.049  -9.158  4.00  1.00            
ATOM    173  CG1 ILE A  26       5.148  19.738 -10.023  4.00  1.00            
ATOM    174  CG2 ILE A  26       2.590  19.554  -9.769  4.00  1.00            
ATOM    175  CD1 ILE A  26       5.514  18.255 -10.072  4.00  1.00            
ATOM    176    C ILE A  26       3.418  22.119 -10.240  4.00  1.00            
ATOM    177    O ILE A  26       2.242  22.224 -10.583  4.00  1.00            
ATOM    178    N GLY A  27       4.443  22.552 -10.990  3.00  1.00            
ATOM    179   CA GLY A  27       4.219  22.999 -12.321  3.00  1.00            
ATOM    180    C GLY A  27       3.909  24.469 -12.369  3.00  1.00            
ATOM    181    O GLY A  27       3.770  25.129 -11.341  3.00  1.00            
ATOM    182    N THR A  28       3.796  25.011 -13.608  3.00  1.00            
ATOM    183   CA THR A  28       3.586  26.421 -13.808  3.00  1.00            
ATOM    184   CB THR A  28       3.642  26.839 -15.250  3.00  1.00            
ATOM    185  OG1 THR A  28       4.908  26.521 -15.806  3.00  1.00            
ATOM    186  CG2 THR A  28       3.387  28.353 -15.332  3.00  1.00            
ATOM    187    C THR A  28       2.292  26.866 -13.222  3.00  1.00            
ATOM    188    O THR A  28       2.299  27.767 -12.385  3.00  1.00            
ATOM    189    N PRO A  29       1.162  26.318 -13.570  3.00  1.00            
ATOM    190   CA PRO A  29      -0.011  26.720 -12.873  3.00  1.00            
ATOM    191   CD PRO A  29       0.864  25.735 -14.871  3.00  1.00            
ATOM    192   CB PRO A  29      -1.196  26.348 -13.762  3.00  1.00            
ATOM    193   CG PRO A  29      -0.615  25.329 -14.759  3.00  1.00            
ATOM    194    C PRO A  29       0.179  25.844 -11.701  3.00  1.00            
ATOM    195    O PRO A  29       0.797  24.798 -11.895  3.00  1.00            
ATOM    196    N PRO A  30      -0.260  26.139 -10.533  3.00  1.00            
ATOM    197   CA PRO A  30       0.036  25.156  -9.554  3.00  1.00            
ATOM    198   CD PRO A  30      -0.212  27.483  -9.991  3.00  1.00            
ATOM    199   CB PRO A  30       0.027  25.875  -8.201  3.00  1.00            
ATOM    200   CG PRO A  30      -0.544  27.273  -8.506  3.00  1.00            
ATOM    201    C PRO A  30      -0.881  23.990  -9.659  3.00  1.00            
ATOM    202    O PRO A  30      -2.091  24.192  -9.719  3.00  1.00            
ATOM    203    N GLN A  31      -0.328  22.763  -9.678  4.00  1.00            
ATOM    204   CA GLN A  31      -1.181  21.620  -9.591  4.00  1.00            
ATOM    205   CB GLN A  31      -0.768  20.410 -10.445  4.00  1.00            
ATOM    206   CG GLN A  31      -0.995  20.613 -11.940  4.00  1.00            
ATOM    207   CD GLN A  31      -0.740  19.281 -12.628  4.00  1.00            
ATOM    208  OE1 GLN A  31      -1.331  18.262 -12.271  4.00  1.00            
ATOM    209  NE2 GLN A  31       0.168  19.281 -13.639  4.00  1.00            
ATOM    210    C GLN A  31      -1.026  21.243  -8.157  4.00  1.00            
ATOM    211    O GLN A  31       0.082  20.963  -7.702  4.00  1.00            
ATOM    212    N THR A  32      -2.130  21.243  -7.391  4.00  1.00            
ATOM    213   CA THR A  32      -1.941  21.027  -5.992  4.00  1.00            
ATOM    214   CB THR A  32      -3.014  21.617  -5.122  4.00  1.00            
ATOM    215  OG1 THR A  32      -2.613  21.581  -3.760  4.00  1.00            
ATOM    216  CG2 THR A  32      -4.309  20.812  -5.313  4.00  1.00            
ATOM    217    C THR A  32      -1.876  19.574  -5.686  4.00  1.00            
ATOM    218    O THR A  32      -2.545  18.756  -6.316  4.00  1.00            
ATOM    219    N PHE A  33      -1.032  19.227  -4.694  4.00  1.00            
ATOM    220   CA PHE A  33      -0.919  17.864  -4.279  4.00  1.00            
ATOM    221   CB PHE A  33       0.354  17.163  -4.781  4.00  1.00            
ATOM    222   CG PHE A  33       0.239  17.023  -6.258  4.00  1.00            
ATOM    223  CD1 PHE A  33       0.632  18.043  -7.093  4.00  1.00            
ATOM    224  CD2 PHE A  33      -0.266  15.867  -6.807  4.00  1.00            
ATOM    225  CE1 PHE A  33       0.523  17.909  -8.458  4.00  1.00            
ATOM    226  CE2 PHE A  33      -0.379  15.729  -8.169  4.00  1.00            
ATOM    227   CZ PHE A  33       0.016  16.752  -8.998  4.00  1.00            
ATOM    228    C PHE A  33      -0.855  17.836  -2.784  4.00  1.00            
ATOM    229    O PHE A  33      -0.217  18.689  -2.168  4.00  1.00            
ATOM    230    N LYS A  34      -1.546  16.860  -2.157  4.00  1.00            
ATOM    231   CA LYS A  34      -1.414  16.691  -0.738  4.00  1.00            
ATOM    232   CB LYS A  34      -2.520  15.844  -0.083  4.00  1.00            
ATOM    233   CG LYS A  34      -3.869  16.552   0.037  4.00  1.00            
ATOM    234   CD LYS A  34      -5.022  15.611   0.398  4.00  1.00            
ATOM    235   CE LYS A  34      -6.306  16.343   0.792  4.00  1.00            
ATOM    236   NZ LYS A  34      -6.837  17.098  -0.364  4.00  1.00            
ATOM    237    C LYS A  34      -0.134  15.936  -0.587  4.00  1.00            
ATOM    238    O LYS A  34       0.156  15.051  -1.390  4.00  1.00            
ATOM    239    N VAL A  35       0.684  16.267   0.427  4.00  1.00            
ATOM    240   CA VAL A  35       1.935  15.576   0.514  4.00  1.00            
ATOM    241   CB VAL A  35       3.105  16.409   0.081  4.00  1.00            
ATOM    242  CG1 VAL A  35       2.935  16.754  -1.407  4.00  1.00            
ATOM    243  CG2 VAL A  35       3.200  17.635   1.006  4.00  1.00            
ATOM    244    C VAL A  35       2.177  15.173   1.904  4.00  1.00            
ATOM    245    O VAL A  35       1.712  15.797   2.857  4.00  1.00            
ATOM    246    N VAL A  36       2.910  14.062   2.033  4.00  1.00            
ATOM    247   CA VAL A  36       3.292  13.627   3.323  4.00  1.00            
ATOM    248   CB VAL A  36       3.015  12.170   3.570  4.00  1.00            
ATOM    249  CG1 VAL A  36       3.560  11.795   4.959  4.00  1.00            
ATOM    250  CG2 VAL A  36       1.503  11.926   3.410  4.00  1.00            
ATOM    251    C VAL A  36       4.779  13.832   3.366  4.00  1.00            
ATOM    252    O VAL A  36       5.486  13.403   2.455  4.00  1.00            
ATOM    253    N PHE A  37       5.298  14.517   4.409  4.00  1.00            
ATOM    254   CA PHE A  37       6.720  14.728   4.479  4.00  1.00            
ATOM    255   CB PHE A  37       7.123  16.028   5.188  4.00  1.00            
ATOM    256   CG PHE A  37       6.766  17.169   4.297  4.00  1.00            
ATOM    257  CD1 PHE A  37       5.464  17.592   4.186  4.00  1.00            
ATOM    258  CD2 PHE A  37       7.738  17.826   3.576  4.00  1.00            
ATOM    259  CE1 PHE A  37       5.127  18.649   3.373  4.00  1.00            
ATOM    260  CE2 PHE A  37       7.407  18.882   2.760  4.00  1.00            
ATOM    261   CZ PHE A  37       6.102  19.299   2.655  4.00  1.00            
ATOM    262    C PHE A  37       7.273  13.588   5.258  4.00  1.00            
ATOM    263    O PHE A  37       6.928  13.402   6.424  4.00  1.00            
ATOM    264    N ASP A  38       8.140  12.770   4.631  4.00  1.00            
ATOM    265   CA ASP A  38       8.605  11.665   5.401  4.00  1.00            
ATOM    266   CB ASP A  38       8.123  10.278   4.913  4.00  1.00            
ATOM    267   CG ASP A  38       8.583   9.979   3.496  4.00  1.00            
ATOM    268  OD1 ASP A  38       9.236  10.855   2.872  4.00  1.00            
ATOM    269  OD2 ASP A  38       8.281   8.854   3.016  4.00  1.00            
ATOM    270    C ASP A  38      10.100  11.685   5.576  4.00  1.00            
ATOM    271    O ASP A  38      10.859  11.726   4.610  4.00  1.00            
ATOM    272    N THR A  39      10.554  11.693   6.856  3.00  1.00            
ATOM    273   CA THR A  39      11.954  11.581   7.177  3.00  1.00            
ATOM    274   CB THR A  39      12.300  12.141   8.528  3.00  1.00            
ATOM    275  OG1 THR A  39      11.941  13.514   8.602  3.00  1.00            
ATOM    276  CG2 THR A  39      13.811  11.970   8.760  3.00  1.00            
ATOM    277    C THR A  39      12.116  10.103   7.255  3.00  1.00            
ATOM    278    O THR A  39      12.170   9.513   8.333  3.00  1.00            
ATOM    279    N GLY A  40      12.193   9.476   6.071  3.00  1.00            
ATOM    280   CA GLY A  40      12.254   8.055   5.943  3.00  1.00            
ATOM    281    C GLY A  40      12.725   7.830   4.544  3.00  1.00            
ATOM    282    O GLY A  40      13.855   7.396   4.322  3.00  1.00            
ATOM    283    N SER A  41      11.862   8.131   3.554  1.00  1.00            
ATOM    284   CA SER A  41      12.279   7.918   2.202  1.00  1.00            
ATOM    285   CB SER A  41      11.253   7.149   1.349  1.00  1.00            
ATOM    286   OG SER A  41      10.077   7.924   1.174  1.00  1.00            
ATOM    287    C SER A  41      12.535   9.240   1.541  1.00  1.00            
ATOM    288    O SER A  41      11.758  10.181   1.679  1.00  1.00            
ATOM    289    N SER A  42      13.671   9.320   0.811  1.00  1.00            
ATOM    290   CA SER A  42      14.167  10.516   0.179  1.00  1.00            
ATOM    291   CB SER A  42      15.657  10.440  -0.177  1.00  1.00            
ATOM    292   OG SER A  42      16.421  10.420   1.020  1.00  1.00            
ATOM    293    C SER A  42      13.427  10.981  -1.040  1.00  1.00            
ATOM    294    O SER A  42      13.237  12.184  -1.208  1.00  1.00            
ATOM    295    N ASN A  43      12.966  10.077  -1.921  1.00  1.00            
ATOM    296   CA ASN A  43      12.486  10.578  -3.183  1.00  1.00            
ATOM    297   CB ASN A  43      12.644   9.592  -4.361  1.00  1.00            
ATOM    298   CG ASN A  43      11.806   8.342  -4.141  1.00  1.00            
ATOM    299  OD1 ASN A  43      11.242   8.128  -3.069  1.00  1.00            
ATOM    300  ND2 ASN A  43      11.738   7.487  -5.194  1.00  1.00            
ATOM    301    C ASN A  43      11.068  11.099  -3.158  1.00  1.00            
ATOM    302    O ASN A  43      10.272  10.776  -2.278  1.00  1.00            
ATOM    303    N VAL A  44      10.762  11.978  -4.153  4.00  1.00            
ATOM    304   CA VAL A  44       9.474  12.592  -4.399  4.00  1.00            
ATOM    305   CB VAL A  44       9.553  13.881  -5.146  4.00  1.00            
ATOM    306  CG1 VAL A  44      10.041  14.984  -4.211  4.00  1.00            
ATOM    307  CG2 VAL A  44      10.515  13.651  -6.323  4.00  1.00            
ATOM    308    C VAL A  44       8.674  11.659  -5.277  4.00  1.00            
ATOM    309    O VAL A  44       9.213  11.073  -6.213  4.00  1.00            
ATOM    310    N TRP A  45       7.360  11.486  -4.987  4.00  1.00            
ATOM    311   CA TRP A  45       6.489  10.651  -5.788  4.00  1.00            
ATOM    312   CB TRP A  45       6.061   9.346  -5.099  4.00  1.00            
ATOM    313   CG TRP A  45       7.161   8.372  -4.780  4.00  1.00            
ATOM    314  CD2 TRP A  45       6.933   7.093  -4.170  4.00  1.00            
ATOM    315  CD1 TRP A  45       8.507   8.479  -4.963  4.00  1.00            
ATOM    316  NE1 TRP A  45       9.132   7.345  -4.505  4.00  1.00            
ATOM    317  CE2 TRP A  45       8.177   6.483  -4.013  4.00  1.00            
ATOM    318  CE3 TRP A  45       5.778   6.476  -3.773  4.00  1.00            
ATOM    319  CZ2 TRP A  45       8.291   5.243  -3.454  4.00  1.00            
ATOM    320  CZ3 TRP A  45       5.895   5.227  -3.207  4.00  1.00            
ATOM    321  CH2 TRP A  45       7.126   4.622  -3.052  4.00  1.00            
ATOM    322    C TRP A  45       5.185  11.404  -5.926  4.00  1.00            
ATOM    323    O TRP A  45       4.822  12.187  -5.048  4.00  1.00            
ATOM    324    N VAL A  46       4.451  11.193  -7.047  4.00  1.00            
ATOM    325   CA VAL A  46       3.140  11.762  -7.284  4.00  1.00            
ATOM    326   CB VAL A  46       3.171  13.095  -7.971  4.00  1.00            
ATOM    327  CG1 VAL A  46       3.857  14.107  -7.035  4.00  1.00            
ATOM    328  CG2 VAL A  46       3.879  12.928  -9.326  4.00  1.00            
ATOM    329    C VAL A  46       2.461  10.789  -8.188  4.00  1.00            
ATOM    330    O VAL A  46       3.116   9.922  -8.752  4.00  1.00            
ATOM    331    N PRO A  47       1.174  10.898  -8.319  4.00  1.00            
ATOM    332   CA PRO A  47       0.411   9.953  -9.102  4.00  1.00            
ATOM    333   CD PRO A  47       0.404  11.424  -7.205  4.00  1.00            
ATOM    334   CB PRO A  47      -1.043  10.148  -8.671  4.00  1.00            
ATOM    335   CG PRO A  47      -0.933  10.671  -7.229  4.00  1.00            
ATOM    336    C PRO A  47       0.521   9.825 -10.588  4.00  1.00            
ATOM    337    O PRO A  47       0.197   8.751 -11.090  4.00  1.00            
ATOM    338    N SER A  48       0.888  10.876 -11.330  4.00  1.00            
ATOM    339   CA SER A  48       1.010  10.699 -12.750  4.00  1.00            
ATOM    340   CB SER A  48       1.854   9.474 -13.155  4.00  1.00            
ATOM    341   OG SER A  48       1.912   9.372 -14.571  4.00  1.00            
ATOM    342    C SER A  48      -0.315  10.615 -13.413  4.00  1.00            
ATOM    343    O SER A  48      -1.248   9.981 -12.922  4.00  1.00            
ATOM    344    N SER A  49      -0.418  11.311 -14.563  3.00  1.00            
ATOM    345   CA SER A  49      -1.595  11.272 -15.369  3.00  1.00            
ATOM    346   CB SER A  49      -1.589  12.317 -16.498  3.00  1.00            
ATOM    347   OG SER A  49      -0.536  12.044 -17.409  3.00  1.00            
ATOM    348    C SER A  49      -1.640   9.924 -15.996  3.00  1.00            
ATOM    349    O SER A  49      -2.693   9.293 -16.081  3.00  1.00            
ATOM    350    N LYS A  50      -0.464   9.440 -16.437  3.00  1.00            
ATOM    351   CA LYS A  50      -0.411   8.151 -17.050  3.00  1.00            
ATOM    352   CB LYS A  50       0.903   7.930 -17.817  3.00  1.00            
ATOM    353   CG LYS A  50       0.856   6.797 -18.841  3.00  1.00            
ATOM    354   CD LYS A  50       2.026   6.846 -19.824  3.00  1.00            
ATOM    355   CE LYS A  50       1.949   5.809 -20.942  3.00  1.00            
ATOM    356   NZ LYS A  50       3.179   5.868 -21.764  3.00  1.00            
ATOM    357    C LYS A  50      -0.463   7.192 -15.903  3.00  1.00            
ATOM    358    O LYS A  50       0.563   6.647 -15.496  3.00  1.00            
ATOM    359    N CYS A  51      -1.673   6.964 -15.341  1.00  1.00            
ATOM    360   CA CYS A  51      -1.742   6.106 -14.193  1.00  1.00            
ATOM    361   CB CYS A  51      -2.039   6.852 -12.878  1.00  1.00            
ATOM    362   SG CYS A  51      -3.718   7.541 -12.822  1.00  1.00            
ATOM    363    C CYS A  51      -2.841   5.077 -14.362  1.00  1.00            
ATOM    364    O CYS A  51      -3.179   4.367 -13.414  1.00  1.00            
ATOM    365    N SER A  52      -3.412   4.956 -15.579  1.00  1.00            
ATOM    366   CA SER A  52      -4.388   3.962 -15.974  1.00  1.00            
ATOM    367   CB SER A  52      -4.012   2.541 -15.520  1.00  1.00            
ATOM    368   OG SER A  52      -2.831   2.114 -16.183  1.00  1.00            
ATOM    369    C SER A  52      -5.815   4.204 -15.548  1.00  1.00            
ATOM    370    O SER A  52      -6.725   3.704 -16.206  1.00  1.00            
ATOM    371    N ARG A  53      -6.087   4.979 -14.487  3.00  1.00            
ATOM    372   CA ARG A  53      -7.457   5.285 -14.146  3.00  1.00            
ATOM    373   CB ARG A  53      -8.221   5.904 -15.330  3.00  1.00            
ATOM    374   CG ARG A  53      -9.635   6.382 -14.980  3.00  1.00            
ATOM    375   CD ARG A  53     -10.424   6.897 -16.187  3.00  1.00            
ATOM    376   NE ARG A  53     -11.611   7.645 -15.685  3.00  1.00            
ATOM    377   CZ ARG A  53     -12.801   7.009 -15.463  3.00  1.00            
ATOM    378  NH1 ARG A  53     -12.907   5.660 -15.652  3.00  1.00            
ATOM    379  NH2 ARG A  53     -13.881   7.732 -15.050  3.00  1.00            
ATOM    380    C ARG A  53      -8.213   4.066 -13.707  3.00  1.00            
ATOM    381    O ARG A  53      -9.305   4.197 -13.155  3.00  1.00            
ATOM    382    N LEU A  54      -7.678   2.849 -13.917  3.00  1.00            
ATOM    383   CA LEU A  54      -8.369   1.713 -13.375  3.00  1.00            
ATOM    384   CB LEU A  54      -8.634   0.591 -14.405  3.00  1.00            
ATOM    385   CG LEU A  54      -9.576  -0.542 -13.924  3.00  1.00            
ATOM    386  CD1 LEU A  54      -8.920  -1.478 -12.895  3.00  1.00            
ATOM    387  CD2 LEU A  54     -10.909   0.035 -13.417  3.00  1.00            
ATOM    388    C LEU A  54      -7.401   1.248 -12.349  3.00  1.00            
ATOM    389    O LEU A  54      -6.794   0.185 -12.450  3.00  1.00            
ATOM    390    N TYR A  55      -7.226   2.102 -11.328  1.00  1.00            
ATOM    391   CA TYR A  55      -6.263   1.886 -10.300  1.00  1.00            
ATOM    392   CB TYR A  55      -4.889   2.247 -10.911  1.00  1.00            
ATOM    393   CG TYR A  55      -3.780   2.533  -9.974  1.00  1.00            
ATOM    394  CD1 TYR A  55      -3.452   1.729  -8.907  1.00  1.00            
ATOM    395  CD2 TYR A  55      -3.003   3.632 -10.260  1.00  1.00            
ATOM    396  CE1 TYR A  55      -2.389   2.079  -8.102  1.00  1.00            
ATOM    397  CE2 TYR A  55      -1.946   3.979  -9.466  1.00  1.00            
ATOM    398   CZ TYR A  55      -1.646   3.204  -8.381  1.00  1.00            
ATOM    399   OH TYR A  55      -0.556   3.585  -7.578  1.00  1.00            
ATOM    400    C TYR A  55      -6.754   2.680  -9.131  1.00  1.00            
ATOM    401    O TYR A  55      -6.885   3.901  -9.207  1.00  1.00            
ATOM    402    N THR A  56      -7.094   1.972  -8.025  2.00  1.00            
ATOM    403   CA THR A  56      -7.676   2.613  -6.877  2.00  1.00            
ATOM    404   CB THR A  56      -8.084   1.652  -5.792  2.00  1.00            
ATOM    405  OG1 THR A  56      -8.690   2.354  -4.719  2.00  1.00            
ATOM    406  CG2 THR A  56      -6.862   0.863  -5.297  2.00  1.00            
ATOM    407    C THR A  56      -6.691   3.571  -6.363  2.00  1.00            
ATOM    408    O THR A  56      -7.014   4.727  -6.094  2.00  1.00            
ATOM    409    N ALA A  57      -5.441   3.116  -6.225  2.00  1.00            
ATOM    410   CA ALA A  57      -4.495   4.103  -5.871  2.00  1.00            
ATOM    411   CB ALA A  57      -3.082   3.545  -5.617  2.00  1.00            
ATOM    412    C ALA A  57      -4.472   4.950  -7.103  2.00  1.00            
ATOM    413    O ALA A  57      -4.616   4.446  -8.210  2.00  1.00            
ATOM    414    N CYS A  58      -4.349   6.271  -6.945  2.00  1.00            
ATOM    415   CA CYS A  58      -4.294   7.156  -8.069  2.00  1.00            
ATOM    416   CB CYS A  58      -3.289   6.705  -9.139  2.00  1.00            
ATOM    417   SG CYS A  58      -1.568   6.894  -8.581  2.00  1.00            
ATOM    418    C CYS A  58      -5.628   7.368  -8.716  2.00  1.00            
ATOM    419    O CYS A  58      -5.790   8.332  -9.462  2.00  1.00            
ATOM    420    N VAL A  59      -6.639   6.518  -8.472  2.00  1.00            
ATOM    421   CA VAL A  59      -7.884   6.886  -9.083  2.00  1.00            
ATOM    422   CB VAL A  59      -8.914   5.785  -9.078  2.00  1.00            
ATOM    423  CG1 VAL A  59      -9.204   5.336  -7.635  2.00  1.00            
ATOM    424  CG2 VAL A  59     -10.164   6.303  -9.809  2.00  1.00            
ATOM    425    C VAL A  59      -8.425   8.060  -8.339  2.00  1.00            
ATOM    426    O VAL A  59      -8.846   9.059  -8.922  2.00  1.00            
ATOM    427    N TYR A  60      -8.389   7.954  -6.999  3.00  1.00            
ATOM    428   CA TYR A  60      -8.963   8.912  -6.111  3.00  1.00            
ATOM    429   CB TYR A  60      -8.940   8.430  -4.651  3.00  1.00            
ATOM    430   CG TYR A  60      -9.659   9.432  -3.812  3.00  1.00            
ATOM    431  CD1 TYR A  60      -9.005  10.533  -3.311  3.00  1.00            
ATOM    432  CD2 TYR A  60     -10.998   9.268  -3.536  3.00  1.00            
ATOM    433  CE1 TYR A  60      -9.674  11.452  -2.540  3.00  1.00            
ATOM    434  CE2 TYR A  60     -11.672  10.184  -2.765  3.00  1.00            
ATOM    435   CZ TYR A  60     -11.009  11.280  -2.265  3.00  1.00            
ATOM    436   OH TYR A  60     -11.699  12.221  -1.475  3.00  1.00            
ATOM    437    C TYR A  60      -8.220  10.201  -6.137  3.00  1.00            
ATOM    438    O TYR A  60      -8.804  11.280  -6.238  3.00  1.00            
ATOM    439    N HIS A  61      -6.889  10.093  -6.083  1.00  1.00            
ATOM    440   CA HIS A  61      -6.034  11.207  -5.824  1.00  1.00            
ATOM    441  ND1 HIS A  61      -4.789   9.987  -2.976  1.00  1.00            
ATOM    442   CG HIS A  61      -4.692   9.708  -4.320  1.00  1.00            
ATOM    443   CB HIS A  61      -4.632  10.746  -5.403  1.00  1.00            
ATOM    444  NE2 HIS A  61      -4.780   7.772  -3.162  1.00  1.00            
ATOM    445  CD2 HIS A  61      -4.688   8.350  -4.417  1.00  1.00            
ATOM    446  CE1 HIS A  61      -4.839   8.795  -2.331  1.00  1.00            
ATOM    447    C HIS A  61      -5.853  12.102  -7.000  1.00  1.00            
ATOM    448    O HIS A  61      -6.128  11.745  -8.145  1.00  1.00            
ATOM    449    N LYS A  62      -5.374  13.325  -6.690  1.00  1.00            
ATOM    450   CA LYS A  62      -5.062  14.322  -7.668  1.00  1.00            
ATOM    451   CB LYS A  62      -4.672  15.688  -7.072  1.00  1.00            
ATOM    452   CG LYS A  62      -4.297  16.746  -8.120  1.00  1.00            
ATOM    453   CD LYS A  62      -5.445  17.200  -9.030  1.00  1.00            
ATOM    454   CE LYS A  62      -5.032  18.253 -10.064  1.00  1.00            
ATOM    455   NZ LYS A  62      -6.193  18.617 -10.909  1.00  1.00            
ATOM    456    C LYS A  62      -3.905  13.822  -8.458  1.00  1.00            
ATOM    457    O LYS A  62      -3.010  13.165  -7.932  1.00  1.00            
ATOM    458    N LEU A  63      -3.922  14.121  -9.766  1.00  1.00            
ATOM    459   CA LEU A  63      -2.907  13.649 -10.654  1.00  1.00            
ATOM    460   CB LEU A  63      -3.490  12.944 -11.891  1.00  1.00            
ATOM    461   CG LEU A  63      -4.695  13.689 -12.500  1.00  1.00            
ATOM    462  CD1 LEU A  63      -4.307  15.069 -13.053  1.00  1.00            
ATOM    463  CD2 LEU A  63      -5.419  12.822 -13.543  1.00  1.00            
ATOM    464    C LEU A  63      -2.087  14.802 -11.133  1.00  1.00            
ATOM    465    O LEU A  63      -2.487  15.959 -11.019  1.00  1.00            
ATOM    466    N PHE A  64      -0.886  14.490 -11.666  4.00  1.00            
ATOM    467   CA PHE A  64       0.031  15.467 -12.176  4.00  1.00            
ATOM    468   CB PHE A  64       1.484  15.168 -11.772  4.00  1.00            
ATOM    469   CG PHE A  64       2.374  16.084 -12.535  4.00  1.00            
ATOM    470  CD1 PHE A  64       2.503  17.402 -12.170  4.00  1.00            
ATOM    471  CD2 PHE A  64       3.094  15.616 -13.610  4.00  1.00            
ATOM    472  CE1 PHE A  64       3.328  18.245 -12.875  4.00  1.00            
ATOM    473  CE2 PHE A  64       3.922  16.457 -14.318  4.00  1.00            
ATOM    474   CZ PHE A  64       4.039  17.776 -13.952  4.00  1.00            
ATOM    475    C PHE A  64      -0.046  15.434 -13.666  4.00  1.00            
ATOM    476    O PHE A  64      -0.017  14.365 -14.273  4.00  1.00            
ATOM    477    N ASP A  65      -0.175  16.617 -14.300  1.00  1.00            
ATOM    478   CA ASP A  65      -0.224  16.631 -15.731  1.00  1.00            
ATOM    479   CB ASP A  65      -1.456  17.326 -16.339  1.00  1.00            
ATOM    480   CG ASP A  65      -2.651  16.386 -16.298  1.00  1.00            
ATOM    481  OD1 ASP A  65      -2.642  15.434 -15.474  1.00  1.00            
ATOM    482  OD2 ASP A  65      -3.585  16.606 -17.118  1.00  1.00            
ATOM    483    C ASP A  65       0.962  17.351 -16.270  1.00  1.00            
ATOM    484    O ASP A  65       1.058  18.575 -16.193  1.00  1.00            
ATOM    485    N ALA A  66       1.910  16.582 -16.835  2.00  1.00            
ATOM    486   CA ALA A  66       2.937  17.191 -17.623  2.00  1.00            
ATOM    487   CB ALA A  66       4.077  16.235 -18.008  2.00  1.00            
ATOM    488    C ALA A  66       2.133  17.477 -18.859  2.00  1.00            
ATOM    489    O ALA A  66       1.006  16.996 -18.973  2.00  1.00            
ATOM    490    N SER A  67       2.658  18.252 -19.820  2.00  1.00            
ATOM    491   CA SER A  67       1.860  18.625 -20.958  2.00  1.00            
ATOM    492   CB SER A  67       1.147  17.446 -21.660  2.00  1.00            
ATOM    493   OG SER A  67       0.386  17.910 -22.768  2.00  1.00            
ATOM    494    C SER A  67       0.847  19.634 -20.526  2.00  1.00            
ATOM    495    O SER A  67      -0.084  19.961 -21.262  2.00  1.00            
ATOM    496    N ASP A  68       1.024  20.170 -19.307  2.00  1.00            
ATOM    497   CA ASP A  68       0.222  21.260 -18.830  2.00  1.00            
ATOM    498   CB ASP A  68      -0.576  20.963 -17.544  2.00  1.00            
ATOM    499   CG ASP A  68      -1.883  20.264 -17.882  2.00  1.00            
ATOM    500  OD1 ASP A  68      -2.247  20.232 -19.088  2.00  1.00            
ATOM    501  OD2 ASP A  68      -2.545  19.772 -16.931  2.00  1.00            
ATOM    502    C ASP A  68       1.190  22.303 -18.436  2.00  1.00            
ATOM    503    O ASP A  68       1.291  23.361 -19.054  2.00  1.00            
ATOM    504    N SER A  69       1.957  21.979 -17.385  1.00  1.00            
ATOM    505   CA SER A  69       2.887  22.910 -16.845  1.00  1.00            
ATOM    506   CB SER A  69       3.733  22.313 -15.705  1.00  1.00            
ATOM    507   OG SER A  69       2.893  21.858 -14.653  1.00  1.00            
ATOM    508    C SER A  69       3.824  23.309 -17.931  1.00  1.00            
ATOM    509    O SER A  69       4.436  22.464 -18.582  1.00  1.00            
ATOM    510    N SER A  70       3.942  24.631 -18.157  3.00  1.00            
ATOM    511   CA SER A  70       4.874  25.094 -19.136  3.00  1.00            
ATOM    512   CB SER A  70       4.903  26.627 -19.259  3.00  1.00            
ATOM    513   OG SER A  70       3.666  27.098 -19.772  3.00  1.00            
ATOM    514    C SER A  70       6.200  24.650 -18.615  3.00  1.00            
ATOM    515    O SER A  70       6.974  23.998 -19.316  3.00  1.00            
ATOM    516    N SER A  71       6.483  24.980 -17.337  3.00  1.00            
ATOM    517   CA SER A  71       7.713  24.527 -16.765  3.00  1.00            
ATOM    518   CB SER A  71       8.090  25.209 -15.438  3.00  1.00            
ATOM    519   OG SER A  71       8.437  26.565 -15.671  3.00  1.00            
ATOM    520    C SER A  71       7.534  23.074 -16.505  3.00  1.00            
ATOM    521    O SER A  71       6.565  22.649 -15.879  3.00  1.00            
ATOM    522    N TYR A  72       8.482  22.271 -17.005  1.00  1.00            
ATOM    523   CA TYR A  72       8.413  20.851 -16.871  1.00  1.00            
ATOM    524   CB TYR A  72       7.063  20.279 -17.336  1.00  1.00            
ATOM    525   CG TYR A  72       7.206  18.805 -17.487  1.00  1.00            
ATOM    526  CD1 TYR A  72       7.135  17.964 -16.401  1.00  1.00            
ATOM    527  CD2 TYR A  72       7.407  18.266 -18.738  1.00  1.00            
ATOM    528  CE1 TYR A  72       7.270  16.605 -16.565  1.00  1.00            
ATOM    529  CE2 TYR A  72       7.542  16.909 -18.907  1.00  1.00            
ATOM    530   CZ TYR A  72       7.475  16.075 -17.817  1.00  1.00            
ATOM    531   OH TYR A  72       7.615  14.681 -17.983  1.00  1.00            
ATOM    532    C TYR A  72       9.479  20.328 -17.786  1.00  1.00            
ATOM    533    O TYR A  72       9.563  20.733 -18.945  1.00  1.00            
ATOM    534    N LYS A  73      10.347  19.433 -17.279  4.00  1.00            
ATOM    535   CA LYS A  73      11.416  18.887 -18.069  4.00  1.00            
ATOM    536   CB LYS A  73      12.752  18.962 -17.300  4.00  1.00            
ATOM    537   CG LYS A  73      13.995  18.465 -18.037  4.00  1.00            
ATOM    538   CD LYS A  73      14.087  16.951 -18.194  4.00  1.00            
ATOM    539   CE LYS A  73      15.323  16.525 -18.981  4.00  1.00            
ATOM    540   NZ LYS A  73      16.494  17.301 -18.517  4.00  1.00            
ATOM    541    C LYS A  73      11.053  17.454 -18.309  4.00  1.00            
ATOM    542    O LYS A  73      10.304  16.866 -17.530  4.00  1.00            
ATOM    543    N HIS A  74      11.548  16.853 -19.411  4.00  1.00            
ATOM    544   CA HIS A  74      11.138  15.510 -19.703  4.00  1.00            
ATOM    545  ND1 HIS A  74      10.766  12.882 -21.692  4.00  1.00            
ATOM    546   CG HIS A  74      10.021  14.010 -21.428  4.00  1.00            
ATOM    547   CB HIS A  74      10.610  15.359 -21.140  4.00  1.00            
ATOM    548  NE2 HIS A  74       8.629  12.277 -21.808  4.00  1.00            
ATOM    549  CD2 HIS A  74       8.720  13.623 -21.502  4.00  1.00            
ATOM    550  CE1 HIS A  74       9.884  11.875 -21.912  4.00  1.00            
ATOM    551    C HIS A  74      12.275  14.564 -19.559  4.00  1.00            
ATOM    552    O HIS A  74      13.071  14.386 -20.480  4.00  1.00            
ATOM    553    N ASN A  75      12.380  13.924 -18.383  4.00  1.00            
ATOM    554   CA ASN A  75      13.358  12.893 -18.244  4.00  1.00            
ATOM    555   CB ASN A  75      14.384  13.148 -17.128  4.00  1.00            
ATOM    556   CG ASN A  75      15.559  12.210 -17.361  4.00  1.00            
ATOM    557  OD1 ASN A  75      15.402  10.990 -17.390  4.00  1.00            
ATOM    558  ND2 ASN A  75      16.775  12.792 -17.543  4.00  1.00            
ATOM    559    C ASN A  75      12.564  11.685 -17.875  4.00  1.00            
ATOM    560    O ASN A  75      11.931  11.647 -16.821  4.00  1.00            
ATOM    561    N GLY A  76      12.553  10.660 -18.748  4.00  1.00            
ATOM    562   CA GLY A  76      11.749   9.523 -18.424  4.00  1.00            
ATOM    563    C GLY A  76      12.657   8.368 -18.229  4.00  1.00            
ATOM    564    O GLY A  76      13.191   7.798 -19.180  4.00  1.00            
ATOM    565    N THR A  77      12.838   8.000 -16.952  4.00  1.00            
ATOM    566   CA THR A  77      13.603   6.850 -16.600  4.00  1.00            
ATOM    567   CB THR A  77      14.872   7.165 -15.871  4.00  1.00            
ATOM    568  OG1 THR A  77      15.690   8.018 -16.660  4.00  1.00            
ATOM    569  CG2 THR A  77      15.603   5.841 -15.590  4.00  1.00            
ATOM    570    C THR A  77      12.705   6.129 -15.662  4.00  1.00            
ATOM    571    O THR A  77      11.891   6.748 -14.979  4.00  1.00            
ATOM    572    N GLU A  78      12.796   4.794 -15.623  4.00  1.00            
ATOM    573   CA GLU A  78      11.921   4.090 -14.743  4.00  1.00            
ATOM    574   CB GLU A  78      11.783   2.595 -15.069  4.00  1.00            
ATOM    575   CG GLU A  78      11.264   2.248 -16.459  4.00  1.00            
ATOM    576   CD GLU A  78      11.419   0.738 -16.594  4.00  1.00            
ATOM    577  OE1 GLU A  78      11.670   0.076 -15.552  4.00  1.00            
ATOM    578  OE2 GLU A  78      11.293   0.228 -17.740  4.00  1.00            
ATOM    579    C GLU A  78      12.584   4.038 -13.417  4.00  1.00            
ATOM    580    O GLU A  78      13.795   3.853 -13.320  4.00  1.00            
ATOM    581    N LEU A  79      11.796   4.214 -12.351  4.00  1.00            
ATOM    582   CA LEU A  79      12.352   3.979 -11.062  4.00  1.00            
ATOM    583   CB LEU A  79      12.540   5.239 -10.205  4.00  1.00            
ATOM    584   CG LEU A  79      13.552   6.227 -10.809  4.00  1.00            
ATOM    585  CD1 LEU A  79      13.019   6.851 -12.109  4.00  1.00            
ATOM    586  CD2 LEU A  79      13.999   7.273  -9.777  4.00  1.00            
ATOM    587    C LEU A  79      11.363   3.108 -10.401  4.00  1.00            
ATOM    588    O LEU A  79      10.164   3.378 -10.436  4.00  1.00            
ATOM    589    N THR A  80      11.839   2.020  -9.786  4.00  1.00            
ATOM    590   CA THR A  80      10.869   1.142  -9.234  4.00  1.00            
ATOM    591   CB THR A  80      10.920  -0.239  -9.825  4.00  1.00            
ATOM    592  OG1 THR A  80       9.809  -1.006  -9.385  4.00  1.00            
ATOM    593  CG2 THR A  80      12.238  -0.911  -9.399  4.00  1.00            
ATOM    594    C THR A  80      11.121   1.009  -7.775  4.00  1.00            
ATOM    595    O THR A  80      12.248   1.146  -7.303  4.00  1.00            
ATOM    596    N LEU A  81      10.037   0.771  -7.015  4.00  1.00            
ATOM    597   CA LEU A  81      10.183   0.575  -5.612  4.00  1.00            
ATOM    598   CB LEU A  81       9.639   1.738  -4.759  4.00  1.00            
ATOM    599   CG LEU A  81       9.778   1.552  -3.235  4.00  1.00            
ATOM    600  CD1 LEU A  81       8.747   0.552  -2.686  4.00  1.00            
ATOM    601  CD2 LEU A  81      11.222   1.199  -2.845  4.00  1.00            
ATOM    602    C LEU A  81       9.478  -0.700  -5.251  4.00  1.00            
ATOM    603    O LEU A  81       8.459  -1.054  -5.843  4.00  1.00            
ATOM    604    N ARG A  82      10.039  -1.433  -4.270  4.00  1.00            
ATOM    605   CA ARG A  82       9.494  -2.678  -3.804  4.00  1.00            
ATOM    606   CB ARG A  82      10.611  -3.715  -3.573  4.00  1.00            
ATOM    607   CG ARG A  82      10.173  -5.038  -2.945  4.00  1.00            
ATOM    608   CD ARG A  82      11.369  -5.918  -2.569  4.00  1.00            
ATOM    609   NE ARG A  82      10.848  -7.166  -1.945  4.00  1.00            
ATOM    610   CZ ARG A  82      10.663  -7.225  -0.593  4.00  1.00            
ATOM    611  NH1 ARG A  82      10.930  -6.131   0.180  4.00  1.00            
ATOM    612  NH2 ARG A  82      10.211  -8.375  -0.012  4.00  1.00            
ATOM    613    C ARG A  82       8.864  -2.384  -2.482  4.00  1.00            
ATOM    614    O ARG A  82       9.522  -1.908  -1.558  4.00  1.00            
ATOM    615    N TYR A  83       7.549  -2.645  -2.368  4.00  1.00            
ATOM    616   CA TYR A  83       6.837  -2.408  -1.148  4.00  1.00            
ATOM    617   CB TYR A  83       5.766  -1.304  -1.265  4.00  1.00            
ATOM    618   CG TYR A  83       5.120  -1.170   0.068  4.00  1.00            
ATOM    619  CD1 TYR A  83       5.772  -0.524   1.094  4.00  1.00            
ATOM    620  CD2 TYR A  83       3.868  -1.688   0.294  4.00  1.00            
ATOM    621  CE1 TYR A  83       5.184  -0.402   2.331  4.00  1.00            
ATOM    622  CE2 TYR A  83       3.275  -1.569   1.532  4.00  1.00            
ATOM    623   CZ TYR A  83       3.936  -0.927   2.550  4.00  1.00            
ATOM    624   OH TYR A  83       3.330  -0.805   3.819  4.00  1.00            
ATOM    625    C TYR A  83       6.162  -3.706  -0.860  4.00  1.00            
ATOM    626    O TYR A  83       6.016  -4.551  -1.742  4.00  1.00            
ATOM    627    N SER A  84       5.739  -3.899   0.397  3.00  1.00            
ATOM    628   CA SER A  84       5.202  -5.156   0.807  3.00  1.00            
ATOM    629   CB SER A  84       4.703  -5.128   2.261  3.00  1.00            
ATOM    630   OG SER A  84       3.622  -4.217   2.388  3.00  1.00            
ATOM    631    C SER A  84       4.049  -5.566  -0.061  3.00  1.00            
ATOM    632    O SER A  84       4.051  -6.656  -0.631  3.00  1.00            
ATOM    633    N THR A  85       3.042  -4.692  -0.211  3.00  1.00            
ATOM    634   CA THR A  85       1.850  -5.045  -0.927  3.00  1.00            
ATOM    635   CB THR A  85       0.799  -3.981  -0.805  3.00  1.00            
ATOM    636  OG1 THR A  85      -0.340  -4.312  -1.585  3.00  1.00            
ATOM    637  CG2 THR A  85       1.393  -2.626  -1.206  3.00  1.00            
ATOM    638    C THR A  85       2.118  -5.349  -2.368  3.00  1.00            
ATOM    639    O THR A  85       1.557  -6.306  -2.899  3.00  1.00            
ATOM    640    N GLY A  86       2.977  -4.579  -3.062  4.00  1.00            
ATOM    641   CA GLY A  86       3.144  -4.920  -4.448  4.00  1.00            
ATOM    642    C GLY A  86       4.196  -4.041  -5.040  4.00  1.00            
ATOM    643    O GLY A  86       5.076  -3.540  -4.341  4.00  1.00            
ATOM    644    N THR A  87       4.117  -3.836  -6.369  4.00  1.00            
ATOM    645   CA THR A  87       5.118  -3.085  -7.064  4.00  1.00            
ATOM    646   CB THR A  87       5.425  -3.635  -8.425  4.00  1.00            
ATOM    647  OG1 THR A  87       5.865  -4.982  -8.333  4.00  1.00            
ATOM    648  CG2 THR A  87       6.511  -2.760  -9.072  4.00  1.00            
ATOM    649    C THR A  87       4.631  -1.698  -7.286  4.00  1.00            
ATOM    650    O THR A  87       3.472  -1.465  -7.624  4.00  1.00            
ATOM    651    N VAL A  88       5.538  -0.736  -7.054  4.00  1.00            
ATOM    652   CA VAL A  88       5.277   0.635  -7.345  4.00  1.00            
ATOM    653   CB VAL A  88       5.488   1.527  -6.166  4.00  1.00            
ATOM    654  CG1 VAL A  88       6.860   1.204  -5.564  4.00  1.00            
ATOM    655  CG2 VAL A  88       5.354   2.982  -6.637  4.00  1.00            
ATOM    656    C VAL A  88       6.261   0.991  -8.418  4.00  1.00            
ATOM    657    O VAL A  88       7.470   0.881  -8.223  4.00  1.00            
ATOM    658    N SER A  89       5.762   1.416  -9.597  4.00  1.00            
ATOM    659   CA SER A  89       6.653   1.727 -10.679  4.00  1.00            
ATOM    660   CB SER A  89       6.360   0.944 -11.972  4.00  1.00            
ATOM    661   OG SER A  89       7.284   1.313 -12.986  4.00  1.00            
ATOM    662    C SER A  89       6.470   3.156 -10.996  4.00  1.00            
ATOM    663    O SER A  89       5.411   3.734 -10.753  4.00  1.00            
ATOM    664    N GLY A  90       7.519   3.780 -11.550  4.00  1.00            
ATOM    665   CA GLY A  90       7.336   5.163 -11.805  4.00  1.00            
ATOM    666    C GLY A  90       8.305   5.636 -12.818  4.00  1.00            
ATOM    667    O GLY A  90       9.234   4.933 -13.212  4.00  1.00            
ATOM    668    N PHE A  91       8.074   6.882 -13.264  4.00  1.00            
ATOM    669   CA PHE A  91       8.930   7.494 -14.220  4.00  1.00            
ATOM    670   CB PHE A  91       8.253   7.724 -15.576  4.00  1.00            
ATOM    671   CG PHE A  91       8.055   6.343 -16.099  4.00  1.00            
ATOM    672  CD1 PHE A  91       6.981   5.589 -15.686  4.00  1.00            
ATOM    673  CD2 PHE A  91       8.952   5.796 -16.987  4.00  1.00            
ATOM    674  CE1 PHE A  91       6.797   4.311 -16.159  4.00  1.00            
ATOM    675  CE2 PHE A  91       8.775   4.518 -17.464  4.00  1.00            
ATOM    676   CZ PHE A  91       7.696   3.774 -17.051  4.00  1.00            
ATOM    677    C PHE A  91       9.372   8.799 -13.631  4.00  1.00            
ATOM    678    O PHE A  91       8.713   9.350 -12.750  4.00  1.00            
ATOM    679    N LEU A  92      10.534   9.300 -14.098  4.00  1.00            
ATOM    680   CA LEU A  92      11.148  10.502 -13.597  4.00  1.00            
ATOM    681   CB LEU A  92      12.646  10.579 -13.947  4.00  1.00            
ATOM    682   CG LEU A  92      13.369  11.825 -13.403  4.00  1.00            
ATOM    683  CD1 LEU A  92      13.495  11.761 -11.873  4.00  1.00            
ATOM    684  CD2 LEU A  92      14.717  12.048 -14.109  4.00  1.00            
ATOM    685    C LEU A  92      10.497  11.703 -14.231  4.00  1.00            
ATOM    686    O LEU A  92       9.868  11.602 -15.284  4.00  1.00            
ATOM    687    N SER A  93      10.611  12.879 -13.569  4.00  1.00            
ATOM    688   CA SER A  93      10.099  14.118 -14.101  4.00  1.00            
ATOM    689   CB SER A  93       8.606  14.345 -13.809  4.00  1.00            
ATOM    690   OG SER A  93       8.398  14.463 -12.410  4.00  1.00            
ATOM    691    C SER A  93      10.866  15.235 -13.440  4.00  1.00            
ATOM    692    O SER A  93      11.487  15.035 -12.396  4.00  1.00            
ATOM    693    N GLN A  94      10.873  16.442 -14.052  4.00  1.00            
ATOM    694   CA GLN A  94      11.532  17.589 -13.475  4.00  1.00            
ATOM    695   CB GLN A  94      12.755  18.052 -14.284  4.00  1.00            
ATOM    696   CG GLN A  94      13.461  19.270 -13.688  4.00  1.00            
ATOM    697   CD GLN A  94      14.635  19.607 -14.592  4.00  1.00            
ATOM    698  OE1 GLN A  94      15.272  18.723 -15.165  4.00  1.00            
ATOM    699  NE2 GLN A  94      14.925  20.928 -14.737  4.00  1.00            
ATOM    700    C GLN A  94      10.514  18.692 -13.510  4.00  1.00            
ATOM    701    O GLN A  94       9.888  18.939 -14.541  4.00  1.00            
ATOM    702    N ASP A  95      10.291  19.369 -12.363  4.00  1.00            
ATOM    703   CA ASP A  95       9.302  20.409 -12.346  4.00  1.00            
ATOM    704   CB ASP A  95       7.904  19.918 -11.941  4.00  1.00            
ATOM    705   CG ASP A  95       7.327  19.165 -13.132  4.00  1.00            
ATOM    706  OD1 ASP A  95       7.011  19.835 -14.149  4.00  1.00            
ATOM    707  OD2 ASP A  95       7.188  17.914 -13.040  4.00  1.00            
ATOM    708    C ASP A  95       9.709  21.476 -11.370  4.00  1.00            
ATOM    709    O ASP A  95      10.641  21.293 -10.589  4.00  1.00            
ATOM    710    N ILE A  96       9.032  22.646 -11.426  4.00  1.00            
ATOM    711   CA ILE A  96       9.263  23.702 -10.472  4.00  1.00            
ATOM    712   CB ILE A  96       9.028  25.098 -10.975  4.00  1.00            
ATOM    713  CG1 ILE A  96      10.080  25.489 -12.026  4.00  1.00            
ATOM    714  CG2 ILE A  96       8.996  26.029  -9.749  4.00  1.00            
ATOM    715  CD1 ILE A  96       9.752  26.792 -12.753  4.00  1.00            
ATOM    716    C ILE A  96       8.272  23.465  -9.388  4.00  1.00            
ATOM    717    O ILE A  96       7.096  23.221  -9.655  4.00  1.00            
ATOM    718    N ILE A  97       8.725  23.512  -8.123  4.00  1.00            
ATOM    719   CA ILE A  97       7.810  23.164  -7.087  4.00  1.00            
ATOM    720   CB ILE A  97       8.189  21.895  -6.394  4.00  1.00            
ATOM    721  CG1 ILE A  97       6.966  21.219  -5.760  4.00  1.00            
ATOM    722  CG2 ILE A  97       9.275  22.266  -5.375  4.00  1.00            
ATOM    723  CD1 ILE A  97       7.202  19.736  -5.482  4.00  1.00            
ATOM    724    C ILE A  97       7.776  24.238  -6.074  4.00  1.00            
ATOM    725    O ILE A  97       8.760  24.936  -5.838  4.00  1.00            
ATOM    726    N THR A  98       6.600  24.416  -5.459  4.00  1.00            
ATOM    727   CA THR A  98       6.552  25.416  -4.458  4.00  1.00            
ATOM    728   CB THR A  98       5.490  26.459  -4.681  4.00  1.00            
ATOM    729  OG1 THR A  98       5.603  27.480  -3.700  4.00  1.00            
ATOM    730  CG2 THR A  98       4.098  25.808  -4.629  4.00  1.00            
ATOM    731    C THR A  98       6.308  24.764  -3.138  4.00  1.00            
ATOM    732    O THR A  98       5.333  24.038  -2.945  4.00  1.00            
ATOM    733    N VAL A  99       7.237  24.993  -2.193  4.00  1.00            
ATOM    734   CA VAL A  99       7.093  24.490  -0.866  4.00  1.00            
ATOM    735   CB VAL A  99       8.317  23.771  -0.378  4.00  1.00            
ATOM    736  CG1 VAL A  99       8.108  23.367   1.091  4.00  1.00            
ATOM    737  CG2 VAL A  99       8.596  22.588  -1.319  4.00  1.00            
ATOM    738    C VAL A  99       6.935  25.689  -0.003  4.00  1.00            
ATOM    739    O VAL A  99       7.910  26.387   0.273  4.00  1.00            
ATOM    740    N GLY A 100       5.696  25.945   0.461  3.00  1.00            
ATOM    741   CA GLY A 100       5.459  27.105   1.267  3.00  1.00            
ATOM    742    C GLY A 100       5.940  28.265   0.451  3.00  1.00            
ATOM    743    O GLY A 100       5.546  28.444  -0.702  3.00  1.00            
ATOM    744    N GLY A 101       6.812  29.092   1.056  3.00  1.00            
ATOM    745   CA GLY A 101       7.385  30.229   0.399  3.00  1.00            
ATOM    746    C GLY A 101       8.323  29.817  -0.694  3.00  1.00            
ATOM    747    O GLY A 101       8.333  30.415  -1.770  3.00  1.00            
ATOM    748    N ILE A 102       9.130  28.769  -0.446  4.00  1.00            
ATOM    749   CA ILE A 102      10.210  28.422  -1.332  4.00  1.00            
ATOM    750   CB ILE A 102      11.198  27.473  -0.715  4.00  1.00            
ATOM    751  CG1 ILE A 102      11.798  28.098   0.557  4.00  1.00            
ATOM    752  CG2 ILE A 102      12.251  27.123  -1.780  4.00  1.00            
ATOM    753  CD1 ILE A 102      12.503  29.432   0.310  4.00  1.00            
ATOM    754    C ILE A 102       9.738  27.828  -2.611  4.00  1.00            
ATOM    755    O ILE A 102       8.807  27.029  -2.647  4.00  1.00            
ATOM    756    N THR A 103      10.375  28.254  -3.719  4.00  1.00            
ATOM    757   CA THR A 103      10.099  27.675  -4.997  4.00  1.00            
ATOM    758   CB THR A 103       9.776  28.673  -6.070  4.00  1.00            
ATOM    759  OG1 THR A 103       9.377  28.002  -7.256  4.00  1.00            
ATOM    760  CG2 THR A 103      11.022  29.534  -6.340  4.00  1.00            
ATOM    761    C THR A 103      11.348  26.993  -5.393  4.00  1.00            
ATOM    762    O THR A 103      12.441  27.509  -5.162  4.00  1.00            
ATOM    763    N VAL A 104      11.235  25.789  -5.974  4.00  1.00            
ATOM    764   CA VAL A 104      12.475  25.184  -6.308  4.00  1.00            
ATOM    765   CB VAL A 104      13.044  24.287  -5.248  4.00  1.00            
ATOM    766  CG1 VAL A 104      13.353  25.134  -4.003  4.00  1.00            
ATOM    767  CG2 VAL A 104      12.071  23.123  -5.005  4.00  1.00            
ATOM    768    C VAL A 104      12.346  24.383  -7.548  4.00  1.00            
ATOM    769    O VAL A 104      11.255  24.167  -8.068  4.00  1.00            
ATOM    770    N THR A 105      13.502  23.955  -8.079  4.00  1.00            
ATOM    771   CA THR A 105      13.465  23.103  -9.218  4.00  1.00            
ATOM    772   CB THR A 105      14.589  23.326 -10.190  4.00  1.00            
ATOM    773  OG1 THR A 105      14.391  22.555 -11.365  4.00  1.00            
ATOM    774  CG2 THR A 105      15.914  22.940  -9.513  4.00  1.00            
ATOM    775    C THR A 105      13.581  21.727  -8.658  4.00  1.00            
ATOM    776    O THR A 105      14.379  21.487  -7.752  4.00  1.00            
ATOM    777    N GLN A 106      12.766  20.773  -9.150  4.00  1.00            
ATOM    778   CA GLN A 106      12.857  19.502  -8.506  4.00  1.00            
ATOM    779   CB GLN A 106      11.740  19.236  -7.486  4.00  1.00            
ATOM    780   CG GLN A 106      11.781  20.156  -6.266  4.00  1.00            
ATOM    781   CD GLN A 106      10.769  19.626  -5.257  4.00  1.00            
ATOM    782  OE1 GLN A 106      10.009  18.706  -5.547  4.00  1.00            
ATOM    783  NE2 GLN A 106      10.761  20.221  -4.036  4.00  1.00            
ATOM    784    C GLN A 106      12.817  18.371  -9.482  4.00  1.00            
ATOM    785    O GLN A 106      12.369  18.511 -10.619  4.00  1.00            
ATOM    786    N MET A 107      13.336  17.210  -9.022  4.00  1.00            
ATOM    787   CA MET A 107      13.307  15.958  -9.724  4.00  1.00            
ATOM    788   CB MET A 107      14.573  15.100  -9.542  4.00  1.00            
ATOM    789   CG MET A 107      15.786  15.605 -10.327  4.00  1.00            
ATOM    790   SD MET A 107      15.767  15.168 -12.094  4.00  1.00            
ATOM    791   CE MET A 107      16.381  13.479 -11.827  4.00  1.00            
ATOM    792    C MET A 107      12.168  15.209  -9.108  4.00  1.00            
ATOM    793    O MET A 107      11.847  15.425  -7.939  4.00  1.00            
ATOM    794    N PHE A 108      11.497  14.321  -9.869  4.00  1.00            
ATOM    795   CA PHE A 108      10.365  13.687  -9.259  4.00  1.00            
ATOM    796   CB PHE A 108       9.002  14.255  -9.698  4.00  1.00            
ATOM    797   CG PHE A 108       8.918  15.707  -9.381  4.00  1.00            
ATOM    798  CD1 PHE A 108       8.451  16.140  -8.160  4.00  1.00            
ATOM    799  CD2 PHE A 108       9.300  16.640 -10.317  4.00  1.00            
ATOM    800  CE1 PHE A 108       8.373  17.485  -7.880  4.00  1.00            
ATOM    801  CE2 PHE A 108       9.223  17.985 -10.042  4.00  1.00            
ATOM    802   CZ PHE A 108       8.757  18.411  -8.823  4.00  1.00            
ATOM    803    C PHE A 108      10.301  12.266  -9.650  4.00  1.00            
ATOM    804    O PHE A 108      11.158  11.732 -10.353  4.00  1.00            
ATOM    805    N GLY A 109       9.251  11.616  -9.130  4.00  1.00            
ATOM    806   CA GLY A 109       8.986  10.275  -9.499  4.00  1.00            
ATOM    807    C GLY A 109       7.494  10.178  -9.683  4.00  1.00            
ATOM    808    O GLY A 109       6.760   9.983  -8.715  4.00  1.00            
ATOM    809    N GLU A 110       7.005  10.301 -10.940  4.00  1.00            
ATOM    810   CA GLU A 110       5.592  10.184 -11.208  4.00  1.00            
ATOM    811   CB GLU A 110       5.191  10.550 -12.647  4.00  1.00            
ATOM    812   CG GLU A 110       5.853   9.644 -13.686  4.00  1.00            
ATOM    813   CD GLU A 110       5.075   9.765 -14.988  4.00  1.00            
ATOM    814  OE1 GLU A 110       4.717  10.910 -15.369  4.00  1.00            
ATOM    815  OE2 GLU A 110       4.815   8.699 -15.611  4.00  1.00            
ATOM    816    C GLU A 110       5.295   8.702 -11.028  4.00  1.00            
ATOM    817    O GLU A 110       6.158   7.876 -11.321  4.00  1.00            
ATOM    818    N VAL A 111       4.092   8.301 -10.532  4.00  1.00            
ATOM    819   CA VAL A 111       3.844   6.894 -10.279  4.00  1.00            
ATOM    820   CB VAL A 111       3.569   6.557  -8.837  4.00  1.00            
ATOM    821  CG1 VAL A 111       2.337   7.331  -8.331  4.00  1.00            
ATOM    822  CG2 VAL A 111       3.396   5.031  -8.751  4.00  1.00            
ATOM    823    C VAL A 111       2.715   6.342 -11.091  4.00  1.00            
ATOM    824    O VAL A 111       1.545   6.625 -10.848  4.00  1.00            
ATOM    825    N THR A 112       3.052   5.513 -12.097  4.00  1.00            
ATOM    826   CA THR A 112       2.042   4.912 -12.917  4.00  1.00            
ATOM    827   CB THR A 112       2.606   4.253 -14.145  4.00  1.00            
ATOM    828  OG1 THR A 112       3.456   3.176 -13.780  4.00  1.00            
ATOM    829  CG2 THR A 112       3.398   5.300 -14.947  4.00  1.00            
ATOM    830    C THR A 112       1.270   3.846 -12.186  4.00  1.00            
ATOM    831    O THR A 112       0.041   3.894 -12.154  4.00  1.00            
ATOM    832    N GLU A 113       1.951   2.854 -11.560  4.00  1.00            
ATOM    833   CA GLU A 113       1.176   1.795 -10.960  4.00  1.00            
ATOM    834   CB GLU A 113       1.051   0.530 -11.827  4.00  1.00            
ATOM    835   CG GLU A 113       2.368  -0.145 -12.204  4.00  1.00            
ATOM    836   CD GLU A 113       2.007  -1.297 -13.135  4.00  1.00            
ATOM    837  OE1 GLU A 113       1.053  -2.049 -12.800  4.00  1.00            
ATOM    838  OE2 GLU A 113       2.666  -1.432 -14.201  4.00  1.00            
ATOM    839    C GLU A 113       1.711   1.428  -9.621  4.00  1.00            
ATOM    840    O GLU A 113       2.918   1.306  -9.415  4.00  1.00            
ATOM    841    N MET A 114       0.780   1.275  -8.659  1.00  1.00            
ATOM    842   CA MET A 114       1.097   0.823  -7.345  1.00  1.00            
ATOM    843   CB MET A 114       1.196   1.901  -6.254  1.00  1.00            
ATOM    844   CG MET A 114       2.299   2.944  -6.453  1.00  1.00            
ATOM    845   SD MET A 114       2.330   4.188  -5.124  1.00  1.00            
ATOM    846   CE MET A 114       3.637   5.237  -5.821  1.00  1.00            
ATOM    847    C MET A 114      -0.041  -0.058  -6.958  1.00  1.00            
ATOM    848    O MET A 114      -0.996  -0.250  -7.704  1.00  1.00            
ATOM    849    N PRO A 115       0.102  -0.642  -5.825  1.00  1.00            
ATOM    850   CA PRO A 115      -0.921  -1.512  -5.334  1.00  1.00            
ATOM    851   CD PRO A 115       1.424  -1.049  -5.376  1.00  1.00            
ATOM    852   CB PRO A 115      -0.238  -2.488  -4.377  1.00  1.00            
ATOM    853   CG PRO A 115       1.146  -1.868  -4.118  1.00  1.00            
ATOM    854    C PRO A 115      -2.040  -0.731  -4.713  1.00  1.00            
ATOM    855    O PRO A 115      -1.821   0.408  -4.299  1.00  1.00            
ATOM    856    N ALA A 116      -3.234  -1.336  -4.665  2.00  1.00            
ATOM    857   CA ALA A 116      -4.429  -0.745  -4.138  2.00  1.00            
ATOM    858   CB ALA A 116      -5.653  -1.650  -4.350  2.00  1.00            
ATOM    859    C ALA A 116      -4.334  -0.509  -2.668  2.00  1.00            
ATOM    860    O ALA A 116      -4.757   0.533  -2.170  2.00  1.00            
ATOM    861    N LEU A 117      -3.749  -1.470  -1.938  2.00  1.00            
ATOM    862   CA LEU A 117      -3.969  -1.469  -0.526  2.00  1.00            
ATOM    863   CB LEU A 117      -3.561  -2.794   0.138  2.00  1.00            
ATOM    864   CG LEU A 117      -4.439  -3.969  -0.327  2.00  1.00            
ATOM    865  CD1 LEU A 117      -4.194  -4.287  -1.811  2.00  1.00            
ATOM    866  CD2 LEU A 117      -4.294  -5.189   0.596  2.00  1.00            
ATOM    867    C LEU A 117      -3.471  -0.331   0.331  2.00  1.00            
ATOM    868    O LEU A 117      -4.318   0.347   0.907  2.00  1.00            
ATOM    869    N PRO A 118      -2.213  -0.019   0.484  2.00  1.00            
ATOM    870   CA PRO A 118      -1.886   1.039   1.415  2.00  1.00            
ATOM    871   CD PRO A 118      -1.143  -0.991   0.369  2.00  1.00            
ATOM    872   CB PRO A 118      -0.411   0.834   1.786  2.00  1.00            
ATOM    873   CG PRO A 118       0.112  -0.203   0.770  2.00  1.00            
ATOM    874    C PRO A 118      -2.226   2.424   0.951  2.00  1.00            
ATOM    875    O PRO A 118      -2.634   3.249   1.768  2.00  1.00            
ATOM    876    N PHE A 119      -2.058   2.695  -0.353  2.00  1.00            
ATOM    877   CA PHE A 119      -2.236   4.003  -0.914  2.00  1.00            
ATOM    878   CB PHE A 119      -1.660   4.130  -2.332  2.00  1.00            
ATOM    879   CG PHE A 119      -0.180   4.166  -2.196  2.00  1.00            
ATOM    880  CD1 PHE A 119       0.549   3.010  -2.033  2.00  1.00            
ATOM    881  CD2 PHE A 119       0.478   5.374  -2.232  2.00  1.00            
ATOM    882  CE1 PHE A 119       1.919   3.063  -1.911  2.00  1.00            
ATOM    883  CE2 PHE A 119       1.845   5.433  -2.110  2.00  1.00            
ATOM    884   CZ PHE A 119       2.566   4.274  -1.948  2.00  1.00            
ATOM    885    C PHE A 119      -3.654   4.449  -0.983  2.00  1.00            
ATOM    886    O PHE A 119      -3.933   5.622  -0.738  2.00  1.00            
ATOM    887    N MET A 120      -4.580   3.532  -1.323  3.00  1.00            
ATOM    888   CA MET A 120      -5.942   3.931  -1.524  3.00  1.00            
ATOM    889   CB MET A 120      -6.880   2.751  -1.835  3.00  1.00            
ATOM    890   CG MET A 120      -7.057   1.773  -0.672  3.00  1.00            
ATOM    891   SD MET A 120      -8.207   0.408  -1.015  3.00  1.00            
ATOM    892   CE MET A 120      -9.667   1.486  -1.108  3.00  1.00            
ATOM    893    C MET A 120      -6.390   4.543  -0.244  3.00  1.00            
ATOM    894    O MET A 120      -7.073   5.565  -0.248  3.00  1.00            
ATOM    895    N LEU A 121      -6.000   3.946   0.897  3.00  1.00            
ATOM    896   CA LEU A 121      -6.382   4.591   2.112  3.00  1.00            
ATOM    897   CB LEU A 121      -6.551   3.660   3.329  3.00  1.00            
ATOM    898   CG LEU A 121      -7.784   2.739   3.256  3.00  1.00            
ATOM    899  CD1 LEU A 121      -7.917   1.890   4.532  3.00  1.00            
ATOM    900  CD2 LEU A 121      -9.062   3.535   2.940  3.00  1.00            
ATOM    901    C LEU A 121      -5.332   5.574   2.466  3.00  1.00            
ATOM    902    O LEU A 121      -4.478   5.328   3.315  3.00  1.00            
ATOM    903    N ALA A 122      -5.380   6.731   1.791  1.00  1.00            
ATOM    904   CA ALA A 122      -4.498   7.799   2.120  1.00  1.00            
ATOM    905   CB ALA A 122      -3.242   7.864   1.234  1.00  1.00            
ATOM    906    C ALA A 122      -5.292   9.028   1.825  1.00  1.00            
ATOM    907    O ALA A 122      -5.900   9.136   0.761  1.00  1.00            
ATOM    908    N GLU A 123      -5.333   9.988   2.767  1.00  1.00            
ATOM    909   CA GLU A 123      -6.003  11.213   2.451  1.00  1.00            
ATOM    910   CB GLU A 123      -6.092  12.225   3.605  1.00  1.00            
ATOM    911   CG GLU A 123      -6.660  13.580   3.175  1.00  1.00            
ATOM    912   CD GLU A 123      -8.168  13.465   3.013  1.00  1.00            
ATOM    913  OE1 GLU A 123      -8.741  12.445   3.479  1.00  1.00            
ATOM    914  OE2 GLU A 123      -8.766  14.402   2.417  1.00  1.00            
ATOM    915    C GLU A 123      -5.146  11.819   1.391  1.00  1.00            
ATOM    916    O GLU A 123      -5.610  12.534   0.505  1.00  1.00            
ATOM    917    N PHE A 124      -3.846  11.484   1.475  1.00  1.00            
ATOM    918   CA PHE A 124      -2.800  12.095   0.718  1.00  1.00            
ATOM    919   CB PHE A 124      -1.433  12.034   1.430  1.00  1.00            
ATOM    920   CG PHE A 124      -1.045  10.602   1.587  1.00  1.00            
ATOM    921  CD1 PHE A 124      -0.436   9.931   0.551  1.00  1.00            
ATOM    922  CD2 PHE A 124      -1.283   9.932   2.764  1.00  1.00            
ATOM    923  CE1 PHE A 124      -0.074   8.612   0.687  1.00  1.00            
ATOM    924  CE2 PHE A 124      -0.924   8.613   2.905  1.00  1.00            
ATOM    925   CZ PHE A 124      -0.318   7.949   1.866  1.00  1.00            
ATOM    926    C PHE A 124      -2.593  11.639  -0.659  1.00  1.00            
ATOM    927    O PHE A 124      -3.003  10.563  -1.089  1.00  1.00            
ATOM    928    N ASP A 125      -1.912  12.554  -1.369  1.00  1.00            
ATOM    929   CA ASP A 125      -1.521  12.419  -2.722  1.00  1.00            
ATOM    930   CB ASP A 125      -1.521  13.756  -3.485  1.00  1.00            
ATOM    931   CG ASP A 125      -2.969  14.191  -3.649  1.00  1.00            
ATOM    932  OD1 ASP A 125      -3.870  13.353  -3.385  1.00  1.00            
ATOM    933  OD2 ASP A 125      -3.192  15.370  -4.035  1.00  1.00            
ATOM    934    C ASP A 125      -0.122  11.904  -2.747  1.00  1.00            
ATOM    935    O ASP A 125       0.124  10.716  -2.550  1.00  1.00            
ATOM    936    N GLY A 126       0.837  12.817  -2.990  4.00  1.00            
ATOM    937   CA GLY A 126       2.198  12.422  -3.175  4.00  1.00            
ATOM    938    C GLY A 126       2.960  12.339  -1.904  4.00  1.00            
ATOM    939    O GLY A 126       2.455  12.614  -0.817  4.00  1.00            
ATOM    940    N VAL A 127       4.239  11.941  -2.057  4.00  1.00            
ATOM    941   CA VAL A 127       5.136  11.798  -0.958  4.00  1.00            
ATOM    942   CB VAL A 127       5.649  10.396  -0.798  4.00  1.00            
ATOM    943  CG1 VAL A 127       6.670  10.374   0.353  4.00  1.00            
ATOM    944  CG2 VAL A 127       4.449   9.458  -0.599  4.00  1.00            
ATOM    945    C VAL A 127       6.323  12.665  -1.243  4.00  1.00            
ATOM    946    O VAL A 127       6.763  12.774  -2.386  4.00  1.00            
ATOM    947    N VAL A 128       6.849  13.334  -0.198  4.00  1.00            
ATOM    948   CA VAL A 128       8.040  14.126  -0.325  4.00  1.00            
ATOM    949   CB VAL A 128       7.895  15.547   0.127  4.00  1.00            
ATOM    950  CG1 VAL A 128       9.282  16.214   0.088  4.00  1.00            
ATOM    951  CG2 VAL A 128       6.848  16.233  -0.766  4.00  1.00            
ATOM    952    C VAL A 128       9.004  13.488   0.584  4.00  1.00            
ATOM    953    O VAL A 128       8.624  12.982   1.637  4.00  1.00            
ATOM    954    N GLY A 129      10.286  13.483   0.208  4.00  1.00            
ATOM    955   CA GLY A 129      11.150  12.790   1.095  4.00  1.00            
ATOM    956    C GLY A 129      12.085  13.746   1.714  4.00  1.00            
ATOM    957    O GLY A 129      12.916  14.358   1.046  4.00  1.00            
ATOM    958    N MET A 130      11.954  13.887   3.038  1.00  1.00            
ATOM    959   CA MET A 130      12.911  14.658   3.747  1.00  1.00            
ATOM    960   CB MET A 130      12.340  15.318   5.013  1.00  1.00            
ATOM    961   CG MET A 130      11.195  16.299   4.747  1.00  1.00            
ATOM    962   SD MET A 130      11.671  17.800   3.843  1.00  1.00            
ATOM    963   CE MET A 130      11.855  16.966   2.242  1.00  1.00            
ATOM    964    C MET A 130      13.844  13.593   4.209  1.00  1.00            
ATOM    965    O MET A 130      13.601  12.938   5.222  1.00  1.00            
ATOM    966    N GLY A 131      14.935  13.375   3.457  1.00  1.00            
ATOM    967   CA GLY A 131      15.835  12.314   3.788  1.00  1.00            
ATOM    968    C GLY A 131      17.152  12.724   3.250  1.00  1.00            
ATOM    969    O GLY A 131      17.372  13.897   2.957  1.00  1.00            
ATOM    970    N PHE A 132      18.080  11.768   3.099  1.00  1.00            
ATOM    971   CA PHE A 132      19.335  12.237   2.620  1.00  1.00            
ATOM    972   CB PHE A 132      20.507  12.006   3.593  1.00  1.00            
ATOM    973   CG PHE A 132      21.616  12.913   3.169  1.00  1.00            
ATOM    974  CD1 PHE A 132      21.519  14.266   3.410  1.00  1.00            
ATOM    975  CD2 PHE A 132      22.749  12.427   2.558  1.00  1.00            
ATOM    976  CE1 PHE A 132      22.527  15.125   3.035  1.00  1.00            
ATOM    977  CE2 PHE A 132      23.759  13.282   2.183  1.00  1.00            
ATOM    978   CZ PHE A 132      23.650  14.632   2.418  1.00  1.00            
ATOM    979    C PHE A 132      19.650  11.563   1.305  1.00  1.00            
ATOM    980    O PHE A 132      18.991  10.604   0.908  1.00  1.00            
ATOM    981    N ILE A 133      20.688  12.060   0.597  2.00  1.00            
ATOM    982   CA ILE A 133      21.041  11.665  -0.748  2.00  1.00            
ATOM    983   CB ILE A 133      22.203  12.435  -1.308  2.00  1.00            
ATOM    984  CG1 ILE A 133      23.484  12.133  -0.511  2.00  1.00            
ATOM    985  CG2 ILE A 133      21.823  13.924  -1.338  2.00  1.00            
ATOM    986  CD1 ILE A 133      24.755  12.671  -1.165  2.00  1.00            
ATOM    987    C ILE A 133      21.417  10.216  -0.860  2.00  1.00            
ATOM    988    O ILE A 133      21.022   9.565  -1.826  2.00  1.00            
ATOM    989    N GLU A 134      22.180   9.662   0.106  2.00  1.00            
ATOM    990   CA GLU A 134      22.649   8.304  -0.020  2.00  1.00            
ATOM    991   CB GLU A 134      23.428   7.819   1.211  2.00  1.00            
ATOM    992   CG GLU A 134      23.821   6.345   1.127  2.00  1.00            
ATOM    993   CD GLU A 134      24.717   6.160  -0.089  2.00  1.00            
ATOM    994  OE1 GLU A 134      25.780   6.833  -0.152  2.00  1.00            
ATOM    995  OE2 GLU A 134      24.346   5.340  -0.972  2.00  1.00            
ATOM    996    C GLU A 134      21.458   7.418  -0.193  2.00  1.00            
ATOM    997    O GLU A 134      21.487   6.497  -1.007  2.00  1.00            
ATOM    998    N GLN A 135      20.365   7.673   0.551  2.00  1.00            
ATOM    999   CA GLN A 135      19.217   6.844   0.334  2.00  1.00            
ATOM   1000   CB GLN A 135      18.416   6.564   1.618  2.00  1.00            
ATOM   1001   CG GLN A 135      19.245   5.914   2.731  2.00  1.00            
ATOM   1002   CD GLN A 135      20.047   7.012   3.424  2.00  1.00            
ATOM   1003  OE1 GLN A 135      19.696   8.189   3.362  2.00  1.00            
ATOM   1004  NE2 GLN A 135      21.157   6.619   4.106  2.00  1.00            
ATOM   1005    C GLN A 135      18.309   7.588  -0.594  2.00  1.00            
ATOM   1006    O GLN A 135      17.487   8.393  -0.162  2.00  1.00            
ATOM   1007    N ALA A 136      18.460   7.338  -1.908  1.00  1.00            
ATOM   1008   CA ALA A 136      17.614   7.901  -2.923  1.00  1.00            
ATOM   1009   CB ALA A 136      18.253   9.079  -3.680  1.00  1.00            
ATOM   1010    C ALA A 136      17.478   6.771  -3.894  1.00  1.00            
ATOM   1011    O ALA A 136      18.372   5.934  -4.006  1.00  1.00            
ATOM   1012    N ILE A 137      16.347   6.696  -4.615  2.00  1.00            
ATOM   1013   CA ILE A 137      16.144   5.557  -5.457  2.00  1.00            
ATOM   1014   CB ILE A 137      14.740   5.507  -6.027  2.00  1.00            
ATOM   1015  CG1 ILE A 137      14.437   4.171  -6.746  2.00  1.00            
ATOM   1016  CG2 ILE A 137      14.520   6.755  -6.898  2.00  1.00            
ATOM   1017  CD1 ILE A 137      15.152   3.961  -8.084  2.00  1.00            
ATOM   1018    C ILE A 137      17.136   5.507  -6.575  2.00  1.00            
ATOM   1019    O ILE A 137      17.788   4.484  -6.772  2.00  1.00            
ATOM   1020    N GLY A 138      17.300   6.607  -7.331  2.00  1.00            
ATOM   1021   CA GLY A 138      18.224   6.544  -8.423  2.00  1.00            
ATOM   1022    C GLY A 138      19.204   7.623  -8.168  2.00  1.00            
ATOM   1023    O GLY A 138      19.574   8.369  -9.074  2.00  1.00            
ATOM   1024    N ARG A 139      19.667   7.697  -6.906  2.00  1.00            
ATOM   1025   CA ARG A 139      20.595   8.711  -6.526  2.00  1.00            
ATOM   1026   CB ARG A 139      21.949   8.560  -7.245  2.00  1.00            
ATOM   1027   CG ARG A 139      23.100   9.374  -6.646  2.00  1.00            
ATOM   1028   CD ARG A 139      23.450  10.646  -7.426  2.00  1.00            
ATOM   1029   NE ARG A 139      24.595  11.287  -6.719  2.00  1.00            
ATOM   1030   CZ ARG A 139      25.374  12.218  -7.349  2.00  1.00            
ATOM   1031  NH1 ARG A 139      25.116  12.579  -8.640  2.00  1.00            
ATOM   1032  NH2 ARG A 139      26.414  12.797  -6.681  2.00  1.00            
ATOM   1033    C ARG A 139      19.948  10.005  -6.915  2.00  1.00            
ATOM   1034    O ARG A 139      20.618  10.934  -7.361  2.00  1.00            
ATOM   1035    N VAL A 140      18.611  10.074  -6.748  1.00  1.00            
ATOM   1036   CA VAL A 140      17.855  11.240  -7.092  1.00  1.00            
ATOM   1037   CB VAL A 140      16.369  11.086  -6.970  1.00  1.00            
ATOM   1038  CG1 VAL A 140      16.002  10.956  -5.480  1.00  1.00            
ATOM   1039  CG2 VAL A 140      15.698  12.269  -7.681  1.00  1.00            
ATOM   1040    C VAL A 140      18.280  12.322  -6.135  1.00  1.00            
ATOM   1041    O VAL A 140      18.752  12.025  -5.039  1.00  1.00            
ATOM   1042    N THR A 141      18.178  13.597  -6.550  1.00  1.00            
ATOM   1043   CA THR A 141      18.538  14.663  -5.660  1.00  1.00            
ATOM   1044   CB THR A 141      18.955  15.938  -6.334  1.00  1.00            
ATOM   1045  OG1 THR A 141      17.869  16.479  -7.065  1.00  1.00            
ATOM   1046  CG2 THR A 141      20.133  15.629  -7.271  1.00  1.00            
ATOM   1047    C THR A 141      17.296  14.970  -4.880  1.00  1.00            
ATOM   1048    O THR A 141      16.218  15.128  -5.440  1.00  1.00            
ATOM   1049    N PRO A 142      17.427  15.041  -3.591  1.00  1.00            
ATOM   1050   CA PRO A 142      16.280  15.338  -2.779  1.00  1.00            
ATOM   1051   CD PRO A 142      18.346  14.130  -2.910  1.00  1.00            
ATOM   1052   CB PRO A 142      16.599  14.810  -1.382  1.00  1.00            
ATOM   1053   CG PRO A 142      17.625  13.690  -1.632  1.00  1.00            
ATOM   1054    C PRO A 142      15.921  16.783  -2.795  1.00  1.00            
ATOM   1055    O PRO A 142      16.745  17.606  -3.193  1.00  1.00            
ATOM   1056    N ILE A 143      14.684  17.104  -2.362  2.00  1.00            
ATOM   1057   CA ILE A 143      14.168  18.433  -2.351  2.00  1.00            
ATOM   1058   CB ILE A 143      12.763  18.520  -1.825  2.00  1.00            
ATOM   1059  CG1 ILE A 143      11.805  17.665  -2.660  2.00  1.00            
ATOM   1060  CG2 ILE A 143      12.396  20.006  -1.701  2.00  1.00            
ATOM   1061  CD1 ILE A 143      12.029  16.176  -2.416  2.00  1.00            
ATOM   1062    C ILE A 143      14.912  19.292  -1.399  2.00  1.00            
ATOM   1063    O ILE A 143      15.331  20.401  -1.728  2.00  1.00            
ATOM   1064    N PHE A 144      15.099  18.782  -0.177  2.00  1.00            
ATOM   1065   CA PHE A 144      15.727  19.585   0.812  2.00  1.00            
ATOM   1066   CB PHE A 144      15.859  18.873   2.171  2.00  1.00            
ATOM   1067   CG PHE A 144      16.524  19.809   3.122  2.00  1.00            
ATOM   1068  CD1 PHE A 144      15.800  20.769   3.789  2.00  1.00            
ATOM   1069  CD2 PHE A 144      17.878  19.715   3.348  2.00  1.00            
ATOM   1070  CE1 PHE A 144      16.423  21.630   4.666  2.00  1.00            
ATOM   1071  CE2 PHE A 144      18.502  20.569   4.221  2.00  1.00            
ATOM   1072   CZ PHE A 144      17.777  21.531   4.880  2.00  1.00            
ATOM   1073    C PHE A 144      17.105  19.860   0.291  2.00  1.00            
ATOM   1074    O PHE A 144      17.653  20.947   0.466  2.00  1.00            
ATOM   1075    N ASP A 145      17.701  18.860  -0.378  2.00  1.00            
ATOM   1076   CA ASP A 145      19.018  19.016  -0.917  2.00  1.00            
ATOM   1077   CB ASP A 145      19.554  17.732  -1.564  2.00  1.00            
ATOM   1078   CG ASP A 145      20.001  16.830  -0.423  2.00  1.00            
ATOM   1079  OD1 ASP A 145      21.034  17.157   0.218  2.00  1.00            
ATOM   1080  OD2 ASP A 145      19.303  15.812  -0.165  2.00  1.00            
ATOM   1081    C ASP A 145      19.018  20.114  -1.937  2.00  1.00            
ATOM   1082    O ASP A 145      20.015  20.822  -2.049  2.00  1.00            
ATOM   1083    N ASN A 146      17.950  20.263  -2.754  2.00  1.00            
ATOM   1084   CA ASN A 146      17.929  21.359  -3.695  2.00  1.00            
ATOM   1085   CB ASN A 146      16.866  21.245  -4.816  2.00  1.00            
ATOM   1086   CG ASN A 146      15.445  21.381  -4.280  2.00  1.00            
ATOM   1087  OD1 ASN A 146      15.059  22.417  -3.742  2.00  1.00            
ATOM   1088  ND2 ASN A 146      14.628  20.310  -4.467  2.00  1.00            
ATOM   1089    C ASN A 146      17.693  22.643  -2.940  2.00  1.00            
ATOM   1090    O ASN A 146      18.233  23.684  -3.309  2.00  1.00            
ATOM   1091    N ILE A 147      16.866  22.620  -1.865  2.00  1.00            
ATOM   1092   CA ILE A 147      16.562  23.854  -1.178  2.00  1.00            
ATOM   1093   CB ILE A 147      15.428  23.741  -0.185  2.00  1.00            
ATOM   1094  CG1 ILE A 147      14.881  25.140   0.148  2.00  1.00            
ATOM   1095  CG2 ILE A 147      15.880  22.946   1.050  2.00  1.00            
ATOM   1096  CD1 ILE A 147      13.510  25.115   0.825  2.00  1.00            
ATOM   1097    C ILE A 147      17.793  24.377  -0.536  2.00  1.00            
ATOM   1098    O ILE A 147      18.131  25.551  -0.691  2.00  1.00            
ATOM   1099    N ILE A 148      18.511  23.514   0.201  2.00  1.00            
ATOM   1100   CA ILE A 148      19.803  23.928   0.637  2.00  1.00            
ATOM   1101   CB ILE A 148      20.463  22.948   1.560  2.00  1.00            
ATOM   1102  CG1 ILE A 148      20.607  21.580   0.879  2.00  1.00            
ATOM   1103  CG2 ILE A 148      19.667  22.923   2.876  2.00  1.00            
ATOM   1104  CD1 ILE A 148      21.440  20.594   1.685  2.00  1.00            
ATOM   1105    C ILE A 148      20.498  23.989  -0.690  2.00  1.00            
ATOM   1106    O ILE A 148      20.075  23.301  -1.613  2.00  1.00            
ATOM   1107    N SER A 149      21.521  24.843  -0.860  2.00  1.00            
ATOM   1108   CA SER A 149      22.179  25.047  -2.131  2.00  1.00            
ATOM   1109   CB SER A 149      22.392  23.766  -2.966  2.00  1.00            
ATOM   1110   OG SER A 149      23.227  22.856  -2.267  2.00  1.00            
ATOM   1111    C SER A 149      21.377  26.011  -2.942  2.00  1.00            
ATOM   1112    O SER A 149      21.903  26.625  -3.868  2.00  1.00            
ATOM   1113    N GLN A 150      20.086  26.199  -2.615  2.00  1.00            
ATOM   1114   CA GLN A 150      19.378  27.258  -3.268  2.00  1.00            
ATOM   1115   CB GLN A 150      17.867  27.223  -2.993  2.00  1.00            
ATOM   1116   CG GLN A 150      17.061  27.957  -4.067  2.00  1.00            
ATOM   1117   CD GLN A 150      17.162  27.113  -5.332  2.00  1.00            
ATOM   1118  OE1 GLN A 150      16.929  25.905  -5.307  2.00  1.00            
ATOM   1119  NE2 GLN A 150      17.535  27.756  -6.471  2.00  1.00            
ATOM   1120    C GLN A 150      19.972  28.466  -2.629  2.00  1.00            
ATOM   1121    O GLN A 150      20.223  29.486  -3.268  2.00  1.00            
ATOM   1122    N GLY A 151      20.236  28.324  -1.311  3.00  1.00            
ATOM   1123   CA GLY A 151      20.915  29.321  -0.542  3.00  1.00            
ATOM   1124    C GLY A 151      20.000  30.063   0.371  3.00  1.00            
ATOM   1125    O GLY A 151      20.467  30.712   1.307  3.00  1.00            
ATOM   1126    N VAL A 152      18.675  30.016   0.161  1.00  1.00            
ATOM   1127   CA VAL A 152      17.923  30.785   1.102  1.00  1.00            
ATOM   1128   CB VAL A 152      16.851  31.640   0.489  1.00  1.00            
ATOM   1129  CG1 VAL A 152      17.530  32.721  -0.367  1.00  1.00            
ATOM   1130  CG2 VAL A 152      15.889  30.751  -0.313  1.00  1.00            
ATOM   1131    C VAL A 152      17.303  29.889   2.096  1.00  1.00            
ATOM   1132    O VAL A 152      16.413  29.091   1.803  1.00  1.00            
ATOM   1133    N LEU A 153      17.818  30.004   3.322  4.00  1.00            
ATOM   1134   CA LEU A 153      17.297  29.278   4.422  4.00  1.00            
ATOM   1135   CB LEU A 153      17.493  27.759   4.252  4.00  1.00            
ATOM   1136   CG LEU A 153      16.689  26.893   5.235  4.00  1.00            
ATOM   1137  CD1 LEU A 153      15.181  27.064   4.990  4.00  1.00            
ATOM   1138  CD2 LEU A 153      17.133  25.420   5.165  4.00  1.00            
ATOM   1139    C LEU A 153      18.139  29.775   5.543  4.00  1.00            
ATOM   1140    O LEU A 153      19.360  29.836   5.406  4.00  1.00            
ATOM   1141    N LYS A 154      17.534  30.180   6.670  1.00  1.00            
ATOM   1142   CA LYS A 154      18.387  30.735   7.673  1.00  1.00            
ATOM   1143   CB LYS A 154      17.637  31.331   8.880  1.00  1.00            
ATOM   1144   CG LYS A 154      16.945  30.318   9.786  1.00  1.00            
ATOM   1145   CD LYS A 154      16.439  30.941  11.088  1.00  1.00            
ATOM   1146   CE LYS A 154      15.724  29.950  12.007  1.00  1.00            
ATOM   1147   NZ LYS A 154      15.126  30.665  13.157  1.00  1.00            
ATOM   1148    C LYS A 154      19.319  29.677   8.142  1.00  1.00            
ATOM   1149    O LYS A 154      20.515  29.918   8.310  1.00  1.00            
ATOM   1150    N GLU A 155      18.795  28.462   8.360  1.00  1.00            
ATOM   1151   CA GLU A 155      19.665  27.398   8.738  1.00  1.00            
ATOM   1152   CB GLU A 155      19.667  27.097  10.246  1.00  1.00            
ATOM   1153   CG GLU A 155      20.334  28.202  11.069  1.00  1.00            
ATOM   1154   CD GLU A 155      20.260  27.824  12.542  1.00  1.00            
ATOM   1155  OE1 GLU A 155      19.356  27.027  12.907  1.00  1.00            
ATOM   1156  OE2 GLU A 155      21.103  28.337  13.325  1.00  1.00            
ATOM   1157    C GLU A 155      19.195  26.180   8.017  1.00  1.00            
ATOM   1158    O GLU A 155      18.008  26.047   7.729  1.00  1.00            
ATOM   1159    N ASP A 156      20.128  25.268   7.676  1.00  1.00            
ATOM   1160   CA ASP A 156      19.715  24.057   7.027  1.00  1.00            
ATOM   1161   CB ASP A 156      20.867  23.268   6.384  1.00  1.00            
ATOM   1162   CG ASP A 156      21.346  24.079   5.191  1.00  1.00            
ATOM   1163  OD1 ASP A 156      20.925  25.261   5.082  1.00  1.00            
ATOM   1164  OD2 ASP A 156      22.127  23.532   4.368  1.00  1.00            
ATOM   1165    C ASP A 156      19.134  23.241   8.110  1.00  1.00            
ATOM   1166    O ASP A 156      19.788  22.391   8.711  1.00  1.00            
ATOM   1167    N VAL A 157      17.855  23.521   8.385  4.00  1.00            
ATOM   1168   CA VAL A 157      17.166  22.876   9.443  4.00  1.00            
ATOM   1169   CB VAL A 157      17.044  23.777  10.643  4.00  1.00            
ATOM   1170  CG1 VAL A 157      16.232  23.082  11.750  4.00  1.00            
ATOM   1171  CG2 VAL A 157      18.459  24.196  11.069  4.00  1.00            
ATOM   1172    C VAL A 157      15.808  22.630   8.937  4.00  1.00            
ATOM   1173    O VAL A 157      15.337  23.262   7.992  4.00  1.00            
ATOM   1174    N PHE A 158      15.168  21.651   9.564  4.00  1.00            
ATOM   1175   CA PHE A 158      13.848  21.279   9.230  4.00  1.00            
ATOM   1176   CB PHE A 158      13.872  19.934   8.487  4.00  1.00            
ATOM   1177   CG PHE A 158      12.516  19.499   8.078  4.00  1.00            
ATOM   1178  CD1 PHE A 158      12.008  19.895   6.867  4.00  1.00            
ATOM   1179  CD2 PHE A 158      11.762  18.688   8.892  4.00  1.00            
ATOM   1180  CE1 PHE A 158      10.759  19.487   6.465  4.00  1.00            
ATOM   1181  CE2 PHE A 158      10.514  18.276   8.496  4.00  1.00            
ATOM   1182   CZ PHE A 158      10.012  18.672   7.281  4.00  1.00            
ATOM   1183    C PHE A 158      13.253  21.043  10.584  4.00  1.00            
ATOM   1184    O PHE A 158      13.993  20.818  11.539  4.00  1.00            
ATOM   1185    N SER A 159      11.921  21.133  10.736  4.00  1.00            
ATOM   1186   CA SER A 159      11.375  20.852  12.034  4.00  1.00            
ATOM   1187   CB SER A 159      11.066  22.084  12.898  4.00  1.00            
ATOM   1188   OG SER A 159       9.824  22.638  12.493  4.00  1.00            
ATOM   1189    C SER A 159      10.051  20.232  11.780  4.00  1.00            
ATOM   1190    O SER A 159       9.532  20.301  10.666  4.00  1.00            
ATOM   1191    N PHE A 160       9.468  19.575  12.800  4.00  1.00            
ATOM   1192   CA PHE A 160       8.175  19.037  12.527  4.00  1.00            
ATOM   1193   CB PHE A 160       8.229  17.574  12.049  4.00  1.00            
ATOM   1194   CG PHE A 160       6.862  17.138  11.647  4.00  1.00            
ATOM   1195  CD1 PHE A 160       5.951  16.704  12.584  4.00  1.00            
ATOM   1196  CD2 PHE A 160       6.492  17.152  10.322  4.00  1.00            
ATOM   1197  CE1 PHE A 160       4.694  16.297  12.206  4.00  1.00            
ATOM   1198  CE2 PHE A 160       5.236  16.747   9.937  4.00  1.00            
ATOM   1199   CZ PHE A 160       4.333  16.318  10.881  4.00  1.00            
ATOM   1200    C PHE A 160       7.345  19.069  13.778  4.00  1.00            
ATOM   1201    O PHE A 160       7.794  18.619  14.831  4.00  1.00            
ATOM   1202    N TYR A 161       6.106  19.620  13.708  4.00  1.00            
ATOM   1203   CA TYR A 161       5.254  19.486  14.858  4.00  1.00            
ATOM   1204   CB TYR A 161       4.938  20.751  15.704  4.00  1.00            
ATOM   1205   CG TYR A 161       3.758  21.549  15.249  4.00  1.00            
ATOM   1206  CD1 TYR A 161       2.472  21.107  15.492  4.00  1.00            
ATOM   1207  CD2 TYR A 161       3.927  22.770  14.645  4.00  1.00            
ATOM   1208  CE1 TYR A 161       1.375  21.833  15.100  4.00  1.00            
ATOM   1209  CE2 TYR A 161       2.831  23.503  14.253  4.00  1.00            
ATOM   1210   CZ TYR A 161       1.558  23.038  14.473  4.00  1.00            
ATOM   1211   OH TYR A 161       0.441  23.796  14.063  4.00  1.00            
ATOM   1212    C TYR A 161       3.984  18.872  14.360  4.00  1.00            
ATOM   1213    O TYR A 161       3.511  19.202  13.275  4.00  1.00            
ATOM   1214    N TYR A 162       3.419  17.932  15.140  4.00  1.00            
ATOM   1215   CA TYR A 162       2.212  17.244  14.775  4.00  1.00            
ATOM   1216   CB TYR A 162       2.502  15.740  14.582  4.00  1.00            
ATOM   1217   CG TYR A 162       1.317  14.993  14.078  4.00  1.00            
ATOM   1218  CD1 TYR A 162       0.984  15.044  12.746  4.00  1.00            
ATOM   1219  CD2 TYR A 162       0.561  14.213  14.922  4.00  1.00            
ATOM   1220  CE1 TYR A 162      -0.095  14.350  12.258  4.00  1.00            
ATOM   1221  CE2 TYR A 162      -0.522  13.512  14.443  4.00  1.00            
ATOM   1222   CZ TYR A 162      -0.850  13.583  13.109  4.00  1.00            
ATOM   1223   OH TYR A 162      -1.957  12.867  12.609  4.00  1.00            
ATOM   1224    C TYR A 162       1.326  17.402  15.971  4.00  1.00            
ATOM   1225    O TYR A 162       1.794  17.313  17.105  4.00  1.00            
ATOM   1226    N ASN A 163       0.020  17.652  15.760  1.00  1.00            
ATOM   1227   CA ASN A 163      -0.858  17.841  16.881  1.00  1.00            
ATOM   1228   CB ASN A 163      -1.741  19.095  16.780  1.00  1.00            
ATOM   1229   CG ASN A 163      -0.862  20.325  16.942  1.00  1.00            
ATOM   1230  OD1 ASN A 163      -1.111  21.366  16.336  1.00  1.00            
ATOM   1231  ND2 ASN A 163       0.195  20.204  17.788  1.00  1.00            
ATOM   1232    C ASN A 163      -1.796  16.687  16.901  1.00  1.00            
ATOM   1233    O ASN A 163      -1.843  15.886  15.969  1.00  1.00            
ATOM   1234    N ARG A 164      -2.545  16.558  18.012  1.00  1.00            
ATOM   1235   CA ARG A 164      -3.548  15.546  18.098  1.00  1.00            
ATOM   1236   CB ARG A 164      -4.111  15.317  19.510  1.00  1.00            
ATOM   1237   CG ARG A 164      -4.840  16.532  20.083  1.00  1.00            
ATOM   1238   CD ARG A 164      -5.400  16.304  21.489  1.00  1.00            
ATOM   1239   NE ARG A 164      -4.271  16.444  22.451  1.00  1.00            
ATOM   1240   CZ ARG A 164      -4.489  17.005  23.676  1.00  1.00            
ATOM   1241  NH1 ARG A 164      -5.747  17.396  24.032  1.00  1.00            
ATOM   1242  NH2 ARG A 164      -3.451  17.182  24.545  1.00  1.00            
ATOM   1243    C ARG A 164      -4.656  16.084  17.258  1.00  1.00            
ATOM   1244    O ARG A 164      -4.484  17.100  16.588  1.00  1.00            
ATOM   1245    N ASP A 165      -5.814  15.401  17.236  1.00  1.00            
ATOM   1246   CA ASP A 165      -6.868  15.884  16.398  1.00  1.00            
ATOM   1247   CB ASP A 165      -8.169  15.068  16.499  1.00  1.00            
ATOM   1248   CG ASP A 165      -9.193  15.691  15.558  1.00  1.00            
ATOM   1249  OD1 ASP A 165      -9.804  16.724  15.943  1.00  1.00            
ATOM   1250  OD2 ASP A 165      -9.386  15.138  14.443  1.00  1.00            
ATOM   1251    C ASP A 165      -7.201  17.363  16.765  1.00  1.00            
ATOM   1252    O ASP A 165      -7.893  17.594  17.756  1.00  1.00            
ATOM   1253    N SER A 171      -6.719  18.404  15.991  1.00  1.00            
ATOM   1254   CA SER A 171      -6.936  19.858  16.192  1.00  1.00            
ATOM   1255   CB SER A 171      -6.451  20.381  17.553  1.00  1.00            
ATOM   1256   OG SER A 171      -5.039  20.283  17.644  1.00  1.00            
ATOM   1257    C SER A 171      -6.128  20.580  15.118  1.00  1.00            
ATOM   1258    O SER A 171      -6.125  20.134  13.971  1.00  1.00            
ATOM   1259    N LEU A 172      -5.449  21.726  15.444  1.00  1.00            
ATOM   1260   CA LEU A 172      -4.597  22.426  14.485  1.00  1.00            
ATOM   1261   CB LEU A 172      -3.720  23.526  15.103  1.00  1.00            
ATOM   1262   CG LEU A 172      -4.500  24.604  15.875  1.00  1.00            
ATOM   1263  CD1 LEU A 172      -5.098  24.029  17.168  1.00  1.00            
ATOM   1264  CD2 LEU A 172      -3.637  25.853  16.116  1.00  1.00            
ATOM   1265    C LEU A 172      -3.673  21.343  14.077  1.00  1.00            
ATOM   1266    O LEU A 172      -3.108  20.646  14.918  1.00  1.00            
ATOM   1267    N GLY A 173      -3.503  21.146  12.766  1.00  1.00            
ATOM   1268   CA GLY A 173      -2.657  20.062  12.395  1.00  1.00            
ATOM   1269    C GLY A 173      -1.280  20.542  12.650  1.00  1.00            
ATOM   1270    O GLY A 173      -1.065  21.587  13.265  1.00  1.00            
ATOM   1271    N GLY A 174      -0.296  19.777  12.170  4.00  1.00            
ATOM   1272   CA GLY A 174       1.042  20.110  12.491  4.00  1.00            
ATOM   1273    C GLY A 174       1.592  21.125  11.593  4.00  1.00            
ATOM   1274    O GLY A 174       0.948  21.629  10.675  4.00  1.00            
ATOM   1275    N GLN A 175       2.840  21.484  11.898  4.00  1.00            
ATOM   1276   CA GLN A 175       3.477  22.361  10.999  4.00  1.00            
ATOM   1277   CB GLN A 175       3.507  23.838  11.421  4.00  1.00            
ATOM   1278   CG GLN A 175       2.118  24.468  11.536  4.00  1.00            
ATOM   1279   CD GLN A 175       2.280  25.921  11.963  4.00  1.00            
ATOM   1280  OE1 GLN A 175       1.297  26.614  12.224  4.00  1.00            
ATOM   1281  NE2 GLN A 175       3.553  26.396  12.050  4.00  1.00            
ATOM   1282    C GLN A 175       4.881  21.922  10.870  4.00  1.00            
ATOM   1283    O GLN A 175       5.539  21.564  11.846  4.00  1.00            
ATOM   1284    N ILE A 176       5.359  21.927   9.622  4.00  1.00            
ATOM   1285   CA ILE A 176       6.723  21.613   9.381  4.00  1.00            
ATOM   1286   CB ILE A 176       6.968  20.799   8.155  4.00  1.00            
ATOM   1287  CG1 ILE A 176       6.584  19.322   8.328  4.00  1.00            
ATOM   1288  CG2 ILE A 176       8.415  21.083   7.741  4.00  1.00            
ATOM   1289  CD1 ILE A 176       6.671  18.529   7.024  4.00  1.00            
ATOM   1290    C ILE A 176       7.366  22.918   9.055  4.00  1.00            
ATOM   1291    O ILE A 176       6.891  23.638   8.179  4.00  1.00            
ATOM   1292    N VAL A 177       8.458  23.284   9.754  4.00  1.00            
ATOM   1293   CA VAL A 177       9.064  24.521   9.367  4.00  1.00            
ATOM   1294   CB VAL A 177       9.521  25.422  10.479  4.00  1.00            
ATOM   1295  CG1 VAL A 177       8.332  25.692  11.415  4.00  1.00            
ATOM   1296  CG2 VAL A 177      10.784  24.846  11.126  4.00  1.00            
ATOM   1297    C VAL A 177      10.289  24.167   8.589  4.00  1.00            
ATOM   1298    O VAL A 177      10.996  23.221   8.930  4.00  1.00            
ATOM   1299    N LEU A 178      10.542  24.885   7.479  4.00  1.00            
ATOM   1300   CA LEU A 178      11.773  24.691   6.775  4.00  1.00            
ATOM   1301   CB LEU A 178      11.671  24.741   5.239  4.00  1.00            
ATOM   1302   CG LEU A 178      10.902  23.574   4.602  4.00  1.00            
ATOM   1303  CD1 LEU A 178      11.019  23.602   3.070  4.00  1.00            
ATOM   1304  CD2 LEU A 178      11.338  22.231   5.201  4.00  1.00            
ATOM   1305    C LEU A 178      12.605  25.881   7.165  4.00  1.00            
ATOM   1306    O LEU A 178      12.115  27.008   7.128  4.00  1.00            
ATOM   1307    N GLY A 179      13.879  25.683   7.565  1.00  1.00            
ATOM   1308   CA GLY A 179      14.693  26.829   7.880  1.00  1.00            
ATOM   1309    C GLY A 179      14.691  27.180   9.334  1.00  1.00            
ATOM   1310    O GLY A 179      15.131  28.271   9.687  1.00  1.00            
ATOM   1311    N GLY A 180      14.209  26.307  10.234  1.00  1.00            
ATOM   1312   CA GLY A 180      14.299  26.747  11.597  1.00  1.00            
ATOM   1313    C GLY A 180      13.426  25.883  12.459  1.00  1.00            
ATOM   1314    O GLY A 180      13.278  24.686  12.222  1.00  1.00            
ATOM   1315    N SER A 181      12.868  26.495  13.525  1.00  1.00            
ATOM   1316   CA SER A 181      11.974  25.870  14.463  1.00  1.00            
ATOM   1317   CB SER A 181      12.604  25.636  15.844  1.00  1.00            
ATOM   1318   OG SER A 181      12.924  26.882  16.446  1.00  1.00            
ATOM   1319    C SER A 181      10.903  26.888  14.667  1.00  1.00            
ATOM   1320    O SER A 181      10.865  27.889  13.953  1.00  1.00            
ATOM   1321    N ASP A 182       9.972  26.654  15.612  1.00  1.00            
ATOM   1322   CA ASP A 182       9.009  27.687  15.846  1.00  1.00            
ATOM   1323   CB ASP A 182       7.786  27.229  16.668  1.00  1.00            
ATOM   1324   CG ASP A 182       6.932  26.350  15.767  1.00  1.00            
ATOM   1325  OD1 ASP A 182       6.695  26.761  14.600  1.00  1.00            
ATOM   1326  OD2 ASP A 182       6.499  25.264  16.235  1.00  1.00            
ATOM   1327    C ASP A 182       9.794  28.809  16.509  1.00  1.00            
ATOM   1328    O ASP A 182      10.328  29.604  15.736  1.00  1.00            
ATOM   1329    N PRO A 183       9.962  29.045  17.808  2.00  1.00            
ATOM   1330   CA PRO A 183       9.331  28.375  18.918  2.00  1.00            
ATOM   1331   CD PRO A 183      11.179  29.722  18.227  2.00  1.00            
ATOM   1332   CB PRO A 183      10.238  28.582  20.133  2.00  1.00            
ATOM   1333   CG PRO A 183      11.087  29.805  19.760  2.00  1.00            
ATOM   1334    C PRO A 183       7.998  29.029  19.067  2.00  1.00            
ATOM   1335    O PRO A 183       7.864  30.218  18.782  2.00  1.00            
ATOM   1336    N GLN A 184       7.007  28.245  19.496  2.00  1.00            
ATOM   1337   CA GLN A 184       5.657  28.633  19.757  2.00  1.00            
ATOM   1338   CB GLN A 184       4.818  28.919  18.502  2.00  1.00            
ATOM   1339   CG GLN A 184       3.386  29.328  18.850  2.00  1.00            
ATOM   1340   CD GLN A 184       2.579  29.409  17.564  2.00  1.00            
ATOM   1341  OE1 GLN A 184       3.114  29.273  16.465  2.00  1.00            
ATOM   1342  NE2 GLN A 184       1.245  29.628  17.705  2.00  1.00            
ATOM   1343    C GLN A 184       5.148  27.355  20.307  2.00  1.00            
ATOM   1344    O GLN A 184       4.604  27.276  21.407  2.00  1.00            
ATOM   1345    N HIS A 185       5.361  26.302  19.496  2.00  1.00            
ATOM   1346   CA HIS A 185       5.022  24.968  19.867  2.00  1.00            
ATOM   1347  ND1 HIS A 185       3.216  25.705  17.338  2.00  1.00            
ATOM   1348   CG HIS A 185       3.416  24.482  17.938  2.00  1.00            
ATOM   1349   CB HIS A 185       4.666  24.086  18.661  2.00  1.00            
ATOM   1350  NE2 HIS A 185       1.382  24.506  16.963  2.00  1.00            
ATOM   1351  CD2 HIS A 185       2.286  23.761  17.700  2.00  1.00            
ATOM   1352  CE1 HIS A 185       1.984  25.665  16.770  2.00  1.00            
ATOM   1353    C HIS A 185       6.275  24.352  20.421  2.00  1.00            
ATOM   1354    O HIS A 185       6.850  23.460  19.799  2.00  1.00            
ATOM   1355    N TYR A 186       6.750  24.799  21.600  4.00  1.00            
ATOM   1356   CA TYR A 186       7.968  24.219  22.098  4.00  1.00            
ATOM   1357   CB TYR A 186       9.189  25.054  21.665  4.00  1.00            
ATOM   1358   CG TYR A 186      10.431  24.243  21.777  4.00  1.00            
ATOM   1359  CD1 TYR A 186      11.064  24.027  22.980  4.00  1.00            
ATOM   1360  CD2 TYR A 186      10.971  23.709  20.629  4.00  1.00            
ATOM   1361  CE1 TYR A 186      12.215  23.274  23.030  4.00  1.00            
ATOM   1362  CE2 TYR A 186      12.118  22.958  20.674  4.00  1.00            
ATOM   1363   CZ TYR A 186      12.739  22.738  21.877  4.00  1.00            
ATOM   1364   OH TYR A 186      13.918  21.967  21.924  4.00  1.00            
ATOM   1365    C TYR A 186       7.893  24.304  23.587  4.00  1.00            
ATOM   1366    O TYR A 186       7.220  25.182  24.125  4.00  1.00            
ATOM   1367    N GLU A 187       8.570  23.387  24.302  4.00  1.00            
ATOM   1368   CA GLU A 187       8.586  23.492  25.730  4.00  1.00            
ATOM   1369   CB GLU A 187       7.528  22.610  26.413  4.00  1.00            
ATOM   1370   CG GLU A 187       7.288  22.947  27.886  4.00  1.00            
ATOM   1371   CD GLU A 187       6.037  22.198  28.328  4.00  1.00            
ATOM   1372  OE1 GLU A 187       5.480  21.441  27.489  4.00  1.00            
ATOM   1373  OE2 GLU A 187       5.619  22.376  29.503  4.00  1.00            
ATOM   1374    C GLU A 187       9.947  23.032  26.143  4.00  1.00            
ATOM   1375    O GLU A 187      10.430  22.002  25.674  4.00  1.00            
ATOM   1376    N GLY A 188      10.613  23.801  27.025  4.00  1.00            
ATOM   1377   CA GLY A 188      11.920  23.423  27.471  4.00  1.00            
ATOM   1378    C GLY A 188      12.906  23.708  26.384  4.00  1.00            
ATOM   1379    O GLY A 188      12.723  24.634  25.597  4.00  1.00            
ATOM   1380    N ASN A 189      13.988  22.902  26.308  4.00  1.00            
ATOM   1381   CA ASN A 189      15.022  23.176  25.350  4.00  1.00            
ATOM   1382   CB ASN A 189      16.411  23.420  25.962  4.00  1.00            
ATOM   1383   CG ASN A 189      16.435  24.808  26.579  4.00  1.00            
ATOM   1384  OD1 ASN A 189      16.077  25.793  25.934  4.00  1.00            
ATOM   1385  ND2 ASN A 189      16.874  24.894  27.863  4.00  1.00            
ATOM   1386    C ASN A 189      15.191  22.034  24.411  4.00  1.00            
ATOM   1387    O ASN A 189      14.456  21.048  24.421  4.00  1.00            
ATOM   1388    N PHE A 190      16.208  22.201  23.548  4.00  1.00            
ATOM   1389   CA PHE A 190      16.563  21.311  22.493  4.00  1.00            
ATOM   1390   CB PHE A 190      17.187  22.121  21.336  4.00  1.00            
ATOM   1391   CG PHE A 190      17.968  21.282  20.383  4.00  1.00            
ATOM   1392  CD1 PHE A 190      17.353  20.506  19.430  4.00  1.00            
ATOM   1393  CD2 PHE A 190      19.343  21.310  20.430  4.00  1.00            
ATOM   1394  CE1 PHE A 190      18.106  19.755  18.555  4.00  1.00            
ATOM   1395  CE2 PHE A 190      20.098  20.562  19.558  4.00  1.00            
ATOM   1396   CZ PHE A 190      19.478  19.779  18.616  4.00  1.00            
ATOM   1397    C PHE A 190      17.560  20.300  22.963  4.00  1.00            
ATOM   1398    O PHE A 190      18.736  20.611  23.147  4.00  1.00            
ATOM   1399    N HIS A 191      17.094  19.049  23.166  4.00  1.00            
ATOM   1400   CA HIS A 191      17.968  17.970  23.525  4.00  1.00            
ATOM   1401  ND1 HIS A 191      17.305  18.162  26.595  4.00  1.00            
ATOM   1402   CG HIS A 191      16.616  17.553  25.571  4.00  1.00            
ATOM   1403   CB HIS A 191      17.266  16.908  24.381  4.00  1.00            
ATOM   1404  NE2 HIS A 191      15.144  18.404  27.056  4.00  1.00            
ATOM   1405  CD2 HIS A 191      15.296  17.708  25.868  4.00  1.00            
ATOM   1406  CE1 HIS A 191      16.378  18.654  27.454  4.00  1.00            
ATOM   1407    C HIS A 191      18.385  17.400  22.229  4.00  1.00            
ATOM   1408    O HIS A 191      17.627  17.419  21.259  4.00  1.00            
ATOM   1409    N TYR A 192      19.619  16.890  22.160  4.00  1.00            
ATOM   1410   CA TYR A 192      20.032  16.479  20.866  4.00  1.00            
ATOM   1411   CB TYR A 192      20.964  17.489  20.189  4.00  1.00            
ATOM   1412   CG TYR A 192      21.879  17.929  21.273  4.00  1.00            
ATOM   1413  CD1 TYR A 192      22.823  17.082  21.802  4.00  1.00            
ATOM   1414  CD2 TYR A 192      21.774  19.210  21.759  4.00  1.00            
ATOM   1415  CE1 TYR A 192      23.649  17.514  22.811  4.00  1.00            
ATOM   1416  CE2 TYR A 192      22.598  19.646  22.767  4.00  1.00            
ATOM   1417   CZ TYR A 192      23.538  18.796  23.293  4.00  1.00            
ATOM   1418   OH TYR A 192      24.390  19.240  24.329  4.00  1.00            
ATOM   1419    C TYR A 192      20.699  15.159  20.863  4.00  1.00            
ATOM   1420    O TYR A 192      21.214  14.681  21.872  4.00  1.00            
ATOM   1421    N ILE A 193      20.662  14.529  19.676  4.00  1.00            
ATOM   1422   CA ILE A 193      21.304  13.276  19.475  4.00  1.00            
ATOM   1423   CB ILE A 193      20.373  12.122  19.254  4.00  1.00            
ATOM   1424  CG1 ILE A 193      21.142  10.791  19.356  4.00  1.00            
ATOM   1425  CG2 ILE A 193      19.687  12.333  17.895  4.00  1.00            
ATOM   1426  CD1 ILE A 193      20.244   9.556  19.427  4.00  1.00            
ATOM   1427    C ILE A 193      22.111  13.391  18.240  4.00  1.00            
ATOM   1428    O ILE A 193      21.761  14.125  17.317  4.00  1.00            
ATOM   1429    N ASN A 194      23.245  12.674  18.209  4.00  1.00            
ATOM   1430   CA ASN A 194      24.052  12.692  17.035  4.00  1.00            
ATOM   1431   CB ASN A 194      25.555  12.541  17.333  4.00  1.00            
ATOM   1432   CG ASN A 194      26.014  13.742  18.153  4.00  1.00            
ATOM   1433  OD1 ASN A 194      25.564  13.950  19.278  4.00  1.00            
ATOM   1434  ND2 ASN A 194      26.949  14.549  17.582  4.00  1.00            
ATOM   1435    C ASN A 194      23.622  11.507  16.240  4.00  1.00            
ATOM   1436    O ASN A 194      23.132  10.526  16.797  4.00  1.00            
ATOM   1437    N LEU A 195      23.773  11.570  14.906  1.00  1.00            
ATOM   1438   CA LEU A 195      23.332  10.468  14.105  1.00  1.00            
ATOM   1439   CB LEU A 195      22.809  10.888  12.723  1.00  1.00            
ATOM   1440   CG LEU A 195      21.583  11.811  12.813  1.00  1.00            
ATOM   1441  CD1 LEU A 195      20.994  12.104  11.423  1.00  1.00            
ATOM   1442  CD2 LEU A 195      20.553  11.254  13.809  1.00  1.00            
ATOM   1443    C LEU A 195      24.470   9.533  13.902  1.00  1.00            
ATOM   1444    O LEU A 195      25.637   9.921  13.878  1.00  1.00            
ATOM   1445    N ILE A 196      24.115   8.247  13.775  1.00  1.00            
ATOM   1446   CA ILE A 196      25.039   7.186  13.542  1.00  1.00            
ATOM   1447   CB ILE A 196      24.329   5.862  13.531  1.00  1.00            
ATOM   1448  CG1 ILE A 196      25.308   4.692  13.345  1.00  1.00            
ATOM   1449  CG2 ILE A 196      23.210   5.937  12.480  1.00  1.00            
ATOM   1450  CD1 ILE A 196      24.679   3.326  13.626  1.00  1.00            
ATOM   1451    C ILE A 196      25.659   7.431  12.212  1.00  1.00            
ATOM   1452    O ILE A 196      26.865   7.246  12.045  1.00  1.00            
ATOM   1453    N LYS A 197      24.852   7.869  11.226  1.00  1.00            
ATOM   1454   CA LYS A 197      25.425   8.037   9.930  1.00  1.00            
ATOM   1455   CB LYS A 197      24.954   6.961   8.943  1.00  1.00            
ATOM   1456   CG LYS A 197      25.271   5.541   9.414  1.00  1.00            
ATOM   1457   CD LYS A 197      24.457   4.463   8.697  1.00  1.00            
ATOM   1458   CE LYS A 197      24.652   3.062   9.279  1.00  1.00            
ATOM   1459   NZ LYS A 197      23.903   2.929  10.549  1.00  1.00            
ATOM   1460    C LYS A 197      25.021   9.334   9.347  1.00  1.00            
ATOM   1461    O LYS A 197      24.089   9.993   9.806  1.00  1.00            
ATOM   1462    N THR A 198      25.781   9.731   8.313  3.00  1.00            
ATOM   1463   CA THR A 198      25.434  10.868   7.529  3.00  1.00            
ATOM   1464   CB THR A 198      26.641  11.648   7.057  3.00  1.00            
ATOM   1465  OG1 THR A 198      26.238  12.764   6.277  3.00  1.00            
ATOM   1466  CG2 THR A 198      27.624  10.743   6.292  3.00  1.00            
ATOM   1467    C THR A 198      24.666  10.277   6.394  3.00  1.00            
ATOM   1468    O THR A 198      25.229   9.742   5.440  3.00  1.00            
ATOM   1469    N GLY A 199      23.322  10.325   6.485  3.00  1.00            
ATOM   1470   CA GLY A 199      22.570   9.664   5.464  3.00  1.00            
ATOM   1471    C GLY A 199      21.178   9.405   5.953  3.00  1.00            
ATOM   1472    O GLY A 199      20.256  10.186   5.722  3.00  1.00            
ATOM   1473    N VAL A 200      21.020   8.276   6.665  1.00  1.00            
ATOM   1474   CA VAL A 200      19.748   7.704   6.978  1.00  1.00            
ATOM   1475   CB VAL A 200      19.861   6.354   7.631  1.00  1.00            
ATOM   1476  CG1 VAL A 200      20.452   6.524   9.037  1.00  1.00            
ATOM   1477  CG2 VAL A 200      18.474   5.689   7.610  1.00  1.00            
ATOM   1478    C VAL A 200      18.776   8.509   7.795  1.00  1.00            
ATOM   1479    O VAL A 200      17.625   8.634   7.381  1.00  1.00            
ATOM   1480    N TRP A 201      19.201   9.068   8.946  1.00  1.00            
ATOM   1481   CA TRP A 201      18.375   9.720   9.941  1.00  1.00            
ATOM   1482   CB TRP A 201      17.028  10.282   9.461  1.00  1.00            
ATOM   1483   CG TRP A 201      17.213  11.202   8.282  1.00  1.00            
ATOM   1484  CD2 TRP A 201      18.331  12.088   8.117  1.00  1.00            
ATOM   1485  CD1 TRP A 201      16.479  11.292   7.136  1.00  1.00            
ATOM   1486  NE1 TRP A 201      17.061  12.191   6.277  1.00  1.00            
ATOM   1487  CE2 TRP A 201      18.209  12.681   6.862  1.00  1.00            
ATOM   1488  CE3 TRP A 201      19.382  12.378   8.938  1.00  1.00            
ATOM   1489  CZ2 TRP A 201      19.138  13.573   6.405  1.00  1.00            
ATOM   1490  CZ3 TRP A 201      20.318  13.278   8.475  1.00  1.00            
ATOM   1491  CH2 TRP A 201      20.201  13.864   7.230  1.00  1.00            
ATOM   1492    C TRP A 201      18.137   8.601  10.878  1.00  1.00            
ATOM   1493    O TRP A 201      17.126   7.904  10.805  1.00  1.00            
ATOM   1494    N GLN A 202      19.107   8.395  11.782  4.00  1.00            
ATOM   1495   CA GLN A 202      19.032   7.255  12.631  4.00  1.00            
ATOM   1496   CB GLN A 202      19.845   6.076  12.070  4.00  1.00            
ATOM   1497   CG GLN A 202      19.755   4.778  12.868  4.00  1.00            
ATOM   1498   CD GLN A 202      20.461   3.713  12.038  4.00  1.00            
ATOM   1499  OE1 GLN A 202      20.895   3.975  10.917  4.00  1.00            
ATOM   1500  NE2 GLN A 202      20.574   2.477  12.592  4.00  1.00            
ATOM   1501    C GLN A 202      19.606   7.646  13.946  4.00  1.00            
ATOM   1502    O GLN A 202      20.500   8.490  14.025  4.00  1.00            
ATOM   1503    N ILE A 203      19.087   7.052  15.033  4.00  1.00            
ATOM   1504   CA ILE A 203      19.596   7.416  16.313  4.00  1.00            
ATOM   1505   CB ILE A 203      18.676   8.255  17.156  4.00  1.00            
ATOM   1506  CG1 ILE A 203      17.404   7.479  17.532  4.00  1.00            
ATOM   1507  CG2 ILE A 203      18.414   9.570  16.410  4.00  1.00            
ATOM   1508  CD1 ILE A 203      16.618   8.132  18.670  4.00  1.00            
ATOM   1509    C ILE A 203      19.867   6.186  17.098  4.00  1.00            
ATOM   1510    O ILE A 203      19.236   5.150  16.900  4.00  1.00            
ATOM   1511    N GLN A 204      20.846   6.283  18.015  4.00  1.00            
ATOM   1512   CA GLN A 204      21.150   5.152  18.826  4.00  1.00            
ATOM   1513   CB GLN A 204      22.627   5.078  19.263  4.00  1.00            
ATOM   1514   CG GLN A 204      23.029   3.731  19.875  4.00  1.00            
ATOM   1515   CD GLN A 204      23.343   2.758  18.743  4.00  1.00            
ATOM   1516  OE1 GLN A 204      23.907   3.138  17.717  4.00  1.00            
ATOM   1517  NE2 GLN A 204      22.972   1.462  18.933  4.00  1.00            
ATOM   1518    C GLN A 204      20.294   5.254  20.059  4.00  1.00            
ATOM   1519    O GLN A 204      20.278   6.292  20.717  4.00  1.00            
ATOM   1520    N MET A 205      19.543   4.177  20.405  4.00  1.00            
ATOM   1521   CA MET A 205      18.672   4.234  21.556  4.00  1.00            
ATOM   1522   CB MET A 205      17.215   3.832  21.282  4.00  1.00            
ATOM   1523   CG MET A 205      16.463   4.821  20.389  4.00  1.00            
ATOM   1524   SD MET A 205      14.675   4.510  20.286  4.00  1.00            
ATOM   1525   CE MET A 205      14.850   2.822  19.641  4.00  1.00            
ATOM   1526    C MET A 205      19.182   3.310  22.605  4.00  1.00            
ATOM   1527    O MET A 205      19.597   2.184  22.332  4.00  1.00            
ATOM   1528    N LYS A 206      19.185   3.812  23.849  1.00  1.00            
ATOM   1529   CA LYS A 206      19.655   3.083  24.984  1.00  1.00            
ATOM   1530   CB LYS A 206      19.675   3.984  26.229  1.00  1.00            
ATOM   1531   CG LYS A 206      20.235   5.382  25.937  1.00  1.00            
ATOM   1532   CD LYS A 206      21.666   5.405  25.398  1.00  1.00            
ATOM   1533   CE LYS A 206      22.028   6.719  24.700  1.00  1.00            
ATOM   1534   NZ LYS A 206      21.571   7.875  25.506  1.00  1.00            
ATOM   1535    C LYS A 206      18.734   1.937  25.266  1.00  1.00            
ATOM   1536    O LYS A 206      19.188   0.808  25.448  1.00  1.00            
ATOM   1537    N GLY A 207      17.404   2.182  25.305  1.00  1.00            
ATOM   1538   CA GLY A 207      16.551   1.064  25.600  1.00  1.00            
ATOM   1539    C GLY A 207      15.131   1.491  25.717  1.00  1.00            
ATOM   1540    O GLY A 207      14.820   2.627  26.067  1.00  1.00            
ATOM   1541    N VAL A 208      14.223   0.545  25.409  4.00  1.00            
ATOM   1542   CA VAL A 208      12.821   0.745  25.594  4.00  1.00            
ATOM   1543   CB VAL A 208      11.979  -0.203  24.803  4.00  1.00            
ATOM   1544  CG1 VAL A 208      12.239   0.040  23.304  4.00  1.00            
ATOM   1545  CG2 VAL A 208      12.311  -1.627  25.275  4.00  1.00            
ATOM   1546    C VAL A 208      12.623   0.445  27.035  4.00  1.00            
ATOM   1547    O VAL A 208      13.423  -0.281  27.622  4.00  1.00            
ATOM   1548    N SER A 209      11.599   1.046  27.663  4.00  1.00            
ATOM   1549   CA SER A 209      11.394   0.765  29.045  4.00  1.00            
ATOM   1550   CB SER A 209      11.980   1.852  29.960  4.00  1.00            
ATOM   1551   OG SER A 209      11.824   1.490  31.323  4.00  1.00            
ATOM   1552    C SER A 209       9.929   0.697  29.272  4.00  1.00            
ATOM   1553    O SER A 209       9.183   1.587  28.871  4.00  1.00            
ATOM   1554    N VAL A 210       9.473  -0.388  29.918  4.00  1.00            
ATOM   1555   CA VAL A 210       8.077  -0.444  30.194  4.00  1.00            
ATOM   1556   CB VAL A 210       7.430  -1.748  29.833  4.00  1.00            
ATOM   1557  CG1 VAL A 210       5.948  -1.692  30.246  4.00  1.00            
ATOM   1558  CG2 VAL A 210       7.648  -1.993  28.329  4.00  1.00            
ATOM   1559    C VAL A 210       7.948  -0.239  31.663  4.00  1.00            
ATOM   1560    O VAL A 210       8.519  -0.988  32.453  4.00  1.00            
ATOM   1561    N GLY A 211       7.202   0.804  32.075  3.00  1.00            
ATOM   1562   CA GLY A 211       7.102   1.069  33.479  3.00  1.00            
ATOM   1563    C GLY A 211       8.489   1.426  33.909  3.00  1.00            
ATOM   1564    O GLY A 211       9.262   1.999  33.144  3.00  1.00            
ATOM   1565    N SER A 212       8.828   1.101  35.171  3.00  1.00            
ATOM   1566   CA SER A 212      10.127   1.374  35.714  3.00  1.00            
ATOM   1567   CB SER A 212      10.193   1.032  37.209  3.00  1.00            
ATOM   1568   OG SER A 212       9.161   1.724  37.897  3.00  1.00            
ATOM   1569    C SER A 212      11.122   0.500  35.008  3.00  1.00            
ATOM   1570    O SER A 212      12.187   0.964  34.604  3.00  1.00            
ATOM   1571    N SER A 213      10.775  -0.790  34.810  4.00  1.00            
ATOM   1572   CA SER A 213      11.700  -1.732  34.240  4.00  1.00            
ATOM   1573   CB SER A 213      11.214  -3.191  34.283  4.00  1.00            
ATOM   1574   OG SER A 213      12.186  -4.037  33.688  4.00  1.00            
ATOM   1575    C SER A 213      11.940  -1.417  32.794  4.00  1.00            
ATOM   1576    O SER A 213      11.084  -0.855  32.116  4.00  1.00            
ATOM   1577    N THR A 214      13.161  -1.745  32.306  4.00  1.00            
ATOM   1578   CA THR A 214      13.562  -1.504  30.944  4.00  1.00            
ATOM   1579   CB THR A 214      15.023  -1.757  30.723  4.00  1.00            
ATOM   1580  OG1 THR A 214      15.799  -0.913  31.559  4.00  1.00            
ATOM   1581  CG2 THR A 214      15.344  -1.493  29.240  4.00  1.00            
ATOM   1582    C THR A 214      12.819  -2.351  29.952  4.00  1.00            
ATOM   1583    O THR A 214      12.104  -1.859  29.087  4.00  1.00            
ATOM   1584    N LEU A 215      12.947  -3.674  30.080  4.00  1.00            
ATOM   1585   CA LEU A 215      12.299  -4.631  29.232  4.00  1.00            
ATOM   1586   CB LEU A 215      10.852  -4.278  28.830  4.00  1.00            
ATOM   1587   CG LEU A 215       9.823  -4.275  29.974  4.00  1.00            
ATOM   1588  CD1 LEU A 215       9.748  -5.647  30.658  4.00  1.00            
ATOM   1589  CD2 LEU A 215      10.049  -3.105  30.939  4.00  1.00            
ATOM   1590    C LEU A 215      12.987  -4.913  27.923  4.00  1.00            
ATOM   1591    O LEU A 215      13.146  -6.081  27.570  4.00  1.00            
ATOM   1592    N LEU A 216      13.448  -3.907  27.156  4.00  1.00            
ATOM   1593   CA LEU A 216      14.022  -4.319  25.899  4.00  1.00            
ATOM   1594   CB LEU A 216      13.046  -4.426  24.709  4.00  1.00            
ATOM   1595   CG LEU A 216      12.017  -5.576  24.804  4.00  1.00            
ATOM   1596  CD1 LEU A 216      10.933  -5.297  25.858  4.00  1.00            
ATOM   1597  CD2 LEU A 216      11.441  -5.925  23.422  4.00  1.00            
ATOM   1598    C LEU A 216      15.135  -3.397  25.516  4.00  1.00            
ATOM   1599    O LEU A 216      15.322  -2.327  26.093  4.00  1.00            
ATOM   1600    N CYS A 217      15.923  -3.836  24.515  1.00  1.00            
ATOM   1601   CA CYS A 217      17.014  -3.082  23.972  1.00  1.00            
ATOM   1602   CB CYS A 217      16.563  -1.798  23.252  1.00  1.00            
ATOM   1603   SG CYS A 217      15.595  -2.149  21.752  1.00  1.00            
ATOM   1604    C CYS A 217      17.986  -2.716  25.046  1.00  1.00            
ATOM   1605    O CYS A 217      18.526  -1.610  25.051  1.00  1.00            
ATOM   1606    N GLU A 218      18.247  -3.643  25.986  3.00  1.00            
ATOM   1607   CA GLU A 218      19.207  -3.379  27.019  3.00  1.00            
ATOM   1608   CB GLU A 218      19.346  -4.541  28.021  3.00  1.00            
ATOM   1609   CG GLU A 218      18.071  -4.899  28.790  3.00  1.00            
ATOM   1610   CD GLU A 218      17.338  -5.988  28.015  3.00  1.00            
ATOM   1611  OE1 GLU A 218      16.635  -5.652  27.027  3.00  1.00            
ATOM   1612  OE2 GLU A 218      17.478  -7.178  28.409  3.00  1.00            
ATOM   1613    C GLU A 218      20.541  -3.245  26.348  3.00  1.00            
ATOM   1614    O GLU A 218      21.323  -2.349  26.659  3.00  1.00            
ATOM   1615    N ASP A 219      20.810  -4.143  25.382  3.00  1.00            
ATOM   1616   CA ASP A 219      22.048  -4.196  24.657  3.00  1.00            
ATOM   1617   CB ASP A 219      22.018  -5.320  23.607  3.00  1.00            
ATOM   1618   CG ASP A 219      23.335  -5.344  22.851  3.00  1.00            
ATOM   1619  OD1 ASP A 219      24.376  -4.957  23.445  3.00  1.00            
ATOM   1620  OD2 ASP A 219      23.314  -5.759  21.662  3.00  1.00            
ATOM   1621    C ASP A 219      22.226  -2.907  23.916  3.00  1.00            
ATOM   1622    O ASP A 219      23.304  -2.316  23.936  3.00  1.00            
ATOM   1623    N GLY A 220      21.153  -2.435  23.253  1.00  1.00            
ATOM   1624   CA GLY A 220      21.204  -1.232  22.472  1.00  1.00            
ATOM   1625    C GLY A 220      20.279  -1.492  21.332  1.00  1.00            
ATOM   1626    O GLY A 220      19.720  -2.580  21.209  1.00  1.00            
ATOM   1627    N CYS A 221      20.072  -0.481  20.474  4.00  1.00            
ATOM   1628   CA CYS A 221      19.224  -0.662  19.337  4.00  1.00            
ATOM   1629   CB CYS A 221      17.737  -0.850  19.692  4.00  1.00            
ATOM   1630   SG CYS A 221      17.025   0.592  20.546  4.00  1.00            
ATOM   1631    C CYS A 221      19.345   0.598  18.563  4.00  1.00            
ATOM   1632    O CYS A 221      20.090   1.501  18.939  4.00  1.00            
ATOM   1633    N LEU A 222      18.628   0.687  17.435  4.00  1.00            
ATOM   1634   CA LEU A 222      18.701   1.908  16.705  4.00  1.00            
ATOM   1635   CB LEU A 222      19.391   1.769  15.338  4.00  1.00            
ATOM   1636   CG LEU A 222      20.868   1.356  15.464  4.00  1.00            
ATOM   1637  CD1 LEU A 222      21.690   2.430  16.196  4.00  1.00            
ATOM   1638  CD2 LEU A 222      21.009  -0.035  16.100  4.00  1.00            
ATOM   1639    C LEU A 222      17.297   2.373  16.484  4.00  1.00            
ATOM   1640    O LEU A 222      16.361   1.577  16.546  4.00  1.00            
ATOM   1641    N ALA A 223      17.105   3.693  16.263  4.00  1.00            
ATOM   1642   CA ALA A 223      15.779   4.190  16.030  4.00  1.00            
ATOM   1643   CB ALA A 223      15.193   4.923  17.248  4.00  1.00            
ATOM   1644    C ALA A 223      15.825   5.181  14.914  4.00  1.00            
ATOM   1645    O ALA A 223      16.682   6.060  14.898  4.00  1.00            
ATOM   1646    N LEU A 224      14.902   5.088  13.937  4.00  1.00            
ATOM   1647   CA LEU A 224      14.963   6.114  12.941  4.00  1.00            
ATOM   1648   CB LEU A 224      15.004   5.654  11.467  4.00  1.00            
ATOM   1649   CG LEU A 224      13.822   4.798  10.984  4.00  1.00            
ATOM   1650  CD1 LEU A 224      13.999   4.427   9.502  4.00  1.00            
ATOM   1651  CD2 LEU A 224      13.628   3.555  11.862  4.00  1.00            
ATOM   1652    C LEU A 224      13.816   7.023  13.143  4.00  1.00            
ATOM   1653    O LEU A 224      12.663   6.597  13.139  4.00  1.00            
ATOM   1654    N VAL A 225      14.116   8.318  13.361  4.00  1.00            
ATOM   1655   CA VAL A 225      13.008   9.197  13.508  4.00  1.00            
ATOM   1656   CB VAL A 225      13.372  10.588  13.967  4.00  1.00            
ATOM   1657  CG1 VAL A 225      14.338  11.246  12.968  4.00  1.00            
ATOM   1658  CG2 VAL A 225      12.069  11.377  14.187  4.00  1.00            
ATOM   1659    C VAL A 225      12.393   9.222  12.166  4.00  1.00            
ATOM   1660    O VAL A 225      12.996   9.657  11.187  4.00  1.00            
ATOM   1661    N ASP A 226      11.163   8.702  12.083  1.00  1.00            
ATOM   1662   CA ASP A 226      10.606   8.611  10.781  1.00  1.00            
ATOM   1663   CB ASP A 226      10.472   7.156  10.294  1.00  1.00            
ATOM   1664   CG ASP A 226       9.895   7.157   8.886  1.00  1.00            
ATOM   1665  OD1 ASP A 226       8.668   7.411   8.746  1.00  1.00            
ATOM   1666  OD2 ASP A 226      10.675   6.896   7.931  1.00  1.00            
ATOM   1667    C ASP A 226       9.246   9.218  10.783  1.00  1.00            
ATOM   1668    O ASP A 226       8.277   8.592  11.211  1.00  1.00            
ATOM   1669    N THR A 227       9.146  10.475  10.316  3.00  1.00            
ATOM   1670   CA THR A 227       7.854  11.062  10.146  3.00  1.00            
ATOM   1671   CB THR A 227       7.891  12.551   9.972  3.00  1.00            
ATOM   1672  OG1 THR A 227       8.625  12.888   8.806  3.00  1.00            
ATOM   1673  CG2 THR A 227       8.552  13.177  11.213  3.00  1.00            
ATOM   1674    C THR A 227       7.407  10.462   8.874  3.00  1.00            
ATOM   1675    O THR A 227       8.217   9.932   8.115  3.00  1.00            
ATOM   1676    N GLY A 228       6.106  10.500   8.598  3.00  1.00            
ATOM   1677   CA GLY A 228       5.728   9.861   7.390  3.00  1.00            
ATOM   1678    C GLY A 228       5.292   8.485   7.755  3.00  1.00            
ATOM   1679    O GLY A 228       4.683   7.778   6.952  3.00  1.00            
ATOM   1680    N ALA A 229       5.598   8.072   8.996  1.00  1.00            
ATOM   1681   CA ALA A 229       5.166   6.779   9.422  1.00  1.00            
ATOM   1682   CB ALA A 229       6.296   5.893   9.975  1.00  1.00            
ATOM   1683    C ALA A 229       4.193   7.017  10.536  1.00  1.00            
ATOM   1684    O ALA A 229       4.416   7.863  11.399  1.00  1.00            
ATOM   1685    N SER A 230       3.073   6.271  10.526  1.00  1.00            
ATOM   1686   CA SER A 230       2.009   6.468  11.466  1.00  1.00            
ATOM   1687   CB SER A 230       0.767   5.632  11.126  1.00  1.00            
ATOM   1688   OG SER A 230       0.283   5.987   9.840  1.00  1.00            
ATOM   1689    C SER A 230       2.399   6.097  12.844  1.00  1.00            
ATOM   1690    O SER A 230       2.132   6.837  13.790  1.00  1.00            
ATOM   1691    N TYR A 231       3.067   4.949  13.006  1.00  1.00            
ATOM   1692   CA TYR A 231       3.170   4.517  14.357  1.00  1.00            
ATOM   1693   CB TYR A 231       2.128   3.448  14.681  1.00  1.00            
ATOM   1694   CG TYR A 231       2.159   2.544  13.504  1.00  1.00            
ATOM   1695  CD1 TYR A 231       3.172   1.634  13.317  1.00  1.00            
ATOM   1696  CD2 TYR A 231       1.155   2.631  12.567  1.00  1.00            
ATOM   1697  CE1 TYR A 231       3.173   0.821  12.207  1.00  1.00            
ATOM   1698  CE2 TYR A 231       1.150   1.821  11.459  1.00  1.00            
ATOM   1699   CZ TYR A 231       2.162   0.912  11.279  1.00  1.00            
ATOM   1700   OH TYR A 231       2.165   0.077  10.142  1.00  1.00            
ATOM   1701    C TYR A 231       4.515   3.985  14.730  1.00  1.00            
ATOM   1702    O TYR A 231       5.377   3.739  13.888  1.00  1.00            
ATOM   1703    N ILE A 232       4.699   3.811  16.060  4.00  1.00            
ATOM   1704   CA ILE A 232       5.897   3.282  16.646  4.00  1.00            
ATOM   1705   CB ILE A 232       5.808   3.192  18.143  4.00  1.00            
ATOM   1706  CG1 ILE A 232       5.549   4.574  18.761  4.00  1.00            
ATOM   1707  CG2 ILE A 232       7.078   2.512  18.664  4.00  1.00            
ATOM   1708  CD1 ILE A 232       5.203   4.526  20.249  4.00  1.00            
ATOM   1709    C ILE A 232       5.977   1.883  16.144  4.00  1.00            
ATOM   1710    O ILE A 232       5.043   1.100  16.307  4.00  1.00            
ATOM   1711    N SER A 233       7.102   1.531  15.499  4.00  1.00            
ATOM   1712   CA SER A 233       7.185   0.204  14.982  4.00  1.00            
ATOM   1713   CB SER A 233       7.195   0.155  13.446  4.00  1.00            
ATOM   1714   OG SER A 233       5.997   0.728  12.940  4.00  1.00            
ATOM   1715    C SER A 233       8.456  -0.388  15.474  4.00  1.00            
ATOM   1716    O SER A 233       9.477   0.287  15.589  4.00  1.00            
ATOM   1717    N GLY A 234       8.403  -1.692  15.788  4.00  1.00            
ATOM   1718   CA GLY A 234       9.555  -2.379  16.273  4.00  1.00            
ATOM   1719    C GLY A 234       9.524  -3.721  15.627  4.00  1.00            
ATOM   1720    O GLY A 234       8.527  -4.099  15.016  4.00  1.00            
ATOM   1721    N SER A 235      10.622  -4.489  15.757  1.00  1.00            
ATOM   1722   CA SER A 235      10.641  -5.781  15.141  1.00  1.00            
ATOM   1723   CB SER A 235      12.001  -6.489  15.220  1.00  1.00            
ATOM   1724   OG SER A 235      12.959  -5.773  14.454  1.00  1.00            
ATOM   1725    C SER A 235       9.624  -6.610  15.837  1.00  1.00            
ATOM   1726    O SER A 235       9.212  -6.309  16.956  1.00  1.00            
ATOM   1727    N THR A 236       9.176  -7.680  15.165  2.00  1.00            
ATOM   1728   CA THR A 236       8.154  -8.497  15.729  2.00  1.00            
ATOM   1729   CB THR A 236       7.748  -9.647  14.844  2.00  1.00            
ATOM   1730  OG1 THR A 236       6.650 -10.338  15.419  2.00  1.00            
ATOM   1731  CG2 THR A 236       8.936 -10.608  14.643  2.00  1.00            
ATOM   1732    C THR A 236       8.669  -9.057  17.015  2.00  1.00            
ATOM   1733    O THR A 236       7.959  -9.090  18.019  2.00  1.00            
ATOM   1734    N SER A 237       9.942  -9.493  17.029  2.00  1.00            
ATOM   1735   CA SER A 237      10.493 -10.091  18.208  2.00  1.00            
ATOM   1736   CB SER A 237      11.944 -10.560  18.003  2.00  1.00            
ATOM   1737   OG SER A 237      12.440 -11.143  19.198  2.00  1.00            
ATOM   1738    C SER A 237      10.492  -9.065  19.305  2.00  1.00            
ATOM   1739    O SER A 237      10.059  -9.339  20.422  2.00  1.00            
ATOM   1740    N SER A 238      10.957  -7.835  19.004  2.00  1.00            
ATOM   1741   CA SER A 238      11.030  -6.811  20.010  2.00  1.00            
ATOM   1742   CB SER A 238      11.612  -5.494  19.474  2.00  1.00            
ATOM   1743   OG SER A 238      10.728  -4.927  18.518  2.00  1.00            
ATOM   1744    C SER A 238       9.645  -6.530  20.488  2.00  1.00            
ATOM   1745    O SER A 238       9.384  -6.472  21.688  2.00  1.00            
ATOM   1746    N ILE A 239       8.710  -6.385  19.535  2.00  1.00            
ATOM   1747   CA ILE A 239       7.350  -6.026  19.806  2.00  1.00            
ATOM   1748   CB ILE A 239       6.547  -5.819  18.559  2.00  1.00            
ATOM   1749  CG1 ILE A 239       7.025  -4.563  17.814  2.00  1.00            
ATOM   1750  CG2 ILE A 239       5.064  -5.776  18.962  2.00  1.00            
ATOM   1751  CD1 ILE A 239       6.861  -3.286  18.637  2.00  1.00            
ATOM   1752    C ILE A 239       6.633  -7.077  20.599  2.00  1.00            
ATOM   1753    O ILE A 239       5.890  -6.733  21.517  2.00  1.00            
ATOM   1754    N GLU A 240       6.835  -8.376  20.285  2.00  1.00            
ATOM   1755   CA GLU A 240       6.072  -9.412  20.940  2.00  1.00            
ATOM   1756   CB GLU A 240       6.521 -10.838  20.583  2.00  1.00            
ATOM   1757   CG GLU A 240       5.733 -11.902  21.352  2.00  1.00            
ATOM   1758   CD GLU A 240       6.439 -13.243  21.215  2.00  1.00            
ATOM   1759  OE1 GLU A 240       7.451 -13.452  21.936  2.00  1.00            
ATOM   1760  OE2 GLU A 240       5.975 -14.078  20.392  2.00  1.00            
ATOM   1761    C GLU A 240       6.278  -9.290  22.407  2.00  1.00            
ATOM   1762    O GLU A 240       5.335  -9.374  23.190  2.00  1.00            
ATOM   1763    N LYS A 241       7.534  -9.067  22.811  2.00  1.00            
ATOM   1764   CA LYS A 241       7.820  -8.992  24.205  2.00  1.00            
ATOM   1765   CB LYS A 241       9.332  -8.881  24.473  2.00  1.00            
ATOM   1766   CG LYS A 241       9.726  -9.059  25.941  2.00  1.00            
ATOM   1767   CD LYS A 241      11.210  -9.382  26.142  2.00  1.00            
ATOM   1768   CE LYS A 241      11.494 -10.881  26.304  2.00  1.00            
ATOM   1769   NZ LYS A 241      11.241 -11.596  25.032  2.00  1.00            
ATOM   1770    C LYS A 241       7.126  -7.806  24.806  2.00  1.00            
ATOM   1771    O LYS A 241       6.532  -7.916  25.877  2.00  1.00            
ATOM   1772    N LEU A 242       7.156  -6.640  24.123  2.00  1.00            
ATOM   1773   CA LEU A 242       6.552  -5.459  24.684  2.00  1.00            
ATOM   1774   CB LEU A 242       6.725  -4.197  23.818  2.00  1.00            
ATOM   1775   CG LEU A 242       8.164  -3.647  23.773  2.00  1.00            
ATOM   1776  CD1 LEU A 242       8.237  -2.373  22.918  2.00  1.00            
ATOM   1777  CD2 LEU A 242       8.732  -3.435  25.186  2.00  1.00            
ATOM   1778    C LEU A 242       5.082  -5.685  24.846  2.00  1.00            
ATOM   1779    O LEU A 242       4.520  -5.400  25.900  2.00  1.00            
ATOM   1780    N MET A 243       4.431  -6.263  23.822  2.00  1.00            
ATOM   1781   CA MET A 243       3.010  -6.446  23.853  2.00  1.00            
ATOM   1782   CB MET A 243       2.496  -7.132  22.580  2.00  1.00            
ATOM   1783   CG MET A 243       1.000  -6.949  22.351  2.00  1.00            
ATOM   1784   SD MET A 243       0.556  -5.214  22.053  2.00  1.00            
ATOM   1785   CE MET A 243       1.823  -4.960  20.780  2.00  1.00            
ATOM   1786    C MET A 243       2.730  -7.330  25.015  2.00  1.00            
ATOM   1787    O MET A 243       1.749  -7.154  25.735  2.00  1.00            
ATOM   1788    N GLU A 244       3.624  -8.303  25.232  2.00  1.00            
ATOM   1789   CA GLU A 244       3.487  -9.216  26.319  2.00  1.00            
ATOM   1790   CB GLU A 244       4.669 -10.209  26.339  2.00  1.00            
ATOM   1791   CG GLU A 244       4.675 -11.241  27.470  2.00  1.00            
ATOM   1792   CD GLU A 244       5.921 -12.101  27.281  2.00  1.00            
ATOM   1793  OE1 GLU A 244       6.560 -11.983  26.199  2.00  1.00            
ATOM   1794  OE2 GLU A 244       6.252 -12.887  28.207  2.00  1.00            
ATOM   1795    C GLU A 244       3.509  -8.421  27.583  2.00  1.00            
ATOM   1796    O GLU A 244       2.730  -8.680  28.499  2.00  1.00            
ATOM   1797    N ALA A 245       4.393  -7.410  27.662  2.00  1.00            
ATOM   1798   CA ALA A 245       4.461  -6.617  28.855  2.00  1.00            
ATOM   1799   CB ALA A 245       5.530  -5.514  28.784  2.00  1.00            
ATOM   1800    C ALA A 245       3.148  -5.938  29.033  2.00  1.00            
ATOM   1801    O ALA A 245       2.611  -5.885  30.137  2.00  1.00            
ATOM   1802    N LEU A 246       2.590  -5.407  27.932  2.00  1.00            
ATOM   1803   CA LEU A 246       1.340  -4.721  28.015  2.00  1.00            
ATOM   1804   CB LEU A 246       0.874  -4.106  26.682  2.00  1.00            
ATOM   1805   CG LEU A 246       1.613  -2.824  26.255  2.00  1.00            
ATOM   1806  CD1 LEU A 246       1.282  -1.653  27.193  2.00  1.00            
ATOM   1807  CD2 LEU A 246       3.122  -3.055  26.116  2.00  1.00            
ATOM   1808    C LEU A 246       0.267  -5.687  28.427  2.00  1.00            
ATOM   1809    O LEU A 246      -0.595  -5.350  29.237  2.00  1.00            
ATOM   1810    N GLY A 247       0.301  -6.929  27.902  3.00  1.00            
ATOM   1811   CA GLY A 247      -0.754  -7.856  28.197  3.00  1.00            
ATOM   1812    C GLY A 247      -1.724  -7.819  27.056  3.00  1.00            
ATOM   1813    O GLY A 247      -2.815  -8.383  27.135  3.00  1.00            
ATOM   1814    N ALA A 248      -1.331  -7.152  25.951  1.00  1.00            
ATOM   1815   CA ALA A 248      -2.200  -6.971  24.825  1.00  1.00            
ATOM   1816   CB ALA A 248      -1.805  -5.792  23.924  1.00  1.00            
ATOM   1817    C ALA A 248      -2.308  -8.207  23.976  1.00  1.00            
ATOM   1818    O ALA A 248      -1.453  -9.092  24.009  1.00  1.00            
ATOM   1819    N LYS A 249      -3.418  -8.282  23.203  4.00  1.00            
ATOM   1820   CA LYS A 249      -3.755  -9.368  22.318  4.00  1.00            
ATOM   1821   CB LYS A 249      -5.273  -9.527  22.113  4.00  1.00            
ATOM   1822   CG LYS A 249      -5.642 -10.677  21.175  4.00  1.00            
ATOM   1823   CD LYS A 249      -7.145 -10.947  21.074  4.00  1.00            
ATOM   1824   CE LYS A 249      -7.864  -9.999  20.110  4.00  1.00            
ATOM   1825   NZ LYS A 249      -9.276 -10.410  19.945  4.00  1.00            
ATOM   1826    C LYS A 249      -3.184  -9.110  20.953  4.00  1.00            
ATOM   1827    O LYS A 249      -2.995  -7.962  20.558  4.00  1.00            
ATOM   1828    N LYS A 250      -2.875 -10.189  20.194  4.00  1.00            
ATOM   1829   CA LYS A 250      -2.396 -10.025  18.845  4.00  1.00            
ATOM   1830   CB LYS A 250      -1.314 -11.018  18.363  4.00  1.00            
ATOM   1831   CG LYS A 250       0.107 -10.876  18.922  4.00  1.00            
ATOM   1832   CD LYS A 250       0.352 -11.576  20.259  4.00  1.00            
ATOM   1833   CE LYS A 250       1.838 -11.834  20.527  4.00  1.00            
ATOM   1834   NZ LYS A 250       1.995 -12.745  21.681  4.00  1.00            
ATOM   1835    C LYS A 250      -3.547 -10.282  17.926  4.00  1.00            
ATOM   1836    O LYS A 250      -4.545 -10.895  18.302  4.00  1.00            
ATOM   1837    N ARG A 251      -3.427  -9.786  16.680  1.00  1.00            
ATOM   1838   CA ARG A 251      -4.406 -10.014  15.658  1.00  1.00            
ATOM   1839   CB ARG A 251      -5.351  -8.836  15.390  1.00  1.00            
ATOM   1840   CG ARG A 251      -6.468  -8.686  16.420  1.00  1.00            
ATOM   1841   CD ARG A 251      -7.468  -7.591  16.046  1.00  1.00            
ATOM   1842   NE ARG A 251      -8.603  -7.672  17.003  1.00  1.00            
ATOM   1843   CZ ARG A 251      -9.251  -6.531  17.381  1.00  1.00            
ATOM   1844  NH1 ARG A 251      -8.821  -5.321  16.917  1.00  1.00            
ATOM   1845  NH2 ARG A 251     -10.316  -6.602  18.230  1.00  1.00            
ATOM   1846    C ARG A 251      -3.636 -10.214  14.399  1.00  1.00            
ATOM   1847    O ARG A 251      -2.407 -10.277  14.403  1.00  1.00            
ATOM   1848    N LEU A 252      -4.371 -10.327  13.283  1.00  1.00            
ATOM   1849   CA LEU A 252      -3.788 -10.491  11.989  1.00  1.00            
ATOM   1850   CB LEU A 252      -4.873 -10.691  10.907  1.00  1.00            
ATOM   1851   CG LEU A 252      -4.377 -10.930   9.467  1.00  1.00            
ATOM   1852  CD1 LEU A 252      -5.552 -11.302   8.549  1.00  1.00            
ATOM   1853  CD2 LEU A 252      -3.597  -9.727   8.909  1.00  1.00            
ATOM   1854    C LEU A 252      -2.992  -9.242  11.747  1.00  1.00            
ATOM   1855    O LEU A 252      -1.951  -9.268  11.090  1.00  1.00            
ATOM   1856    N PHE A 253      -3.474  -8.107  12.291  1.00  1.00            
ATOM   1857   CA PHE A 253      -2.821  -6.836  12.138  1.00  1.00            
ATOM   1858   CB PHE A 253      -3.707  -5.750  11.502  1.00  1.00            
ATOM   1859   CG PHE A 253      -3.760  -5.969  10.030  1.00  1.00            
ATOM   1860  CD1 PHE A 253      -4.672  -6.827   9.462  1.00  1.00            
ATOM   1861  CD2 PHE A 253      -2.876  -5.297   9.216  1.00  1.00            
ATOM   1862  CE1 PHE A 253      -4.699  -7.006   8.099  1.00  1.00            
ATOM   1863  CE2 PHE A 253      -2.900  -5.474   7.854  1.00  1.00            
ATOM   1864   CZ PHE A 253      -3.815  -6.331   7.293  1.00  1.00            
ATOM   1865    C PHE A 253      -2.445  -6.309  13.497  1.00  1.00            
ATOM   1866    O PHE A 253      -1.574  -6.848  14.178  1.00  1.00            
ATOM   1867    N ASP A 254      -3.123  -5.216  13.906  1.00  1.00            
ATOM   1868   CA ASP A 254      -2.842  -4.434  15.082  1.00  1.00            
ATOM   1869   CB ASP A 254      -3.858  -3.298  15.301  1.00  1.00            
ATOM   1870   CG ASP A 254      -5.220  -3.944  15.562  1.00  1.00            
ATOM   1871  OD1 ASP A 254      -5.740  -4.626  14.639  1.00  1.00            
ATOM   1872  OD2 ASP A 254      -5.751  -3.777  16.694  1.00  1.00            
ATOM   1873    C ASP A 254      -2.905  -5.249  16.331  1.00  1.00            
ATOM   1874    O ASP A 254      -3.319  -6.407  16.337  1.00  1.00            
ATOM   1875    N TYR A 255      -2.462  -4.607  17.438  4.00  1.00            
ATOM   1876   CA TYR A 255      -2.422  -5.180  18.754  4.00  1.00            
ATOM   1877   CB TYR A 255      -1.080  -4.967  19.464  4.00  1.00            
ATOM   1878   CG TYR A 255      -0.093  -5.780  18.701  4.00  1.00            
ATOM   1879  CD1 TYR A 255       0.402  -5.326  17.500  4.00  1.00            
ATOM   1880  CD2 TYR A 255       0.341  -6.994  19.183  4.00  1.00            
ATOM   1881  CE1 TYR A 255       1.312  -6.072  16.790  4.00  1.00            
ATOM   1882  CE2 TYR A 255       1.253  -7.744  18.477  4.00  1.00            
ATOM   1883   CZ TYR A 255       1.741  -7.283  17.279  4.00  1.00            
ATOM   1884   OH TYR A 255       2.677  -8.052  16.553  4.00  1.00            
ATOM   1885    C TYR A 255      -3.524  -4.543  19.544  4.00  1.00            
ATOM   1886    O TYR A 255      -3.756  -3.340  19.435  4.00  1.00            
ATOM   1887    N VAL A 256      -4.251  -5.345  20.354  4.00  1.00            
ATOM   1888   CA VAL A 256      -5.448  -4.842  20.971  4.00  1.00            
ATOM   1889   CB VAL A 256      -6.640  -5.637  20.535  4.00  1.00            
ATOM   1890  CG1 VAL A 256      -7.870  -5.171  21.314  4.00  1.00            
ATOM   1891  CG2 VAL A 256      -6.771  -5.522  19.009  4.00  1.00            
ATOM   1892    C VAL A 256      -5.404  -4.916  22.472  4.00  1.00            
ATOM   1893    O VAL A 256      -4.758  -5.788  23.051  4.00  1.00            
ATOM   1894    N VAL A 257      -6.094  -3.950  23.132  4.00  1.00            
ATOM   1895   CA VAL A 257      -6.280  -3.937  24.559  4.00  1.00            
ATOM   1896   CB VAL A 257      -5.488  -2.884  25.275  4.00  1.00            
ATOM   1897  CG1 VAL A 257      -5.860  -2.929  26.766  4.00  1.00            
ATOM   1898  CG2 VAL A 257      -3.994  -3.136  25.002  4.00  1.00            
ATOM   1899    C VAL A 257      -7.734  -3.661  24.803  4.00  1.00            
ATOM   1900    O VAL A 257      -8.319  -2.799  24.149  4.00  1.00            
ATOM   1901    N LYS A 258      -8.364  -4.401  25.745  4.00  1.00            
ATOM   1902   CA LYS A 258      -9.745  -4.139  26.063  4.00  1.00            
ATOM   1903   CB LYS A 258     -10.295  -5.064  27.162  4.00  1.00            
ATOM   1904   CG LYS A 258     -10.312  -6.544  26.766  4.00  1.00            
ATOM   1905   CD LYS A 258     -10.505  -7.497  27.950  4.00  1.00            
ATOM   1906   CE LYS A 258     -11.912  -7.467  28.545  4.00  1.00            
ATOM   1907   NZ LYS A 258     -11.971  -8.344  29.736  4.00  1.00            
ATOM   1908    C LYS A 258      -9.705  -2.754  26.588  4.00  1.00            
ATOM   1909    O LYS A 258      -8.798  -2.403  27.341  4.00  1.00            
ATOM   1910    N CYS A 259     -10.665  -1.905  26.197  2.00  1.00            
ATOM   1911   CA CYS A 259     -10.503  -0.581  26.687  2.00  1.00            
ATOM   1912   CB CYS A 259     -11.232   0.530  25.915  2.00  1.00            
ATOM   1913   SG CYS A 259     -10.440   2.139  26.247  2.00  1.00            
ATOM   1914    C CYS A 259     -10.939  -0.584  28.106  2.00  1.00            
ATOM   1915    O CYS A 259     -11.307  -1.614  28.669  2.00  1.00            
ATOM   1916    N ASN A 260     -10.872   0.607  28.713  2.00  1.00            
ATOM   1917   CA ASN A 260     -11.091   0.851  30.096  2.00  1.00            
ATOM   1918   CB ASN A 260     -12.186  -0.035  30.729  2.00  1.00            
ATOM   1919   CG ASN A 260     -13.551   0.495  30.316  2.00  1.00            
ATOM   1920  OD1 ASN A 260     -13.723   1.013  29.214  2.00  1.00            
ATOM   1921  ND2 ASN A 260     -14.547   0.389  31.239  2.00  1.00            
ATOM   1922    C ASN A 260      -9.797   0.497  30.772  2.00  1.00            
ATOM   1923    O ASN A 260      -9.428   1.091  31.785  2.00  1.00            
ATOM   1924    N GLU A 261      -9.063  -0.476  30.195  2.00  1.00            
ATOM   1925   CA GLU A 261      -7.748  -0.861  30.621  2.00  1.00            
ATOM   1926   CB GLU A 261      -7.305  -2.259  30.135  2.00  1.00            
ATOM   1927   CG GLU A 261      -7.981  -3.419  30.866  2.00  1.00            
ATOM   1928   CD GLU A 261      -7.255  -4.708  30.488  2.00  1.00            
ATOM   1929  OE1 GLU A 261      -6.410  -4.663  29.552  2.00  1.00            
ATOM   1930  OE2 GLU A 261      -7.525  -5.754  31.135  2.00  1.00            
ATOM   1931    C GLU A 261      -6.772   0.113  30.079  2.00  1.00            
ATOM   1932    O GLU A 261      -5.713   0.350  30.656  2.00  1.00            
ATOM   1933    N GLY A 262      -7.130   0.717  28.937  2.00  1.00            
ATOM   1934   CA GLY A 262      -6.196   1.510  28.206  2.00  1.00            
ATOM   1935    C GLY A 262      -5.632   2.598  29.069  2.00  1.00            
ATOM   1936    O GLY A 262      -4.434   2.865  29.004  2.00  1.00            
ATOM   1937    N PRO A 263      -6.412   3.249  29.871  2.00  1.00            
ATOM   1938   CA PRO A 263      -5.850   4.290  30.688  2.00  1.00            
ATOM   1939   CD PRO A 263      -7.797   3.537  29.502  2.00  1.00            
ATOM   1940   CB PRO A 263      -7.038   5.063  31.243  2.00  1.00            
ATOM   1941   CG PRO A 263      -8.115   4.893  30.153  2.00  1.00            
ATOM   1942    C PRO A 263      -4.864   3.853  31.727  2.00  1.00            
ATOM   1943    O PRO A 263      -3.968   4.631  32.059  2.00  1.00            
ATOM   1944    N THR A 264      -5.008   2.623  32.271  2.00  1.00            
ATOM   1945   CA THR A 264      -4.170   2.137  33.320  2.00  1.00            
ATOM   1946   CB THR A 264      -4.660   0.867  33.957  2.00  1.00            
ATOM   1947  OG1 THR A 264      -3.956   0.625  35.163  2.00  1.00            
ATOM   1948  CG2 THR A 264      -4.430  -0.302  32.982  2.00  1.00            
ATOM   1949    C THR A 264      -2.786   1.872  32.816  2.00  1.00            
ATOM   1950    O THR A 264      -1.829   1.977  33.582  2.00  1.00            
ATOM   1951    N LEU A 265      -2.678   1.543  31.517  1.00  1.00            
ATOM   1952   CA LEU A 265      -1.487   1.089  30.847  1.00  1.00            
ATOM   1953   CB LEU A 265      -1.540   1.328  29.324  1.00  1.00            
ATOM   1954   CG LEU A 265      -2.775   0.715  28.630  1.00  1.00            
ATOM   1955  CD1 LEU A 265      -2.756   0.992  27.119  1.00  1.00            
ATOM   1956  CD2 LEU A 265      -2.947  -0.770  28.975  1.00  1.00            
ATOM   1957    C LEU A 265      -0.279   1.831  31.345  1.00  1.00            
ATOM   1958    O LEU A 265      -0.335   2.978  31.782  1.00  1.00            
ATOM   1959    N PRO A 266       0.815   1.110  31.311  1.00  1.00            
ATOM   1960   CA PRO A 266       2.106   1.577  31.755  1.00  1.00            
ATOM   1961   CD PRO A 266       0.737  -0.336  31.283  1.00  1.00            
ATOM   1962   CB PRO A 266       2.946   0.317  32.000  1.00  1.00            
ATOM   1963   CG PRO A 266       2.204  -0.800  31.248  1.00  1.00            
ATOM   1964    C PRO A 266       2.785   2.566  30.851  1.00  1.00            
ATOM   1965    O PRO A 266       2.428   2.671  29.677  1.00  1.00            
ATOM   1966    N ASP A 267       3.791   3.307  31.391  1.00  1.00            
ATOM   1967   CA ASP A 267       4.519   4.293  30.643  1.00  1.00            
ATOM   1968   CB ASP A 267       5.242   5.337  31.516  1.00  1.00            
ATOM   1969   CG ASP A 267       4.204   6.213  32.202  1.00  1.00            
ATOM   1970  OD1 ASP A 267       3.019   5.787  32.266  1.00  1.00            
ATOM   1971  OD2 ASP A 267       4.583   7.320  32.669  1.00  1.00            
ATOM   1972    C ASP A 267       5.589   3.600  29.867  1.00  1.00            
ATOM   1973    O ASP A 267       6.474   2.971  30.444  1.00  1.00            
ATOM   1974    N ILE A 268       5.525   3.692  28.523  4.00  1.00            
ATOM   1975   CA ILE A 268       6.578   3.128  27.734  4.00  1.00            
ATOM   1976   CB ILE A 268       6.164   2.517  26.422  4.00  1.00            
ATOM   1977  CG1 ILE A 268       5.321   1.249  26.650  4.00  1.00            
ATOM   1978  CG2 ILE A 268       7.434   2.272  25.583  4.00  1.00            
ATOM   1979  CD1 ILE A 268       4.732   0.679  25.361  4.00  1.00            
ATOM   1980    C ILE A 268       7.479   4.252  27.416  4.00  1.00            
ATOM   1981    O ILE A 268       7.041   5.315  26.977  4.00  1.00            
ATOM   1982    N SER A 269       8.778   4.053  27.676  4.00  1.00            
ATOM   1983   CA SER A 269       9.683   5.116  27.408  4.00  1.00            
ATOM   1984   CB SER A 269      10.320   5.711  28.675  4.00  1.00            
ATOM   1985   OG SER A 269      11.116   4.730  29.326  4.00  1.00            
ATOM   1986    C SER A 269      10.786   4.587  26.587  4.00  1.00            
ATOM   1987    O SER A 269      11.140   3.414  26.670  4.00  1.00            
ATOM   1988    N PHE A 270      11.347   5.452  25.737  4.00  1.00            
ATOM   1989   CA PHE A 270      12.472   5.026  24.985  4.00  1.00            
ATOM   1990   CB PHE A 270      12.300   5.209  23.469  4.00  1.00            
ATOM   1991   CG PHE A 270      11.162   4.329  23.083  4.00  1.00            
ATOM   1992  CD1 PHE A 270       9.868   4.786  23.185  4.00  1.00            
ATOM   1993  CD2 PHE A 270      11.379   3.048  22.635  4.00  1.00            
ATOM   1994  CE1 PHE A 270       8.810   3.978  22.840  4.00  1.00            
ATOM   1995  CE2 PHE A 270      10.323   2.238  22.287  4.00  1.00            
ATOM   1996   CZ PHE A 270       9.035   2.701  22.388  4.00  1.00            
ATOM   1997    C PHE A 270      13.577   5.926  25.453  4.00  1.00            
ATOM   1998    O PHE A 270      13.363   7.123  25.639  4.00  1.00            
ATOM   1999    N HIS A 271      14.787   5.379  25.683  4.00  1.00            
ATOM   2000   CA HIS A 271      15.823   6.228  26.196  4.00  1.00            
ATOM   2001  ND1 HIS A 271      16.521   4.696  29.641  4.00  1.00            
ATOM   2002   CG HIS A 271      15.965   5.276  28.521  4.00  1.00            
ATOM   2003   CB HIS A 271      16.713   5.554  27.252  4.00  1.00            
ATOM   2004  NE2 HIS A 271      14.391   5.112  30.129  4.00  1.00            
ATOM   2005  CD2 HIS A 271      14.664   5.521  28.836  4.00  1.00            
ATOM   2006  CE1 HIS A 271      15.536   4.624  30.571  4.00  1.00            
ATOM   2007    C HIS A 271      16.691   6.669  25.053  4.00  1.00            
ATOM   2008    O HIS A 271      17.410   5.861  24.469  4.00  1.00            
ATOM   2009    N LEU A 272      16.633   7.971  24.686  4.00  1.00            
ATOM   2010   CA LEU A 272      17.457   8.454  23.607  4.00  1.00            
ATOM   2011   CB LEU A 272      16.691   8.898  22.345  4.00  1.00            
ATOM   2012   CG LEU A 272      15.762  10.106  22.559  4.00  1.00            
ATOM   2013  CD1 LEU A 272      15.045  10.496  21.257  4.00  1.00            
ATOM   2014  CD2 LEU A 272      14.769   9.854  23.704  4.00  1.00            
ATOM   2015    C LEU A 272      18.240   9.649  24.065  4.00  1.00            
ATOM   2016    O LEU A 272      17.678  10.630  24.549  4.00  1.00            
ATOM   2017    N GLY A 273      19.582   9.561  23.944  3.00  1.00            
ATOM   2018   CA GLY A 273      20.473  10.671  24.137  3.00  1.00            
ATOM   2019    C GLY A 273      20.584  11.156  25.553  3.00  1.00            
ATOM   2020    O GLY A 273      20.832  12.341  25.769  3.00  1.00            
ATOM   2021    N GLY A 274      20.414  10.292  26.569  3.00  1.00            
ATOM   2022   CA GLY A 274      20.676  10.789  27.894  3.00  1.00            
ATOM   2023    C GLY A 274      19.416  10.911  28.694  3.00  1.00            
ATOM   2024    O GLY A 274      19.426  10.632  29.892  3.00  1.00            
ATOM   2025    N LYS A 275      18.292  11.319  28.080  4.00  1.00            
ATOM   2026   CA LYS A 275      17.115  11.449  28.890  4.00  1.00            
ATOM   2027   CB LYS A 275      16.551  12.876  28.963  4.00  1.00            
ATOM   2028   CG LYS A 275      17.479  13.822  29.727  4.00  1.00            
ATOM   2029   CD LYS A 275      17.057  15.290  29.668  4.00  1.00            
ATOM   2030   CE LYS A 275      18.105  16.247  30.239  4.00  1.00            
ATOM   2031   NZ LYS A 275      18.310  15.982  31.679  4.00  1.00            
ATOM   2032    C LYS A 275      16.060  10.541  28.335  4.00  1.00            
ATOM   2033    O LYS A 275      16.106  10.152  27.170  4.00  1.00            
ATOM   2034    N GLU A 276      15.094  10.156  29.194  4.00  1.00            
ATOM   2035   CA GLU A 276      14.032   9.264  28.820  4.00  1.00            
ATOM   2036   CB GLU A 276      13.312   8.656  30.037  4.00  1.00            
ATOM   2037   CG GLU A 276      12.655   9.714  30.931  4.00  1.00            
ATOM   2038   CD GLU A 276      12.002   9.019  32.119  4.00  1.00            
ATOM   2039  OE1 GLU A 276      12.357   7.842  32.389  4.00  1.00            
ATOM   2040  OE2 GLU A 276      11.139   9.661  32.777  4.00  1.00            
ATOM   2041    C GLU A 276      13.014  10.037  28.040  4.00  1.00            
ATOM   2042    O GLU A 276      12.848  11.241  28.230  4.00  1.00            
ATOM   2043    N TYR A 277      12.322   9.337  27.118  4.00  1.00            
ATOM   2044   CA TYR A 277      11.252   9.873  26.325  4.00  1.00            
ATOM   2045   CB TYR A 277      11.395   9.485  24.848  4.00  1.00            
ATOM   2046   CG TYR A 277      10.151   9.849  24.126  4.00  1.00            
ATOM   2047  CD1 TYR A 277       9.937  11.123  23.650  4.00  1.00            
ATOM   2048  CD2 TYR A 277       9.194   8.890  23.922  4.00  1.00            
ATOM   2049  CE1 TYR A 277       8.778  11.435  22.980  4.00  1.00            
ATOM   2050  CE2 TYR A 277       8.040   9.198  23.255  4.00  1.00            
ATOM   2051   CZ TYR A 277       7.824  10.467  22.782  4.00  1.00            
ATOM   2052   OH TYR A 277       6.630  10.769  22.095  4.00  1.00            
ATOM   2053    C TYR A 277      10.053   9.205  26.890  4.00  1.00            
ATOM   2054    O TYR A 277       9.988   7.978  26.948  4.00  1.00            
ATOM   2055    N THR A 278       9.068   9.991  27.353  4.00  1.00            
ATOM   2056   CA THR A 278       8.005   9.304  28.007  4.00  1.00            
ATOM   2057   CB THR A 278       7.736   9.797  29.398  4.00  1.00            
ATOM   2058  OG1 THR A 278       6.828   8.924  30.058  4.00  1.00            
ATOM   2059  CG2 THR A 278       7.141  11.213  29.320  4.00  1.00            
ATOM   2060    C THR A 278       6.751   9.443  27.247  4.00  1.00            
ATOM   2061    O THR A 278       6.384  10.520  26.778  4.00  1.00            
ATOM   2062    N LEU A 279       6.079   8.298  27.077  4.00  1.00            
ATOM   2063   CA LEU A 279       4.797   8.328  26.472  4.00  1.00            
ATOM   2064   CB LEU A 279       4.687   7.654  25.101  4.00  1.00            
ATOM   2065   CG LEU A 279       5.278   8.501  23.971  4.00  1.00            
ATOM   2066  CD1 LEU A 279       5.101   7.830  22.599  4.00  1.00            
ATOM   2067  CD2 LEU A 279       4.707   9.929  24.014  4.00  1.00            
ATOM   2068    C LEU A 279       3.843   7.676  27.402  4.00  1.00            
ATOM   2069    O LEU A 279       4.192   6.753  28.137  4.00  1.00            
ATOM   2070    N THR A 280       2.599   8.184  27.418  1.00  1.00            
ATOM   2071   CA THR A 280       1.635   7.590  28.281  1.00  1.00            
ATOM   2072   CB THR A 280       0.802   8.573  29.054  1.00  1.00            
ATOM   2073  OG1 THR A 280       0.077   7.901  30.076  1.00  1.00            
ATOM   2074  CG2 THR A 280      -0.174   9.264  28.087  1.00  1.00            
ATOM   2075    C THR A 280       0.700   6.791  27.432  1.00  1.00            
ATOM   2076    O THR A 280       0.843   6.735  26.212  1.00  1.00            
ATOM   2077    N SER A 281      -0.285   6.135  28.077  2.00  1.00            
ATOM   2078   CA SER A 281      -1.238   5.322  27.377  2.00  1.00            
ATOM   2079   CB SER A 281      -2.230   4.611  28.314  2.00  1.00            
ATOM   2080   OG SER A 281      -3.088   5.561  28.929  2.00  1.00            
ATOM   2081    C SER A 281      -2.045   6.213  26.489  2.00  1.00            
ATOM   2082    O SER A 281      -2.467   5.807  25.406  2.00  1.00            
ATOM   2083    N ALA A 282      -2.263   7.468  26.920  2.00  1.00            
ATOM   2084   CA ALA A 282      -3.080   8.358  26.147  2.00  1.00            
ATOM   2085   CB ALA A 282      -3.206   9.755  26.783  2.00  1.00            
ATOM   2086    C ALA A 282      -2.442   8.516  24.819  2.00  1.00            
ATOM   2087    O ALA A 282      -3.113   8.498  23.789  2.00  1.00            
ATOM   2088    N ASP A 283      -1.111   8.660  24.809  2.00  1.00            
ATOM   2089   CA ASP A 283      -0.454   8.843  23.560  2.00  1.00            
ATOM   2090   CB ASP A 283       1.059   9.081  23.713  2.00  1.00            
ATOM   2091   CG ASP A 283       1.260  10.450  24.348  2.00  1.00            
ATOM   2092  OD1 ASP A 283       0.929  10.600  25.553  2.00  1.00            
ATOM   2093  OD2 ASP A 283       1.739  11.368  23.627  2.00  1.00            
ATOM   2094    C ASP A 283      -0.637   7.611  22.711  2.00  1.00            
ATOM   2095    O ASP A 283      -1.023   7.701  21.547  2.00  1.00            
ATOM   2096    N TYR A 284      -0.373   6.423  23.295  2.00  1.00            
ATOM   2097   CA TYR A 284      -0.350   5.175  22.575  2.00  1.00            
ATOM   2098   CB TYR A 284       0.214   4.027  23.432  2.00  1.00            
ATOM   2099   CG TYR A 284       1.692   4.137  23.574  2.00  1.00            
ATOM   2100  CD1 TYR A 284       2.261   4.875  24.585  2.00  1.00            
ATOM   2101  CD2 TYR A 284       2.511   3.476  22.684  2.00  1.00            
ATOM   2102  CE1 TYR A 284       3.630   4.948  24.690  2.00  1.00            
ATOM   2103  CE2 TYR A 284       3.877   3.548  22.785  2.00  1.00            
ATOM   2104   CZ TYR A 284       4.440   4.290  23.794  2.00  1.00            
ATOM   2105   OH TYR A 284       5.844   4.370  23.905  2.00  1.00            
ATOM   2106    C TYR A 284      -1.659   4.637  22.052  2.00  1.00            
ATOM   2107    O TYR A 284      -1.792   4.410  20.850  2.00  1.00            
ATOM   2108    N VAL A 285      -2.677   4.437  22.921  4.00  1.00            
ATOM   2109   CA VAL A 285      -3.864   3.725  22.500  4.00  1.00            
ATOM   2110   CB VAL A 285      -4.646   3.145  23.644  4.00  1.00            
ATOM   2111  CG1 VAL A 285      -5.910   2.472  23.080  4.00  1.00            
ATOM   2112  CG2 VAL A 285      -3.736   2.208  24.458  4.00  1.00            
ATOM   2113    C VAL A 285      -4.762   4.674  21.831  4.00  1.00            
ATOM   2114    O VAL A 285      -4.863   5.841  22.208  4.00  1.00            
ATOM   2115    N PHE A 286      -5.429   4.180  20.779  1.00  1.00            
ATOM   2116   CA PHE A 286      -6.407   5.028  20.209  1.00  1.00            
ATOM   2117   CB PHE A 286      -6.655   4.777  18.712  1.00  1.00            
ATOM   2118   CG PHE A 286      -7.585   5.847  18.256  1.00  1.00            
ATOM   2119  CD1 PHE A 286      -7.107   7.110  17.986  1.00  1.00            
ATOM   2120  CD2 PHE A 286      -8.927   5.591  18.094  1.00  1.00            
ATOM   2121  CE1 PHE A 286      -7.958   8.105  17.566  1.00  1.00            
ATOM   2122  CE2 PHE A 286      -9.781   6.584  17.674  1.00  1.00            
ATOM   2123   CZ PHE A 286      -9.295   7.842  17.409  1.00  1.00            
ATOM   2124    C PHE A 286      -7.632   4.673  20.952  1.00  1.00            
ATOM   2125    O PHE A 286      -8.297   3.685  20.646  1.00  1.00            
ATOM   2126    N GLN A 287      -7.960   5.473  21.974  1.00  1.00            
ATOM   2127   CA GLN A 287      -9.104   5.084  22.718  1.00  1.00            
ATOM   2128   CB GLN A 287      -9.185   5.727  24.123  1.00  1.00            
ATOM   2129   CG GLN A 287      -9.251   7.260  24.142  1.00  1.00            
ATOM   2130   CD GLN A 287      -9.533   7.714  25.563  1.00  1.00            
ATOM   2131  OE1 GLN A 287      -8.694   7.571  26.451  1.00  1.00            
ATOM   2132  NE2 GLN A 287     -10.752   8.274  25.788  1.00  1.00            
ATOM   2133    C GLN A 287     -10.296   5.484  21.917  1.00  1.00            
ATOM   2134    O GLN A 287     -10.783   6.610  21.988  1.00  1.00            
ATOM   2135    N GLU A 288     -10.789   4.562  21.077  1.00  1.00            
ATOM   2136   CA GLU A 288     -11.964   4.936  20.364  1.00  1.00            
ATOM   2137   CB GLU A 288     -12.424   3.926  19.296  1.00  1.00            
ATOM   2138   CG GLU A 288     -11.610   3.971  18.005  1.00  1.00            
ATOM   2139   CD GLU A 288     -12.424   3.268  16.926  1.00  1.00            
ATOM   2140  OE1 GLU A 288     -13.534   2.771  17.253  1.00  1.00            
ATOM   2141  OE2 GLU A 288     -11.951   3.229  15.758  1.00  1.00            
ATOM   2142    C GLU A 288     -13.049   5.037  21.368  1.00  1.00            
ATOM   2143    O GLU A 288     -13.825   5.991  21.361  1.00  1.00            
ATOM   2144    N SER A 289     -13.109   4.054  22.289  1.00  1.00            
ATOM   2145   CA SER A 289     -14.166   4.099  23.246  1.00  1.00            
ATOM   2146   CB SER A 289     -15.394   3.262  22.851  1.00  1.00            
ATOM   2147   OG SER A 289     -15.066   1.882  22.880  1.00  1.00            
ATOM   2148    C SER A 289     -13.700   3.573  24.549  1.00  1.00            
ATOM   2149    O SER A 289     -12.646   2.956  24.640  1.00  1.00            
ATOM   2150    N TYR A 290     -14.498   3.841  25.599  1.00  1.00            
ATOM   2151   CA TYR A 290     -14.222   3.373  26.922  1.00  1.00            
ATOM   2152   CB TYR A 290     -14.378   4.513  27.947  1.00  1.00            
ATOM   2153   CG TYR A 290     -14.099   4.011  29.317  1.00  1.00            
ATOM   2154  CD1 TYR A 290     -12.807   3.826  29.746  1.00  1.00            
ATOM   2155  CD2 TYR A 290     -15.137   3.750  30.181  1.00  1.00            
ATOM   2156  CE1 TYR A 290     -12.556   3.371  31.019  1.00  1.00            
ATOM   2157  CE2 TYR A 290     -14.890   3.297  31.454  1.00  1.00            
ATOM   2158   CZ TYR A 290     -13.597   3.105  31.875  1.00  1.00            
ATOM   2159   OH TYR A 290     -13.337   2.639  33.180  1.00  1.00            
ATOM   2160    C TYR A 290     -15.278   2.351  27.189  1.00  1.00            
ATOM   2161    O TYR A 290     -16.377   2.683  27.629  1.00  1.00            
ATOM   2162    N SER A 291     -14.972   1.074  26.896  1.00  1.00            
ATOM   2163   CA SER A 291     -15.919   0.024  27.134  1.00  1.00            
ATOM   2164   CB SER A 291     -16.895  -0.191  25.965  1.00  1.00            
ATOM   2165   OG SER A 291     -17.799  -1.243  26.273  1.00  1.00            
ATOM   2166    C SER A 291     -15.128  -1.228  27.289  1.00  1.00            
ATOM   2167    O SER A 291     -14.110  -1.419  26.626  1.00  1.00            
ATOM   2168    N SER A 292     -15.571  -2.111  28.200  3.00  1.00            
ATOM   2169   CA SER A 292     -14.883  -3.347  28.406  3.00  1.00            
ATOM   2170   CB SER A 292     -15.408  -4.129  29.621  3.00  1.00            
ATOM   2171   OG SER A 292     -15.186  -3.397  30.816  3.00  1.00            
ATOM   2172    C SER A 292     -15.096  -4.211  27.208  3.00  1.00            
ATOM   2173    O SER A 292     -14.182  -4.897  26.753  3.00  1.00            
ATOM   2174    N LYS A 293     -16.322  -4.179  26.656  3.00  1.00            
ATOM   2175   CA LYS A 293     -16.677  -5.053  25.578  3.00  1.00            
ATOM   2176   CB LYS A 293     -18.126  -4.859  25.098  3.00  1.00            
ATOM   2177   CG LYS A 293     -18.533  -5.844  23.997  3.00  1.00            
ATOM   2178   CD LYS A 293     -20.020  -5.799  23.639  3.00  1.00            
ATOM   2179   CE LYS A 293     -20.342  -4.827  22.498  3.00  1.00            
ATOM   2180   NZ LYS A 293     -21.800  -4.799  22.244  3.00  1.00            
ATOM   2181    C LYS A 293     -15.814  -4.793  24.384  3.00  1.00            
ATOM   2182    O LYS A 293     -15.275  -5.723  23.786  3.00  1.00            
ATOM   2183    N LYS A 294     -15.645  -3.511  24.010  1.00  1.00            
ATOM   2184   CA LYS A 294     -14.943  -3.223  22.798  1.00  1.00            
ATOM   2185   CB LYS A 294     -15.426  -1.950  22.088  1.00  1.00            
ATOM   2186   CG LYS A 294     -16.807  -2.148  21.460  1.00  1.00            
ATOM   2187   CD LYS A 294     -17.499  -0.852  21.047  1.00  1.00            
ATOM   2188   CE LYS A 294     -18.059  -0.068  22.233  1.00  1.00            
ATOM   2189   NZ LYS A 294     -19.116  -0.854  22.907  1.00  1.00            
ATOM   2190    C LYS A 294     -13.487  -3.150  23.013  1.00  1.00            
ATOM   2191    O LYS A 294     -12.996  -2.902  24.113  1.00  1.00            
ATOM   2192    N LEU A 295     -12.765  -3.398  21.909  4.00  1.00            
ATOM   2193   CA LEU A 295     -11.345  -3.423  21.940  4.00  1.00            
ATOM   2194   CB LEU A 295     -10.748  -4.605  21.165  4.00  1.00            
ATOM   2195   CG LEU A 295     -10.966  -5.983  21.816  4.00  1.00            
ATOM   2196  CD1 LEU A 295     -10.229  -6.089  23.159  4.00  1.00            
ATOM   2197  CD2 LEU A 295     -12.458  -6.332  21.915  4.00  1.00            
ATOM   2198    C LEU A 295     -10.806  -2.181  21.309  4.00  1.00            
ATOM   2199    O LEU A 295     -11.356  -1.661  20.339  4.00  1.00            
ATOM   2200    N CYS A 296      -9.699  -1.661  21.877  4.00  1.00            
ATOM   2201   CA CYS A 296      -9.042  -0.517  21.324  4.00  1.00            
ATOM   2202   CB CYS A 296      -8.646   0.545  22.363  4.00  1.00            
ATOM   2203   SG CYS A 296     -10.096   1.392  23.058  4.00  1.00            
ATOM   2204    C CYS A 296      -7.790  -1.018  20.685  4.00  1.00            
ATOM   2205    O CYS A 296      -7.327  -2.120  20.978  4.00  1.00            
ATOM   2206    N THR A 297      -7.219  -0.221  19.764  4.00  1.00            
ATOM   2207   CA THR A 297      -6.017  -0.644  19.115  4.00  1.00            
ATOM   2208   CB THR A 297      -6.044  -0.500  17.623  4.00  1.00            
ATOM   2209  OG1 THR A 297      -4.916  -1.146  17.049  4.00  1.00            
ATOM   2210  CG2 THR A 297      -6.027   0.997  17.277  4.00  1.00            
ATOM   2211    C THR A 297      -4.934   0.230  19.615  4.00  1.00            
ATOM   2212    O THR A 297      -5.177   1.297  20.177  4.00  1.00            
ATOM   2213    N LEU A 298      -3.692  -0.241  19.440  4.00  1.00            
ATOM   2214   CA LEU A 298      -2.568   0.497  19.903  4.00  1.00            
ATOM   2215   CB LEU A 298      -1.642  -0.346  20.792  4.00  1.00            
ATOM   2216   CG LEU A 298      -0.427   0.447  21.281  4.00  1.00            
ATOM   2217  CD1 LEU A 298      -0.890   1.720  21.993  4.00  1.00            
ATOM   2218  CD2 LEU A 298       0.501  -0.420  22.147  4.00  1.00            
ATOM   2219    C LEU A 298      -1.767   0.930  18.694  4.00  1.00            
ATOM   2220    O LEU A 298      -1.784   0.256  17.666  4.00  1.00            
ATOM   2221    N ALA A 299      -1.056   2.083  18.782  1.00  1.00            
ATOM   2222   CA ALA A 299      -0.290   2.629  17.678  1.00  1.00            
ATOM   2223   CB ALA A 299       0.343   3.995  18.006  1.00  1.00            
ATOM   2224    C ALA A 299       0.831   1.703  17.290  1.00  1.00            
ATOM   2225    O ALA A 299       1.015   1.403  16.113  1.00  1.00            
ATOM   2226    N ILE A 300       1.575   1.175  18.280  4.00  1.00            
ATOM   2227   CA ILE A 300       2.759   0.377  18.073  4.00  1.00            
ATOM   2228   CB ILE A 300       3.277  -0.169  19.378  4.00  1.00            
ATOM   2229  CG1 ILE A 300       4.705  -0.711  19.257  4.00  1.00            
ATOM   2230  CG2 ILE A 300       2.253  -1.194  19.899  4.00  1.00            
ATOM   2231  CD1 ILE A 300       5.353  -0.940  20.620  4.00  1.00            
ATOM   2232    C ILE A 300       2.471  -0.759  17.166  4.00  1.00            
ATOM   2233    O ILE A 300       1.410  -1.376  17.231  4.00  1.00            
ATOM   2234    N HIS A 301       3.434  -1.043  16.271  4.00  1.00            
ATOM   2235   CA HIS A 301       3.202  -2.083  15.328  4.00  1.00            
ATOM   2236  ND1 HIS A 301       1.026  -3.120  13.127  4.00  1.00            
ATOM   2237   CG HIS A 301       2.264  -2.533  12.998  4.00  1.00            
ATOM   2238   CB HIS A 301       2.803  -1.521  13.958  4.00  1.00            
ATOM   2239  NE2 HIS A 301       1.919  -3.926  11.257  4.00  1.00            
ATOM   2240  CD2 HIS A 301       2.799  -3.037  11.851  4.00  1.00            
ATOM   2241  CE1 HIS A 301       0.870  -3.942  12.059  4.00  1.00            
ATOM   2242    C HIS A 301       4.427  -2.871  15.143  4.00  1.00            
ATOM   2243    O HIS A 301       5.531  -2.434  15.463  4.00  1.00            
ATOM   2244    N ALA A 302       4.240  -4.089  14.618  4.00  1.00            
ATOM   2245   CA ALA A 302       5.397  -4.860  14.367  4.00  1.00            
ATOM   2246   CB ALA A 302       5.220  -6.358  14.661  4.00  1.00            
ATOM   2247    C ALA A 302       5.698  -4.709  12.928  4.00  1.00            
ATOM   2248    O ALA A 302       4.928  -5.115  12.059  4.00  1.00            
ATOM   2249    N MET A 303       6.850  -4.089  12.645  1.00  1.00            
ATOM   2250   CA MET A 303       7.222  -3.914  11.286  1.00  1.00            
ATOM   2251   CB MET A 303       7.066  -2.457  10.819  1.00  1.00            
ATOM   2252   CG MET A 303       7.398  -2.213   9.346  1.00  1.00            
ATOM   2253   SD MET A 303       6.154  -2.825   8.169  1.00  1.00            
ATOM   2254   CE MET A 303       6.629  -4.569   8.335  1.00  1.00            
ATOM   2255    C MET A 303       8.661  -4.234  11.219  1.00  1.00            
ATOM   2256    O MET A 303       9.480  -3.610  11.893  1.00  1.00            
ATOM   2257    N ASP A 304       9.011  -5.230  10.400  1.00  1.00            
ATOM   2258   CA ASP A 304      10.395  -5.531  10.299  1.00  1.00            
ATOM   2259   CB ASP A 304      10.693  -6.999   9.945  1.00  1.00            
ATOM   2260   CG ASP A 304      10.381  -7.867  11.157  1.00  1.00            
ATOM   2261  OD1 ASP A 304      10.660  -7.422  12.303  1.00  1.00            
ATOM   2262  OD2 ASP A 304       9.854  -8.992  10.946  1.00  1.00            
ATOM   2263    C ASP A 304      10.911  -4.689   9.195  1.00  1.00            
ATOM   2264    O ASP A 304      10.351  -4.666   8.101  1.00  1.00            
ATOM   2265    N ILE A 305      11.992  -3.941   9.468  1.00  1.00            
ATOM   2266   CA ILE A 305      12.532  -3.151   8.415  1.00  1.00            
ATOM   2267   CB ILE A 305      13.001  -1.787   8.815  1.00  1.00            
ATOM   2268  CG1 ILE A 305      11.884  -1.003   9.519  1.00  1.00            
ATOM   2269  CG2 ILE A 305      13.520  -1.094   7.546  1.00  1.00            
ATOM   2270  CD1 ILE A 305      11.544  -1.544  10.907  1.00  1.00            
ATOM   2271    C ILE A 305      13.736  -3.926   7.954  1.00  1.00            
ATOM   2272    O ILE A 305      14.547  -4.391   8.752  1.00  1.00            
ATOM   2273    N PRO A 306      13.845  -4.074   6.663  1.00  1.00            
ATOM   2274   CA PRO A 306      14.899  -4.787   5.977  1.00  1.00            
ATOM   2275   CD PRO A 306      12.875  -3.481   5.749  1.00  1.00            
ATOM   2276   CB PRO A 306      14.464  -4.790   4.502  1.00  1.00            
ATOM   2277   CG PRO A 306      13.527  -3.584   4.367  1.00  1.00            
ATOM   2278    C PRO A 306      16.293  -4.244   6.186  1.00  1.00            
ATOM   2279    O PRO A 306      16.425  -3.072   6.528  1.00  1.00            
ATOM   2280    N PRO A 307      17.307  -5.047   5.941  3.00  1.00            
ATOM   2281   CA PRO A 307      18.679  -4.775   6.337  3.00  1.00            
ATOM   2282   CD PRO A 307      17.252  -6.075   4.914  3.00  1.00            
ATOM   2283   CB PRO A 307      19.531  -5.852   5.665  3.00  1.00            
ATOM   2284   CG PRO A 307      18.693  -6.283   4.447  3.00  1.00            
ATOM   2285    C PRO A 307      19.283  -3.418   6.200  3.00  1.00            
ATOM   2286    O PRO A 307      19.683  -2.938   7.263  3.00  1.00            
ATOM   2287    N PRO A 308      19.420  -2.794   5.047  3.00  1.00            
ATOM   2288   CA PRO A 308      19.995  -1.472   4.975  3.00  1.00            
ATOM   2289   CD PRO A 308      18.589  -3.095   3.891  3.00  1.00            
ATOM   2290   CB PRO A 308      19.868  -1.059   3.507  3.00  1.00            
ATOM   2291   CG PRO A 308      18.603  -1.808   3.040  3.00  1.00            
ATOM   2292    C PRO A 308      19.054  -0.720   5.842  3.00  1.00            
ATOM   2293    O PRO A 308      17.862  -0.895   5.598  3.00  1.00            
ATOM   2294    N THR A 309      19.581   0.148   6.743  3.00  1.00            
ATOM   2295   CA THR A 309      18.895   0.751   7.862  3.00  1.00            
ATOM   2296   CB THR A 309      18.537   2.187   7.620  3.00  1.00            
ATOM   2297  OG1 THR A 309      19.712   2.938   7.345  3.00  1.00            
ATOM   2298  CG2 THR A 309      17.853   2.728   8.883  3.00  1.00            
ATOM   2299    C THR A 309      17.658  -0.020   8.122  3.00  1.00            
ATOM   2300    O THR A 309      16.618   0.223   7.514  3.00  1.00            
ATOM   2301    N GLY A 310      17.719  -0.973   9.069  1.00  1.00            
ATOM   2302   CA GLY A 310      16.615  -1.856   8.960  1.00  1.00            
ATOM   2303    C GLY A 310      16.093  -2.435  10.214  1.00  1.00            
ATOM   2304    O GLY A 310      15.008  -2.050  10.644  1.00  1.00            
ATOM   2305    N PRO A 311      16.811  -3.344  10.827  1.00  1.00            
ATOM   2306   CA PRO A 311      16.332  -4.046  11.993  1.00  1.00            
ATOM   2307   CD PRO A 311      18.262  -3.326  10.766  1.00  1.00            
ATOM   2308   CB PRO A 311      17.524  -4.857  12.495  1.00  1.00            
ATOM   2309   CG PRO A 311      18.730  -4.004  12.068  1.00  1.00            
ATOM   2310    C PRO A 311      15.849  -3.057  13.031  1.00  1.00            
ATOM   2311    O PRO A 311      15.093  -3.443  13.920  1.00  1.00            
ATOM   2312    N THR A 312      16.277  -1.785  12.909  1.00  1.00            
ATOM   2313   CA THR A 312      15.941  -0.653  13.713  1.00  1.00            
ATOM   2314   CB THR A 312      16.471   0.625  13.126  1.00  1.00            
ATOM   2315  OG1 THR A 312      16.187   1.721  13.980  1.00  1.00            
ATOM   2316  CG2 THR A 312      15.816   0.843  11.750  1.00  1.00            
ATOM   2317    C THR A 312      14.466  -0.489  13.845  1.00  1.00            
ATOM   2318    O THR A 312      13.671  -1.007  13.062  1.00  1.00            
ATOM   2319    N TRP A 313      14.105   0.246  14.915  4.00  1.00            
ATOM   2320   CA TRP A 313      12.782   0.585  15.348  4.00  1.00            
ATOM   2321   CB TRP A 313      12.820   0.783  16.877  4.00  1.00            
ATOM   2322   CG TRP A 313      11.543   0.991  17.650  4.00  1.00            
ATOM   2323  CD2 TRP A 313      10.946  -0.018  18.481  4.00  1.00            
ATOM   2324  CD1 TRP A 313      10.803   2.121  17.818  4.00  1.00            
ATOM   2325  NE1 TRP A 313       9.782   1.882  18.701  4.00  1.00            
ATOM   2326  CE2 TRP A 313       9.856   0.571  19.121  4.00  1.00            
ATOM   2327  CE3 TRP A 313      11.291  -1.318  18.715  4.00  1.00            
ATOM   2328  CZ2 TRP A 313       9.089  -0.134  20.006  4.00  1.00            
ATOM   2329  CZ3 TRP A 313      10.499  -2.033  19.587  4.00  1.00            
ATOM   2330  CH2 TRP A 313       9.418  -1.454  20.218  4.00  1.00            
ATOM   2331    C TRP A 313      12.486   1.900  14.715  4.00  1.00            
ATOM   2332    O TRP A 313      13.311   2.813  14.756  4.00  1.00            
ATOM   2333    N ALA A 314      11.298   2.033  14.103  4.00  1.00            
ATOM   2334   CA ALA A 314      11.018   3.284  13.479  4.00  1.00            
ATOM   2335   CB ALA A 314      10.284   3.158  12.133  4.00  1.00            
ATOM   2336    C ALA A 314      10.128   4.053  14.410  4.00  1.00            
ATOM   2337    O ALA A 314       9.077   3.562  14.818  4.00  1.00            
ATOM   2338    N LEU A 315      10.538   5.287  14.782  4.00  1.00            
ATOM   2339   CA LEU A 315       9.707   6.119  15.608  4.00  1.00            
ATOM   2340   CB LEU A 315      10.483   7.063  16.538  4.00  1.00            
ATOM   2341   CG LEU A 315      11.229   6.291  17.642  4.00  1.00            
ATOM   2342  CD1 LEU A 315      12.288   5.361  17.035  4.00  1.00            
ATOM   2343  CD2 LEU A 315      11.784   7.230  18.723  4.00  1.00            
ATOM   2344    C LEU A 315       8.904   6.920  14.640  4.00  1.00            
ATOM   2345    O LEU A 315       9.453   7.629  13.798  4.00  1.00            
ATOM   2346    N GLY A 316       7.566   6.803  14.717  1.00  1.00            
ATOM   2347   CA GLY A 316       6.740   7.450  13.741  1.00  1.00            
ATOM   2348    C GLY A 316       6.038   8.640  14.327  1.00  1.00            
ATOM   2349    O GLY A 316       6.589   9.377  15.142  1.00  1.00            
ATOM   2350    N ALA A 317       4.772   8.833  13.888  2.00  1.00            
ATOM   2351   CA ALA A 317       3.914   9.941  14.213  2.00  1.00            
ATOM   2352   CB ALA A 317       2.563   9.878  13.483  2.00  1.00            
ATOM   2353    C ALA A 317       3.618   9.996  15.681  2.00  1.00            
ATOM   2354    O ALA A 317       3.613  11.076  16.269  2.00  1.00            
ATOM   2355    N THR A 318       3.381   8.841  16.332  2.00  1.00            
ATOM   2356   CA THR A 318       2.960   8.878  17.705  2.00  1.00            
ATOM   2357   CB THR A 318       2.727   7.516  18.282  2.00  1.00            
ATOM   2358  OG1 THR A 318       3.929   6.768  18.231  2.00  1.00            
ATOM   2359  CG2 THR A 318       1.624   6.808  17.475  2.00  1.00            
ATOM   2360    C THR A 318       3.978   9.578  18.543  2.00  1.00            
ATOM   2361    O THR A 318       3.634  10.468  19.320  2.00  1.00            
ATOM   2362    N PHE A 319       5.266   9.224  18.409  2.00  1.00            
ATOM   2363   CA PHE A 319       6.223   9.854  19.272  2.00  1.00            
ATOM   2364   CB PHE A 319       7.686   9.403  19.084  2.00  1.00            
ATOM   2365   CG PHE A 319       7.925   7.983  19.456  2.00  1.00            
ATOM   2366  CD1 PHE A 319       8.050   7.619  20.774  2.00  1.00            
ATOM   2367  CD2 PHE A 319       8.032   7.016  18.486  2.00  1.00            
ATOM   2368  CE1 PHE A 319       8.280   6.313  21.129  2.00  1.00            
ATOM   2369  CE2 PHE A 319       8.265   5.709  18.836  2.00  1.00            
ATOM   2370   CZ PHE A 319       8.390   5.350  20.157  2.00  1.00            
ATOM   2371    C PHE A 319       6.343  11.306  18.979  2.00  1.00            
ATOM   2372    O PHE A 319       6.289  12.149  19.873  2.00  1.00            
ATOM   2373    N ILE A 320       6.485  11.625  17.688  2.00  1.00            
ATOM   2374   CA ILE A 320       6.812  12.951  17.265  2.00  1.00            
ATOM   2375   CB ILE A 320       6.892  13.077  15.770  2.00  1.00            
ATOM   2376  CG1 ILE A 320       5.529  12.762  15.134  2.00  1.00            
ATOM   2377  CG2 ILE A 320       8.031  12.172  15.271  2.00  1.00            
ATOM   2378  CD1 ILE A 320       5.437  13.153  13.661  2.00  1.00            
ATOM   2379    C ILE A 320       5.775  13.882  17.755  2.00  1.00            
ATOM   2380    O ILE A 320       6.060  15.039  18.057  2.00  1.00            
ATOM   2381    N ARG A 321       4.527  13.413  17.817  3.00  1.00            
ATOM   2382   CA ARG A 321       3.502  14.274  18.297  3.00  1.00            
ATOM   2383   CB ARG A 321       2.157  13.536  18.399  3.00  1.00            
ATOM   2384   CG ARG A 321       1.057  14.314  19.124  3.00  1.00            
ATOM   2385   CD ARG A 321      -0.134  13.432  19.508  3.00  1.00            
ATOM   2386   NE ARG A 321      -1.006  14.214  20.435  3.00  1.00            
ATOM   2387   CZ ARG A 321      -0.725  14.243  21.770  3.00  1.00            
ATOM   2388  NH1 ARG A 321       0.377  13.596  22.248  3.00  1.00            
ATOM   2389  NH2 ARG A 321      -1.545  14.919  22.630  3.00  1.00            
ATOM   2390    C ARG A 321       3.877  14.715  19.654  3.00  1.00            
ATOM   2391    O ARG A 321       3.814  15.899  19.983  3.00  1.00            
ATOM   2392    N LYS A 322       4.304  13.756  20.473  3.00  1.00            
ATOM   2393   CA LYS A 322       4.676  14.137  21.784  3.00  1.00            
ATOM   2394   CB LYS A 322       4.983  12.934  22.691  3.00  1.00            
ATOM   2395   CG LYS A 322       5.364  13.344  24.115  3.00  1.00            
ATOM   2396   CD LYS A 322       4.215  13.988  24.894  3.00  1.00            
ATOM   2397   CE LYS A 322       4.591  14.391  26.321  3.00  1.00            
ATOM   2398   NZ LYS A 322       4.915  13.182  27.111  3.00  1.00            
ATOM   2399    C LYS A 322       5.887  14.990  21.744  3.00  1.00            
ATOM   2400    O LYS A 322       5.944  16.015  22.420  3.00  1.00            
ATOM   2401    N PHE A 323       6.897  14.616  20.939  4.00  1.00            
ATOM   2402   CA PHE A 323       8.043  15.453  21.055  4.00  1.00            
ATOM   2403   CB PHE A 323       9.338  14.714  21.471  4.00  1.00            
ATOM   2404   CG PHE A 323       9.864  13.900  20.338  4.00  1.00            
ATOM   2405  CD1 PHE A 323       9.431  12.613  20.112  4.00  1.00            
ATOM   2406  CD2 PHE A 323      10.805  14.443  19.495  4.00  1.00            
ATOM   2407  CE1 PHE A 323       9.932  11.887  19.056  4.00  1.00            
ATOM   2408  CE2 PHE A 323      11.308  13.724  18.439  4.00  1.00            
ATOM   2409   CZ PHE A 323      10.871  12.441  18.217  4.00  1.00            
ATOM   2410    C PHE A 323       8.301  16.173  19.765  4.00  1.00            
ATOM   2411    O PHE A 323       8.439  15.573  18.700  4.00  1.00            
ATOM   2412    N TYR A 324       8.404  17.514  19.857  4.00  1.00            
ATOM   2413   CA TYR A 324       8.637  18.358  18.720  4.00  1.00            
ATOM   2414   CB TYR A 324       8.725  19.832  19.152  4.00  1.00            
ATOM   2415   CG TYR A 324       8.676  20.745  17.980  4.00  1.00            
ATOM   2416  CD1 TYR A 324       9.809  21.041  17.260  4.00  1.00            
ATOM   2417  CD2 TYR A 324       7.481  21.320  17.611  4.00  1.00            
ATOM   2418  CE1 TYR A 324       9.748  21.897  16.185  4.00  1.00            
ATOM   2419  CE2 TYR A 324       7.415  22.176  16.538  4.00  1.00            
ATOM   2420   CZ TYR A 324       8.550  22.466  15.822  4.00  1.00            
ATOM   2421   OH TYR A 324       8.485  23.346  14.720  4.00  1.00            
ATOM   2422    C TYR A 324       9.959  17.913  18.189  4.00  1.00            
ATOM   2423    O TYR A 324      10.915  17.760  18.948  4.00  1.00            
ATOM   2424    N THR A 325      10.053  17.674  16.866  4.00  1.00            
ATOM   2425   CA THR A 325      11.289  17.126  16.402  4.00  1.00            
ATOM   2426   CB THR A 325      11.149  15.778  15.758  4.00  1.00            
ATOM   2427  OG1 THR A 325      12.430  15.208  15.531  4.00  1.00            
ATOM   2428  CG2 THR A 325      10.388  15.936  14.433  4.00  1.00            
ATOM   2429    C THR A 325      11.965  18.049  15.439  4.00  1.00            
ATOM   2430    O THR A 325      11.318  18.771  14.683  4.00  1.00            
ATOM   2431    N GLU A 326      13.318  18.049  15.475  4.00  1.00            
ATOM   2432   CA GLU A 326      14.104  18.882  14.610  4.00  1.00            
ATOM   2433   CB GLU A 326      14.941  19.939  15.345  4.00  1.00            
ATOM   2434   CG GLU A 326      15.762  20.806  14.390  4.00  1.00            
ATOM   2435   CD GLU A 326      16.273  22.005  15.167  4.00  1.00            
ATOM   2436  OE1 GLU A 326      15.679  22.314  16.233  4.00  1.00            
ATOM   2437  OE2 GLU A 326      17.261  22.634  14.698  4.00  1.00            
ATOM   2438    C GLU A 326      15.044  18.027  13.833  4.00  1.00            
ATOM   2439    O GLU A 326      15.575  17.039  14.336  4.00  1.00            
ATOM   2440    N PHE A 327      15.225  18.385  12.550  4.00  1.00            
ATOM   2441   CA PHE A 327      16.191  17.756  11.706  4.00  1.00            
ATOM   2442   CB PHE A 327      15.620  17.338  10.344  4.00  1.00            
ATOM   2443   CG PHE A 327      16.784  17.094   9.455  4.00  1.00            
ATOM   2444  CD1 PHE A 327      17.602  16.009   9.647  4.00  1.00            
ATOM   2445  CD2 PHE A 327      17.047  17.959   8.416  4.00  1.00            
ATOM   2446  CE1 PHE A 327      18.670  15.807   8.810  4.00  1.00            
ATOM   2447  CE2 PHE A 327      18.115  17.757   7.576  4.00  1.00            
ATOM   2448   CZ PHE A 327      18.933  16.673   7.776  4.00  1.00            
ATOM   2449    C PHE A 327      17.221  18.801  11.472  4.00  1.00            
ATOM   2450    O PHE A 327      16.939  19.845  10.886  4.00  1.00            
ATOM   2451    N ASP A 328      18.453  18.551  11.943  4.00  1.00            
ATOM   2452   CA ASP A 328      19.457  19.551  11.789  4.00  1.00            
ATOM   2453   CB ASP A 328      20.218  19.820  13.103  4.00  1.00            
ATOM   2454   CG ASP A 328      20.880  21.187  13.031  4.00  1.00            
ATOM   2455  OD1 ASP A 328      20.294  22.092  12.380  4.00  1.00            
ATOM   2456  OD2 ASP A 328      21.966  21.355  13.648  4.00  1.00            
ATOM   2457    C ASP A 328      20.440  19.028  10.778  4.00  1.00            
ATOM   2458    O ASP A 328      21.274  18.182  11.095  4.00  1.00            
ATOM   2459    N ARG A 329      20.342  19.502   9.518  3.00  1.00            
ATOM   2460   CA ARG A 329      21.202  19.052   8.451  3.00  1.00            
ATOM   2461   CB ARG A 329      20.796  19.572   7.067  3.00  1.00            
ATOM   2462   CG ARG A 329      21.818  19.129   6.021  3.00  1.00            
ATOM   2463   CD ARG A 329      21.664  19.761   4.638  3.00  1.00            
ATOM   2464   NE ARG A 329      22.767  19.202   3.805  3.00  1.00            
ATOM   2465   CZ ARG A 329      23.907  19.923   3.591  3.00  1.00            
ATOM   2466  NH1 ARG A 329      24.019  21.195   4.072  3.00  1.00            
ATOM   2467  NH2 ARG A 329      24.938  19.364   2.893  3.00  1.00            
ATOM   2468    C ARG A 329      22.625  19.491   8.628  3.00  1.00            
ATOM   2469    O ARG A 329      23.533  18.697   8.384  3.00  1.00            
ATOM   2470    N ARG A 330      22.872  20.757   9.048  3.00  1.00            
ATOM   2471   CA ARG A 330      24.229  21.249   9.069  3.00  1.00            
ATOM   2472   CB ARG A 330      24.352  22.678   9.623  3.00  1.00            
ATOM   2473   CG ARG A 330      23.941  23.756   8.616  3.00  1.00            
ATOM   2474   CD ARG A 330      24.702  23.635   7.294  3.00  1.00            
ATOM   2475   NE ARG A 330      24.597  24.937   6.580  3.00  1.00            
ATOM   2476   CZ ARG A 330      25.373  25.158   5.478  3.00  1.00            
ATOM   2477  NH1 ARG A 330      26.154  24.151   4.988  3.00  1.00            
ATOM   2478  NH2 ARG A 330      25.376  26.382   4.874  3.00  1.00            
ATOM   2479    C ARG A 330      25.052  20.360   9.931  3.00  1.00            
ATOM   2480    O ARG A 330      26.057  19.810   9.485  3.00  1.00            
ATOM   2481    N ASN A 331      24.635  20.170  11.190  3.00  1.00            
ATOM   2482   CA ASN A 331      25.306  19.184  11.969  3.00  1.00            
ATOM   2483   CB ASN A 331      25.749  19.625  13.376  3.00  1.00            
ATOM   2484   CG ASN A 331      27.121  20.269  13.241  3.00  1.00            
ATOM   2485  OD1 ASN A 331      27.593  20.957  14.145  3.00  1.00            
ATOM   2486  ND2 ASN A 331      27.790  20.020  12.083  3.00  1.00            
ATOM   2487    C ASN A 331      24.297  18.100  12.091  3.00  1.00            
ATOM   2488    O ASN A 331      23.242  18.289  12.694  3.00  1.00            
ATOM   2489    N ASN A 332      24.605  16.929  11.500  3.00  1.00            
ATOM   2490   CA ASN A 332      23.661  15.854  11.468  3.00  1.00            
ATOM   2491   CB ASN A 332      24.206  14.578  10.784  3.00  1.00            
ATOM   2492   CG ASN A 332      25.455  14.010  11.475  3.00  1.00            
ATOM   2493  OD1 ASN A 332      25.759  12.827  11.322  3.00  1.00            
ATOM   2494  ND2 ASN A 332      26.222  14.848  12.225  3.00  1.00            
ATOM   2495    C ASN A 332      23.245  15.549  12.860  3.00  1.00            
ATOM   2496    O ASN A 332      23.967  14.917  13.629  3.00  1.00            
ATOM   2497    N ARG A 333      22.040  16.024  13.219  4.00  1.00            
ATOM   2498   CA ARG A 333      21.548  15.783  14.535  4.00  1.00            
ATOM   2499   CB ARG A 333      22.096  16.777  15.576  4.00  1.00            
ATOM   2500   CG ARG A 333      23.584  16.591  15.894  4.00  1.00            
ATOM   2501   CD ARG A 333      24.183  17.723  16.734  4.00  1.00            
ATOM   2502   NE ARG A 333      25.542  17.287  17.167  4.00  1.00            
ATOM   2503   CZ ARG A 333      26.638  18.065  16.933  4.00  1.00            
ATOM   2504  NH1 ARG A 333      26.511  19.232  16.239  4.00  1.00            
ATOM   2505  NH2 ARG A 333      27.862  17.671  17.393  4.00  1.00            
ATOM   2506    C ARG A 333      20.065  15.956  14.506  4.00  1.00            
ATOM   2507    O ARG A 333      19.534  16.777  13.761  4.00  1.00            
ATOM   2508    N ILE A 334      19.358  15.160  15.329  4.00  1.00            
ATOM   2509   CA ILE A 334      17.935  15.274  15.453  4.00  1.00            
ATOM   2510   CB ILE A 334      17.200  13.992  15.180  4.00  1.00            
ATOM   2511  CG1 ILE A 334      17.267  13.653  13.681  4.00  1.00            
ATOM   2512  CG2 ILE A 334      15.765  14.149  15.708  4.00  1.00            
ATOM   2513  CD1 ILE A 334      18.680  13.433  13.150  4.00  1.00            
ATOM   2514    C ILE A 334      17.680  15.681  16.862  4.00  1.00            
ATOM   2515    O ILE A 334      18.243  15.114  17.796  4.00  1.00            
ATOM   2516    N GLY A 335      16.850  16.724  17.042  4.00  1.00            
ATOM   2517   CA GLY A 335      16.600  17.206  18.363  4.00  1.00            
ATOM   2518    C GLY A 335      15.374  16.575  18.915  4.00  1.00            
ATOM   2519    O GLY A 335      14.684  15.797  18.258  4.00  1.00            
ATOM   2520    N PHE A 336      15.100  16.943  20.176  4.00  1.00            
ATOM   2521   CA PHE A 336      13.982  16.489  20.934  4.00  1.00            
ATOM   2522   CB PHE A 336      14.422  15.472  22.005  4.00  1.00            
ATOM   2523   CG PHE A 336      13.373  15.280  23.049  4.00  1.00            
ATOM   2524  CD1 PHE A 336      12.363  14.363  22.891  4.00  1.00            
ATOM   2525  CD2 PHE A 336      13.420  16.018  24.211  4.00  1.00            
ATOM   2526  CE1 PHE A 336      11.413  14.192  23.873  4.00  1.00            
ATOM   2527  CE2 PHE A 336      12.474  15.855  25.195  4.00  1.00            
ATOM   2528   CZ PHE A 336      11.464  14.939  25.026  4.00  1.00            
ATOM   2529    C PHE A 336      13.457  17.686  21.653  4.00  1.00            
ATOM   2530    O PHE A 336      14.221  18.538  22.102  4.00  1.00            
ATOM   2531    N ALA A 337      12.122  17.793  21.754  4.00  1.00            
ATOM   2532   CA ALA A 337      11.523  18.880  22.464  4.00  1.00            
ATOM   2533   CB ALA A 337      11.319  20.143  21.612  4.00  1.00            
ATOM   2534    C ALA A 337      10.171  18.391  22.847  4.00  1.00            
ATOM   2535    O ALA A 337       9.631  17.480  22.221  4.00  1.00            
ATOM   2536    N LEU A 338       9.595  18.963  23.917  4.00  1.00            
ATOM   2537   CA LEU A 338       8.276  18.547  24.275  4.00  1.00            
ATOM   2538   CB LEU A 338       8.042  18.544  25.801  4.00  1.00            
ATOM   2539   CG LEU A 338       6.755  17.835  26.278  4.00  1.00            
ATOM   2540  CD1 LEU A 338       6.504  18.122  27.767  4.00  1.00            
ATOM   2541  CD2 LEU A 338       5.533  18.146  25.402  4.00  1.00            
ATOM   2542    C LEU A 338       7.411  19.616  23.687  4.00  1.00            
ATOM   2543    O LEU A 338       7.546  20.789  24.030  4.00  1.00            
ATOM   2544    N ALA A 339       6.506  19.232  22.770  4.00  1.00            
ATOM   2545   CA ALA A 339       5.703  20.200  22.083  4.00  1.00            
ATOM   2546   CB ALA A 339       5.138  19.690  20.748  4.00  1.00            
ATOM   2547    C ALA A 339       4.565  20.624  22.925  4.00  1.00            
ATOM   2548    O ALA A 339       4.154  19.945  23.864  4.00  1.00            
ATOM   2549    N ARG A 340       4.039  21.809  22.596  1.00  1.00            
ATOM   2550   CA ARG A 340       2.897  22.305  23.277  1.00  1.00            
ATOM   2551   CB ARG A 340       2.932  23.838  23.427  1.00  1.00            
ATOM   2552   CG ARG A 340       1.814  24.440  24.280  1.00  1.00            
ATOM   2553   CD ARG A 340       1.897  25.965  24.387  1.00  1.00            
ATOM   2554   NE ARG A 340       3.210  26.301  25.011  1.00  1.00            
ATOM   2555   CZ ARG A 340       3.531  27.599  25.281  1.00  1.00            
ATOM   2556  NH1 ARG A 340       2.650  28.601  24.994  1.00  1.00            
ATOM   2557  NH2 ARG A 340       4.740  27.892  25.841  1.00  1.00            
ATOM   2558    C ARG A 340       1.763  21.954  22.370  1.00  1.00            
ATOM   2559    O ARG A 340       1.839  22.189  21.165  1.00  1.00            
ATOM   2560    N HIS A 341       0.690  21.347  22.915  1.00  1.00            
ATOM   2561   CA HIS A 341      -0.400  20.980  22.058  1.00  1.00            
ATOM   2562  ND1 HIS A 341      -2.972  20.784  24.206  1.00  1.00            
ATOM   2563   CG HIS A 341      -1.835  20.048  23.962  1.00  1.00            
ATOM   2564   CB HIS A 341      -1.262  19.821  22.599  1.00  1.00            
ATOM   2565  NE2 HIS A 341      -2.266  20.038  26.177  1.00  1.00            
ATOM   2566  CD2 HIS A 341      -1.416  19.599  25.177  1.00  1.00            
ATOM   2567  CE1 HIS A 341      -3.183  20.747  25.545  1.00  1.00            
ATOM   2568    C HIS A 341      -1.271  22.210  21.851  1.00  1.00            
ATOM   2569    O HIS A 341      -1.782  22.758  22.863  1.00  1.00            
ATOM   2570  OXT HIS A 341      -1.424  22.623  20.672  1.00  1.00            
ATOM   2571    N PRO C   1      -5.084  -0.074  12.475  4.00  0.00            
ATOM   2572   CA PRO C   1      -5.814   1.223  12.407  4.00  0.00            
ATOM   2573   CD PRO C   1      -3.852   0.091  13.323  4.00  0.00            
ATOM   2574   CB PRO C   1      -5.104   2.161  13.385  4.00  0.00            
ATOM   2575   CG PRO C   1      -3.681   1.605  13.502  4.00  0.00            
ATOM   2576    C PRO C   1      -5.699   1.686  10.987  4.00  0.00            
ATOM   2577    O PRO C   1      -5.640   0.845  10.092  4.00  0.00            
ATOM   2578    N PHE C   2      -5.628   3.015  10.761  4.00  0.00            
ATOM   2579   CA PHE C   2      -5.655   3.533   9.422  4.00  0.00            
ATOM   2580   CB PHE C   2      -5.653   5.070   9.362  4.00  0.00            
ATOM   2581   CG PHE C   2      -6.099   5.438   7.989  4.00  0.00            
ATOM   2582  CD1 PHE C   2      -7.415   5.247   7.631  4.00  0.00            
ATOM   2583  CD2 PHE C   2      -5.233   5.983   7.067  4.00  0.00            
ATOM   2584  CE1 PHE C   2      -7.863   5.577   6.376  4.00  0.00            
ATOM   2585  CE2 PHE C   2      -5.678   6.319   5.808  4.00  0.00            
ATOM   2586   CZ PHE C   2      -6.992   6.114   5.460  4.00  0.00            
ATOM   2587    C PHE C   2      -4.490   3.024   8.642  4.00  0.00            
ATOM   2588    O PHE C   2      -4.645   2.519   7.531  4.00  0.00            
ATOM   2589    N HIS C   3      -3.287   3.134   9.215  4.00  0.00            
ATOM   2590   CA HIS C   3      -2.120   2.627   8.565  4.00  0.00            
ATOM   2591  ND1 HIS C   3      -0.810   0.754   5.982  4.00  0.00            
ATOM   2592   CG HIS C   3      -1.017   0.721   7.343  4.00  0.00            
ATOM   2593   CB HIS C   3      -2.270   1.199   8.014  4.00  0.00            
ATOM   2594  NE2 HIS C   3       1.040  -0.088   6.885  4.00  0.00            
ATOM   2595  CD2 HIS C   3       0.121   0.203   7.880  4.00  0.00            
ATOM   2596  CE1 HIS C   3       0.434   0.258   5.763  4.00  0.00            
ATOM   2597    C HIS C   3      -1.667   3.511   7.478  4.00  0.00            
ATOM   2598    O HIS C   3      -2.380   3.778   6.513  4.00  0.00            
ATOM   2599    N LEU C   4      -0.437   4.013   7.652  4.00  0.00            
ATOM   2600   CA LEU C   4       0.175   4.771   6.621  4.00  0.00            
ATOM   2601   CB LEU C   4       0.017   6.300   6.789  4.00  0.00            
ATOM   2602   CG LEU C   4       0.491   7.187   5.607  4.00  0.00            
ATOM   2603  CD1 LEU C   4       0.262   8.671   5.929  4.00  0.00            
ATOM   2604  CD2 LEU C   4       1.947   6.935   5.184  4.00  0.00            
ATOM   2605    C LEU C   4       1.609   4.448   6.703  4.00  0.00            
ATOM   2606    O LEU C   4       2.266   4.699   7.712  4.00  0.00            
ATOM   2607    N LEU C   5       2.137   3.851   5.632  4.00  0.00            
ATOM   2608   CA LEU C   5       3.527   3.601   5.700  4.00  0.00            
ATOM   2609   CB LEU C   5       3.885   2.119   5.927  4.00  0.00            
ATOM   2610   CG LEU C   5       3.379   1.529   7.259  4.00  0.00            
ATOM   2611  CD1 LEU C   5       3.816   0.061   7.405  4.00  0.00            
ATOM   2612  CD2 LEU C   5       3.795   2.396   8.458  4.00  0.00            
ATOM   2613    C LEU C   5       4.086   3.946   4.389  4.00  0.00            
ATOM   2614    O LEU C   5       3.736   3.349   3.372  4.00  0.00            
ATOM   2615    N VAL C   6       4.971   4.945   4.369  4.00  0.00            
ATOM   2616   CA VAL C   6       5.561   5.187   3.110  4.00  0.00            
ATOM   2617   CB VAL C   6       5.314   6.570   2.582  4.00  0.00            
ATOM   2618  CG1 VAL C   6       6.096   6.732   1.268  4.00  0.00            
ATOM   2619  CG2 VAL C   6       3.797   6.779   2.440  4.00  0.00            
ATOM   2620    C VAL C   6       7.030   5.059   3.303  4.00  0.00            
ATOM   2621    O VAL C   6       7.669   5.910   3.919  4.00  0.00            
ATOM   2622    N TYR C   7       7.592   3.963   2.778  4.00  0.00            
ATOM   2623   CA TYR C   7       8.999   3.718   2.825  4.00  0.00            
ATOM   2624   CB TYR C   7       9.366   2.492   3.675  4.00  0.00            
ATOM   2625   CG TYR C   7      10.744   2.061   3.311  4.00  0.00            
ATOM   2626  CD1 TYR C   7      11.853   2.768   3.715  4.00  0.00            
ATOM   2627  CD2 TYR C   7      10.915   0.918   2.566  4.00  0.00            
ATOM   2628  CE1 TYR C   7      13.113   2.340   3.363  4.00  0.00            
ATOM   2629  CE2 TYR C   7      12.170   0.484   2.212  4.00  0.00            
ATOM   2630   CZ TYR C   7      13.272   1.199   2.611  4.00  0.00            
ATOM   2631   OH TYR C   7      14.562   0.758   2.249  4.00  0.00            
ATOM   2632    C TYR C   7       9.360   3.419   1.423  4.00  0.00            
ATOM   2633    O TYR C   7       8.631   2.721   0.719  4.00  0.00            
ATOM   2634    N SER C   8      10.486   3.970   0.956  4.00  0.00            
ATOM   2635   CA SER C   8      10.796   3.680  -0.397  4.00  0.00            
ATOM   2636   CB SER C   8      10.342   4.772  -1.380  4.00  0.00            
ATOM   2637   OG SER C   8      11.091   5.961  -1.167  4.00  0.00            
ATOM   2638    C SER C   8      12.310   3.573  -0.513  4.00  0.00            
ATOM   2639    O SER C   8      12.974   3.356   0.535  4.00  0.00            
ATOM   2640  OXT SER C   8      12.822   3.707  -1.657  4.00  0.00            
END
