# Supplementary material for: Integrative modeling of diverse protein-peptide systems using CABS-dock
Source: PLoS Comput Biol. 2023 Jul 5;19(7):e1011275. doi: 10.1371/journal.pcbi.1011275 (PMC10351741; doi:10.1371/journal.pcbi.1011275)
Supplement: S1 File — Files in pdb format containing atomic coordinates of the structures obtained in this study: the highest-scored amyloid models and 10 examples of the docked peptide for each enzyme-substrate complex. (ZIP) [file pcbi.1011275.s006.zip › 6_renin_PFHLLVYS/840.pdb]

CRYST1    0.000    0.000    0.000   0.00   0.00   0.00 P 1           1
ATOM      1    N GLY A   4      20.460  33.720   3.523  1.00  1.00            
ATOM      2   CA GLY A   4      19.050  34.112   3.307  1.00  1.00            
ATOM      3    C GLY A   4      18.265  33.920   4.559  1.00  1.00            
ATOM      4    O GLY A   4      18.429  32.920   5.256  1.00  1.00            
ATOM      5    N ASN A   5      17.393  34.890   4.895  1.00  1.00            
ATOM      6   CA ASN A   5      16.617  34.685   6.076  1.00  1.00            
ATOM      7   CB ASN A   5      16.545  35.921   7.004  1.00  1.00            
ATOM      8   CG ASN A   5      15.965  37.123   6.268  1.00  1.00            
ATOM      9  OD1 ASN A   5      14.971  37.704   6.697  1.00  1.00            
ATOM     10  ND2 ASN A   5      16.604  37.509   5.131  1.00  1.00            
ATOM     11    C ASN A   5      15.242  34.258   5.663  1.00  1.00            
ATOM     12    O ASN A   5      14.329  35.070   5.517  1.00  1.00            
ATOM     13    N THR A   6      15.056  32.942   5.449  4.00  1.00            
ATOM     14   CA THR A   6      13.749  32.493   5.076  4.00  1.00            
ATOM     15   CB THR A   6      13.624  32.142   3.623  4.00  1.00            
ATOM     16  OG1 THR A   6      13.931  33.272   2.820  4.00  1.00            
ATOM     17  CG2 THR A   6      12.183  31.675   3.353  4.00  1.00            
ATOM     18    C THR A   6      13.429  31.259   5.851  4.00  1.00            
ATOM     19    O THR A   6      14.148  30.263   5.780  4.00  1.00            
ATOM     20    N THR A   7      12.336  31.313   6.632  1.00  1.00            
ATOM     21   CA THR A   7      11.864  30.135   7.287  1.00  1.00            
ATOM     22   CB THR A   7      11.707  30.278   8.780  1.00  1.00            
ATOM     23  OG1 THR A   7      11.239  29.059   9.339  1.00  1.00            
ATOM     24  CG2 THR A   7      10.752  31.438   9.113  1.00  1.00            
ATOM     25    C THR A   7      10.545  29.891   6.652  1.00  1.00            
ATOM     26    O THR A   7       9.633  30.713   6.726  1.00  1.00            
ATOM     27    N SER A   8      10.417  28.753   5.960  4.00  1.00            
ATOM     28   CA SER A   8       9.176  28.540   5.298  4.00  1.00            
ATOM     29   CB SER A   8       9.315  27.849   3.930  4.00  1.00            
ATOM     30   OG SER A   8      10.042  28.678   3.036  4.00  1.00            
ATOM     31    C SER A   8       8.377  27.634   6.173  4.00  1.00            
ATOM     32    O SER A   8       8.925  26.749   6.828  4.00  1.00            
ATOM     33    N SER A   9       7.049  27.846   6.225  4.00  1.00            
ATOM     34   CA SER A   9       6.250  27.002   7.062  4.00  1.00            
ATOM     35   CB SER A   9       5.644  27.730   8.274  4.00  1.00            
ATOM     36   OG SER A   9       6.675  28.179   9.141  4.00  1.00            
ATOM     37    C SER A   9       5.116  26.480   6.255  4.00  1.00            
ATOM     38    O SER A   9       4.568  27.172   5.398  4.00  1.00            
ATOM     39    N VAL A  10       4.758  25.210   6.505  4.00  1.00            
ATOM     40   CA VAL A  10       3.637  24.626   5.843  4.00  1.00            
ATOM     41   CB VAL A  10       3.986  23.419   5.024  4.00  1.00            
ATOM     42  CG1 VAL A  10       2.688  22.819   4.455  4.00  1.00            
ATOM     43  CG2 VAL A  10       5.005  23.834   3.950  4.00  1.00            
ATOM     44    C VAL A  10       2.727  24.173   6.942  4.00  1.00            
ATOM     45    O VAL A  10       3.182  23.627   7.947  4.00  1.00            
ATOM     46    N ILE A  11       1.410  24.409   6.791  4.00  1.00            
ATOM     47   CA ILE A  11       0.462  23.990   7.785  4.00  1.00            
ATOM     48   CB ILE A  11      -0.741  24.883   7.882  4.00  1.00            
ATOM     49  CG1 ILE A  11      -1.581  24.521   9.118  4.00  1.00            
ATOM     50  CG2 ILE A  11      -1.508  24.798   6.552  4.00  1.00            
ATOM     51  CD1 ILE A  11      -2.651  25.558   9.452  4.00  1.00            
ATOM     52    C ILE A  11      -0.003  22.642   7.340  4.00  1.00            
ATOM     53    O ILE A  11      -0.226  22.399   6.154  4.00  1.00            
ATOM     54    N LEU A  12      -0.132  21.727   8.309  4.00  1.00            
ATOM     55   CA LEU A  12      -0.422  20.340   8.096  4.00  1.00            
ATOM     56   CB LEU A  12       0.568  19.547   8.978  4.00  1.00            
ATOM     57   CG LEU A  12       0.504  18.017   9.122  4.00  1.00            
ATOM     58  CD1 LEU A  12       1.632  17.587  10.075  4.00  1.00            
ATOM     59  CD2 LEU A  12      -0.848  17.501   9.632  4.00  1.00            
ATOM     60    C LEU A  12      -1.808  20.062   8.560  4.00  1.00            
ATOM     61    O LEU A  12      -2.327  20.720   9.460  4.00  1.00            
ATOM     62    N THR A  13      -2.455  19.073   7.914  4.00  1.00            
ATOM     63   CA THR A  13      -3.744  18.643   8.351  4.00  1.00            
ATOM     64   CB THR A  13      -4.818  18.790   7.317  4.00  1.00            
ATOM     65  OG1 THR A  13      -4.937  20.149   6.923  4.00  1.00            
ATOM     66  CG2 THR A  13      -6.146  18.292   7.911  4.00  1.00            
ATOM     67    C THR A  13      -3.606  17.191   8.659  4.00  1.00            
ATOM     68    O THR A  13      -3.122  16.417   7.834  4.00  1.00            
ATOM     69    N ASN A  14      -4.008  16.784   9.875  4.00  1.00            
ATOM     70   CA ASN A  14      -3.870  15.406  10.238  4.00  1.00            
ATOM     71   CB ASN A  14      -3.446  15.203  11.704  4.00  1.00            
ATOM     72   CG ASN A  14      -2.038  15.752  11.877  4.00  1.00            
ATOM     73  OD1 ASN A  14      -1.095  15.287  11.239  4.00  1.00            
ATOM     74  ND2 ASN A  14      -1.889  16.774  12.762  4.00  1.00            
ATOM     75    C ASN A  14      -5.224  14.796  10.096  4.00  1.00            
ATOM     76    O ASN A  14      -6.198  15.291  10.663  4.00  1.00            
ATOM     77    N TYR A  15      -5.327  13.708   9.312  4.00  1.00            
ATOM     78   CA TYR A  15      -6.621  13.136   9.090  4.00  1.00            
ATOM     79   CB TYR A  15      -6.585  11.986   8.070  4.00  1.00            
ATOM     80   CG TYR A  15      -7.977  11.479   7.935  4.00  1.00            
ATOM     81  CD1 TYR A  15      -8.863  12.085   7.076  4.00  1.00            
ATOM     82  CD2 TYR A  15      -8.395  10.396   8.673  4.00  1.00            
ATOM     83  CE1 TYR A  15     -10.149  11.616   6.953  4.00  1.00            
ATOM     84  CE2 TYR A  15      -9.680   9.923   8.556  4.00  1.00            
ATOM     85   CZ TYR A  15     -10.558  10.534   7.694  4.00  1.00            
ATOM     86   OH TYR A  15     -11.878  10.049   7.570  4.00  1.00            
ATOM     87    C TYR A  15      -7.190  12.578  10.347  4.00  1.00            
ATOM     88    O TYR A  15      -8.262  12.969  10.806  4.00  1.00            
ATOM     89    N MET A  16      -6.431  11.649  10.935  3.00  1.00            
ATOM     90   CA MET A  16      -6.668  11.024  12.193  3.00  1.00            
ATOM     91   CB MET A  16      -7.004   9.527  12.132  3.00  1.00            
ATOM     92   CG MET A  16      -7.643   9.043  13.434  3.00  1.00            
ATOM     93   SD MET A  16      -9.309   9.720  13.714  3.00  1.00            
ATOM     94   CE MET A  16      -9.376   9.328  15.485  3.00  1.00            
ATOM     95    C MET A  16      -5.275  11.189  12.674  3.00  1.00            
ATOM     96    O MET A  16      -4.535  11.992  12.109  3.00  1.00            
ATOM     97    N ASP A  17      -4.848  10.481  13.711  3.00  1.00            
ATOM     98   CA ASP A  17      -3.492  10.704  14.095  3.00  1.00            
ATOM     99   CB ASP A  17      -3.129   9.971  15.400  3.00  1.00            
ATOM    100   CG ASP A  17      -3.360   8.476  15.208  3.00  1.00            
ATOM    101  OD1 ASP A  17      -4.464   8.099  14.731  3.00  1.00            
ATOM    102  OD2 ASP A  17      -2.432   7.689  15.536  3.00  1.00            
ATOM    103    C ASP A  17      -2.567  10.243  13.023  3.00  1.00            
ATOM    104    O ASP A  17      -1.470  10.773  12.857  3.00  1.00            
ATOM    105    N THR A  18      -3.012   9.247  12.251  3.00  1.00            
ATOM    106   CA THR A  18      -2.144   8.549  11.363  3.00  1.00            
ATOM    107   CB THR A  18      -2.851   7.414  10.673  3.00  1.00            
ATOM    108  OG1 THR A  18      -1.924   6.640   9.926  3.00  1.00            
ATOM    109  CG2 THR A  18      -3.944   7.980   9.751  3.00  1.00            
ATOM    110    C THR A  18      -1.450   9.346  10.304  3.00  1.00            
ATOM    111    O THR A  18      -0.227   9.270  10.202  3.00  1.00            
ATOM    112    N GLN A  19      -2.155  10.149   9.490  4.00  1.00            
ATOM    113   CA GLN A  19      -1.380  10.685   8.409  4.00  1.00            
ATOM    114   CB GLN A  19      -1.868  10.215   7.022  4.00  1.00            
ATOM    115   CG GLN A  19      -3.288  10.668   6.663  4.00  1.00            
ATOM    116   CD GLN A  19      -3.223  12.059   6.049  4.00  1.00            
ATOM    117  OE1 GLN A  19      -2.143  12.601   5.816  4.00  1.00            
ATOM    118  NE2 GLN A  19      -4.413  12.651   5.765  4.00  1.00            
ATOM    119    C GLN A  19      -1.406  12.173   8.426  4.00  1.00            
ATOM    120    O GLN A  19      -2.414  12.784   8.777  4.00  1.00            
ATOM    121    N TYR A  20      -0.269  12.805   8.054  4.00  1.00            
ATOM    122   CA TYR A  20      -0.309  14.233   8.019  4.00  1.00            
ATOM    123   CB TYR A  20       0.553  14.960   9.067  4.00  1.00            
ATOM    124   CG TYR A  20       2.006  14.994   8.745  4.00  1.00            
ATOM    125  CD1 TYR A  20       2.477  15.894   7.816  4.00  1.00            
ATOM    126  CD2 TYR A  20       2.898  14.179   9.401  4.00  1.00            
ATOM    127  CE1 TYR A  20       3.816  15.970   7.527  4.00  1.00            
ATOM    128  CE2 TYR A  20       4.242  14.251   9.116  4.00  1.00            
ATOM    129   CZ TYR A  20       4.700  15.147   8.179  4.00  1.00            
ATOM    130   OH TYR A  20       6.077  15.226   7.891  4.00  1.00            
ATOM    131    C TYR A  20       0.039  14.700   6.660  4.00  1.00            
ATOM    132    O TYR A  20       1.016  14.258   6.057  4.00  1.00            
ATOM    133    N TYR A  21      -0.793  15.616   6.135  4.00  1.00            
ATOM    134   CA TYR A  21      -0.541  16.101   4.822  4.00  1.00            
ATOM    135   CB TYR A  21      -1.603  15.693   3.779  4.00  1.00            
ATOM    136   CG TYR A  21      -2.908  16.339   4.107  4.00  1.00            
ATOM    137  CD1 TYR A  21      -3.197  17.611   3.661  4.00  1.00            
ATOM    138  CD2 TYR A  21      -3.851  15.669   4.852  4.00  1.00            
ATOM    139  CE1 TYR A  21      -4.400  18.206   3.958  4.00  1.00            
ATOM    140  CE2 TYR A  21      -5.057  16.259   5.151  4.00  1.00            
ATOM    141   CZ TYR A  21      -5.334  17.529   4.704  4.00  1.00            
ATOM    142   OH TYR A  21      -6.570  18.135   5.013  4.00  1.00            
ATOM    143    C TYR A  21      -0.514  17.584   4.875  4.00  1.00            
ATOM    144    O TYR A  21      -1.129  18.214   5.734  4.00  1.00            
ATOM    145    N GLY A  22       0.244  18.170   3.937  4.00  1.00            
ATOM    146   CA GLY A  22       0.347  19.586   3.805  4.00  1.00            
ATOM    147    C GLY A  22       0.161  19.814   2.356  4.00  1.00            
ATOM    148    O GLY A  22      -0.314  18.934   1.641  4.00  1.00            
ATOM    149    N GLU A  23       0.525  21.004   1.865  4.00  1.00            
ATOM    150   CA GLU A  23       0.282  21.178   0.477  4.00  1.00            
ATOM    151   CB GLU A  23      -0.726  22.299   0.176  4.00  1.00            
ATOM    152   CG GLU A  23      -0.206  23.681   0.585  4.00  1.00            
ATOM    153   CD GLU A  23      -1.264  24.722   0.250  4.00  1.00            
ATOM    154  OE1 GLU A  23      -2.439  24.323   0.031  4.00  1.00            
ATOM    155  OE2 GLU A  23      -0.912  25.931   0.208  4.00  1.00            
ATOM    156    C GLU A  23       1.554  21.591  -0.201  4.00  1.00            
ATOM    157    O GLU A  23       2.394  22.276   0.381  4.00  1.00            
ATOM    158    N ILE A  24       1.724  21.149  -1.465  4.00  1.00            
ATOM    159   CA ILE A  24       2.842  21.518  -2.289  4.00  1.00            
ATOM    160   CB ILE A  24       3.876  20.438  -2.422  4.00  1.00            
ATOM    161  CG1 ILE A  24       3.277  19.198  -3.104  4.00  1.00            
ATOM    162  CG2 ILE A  24       4.456  20.161  -1.024  4.00  1.00            
ATOM    163  CD1 ILE A  24       4.326  18.173  -3.533  4.00  1.00            
ATOM    164    C ILE A  24       2.269  21.765  -3.655  4.00  1.00            
ATOM    165    O ILE A  24       1.183  21.280  -3.966  4.00  1.00            
ATOM    166    N GLY A  25       2.966  22.545  -4.509  4.00  1.00            
ATOM    167   CA GLY A  25       2.423  22.806  -5.816  4.00  1.00            
ATOM    168    C GLY A  25       3.436  22.421  -6.835  4.00  1.00            
ATOM    169    O GLY A  25       4.639  22.557  -6.620  4.00  1.00            
ATOM    170    N ILE A  26       2.958  21.920  -7.990  4.00  1.00            
ATOM    171   CA ILE A  26       3.887  21.523  -8.998  4.00  1.00            
ATOM    172   CB ILE A  26       4.080  20.032  -9.023  4.00  1.00            
ATOM    173  CG1 ILE A  26       5.385  19.644  -9.731  4.00  1.00            
ATOM    174  CG2 ILE A  26       2.820  19.403  -9.639  4.00  1.00            
ATOM    175  CD1 ILE A  26       5.794  18.194  -9.479  4.00  1.00            
ATOM    176    C ILE A  26       3.362  21.971 -10.335  4.00  1.00            
ATOM    177    O ILE A  26       2.161  21.897 -10.591  4.00  1.00            
ATOM    178    N GLY A  27       4.253  22.466 -11.225  3.00  1.00            
ATOM    179   CA GLY A  27       3.860  22.870 -12.553  3.00  1.00            
ATOM    180    C GLY A  27       3.536  24.344 -12.557  3.00  1.00            
ATOM    181    O GLY A  27       3.382  24.954 -11.500  3.00  1.00            
ATOM    182    N THR A  28       3.422  24.952 -13.767  3.00  1.00            
ATOM    183   CA THR A  28       3.172  26.370 -13.903  3.00  1.00            
ATOM    184   CB THR A  28       3.347  26.894 -15.308  3.00  1.00            
ATOM    185  OG1 THR A  28       2.781  26.021 -16.273  3.00  1.00            
ATOM    186  CG2 THR A  28       4.835  27.107 -15.581  3.00  1.00            
ATOM    187    C THR A  28       1.875  26.820 -13.313  3.00  1.00            
ATOM    188    O THR A  28       1.933  27.681 -12.436  3.00  1.00            
ATOM    189    N PRO A  29       0.703  26.356 -13.649  3.00  1.00            
ATOM    190   CA PRO A  29      -0.351  26.786 -12.796  3.00  1.00            
ATOM    191   CD PRO A  29       0.244  26.189 -15.018  3.00  1.00            
ATOM    192   CB PRO A  29      -1.652  26.465 -13.528  3.00  1.00            
ATOM    193   CG PRO A  29      -1.247  26.563 -15.010  3.00  1.00            
ATOM    194    C PRO A  29      -0.014  25.884 -11.680  3.00  1.00            
ATOM    195    O PRO A  29       0.504  24.811 -11.984  3.00  1.00            
ATOM    196    N PRO A  30      -0.212  26.191 -10.452  3.00  1.00            
ATOM    197   CA PRO A  30       0.203  25.167  -9.561  3.00  1.00            
ATOM    198   CD PRO A  30       0.087  27.517  -9.932  3.00  1.00            
ATOM    199   CB PRO A  30       0.351  25.830  -8.197  3.00  1.00            
ATOM    200   CG PRO A  30       0.741  27.276  -8.559  3.00  1.00            
ATOM    201    C PRO A  30      -0.716  23.997  -9.608  3.00  1.00            
ATOM    202    O PRO A  30      -1.929  24.183  -9.529  3.00  1.00            
ATOM    203    N GLN A  31      -0.155  22.784  -9.745  4.00  1.00            
ATOM    204   CA GLN A  31      -0.960  21.610  -9.634  4.00  1.00            
ATOM    205   CB GLN A  31      -0.352  20.373 -10.319  4.00  1.00            
ATOM    206   CG GLN A  31      -1.219  19.117 -10.207  4.00  1.00            
ATOM    207   CD GLN A  31      -2.381  19.260 -11.182  4.00  1.00            
ATOM    208  OE1 GLN A  31      -3.226  18.373 -11.292  4.00  1.00            
ATOM    209  NE2 GLN A  31      -2.423  20.405 -11.912  4.00  1.00            
ATOM    210    C GLN A  31      -0.912  21.393  -8.161  4.00  1.00            
ATOM    211    O GLN A  31       0.136  21.590  -7.549  4.00  1.00            
ATOM    212    N THR A  32      -2.028  21.007  -7.524  4.00  1.00            
ATOM    213   CA THR A  32      -1.920  20.949  -6.100  4.00  1.00            
ATOM    214   CB THR A  32      -3.057  21.622  -5.387  4.00  1.00            
ATOM    215  OG1 THR A  32      -2.794  21.686  -3.992  4.00  1.00            
ATOM    216  CG2 THR A  32      -4.351  20.835  -5.654  4.00  1.00            
ATOM    217    C THR A  32      -1.879  19.529  -5.653  4.00  1.00            
ATOM    218    O THR A  32      -2.679  18.699  -6.081  4.00  1.00            
ATOM    219    N PHE A  33      -0.900  19.218  -4.781  4.00  1.00            
ATOM    220   CA PHE A  33      -0.800  17.896  -4.247  4.00  1.00            
ATOM    221   CB PHE A  33       0.465  17.132  -4.679  4.00  1.00            
ATOM    222   CG PHE A  33       0.387  16.816  -6.132  4.00  1.00            
ATOM    223  CD1 PHE A  33       0.740  17.754  -7.074  4.00  1.00            
ATOM    224  CD2 PHE A  33      -0.026  15.571  -6.550  4.00  1.00            
ATOM    225  CE1 PHE A  33       0.673  17.457  -8.414  4.00  1.00            
ATOM    226  CE2 PHE A  33      -0.094  15.270  -7.889  4.00  1.00            
ATOM    227   CZ PHE A  33       0.255  16.214  -8.824  4.00  1.00            
ATOM    228    C PHE A  33      -0.690  18.017  -2.764  4.00  1.00            
ATOM    229    O PHE A  33       0.091  18.820  -2.257  4.00  1.00            
ATOM    230    N LYS A  34      -1.496  17.235  -2.022  4.00  1.00            
ATOM    231   CA LYS A  34      -1.298  17.206  -0.606  4.00  1.00            
ATOM    232   CB LYS A  34      -2.496  16.657   0.189  4.00  1.00            
ATOM    233   CG LYS A  34      -3.690  17.613   0.250  4.00  1.00            
ATOM    234   CD LYS A  34      -4.981  16.956   0.742  4.00  1.00            
ATOM    235   CE LYS A  34      -6.101  17.957   1.033  4.00  1.00            
ATOM    236   NZ LYS A  34      -6.384  18.769  -0.171  4.00  1.00            
ATOM    237    C LYS A  34      -0.160  16.244  -0.444  4.00  1.00            
ATOM    238    O LYS A  34      -0.086  15.260  -1.180  4.00  1.00            
ATOM    239    N VAL A  35       0.781  16.486   0.492  4.00  1.00            
ATOM    240   CA VAL A  35       1.887  15.568   0.547  4.00  1.00            
ATOM    241   CB VAL A  35       3.127  16.090  -0.117  4.00  1.00            
ATOM    242  CG1 VAL A  35       2.824  16.305  -1.609  4.00  1.00            
ATOM    243  CG2 VAL A  35       3.587  17.359   0.620  4.00  1.00            
ATOM    244    C VAL A  35       2.234  15.261   1.943  4.00  1.00            
ATOM    245    O VAL A  35       1.882  15.977   2.878  4.00  1.00            
ATOM    246    N VAL A  36       2.935  14.130   2.097  4.00  1.00            
ATOM    247   CA VAL A  36       3.372  13.752   3.390  4.00  1.00            
ATOM    248   CB VAL A  36       3.228  12.286   3.665  4.00  1.00            
ATOM    249  CG1 VAL A  36       3.861  11.979   5.032  4.00  1.00            
ATOM    250  CG2 VAL A  36       1.741  11.914   3.564  4.00  1.00            
ATOM    251    C VAL A  36       4.847  14.057   3.445  4.00  1.00            
ATOM    252    O VAL A  36       5.606  13.588   2.599  4.00  1.00            
ATOM    253    N PHE A  37       5.298  14.878   4.425  4.00  1.00            
ATOM    254   CA PHE A  37       6.714  15.109   4.569  4.00  1.00            
ATOM    255   CB PHE A  37       7.065  16.280   5.506  4.00  1.00            
ATOM    256   CG PHE A  37       6.623  17.544   4.846  4.00  1.00            
ATOM    257  CD1 PHE A  37       5.309  17.947   4.905  4.00  1.00            
ATOM    258  CD2 PHE A  37       7.530  18.330   4.172  4.00  1.00            
ATOM    259  CE1 PHE A  37       4.904  19.112   4.296  4.00  1.00            
ATOM    260  CE2 PHE A  37       7.131  19.497   3.562  4.00  1.00            
ATOM    261   CZ PHE A  37       5.815  19.890   3.622  4.00  1.00            
ATOM    262    C PHE A  37       7.206  13.829   5.206  4.00  1.00            
ATOM    263    O PHE A  37       6.629  13.377   6.193  4.00  1.00            
ATOM    264    N ASP A  38       8.253  13.167   4.660  4.00  1.00            
ATOM    265   CA ASP A  38       8.668  11.928   5.280  4.00  1.00            
ATOM    266   CB ASP A  38       8.337  10.672   4.456  4.00  1.00            
ATOM    267   CG ASP A  38       8.546   9.471   5.368  4.00  1.00            
ATOM    268  OD1 ASP A  38       9.007   9.682   6.521  4.00  1.00            
ATOM    269  OD2 ASP A  38       8.238   8.330   4.931  4.00  1.00            
ATOM    270    C ASP A  38      10.160  11.951   5.482  4.00  1.00            
ATOM    271    O ASP A  38      10.920  12.162   4.538  4.00  1.00            
ATOM    272    N THR A  39      10.611  11.749   6.742  3.00  1.00            
ATOM    273   CA THR A  39      12.007  11.699   7.107  3.00  1.00            
ATOM    274   CB THR A  39      12.216  11.612   8.585  3.00  1.00            
ATOM    275  OG1 THR A  39      11.642  12.737   9.233  3.00  1.00            
ATOM    276  CG2 THR A  39      13.729  11.543   8.843  3.00  1.00            
ATOM    277    C THR A  39      12.601  10.460   6.504  3.00  1.00            
ATOM    278    O THR A  39      13.745  10.460   6.052  3.00  1.00            
ATOM    279    N GLY A  40      11.805   9.372   6.465  3.00  1.00            
ATOM    280   CA GLY A  40      12.272   8.060   6.111  3.00  1.00            
ATOM    281    C GLY A  40      12.825   7.918   4.725  3.00  1.00            
ATOM    282    O GLY A  40      13.911   7.364   4.562  3.00  1.00            
ATOM    283    N SER A  41      12.137   8.404   3.678  1.00  1.00            
ATOM    284   CA SER A  41      12.667   8.085   2.381  1.00  1.00            
ATOM    285   CB SER A  41      11.741   7.178   1.552  1.00  1.00            
ATOM    286   OG SER A  41      12.325   6.907   0.286  1.00  1.00            
ATOM    287    C SER A  41      12.860   9.333   1.601  1.00  1.00            
ATOM    288    O SER A  41      12.177  10.339   1.789  1.00  1.00            
ATOM    289    N SER A  42      13.853   9.265   0.706  1.00  1.00            
ATOM    290   CA SER A  42      14.315  10.371  -0.062  1.00  1.00            
ATOM    291   CB SER A  42      15.667  10.088  -0.702  1.00  1.00            
ATOM    292   OG SER A  42      15.483   9.021  -1.607  1.00  1.00            
ATOM    293    C SER A  42      13.419  10.903  -1.178  1.00  1.00            
ATOM    294    O SER A  42      12.942  12.034  -1.095  1.00  1.00            
ATOM    295    N ASN A  43      13.143  10.095  -2.234  1.00  1.00            
ATOM    296   CA ASN A  43      12.571  10.534  -3.498  1.00  1.00            
ATOM    297   CB ASN A  43      12.541   9.423  -4.561  1.00  1.00            
ATOM    298   CG ASN A  43      11.742   8.258  -3.996  1.00  1.00            
ATOM    299  OD1 ASN A  43      12.146   7.636  -3.014  1.00  1.00            
ATOM    300  ND2 ASN A  43      10.576   7.954  -4.624  1.00  1.00            
ATOM    301    C ASN A  43      11.182  11.102  -3.379  1.00  1.00            
ATOM    302    O ASN A  43      10.404  10.723  -2.506  1.00  1.00            
ATOM    303    N VAL A  44      10.868  12.070  -4.283  4.00  1.00            
ATOM    304   CA VAL A  44       9.579  12.711  -4.403  4.00  1.00            
ATOM    305   CB VAL A  44       9.626  14.043  -5.092  4.00  1.00            
ATOM    306  CG1 VAL A  44       8.188  14.568  -5.240  4.00  1.00            
ATOM    307  CG2 VAL A  44      10.555  14.976  -4.299  4.00  1.00            
ATOM    308    C VAL A  44       8.741  11.798  -5.266  4.00  1.00            
ATOM    309    O VAL A  44       9.248  11.240  -6.238  4.00  1.00            
ATOM    310    N TRP A  45       7.442  11.594  -4.935  4.00  1.00            
ATOM    311   CA TRP A  45       6.639  10.692  -5.729  4.00  1.00            
ATOM    312   CB TRP A  45       6.597   9.299  -5.085  4.00  1.00            
ATOM    313   CG TRP A  45       6.120   8.201  -5.987  4.00  1.00            
ATOM    314  CD2 TRP A  45       6.943   7.689  -7.041  4.00  1.00            
ATOM    315  CD1 TRP A  45       4.941   7.519  -6.039  4.00  1.00            
ATOM    316  NE1 TRP A  45       4.990   6.592  -7.054  4.00  1.00            
ATOM    317  CE2 TRP A  45       6.214   6.693  -7.684  4.00  1.00            
ATOM    318  CE3 TRP A  45       8.204   8.030  -7.437  4.00  1.00            
ATOM    319  CZ2 TRP A  45       6.739   6.017  -8.747  4.00  1.00            
ATOM    320  CZ3 TRP A  45       8.736   7.344  -8.505  4.00  1.00            
ATOM    321  CH2 TRP A  45       8.015   6.358  -9.145  4.00  1.00            
ATOM    322    C TRP A  45       5.233  11.249  -5.758  4.00  1.00            
ATOM    323    O TRP A  45       4.724  11.696  -4.731  4.00  1.00            
ATOM    324    N VAL A  46       4.574  11.256  -6.943  4.00  1.00            
ATOM    325   CA VAL A  46       3.212  11.723  -7.073  4.00  1.00            
ATOM    326   CB VAL A  46       3.108  13.161  -7.499  4.00  1.00            
ATOM    327  CG1 VAL A  46       3.749  14.038  -6.412  4.00  1.00            
ATOM    328  CG2 VAL A  46       3.760  13.301  -8.881  4.00  1.00            
ATOM    329    C VAL A  46       2.591  10.907  -8.147  4.00  1.00            
ATOM    330    O VAL A  46       3.277  10.467  -9.067  4.00  1.00            
ATOM    331    N PRO A  47       1.318  10.657  -8.059  4.00  1.00            
ATOM    332   CA PRO A  47       0.778   9.863  -9.119  4.00  1.00            
ATOM    333   CD PRO A  47       0.749  10.276  -6.773  4.00  1.00            
ATOM    334   CB PRO A  47      -0.443   9.146  -8.559  4.00  1.00            
ATOM    335   CG PRO A  47      -0.137   9.051  -7.052  4.00  1.00            
ATOM    336    C PRO A  47       0.623  10.639 -10.387  4.00  1.00            
ATOM    337    O PRO A  47       0.341  11.834 -10.326  4.00  1.00            
ATOM    338    N SER A  48       0.817   9.967 -11.540  4.00  1.00            
ATOM    339   CA SER A  48       0.788  10.643 -12.802  4.00  1.00            
ATOM    340   CB SER A  48       1.840  10.131 -13.798  4.00  1.00            
ATOM    341   OG SER A  48       1.740  10.846 -15.020  4.00  1.00            
ATOM    342    C SER A  48      -0.549  10.461 -13.447  4.00  1.00            
ATOM    343    O SER A  48      -1.296   9.541 -13.117  4.00  1.00            
ATOM    344    N SER A  49      -0.867  11.367 -14.397  3.00  1.00            
ATOM    345   CA SER A  49      -2.088  11.340 -15.153  3.00  1.00            
ATOM    346   CB SER A  49      -2.218  12.536 -16.112  3.00  1.00            
ATOM    347   OG SER A  49      -3.440  12.456 -16.831  3.00  1.00            
ATOM    348    C SER A  49      -2.046  10.114 -15.978  3.00  1.00            
ATOM    349    O SER A  49      -3.069   9.501 -16.278  3.00  1.00            
ATOM    350    N LYS A  50      -0.820   9.715 -16.341  3.00  1.00            
ATOM    351   CA LYS A  50      -0.643   8.570 -17.165  3.00  1.00            
ATOM    352   CB LYS A  50       0.816   8.295 -17.549  3.00  1.00            
ATOM    353   CG LYS A  50       0.932   7.111 -18.510  3.00  1.00            
ATOM    354   CD LYS A  50       2.274   7.016 -19.234  3.00  1.00            
ATOM    355   CE LYS A  50       2.302   5.905 -20.287  3.00  1.00            
ATOM    356   NZ LYS A  50       3.606   5.894 -20.985  3.00  1.00            
ATOM    357    C LYS A  50      -1.147   7.376 -16.424  3.00  1.00            
ATOM    358    O LYS A  50      -1.608   6.423 -17.051  3.00  1.00            
ATOM    359    N CYS A  51      -1.065   7.400 -15.072  1.00  1.00            
ATOM    360   CA CYS A  51      -1.477   6.277 -14.274  1.00  1.00            
ATOM    361   CB CYS A  51      -1.499   6.528 -12.758  1.00  1.00            
ATOM    362   SG CYS A  51      -2.037   5.051 -11.838  1.00  1.00            
ATOM    363    C CYS A  51      -2.850   5.881 -14.683  1.00  1.00            
ATOM    364    O CYS A  51      -3.743   6.711 -14.844  1.00  1.00            
ATOM    365    N SER A  52      -3.033   4.563 -14.884  1.00  1.00            
ATOM    366   CA SER A  52      -4.281   4.068 -15.367  1.00  1.00            
ATOM    367   CB SER A  52      -4.276   2.561 -15.682  1.00  1.00            
ATOM    368   OG SER A  52      -3.377   2.289 -16.747  1.00  1.00            
ATOM    369    C SER A  52      -5.328   4.308 -14.328  1.00  1.00            
ATOM    370    O SER A  52      -5.062   4.287 -13.128  1.00  1.00            
ATOM    371    N ARG A  53      -6.557   4.575 -14.806  3.00  1.00            
ATOM    372   CA ARG A  53      -7.716   4.804 -13.996  3.00  1.00            
ATOM    373   CB ARG A  53      -8.924   5.271 -14.833  3.00  1.00            
ATOM    374   CG ARG A  53     -10.186   5.576 -14.020  3.00  1.00            
ATOM    375   CD ARG A  53     -11.257   6.317 -14.828  3.00  1.00            
ATOM    376   NE ARG A  53     -12.032   5.312 -15.609  3.00  1.00            
ATOM    377   CZ ARG A  53     -13.170   4.772 -15.083  3.00  1.00            
ATOM    378  NH1 ARG A  53     -13.601   5.163 -13.848  3.00  1.00            
ATOM    379  NH2 ARG A  53     -13.882   3.848 -15.794  3.00  1.00            
ATOM    380    C ARG A  53      -8.064   3.514 -13.341  3.00  1.00            
ATOM    381    O ARG A  53      -8.593   3.484 -12.231  3.00  1.00            
ATOM    382    N LEU A  54      -7.747   2.403 -14.025  3.00  1.00            
ATOM    383   CA LEU A  54      -8.103   1.108 -13.542  3.00  1.00            
ATOM    384   CB LEU A  54      -7.607  -0.013 -14.482  3.00  1.00            
ATOM    385   CG LEU A  54      -8.154  -1.432 -14.201  3.00  1.00            
ATOM    386  CD1 LEU A  54      -7.582  -2.444 -15.205  3.00  1.00            
ATOM    387  CD2 LEU A  54      -7.934  -1.882 -12.749  3.00  1.00            
ATOM    388    C LEU A  54      -7.474   0.973 -12.184  3.00  1.00            
ATOM    389    O LEU A  54      -8.077   0.418 -11.266  3.00  1.00            
ATOM    390    N TYR A  55      -6.258   1.521 -12.009  1.00  1.00            
ATOM    391   CA TYR A  55      -5.541   1.411 -10.768  1.00  1.00            
ATOM    392   CB TYR A  55      -4.112   1.948 -10.923  1.00  1.00            
ATOM    393   CG TYR A  55      -3.443   1.849  -9.613  1.00  1.00            
ATOM    394  CD1 TYR A  55      -3.739   0.809  -8.768  1.00  1.00            
ATOM    395  CD2 TYR A  55      -2.472   2.760  -9.275  1.00  1.00            
ATOM    396  CE1 TYR A  55      -3.105   0.709  -7.558  1.00  1.00            
ATOM    397  CE2 TYR A  55      -1.833   2.664  -8.068  1.00  1.00            
ATOM    398   CZ TYR A  55      -2.157   1.641  -7.216  1.00  1.00            
ATOM    399   OH TYR A  55      -1.495   1.550  -5.981  1.00  1.00            
ATOM    400    C TYR A  55      -6.298   2.086  -9.654  1.00  1.00            
ATOM    401    O TYR A  55      -6.687   3.248  -9.760  1.00  1.00            
ATOM    402    N THR A  56      -6.547   1.325  -8.556  2.00  1.00            
ATOM    403   CA THR A  56      -7.284   1.773  -7.397  2.00  1.00            
ATOM    404   CB THR A  56      -7.443   0.685  -6.376  2.00  1.00            
ATOM    405  OG1 THR A  56      -8.126  -0.423  -6.944  2.00  1.00            
ATOM    406  CG2 THR A  56      -8.233   1.240  -5.182  2.00  1.00            
ATOM    407    C THR A  56      -6.551   2.880  -6.748  2.00  1.00            
ATOM    408    O THR A  56      -7.099   3.963  -6.554  2.00  1.00            
ATOM    409    N ALA A  57      -5.273   2.657  -6.398  2.00  1.00            
ATOM    410   CA ALA A  57      -4.615   3.813  -5.899  2.00  1.00            
ATOM    411   CB ALA A  57      -3.222   3.605  -5.296  2.00  1.00            
ATOM    412    C ALA A  57      -4.500   4.624  -7.134  2.00  1.00            
ATOM    413    O ALA A  57      -4.613   4.116  -8.247  2.00  1.00            
ATOM    414    N CYS A  58      -4.334   5.927  -6.961  2.00  1.00            
ATOM    415   CA CYS A  58      -4.216   6.822  -8.057  2.00  1.00            
ATOM    416   CB CYS A  58      -3.275   6.360  -9.176  2.00  1.00            
ATOM    417   SG CYS A  58      -3.058   7.698 -10.390  2.00  1.00            
ATOM    418    C CYS A  58      -5.538   7.145  -8.680  2.00  1.00            
ATOM    419    O CYS A  58      -5.669   8.190  -9.316  2.00  1.00            
ATOM    420    N VAL A  59      -6.573   6.306  -8.522  2.00  1.00            
ATOM    421   CA VAL A  59      -7.816   6.767  -9.066  2.00  1.00            
ATOM    422   CB VAL A  59      -8.860   5.688  -9.194  2.00  1.00            
ATOM    423  CG1 VAL A  59      -9.237   5.142  -7.807  2.00  1.00            
ATOM    424  CG2 VAL A  59     -10.048   6.268  -9.977  2.00  1.00            
ATOM    425    C VAL A  59      -8.309   7.847  -8.173  2.00  1.00            
ATOM    426    O VAL A  59      -8.766   8.900  -8.613  2.00  1.00            
ATOM    427    N TYR A  60      -8.191   7.582  -6.862  3.00  1.00            
ATOM    428   CA TYR A  60      -8.656   8.454  -5.837  3.00  1.00            
ATOM    429   CB TYR A  60      -8.628   7.809  -4.440  3.00  1.00            
ATOM    430   CG TYR A  60      -9.028   8.858  -3.462  3.00  1.00            
ATOM    431  CD1 TYR A  60     -10.340   9.260  -3.351  3.00  1.00            
ATOM    432  CD2 TYR A  60      -8.085   9.433  -2.642  3.00  1.00            
ATOM    433  CE1 TYR A  60     -10.701  10.229  -2.443  3.00  1.00            
ATOM    434  CE2 TYR A  60      -8.439  10.401  -1.733  3.00  1.00            
ATOM    435   CZ TYR A  60      -9.749  10.801  -1.633  3.00  1.00            
ATOM    436   OH TYR A  60     -10.114  11.795  -0.700  3.00  1.00            
ATOM    437    C TYR A  60      -7.846   9.718  -5.778  3.00  1.00            
ATOM    438    O TYR A  60      -8.399  10.804  -5.614  3.00  1.00            
ATOM    439    N HIS A  61      -6.512   9.612  -5.935  1.00  1.00            
ATOM    440   CA HIS A  61      -5.620  10.719  -5.706  1.00  1.00            
ATOM    441  ND1 HIS A  61      -2.418  11.686  -6.890  1.00  1.00            
ATOM    442   CG HIS A  61      -3.367  10.688  -6.879  1.00  1.00            
ATOM    443   CB HIS A  61      -4.132  10.309  -5.650  1.00  1.00            
ATOM    444  NE2 HIS A  61      -2.619  10.977  -8.986  1.00  1.00            
ATOM    445  CD2 HIS A  61      -3.471  10.258  -8.165  1.00  1.00            
ATOM    446  CE1 HIS A  61      -2.002  11.817  -8.173  1.00  1.00            
ATOM    447    C HIS A  61      -5.783  11.785  -6.760  1.00  1.00            
ATOM    448    O HIS A  61      -6.558  11.617  -7.700  1.00  1.00            
ATOM    449    N LYS A  62      -5.091  12.942  -6.557  1.00  1.00            
ATOM    450   CA LYS A  62      -5.022  14.075  -7.458  1.00  1.00            
ATOM    451   CB LYS A  62      -4.146  15.234  -6.948  1.00  1.00            
ATOM    452   CG LYS A  62      -4.863  16.212  -6.016  1.00  1.00            
ATOM    453   CD LYS A  62      -5.987  16.985  -6.708  1.00  1.00            
ATOM    454   CE LYS A  62      -6.506  18.177  -5.900  1.00  1.00            
ATOM    455   NZ LYS A  62      -7.164  17.706  -4.664  1.00  1.00            
ATOM    456    C LYS A  62      -4.401  13.577  -8.718  1.00  1.00            
ATOM    457    O LYS A  62      -4.733  12.500  -9.204  1.00  1.00            
ATOM    458    N LEU A  63      -3.529  14.377  -9.353  1.00  1.00            
ATOM    459   CA LEU A  63      -2.918  13.833 -10.528  1.00  1.00            
ATOM    460   CB LEU A  63      -3.939  13.648 -11.662  1.00  1.00            
ATOM    461   CG LEU A  63      -3.414  12.834 -12.850  1.00  1.00            
ATOM    462  CD1 LEU A  63      -3.219  11.370 -12.432  1.00  1.00            
ATOM    463  CD2 LEU A  63      -4.310  12.997 -14.086  1.00  1.00            
ATOM    464    C LEU A  63      -1.933  14.863 -10.999  1.00  1.00            
ATOM    465    O LEU A  63      -2.160  16.060 -10.824  1.00  1.00            
ATOM    466    N PHE A  64      -0.797  14.438 -11.589  4.00  1.00            
ATOM    467   CA PHE A  64       0.109  15.409 -12.142  4.00  1.00            
ATOM    468   CB PHE A  64       1.596  15.058 -11.990  4.00  1.00            
ATOM    469   CG PHE A  64       2.332  16.119 -12.729  4.00  1.00            
ATOM    470  CD1 PHE A  64       2.533  17.355 -12.163  4.00  1.00            
ATOM    471  CD2 PHE A  64       2.817  15.876 -13.994  4.00  1.00            
ATOM    472  CE1 PHE A  64       3.210  18.335 -12.851  4.00  1.00            
ATOM    473  CE2 PHE A  64       3.494  16.853 -14.685  4.00  1.00            
ATOM    474   CZ PHE A  64       3.692  18.085 -14.113  4.00  1.00            
ATOM    475    C PHE A  64      -0.190  15.432 -13.600  4.00  1.00            
ATOM    476    O PHE A  64      -0.135  14.403 -14.270  4.00  1.00            
ATOM    477    N ASP A  65      -0.541  16.617 -14.129  1.00  1.00            
ATOM    478   CA ASP A  65      -0.873  16.695 -15.518  1.00  1.00            
ATOM    479   CB ASP A  65      -2.233  17.370 -15.779  1.00  1.00            
ATOM    480   CG ASP A  65      -2.261  18.760 -15.154  1.00  1.00            
ATOM    481  OD1 ASP A  65      -1.337  19.100 -14.368  1.00  1.00            
ATOM    482  OD2 ASP A  65      -3.238  19.499 -15.449  1.00  1.00            
ATOM    483    C ASP A  65       0.204  17.414 -16.237  1.00  1.00            
ATOM    484    O ASP A  65       0.226  18.642 -16.314  1.00  1.00            
ATOM    485    N ALA A  66       1.148  16.634 -16.785  2.00  1.00            
ATOM    486   CA ALA A  66       2.119  17.226 -17.641  2.00  1.00            
ATOM    487   CB ALA A  66       3.227  16.261 -18.092  2.00  1.00            
ATOM    488    C ALA A  66       1.280  17.563 -18.830  2.00  1.00            
ATOM    489    O ALA A  66       0.160  17.073 -18.948  2.00  1.00            
ATOM    490    N SER A  67       1.789  18.408 -19.736  2.00  1.00            
ATOM    491   CA SER A  67       1.032  18.885 -20.857  2.00  1.00            
ATOM    492   CB SER A  67       0.361  17.806 -21.738  2.00  1.00            
ATOM    493   OG SER A  67      -0.919  17.440 -21.241  2.00  1.00            
ATOM    494    C SER A  67      -0.020  19.808 -20.336  2.00  1.00            
ATOM    495    O SER A  67      -0.959  20.166 -21.045  2.00  1.00            
ATOM    496    N ASP A  68       0.130  20.228 -19.063  2.00  1.00            
ATOM    497   CA ASP A  68      -0.754  21.202 -18.495  2.00  1.00            
ATOM    498   CB ASP A  68      -1.589  20.666 -17.319  2.00  1.00            
ATOM    499   CG ASP A  68      -2.544  21.775 -16.896  2.00  1.00            
ATOM    500  OD1 ASP A  68      -3.088  22.458 -17.804  2.00  1.00            
ATOM    501  OD2 ASP A  68      -2.725  21.973 -15.664  2.00  1.00            
ATOM    502    C ASP A  68       0.127  22.249 -17.934  2.00  1.00            
ATOM    503    O ASP A  68      -0.334  23.294 -17.478  2.00  1.00            
ATOM    504    N SER A  69       1.445  22.000 -17.975  1.00  1.00            
ATOM    505   CA SER A  69       2.266  22.984 -17.365  1.00  1.00            
ATOM    506   CB SER A  69       2.846  22.537 -16.011  1.00  1.00            
ATOM    507   OG SER A  69       3.729  21.441 -16.200  1.00  1.00            
ATOM    508    C SER A  69       3.418  23.321 -18.229  1.00  1.00            
ATOM    509    O SER A  69       4.090  22.452 -18.783  1.00  1.00            
ATOM    510    N SER A  70       3.648  24.635 -18.375  3.00  1.00            
ATOM    511   CA SER A  70       4.859  25.081 -18.971  3.00  1.00            
ATOM    512   CB SER A  70       4.840  26.557 -19.405  3.00  1.00            
ATOM    513   OG SER A  70       3.893  26.746 -20.447  3.00  1.00            
ATOM    514    C SER A  70       5.768  24.960 -17.795  3.00  1.00            
ATOM    515    O SER A  70       5.322  24.589 -16.710  3.00  1.00            
ATOM    516    N SER A  71       7.062  25.246 -17.953  3.00  1.00            
ATOM    517   CA SER A  71       7.926  25.128 -16.821  3.00  1.00            
ATOM    518   CB SER A  71       7.574  26.063 -15.655  3.00  1.00            
ATOM    519   OG SER A  71       8.535  25.943 -14.619  3.00  1.00            
ATOM    520    C SER A  71       7.941  23.713 -16.333  3.00  1.00            
ATOM    521    O SER A  71       8.170  23.447 -15.154  3.00  1.00            
ATOM    522    N TYR A  72       7.707  22.760 -17.251  1.00  1.00            
ATOM    523   CA TYR A  72       7.767  21.364 -16.928  1.00  1.00            
ATOM    524   CB TYR A  72       6.404  20.670 -17.117  1.00  1.00            
ATOM    525   CG TYR A  72       6.578  19.190 -17.096  1.00  1.00            
ATOM    526  CD1 TYR A  72       6.742  18.502 -15.915  1.00  1.00            
ATOM    527  CD2 TYR A  72       6.557  18.486 -18.278  1.00  1.00            
ATOM    528  CE1 TYR A  72       6.895  17.135 -15.919  1.00  1.00            
ATOM    529  CE2 TYR A  72       6.709  17.119 -18.290  1.00  1.00            
ATOM    530   CZ TYR A  72       6.879  16.442 -17.108  1.00  1.00            
ATOM    531   OH TYR A  72       7.037  15.040 -17.112  1.00  1.00            
ATOM    532    C TYR A  72       8.734  20.768 -17.915  1.00  1.00            
ATOM    533    O TYR A  72       8.632  21.020 -19.114  1.00  1.00            
ATOM    534    N LYS A  73       9.712  19.973 -17.431  4.00  1.00            
ATOM    535   CA LYS A  73      10.702  19.372 -18.288  4.00  1.00            
ATOM    536   CB LYS A  73      12.127  19.437 -17.705  4.00  1.00            
ATOM    537   CG LYS A  73      13.210  18.883 -18.635  4.00  1.00            
ATOM    538   CD LYS A  73      14.640  19.186 -18.182  4.00  1.00            
ATOM    539   CE LYS A  73      15.706  18.495 -19.036  4.00  1.00            
ATOM    540   NZ LYS A  73      15.784  19.135 -20.369  4.00  1.00            
ATOM    541    C LYS A  73      10.328  17.920 -18.423  4.00  1.00            
ATOM    542    O LYS A  73       9.383  17.458 -17.787  4.00  1.00            
ATOM    543    N HIS A  74      11.070  17.162 -19.260  4.00  1.00            
ATOM    544   CA HIS A  74      10.761  15.784 -19.536  4.00  1.00            
ATOM    545  ND1 HIS A  74      11.063  12.851 -21.224  4.00  1.00            
ATOM    546   CG HIS A  74      10.459  14.077 -21.392  4.00  1.00            
ATOM    547   CB HIS A  74      11.066  15.389 -20.991  4.00  1.00            
ATOM    548  NE2 HIS A  74       9.092  12.461 -22.175  4.00  1.00            
ATOM    549  CD2 HIS A  74       9.255  13.820 -21.975  4.00  1.00            
ATOM    550  CE1 HIS A  74      10.202  11.920 -21.709  4.00  1.00            
ATOM    551    C HIS A  74      11.580  14.897 -18.632  4.00  1.00            
ATOM    552    O HIS A  74      11.349  14.842 -17.424  4.00  1.00            
ATOM    553    N ASN A  75      12.571  14.182 -19.209  4.00  1.00            
ATOM    554   CA ASN A  75      13.462  13.289 -18.507  4.00  1.00            
ATOM    555   CB ASN A  75      14.212  13.994 -17.360  4.00  1.00            
ATOM    556   CG ASN A  75      15.531  13.268 -17.105  4.00  1.00            
ATOM    557  OD1 ASN A  75      16.512  13.878 -16.684  4.00  1.00            
ATOM    558  ND2 ASN A  75      15.573  11.939 -17.386  4.00  1.00            
ATOM    559    C ASN A  75      12.752  12.093 -17.968  4.00  1.00            
ATOM    560    O ASN A  75      12.992  11.677 -16.836  4.00  1.00            
ATOM    561    N GLY A  76      11.840  11.501 -18.762  4.00  1.00            
ATOM    562   CA GLY A  76      11.237  10.286 -18.303  4.00  1.00            
ATOM    563    C GLY A  76      12.294   9.225 -18.352  4.00  1.00            
ATOM    564    O GLY A  76      12.698   8.777 -19.425  4.00  1.00            
ATOM    565    N THR A  77      12.766   8.805 -17.166  4.00  1.00            
ATOM    566   CA THR A  77      13.667   7.699 -16.996  4.00  1.00            
ATOM    567   CB THR A  77      14.970   8.051 -16.346  4.00  1.00            
ATOM    568  OG1 THR A  77      14.746   8.588 -15.051  4.00  1.00            
ATOM    569  CG2 THR A  77      15.697   9.074 -17.236  4.00  1.00            
ATOM    570    C THR A  77      12.886   6.890 -16.030  4.00  1.00            
ATOM    571    O THR A  77      11.995   7.430 -15.377  4.00  1.00            
ATOM    572    N GLU A  78      13.144   5.584 -15.885  4.00  1.00            
ATOM    573   CA GLU A  78      12.155   4.990 -15.046  4.00  1.00            
ATOM    574   CB GLU A  78      11.229   4.043 -15.838  4.00  1.00            
ATOM    575   CG GLU A  78       9.844   3.811 -15.226  4.00  1.00            
ATOM    576   CD GLU A  78       9.858   2.543 -14.387  4.00  1.00            
ATOM    577  OE1 GLU A  78      10.969   2.081 -14.016  4.00  1.00            
ATOM    578  OE2 GLU A  78       8.747   2.013 -14.117  4.00  1.00            
ATOM    579    C GLU A  78      12.759   4.246 -13.917  4.00  1.00            
ATOM    580    O GLU A  78      13.688   3.459 -14.088  4.00  1.00            
ATOM    581    N LEU A  79      12.224   4.502 -12.708  4.00  1.00            
ATOM    582   CA LEU A  79      12.684   3.784 -11.569  4.00  1.00            
ATOM    583   CB LEU A  79      13.515   4.583 -10.551  4.00  1.00            
ATOM    584   CG LEU A  79      14.967   4.798 -11.024  4.00  1.00            
ATOM    585  CD1 LEU A  79      15.044   5.720 -12.249  4.00  1.00            
ATOM    586  CD2 LEU A  79      15.878   5.229  -9.864  4.00  1.00            
ATOM    587    C LEU A  79      11.552   3.116 -10.881  4.00  1.00            
ATOM    588    O LEU A  79      10.388   3.486 -11.035  4.00  1.00            
ATOM    589    N THR A  80      11.909   2.079 -10.101  4.00  1.00            
ATOM    590   CA THR A  80      10.954   1.237  -9.459  4.00  1.00            
ATOM    591   CB THR A  80      11.300  -0.223  -9.655  4.00  1.00            
ATOM    592  OG1 THR A  80      11.592  -0.464 -11.022  4.00  1.00            
ATOM    593  CG2 THR A  80      10.096  -1.106  -9.275  4.00  1.00            
ATOM    594    C THR A  80      11.019   1.515  -7.989  4.00  1.00            
ATOM    595    O THR A  80      11.742   2.403  -7.539  4.00  1.00            
ATOM    596    N LEU A  81      10.176   0.803  -7.215  4.00  1.00            
ATOM    597   CA LEU A  81      10.224   0.845  -5.785  4.00  1.00            
ATOM    598   CB LEU A  81       9.507   2.087  -5.220  4.00  1.00            
ATOM    599   CG LEU A  81       9.708   2.337  -3.712  4.00  1.00            
ATOM    600  CD1 LEU A  81       9.030   3.645  -3.278  4.00  1.00            
ATOM    601  CD2 LEU A  81       9.244   1.147  -2.862  4.00  1.00            
ATOM    602    C LEU A  81       9.514  -0.397  -5.360  4.00  1.00            
ATOM    603    O LEU A  81       8.294  -0.497  -5.470  4.00  1.00            
ATOM    604    N ARG A  82      10.268  -1.390  -4.861  4.00  1.00            
ATOM    605   CA ARG A  82       9.649  -2.622  -4.490  4.00  1.00            
ATOM    606   CB ARG A  82      10.661  -3.785  -4.488  4.00  1.00            
ATOM    607   CG ARG A  82      10.044  -5.182  -4.550  4.00  1.00            
ATOM    608   CD ARG A  82      11.079  -6.302  -4.700  4.00  1.00            
ATOM    609   NE ARG A  82      11.922  -5.976  -5.888  4.00  1.00            
ATOM    610   CZ ARG A  82      13.152  -5.409  -5.707  4.00  1.00            
ATOM    611  NH1 ARG A  82      13.642  -5.279  -4.441  4.00  1.00            
ATOM    612  NH2 ARG A  82      13.896  -4.997  -6.775  4.00  1.00            
ATOM    613    C ARG A  82       9.150  -2.418  -3.103  4.00  1.00            
ATOM    614    O ARG A  82       9.930  -2.136  -2.195  4.00  1.00            
ATOM    615    N TYR A  83       7.821  -2.523  -2.900  4.00  1.00            
ATOM    616   CA TYR A  83       7.356  -2.422  -1.553  4.00  1.00            
ATOM    617   CB TYR A  83       6.547  -1.169  -1.152  4.00  1.00            
ATOM    618   CG TYR A  83       5.190  -1.059  -1.747  4.00  1.00            
ATOM    619  CD1 TYR A  83       5.021  -0.540  -3.011  4.00  1.00            
ATOM    620  CD2 TYR A  83       4.088  -1.462  -1.028  4.00  1.00            
ATOM    621  CE1 TYR A  83       3.761  -0.420  -3.544  4.00  1.00            
ATOM    622  CE2 TYR A  83       2.829  -1.341  -1.560  4.00  1.00            
ATOM    623   CZ TYR A  83       2.669  -0.817  -2.818  4.00  1.00            
ATOM    624   OH TYR A  83       1.381  -0.684  -3.367  4.00  1.00            
ATOM    625    C TYR A  83       6.681  -3.714  -1.272  4.00  1.00            
ATOM    626    O TYR A  83       6.540  -4.521  -2.189  4.00  1.00            
ATOM    627    N SER A  84       6.285  -3.958  -0.007  3.00  1.00            
ATOM    628   CA SER A  84       5.859  -5.270   0.396  3.00  1.00            
ATOM    629   CB SER A  84       5.270  -5.327   1.819  3.00  1.00            
ATOM    630   OG SER A  84       4.005  -4.681   1.848  3.00  1.00            
ATOM    631    C SER A  84       4.806  -5.806  -0.526  3.00  1.00            
ATOM    632    O SER A  84       4.923  -6.946  -0.974  3.00  1.00            
ATOM    633    N THR A  85       3.746  -5.044  -0.864  3.00  1.00            
ATOM    634   CA THR A  85       2.886  -5.735  -1.774  3.00  1.00            
ATOM    635   CB THR A  85       1.483  -5.999  -1.306  3.00  1.00            
ATOM    636  OG1 THR A  85       0.910  -7.019  -2.111  3.00  1.00            
ATOM    637  CG2 THR A  85       0.641  -4.720  -1.400  3.00  1.00            
ATOM    638    C THR A  85       2.871  -5.078  -3.104  3.00  1.00            
ATOM    639    O THR A  85       2.538  -3.903  -3.231  3.00  1.00            
ATOM    640    N GLY A  86       3.261  -5.863  -4.128  4.00  1.00            
ATOM    641   CA GLY A  86       3.276  -5.421  -5.488  4.00  1.00            
ATOM    642    C GLY A  86       4.445  -4.521  -5.688  4.00  1.00            
ATOM    643    O GLY A  86       5.343  -4.448  -4.851  4.00  1.00            
ATOM    644    N THR A  87       4.460  -3.809  -6.832  4.00  1.00            
ATOM    645   CA THR A  87       5.572  -2.946  -7.095  4.00  1.00            
ATOM    646   CB THR A  87       6.470  -3.450  -8.189  4.00  1.00            
ATOM    647  OG1 THR A  87       7.059  -4.687  -7.812  4.00  1.00            
ATOM    648  CG2 THR A  87       7.548  -2.395  -8.492  4.00  1.00            
ATOM    649    C THR A  87       5.114  -1.590  -7.499  4.00  1.00            
ATOM    650    O THR A  87       4.200  -1.434  -8.308  4.00  1.00            
ATOM    651    N VAL A  88       5.761  -0.564  -6.911  4.00  1.00            
ATOM    652   CA VAL A  88       5.531   0.786  -7.316  4.00  1.00            
ATOM    653   CB VAL A  88       5.929   1.818  -6.305  4.00  1.00            
ATOM    654  CG1 VAL A  88       5.917   3.186  -7.005  4.00  1.00            
ATOM    655  CG2 VAL A  88       4.979   1.752  -5.105  4.00  1.00            
ATOM    656    C VAL A  88       6.460   1.006  -8.470  4.00  1.00            
ATOM    657    O VAL A  88       7.605   0.559  -8.439  4.00  1.00            
ATOM    658    N SER A  89       5.992   1.681  -9.538  4.00  1.00            
ATOM    659   CA SER A  89       6.865   1.947 -10.648  4.00  1.00            
ATOM    660   CB SER A  89       6.559   1.117 -11.907  4.00  1.00            
ATOM    661   OG SER A  89       5.290   1.466 -12.438  4.00  1.00            
ATOM    662    C SER A  89       6.675   3.380 -10.997  4.00  1.00            
ATOM    663    O SER A  89       5.623   3.951 -10.716  4.00  1.00            
ATOM    664    N GLY A  90       7.687   4.024 -11.611  4.00  1.00            
ATOM    665   CA GLY A  90       7.419   5.402 -11.871  4.00  1.00            
ATOM    666    C GLY A  90       8.428   6.017 -12.796  4.00  1.00            
ATOM    667    O GLY A  90       9.486   5.446 -13.053  4.00  1.00            
ATOM    668    N PHE A  91       8.114   7.241 -13.293  4.00  1.00            
ATOM    669   CA PHE A  91       8.949   7.943 -14.234  4.00  1.00            
ATOM    670   CB PHE A  91       8.232   8.299 -15.548  4.00  1.00            
ATOM    671   CG PHE A  91       7.836   7.026 -16.218  4.00  1.00            
ATOM    672  CD1 PHE A  91       6.629   6.435 -15.924  4.00  1.00            
ATOM    673  CD2 PHE A  91       8.668   6.419 -17.133  4.00  1.00            
ATOM    674  CE1 PHE A  91       6.251   5.261 -16.534  4.00  1.00            
ATOM    675  CE2 PHE A  91       8.296   5.245 -17.747  4.00  1.00            
ATOM    676   CZ PHE A  91       7.086   4.666 -17.448  4.00  1.00            
ATOM    677    C PHE A  91       9.417   9.229 -13.630  4.00  1.00            
ATOM    678    O PHE A  91       8.737   9.828 -12.801  4.00  1.00            
ATOM    679    N LEU A  92      10.621   9.679 -14.040  4.00  1.00            
ATOM    680   CA LEU A  92      11.204  10.902 -13.556  4.00  1.00            
ATOM    681   CB LEU A  92      12.741  10.873 -13.568  4.00  1.00            
ATOM    682   CG LEU A  92      13.396  12.197 -13.138  4.00  1.00            
ATOM    683  CD1 LEU A  92      13.111  12.517 -11.662  4.00  1.00            
ATOM    684  CD2 LEU A  92      14.893  12.208 -13.487  4.00  1.00            
ATOM    685    C LEU A  92      10.792  11.994 -14.473  4.00  1.00            
ATOM    686    O LEU A  92      10.735  11.830 -15.690  4.00  1.00            
ATOM    687    N SER A  93      10.454  13.144 -13.878  4.00  1.00            
ATOM    688   CA SER A  93      10.124  14.309 -14.627  4.00  1.00            
ATOM    689   CB SER A  93       8.615  14.506 -14.847  4.00  1.00            
ATOM    690   OG SER A  93       7.955  14.663 -13.601  4.00  1.00            
ATOM    691    C SER A  93      10.623  15.437 -13.775  4.00  1.00            
ATOM    692    O SER A  93      10.923  15.238 -12.599  4.00  1.00            
ATOM    693    N GLN A  94      10.761  16.648 -14.345  4.00  1.00            
ATOM    694   CA GLN A  94      11.255  17.752 -13.569  4.00  1.00            
ATOM    695   CB GLN A  94      12.502  18.386 -14.208  4.00  1.00            
ATOM    696   CG GLN A  94      13.130  19.530 -13.412  4.00  1.00            
ATOM    697   CD GLN A  94      14.331  20.013 -14.212  4.00  1.00            
ATOM    698  OE1 GLN A  94      14.187  20.733 -15.199  4.00  1.00            
ATOM    699  NE2 GLN A  94      15.553  19.594 -13.785  4.00  1.00            
ATOM    700    C GLN A  94      10.176  18.785 -13.569  4.00  1.00            
ATOM    701    O GLN A  94       9.623  19.108 -14.620  4.00  1.00            
ATOM    702    N ASP A  95       9.828  19.324 -12.384  4.00  1.00            
ATOM    703   CA ASP A  95       8.784  20.307 -12.363  4.00  1.00            
ATOM    704   CB ASP A  95       7.411  19.713 -11.995  4.00  1.00            
ATOM    705   CG ASP A  95       6.310  20.649 -12.484  4.00  1.00            
ATOM    706  OD1 ASP A  95       6.640  21.758 -12.981  4.00  1.00            
ATOM    707  OD2 ASP A  95       5.118  20.255 -12.387  4.00  1.00            
ATOM    708    C ASP A  95       9.136  21.336 -11.327  4.00  1.00            
ATOM    709    O ASP A  95       9.892  21.054 -10.400  4.00  1.00            
ATOM    710    N ILE A  96       8.612  22.576 -11.470  4.00  1.00            
ATOM    711   CA ILE A  96       8.866  23.580 -10.475  4.00  1.00            
ATOM    712   CB ILE A  96       8.485  24.972 -10.883  4.00  1.00            
ATOM    713  CG1 ILE A  96       6.982  25.059 -11.192  4.00  1.00            
ATOM    714  CG2 ILE A  96       9.407  25.391 -12.037  4.00  1.00            
ATOM    715  CD1 ILE A  96       6.474  26.493 -11.338  4.00  1.00            
ATOM    716    C ILE A  96       8.055  23.194  -9.286  4.00  1.00            
ATOM    717    O ILE A  96       6.846  22.989  -9.386  4.00  1.00            
ATOM    718    N ILE A  97       8.713  23.063  -8.118  4.00  1.00            
ATOM    719   CA ILE A  97       7.995  22.659  -6.949  4.00  1.00            
ATOM    720   CB ILE A  97       8.565  21.446  -6.268  4.00  1.00            
ATOM    721  CG1 ILE A  97       7.633  20.984  -5.135  4.00  1.00            
ATOM    722  CG2 ILE A  97       9.994  21.776  -5.810  4.00  1.00            
ATOM    723  CD1 ILE A  97       6.280  20.468  -5.625  4.00  1.00            
ATOM    724    C ILE A  97       8.016  23.781  -5.979  4.00  1.00            
ATOM    725    O ILE A  97       9.064  24.357  -5.690  4.00  1.00            
ATOM    726    N THR A  98       6.826  24.136  -5.467  4.00  1.00            
ATOM    727   CA THR A  98       6.779  25.203  -4.524  4.00  1.00            
ATOM    728   CB THR A  98       5.889  26.338  -4.946  4.00  1.00            
ATOM    729  OG1 THR A  98       5.961  27.393  -3.997  4.00  1.00            
ATOM    730  CG2 THR A  98       4.442  25.832  -5.081  4.00  1.00            
ATOM    731    C THR A  98       6.271  24.668  -3.230  4.00  1.00            
ATOM    732    O THR A  98       5.223  24.028  -3.169  4.00  1.00            
ATOM    733    N VAL A  99       7.043  24.891  -2.152  4.00  1.00            
ATOM    734   CA VAL A  99       6.586  24.488  -0.861  4.00  1.00            
ATOM    735   CB VAL A  99       7.455  23.448  -0.214  4.00  1.00            
ATOM    736  CG1 VAL A  99       6.930  23.183   1.207  4.00  1.00            
ATOM    737  CG2 VAL A  99       7.484  22.202  -1.114  4.00  1.00            
ATOM    738    C VAL A  99       6.660  25.707  -0.011  4.00  1.00            
ATOM    739    O VAL A  99       7.743  26.251   0.199  4.00  1.00            
ATOM    740    N GLY A 100       5.502  26.165   0.503  3.00  1.00            
ATOM    741   CA GLY A 100       5.502  27.351   1.305  3.00  1.00            
ATOM    742    C GLY A 100       6.095  28.421   0.449  3.00  1.00            
ATOM    743    O GLY A 100       5.779  28.541  -0.733  3.00  1.00            
ATOM    744    N GLY A 101       6.984  29.227   1.051  3.00  1.00            
ATOM    745   CA GLY A 101       7.641  30.299   0.368  3.00  1.00            
ATOM    746    C GLY A 101       8.578  29.785  -0.679  3.00  1.00            
ATOM    747    O GLY A 101       8.707  30.375  -1.750  3.00  1.00            
ATOM    748    N ILE A 102       9.267  28.667  -0.389  4.00  1.00            
ATOM    749   CA ILE A 102      10.322  28.203  -1.244  4.00  1.00            
ATOM    750   CB ILE A 102      11.182  27.154  -0.604  4.00  1.00            
ATOM    751  CG1 ILE A 102      11.857  27.718   0.657  4.00  1.00            
ATOM    752  CG2 ILE A 102      12.180  26.649  -1.660  4.00  1.00            
ATOM    753  CD1 ILE A 102      12.755  28.923   0.380  4.00  1.00            
ATOM    754    C ILE A 102       9.816  27.645  -2.525  4.00  1.00            
ATOM    755    O ILE A 102       8.842  26.896  -2.569  4.00  1.00            
ATOM    756    N THR A 103      10.490  28.051  -3.620  4.00  1.00            
ATOM    757   CA THR A 103      10.209  27.532  -4.919  4.00  1.00            
ATOM    758   CB THR A 103       9.794  28.572  -5.921  4.00  1.00            
ATOM    759  OG1 THR A 103       9.392  27.950  -7.133  4.00  1.00            
ATOM    760  CG2 THR A 103      10.969  29.532  -6.173  4.00  1.00            
ATOM    761    C THR A 103      11.470  26.909  -5.397  4.00  1.00            
ATOM    762    O THR A 103      12.548  27.485  -5.257  4.00  1.00            
ATOM    763    N VAL A 104      11.384  25.687  -5.949  4.00  1.00            
ATOM    764   CA VAL A 104      12.622  25.128  -6.378  4.00  1.00            
ATOM    765   CB VAL A 104      13.330  24.344  -5.312  4.00  1.00            
ATOM    766  CG1 VAL A 104      12.455  23.143  -4.928  4.00  1.00            
ATOM    767  CG2 VAL A 104      14.726  23.958  -5.832  4.00  1.00            
ATOM    768    C VAL A 104      12.410  24.219  -7.547  4.00  1.00            
ATOM    769    O VAL A 104      11.320  23.686  -7.750  4.00  1.00            
ATOM    770    N THR A 105      13.472  24.040  -8.367  4.00  1.00            
ATOM    771   CA THR A 105      13.404  23.128  -9.473  4.00  1.00            
ATOM    772   CB THR A 105      14.415  23.395 -10.554  4.00  1.00            
ATOM    773  OG1 THR A 105      14.201  22.518 -11.649  4.00  1.00            
ATOM    774  CG2 THR A 105      15.835  23.220  -9.991  4.00  1.00            
ATOM    775    C THR A 105      13.665  21.778  -8.881  4.00  1.00            
ATOM    776    O THR A 105      14.629  21.602  -8.138  4.00  1.00            
ATOM    777    N GLN A 106      12.803  20.776  -9.161  4.00  1.00            
ATOM    778   CA GLN A 106      13.089  19.528  -8.518  4.00  1.00            
ATOM    779   CB GLN A 106      12.199  19.171  -7.313  4.00  1.00            
ATOM    780   CG GLN A 106      10.744  18.852  -7.658  4.00  1.00            
ATOM    781   CD GLN A 106      10.132  18.207  -6.422  4.00  1.00            
ATOM    782  OE1 GLN A 106      10.790  18.064  -5.393  4.00  1.00            
ATOM    783  NE2 GLN A 106       8.840  17.793  -6.525  4.00  1.00            
ATOM    784    C GLN A 106      12.973  18.385  -9.474  4.00  1.00            
ATOM    785    O GLN A 106      12.466  18.527 -10.585  4.00  1.00            
ATOM    786    N MET A 107      13.486  17.209  -9.044  4.00  1.00            
ATOM    787   CA MET A 107      13.413  16.008  -9.825  4.00  1.00            
ATOM    788   CB MET A 107      14.768  15.310 -10.022  4.00  1.00            
ATOM    789   CG MET A 107      15.745  16.161 -10.836  4.00  1.00            
ATOM    790   SD MET A 107      17.366  15.397 -11.129  4.00  1.00            
ATOM    791   CE MET A 107      16.741  14.198 -12.341  4.00  1.00            
ATOM    792    C MET A 107      12.490  15.077  -9.107  4.00  1.00            
ATOM    793    O MET A 107      12.660  14.839  -7.912  4.00  1.00            
ATOM    794    N PHE A 108      11.470  14.527  -9.804  4.00  1.00            
ATOM    795   CA PHE A 108      10.585  13.692  -9.047  4.00  1.00            
ATOM    796   CB PHE A 108       9.376  14.425  -8.433  4.00  1.00            
ATOM    797   CG PHE A 108       8.546  15.035  -9.504  4.00  1.00            
ATOM    798  CD1 PHE A 108       7.523  14.331 -10.095  4.00  1.00            
ATOM    799  CD2 PHE A 108       8.795  16.323  -9.913  4.00  1.00            
ATOM    800  CE1 PHE A 108       6.757  14.910 -11.079  4.00  1.00            
ATOM    801  CE2 PHE A 108       8.035  16.906 -10.896  4.00  1.00            
ATOM    802   CZ PHE A 108       7.012  16.200 -11.481  4.00  1.00            
ATOM    803    C PHE A 108      10.117  12.508  -9.782  4.00  1.00            
ATOM    804    O PHE A 108      10.256  12.383 -10.998  4.00  1.00            
ATOM    805    N GLY A 109       9.555  11.582  -8.990  4.00  1.00            
ATOM    806   CA GLY A 109       9.066  10.370  -9.532  4.00  1.00            
ATOM    807    C GLY A 109       7.574  10.499  -9.648  4.00  1.00            
ATOM    808    O GLY A 109       6.889  10.815  -8.676  4.00  1.00            
ATOM    809    N GLU A 110       7.038  10.249 -10.863  4.00  1.00            
ATOM    810   CA GLU A 110       5.624  10.273 -11.120  4.00  1.00            
ATOM    811   CB GLU A 110       5.254  10.825 -12.508  4.00  1.00            
ATOM    812   CG GLU A 110       5.662  12.283 -12.737  4.00  1.00            
ATOM    813   CD GLU A 110       5.200  12.680 -14.132  4.00  1.00            
ATOM    814  OE1 GLU A 110       4.350  11.942 -14.698  4.00  1.00            
ATOM    815  OE2 GLU A 110       5.684  13.722 -14.648  4.00  1.00            
ATOM    816    C GLU A 110       5.234   8.806 -11.120  4.00  1.00            
ATOM    817    O GLU A 110       5.945   7.993 -11.710  4.00  1.00            
ATOM    818    N VAL A 111       4.120   8.400 -10.455  4.00  1.00            
ATOM    819   CA VAL A 111       3.784   6.988 -10.414  4.00  1.00            
ATOM    820   CB VAL A 111       3.156   6.509  -9.138  4.00  1.00            
ATOM    821  CG1 VAL A 111       1.716   7.034  -9.053  4.00  1.00            
ATOM    822  CG2 VAL A 111       3.249   4.974  -9.102  4.00  1.00            
ATOM    823    C VAL A 111       2.813   6.670 -11.514  4.00  1.00            
ATOM    824    O VAL A 111       1.974   7.494 -11.875  4.00  1.00            
ATOM    825    N THR A 112       2.920   5.447 -12.084  4.00  1.00            
ATOM    826   CA THR A 112       2.053   5.014 -13.149  4.00  1.00            
ATOM    827   CB THR A 112       2.789   4.703 -14.418  4.00  1.00            
ATOM    828  OG1 THR A 112       3.720   3.653 -14.203  4.00  1.00            
ATOM    829  CG2 THR A 112       3.512   5.974 -14.895  4.00  1.00            
ATOM    830    C THR A 112       1.361   3.748 -12.709  4.00  1.00            
ATOM    831    O THR A 112       0.162   3.590 -12.929  4.00  1.00            
ATOM    832    N GLU A 113       2.092   2.798 -12.087  4.00  1.00            
ATOM    833   CA GLU A 113       1.490   1.566 -11.636  4.00  1.00            
ATOM    834   CB GLU A 113       2.084   0.326 -12.322  4.00  1.00            
ATOM    835   CG GLU A 113       1.764   0.210 -13.811  4.00  1.00            
ATOM    836   CD GLU A 113       0.437  -0.519 -13.942  4.00  1.00            
ATOM    837  OE1 GLU A 113      -0.521  -0.140 -13.216  4.00  1.00            
ATOM    838  OE2 GLU A 113       0.364  -1.465 -14.770  4.00  1.00            
ATOM    839    C GLU A 113       1.841   1.425 -10.188  4.00  1.00            
ATOM    840    O GLU A 113       2.958   1.741  -9.781  4.00  1.00            
ATOM    841    N MET A 114       0.885   0.957  -9.362  1.00  1.00            
ATOM    842   CA MET A 114       1.197   0.771  -7.974  1.00  1.00            
ATOM    843   CB MET A 114       0.996   2.022  -7.116  1.00  1.00            
ATOM    844   CG MET A 114       1.524   1.853  -5.692  1.00  1.00            
ATOM    845   SD MET A 114       0.792   3.003  -4.494  1.00  1.00            
ATOM    846   CE MET A 114       0.891   4.438  -5.599  1.00  1.00            
ATOM    847    C MET A 114       0.264  -0.260  -7.428  1.00  1.00            
ATOM    848    O MET A 114      -0.750  -0.581  -8.046  1.00  1.00            
ATOM    849    N PRO A 115       0.624  -0.848  -6.317  1.00  1.00            
ATOM    850   CA PRO A 115      -0.284  -1.817  -5.771  1.00  1.00            
ATOM    851   CD PRO A 115       2.002  -1.293  -6.197  1.00  1.00            
ATOM    852   CB PRO A 115       0.548  -2.848  -5.021  1.00  1.00            
ATOM    853   CG PRO A 115       1.912  -2.746  -5.722  1.00  1.00            
ATOM    854    C PRO A 115      -1.369  -1.139  -4.988  1.00  1.00            
ATOM    855    O PRO A 115      -1.056  -0.239  -4.212  1.00  1.00            
ATOM    856    N ALA A 116      -2.623  -1.630  -5.084  2.00  1.00            
ATOM    857   CA ALA A 116      -3.752  -0.908  -4.557  2.00  1.00            
ATOM    858   CB ALA A 116      -5.086  -1.643  -4.776  2.00  1.00            
ATOM    859    C ALA A 116      -3.615  -0.643  -3.088  2.00  1.00            
ATOM    860    O ALA A 116      -3.824   0.486  -2.647  2.00  1.00            
ATOM    861    N LEU A 117      -3.247  -1.651  -2.282  2.00  1.00            
ATOM    862   CA LEU A 117      -3.113  -1.388  -0.876  2.00  1.00            
ATOM    863   CB LEU A 117      -3.477  -2.586   0.018  2.00  1.00            
ATOM    864   CG LEU A 117      -4.953  -3.014  -0.059  2.00  1.00            
ATOM    865  CD1 LEU A 117      -5.229  -4.212   0.864  2.00  1.00            
ATOM    866  CD2 LEU A 117      -5.895  -1.827   0.200  2.00  1.00            
ATOM    867    C LEU A 117      -1.658  -1.131  -0.653  2.00  1.00            
ATOM    868    O LEU A 117      -0.858  -1.502  -1.511  2.00  1.00            
ATOM    869    N PRO A 118      -1.232  -0.485   0.409  2.00  1.00            
ATOM    870   CA PRO A 118      -2.049   0.179   1.396  2.00  1.00            
ATOM    871   CD PRO A 118       0.084  -0.790   0.934  2.00  1.00            
ATOM    872   CB PRO A 118      -1.245   0.209   2.688  2.00  1.00            
ATOM    873   CG PRO A 118       0.195   0.056   2.209  2.00  1.00            
ATOM    874    C PRO A 118      -2.382   1.553   0.893  2.00  1.00            
ATOM    875    O PRO A 118      -3.069   2.294   1.595  2.00  1.00            
ATOM    876    N PHE A 119      -1.915   1.896  -0.322  2.00  1.00            
ATOM    877   CA PHE A 119      -1.942   3.225  -0.871  2.00  1.00            
ATOM    878   CB PHE A 119      -1.280   3.322  -2.251  2.00  1.00            
ATOM    879   CG PHE A 119      -1.036   4.772  -2.481  2.00  1.00            
ATOM    880  CD1 PHE A 119       0.151   5.338  -2.075  2.00  1.00            
ATOM    881  CD2 PHE A 119      -1.985   5.570  -3.079  2.00  1.00            
ATOM    882  CE1 PHE A 119       0.395   6.677  -2.272  2.00  1.00            
ATOM    883  CE2 PHE A 119      -1.745   6.910  -3.278  2.00  1.00            
ATOM    884   CZ PHE A 119      -0.554   7.465  -2.876  2.00  1.00            
ATOM    885    C PHE A 119      -3.321   3.756  -1.020  2.00  1.00            
ATOM    886    O PHE A 119      -3.519   4.961  -0.865  2.00  1.00            
ATOM    887    N MET A 120      -4.296   2.887  -1.337  3.00  1.00            
ATOM    888   CA MET A 120      -5.643   3.338  -1.524  3.00  1.00            
ATOM    889   CB MET A 120      -6.640   2.187  -1.727  3.00  1.00            
ATOM    890   CG MET A 120      -8.060   2.657  -2.049  3.00  1.00            
ATOM    891   SD MET A 120      -9.264   1.315  -2.292  3.00  1.00            
ATOM    892   CE MET A 120     -10.588   2.390  -2.917  3.00  1.00            
ATOM    893    C MET A 120      -5.989   4.005  -0.233  3.00  1.00            
ATOM    894    O MET A 120      -6.717   4.996  -0.199  3.00  1.00            
ATOM    895    N LEU A 121      -5.434   3.472   0.871  3.00  1.00            
ATOM    896   CA LEU A 121      -5.695   4.001   2.173  3.00  1.00            
ATOM    897   CB LEU A 121      -5.124   3.158   3.327  3.00  1.00            
ATOM    898   CG LEU A 121      -5.898   1.848   3.567  3.00  1.00            
ATOM    899  CD1 LEU A 121      -5.759   0.882   2.381  3.00  1.00            
ATOM    900  CD2 LEU A 121      -5.522   1.215   4.917  3.00  1.00            
ATOM    901    C LEU A 121      -5.215   5.414   2.360  3.00  1.00            
ATOM    902    O LEU A 121      -5.929   6.227   2.945  3.00  1.00            
ATOM    903    N ALA A 122      -4.015   5.773   1.867  1.00  1.00            
ATOM    904   CA ALA A 122      -3.498   7.080   2.180  1.00  1.00            
ATOM    905   CB ALA A 122      -2.080   7.321   1.635  1.00  1.00            
ATOM    906    C ALA A 122      -4.384   8.171   1.628  1.00  1.00            
ATOM    907    O ALA A 122      -4.863   8.078   0.498  1.00  1.00            
ATOM    908    N GLU A 123      -4.647   9.229   2.440  1.00  1.00            
ATOM    909   CA GLU A 123      -5.459  10.340   2.002  1.00  1.00            
ATOM    910   CB GLU A 123      -5.998  11.270   3.103  1.00  1.00            
ATOM    911   CG GLU A 123      -6.975  12.288   2.499  1.00  1.00            
ATOM    912   CD GLU A 123      -7.732  13.020   3.597  1.00  1.00            
ATOM    913  OE1 GLU A 123      -7.437  12.775   4.797  1.00  1.00            
ATOM    914  OE2 GLU A 123      -8.623  13.837   3.242  1.00  1.00            
ATOM    915    C GLU A 123      -4.730  11.195   1.018  1.00  1.00            
ATOM    916    O GLU A 123      -5.289  11.620   0.008  1.00  1.00            
ATOM    917    N PHE A 124      -3.440  11.439   1.290  1.00  1.00            
ATOM    918   CA PHE A 124      -2.632  12.351   0.538  1.00  1.00            
ATOM    919   CB PHE A 124      -1.372  12.755   1.316  1.00  1.00            
ATOM    920   CG PHE A 124      -0.764  11.471   1.768  1.00  1.00            
ATOM    921  CD1 PHE A 124       0.034  10.723   0.934  1.00  1.00            
ATOM    922  CD2 PHE A 124      -1.014  11.009   3.040  1.00  1.00            
ATOM    923  CE1 PHE A 124       0.582   9.539   1.368  1.00  1.00            
ATOM    924  CE2 PHE A 124      -0.468   9.827   3.481  1.00  1.00            
ATOM    925   CZ PHE A 124       0.333   9.090   2.643  1.00  1.00            
ATOM    926    C PHE A 124      -2.211  11.792  -0.780  1.00  1.00            
ATOM    927    O PHE A 124      -2.146  10.582  -0.989  1.00  1.00            
ATOM    928    N ASP A 125      -1.946  12.729  -1.712  1.00  1.00            
ATOM    929   CA ASP A 125      -1.550  12.484  -3.066  1.00  1.00            
ATOM    930   CB ASP A 125      -1.429  13.793  -3.864  1.00  1.00            
ATOM    931   CG ASP A 125      -2.796  14.459  -3.900  1.00  1.00            
ATOM    932  OD1 ASP A 125      -3.806  13.773  -3.585  1.00  1.00            
ATOM    933  OD2 ASP A 125      -2.845  15.672  -4.237  1.00  1.00            
ATOM    934    C ASP A 125      -0.206  11.848  -3.109  1.00  1.00            
ATOM    935    O ASP A 125      -0.005  10.889  -3.853  1.00  1.00            
ATOM    936    N GLY A 126       0.762  12.332  -2.306  4.00  1.00            
ATOM    937   CA GLY A 126       2.038  11.734  -2.540  4.00  1.00            
ATOM    938    C GLY A 126       2.999  11.994  -1.459  4.00  1.00            
ATOM    939    O GLY A 126       2.658  12.433  -0.362  4.00  1.00            
ATOM    940    N VAL A 127       4.267  11.707  -1.793  4.00  1.00            
ATOM    941   CA VAL A 127       5.270  11.786  -0.800  4.00  1.00            
ATOM    942   CB VAL A 127       5.917  10.458  -0.529  4.00  1.00            
ATOM    943  CG1 VAL A 127       6.999  10.635   0.549  4.00  1.00            
ATOM    944  CG2 VAL A 127       4.819   9.447  -0.155  4.00  1.00            
ATOM    945    C VAL A 127       6.360  12.723  -1.202  4.00  1.00            
ATOM    946    O VAL A 127       6.662  12.902  -2.381  4.00  1.00            
ATOM    947    N VAL A 128       6.952  13.366  -0.177  4.00  1.00            
ATOM    948   CA VAL A 128       8.104  14.207  -0.302  4.00  1.00            
ATOM    949   CB VAL A 128       7.907  15.591   0.240  4.00  1.00            
ATOM    950  CG1 VAL A 128       9.249  16.339   0.166  4.00  1.00            
ATOM    951  CG2 VAL A 128       6.769  16.267  -0.543  4.00  1.00            
ATOM    952    C VAL A 128       9.092  13.535   0.563  4.00  1.00            
ATOM    953    O VAL A 128       8.721  12.882   1.538  4.00  1.00            
ATOM    954    N GLY A 129      10.383  13.642   0.237  4.00  1.00            
ATOM    955   CA GLY A 129      11.236  12.910   1.102  4.00  1.00            
ATOM    956    C GLY A 129      12.195  13.837   1.734  4.00  1.00            
ATOM    957    O GLY A 129      13.074  14.397   1.082  4.00  1.00            
ATOM    958    N MET A 130      12.033  14.017   3.051  1.00  1.00            
ATOM    959   CA MET A 130      13.033  14.746   3.741  1.00  1.00            
ATOM    960   CB MET A 130      12.534  15.448   5.015  1.00  1.00            
ATOM    961   CG MET A 130      11.549  16.587   4.740  1.00  1.00            
ATOM    962   SD MET A 130      12.268  18.012   3.870  1.00  1.00            
ATOM    963   CE MET A 130      10.726  18.971   3.833  1.00  1.00            
ATOM    964    C MET A 130      13.948  13.646   4.159  1.00  1.00            
ATOM    965    O MET A 130      13.618  12.849   5.035  1.00  1.00            
ATOM    966    N GLY A 131      15.123  13.560   3.515  1.00  1.00            
ATOM    967   CA GLY A 131      16.013  12.472   3.781  1.00  1.00            
ATOM    968    C GLY A 131      17.309  12.852   3.155  1.00  1.00            
ATOM    969    O GLY A 131      17.676  14.027   3.137  1.00  1.00            
ATOM    970    N PHE A 132      18.048  11.866   2.618  1.00  1.00            
ATOM    971   CA PHE A 132      19.320  12.219   2.072  1.00  1.00            
ATOM    972   CB PHE A 132      20.473  11.815   3.010  1.00  1.00            
ATOM    973   CG PHE A 132      21.731  12.473   2.561  1.00  1.00            
ATOM    974  CD1 PHE A 132      21.910  13.823   2.752  1.00  1.00            
ATOM    975  CD2 PHE A 132      22.742  11.743   1.982  1.00  1.00            
ATOM    976  CE1 PHE A 132      23.070  14.443   2.353  1.00  1.00            
ATOM    977  CE2 PHE A 132      23.906  12.357   1.582  1.00  1.00            
ATOM    978   CZ PHE A 132      24.071  13.709   1.763  1.00  1.00            
ATOM    979    C PHE A 132      19.495  11.511   0.753  1.00  1.00            
ATOM    980    O PHE A 132      18.684  10.667   0.377  1.00  1.00            
ATOM    981    N ILE A 133      20.568  11.868   0.007  2.00  1.00            
ATOM    982   CA ILE A 133      20.842  11.348  -1.312  2.00  1.00            
ATOM    983   CB ILE A 133      22.063  11.989  -1.945  2.00  1.00            
ATOM    984  CG1 ILE A 133      23.376  11.636  -1.226  2.00  1.00            
ATOM    985  CG2 ILE A 133      21.851  13.505  -1.922  2.00  1.00            
ATOM    986  CD1 ILE A 133      24.625  12.042  -2.005  2.00  1.00            
ATOM    987    C ILE A 133      21.101   9.878  -1.237  2.00  1.00            
ATOM    988    O ILE A 133      20.561   9.118  -2.039  2.00  1.00            
ATOM    989    N GLU A 134      21.934   9.432  -0.270  2.00  1.00            
ATOM    990   CA GLU A 134      22.155   8.027  -0.128  2.00  1.00            
ATOM    991   CB GLU A 134      23.106   7.668   1.027  2.00  1.00            
ATOM    992   CG GLU A 134      24.536   8.160   0.789  2.00  1.00            
ATOM    993   CD GLU A 134      25.397   7.761   1.978  2.00  1.00            
ATOM    994  OE1 GLU A 134      24.846   7.146   2.930  2.00  1.00            
ATOM    995  OE2 GLU A 134      26.618   8.070   1.950  2.00  1.00            
ATOM    996    C GLU A 134      20.766   7.587   0.219  2.00  1.00            
ATOM    997    O GLU A 134      19.994   8.372   0.766  2.00  1.00            
ATOM    998    N GLN A 135      20.387   6.336  -0.085  2.00  1.00            
ATOM    999   CA GLN A 135      19.034   5.951   0.198  2.00  1.00            
ATOM   1000   CB GLN A 135      18.687   6.142   1.685  2.00  1.00            
ATOM   1001   CG GLN A 135      19.571   5.300   2.610  2.00  1.00            
ATOM   1002   CD GLN A 135      19.334   5.742   4.047  2.00  1.00            
ATOM   1003  OE1 GLN A 135      19.266   6.935   4.340  2.00  1.00            
ATOM   1004  NE2 GLN A 135      19.207   4.755   4.973  2.00  1.00            
ATOM   1005    C GLN A 135      18.021   6.702  -0.635  2.00  1.00            
ATOM   1006    O GLN A 135      17.046   7.228  -0.101  2.00  1.00            
ATOM   1007    N ALA A 136      18.224   6.769  -1.974  1.00  1.00            
ATOM   1008   CA ALA A 136      17.271   7.373  -2.880  1.00  1.00            
ATOM   1009   CB ALA A 136      17.665   8.794  -3.321  1.00  1.00            
ATOM   1010    C ALA A 136      17.243   6.529  -4.114  1.00  1.00            
ATOM   1011    O ALA A 136      18.164   5.752  -4.361  1.00  1.00            
ATOM   1012    N ILE A 137      16.168   6.649  -4.919  2.00  1.00            
ATOM   1013   CA ILE A 137      16.103   5.871  -6.121  2.00  1.00            
ATOM   1014   CB ILE A 137      14.706   5.418  -6.476  2.00  1.00            
ATOM   1015  CG1 ILE A 137      13.752   6.577  -6.829  2.00  1.00            
ATOM   1016  CG2 ILE A 137      14.205   4.575  -5.292  2.00  1.00            
ATOM   1017  CD1 ILE A 137      13.844   7.060  -8.278  2.00  1.00            
ATOM   1018    C ILE A 137      16.682   6.738  -7.210  2.00  1.00            
ATOM   1019    O ILE A 137      16.286   7.889  -7.383  2.00  1.00            
ATOM   1020    N GLY A 138      17.716   6.226  -7.912  2.00  1.00            
ATOM   1021   CA GLY A 138      18.282   6.894  -9.056  2.00  1.00            
ATOM   1022    C GLY A 138      19.158   8.056  -8.685  2.00  1.00            
ATOM   1023    O GLY A 138      19.426   8.908  -9.531  2.00  1.00            
ATOM   1024    N ARG A 139      19.639   8.133  -7.430  2.00  1.00            
ATOM   1025   CA ARG A 139      20.491   9.222  -7.028  2.00  1.00            
ATOM   1026   CB ARG A 139      21.887   9.229  -7.683  2.00  1.00            
ATOM   1027   CG ARG A 139      22.797  10.307  -7.085  2.00  1.00            
ATOM   1028   CD ARG A 139      24.190  10.395  -7.709  2.00  1.00            
ATOM   1029   NE ARG A 139      24.818  11.633  -7.168  2.00  1.00            
ATOM   1030   CZ ARG A 139      24.537  12.833  -7.756  2.00  1.00            
ATOM   1031  NH1 ARG A 139      23.709  12.877  -8.840  2.00  1.00            
ATOM   1032  NH2 ARG A 139      25.072  13.986  -7.259  2.00  1.00            
ATOM   1033    C ARG A 139      19.795  10.514  -7.342  2.00  1.00            
ATOM   1034    O ARG A 139      20.420  11.486  -7.766  2.00  1.00            
ATOM   1035    N VAL A 140      18.463  10.563  -7.138  1.00  1.00            
ATOM   1036   CA VAL A 140      17.749  11.794  -7.327  1.00  1.00            
ATOM   1037   CB VAL A 140      16.263  11.672  -7.164  1.00  1.00            
ATOM   1038  CG1 VAL A 140      15.732  10.743  -8.268  1.00  1.00            
ATOM   1039  CG2 VAL A 140      15.964  11.183  -5.738  1.00  1.00            
ATOM   1040    C VAL A 140      18.286  12.685  -6.226  1.00  1.00            
ATOM   1041    O VAL A 140      18.983  12.204  -5.335  1.00  1.00            
ATOM   1042    N THR A 141      17.996  14.006  -6.255  1.00  1.00            
ATOM   1043   CA THR A 141      18.689  14.940  -5.395  1.00  1.00            
ATOM   1044   CB THR A 141      18.251  16.355  -5.636  1.00  1.00            
ATOM   1045  OG1 THR A 141      16.842  16.467  -5.508  1.00  1.00            
ATOM   1046  CG2 THR A 141      18.683  16.765  -7.054  1.00  1.00            
ATOM   1047    C THR A 141      18.686  14.663  -3.914  1.00  1.00            
ATOM   1048    O THR A 141      19.785  14.299  -3.511  1.00  1.00            
ATOM   1049    N PRO A 142      17.754  14.727  -2.972  1.00  1.00            
ATOM   1050   CA PRO A 142      16.390  15.213  -3.015  1.00  1.00            
ATOM   1051   CD PRO A 142      17.936  13.809  -1.857  1.00  1.00            
ATOM   1052   CB PRO A 142      15.621  14.437  -1.947  1.00  1.00            
ATOM   1053   CG PRO A 142      16.704  13.983  -0.962  1.00  1.00            
ATOM   1054    C PRO A 142      16.252  16.693  -2.806  1.00  1.00            
ATOM   1055    O PRO A 142      17.244  17.417  -2.849  1.00  1.00            
ATOM   1056    N ILE A 143      14.999  17.122  -2.538  2.00  1.00            
ATOM   1057   CA ILE A 143      14.542  18.481  -2.451  2.00  1.00            
ATOM   1058   CB ILE A 143      13.071  18.559  -2.145  2.00  1.00            
ATOM   1059  CG1 ILE A 143      12.561  19.992  -2.356  2.00  1.00            
ATOM   1060  CG2 ILE A 143      12.827  17.996  -0.736  2.00  1.00            
ATOM   1061  CD1 ILE A 143      12.577  20.413  -3.823  2.00  1.00            
ATOM   1062    C ILE A 143      15.278  19.289  -1.424  2.00  1.00            
ATOM   1063    O ILE A 143      15.683  20.416  -1.705  2.00  1.00            
ATOM   1064    N PHE A 144      15.497  18.749  -0.216  2.00  1.00            
ATOM   1065   CA PHE A 144      16.162  19.510   0.805  2.00  1.00            
ATOM   1066   CB PHE A 144      16.315  18.692   2.101  2.00  1.00            
ATOM   1067   CG PHE A 144      16.891  19.557   3.167  2.00  1.00            
ATOM   1068  CD1 PHE A 144      16.078  20.399   3.891  2.00  1.00            
ATOM   1069  CD2 PHE A 144      18.236  19.518   3.455  2.00  1.00            
ATOM   1070  CE1 PHE A 144      16.600  21.198   4.881  2.00  1.00            
ATOM   1071  CE2 PHE A 144      18.762  20.314   4.445  2.00  1.00            
ATOM   1072   CZ PHE A 144      17.945  21.156   5.159  2.00  1.00            
ATOM   1073    C PHE A 144      17.522  19.802   0.270  2.00  1.00            
ATOM   1074    O PHE A 144      18.075  20.880   0.482  2.00  1.00            
ATOM   1075    N ASP A 145      18.112  18.835  -0.447  2.00  1.00            
ATOM   1076   CA ASP A 145      19.418  19.091  -0.958  2.00  1.00            
ATOM   1077   CB ASP A 145      20.009  17.919  -1.757  2.00  1.00            
ATOM   1078   CG ASP A 145      20.372  16.829  -0.762  2.00  1.00            
ATOM   1079  OD1 ASP A 145      19.727  16.771   0.319  2.00  1.00            
ATOM   1080  OD2 ASP A 145      21.315  16.051  -1.062  2.00  1.00            
ATOM   1081    C ASP A 145      19.350  20.281  -1.875  2.00  1.00            
ATOM   1082    O ASP A 145      20.198  21.169  -1.805  2.00  1.00            
ATOM   1083    N ASN A 146      18.325  20.346  -2.748  2.00  1.00            
ATOM   1084   CA ASN A 146      18.212  21.439  -3.677  2.00  1.00            
ATOM   1085   CB ASN A 146      17.020  21.288  -4.638  2.00  1.00            
ATOM   1086   CG ASN A 146      17.323  20.133  -5.581  2.00  1.00            
ATOM   1087  OD1 ASN A 146      18.472  19.916  -5.965  2.00  1.00            
ATOM   1088  ND2 ASN A 146      16.266  19.369  -5.967  2.00  1.00            
ATOM   1089    C ASN A 146      18.011  22.710  -2.901  2.00  1.00            
ATOM   1090    O ASN A 146      18.619  23.732  -3.215  2.00  1.00            
ATOM   1091    N ILE A 147      17.167  22.679  -1.845  2.00  1.00            
ATOM   1092   CA ILE A 147      16.866  23.884  -1.115  2.00  1.00            
ATOM   1093   CB ILE A 147      15.790  23.735  -0.069  2.00  1.00            
ATOM   1094  CG1 ILE A 147      16.219  22.797   1.067  2.00  1.00            
ATOM   1095  CG2 ILE A 147      14.507  23.286  -0.787  2.00  1.00            
ATOM   1096  CD1 ILE A 147      15.292  22.845   2.280  2.00  1.00            
ATOM   1097    C ILE A 147      18.096  24.401  -0.454  2.00  1.00            
ATOM   1098    O ILE A 147      18.353  25.604  -0.468  2.00  1.00            
ATOM   1099    N ILE A 148      18.911  23.506   0.126  2.00  1.00            
ATOM   1100   CA ILE A 148      20.065  23.981   0.825  2.00  1.00            
ATOM   1101   CB ILE A 148      20.858  22.884   1.495  2.00  1.00            
ATOM   1102  CG1 ILE A 148      21.499  21.900   0.499  2.00  1.00            
ATOM   1103  CG2 ILE A 148      19.912  22.206   2.497  2.00  1.00            
ATOM   1104  CD1 ILE A 148      22.804  22.396  -0.124  2.00  1.00            
ATOM   1105    C ILE A 148      20.936  24.713  -0.164  2.00  1.00            
ATOM   1106    O ILE A 148      21.494  25.761   0.156  2.00  1.00            
ATOM   1107    N SER A 149      21.056  24.192  -1.405  2.00  1.00            
ATOM   1108   CA SER A 149      21.905  24.770  -2.418  2.00  1.00            
ATOM   1109   CB SER A 149      21.957  23.929  -3.704  2.00  1.00            
ATOM   1110   OG SER A 149      22.556  22.668  -3.440  2.00  1.00            
ATOM   1111    C SER A 149      21.403  26.121  -2.792  2.00  1.00            
ATOM   1112    O SER A 149      22.193  26.997  -3.140  2.00  1.00            
ATOM   1113    N GLN A 150      20.075  26.331  -2.727  2.00  1.00            
ATOM   1114   CA GLN A 150      19.556  27.619  -3.073  2.00  1.00            
ATOM   1115   CB GLN A 150      18.030  27.715  -2.909  2.00  1.00            
ATOM   1116   CG GLN A 150      17.459  29.085  -3.278  2.00  1.00            
ATOM   1117   CD GLN A 150      15.947  29.015  -3.123  2.00  1.00            
ATOM   1118  OE1 GLN A 150      15.243  30.003  -3.326  2.00  1.00            
ATOM   1119  NE2 GLN A 150      15.430  27.812  -2.758  2.00  1.00            
ATOM   1120    C GLN A 150      20.201  28.556  -2.096  2.00  1.00            
ATOM   1121    O GLN A 150      20.608  29.660  -2.453  2.00  1.00            
ATOM   1122    N GLY A 151      20.331  28.111  -0.828  3.00  1.00            
ATOM   1123   CA GLY A 151      21.060  28.865   0.155  3.00  1.00            
ATOM   1124    C GLY A 151      20.151  29.770   0.936  3.00  1.00            
ATOM   1125    O GLY A 151      20.606  30.500   1.814  3.00  1.00            
ATOM   1126    N VAL A 152      18.840  29.749   0.641  1.00  1.00            
ATOM   1127   CA VAL A 152      17.899  30.628   1.279  1.00  1.00            
ATOM   1128   CB VAL A 152      16.541  30.567   0.646  1.00  1.00            
ATOM   1129  CG1 VAL A 152      15.583  31.459   1.455  1.00  1.00            
ATOM   1130  CG2 VAL A 152      16.671  30.967  -0.833  1.00  1.00            
ATOM   1131    C VAL A 152      17.709  30.329   2.733  1.00  1.00            
ATOM   1132    O VAL A 152      17.596  31.251   3.537  1.00  1.00            
ATOM   1133    N LEU A 153      17.673  29.040   3.121  4.00  1.00            
ATOM   1134   CA LEU A 153      17.327  28.717   4.477  4.00  1.00            
ATOM   1135   CB LEU A 153      17.345  27.207   4.774  4.00  1.00            
ATOM   1136   CG LEU A 153      16.297  26.412   3.974  4.00  1.00            
ATOM   1137  CD1 LEU A 153      16.570  26.491   2.463  4.00  1.00            
ATOM   1138  CD2 LEU A 153      16.185  24.967   4.483  4.00  1.00            
ATOM   1139    C LEU A 153      18.276  29.375   5.417  4.00  1.00            
ATOM   1140    O LEU A 153      19.485  29.416   5.188  4.00  1.00            
ATOM   1141    N LYS A 154      17.717  29.935   6.508  1.00  1.00            
ATOM   1142   CA LYS A 154      18.510  30.584   7.504  1.00  1.00            
ATOM   1143   CB LYS A 154      17.666  31.150   8.658  1.00  1.00            
ATOM   1144   CG LYS A 154      16.734  32.285   8.222  1.00  1.00            
ATOM   1145   CD LYS A 154      15.655  32.623   9.251  1.00  1.00            
ATOM   1146   CE LYS A 154      16.185  33.374  10.474  1.00  1.00            
ATOM   1147   NZ LYS A 154      15.078  33.659  11.412  1.00  1.00            
ATOM   1148    C LYS A 154      19.399  29.536   8.062  1.00  1.00            
ATOM   1149    O LYS A 154      20.604  29.731   8.219  1.00  1.00            
ATOM   1150    N GLU A 155      18.803  28.372   8.356  1.00  1.00            
ATOM   1151   CA GLU A 155      19.555  27.272   8.862  1.00  1.00            
ATOM   1152   CB GLU A 155      19.227  26.936  10.327  1.00  1.00            
ATOM   1153   CG GLU A 155      20.026  25.757  10.886  1.00  1.00            
ATOM   1154   CD GLU A 155      19.593  25.546  12.331  1.00  1.00            
ATOM   1155  OE1 GLU A 155      18.781  26.369  12.830  1.00  1.00            
ATOM   1156  OE2 GLU A 155      20.069  24.559  12.953  1.00  1.00            
ATOM   1157    C GLU A 155      19.146  26.092   8.039  1.00  1.00            
ATOM   1158    O GLU A 155      18.017  26.029   7.557  1.00  1.00            
ATOM   1159    N ASP A 156      20.064  25.128   7.832  1.00  1.00            
ATOM   1160   CA ASP A 156      19.691  23.972   7.069  1.00  1.00            
ATOM   1161   CB ASP A 156      20.897  23.240   6.457  1.00  1.00            
ATOM   1162   CG ASP A 156      21.502  24.145   5.393  1.00  1.00            
ATOM   1163  OD1 ASP A 156      20.848  25.164   5.043  1.00  1.00            
ATOM   1164  OD2 ASP A 156      22.628  23.835   4.923  1.00  1.00            
ATOM   1165    C ASP A 156      19.047  23.053   8.036  1.00  1.00            
ATOM   1166    O ASP A 156      19.588  22.000   8.372  1.00  1.00            
ATOM   1167    N VAL A 157      17.856  23.444   8.515  4.00  1.00            
ATOM   1168   CA VAL A 157      17.212  22.618   9.479  4.00  1.00            
ATOM   1169   CB VAL A 157      17.351  23.150  10.877  4.00  1.00            
ATOM   1170  CG1 VAL A 157      16.737  24.559  10.917  4.00  1.00            
ATOM   1171  CG2 VAL A 157      16.684  22.172  11.858  4.00  1.00            
ATOM   1172    C VAL A 157      15.770  22.569   9.179  4.00  1.00            
ATOM   1173    O VAL A 157      15.169  23.560   8.771  4.00  1.00            
ATOM   1174    N PHE A 158      15.176  21.380   9.355  4.00  1.00            
ATOM   1175   CA PHE A 158      13.768  21.372   9.204  4.00  1.00            
ATOM   1176   CB PHE A 158      13.204  20.590   7.995  4.00  1.00            
ATOM   1177   CG PHE A 158      13.382  19.115   8.122  4.00  1.00            
ATOM   1178  CD1 PHE A 158      12.553  18.378   8.937  4.00  1.00            
ATOM   1179  CD2 PHE A 158      14.346  18.461   7.392  4.00  1.00            
ATOM   1180  CE1 PHE A 158      12.702  17.016   9.048  4.00  1.00            
ATOM   1181  CE2 PHE A 158      14.499  17.100   7.497  4.00  1.00            
ATOM   1182   CZ PHE A 158      13.679  16.373   8.328  4.00  1.00            
ATOM   1183    C PHE A 158      13.212  20.805  10.470  4.00  1.00            
ATOM   1184    O PHE A 158      13.834  19.955  11.104  4.00  1.00            
ATOM   1185    N SER A 159      12.023  21.285  10.885  4.00  1.00            
ATOM   1186   CA SER A 159      11.461  20.842  12.128  4.00  1.00            
ATOM   1187   CB SER A 159      11.340  21.968  13.164  4.00  1.00            
ATOM   1188   OG SER A 159      10.477  22.980  12.668  4.00  1.00            
ATOM   1189    C SER A 159      10.086  20.333  11.873  4.00  1.00            
ATOM   1190    O SER A 159       9.477  20.636  10.847  4.00  1.00            
ATOM   1191    N PHE A 160       9.570  19.515  12.810  4.00  1.00            
ATOM   1192   CA PHE A 160       8.255  18.983  12.633  4.00  1.00            
ATOM   1193   CB PHE A 160       8.234  17.467  12.371  4.00  1.00            
ATOM   1194   CG PHE A 160       6.817  17.039  12.211  4.00  1.00            
ATOM   1195  CD1 PHE A 160       6.191  17.113  10.988  4.00  1.00            
ATOM   1196  CD2 PHE A 160       6.113  16.559  13.292  4.00  1.00            
ATOM   1197  CE1 PHE A 160       4.882  16.714  10.847  4.00  1.00            
ATOM   1198  CE2 PHE A 160       4.805  16.161  13.156  4.00  1.00            
ATOM   1199   CZ PHE A 160       4.187  16.237  11.932  4.00  1.00            
ATOM   1200    C PHE A 160       7.451  19.229  13.877  4.00  1.00            
ATOM   1201    O PHE A 160       7.970  19.242  14.992  4.00  1.00            
ATOM   1202    N TYR A 161       6.139  19.451  13.670  4.00  1.00            
ATOM   1203   CA TYR A 161       5.126  19.722  14.655  4.00  1.00            
ATOM   1204   CB TYR A 161       4.611  21.164  14.431  4.00  1.00            
ATOM   1205   CG TYR A 161       3.433  21.576  15.254  4.00  1.00            
ATOM   1206  CD1 TYR A 161       2.204  20.966  15.143  4.00  1.00            
ATOM   1207  CD2 TYR A 161       3.548  22.660  16.089  4.00  1.00            
ATOM   1208  CE1 TYR A 161       1.133  21.384  15.899  4.00  1.00            
ATOM   1209  CE2 TYR A 161       2.485  23.087  16.850  4.00  1.00            
ATOM   1210   CZ TYR A 161       1.275  22.443  16.761  4.00  1.00            
ATOM   1211   OH TYR A 161       0.182  22.878  17.538  4.00  1.00            
ATOM   1212    C TYR A 161       3.991  18.819  14.245  4.00  1.00            
ATOM   1213    O TYR A 161       3.680  18.716  13.059  4.00  1.00            
ATOM   1214    N TYR A 162       3.356  18.125  15.206  4.00  1.00            
ATOM   1215   CA TYR A 162       2.195  17.315  14.937  4.00  1.00            
ATOM   1216   CB TYR A 162       2.504  15.809  14.969  4.00  1.00            
ATOM   1217   CG TYR A 162       1.216  15.065  15.028  4.00  1.00            
ATOM   1218  CD1 TYR A 162       0.484  14.809  13.892  4.00  1.00            
ATOM   1219  CD2 TYR A 162       0.747  14.617  16.242  4.00  1.00            
ATOM   1220  CE1 TYR A 162      -0.703  14.117  13.972  4.00  1.00            
ATOM   1221  CE2 TYR A 162      -0.436  13.926  16.326  4.00  1.00            
ATOM   1222   CZ TYR A 162      -1.163  13.676  15.190  4.00  1.00            
ATOM   1223   OH TYR A 162      -2.380  12.968  15.276  4.00  1.00            
ATOM   1224    C TYR A 162       1.273  17.603  16.083  4.00  1.00            
ATOM   1225    O TYR A 162       1.730  17.826  17.202  4.00  1.00            
ATOM   1226    N ASN A 163      -0.051  17.635  15.842  1.00  1.00            
ATOM   1227   CA ASN A 163      -0.957  17.887  16.928  1.00  1.00            
ATOM   1228   CB ASN A 163      -1.741  19.203  16.794  1.00  1.00            
ATOM   1229   CG ASN A 163      -2.499  19.435  18.093  1.00  1.00            
ATOM   1230  OD1 ASN A 163      -1.906  19.510  19.168  1.00  1.00            
ATOM   1231  ND2 ASN A 163      -3.850  19.556  17.994  1.00  1.00            
ATOM   1232    C ASN A 163      -1.947  16.768  16.925  1.00  1.00            
ATOM   1233    O ASN A 163      -2.172  16.127  15.900  1.00  1.00            
ATOM   1234    N ARG A 164      -2.551  16.492  18.095  1.00  1.00            
ATOM   1235   CA ARG A 164      -3.437  15.374  18.229  1.00  1.00            
ATOM   1236   CB ARG A 164      -3.896  15.165  19.685  1.00  1.00            
ATOM   1237   CG ARG A 164      -4.613  16.374  20.292  1.00  1.00            
ATOM   1238   CD ARG A 164      -5.047  16.154  21.745  1.00  1.00            
ATOM   1239   NE ARG A 164      -5.678  17.417  22.225  1.00  1.00            
ATOM   1240   CZ ARG A 164      -6.254  17.462  23.463  1.00  1.00            
ATOM   1241  NH1 ARG A 164      -6.265  16.350  24.253  1.00  1.00            
ATOM   1242  NH2 ARG A 164      -6.819  18.622  23.910  1.00  1.00            
ATOM   1243    C ARG A 164      -4.661  15.496  17.375  1.00  1.00            
ATOM   1244    O ARG A 164      -4.977  14.573  16.625  1.00  1.00            
ATOM   1245    N ASP A 165      -5.378  16.634  17.429  1.00  1.00            
ATOM   1246   CA ASP A 165      -6.612  16.664  16.695  1.00  1.00            
ATOM   1247   CB ASP A 165      -7.844  16.577  17.611  1.00  1.00            
ATOM   1248   CG ASP A 165      -7.909  15.184  18.220  1.00  1.00            
ATOM   1249  OD1 ASP A 165      -7.281  14.254  17.646  1.00  1.00            
ATOM   1250  OD2 ASP A 165      -8.592  15.030  19.267  1.00  1.00            
ATOM   1251    C ASP A 165      -6.740  18.018  15.942  1.00  1.00            
ATOM   1252    O ASP A 165      -6.532  18.054  14.730  1.00  1.00            
ATOM   1253    N SER A 171      -7.065  19.165  16.637  1.00  1.00            
ATOM   1254   CA SER A 171      -7.421  20.499  16.098  1.00  1.00            
ATOM   1255   CB SER A 171      -7.555  21.565  17.200  1.00  1.00            
ATOM   1256   OG SER A 171      -7.895  22.819  16.627  1.00  1.00            
ATOM   1257    C SER A 171      -6.429  21.044  15.073  1.00  1.00            
ATOM   1258    O SER A 171      -6.486  20.652  13.909  1.00  1.00            
ATOM   1259    N LEU A 172      -5.487  21.954  15.464  1.00  1.00            
ATOM   1260   CA LEU A 172      -4.536  22.525  14.516  1.00  1.00            
ATOM   1261   CB LEU A 172      -3.628  23.609  15.120  1.00  1.00            
ATOM   1262   CG LEU A 172      -4.396  24.871  15.556  1.00  1.00            
ATOM   1263  CD1 LEU A 172      -5.403  24.557  16.674  1.00  1.00            
ATOM   1264  CD2 LEU A 172      -3.433  26.012  15.926  1.00  1.00            
ATOM   1265    C LEU A 172      -3.701  21.356  14.148  1.00  1.00            
ATOM   1266    O LEU A 172      -3.307  20.575  15.010  1.00  1.00            
ATOM   1267    N GLY A 173      -3.426  21.183  12.850  1.00  1.00            
ATOM   1268   CA GLY A 173      -2.652  20.042  12.489  1.00  1.00            
ATOM   1269    C GLY A 173      -1.248  20.440  12.736  1.00  1.00            
ATOM   1270    O GLY A 173      -0.979  21.402  13.455  1.00  1.00            
ATOM   1271    N GLY A 174      -0.304  19.704  12.140  4.00  1.00            
ATOM   1272   CA GLY A 174       1.051  19.999  12.449  4.00  1.00            
ATOM   1273    C GLY A 174       1.576  21.074  11.603  4.00  1.00            
ATOM   1274    O GLY A 174       0.904  21.624  10.732  4.00  1.00            
ATOM   1275    N GLN A 175       2.834  21.415  11.899  4.00  1.00            
ATOM   1276   CA GLN A 175       3.477  22.382  11.099  4.00  1.00            
ATOM   1277   CB GLN A 175       3.504  23.788  11.722  4.00  1.00            
ATOM   1278   CG GLN A 175       4.201  24.828  10.846  4.00  1.00            
ATOM   1279   CD GLN A 175       4.079  26.181  11.532  4.00  1.00            
ATOM   1280  OE1 GLN A 175       4.569  27.192  11.033  4.00  1.00            
ATOM   1281  NE2 GLN A 175       3.400  26.205  12.711  4.00  1.00            
ATOM   1282    C GLN A 175       4.880  21.930  10.927  4.00  1.00            
ATOM   1283    O GLN A 175       5.556  21.571  11.887  4.00  1.00            
ATOM   1284    N ILE A 176       5.351  21.920   9.672  4.00  1.00            
ATOM   1285   CA ILE A 176       6.710  21.544   9.464  4.00  1.00            
ATOM   1286   CB ILE A 176       6.905  20.544   8.363  4.00  1.00            
ATOM   1287  CG1 ILE A 176       6.217  19.216   8.719  4.00  1.00            
ATOM   1288  CG2 ILE A 176       8.416  20.405   8.115  4.00  1.00            
ATOM   1289  CD1 ILE A 176       4.694  19.313   8.790  4.00  1.00            
ATOM   1290    C ILE A 176       7.402  22.804   9.061  4.00  1.00            
ATOM   1291    O ILE A 176       7.026  23.439   8.077  4.00  1.00            
ATOM   1292    N VAL A 177       8.429  23.215   9.828  4.00  1.00            
ATOM   1293   CA VAL A 177       9.083  24.449   9.505  4.00  1.00            
ATOM   1294   CB VAL A 177       9.469  25.261  10.704  4.00  1.00            
ATOM   1295  CG1 VAL A 177      10.216  26.516  10.221  4.00  1.00            
ATOM   1296  CG2 VAL A 177       8.201  25.565  11.521  4.00  1.00            
ATOM   1297    C VAL A 177      10.338  24.132   8.761  4.00  1.00            
ATOM   1298    O VAL A 177      11.120  23.275   9.172  4.00  1.00            
ATOM   1299    N LEU A 178      10.544  24.813   7.618  4.00  1.00            
ATOM   1300   CA LEU A 178      11.751  24.640   6.866  4.00  1.00            
ATOM   1301   CB LEU A 178      11.540  24.648   5.342  4.00  1.00            
ATOM   1302   CG LEU A 178      10.653  23.498   4.834  4.00  1.00            
ATOM   1303  CD1 LEU A 178      11.309  22.130   5.080  4.00  1.00            
ATOM   1304  CD2 LEU A 178       9.230  23.596   5.407  4.00  1.00            
ATOM   1305    C LEU A 178      12.578  25.852   7.200  4.00  1.00            
ATOM   1306    O LEU A 178      12.102  26.979   7.070  4.00  1.00            
ATOM   1307    N GLY A 179      13.833  25.661   7.663  1.00  1.00            
ATOM   1308   CA GLY A 179      14.677  26.797   7.936  1.00  1.00            
ATOM   1309    C GLY A 179      14.837  27.042   9.407  1.00  1.00            
ATOM   1310    O GLY A 179      15.752  27.761   9.805  1.00  1.00            
ATOM   1311    N GLY A 180      13.979  26.468  10.269  1.00  1.00            
ATOM   1312   CA GLY A 180      14.182  26.738  11.666  1.00  1.00            
ATOM   1313    C GLY A 180      13.063  26.092  12.433  1.00  1.00            
ATOM   1314    O GLY A 180      12.168  25.483  11.850  1.00  1.00            
ATOM   1315    N SER A 181      13.099  26.209  13.780  1.00  1.00            
ATOM   1316   CA SER A 181      12.100  25.625  14.637  1.00  1.00            
ATOM   1317   CB SER A 181      12.642  25.221  16.020  1.00  1.00            
ATOM   1318   OG SER A 181      13.624  24.203  15.881  1.00  1.00            
ATOM   1319    C SER A 181      11.008  26.616  14.859  1.00  1.00            
ATOM   1320    O SER A 181      11.064  27.735  14.353  1.00  1.00            
ATOM   1321    N ASP A 182       9.962  26.216  15.618  1.00  1.00            
ATOM   1322   CA ASP A 182       8.881  27.135  15.809  1.00  1.00            
ATOM   1323   CB ASP A 182       7.739  26.558  16.666  1.00  1.00            
ATOM   1324   CG ASP A 182       7.062  25.462  15.854  1.00  1.00            
ATOM   1325  OD1 ASP A 182       7.447  25.281  14.668  1.00  1.00            
ATOM   1326  OD2 ASP A 182       6.149  24.794  16.408  1.00  1.00            
ATOM   1327    C ASP A 182       9.434  28.381  16.465  1.00  1.00            
ATOM   1328    O ASP A 182       9.429  29.417  15.803  1.00  1.00            
ATOM   1329    N PRO A 183       9.927  28.413  17.696  2.00  1.00            
ATOM   1330   CA PRO A 183       9.407  27.712  18.847  2.00  1.00            
ATOM   1331   CD PRO A 183      11.134  29.160  18.005  2.00  1.00            
ATOM   1332   CB PRO A 183      10.445  27.896  19.952  2.00  1.00            
ATOM   1333   CG PRO A 183      11.201  29.172  19.541  2.00  1.00            
ATOM   1334    C PRO A 183       8.127  28.408  19.164  2.00  1.00            
ATOM   1335    O PRO A 183       8.082  29.637  19.126  2.00  1.00            
ATOM   1336    N GLN A 184       7.082  27.632  19.460  2.00  1.00            
ATOM   1337   CA GLN A 184       5.797  28.102  19.871  2.00  1.00            
ATOM   1338   CB GLN A 184       4.927  28.679  18.728  2.00  1.00            
ATOM   1339   CG GLN A 184       4.534  27.711  17.610  2.00  1.00            
ATOM   1340   CD GLN A 184       3.670  28.472  16.614  2.00  1.00            
ATOM   1341  OE1 GLN A 184       3.565  29.696  16.673  2.00  1.00            
ATOM   1342  NE2 GLN A 184       3.029  27.727  15.674  2.00  1.00            
ATOM   1343    C GLN A 184       5.214  26.840  20.382  2.00  1.00            
ATOM   1344    O GLN A 184       4.706  26.752  21.499  2.00  1.00            
ATOM   1345    N HIS A 185       5.324  25.812  19.526  2.00  1.00            
ATOM   1346   CA HIS A 185       4.909  24.485  19.813  2.00  1.00            
ATOM   1347  ND1 HIS A 185       3.329  21.780  19.260  2.00  1.00            
ATOM   1348   CG HIS A 185       4.581  22.156  18.830  2.00  1.00            
ATOM   1349   CB HIS A 185       5.006  23.573  18.584  2.00  1.00            
ATOM   1350  NE2 HIS A 185       4.462  19.906  18.884  2.00  1.00            
ATOM   1351  CD2 HIS A 185       5.262  20.998  18.610  2.00  1.00            
ATOM   1352  CE1 HIS A 185       3.312  20.424  19.274  2.00  1.00            
ATOM   1353    C HIS A 185       5.791  23.899  20.863  2.00  1.00            
ATOM   1354    O HIS A 185       5.303  23.347  21.841  2.00  1.00            
ATOM   1355    N TYR A 186       7.123  24.039  20.741  4.00  1.00            
ATOM   1356   CA TYR A 186       7.899  23.285  21.679  4.00  1.00            
ATOM   1357   CB TYR A 186       9.119  22.555  21.081  4.00  1.00            
ATOM   1358   CG TYR A 186      10.092  23.526  20.509  4.00  1.00            
ATOM   1359  CD1 TYR A 186      10.941  24.235  21.327  4.00  1.00            
ATOM   1360  CD2 TYR A 186      10.174  23.708  19.148  4.00  1.00            
ATOM   1361  CE1 TYR A 186      11.846  25.123  20.794  4.00  1.00            
ATOM   1362  CE2 TYR A 186      11.076  24.593  18.608  4.00  1.00            
ATOM   1363   CZ TYR A 186      11.915  25.302  19.434  4.00  1.00            
ATOM   1364   OH TYR A 186      12.844  26.212  18.886  4.00  1.00            
ATOM   1365    C TYR A 186       8.350  24.106  22.836  4.00  1.00            
ATOM   1366    O TYR A 186       8.766  25.255  22.698  4.00  1.00            
ATOM   1367    N GLU A 187       8.240  23.491  24.030  4.00  1.00            
ATOM   1368   CA GLU A 187       8.671  24.068  25.265  4.00  1.00            
ATOM   1369   CB GLU A 187       8.359  23.171  26.475  4.00  1.00            
ATOM   1370   CG GLU A 187       8.799  23.740  27.823  4.00  1.00            
ATOM   1371   CD GLU A 187       8.408  22.722  28.886  4.00  1.00            
ATOM   1372  OE1 GLU A 187       7.738  21.718  28.523  4.00  1.00            
ATOM   1373  OE2 GLU A 187       8.773  22.932  30.074  4.00  1.00            
ATOM   1374    C GLU A 187      10.161  24.179  25.137  4.00  1.00            
ATOM   1375    O GLU A 187      10.786  23.395  24.425  4.00  1.00            
ATOM   1376    N GLY A 188      10.772  25.176  25.807  4.00  1.00            
ATOM   1377   CA GLY A 188      12.178  25.415  25.642  4.00  1.00            
ATOM   1378    C GLY A 188      12.991  24.260  26.128  4.00  1.00            
ATOM   1379    O GLY A 188      12.942  23.906  27.305  4.00  1.00            
ATOM   1380    N ASN A 189      13.772  23.656  25.201  4.00  1.00            
ATOM   1381   CA ASN A 189      14.713  22.613  25.506  4.00  1.00            
ATOM   1382   CB ASN A 189      14.217  21.603  26.558  4.00  1.00            
ATOM   1383   CG ASN A 189      15.386  20.729  26.992  4.00  1.00            
ATOM   1384  OD1 ASN A 189      16.010  20.050  26.178  4.00  1.00            
ATOM   1385  ND2 ASN A 189      15.695  20.748  28.317  4.00  1.00            
ATOM   1386    C ASN A 189      14.946  21.849  24.251  4.00  1.00            
ATOM   1387    O ASN A 189      14.015  21.593  23.488  4.00  1.00            
ATOM   1388    N PHE A 190      16.211  21.478  23.990  4.00  1.00            
ATOM   1389   CA PHE A 190      16.463  20.655  22.851  4.00  1.00            
ATOM   1390   CB PHE A 190      17.199  21.378  21.713  4.00  1.00            
ATOM   1391   CG PHE A 190      16.300  22.434  21.174  4.00  1.00            
ATOM   1392  CD1 PHE A 190      16.216  23.661  21.792  4.00  1.00            
ATOM   1393  CD2 PHE A 190      15.544  22.199  20.050  4.00  1.00            
ATOM   1394  CE1 PHE A 190      15.388  24.639  21.295  4.00  1.00            
ATOM   1395  CE2 PHE A 190      14.715  23.173  19.548  4.00  1.00            
ATOM   1396   CZ PHE A 190      14.636  24.396  20.172  4.00  1.00            
ATOM   1397    C PHE A 190      17.390  19.575  23.319  4.00  1.00            
ATOM   1398    O PHE A 190      18.522  19.854  23.710  4.00  1.00            
ATOM   1399    N HIS A 191      16.932  18.307  23.316  4.00  1.00            
ATOM   1400   CA HIS A 191      17.821  17.231  23.650  4.00  1.00            
ATOM   1401  ND1 HIS A 191      16.933  16.116  26.680  4.00  1.00            
ATOM   1402   CG HIS A 191      16.357  16.178  25.430  4.00  1.00            
ATOM   1403   CB HIS A 191      17.104  15.963  24.147  4.00  1.00            
ATOM   1404  NE2 HIS A 191      14.782  16.581  26.995  4.00  1.00            
ATOM   1405  CD2 HIS A 191      15.043  16.463  25.641  4.00  1.00            
ATOM   1406  CE1 HIS A 191      15.946  16.365  27.579  4.00  1.00            
ATOM   1407    C HIS A 191      18.476  16.915  22.370  4.00  1.00            
ATOM   1408    O HIS A 191      17.884  17.097  21.308  4.00  1.00            
ATOM   1409    N TYR A 192      19.727  16.450  22.410  4.00  1.00            
ATOM   1410   CA TYR A 192      20.262  16.288  21.108  4.00  1.00            
ATOM   1411   CB TYR A 192      21.268  17.393  20.741  4.00  1.00            
ATOM   1412   CG TYR A 192      22.442  17.302  21.657  4.00  1.00            
ATOM   1413  CD1 TYR A 192      23.487  16.452  21.373  4.00  1.00            
ATOM   1414  CD2 TYR A 192      22.502  18.068  22.798  4.00  1.00            
ATOM   1415  CE1 TYR A 192      24.573  16.368  22.213  4.00  1.00            
ATOM   1416  CE2 TYR A 192      23.584  17.989  23.642  4.00  1.00            
ATOM   1417   CZ TYR A 192      24.622  17.136  23.351  4.00  1.00            
ATOM   1418   OH TYR A 192      25.735  17.052  24.215  4.00  1.00            
ATOM   1419    C TYR A 192      20.952  14.999  20.973  4.00  1.00            
ATOM   1420    O TYR A 192      21.591  14.501  21.899  4.00  1.00            
ATOM   1421    N ILE A 193      20.806  14.416  19.777  4.00  1.00            
ATOM   1422   CA ILE A 193      21.528  13.224  19.540  4.00  1.00            
ATOM   1423   CB ILE A 193      20.716  11.974  19.706  4.00  1.00            
ATOM   1424  CG1 ILE A 193      21.613  10.730  19.598  4.00  1.00            
ATOM   1425  CG2 ILE A 193      19.568  12.019  18.696  4.00  1.00            
ATOM   1426  CD1 ILE A 193      22.613  10.599  20.746  4.00  1.00            
ATOM   1427    C ILE A 193      22.093  13.268  18.168  4.00  1.00            
ATOM   1428    O ILE A 193      21.455  13.742  17.228  4.00  1.00            
ATOM   1429    N ASN A 194      23.339  12.784  18.032  4.00  1.00            
ATOM   1430   CA ASN A 194      23.958  12.730  16.746  4.00  1.00            
ATOM   1431   CB ASN A 194      25.466  12.436  16.798  4.00  1.00            
ATOM   1432   CG ASN A 194      26.164  13.653  17.391  4.00  1.00            
ATOM   1433  OD1 ASN A 194      26.077  14.756  16.854  4.00  1.00            
ATOM   1434  ND2 ASN A 194      26.871  13.450  18.535  4.00  1.00            
ATOM   1435    C ASN A 194      23.296  11.599  16.053  4.00  1.00            
ATOM   1436    O ASN A 194      22.639  10.762  16.671  4.00  1.00            
ATOM   1437    N LEU A 195      23.444  11.570  14.726  1.00  1.00            
ATOM   1438   CA LEU A 195      22.818  10.578  13.918  1.00  1.00            
ATOM   1439   CB LEU A 195      22.626  11.159  12.508  1.00  1.00            
ATOM   1440   CG LEU A 195      21.594  10.464  11.625  1.00  1.00            
ATOM   1441  CD1 LEU A 195      21.850   8.952  11.522  1.00  1.00            
ATOM   1442  CD2 LEU A 195      20.183  10.891  12.055  1.00  1.00            
ATOM   1443    C LEU A 195      23.847   9.515  13.800  1.00  1.00            
ATOM   1444    O LEU A 195      24.983   9.800  13.425  1.00  1.00            
ATOM   1445    N ILE A 196      23.511   8.257  14.132  1.00  1.00            
ATOM   1446   CA ILE A 196      24.561   7.318  13.919  1.00  1.00            
ATOM   1447   CB ILE A 196      24.302   5.952  14.510  1.00  1.00            
ATOM   1448  CG1 ILE A 196      25.579   5.090  14.490  1.00  1.00            
ATOM   1449  CG2 ILE A 196      23.083   5.315  13.824  1.00  1.00            
ATOM   1450  CD1 ILE A 196      26.113   4.778  13.092  1.00  1.00            
ATOM   1451    C ILE A 196      24.675   7.261  12.427  1.00  1.00            
ATOM   1452    O ILE A 196      23.716   6.949  11.722  1.00  1.00            
ATOM   1453    N LYS A 197      25.863   7.608  11.901  1.00  1.00            
ATOM   1454   CA LYS A 197      26.032   7.642  10.480  1.00  1.00            
ATOM   1455   CB LYS A 197      25.565   6.367   9.756  1.00  1.00            
ATOM   1456   CG LYS A 197      26.432   5.142  10.046  1.00  1.00            
ATOM   1457   CD LYS A 197      25.827   3.832   9.539  1.00  1.00            
ATOM   1458   CE LYS A 197      26.716   2.611   9.782  1.00  1.00            
ATOM   1459   NZ LYS A 197      26.056   1.392   9.262  1.00  1.00            
ATOM   1460    C LYS A 197      25.259   8.791   9.938  1.00  1.00            
ATOM   1461    O LYS A 197      24.406   9.363  10.614  1.00  1.00            
ATOM   1462    N THR A 198      25.575   9.174   8.688  3.00  1.00            
ATOM   1463   CA THR A 198      24.882  10.259   8.070  3.00  1.00            
ATOM   1464   CB THR A 198      25.778  11.378   7.627  3.00  1.00            
ATOM   1465  OG1 THR A 198      25.002  12.482   7.186  3.00  1.00            
ATOM   1466  CG2 THR A 198      26.683  10.872   6.490  3.00  1.00            
ATOM   1467    C THR A 198      24.200   9.719   6.865  3.00  1.00            
ATOM   1468    O THR A 198      24.634   8.735   6.269  3.00  1.00            
ATOM   1469    N GLY A 199      23.080  10.358   6.492  3.00  1.00            
ATOM   1470   CA GLY A 199      22.359   9.960   5.326  3.00  1.00            
ATOM   1471    C GLY A 199      21.037   9.405   5.736  3.00  1.00            
ATOM   1472    O GLY A 199      19.995   9.786   5.204  3.00  1.00            
ATOM   1473    N VAL A 200      21.057   8.484   6.707  1.00  1.00            
ATOM   1474   CA VAL A 200      19.878   7.779   7.102  1.00  1.00            
ATOM   1475   CB VAL A 200      20.222   6.572   7.921  1.00  1.00            
ATOM   1476  CG1 VAL A 200      21.053   7.039   9.129  1.00  1.00            
ATOM   1477  CG2 VAL A 200      18.921   5.844   8.294  1.00  1.00            
ATOM   1478    C VAL A 200      18.844   8.551   7.875  1.00  1.00            
ATOM   1479    O VAL A 200      17.672   8.576   7.505  1.00  1.00            
ATOM   1480    N TRP A 201      19.268   9.223   8.958  1.00  1.00            
ATOM   1481   CA TRP A 201      18.403   9.814   9.947  1.00  1.00            
ATOM   1482   CB TRP A 201      17.116  10.465   9.431  1.00  1.00            
ATOM   1483   CG TRP A 201      16.528  11.352  10.499  1.00  1.00            
ATOM   1484  CD2 TRP A 201      17.215  12.523  10.960  1.00  1.00            
ATOM   1485  CD1 TRP A 201      15.393  11.248  11.251  1.00  1.00            
ATOM   1486  NE1 TRP A 201      15.310  12.312  12.121  1.00  1.00            
ATOM   1487  CE2 TRP A 201      16.434  13.098  11.957  1.00  1.00            
ATOM   1488  CE3 TRP A 201      18.408  13.069  10.582  1.00  1.00            
ATOM   1489  CZ2 TRP A 201      16.836  14.239  12.589  1.00  1.00            
ATOM   1490  CZ3 TRP A 201      18.811  14.220  11.221  1.00  1.00            
ATOM   1491  CH2 TRP A 201      18.036  14.797  12.205  1.00  1.00            
ATOM   1492    C TRP A 201      18.087   8.683  10.858  1.00  1.00            
ATOM   1493    O TRP A 201      16.991   8.125  10.855  1.00  1.00            
ATOM   1494    N GLN A 202      19.104   8.332  11.668  4.00  1.00            
ATOM   1495   CA GLN A 202      19.077   7.262  12.605  4.00  1.00            
ATOM   1496   CB GLN A 202      20.065   6.122  12.297  4.00  1.00            
ATOM   1497   CG GLN A 202      19.732   5.271  11.074  4.00  1.00            
ATOM   1498   CD GLN A 202      20.825   4.218  10.951  4.00  1.00            
ATOM   1499  OE1 GLN A 202      21.895   4.348  11.543  4.00  1.00            
ATOM   1500  NE2 GLN A 202      20.553   3.146  10.162  4.00  1.00            
ATOM   1501    C GLN A 202      19.532   7.788  13.920  4.00  1.00            
ATOM   1502    O GLN A 202      20.174   8.833  14.005  4.00  1.00            
ATOM   1503    N ILE A 203      19.171   7.061  14.994  4.00  1.00            
ATOM   1504   CA ILE A 203      19.608   7.407  16.310  4.00  1.00            
ATOM   1505   CB ILE A 203      18.570   8.105  17.137  4.00  1.00            
ATOM   1506  CG1 ILE A 203      19.175   8.573  18.472  4.00  1.00            
ATOM   1507  CG2 ILE A 203      17.371   7.163  17.296  4.00  1.00            
ATOM   1508  CD1 ILE A 203      18.234   9.457  19.287  4.00  1.00            
ATOM   1509    C ILE A 203      19.940   6.129  17.012  4.00  1.00            
ATOM   1510    O ILE A 203      19.498   5.056  16.604  4.00  1.00            
ATOM   1511    N GLN A 204      20.767   6.204  18.074  4.00  1.00            
ATOM   1512   CA GLN A 204      21.077   5.026  18.832  4.00  1.00            
ATOM   1513   CB GLN A 204      22.568   4.915  19.197  4.00  1.00            
ATOM   1514   CG GLN A 204      22.942   3.605  19.893  4.00  1.00            
ATOM   1515   CD GLN A 204      23.045   2.523  18.827  4.00  1.00            
ATOM   1516  OE1 GLN A 204      22.928   2.797  17.634  4.00  1.00            
ATOM   1517  NE2 GLN A 204      23.278   1.258  19.268  4.00  1.00            
ATOM   1518    C GLN A 204      20.310   5.162  20.117  4.00  1.00            
ATOM   1519    O GLN A 204      20.443   6.167  20.813  4.00  1.00            
ATOM   1520    N MET A 205      19.469   4.163  20.466  4.00  1.00            
ATOM   1521   CA MET A 205      18.707   4.253  21.686  4.00  1.00            
ATOM   1522   CB MET A 205      17.210   3.943  21.549  4.00  1.00            
ATOM   1523   CG MET A 205      16.507   3.986  22.911  4.00  1.00            
ATOM   1524   SD MET A 205      14.838   3.272  22.959  4.00  1.00            
ATOM   1525   CE MET A 205      15.377   1.538  22.911  4.00  1.00            
ATOM   1526    C MET A 205      19.205   3.208  22.630  4.00  1.00            
ATOM   1527    O MET A 205      19.463   2.070  22.243  4.00  1.00            
ATOM   1528    N LYS A 206      19.372   3.596  23.909  1.00  1.00            
ATOM   1529   CA LYS A 206      19.820   2.704  24.938  1.00  1.00            
ATOM   1530   CB LYS A 206      20.144   3.468  26.238  1.00  1.00            
ATOM   1531   CG LYS A 206      20.759   2.636  27.369  1.00  1.00            
ATOM   1532   CD LYS A 206      19.817   1.602  27.988  1.00  1.00            
ATOM   1533   CE LYS A 206      20.428   0.866  29.184  1.00  1.00            
ATOM   1534   NZ LYS A 206      19.404   0.014  29.831  1.00  1.00            
ATOM   1535    C LYS A 206      18.776   1.683  25.233  1.00  1.00            
ATOM   1536    O LYS A 206      19.082   0.494  25.308  1.00  1.00            
ATOM   1537    N GLY A 207      17.501   2.094  25.396  1.00  1.00            
ATOM   1538   CA GLY A 207      16.581   1.051  25.731  1.00  1.00            
ATOM   1539    C GLY A 207      15.191   1.560  25.876  1.00  1.00            
ATOM   1540    O GLY A 207      14.945   2.763  25.956  1.00  1.00            
ATOM   1541    N VAL A 208      14.236   0.605  25.911  4.00  1.00            
ATOM   1542   CA VAL A 208      12.861   0.934  26.108  4.00  1.00            
ATOM   1543   CB VAL A 208      11.910   0.287  25.147  4.00  1.00            
ATOM   1544  CG1 VAL A 208      12.285   0.713  23.717  4.00  1.00            
ATOM   1545  CG2 VAL A 208      11.917  -1.224  25.393  4.00  1.00            
ATOM   1546    C VAL A 208      12.521   0.449  27.460  4.00  1.00            
ATOM   1547    O VAL A 208      12.957  -0.624  27.874  4.00  1.00            
ATOM   1548    N SER A 209      11.737   1.241  28.204  4.00  1.00            
ATOM   1549   CA SER A 209      11.514   0.782  29.528  4.00  1.00            
ATOM   1550   CB SER A 209      12.268   1.652  30.550  4.00  1.00            
ATOM   1551   OG SER A 209      13.668   1.544  30.344  4.00  1.00            
ATOM   1552    C SER A 209      10.055   0.873  29.864  4.00  1.00            
ATOM   1553    O SER A 209       9.528   1.967  30.056  4.00  1.00            
ATOM   1554    N VAL A 210       9.365  -0.283  29.989  4.00  1.00            
ATOM   1555   CA VAL A 210       7.985  -0.230  30.388  4.00  1.00            
ATOM   1556   CB VAL A 210       7.220  -1.496  30.118  4.00  1.00            
ATOM   1557  CG1 VAL A 210       7.852  -2.650  30.915  4.00  1.00            
ATOM   1558  CG2 VAL A 210       5.740  -1.246  30.456  4.00  1.00            
ATOM   1559    C VAL A 210       8.023   0.008  31.865  4.00  1.00            
ATOM   1560    O VAL A 210       8.743  -0.673  32.593  4.00  1.00            
ATOM   1561    N GLY A 211       7.272   1.014  32.351  3.00  1.00            
ATOM   1562   CA GLY A 211       7.306   1.297  33.757  3.00  1.00            
ATOM   1563    C GLY A 211       8.714   1.713  34.064  3.00  1.00            
ATOM   1564    O GLY A 211       9.422   2.224  33.198  3.00  1.00            
ATOM   1565    N SER A 212       9.152   1.499  35.321  3.00  1.00            
ATOM   1566   CA SER A 212      10.484   1.848  35.731  3.00  1.00            
ATOM   1567   CB SER A 212      10.705   1.687  37.245  3.00  1.00            
ATOM   1568   OG SER A 212      12.035   2.047  37.585  3.00  1.00            
ATOM   1569    C SER A 212      11.448   0.931  35.039  3.00  1.00            
ATOM   1570    O SER A 212      12.570   1.321  34.719  3.00  1.00            
ATOM   1571    N SER A 213      11.016  -0.316  34.767  4.00  1.00            
ATOM   1572   CA SER A 213      11.886  -1.323  34.223  4.00  1.00            
ATOM   1573   CB SER A 213      11.343  -2.750  34.407  4.00  1.00            
ATOM   1574   OG SER A 213      10.108  -2.893  33.720  4.00  1.00            
ATOM   1575    C SER A 213      12.140  -1.119  32.766  4.00  1.00            
ATOM   1576    O SER A 213      11.391  -0.430  32.079  4.00  1.00            
ATOM   1577    N THR A 214      13.220  -1.774  32.279  4.00  1.00            
ATOM   1578   CA THR A 214      13.721  -1.693  30.934  4.00  1.00            
ATOM   1579   CB THR A 214      15.165  -2.088  30.826  4.00  1.00            
ATOM   1580  OG1 THR A 214      15.964  -1.251  31.650  4.00  1.00            
ATOM   1581  CG2 THR A 214      15.601  -1.954  29.356  4.00  1.00            
ATOM   1582    C THR A 214      12.935  -2.630  30.062  4.00  1.00            
ATOM   1583    O THR A 214      11.865  -2.288  29.563  4.00  1.00            
ATOM   1584    N LEU A 215      13.469  -3.854  29.875  4.00  1.00            
ATOM   1585   CA LEU A 215      12.870  -4.916  29.112  4.00  1.00            
ATOM   1586   CB LEU A 215      11.338  -4.971  29.256  4.00  1.00            
ATOM   1587   CG LEU A 215      10.861  -5.410  30.654  4.00  1.00            
ATOM   1588  CD1 LEU A 215      11.264  -6.865  30.944  4.00  1.00            
ATOM   1589  CD2 LEU A 215      11.325  -4.436  31.746  4.00  1.00            
ATOM   1590    C LEU A 215      13.179  -4.914  27.655  4.00  1.00            
ATOM   1591    O LEU A 215      13.019  -5.954  27.020  4.00  1.00            
ATOM   1592    N LEU A 216      13.639  -3.817  27.038  4.00  1.00            
ATOM   1593   CA LEU A 216      13.924  -4.083  25.658  4.00  1.00            
ATOM   1594   CB LEU A 216      12.737  -3.954  24.677  4.00  1.00            
ATOM   1595   CG LEU A 216      11.572  -4.949  24.868  4.00  1.00            
ATOM   1596  CD1 LEU A 216      10.709  -4.613  26.095  4.00  1.00            
ATOM   1597  CD2 LEU A 216      10.740  -5.073  23.581  4.00  1.00            
ATOM   1598    C LEU A 216      14.963  -3.155  25.159  4.00  1.00            
ATOM   1599    O LEU A 216      15.222  -2.097  25.731  4.00  1.00            
ATOM   1600    N CYS A 217      15.604  -3.580  24.059  1.00  1.00            
ATOM   1601   CA CYS A 217      16.586  -2.787  23.399  1.00  1.00            
ATOM   1602   CB CYS A 217      16.053  -1.411  22.967  1.00  1.00            
ATOM   1603   SG CYS A 217      14.726  -1.535  21.729  1.00  1.00            
ATOM   1604    C CYS A 217      17.709  -2.574  24.342  1.00  1.00            
ATOM   1605    O CYS A 217      18.548  -1.697  24.139  1.00  1.00            
ATOM   1606    N GLU A 218      17.766  -3.391  25.405  3.00  1.00            
ATOM   1607   CA GLU A 218      18.902  -3.292  26.256  3.00  1.00            
ATOM   1608   CB GLU A 218      18.833  -4.192  27.501  3.00  1.00            
ATOM   1609   CG GLU A 218      20.111  -4.173  28.341  3.00  1.00            
ATOM   1610   CD GLU A 218      20.294  -2.770  28.899  3.00  1.00            
ATOM   1611  OE1 GLU A 218      20.439  -1.824  28.080  3.00  1.00            
ATOM   1612  OE2 GLU A 218      20.293  -2.625  30.150  3.00  1.00            
ATOM   1613    C GLU A 218      19.991  -3.799  25.377  3.00  1.00            
ATOM   1614    O GLU A 218      19.720  -4.444  24.365  3.00  1.00            
ATOM   1615    N ASP A 219      21.251  -3.502  25.718  3.00  1.00            
ATOM   1616   CA ASP A 219      22.338  -3.923  24.887  3.00  1.00            
ATOM   1617   CB ASP A 219      22.278  -5.414  24.511  3.00  1.00            
ATOM   1618   CG ASP A 219      22.493  -6.240  25.771  3.00  1.00            
ATOM   1619  OD1 ASP A 219      22.831  -5.637  26.825  3.00  1.00            
ATOM   1620  OD2 ASP A 219      22.324  -7.486  25.696  3.00  1.00            
ATOM   1621    C ASP A 219      22.312  -3.131  23.610  3.00  1.00            
ATOM   1622    O ASP A 219      22.965  -3.501  22.636  3.00  1.00            
ATOM   1623    N GLY A 220      21.566  -2.007  23.583  1.00  1.00            
ATOM   1624   CA GLY A 220      21.619  -1.117  22.454  1.00  1.00            
ATOM   1625    C GLY A 220      20.588  -1.456  21.418  1.00  1.00            
ATOM   1626    O GLY A 220      20.074  -2.571  21.360  1.00  1.00            
ATOM   1627    N CYS A 221      20.276  -0.450  20.567  4.00  1.00            
ATOM   1628   CA CYS A 221      19.356  -0.565  19.468  4.00  1.00            
ATOM   1629   CB CYS A 221      17.878  -0.593  19.892  4.00  1.00            
ATOM   1630   SG CYS A 221      17.347   0.986  20.619  4.00  1.00            
ATOM   1631    C CYS A 221      19.536   0.670  18.651  4.00  1.00            
ATOM   1632    O CYS A 221      20.377   1.514  18.958  4.00  1.00            
ATOM   1633    N LEU A 222      18.755   0.795  17.564  4.00  1.00            
ATOM   1634   CA LEU A 222      18.855   1.955  16.731  4.00  1.00            
ATOM   1635   CB LEU A 222      19.527   1.618  15.378  4.00  1.00            
ATOM   1636   CG LEU A 222      19.760   2.768  14.373  4.00  1.00            
ATOM   1637  CD1 LEU A 222      20.557   2.257  13.162  4.00  1.00            
ATOM   1638  CD2 LEU A 222      18.458   3.441  13.915  4.00  1.00            
ATOM   1639    C LEU A 222      17.450   2.426  16.502  4.00  1.00            
ATOM   1640    O LEU A 222      16.528   1.615  16.438  4.00  1.00            
ATOM   1641    N ALA A 223      17.231   3.757  16.423  4.00  1.00            
ATOM   1642   CA ALA A 223      15.903   4.226  16.153  4.00  1.00            
ATOM   1643   CB ALA A 223      15.293   5.075  17.281  4.00  1.00            
ATOM   1644    C ALA A 223      15.926   5.057  14.925  4.00  1.00            
ATOM   1645    O ALA A 223      16.838   5.852  14.704  4.00  1.00            
ATOM   1646    N LEU A 224      14.908   4.855  14.074  4.00  1.00            
ATOM   1647   CA LEU A 224      14.782   5.653  12.901  4.00  1.00            
ATOM   1648   CB LEU A 224      14.471   4.844  11.630  4.00  1.00            
ATOM   1649   CG LEU A 224      15.532   3.785  11.287  4.00  1.00            
ATOM   1650  CD1 LEU A 224      15.241   3.123   9.930  4.00  1.00            
ATOM   1651  CD2 LEU A 224      16.949   4.361  11.383  4.00  1.00            
ATOM   1652    C LEU A 224      13.569   6.490  13.155  4.00  1.00            
ATOM   1653    O LEU A 224      12.481   5.954  13.363  4.00  1.00            
ATOM   1654    N VAL A 225      13.713   7.828  13.169  4.00  1.00            
ATOM   1655   CA VAL A 225      12.541   8.622  13.399  4.00  1.00            
ATOM   1656   CB VAL A 225      12.822   9.963  14.005  4.00  1.00            
ATOM   1657  CG1 VAL A 225      11.496  10.735  14.122  4.00  1.00            
ATOM   1658  CG2 VAL A 225      13.542   9.749  15.347  4.00  1.00            
ATOM   1659    C VAL A 225      11.937   8.847  12.064  4.00  1.00            
ATOM   1660    O VAL A 225      12.595   9.306  11.132  4.00  1.00            
ATOM   1661    N ASP A 226      10.650   8.497  11.942  1.00  1.00            
ATOM   1662   CA ASP A 226       9.991   8.649  10.692  1.00  1.00            
ATOM   1663   CB ASP A 226       9.257   7.383  10.206  1.00  1.00            
ATOM   1664   CG ASP A 226      10.242   6.312   9.765  1.00  1.00            
ATOM   1665  OD1 ASP A 226      11.447   6.635   9.596  1.00  1.00            
ATOM   1666  OD2 ASP A 226       9.789   5.150   9.580  1.00  1.00            
ATOM   1667    C ASP A 226       8.886   9.642  10.863  1.00  1.00            
ATOM   1668    O ASP A 226       8.003   9.454  11.699  1.00  1.00            
ATOM   1669    N THR A 227       8.914  10.748  10.096  3.00  1.00            
ATOM   1670   CA THR A 227       7.792  11.641  10.133  3.00  1.00            
ATOM   1671   CB THR A 227       8.023  12.923   9.385  3.00  1.00            
ATOM   1672  OG1 THR A 227       8.336  12.656   8.027  3.00  1.00            
ATOM   1673  CG2 THR A 227       9.165  13.697  10.061  3.00  1.00            
ATOM   1674    C THR A 227       6.652  10.911   9.486  3.00  1.00            
ATOM   1675    O THR A 227       5.516  10.976   9.950  3.00  1.00            
ATOM   1676    N GLY A 228       6.954  10.178   8.391  3.00  1.00            
ATOM   1677   CA GLY A 228       5.976   9.501   7.582  3.00  1.00            
ATOM   1678    C GLY A 228       5.261   8.387   8.276  3.00  1.00            
ATOM   1679    O GLY A 228       4.035   8.321   8.230  3.00  1.00            
ATOM   1680    N ALA A 229       5.987   7.485   8.959  1.00  1.00            
ATOM   1681   CA ALA A 229       5.309   6.336   9.490  1.00  1.00            
ATOM   1682   CB ALA A 229       6.258   5.308  10.130  1.00  1.00            
ATOM   1683    C ALA A 229       4.352   6.790  10.547  1.00  1.00            
ATOM   1684    O ALA A 229       4.646   7.688  11.334  1.00  1.00            
ATOM   1685    N SER A 230       3.157   6.167  10.558  1.00  1.00            
ATOM   1686   CA SER A 230       2.100   6.486  11.474  1.00  1.00            
ATOM   1687   CB SER A 230       0.747   5.888  11.051  1.00  1.00            
ATOM   1688   OG SER A 230       0.812   4.471  11.068  1.00  1.00            
ATOM   1689    C SER A 230       2.401   5.994  12.840  1.00  1.00            
ATOM   1690    O SER A 230       1.990   6.601  13.828  1.00  1.00            
ATOM   1691    N TYR A 231       3.150   4.889  12.949  1.00  1.00            
ATOM   1692   CA TYR A 231       3.227   4.331  14.257  1.00  1.00            
ATOM   1693   CB TYR A 231       2.378   3.055  14.378  1.00  1.00            
ATOM   1694   CG TYR A 231       2.740   2.210  13.203  1.00  1.00            
ATOM   1695  CD1 TYR A 231       3.921   1.504  13.161  1.00  1.00            
ATOM   1696  CD2 TYR A 231       1.882   2.129  12.129  1.00  1.00            
ATOM   1697  CE1 TYR A 231       4.236   0.735  12.062  1.00  1.00            
ATOM   1698  CE2 TYR A 231       2.191   1.364  11.029  1.00  1.00            
ATOM   1699   CZ TYR A 231       3.372   0.665  10.994  1.00  1.00            
ATOM   1700   OH TYR A 231       3.696  -0.122   9.868  1.00  1.00            
ATOM   1701    C TYR A 231       4.620   3.958  14.656  1.00  1.00            
ATOM   1702    O TYR A 231       5.540   3.921  13.841  1.00  1.00            
ATOM   1703    N ILE A 232       4.780   3.690  15.974  4.00  1.00            
ATOM   1704   CA ILE A 232       6.016   3.235  16.544  4.00  1.00            
ATOM   1705   CB ILE A 232       6.009   3.210  18.043  4.00  1.00            
ATOM   1706  CG1 ILE A 232       5.840   4.627  18.612  4.00  1.00            
ATOM   1707  CG2 ILE A 232       7.295   2.512  18.499  4.00  1.00            
ATOM   1708  CD1 ILE A 232       6.981   5.571  18.236  4.00  1.00            
ATOM   1709    C ILE A 232       6.135   1.824  16.082  4.00  1.00            
ATOM   1710    O ILE A 232       5.230   1.017  16.281  4.00  1.00            
ATOM   1711    N SER A 233       7.262   1.496  15.432  4.00  1.00            
ATOM   1712   CA SER A 233       7.420   0.167  14.931  4.00  1.00            
ATOM   1713   CB SER A 233       7.743   0.109  13.428  4.00  1.00            
ATOM   1714   OG SER A 233       7.887  -1.239  13.008  4.00  1.00            
ATOM   1715    C SER A 233       8.583  -0.422  15.644  4.00  1.00            
ATOM   1716    O SER A 233       9.391   0.285  16.244  4.00  1.00            
ATOM   1717    N GLY A 234       8.667  -1.759  15.617  4.00  1.00            
ATOM   1718   CA GLY A 234       9.749  -2.450  16.242  4.00  1.00            
ATOM   1719    C GLY A 234       9.825  -3.766  15.539  4.00  1.00            
ATOM   1720    O GLY A 234       8.981  -4.071  14.697  4.00  1.00            
ATOM   1721    N SER A 235      10.840  -4.591  15.860  1.00  1.00            
ATOM   1722   CA SER A 235      10.926  -5.860  15.200  1.00  1.00            
ATOM   1723   CB SER A 235      12.236  -6.621  15.473  1.00  1.00            
ATOM   1724   OG SER A 235      12.324  -6.969  16.847  1.00  1.00            
ATOM   1725    C SER A 235       9.798  -6.686  15.712  1.00  1.00            
ATOM   1726    O SER A 235       9.315  -6.470  16.822  1.00  1.00            
ATOM   1727    N THR A 236       9.328  -7.652  14.902  2.00  1.00            
ATOM   1728   CA THR A 236       8.247  -8.454  15.381  2.00  1.00            
ATOM   1729   CB THR A 236       7.334  -8.934  14.282  2.00  1.00            
ATOM   1730  OG1 THR A 236       6.285  -9.722  14.824  2.00  1.00            
ATOM   1731  CG2 THR A 236       8.134  -9.714  13.222  2.00  1.00            
ATOM   1732    C THR A 236       8.849  -9.610  16.097  2.00  1.00            
ATOM   1733    O THR A 236       8.879 -10.750  15.639  2.00  1.00            
ATOM   1734    N SER A 237       9.342  -9.277  17.291  2.00  1.00            
ATOM   1735   CA SER A 237       9.984 -10.133  18.226  2.00  1.00            
ATOM   1736   CB SER A 237      11.466 -10.372  17.899  2.00  1.00            
ATOM   1737   OG SER A 237      11.588 -11.054  16.659  2.00  1.00            
ATOM   1738    C SER A 237       9.934  -9.262  19.421  2.00  1.00            
ATOM   1739    O SER A 237       9.335  -9.586  20.444  2.00  1.00            
ATOM   1740    N SER A 238      10.552  -8.080  19.256  2.00  1.00            
ATOM   1741   CA SER A 238      10.613  -7.084  20.271  2.00  1.00            
ATOM   1742   CB SER A 238      11.391  -5.832  19.828  2.00  1.00            
ATOM   1743   OG SER A 238      11.416  -4.877  20.878  2.00  1.00            
ATOM   1744    C SER A 238       9.223  -6.646  20.621  2.00  1.00            
ATOM   1745    O SER A 238       8.890  -6.490  21.795  2.00  1.00            
ATOM   1746    N ILE A 239       8.361  -6.453  19.604  2.00  1.00            
ATOM   1747   CA ILE A 239       7.028  -5.966  19.827  2.00  1.00            
ATOM   1748   CB ILE A 239       6.290  -5.688  18.540  2.00  1.00            
ATOM   1749  CG1 ILE A 239       5.055  -4.795  18.775  2.00  1.00            
ATOM   1750  CG2 ILE A 239       5.975  -7.030  17.857  2.00  1.00            
ATOM   1751  CD1 ILE A 239       3.961  -5.426  19.635  2.00  1.00            
ATOM   1752    C ILE A 239       6.262  -6.971  20.636  2.00  1.00            
ATOM   1753    O ILE A 239       5.529  -6.603  21.553  2.00  1.00            
ATOM   1754    N GLU A 240       6.438  -8.276  20.347  2.00  1.00            
ATOM   1755   CA GLU A 240       5.667  -9.285  21.021  2.00  1.00            
ATOM   1756   CB GLU A 240       6.047 -10.714  20.599  2.00  1.00            
ATOM   1757   CG GLU A 240       5.601 -11.064  19.178  2.00  1.00            
ATOM   1758   CD GLU A 240       4.090 -11.253  19.200  2.00  1.00            
ATOM   1759  OE1 GLU A 240       3.514 -11.268  20.320  2.00  1.00            
ATOM   1760  OE2 GLU A 240       3.493 -11.387  18.098  2.00  1.00            
ATOM   1761    C GLU A 240       5.904  -9.156  22.486  2.00  1.00            
ATOM   1762    O GLU A 240       4.966  -9.222  23.279  2.00  1.00            
ATOM   1763    N LYS A 241       7.165  -8.943  22.892  2.00  1.00            
ATOM   1764   CA LYS A 241       7.424  -8.844  24.294  2.00  1.00            
ATOM   1765   CB LYS A 241       8.916  -8.675  24.642  2.00  1.00            
ATOM   1766   CG LYS A 241       9.755  -9.943  24.460  2.00  1.00            
ATOM   1767   CD LYS A 241       9.947 -10.351  23.001  2.00  1.00            
ATOM   1768   CE LYS A 241      10.786 -11.616  22.812  2.00  1.00            
ATOM   1769   NZ LYS A 241      10.913 -11.925  21.370  2.00  1.00            
ATOM   1770    C LYS A 241       6.710  -7.650  24.856  2.00  1.00            
ATOM   1771    O LYS A 241       6.096  -7.735  25.918  2.00  1.00            
ATOM   1772    N LEU A 242       6.749  -6.502  24.148  2.00  1.00            
ATOM   1773   CA LEU A 242       6.150  -5.301  24.666  2.00  1.00            
ATOM   1774   CB LEU A 242       6.290  -4.099  23.715  2.00  1.00            
ATOM   1775   CG LEU A 242       7.733  -3.586  23.561  2.00  1.00            
ATOM   1776  CD1 LEU A 242       7.800  -2.385  22.602  2.00  1.00            
ATOM   1777  CD2 LEU A 242       8.354  -3.272  24.931  2.00  1.00            
ATOM   1778    C LEU A 242       4.684  -5.542  24.843  2.00  1.00            
ATOM   1779    O LEU A 242       4.109  -5.167  25.864  2.00  1.00            
ATOM   1780    N MET A 243       4.039  -6.196  23.859  2.00  1.00            
ATOM   1781   CA MET A 243       2.624  -6.414  23.953  2.00  1.00            
ATOM   1782   CB MET A 243       2.026  -7.140  22.738  2.00  1.00            
ATOM   1783   CG MET A 243       2.319  -8.640  22.732  2.00  1.00            
ATOM   1784   SD MET A 243       1.390  -9.588  21.493  2.00  1.00            
ATOM   1785   CE MET A 243       1.654 -11.175  22.334  2.00  1.00            
ATOM   1786    C MET A 243       2.376  -7.284  25.141  2.00  1.00            
ATOM   1787    O MET A 243       1.410  -7.079  25.872  2.00  1.00            
ATOM   1788    N GLU A 244       3.255  -8.277  25.374  2.00  1.00            
ATOM   1789   CA GLU A 244       3.074  -9.174  26.480  2.00  1.00            
ATOM   1790   CB GLU A 244       4.216 -10.196  26.604  2.00  1.00            
ATOM   1791   CG GLU A 244       4.043 -11.165  27.775  2.00  1.00            
ATOM   1792   CD GLU A 244       5.239 -12.106  27.782  2.00  1.00            
ATOM   1793  OE1 GLU A 244       5.605 -12.607  26.685  2.00  1.00            
ATOM   1794  OE2 GLU A 244       5.806 -12.330  28.884  2.00  1.00            
ATOM   1795    C GLU A 244       3.100  -8.346  27.724  2.00  1.00            
ATOM   1796    O GLU A 244       2.294  -8.549  28.631  2.00  1.00            
ATOM   1797    N ALA A 245       4.021  -7.365  27.788  2.00  1.00            
ATOM   1798   CA ALA A 245       4.136  -6.556  28.967  2.00  1.00            
ATOM   1799   CB ALA A 245       5.248  -5.499  28.857  2.00  1.00            
ATOM   1800    C ALA A 245       2.846  -5.835  29.166  2.00  1.00            
ATOM   1801    O ALA A 245       2.313  -5.788  30.274  2.00  1.00            
ATOM   1802    N LEU A 246       2.297  -5.270  28.079  2.00  1.00            
ATOM   1803   CA LEU A 246       1.075  -4.531  28.179  2.00  1.00            
ATOM   1804   CB LEU A 246       0.709  -3.759  26.900  2.00  1.00            
ATOM   1805   CG LEU A 246       1.668  -2.587  26.627  2.00  1.00            
ATOM   1806  CD1 LEU A 246       1.196  -1.737  25.437  2.00  1.00            
ATOM   1807  CD2 LEU A 246       1.903  -1.754  27.899  2.00  1.00            
ATOM   1808    C LEU A 246      -0.050  -5.453  28.533  2.00  1.00            
ATOM   1809    O LEU A 246      -0.945  -5.080  29.291  2.00  1.00            
ATOM   1810    N GLY A 247      -0.030  -6.698  28.017  3.00  1.00            
ATOM   1811   CA GLY A 247      -1.115  -7.601  28.277  3.00  1.00            
ATOM   1812    C GLY A 247      -2.069  -7.503  27.137  3.00  1.00            
ATOM   1813    O GLY A 247      -3.224  -7.915  27.236  3.00  1.00            
ATOM   1814    N ALA A 248      -1.592  -6.942  26.014  1.00  1.00            
ATOM   1815   CA ALA A 248      -2.422  -6.766  24.864  1.00  1.00            
ATOM   1816   CB ALA A 248      -1.842  -5.780  23.839  1.00  1.00            
ATOM   1817    C ALA A 248      -2.634  -8.071  24.164  1.00  1.00            
ATOM   1818    O ALA A 248      -1.860  -9.013  24.325  1.00  1.00            
ATOM   1819    N LYS A 249      -3.730  -8.149  23.378  4.00  1.00            
ATOM   1820   CA LYS A 249      -4.055  -9.335  22.636  4.00  1.00            
ATOM   1821   CB LYS A 249      -5.549  -9.695  22.674  4.00  1.00            
ATOM   1822   CG LYS A 249      -6.022 -10.094  24.073  4.00  1.00            
ATOM   1823   CD LYS A 249      -5.273 -11.299  24.648  4.00  1.00            
ATOM   1824   CE LYS A 249      -5.724 -11.687  26.058  4.00  1.00            
ATOM   1825   NZ LYS A 249      -4.947 -12.853  26.536  4.00  1.00            
ATOM   1826    C LYS A 249      -3.661  -9.115  21.210  4.00  1.00            
ATOM   1827    O LYS A 249      -3.650  -7.987  20.718  4.00  1.00            
ATOM   1828    N LYS A 250      -3.300 -10.213  20.519  4.00  1.00            
ATOM   1829   CA LYS A 250      -2.861 -10.159  19.153  4.00  1.00            
ATOM   1830   CB LYS A 250      -2.021 -11.387  18.764  4.00  1.00            
ATOM   1831   CG LYS A 250      -0.827 -11.645  19.688  4.00  1.00            
ATOM   1832   CD LYS A 250      -0.274 -13.069  19.573  4.00  1.00            
ATOM   1833   CE LYS A 250       0.759 -13.421  20.646  4.00  1.00            
ATOM   1834   NZ LYS A 250       1.087 -14.863  20.585  4.00  1.00            
ATOM   1835    C LYS A 250      -4.070 -10.196  18.276  4.00  1.00            
ATOM   1836    O LYS A 250      -5.075 -10.829  18.593  4.00  1.00            
ATOM   1837    N ARG A 251      -3.983  -9.473  17.148  1.00  1.00            
ATOM   1838   CA ARG A 251      -4.958  -9.488  16.100  1.00  1.00            
ATOM   1839   CB ARG A 251      -5.591  -8.115  15.827  1.00  1.00            
ATOM   1840   CG ARG A 251      -6.359  -7.562  17.031  1.00  1.00            
ATOM   1841   CD ARG A 251      -7.840  -7.946  17.060  1.00  1.00            
ATOM   1842   NE ARG A 251      -7.927  -9.433  17.033  1.00  1.00            
ATOM   1843   CZ ARG A 251      -8.829 -10.079  17.828  1.00  1.00            
ATOM   1844  NH1 ARG A 251      -9.607  -9.367  18.695  1.00  1.00            
ATOM   1845  NH2 ARG A 251      -8.954 -11.436  17.756  1.00  1.00            
ATOM   1846    C ARG A 251      -4.090  -9.835  14.957  1.00  1.00            
ATOM   1847    O ARG A 251      -2.870  -9.789  15.099  1.00  1.00            
ATOM   1848    N LEU A 252      -4.664 -10.250  13.821  1.00  1.00            
ATOM   1849   CA LEU A 252      -3.754 -10.563  12.771  1.00  1.00            
ATOM   1850   CB LEU A 252      -4.454 -11.101  11.511  1.00  1.00            
ATOM   1851   CG LEU A 252      -3.469 -11.545  10.415  1.00  1.00            
ATOM   1852  CD1 LEU A 252      -2.584 -12.701  10.909  1.00  1.00            
ATOM   1853  CD2 LEU A 252      -4.201 -11.882   9.106  1.00  1.00            
ATOM   1854    C LEU A 252      -3.062  -9.279  12.428  1.00  1.00            
ATOM   1855    O LEU A 252      -1.840  -9.232  12.300  1.00  1.00            
ATOM   1856    N PHE A 253      -3.848  -8.193  12.294  1.00  1.00            
ATOM   1857   CA PHE A 253      -3.323  -6.914  11.911  1.00  1.00            
ATOM   1858   CB PHE A 253      -4.456  -5.929  11.581  1.00  1.00            
ATOM   1859   CG PHE A 253      -5.360  -6.595  10.601  1.00  1.00            
ATOM   1860  CD1 PHE A 253      -6.367  -7.417  11.053  1.00  1.00            
ATOM   1861  CD2 PHE A 253      -5.212  -6.410   9.245  1.00  1.00            
ATOM   1862  CE1 PHE A 253      -7.217  -8.046  10.174  1.00  1.00            
ATOM   1863  CE2 PHE A 253      -6.060  -7.037   8.361  1.00  1.00            
ATOM   1864   CZ PHE A 253      -7.064  -7.855   8.823  1.00  1.00            
ATOM   1865    C PHE A 253      -2.500  -6.248  12.973  1.00  1.00            
ATOM   1866    O PHE A 253      -1.325  -5.954  12.761  1.00  1.00            
ATOM   1867    N ASP A 254      -3.096  -6.012  14.161  1.00  1.00            
ATOM   1868   CA ASP A 254      -2.415  -5.233  15.160  1.00  1.00            
ATOM   1869   CB ASP A 254      -2.776  -3.735  15.119  1.00  1.00            
ATOM   1870   CG ASP A 254      -4.267  -3.565  15.383  1.00  1.00            
ATOM   1871  OD1 ASP A 254      -4.714  -3.843  16.529  1.00  1.00            
ATOM   1872  OD2 ASP A 254      -4.982  -3.148  14.434  1.00  1.00            
ATOM   1873    C ASP A 254      -2.759  -5.762  16.511  1.00  1.00            
ATOM   1874    O ASP A 254      -3.279  -6.870  16.630  1.00  1.00            
ATOM   1875    N TYR A 255      -2.459  -4.996  17.588  4.00  1.00            
ATOM   1876   CA TYR A 255      -2.839  -5.570  18.841  4.00  1.00            
ATOM   1877   CB TYR A 255      -1.713  -6.107  19.752  4.00  1.00            
ATOM   1878   CG TYR A 255      -0.866  -5.056  20.368  4.00  1.00            
ATOM   1879  CD1 TYR A 255      -1.378  -4.255  21.358  4.00  1.00            
ATOM   1880  CD2 TYR A 255       0.451  -4.913  20.000  4.00  1.00            
ATOM   1881  CE1 TYR A 255      -0.593  -3.300  21.954  4.00  1.00            
ATOM   1882  CE2 TYR A 255       1.240  -3.959  20.594  4.00  1.00            
ATOM   1883   CZ TYR A 255       0.717  -3.148  21.573  4.00  1.00            
ATOM   1884   OH TYR A 255       1.514  -2.164  22.196  4.00  1.00            
ATOM   1885    C TYR A 255      -3.805  -4.723  19.600  4.00  1.00            
ATOM   1886    O TYR A 255      -3.781  -3.495  19.528  4.00  1.00            
ATOM   1887    N VAL A 256      -4.710  -5.403  20.347  4.00  1.00            
ATOM   1888   CA VAL A 256      -5.798  -4.738  21.004  4.00  1.00            
ATOM   1889   CB VAL A 256      -7.143  -5.217  20.543  4.00  1.00            
ATOM   1890  CG1 VAL A 256      -7.283  -4.903  19.044  4.00  1.00            
ATOM   1891  CG2 VAL A 256      -7.276  -6.711  20.885  4.00  1.00            
ATOM   1892    C VAL A 256      -5.760  -4.902  22.491  4.00  1.00            
ATOM   1893    O VAL A 256      -5.224  -5.876  23.017  4.00  1.00            
ATOM   1894    N VAL A 257      -6.334  -3.899  23.196  4.00  1.00            
ATOM   1895   CA VAL A 257      -6.446  -3.908  24.628  4.00  1.00            
ATOM   1896   CB VAL A 257      -5.687  -2.805  25.306  4.00  1.00            
ATOM   1897  CG1 VAL A 257      -5.985  -2.870  26.814  4.00  1.00            
ATOM   1898  CG2 VAL A 257      -4.196  -2.954  24.961  4.00  1.00            
ATOM   1899    C VAL A 257      -7.879  -3.728  24.957  4.00  1.00            
ATOM   1900    O VAL A 257      -8.600  -3.007  24.270  4.00  1.00            
ATOM   1901    N LYS A 258      -8.343  -4.409  26.020  4.00  1.00            
ATOM   1902   CA LYS A 258      -9.706  -4.198  26.376  4.00  1.00            
ATOM   1903   CB LYS A 258     -10.175  -5.041  27.574  4.00  1.00            
ATOM   1904   CG LYS A 258     -10.287  -6.533  27.256  4.00  1.00            
ATOM   1905   CD LYS A 258     -10.408  -7.419  28.498  4.00  1.00            
ATOM   1906   CE LYS A 258     -11.593  -7.059  29.396  4.00  1.00            
ATOM   1907   NZ LYS A 258     -12.858  -7.507  28.773  4.00  1.00            
ATOM   1908    C LYS A 258      -9.768  -2.761  26.746  4.00  1.00            
ATOM   1909    O LYS A 258      -8.921  -2.264  27.486  4.00  1.00            
ATOM   1910    N CYS A 259     -10.772  -2.042  26.219  2.00  1.00            
ATOM   1911   CA CYS A 259     -10.862  -0.654  26.538  2.00  1.00            
ATOM   1912   CB CYS A 259     -11.954   0.097  25.755  2.00  1.00            
ATOM   1913   SG CYS A 259     -11.597   0.171  23.974  2.00  1.00            
ATOM   1914    C CYS A 259     -11.214  -0.613  27.988  2.00  1.00            
ATOM   1915    O CYS A 259     -11.459  -1.650  28.602  2.00  1.00            
ATOM   1916    N ASN A 260     -11.222   0.596  28.580  2.00  1.00            
ATOM   1917   CA ASN A 260     -11.510   0.751  29.977  2.00  1.00            
ATOM   1918   CB ASN A 260     -12.751  -0.057  30.417  2.00  1.00            
ATOM   1919   CG ASN A 260     -13.215   0.375  31.805  2.00  1.00            
ATOM   1920  OD1 ASN A 260     -12.568   1.167  32.488  2.00  1.00            
ATOM   1921  ND2 ASN A 260     -14.382  -0.170  32.242  2.00  1.00            
ATOM   1922    C ASN A 260     -10.314   0.249  30.725  2.00  1.00            
ATOM   1923    O ASN A 260     -10.290   0.215  31.954  2.00  1.00            
ATOM   1924    N GLU A 261      -9.259  -0.146  29.994  2.00  1.00            
ATOM   1925   CA GLU A 261      -8.053  -0.510  30.676  2.00  1.00            
ATOM   1926   CB GLU A 261      -7.795  -2.025  30.696  2.00  1.00            
ATOM   1927   CG GLU A 261      -6.709  -2.421  31.696  2.00  1.00            
ATOM   1928   CD GLU A 261      -7.250  -2.122  33.087  2.00  1.00            
ATOM   1929  OE1 GLU A 261      -8.480  -1.876  33.202  2.00  1.00            
ATOM   1930  OE2 GLU A 261      -6.441  -2.132  34.054  2.00  1.00            
ATOM   1931    C GLU A 261      -6.964   0.133  29.892  2.00  1.00            
ATOM   1932    O GLU A 261      -5.780  -0.140  30.090  2.00  1.00            
ATOM   1933    N GLY A 262      -7.364   1.038  28.977  2.00  1.00            
ATOM   1934   CA GLY A 262      -6.433   1.732  28.135  2.00  1.00            
ATOM   1935    C GLY A 262      -5.546   2.595  28.997  2.00  1.00            
ATOM   1936    O GLY A 262      -4.332   2.628  28.804  2.00  1.00            
ATOM   1937    N PRO A 263      -6.122   3.314  29.932  2.00  1.00            
ATOM   1938   CA PRO A 263      -5.345   4.178  30.787  2.00  1.00            
ATOM   1939   CD PRO A 263      -7.467   3.832  29.743  2.00  1.00            
ATOM   1940   CB PRO A 263      -6.331   5.180  31.395  2.00  1.00            
ATOM   1941   CG PRO A 263      -7.726   4.649  31.017  2.00  1.00            
ATOM   1942    C PRO A 263      -4.437   3.537  31.800  2.00  1.00            
ATOM   1943    O PRO A 263      -3.458   4.174  32.189  2.00  1.00            
ATOM   1944    N THR A 264      -4.729   2.300  32.242  2.00  1.00            
ATOM   1945   CA THR A 264      -3.978   1.646  33.279  2.00  1.00            
ATOM   1946   CB THR A 264      -4.617   0.368  33.736  2.00  1.00            
ATOM   1947  OG1 THR A 264      -3.960  -0.124  34.894  2.00  1.00            
ATOM   1948  CG2 THR A 264      -4.523  -0.655  32.594  2.00  1.00            
ATOM   1949    C THR A 264      -2.601   1.302  32.818  2.00  1.00            
ATOM   1950    O THR A 264      -1.665   1.298  33.617  2.00  1.00            
ATOM   1951    N LEU A 265      -2.447   1.010  31.513  1.00  1.00            
ATOM   1952   CA LEU A 265      -1.209   0.511  30.985  1.00  1.00            
ATOM   1953   CB LEU A 265      -1.193   0.413  29.446  1.00  1.00            
ATOM   1954   CG LEU A 265      -2.243  -0.567  28.887  1.00  1.00            
ATOM   1955  CD1 LEU A 265      -2.153  -0.669  27.358  1.00  1.00            
ATOM   1956  CD2 LEU A 265      -2.161  -1.933  29.587  1.00  1.00            
ATOM   1957    C LEU A 265      -0.073   1.401  31.397  1.00  1.00            
ATOM   1958    O LEU A 265      -0.221   2.596  31.651  1.00  1.00            
ATOM   1959    N PRO A 266       1.060   0.765  31.526  1.00  1.00            
ATOM   1960   CA PRO A 266       2.266   1.441  31.934  1.00  1.00            
ATOM   1961   CD PRO A 266       1.036  -0.613  31.996  1.00  1.00            
ATOM   1962   CB PRO A 266       3.220   0.350  32.413  1.00  1.00            
ATOM   1963   CG PRO A 266       2.283  -0.776  32.877  1.00  1.00            
ATOM   1964    C PRO A 266       2.875   2.314  30.889  1.00  1.00            
ATOM   1965    O PRO A 266       2.539   2.182  29.712  1.00  1.00            
ATOM   1966    N ASP A 267       3.768   3.224  31.330  1.00  1.00            
ATOM   1967   CA ASP A 267       4.421   4.145  30.454  1.00  1.00            
ATOM   1968   CB ASP A 267       5.035   5.350  31.188  1.00  1.00            
ATOM   1969   CG ASP A 267       3.898   6.199  31.738  1.00  1.00            
ATOM   1970  OD1 ASP A 267       2.723   5.919  31.382  1.00  1.00            
ATOM   1971  OD2 ASP A 267       4.190   7.142  32.522  1.00  1.00            
ATOM   1972    C ASP A 267       5.540   3.448  29.722  1.00  1.00            
ATOM   1973    O ASP A 267       6.289   2.663  30.303  1.00  1.00            
ATOM   1974    N ILE A 268       5.653   3.717  28.400  4.00  1.00            
ATOM   1975   CA ILE A 268       6.585   3.085  27.496  4.00  1.00            
ATOM   1976   CB ILE A 268       6.187   3.281  26.057  4.00  1.00            
ATOM   1977  CG1 ILE A 268       7.043   2.397  25.136  4.00  1.00            
ATOM   1978  CG2 ILE A 268       6.242   4.782  25.728  4.00  1.00            
ATOM   1979  CD1 ILE A 268       6.505   2.309  23.709  4.00  1.00            
ATOM   1980    C ILE A 268       8.029   3.450  27.608  4.00  1.00            
ATOM   1981    O ILE A 268       8.878   2.566  27.688  4.00  1.00            
ATOM   1982    N SER A 269       8.360   4.750  27.596  4.00  1.00            
ATOM   1983   CA SER A 269       9.741   5.134  27.634  4.00  1.00            
ATOM   1984   CB SER A 269      10.489   4.615  28.874  4.00  1.00            
ATOM   1985   OG SER A 269       9.930   5.178  30.053  4.00  1.00            
ATOM   1986    C SER A 269      10.464   4.661  26.425  4.00  1.00            
ATOM   1987    O SER A 269      10.100   3.687  25.768  4.00  1.00            
ATOM   1988    N PHE A 270      11.516   5.426  26.110  4.00  1.00            
ATOM   1989   CA PHE A 270      12.455   5.210  25.059  4.00  1.00            
ATOM   1990   CB PHE A 270      12.016   5.953  23.781  4.00  1.00            
ATOM   1991   CG PHE A 270      12.949   5.707  22.647  4.00  1.00            
ATOM   1992  CD1 PHE A 270      14.165   6.345  22.583  4.00  1.00            
ATOM   1993  CD2 PHE A 270      12.582   4.862  21.624  4.00  1.00            
ATOM   1994  CE1 PHE A 270      15.017   6.122  21.527  4.00  1.00            
ATOM   1995  CE2 PHE A 270      13.431   4.635  20.567  4.00  1.00            
ATOM   1996   CZ PHE A 270      14.652   5.263  20.518  4.00  1.00            
ATOM   1997    C PHE A 270      13.636   5.939  25.628  4.00  1.00            
ATOM   1998    O PHE A 270      13.463   7.000  26.224  4.00  1.00            
ATOM   1999    N HIS A 271      14.865   5.410  25.502  4.00  1.00            
ATOM   2000   CA HIS A 271      15.950   6.122  26.120  4.00  1.00            
ATOM   2001  ND1 HIS A 271      17.913   6.347  28.964  4.00  1.00            
ATOM   2002   CG HIS A 271      17.970   5.891  27.667  4.00  1.00            
ATOM   2003   CB HIS A 271      16.838   5.197  26.971  4.00  1.00            
ATOM   2004  NE2 HIS A 271      19.949   6.828  28.211  4.00  1.00            
ATOM   2005  CD2 HIS A 271      19.220   6.193  27.221  4.00  1.00            
ATOM   2006  CE1 HIS A 271      19.123   6.898  29.238  4.00  1.00            
ATOM   2007    C HIS A 271      16.808   6.666  25.010  4.00  1.00            
ATOM   2008    O HIS A 271      17.641   5.950  24.457  4.00  1.00            
ATOM   2009    N LEU A 272      16.619   7.953  24.650  4.00  1.00            
ATOM   2010   CA LEU A 272      17.441   8.585  23.649  4.00  1.00            
ATOM   2011   CB LEU A 272      16.794   9.773  22.908  4.00  1.00            
ATOM   2012   CG LEU A 272      16.254  10.902  23.806  4.00  1.00            
ATOM   2013  CD1 LEU A 272      15.714  12.066  22.958  4.00  1.00            
ATOM   2014  CD2 LEU A 272      15.188  10.383  24.783  4.00  1.00            
ATOM   2015    C LEU A 272      18.628   9.091  24.397  4.00  1.00            
ATOM   2016    O LEU A 272      18.748   8.844  25.597  4.00  1.00            
ATOM   2017    N GLY A 273      19.557   9.781  23.706  3.00  1.00            
ATOM   2018   CA GLY A 273      20.726  10.266  24.380  3.00  1.00            
ATOM   2019    C GLY A 273      20.253  11.128  25.503  3.00  1.00            
ATOM   2020    O GLY A 273      19.288  11.878  25.364  3.00  1.00            
ATOM   2021    N GLY A 274      20.937  11.034  26.657  3.00  1.00            
ATOM   2022   CA GLY A 274      20.552  11.817  27.791  3.00  1.00            
ATOM   2023    C GLY A 274      19.308  11.238  28.392  3.00  1.00            
ATOM   2024    O GLY A 274      19.252  10.054  28.724  3.00  1.00            
ATOM   2025    N LYS A 275      18.273  12.085  28.543  4.00  1.00            
ATOM   2026   CA LYS A 275      17.068  11.740  29.242  4.00  1.00            
ATOM   2027   CB LYS A 275      16.207  12.962  29.616  4.00  1.00            
ATOM   2028   CG LYS A 275      15.002  12.615  30.495  4.00  1.00            
ATOM   2029   CD LYS A 275      14.342  13.831  31.147  4.00  1.00            
ATOM   2030   CE LYS A 275      13.140  13.475  32.025  4.00  1.00            
ATOM   2031   NZ LYS A 275      12.563  14.701  32.619  4.00  1.00            
ATOM   2032    C LYS A 275      16.199  10.793  28.482  4.00  1.00            
ATOM   2033    O LYS A 275      16.313  10.642  27.268  4.00  1.00            
ATOM   2034    N GLU A 276      15.317  10.103  29.241  4.00  1.00            
ATOM   2035   CA GLU A 276      14.363   9.161  28.729  4.00  1.00            
ATOM   2036   CB GLU A 276      13.898   8.129  29.770  4.00  1.00            
ATOM   2037   CG GLU A 276      13.193   8.759  30.974  4.00  1.00            
ATOM   2038   CD GLU A 276      12.784   7.644  31.926  4.00  1.00            
ATOM   2039  OE1 GLU A 276      13.060   6.458  31.601  4.00  1.00            
ATOM   2040  OE2 GLU A 276      12.189   7.963  32.989  4.00  1.00            
ATOM   2041    C GLU A 276      13.156   9.909  28.288  4.00  1.00            
ATOM   2042    O GLU A 276      12.875  11.000  28.782  4.00  1.00            
ATOM   2043    N TYR A 277      12.411   9.344  27.318  4.00  1.00            
ATOM   2044   CA TYR A 277      11.212  10.020  26.945  4.00  1.00            
ATOM   2045   CB TYR A 277      11.090  10.371  25.457  4.00  1.00            
ATOM   2046   CG TYR A 277      10.050  11.435  25.424  4.00  1.00            
ATOM   2047  CD1 TYR A 277      10.367  12.678  25.920  4.00  1.00            
ATOM   2048  CD2 TYR A 277       8.790  11.219  24.914  4.00  1.00            
ATOM   2049  CE1 TYR A 277       9.448  13.697  25.915  4.00  1.00            
ATOM   2050  CE2 TYR A 277       7.864  12.237  24.906  4.00  1.00            
ATOM   2051   CZ TYR A 277       8.192  13.476  25.408  4.00  1.00            
ATOM   2052   OH TYR A 277       7.252  14.527  25.405  4.00  1.00            
ATOM   2053    C TYR A 277      10.109   9.094  27.306  4.00  1.00            
ATOM   2054    O TYR A 277      10.126   7.919  26.944  4.00  1.00            
ATOM   2055    N THR A 278       9.120   9.601  28.060  4.00  1.00            
ATOM   2056   CA THR A 278       8.080   8.722  28.482  4.00  1.00            
ATOM   2057   CB THR A 278       7.768   8.821  29.949  4.00  1.00            
ATOM   2058  OG1 THR A 278       6.843   7.810  30.321  4.00  1.00            
ATOM   2059  CG2 THR A 278       7.191  10.214  30.250  4.00  1.00            
ATOM   2060    C THR A 278       6.845   9.057  27.735  4.00  1.00            
ATOM   2061    O THR A 278       6.469  10.220  27.604  4.00  1.00            
ATOM   2062    N LEU A 279       6.203   8.014  27.187  4.00  1.00            
ATOM   2063   CA LEU A 279       4.961   8.214  26.519  4.00  1.00            
ATOM   2064   CB LEU A 279       4.910   7.597  25.116  4.00  1.00            
ATOM   2065   CG LEU A 279       5.939   8.201  24.141  4.00  1.00            
ATOM   2066  CD1 LEU A 279       5.659   9.690  23.879  4.00  1.00            
ATOM   2067  CD2 LEU A 279       7.376   7.935  24.615  4.00  1.00            
ATOM   2068    C LEU A 279       3.957   7.515  27.383  4.00  1.00            
ATOM   2069    O LEU A 279       4.154   6.361  27.759  4.00  1.00            
ATOM   2070    N THR A 280       2.855   8.204  27.739  1.00  1.00            
ATOM   2071   CA THR A 280       1.895   7.625  28.635  1.00  1.00            
ATOM   2072   CB THR A 280       1.133   8.646  29.429  1.00  1.00            
ATOM   2073  OG1 THR A 280       0.354   8.013  30.433  1.00  1.00            
ATOM   2074  CG2 THR A 280       0.227   9.437  28.472  1.00  1.00            
ATOM   2075    C THR A 280       0.904   6.824  27.847  1.00  1.00            
ATOM   2076    O THR A 280       0.966   6.769  26.620  1.00  1.00            
ATOM   2077    N SER A 281      -0.035   6.162  28.559  2.00  1.00            
ATOM   2078   CA SER A 281      -1.044   5.369  27.914  2.00  1.00            
ATOM   2079   CB SER A 281      -2.049   4.742  28.890  2.00  1.00            
ATOM   2080   OG SER A 281      -1.407   3.752  29.677  2.00  1.00            
ATOM   2081    C SER A 281      -1.809   6.294  27.035  2.00  1.00            
ATOM   2082    O SER A 281      -2.079   5.978  25.877  2.00  1.00            
ATOM   2083    N ALA A 282      -2.167   7.483  27.556  2.00  1.00            
ATOM   2084   CA ALA A 282      -2.884   8.374  26.701  2.00  1.00            
ATOM   2085   CB ALA A 282      -3.528   9.558  27.440  2.00  1.00            
ATOM   2086    C ALA A 282      -1.867   8.919  25.768  2.00  1.00            
ATOM   2087    O ALA A 282      -1.101   9.822  26.101  2.00  1.00            
ATOM   2088    N ASP A 283      -1.845   8.350  24.556  2.00  1.00            
ATOM   2089   CA ASP A 283      -0.906   8.731  23.554  2.00  1.00            
ATOM   2090   CB ASP A 283       0.526   8.889  24.093  2.00  1.00            
ATOM   2091   CG ASP A 283       1.371   9.522  22.997  2.00  1.00            
ATOM   2092  OD1 ASP A 283       0.821   9.755  21.887  2.00  1.00            
ATOM   2093  OD2 ASP A 283       2.577   9.778  23.252  2.00  1.00            
ATOM   2094    C ASP A 283      -0.907   7.564  22.621  2.00  1.00            
ATOM   2095    O ASP A 283      -1.358   7.656  21.480  2.00  1.00            
ATOM   2096    N TYR A 284      -0.403   6.415  23.119  2.00  1.00            
ATOM   2097   CA TYR A 284      -0.350   5.204  22.352  2.00  1.00            
ATOM   2098   CB TYR A 284       0.391   4.042  23.037  2.00  1.00            
ATOM   2099   CG TYR A 284       1.857   4.279  22.945  2.00  1.00            
ATOM   2100  CD1 TYR A 284       2.556   3.809  21.857  2.00  1.00            
ATOM   2101  CD2 TYR A 284       2.530   4.961  23.929  2.00  1.00            
ATOM   2102  CE1 TYR A 284       3.911   4.012  21.745  2.00  1.00            
ATOM   2103  CE2 TYR A 284       3.884   5.164  23.820  2.00  1.00            
ATOM   2104   CZ TYR A 284       4.579   4.692  22.732  2.00  1.00            
ATOM   2105   OH TYR A 284       5.969   4.908  22.631  2.00  1.00            
ATOM   2106    C TYR A 284      -1.727   4.691  22.047  2.00  1.00            
ATOM   2107    O TYR A 284      -2.014   4.324  20.908  2.00  1.00            
ATOM   2108    N VAL A 285      -2.628   4.669  23.049  4.00  1.00            
ATOM   2109   CA VAL A 285      -3.903   4.027  22.872  4.00  1.00            
ATOM   2110   CB VAL A 285      -4.578   3.683  24.168  4.00  1.00            
ATOM   2111  CG1 VAL A 285      -3.687   2.693  24.937  4.00  1.00            
ATOM   2112  CG2 VAL A 285      -4.873   4.987  24.930  4.00  1.00            
ATOM   2113    C VAL A 285      -4.856   4.876  22.099  4.00  1.00            
ATOM   2114    O VAL A 285      -4.886   6.097  22.240  4.00  1.00            
ATOM   2115    N PHE A 286      -5.655   4.218  21.229  1.00  1.00            
ATOM   2116   CA PHE A 286      -6.706   4.912  20.548  1.00  1.00            
ATOM   2117   CB PHE A 286      -7.002   4.398  19.130  1.00  1.00            
ATOM   2118   CG PHE A 286      -8.019   5.328  18.565  1.00  1.00            
ATOM   2119  CD1 PHE A 286      -7.639   6.573  18.123  1.00  1.00            
ATOM   2120  CD2 PHE A 286      -9.341   4.960  18.469  1.00  1.00            
ATOM   2121  CE1 PHE A 286      -8.565   7.442  17.599  1.00  1.00            
ATOM   2122  CE2 PHE A 286     -10.271   5.826  17.945  1.00  1.00            
ATOM   2123   CZ PHE A 286      -9.885   7.071  17.510  1.00  1.00            
ATOM   2124    C PHE A 286      -7.898   4.647  21.399  1.00  1.00            
ATOM   2125    O PHE A 286      -8.467   3.556  21.362  1.00  1.00            
ATOM   2126    N GLN A 287      -8.303   5.642  22.210  1.00  1.00            
ATOM   2127   CA GLN A 287      -9.410   5.393  23.077  1.00  1.00            
ATOM   2128   CB GLN A 287      -9.394   6.257  24.350  1.00  1.00            
ATOM   2129   CG GLN A 287     -10.574   5.996  25.286  1.00  1.00            
ATOM   2130   CD GLN A 287     -10.346   6.804  26.554  1.00  1.00            
ATOM   2131  OE1 GLN A 287      -9.269   7.359  26.765  1.00  1.00            
ATOM   2132  NE2 GLN A 287     -11.385   6.870  27.429  1.00  1.00            
ATOM   2133    C GLN A 287     -10.633   5.722  22.298  1.00  1.00            
ATOM   2134    O GLN A 287     -11.158   6.832  22.374  1.00  1.00            
ATOM   2135    N GLU A 288     -11.115   4.746  21.508  1.00  1.00            
ATOM   2136   CA GLU A 288     -12.302   4.978  20.750  1.00  1.00            
ATOM   2137   CB GLU A 288     -12.680   3.793  19.847  1.00  1.00            
ATOM   2138   CG GLU A 288     -12.911   2.487  20.608  1.00  1.00            
ATOM   2139   CD GLU A 288     -13.276   1.418  19.588  1.00  1.00            
ATOM   2140  OE1 GLU A 288     -14.334   1.574  18.922  1.00  1.00            
ATOM   2141  OE2 GLU A 288     -12.501   0.434  19.457  1.00  1.00            
ATOM   2142    C GLU A 288     -13.388   5.163  21.748  1.00  1.00            
ATOM   2143    O GLU A 288     -14.197   6.083  21.644  1.00  1.00            
ATOM   2144    N SER A 289     -13.415   4.284  22.768  1.00  1.00            
ATOM   2145   CA SER A 289     -14.415   4.425  23.776  1.00  1.00            
ATOM   2146   CB SER A 289     -15.757   3.767  23.409  1.00  1.00            
ATOM   2147   OG SER A 289     -15.580   2.381  23.167  1.00  1.00            
ATOM   2148    C SER A 289     -13.909   3.812  25.040  1.00  1.00            
ATOM   2149    O SER A 289     -13.019   2.962  25.024  1.00  1.00            
ATOM   2150    N TYR A 290     -14.467   4.261  26.180  1.00  1.00            
ATOM   2151   CA TYR A 290     -14.059   3.769  27.463  1.00  1.00            
ATOM   2152   CB TYR A 290     -14.862   4.486  28.564  1.00  1.00            
ATOM   2153   CG TYR A 290     -14.294   4.238  29.917  1.00  1.00            
ATOM   2154  CD1 TYR A 290     -13.155   4.897  30.318  1.00  1.00            
ATOM   2155  CD2 TYR A 290     -14.914   3.380  30.794  1.00  1.00            
ATOM   2156  CE1 TYR A 290     -12.626   4.690  31.569  1.00  1.00            
ATOM   2157  CE2 TYR A 290     -14.391   3.169  32.048  1.00  1.00            
ATOM   2158   CZ TYR A 290     -13.245   3.823  32.436  1.00  1.00            
ATOM   2159   OH TYR A 290     -12.709   3.605  33.722  1.00  1.00            
ATOM   2160    C TYR A 290     -14.401   2.309  27.468  1.00  1.00            
ATOM   2161    O TYR A 290     -13.541   1.471  27.731  1.00  1.00            
ATOM   2162    N SER A 291     -15.677   1.968  27.169  1.00  1.00            
ATOM   2163   CA SER A 291     -16.027   0.599  26.902  1.00  1.00            
ATOM   2164   CB SER A 291     -14.981  -0.150  26.056  1.00  1.00            
ATOM   2165   OG SER A 291     -14.854   0.450  24.777  1.00  1.00            
ATOM   2166    C SER A 291     -16.277  -0.255  28.100  1.00  1.00            
ATOM   2167    O SER A 291     -17.288  -0.127  28.788  1.00  1.00            
ATOM   2168    N SER A 292     -15.305  -1.159  28.360  3.00  1.00            
ATOM   2169   CA SER A 292     -15.452  -2.266  29.261  3.00  1.00            
ATOM   2170   CB SER A 292     -16.183  -1.905  30.566  3.00  1.00            
ATOM   2171   OG SER A 292     -16.287  -3.050  31.400  3.00  1.00            
ATOM   2172    C SER A 292     -16.283  -3.242  28.501  3.00  1.00            
ATOM   2173    O SER A 292     -16.866  -4.174  29.050  3.00  1.00            
ATOM   2174    N LYS A 293     -16.311  -3.019  27.172  3.00  1.00            
ATOM   2175   CA LYS A 293     -16.994  -3.825  26.206  3.00  1.00            
ATOM   2176   CB LYS A 293     -18.253  -3.144  25.649  3.00  1.00            
ATOM   2177   CG LYS A 293     -19.003  -3.985  24.615  3.00  1.00            
ATOM   2178   CD LYS A 293     -20.378  -3.417  24.256  3.00  1.00            
ATOM   2179   CE LYS A 293     -21.105  -4.208  23.168  3.00  1.00            
ATOM   2180   NZ LYS A 293     -22.421  -3.590  22.887  3.00  1.00            
ATOM   2181    C LYS A 293     -16.035  -3.970  25.062  3.00  1.00            
ATOM   2182    O LYS A 293     -15.252  -4.916  25.002  3.00  1.00            
ATOM   2183    N LYS A 294     -16.073  -2.997  24.128  1.00  1.00            
ATOM   2184   CA LYS A 294     -15.277  -3.024  22.933  1.00  1.00            
ATOM   2185   CB LYS A 294     -15.722  -2.009  21.864  1.00  1.00            
ATOM   2186   CG LYS A 294     -15.648  -0.547  22.299  1.00  1.00            
ATOM   2187   CD LYS A 294     -15.871   0.431  21.144  1.00  1.00            
ATOM   2188   CE LYS A 294     -17.276   0.344  20.543  1.00  1.00            
ATOM   2189   NZ LYS A 294     -17.420   1.317  19.439  1.00  1.00            
ATOM   2190    C LYS A 294     -13.838  -2.825  23.230  1.00  1.00            
ATOM   2191    O LYS A 294     -13.456  -2.329  24.288  1.00  1.00            
ATOM   2192    N LEU A 295     -13.002  -3.253  22.265  4.00  1.00            
ATOM   2193   CA LEU A 295     -11.588  -3.214  22.442  4.00  1.00            
ATOM   2194   CB LEU A 295     -10.865  -4.497  21.997  4.00  1.00            
ATOM   2195   CG LEU A 295     -11.203  -5.723  22.865  4.00  1.00            
ATOM   2196  CD1 LEU A 295     -12.688  -6.098  22.751  4.00  1.00            
ATOM   2197  CD2 LEU A 295     -10.262  -6.899  22.561  4.00  1.00            
ATOM   2198    C LEU A 295     -10.975  -2.078  21.701  4.00  1.00            
ATOM   2199    O LEU A 295     -11.558  -1.523  20.771  4.00  1.00            
ATOM   2200    N CYS A 296      -9.754  -1.701  22.137  4.00  1.00            
ATOM   2201   CA CYS A 296      -9.029  -0.625  21.533  4.00  1.00            
ATOM   2202   CB CYS A 296      -8.464   0.390  22.542  4.00  1.00            
ATOM   2203   SG CYS A 296      -7.222  -0.340  23.651  4.00  1.00            
ATOM   2204    C CYS A 296      -7.881  -1.197  20.792  4.00  1.00            
ATOM   2205    O CYS A 296      -7.537  -2.367  20.943  4.00  1.00            
ATOM   2206    N THR A 297      -7.276  -0.360  19.935  4.00  1.00            
ATOM   2207   CA THR A 297      -6.153  -0.805  19.184  4.00  1.00            
ATOM   2208   CB THR A 297      -6.354  -0.697  17.704  4.00  1.00            
ATOM   2209  OG1 THR A 297      -6.534   0.661  17.332  4.00  1.00            
ATOM   2210  CG2 THR A 297      -7.599  -1.517  17.322  4.00  1.00            
ATOM   2211    C THR A 297      -5.015   0.088  19.554  4.00  1.00            
ATOM   2212    O THR A 297      -5.219   1.253  19.893  4.00  1.00            
ATOM   2213    N LEU A 298      -3.777  -0.443  19.525  4.00  1.00            
ATOM   2214   CA LEU A 298      -2.668   0.395  19.873  4.00  1.00            
ATOM   2215   CB LEU A 298      -1.672  -0.223  20.868  4.00  1.00            
ATOM   2216   CG LEU A 298      -2.286  -0.402  22.270  4.00  1.00            
ATOM   2217  CD1 LEU A 298      -1.223  -0.769  23.317  4.00  1.00            
ATOM   2218  CD2 LEU A 298      -3.110   0.830  22.674  4.00  1.00            
ATOM   2219    C LEU A 298      -1.946   0.777  18.615  4.00  1.00            
ATOM   2220    O LEU A 298      -1.952   0.043  17.628  4.00  1.00            
ATOM   2221    N ALA A 299      -1.313   1.968  18.634  1.00  1.00            
ATOM   2222   CA ALA A 299      -0.637   2.540  17.501  1.00  1.00            
ATOM   2223   CB ALA A 299      -0.044   3.927  17.800  1.00  1.00            
ATOM   2224    C ALA A 299       0.503   1.650  17.081  1.00  1.00            
ATOM   2225    O ALA A 299       0.730   1.444  15.889  1.00  1.00            
ATOM   2226    N ILE A 300       1.231   1.077  18.059  4.00  1.00            
ATOM   2227   CA ILE A 300       2.432   0.312  17.837  4.00  1.00            
ATOM   2228   CB ILE A 300       3.028  -0.259  19.082  4.00  1.00            
ATOM   2229  CG1 ILE A 300       4.440  -0.803  18.808  4.00  1.00            
ATOM   2230  CG2 ILE A 300       2.043  -1.308  19.605  4.00  1.00            
ATOM   2231  CD1 ILE A 300       5.226  -1.136  20.076  4.00  1.00            
ATOM   2232    C ILE A 300       2.256  -0.805  16.875  4.00  1.00            
ATOM   2233    O ILE A 300       1.183  -1.394  16.752  4.00  1.00            
ATOM   2234    N HIS A 301       3.346  -1.095  16.133  4.00  1.00            
ATOM   2235   CA HIS A 301       3.294  -2.129  15.151  4.00  1.00            
ATOM   2236  ND1 HIS A 301       1.881  -3.499  12.490  4.00  1.00            
ATOM   2237   CG HIS A 301       2.908  -2.598  12.660  4.00  1.00            
ATOM   2238   CB HIS A 301       2.973  -1.569  13.750  4.00  1.00            
ATOM   2239  NE2 HIS A 301       3.350  -3.897  10.869  4.00  1.00            
ATOM   2240  CD2 HIS A 301       3.795  -2.856  11.663  4.00  1.00            
ATOM   2241  CE1 HIS A 301       2.196  -4.251  11.405  4.00  1.00            
ATOM   2242    C HIS A 301       4.563  -2.865  15.068  4.00  1.00            
ATOM   2243    O HIS A 301       5.626  -2.387  15.462  4.00  1.00            
ATOM   2244    N ALA A 302       4.448  -4.095  14.552  4.00  1.00            
ATOM   2245   CA ALA A 302       5.627  -4.850  14.373  4.00  1.00            
ATOM   2246   CB ALA A 302       5.479  -6.326  14.783  4.00  1.00            
ATOM   2247    C ALA A 302       5.951  -4.828  12.928  4.00  1.00            
ATOM   2248    O ALA A 302       5.255  -5.423  12.105  4.00  1.00            
ATOM   2249    N MET A 303       7.030  -4.112  12.585  1.00  1.00            
ATOM   2250   CA MET A 303       7.492  -4.131  11.240  1.00  1.00            
ATOM   2251   CB MET A 303       7.279  -2.853  10.409  1.00  1.00            
ATOM   2252   CG MET A 303       5.971  -2.865   9.620  1.00  1.00            
ATOM   2253   SD MET A 303       6.069  -3.780   8.046  1.00  1.00            
ATOM   2254   CE MET A 303       6.576  -5.384   8.733  1.00  1.00            
ATOM   2255    C MET A 303       8.934  -4.420  11.268  1.00  1.00            
ATOM   2256    O MET A 303       9.689  -3.894  12.085  1.00  1.00            
ATOM   2257    N ASP A 304       9.342  -5.312  10.359  1.00  1.00            
ATOM   2258   CA ASP A 304      10.717  -5.636  10.291  1.00  1.00            
ATOM   2259   CB ASP A 304      10.971  -7.116   9.961  1.00  1.00            
ATOM   2260   CG ASP A 304      10.468  -7.946  11.134  1.00  1.00            
ATOM   2261  OD1 ASP A 304      10.148  -7.339  12.192  1.00  1.00            
ATOM   2262  OD2 ASP A 304      10.398  -9.196  10.992  1.00  1.00            
ATOM   2263    C ASP A 304      11.269  -4.827   9.183  1.00  1.00            
ATOM   2264    O ASP A 304      10.954  -5.032   8.011  1.00  1.00            
ATOM   2265    N ILE A 305      12.108  -3.856   9.552  1.00  1.00            
ATOM   2266   CA ILE A 305      12.709  -3.005   8.587  1.00  1.00            
ATOM   2267   CB ILE A 305      13.220  -1.729   9.176  1.00  1.00            
ATOM   2268  CG1 ILE A 305      12.087  -0.926   9.845  1.00  1.00            
ATOM   2269  CG2 ILE A 305      13.869  -0.952   8.027  1.00  1.00            
ATOM   2270  CD1 ILE A 305      11.453  -1.579  11.072  1.00  1.00            
ATOM   2271    C ILE A 305      13.845  -3.804   8.017  1.00  1.00            
ATOM   2272    O ILE A 305      14.473  -4.605   8.706  1.00  1.00            
ATOM   2273    N PRO A 306      14.081  -3.626   6.748  1.00  1.00            
ATOM   2274   CA PRO A 306      15.119  -4.311   6.022  1.00  1.00            
ATOM   2275   CD PRO A 306      13.120  -2.978   5.874  1.00  1.00            
ATOM   2276   CB PRO A 306      14.829  -4.051   4.543  1.00  1.00            
ATOM   2277   CG PRO A 306      13.862  -2.850   4.537  1.00  1.00            
ATOM   2278    C PRO A 306      16.499  -3.884   6.434  1.00  1.00            
ATOM   2279    O PRO A 306      16.653  -2.936   7.202  1.00  1.00            
ATOM   2280    N PRO A 307      17.470  -4.609   5.940  3.00  1.00            
ATOM   2281   CA PRO A 307      18.860  -4.444   6.280  3.00  1.00            
ATOM   2282   CD PRO A 307      17.197  -5.940   5.418  3.00  1.00            
ATOM   2283   CB PRO A 307      19.593  -5.598   5.601  3.00  1.00            
ATOM   2284   CG PRO A 307      18.530  -6.706   5.514  3.00  1.00            
ATOM   2285    C PRO A 307      19.589  -3.146   6.147  3.00  1.00            
ATOM   2286    O PRO A 307      20.245  -2.808   7.133  3.00  1.00            
ATOM   2287    N PRO A 308      19.546  -2.421   5.059  3.00  1.00            
ATOM   2288   CA PRO A 308      20.272  -1.179   4.972  3.00  1.00            
ATOM   2289   CD PRO A 308      18.388  -2.431   4.180  3.00  1.00            
ATOM   2290   CB PRO A 308      19.820  -0.541   3.663  3.00  1.00            
ATOM   2291   CG PRO A 308      18.369  -1.032   3.535  3.00  1.00            
ATOM   2292    C PRO A 308      20.008  -0.285   6.129  3.00  1.00            
ATOM   2293    O PRO A 308      20.945   0.046   6.855  3.00  1.00            
ATOM   2294    N THR A 309      18.743   0.117   6.318  3.00  1.00            
ATOM   2295   CA THR A 309      18.451   0.921   7.456  3.00  1.00            
ATOM   2296   CB THR A 309      17.083   1.524   7.397  3.00  1.00            
ATOM   2297  OG1 THR A 309      16.112   0.499   7.304  3.00  1.00            
ATOM   2298  CG2 THR A 309      16.996   2.440   6.164  3.00  1.00            
ATOM   2299    C THR A 309      18.550   0.062   8.657  3.00  1.00            
ATOM   2300    O THR A 309      19.213   0.413   9.633  3.00  1.00            
ATOM   2301    N GLY A 310      17.899  -1.115   8.611  1.00  1.00            
ATOM   2302   CA GLY A 310      18.087  -1.958   9.740  1.00  1.00            
ATOM   2303    C GLY A 310      16.872  -2.699  10.129  1.00  1.00            
ATOM   2304    O GLY A 310      15.783  -2.606   9.573  1.00  1.00            
ATOM   2305    N PRO A 311      17.182  -3.485  11.122  1.00  1.00            
ATOM   2306   CA PRO A 311      16.266  -4.292  11.870  1.00  1.00            
ATOM   2307   CD PRO A 311      18.566  -3.853  11.367  1.00  1.00            
ATOM   2308   CB PRO A 311      17.120  -5.310  12.629  1.00  1.00            
ATOM   2309   CG PRO A 311      18.523  -4.683  12.657  1.00  1.00            
ATOM   2310    C PRO A 311      15.542  -3.352  12.784  1.00  1.00            
ATOM   2311    O PRO A 311      14.642  -3.761  13.516  1.00  1.00            
ATOM   2312    N THR A 312      15.950  -2.079  12.707  1.00  1.00            
ATOM   2313   CA THR A 312      15.661  -0.942  13.516  1.00  1.00            
ATOM   2314   CB THR A 312      16.332   0.273  12.911  1.00  1.00            
ATOM   2315  OG1 THR A 312      17.728   0.036  12.815  1.00  1.00            
ATOM   2316  CG2 THR A 312      16.082   1.546  13.735  1.00  1.00            
ATOM   2317    C THR A 312      14.229  -0.637  13.723  1.00  1.00            
ATOM   2318    O THR A 312      13.344  -0.972  12.942  1.00  1.00            
ATOM   2319    N TRP A 313      14.026   0.019  14.877  4.00  1.00            
ATOM   2320   CA TRP A 313      12.819   0.541  15.412  4.00  1.00            
ATOM   2321   CB TRP A 313      12.999   0.876  16.902  4.00  1.00            
ATOM   2322   CG TRP A 313      11.810   1.416  17.654  4.00  1.00            
ATOM   2323  CD2 TRP A 313      11.055   0.635  18.594  4.00  1.00            
ATOM   2324  CD1 TRP A 313      11.295   2.679  17.698  4.00  1.00            
ATOM   2325  NE1 TRP A 313      10.264   2.733  18.606  4.00  1.00            
ATOM   2326  CE2 TRP A 313      10.109   1.482  19.167  4.00  1.00            
ATOM   2327  CE3 TRP A 313      11.159  -0.675  18.962  4.00  1.00            
ATOM   2328  CZ2 TRP A 313       9.249   1.027  20.126  4.00  1.00            
ATOM   2329  CZ3 TRP A 313      10.276  -1.135  19.913  4.00  1.00            
ATOM   2330  CH2 TRP A 313       9.338  -0.299  20.484  4.00  1.00            
ATOM   2331    C TRP A 313      12.558   1.810  14.716  4.00  1.00            
ATOM   2332    O TRP A 313      13.479   2.535  14.342  4.00  1.00            
ATOM   2333    N ALA A 314      11.274   2.105  14.498  4.00  1.00            
ATOM   2334   CA ALA A 314      11.025   3.355  13.885  4.00  1.00            
ATOM   2335   CB ALA A 314      10.387   3.247  12.490  4.00  1.00            
ATOM   2336    C ALA A 314      10.059   4.089  14.759  4.00  1.00            
ATOM   2337    O ALA A 314       9.104   3.508  15.271  4.00  1.00            
ATOM   2338    N LEU A 315      10.303   5.397  14.966  4.00  1.00            
ATOM   2339   CA LEU A 315       9.408   6.202  15.745  4.00  1.00            
ATOM   2340   CB LEU A 315      10.128   7.250  16.612  4.00  1.00            
ATOM   2341   CG LEU A 315      11.080   6.666  17.671  4.00  1.00            
ATOM   2342  CD1 LEU A 315      11.752   7.783  18.486  4.00  1.00            
ATOM   2343  CD2 LEU A 315      10.364   5.637  18.560  4.00  1.00            
ATOM   2344    C LEU A 315       8.652   6.978  14.751  4.00  1.00            
ATOM   2345    O LEU A 315       9.220   7.762  13.997  4.00  1.00            
ATOM   2346    N GLY A 316       7.335   6.786  14.716  1.00  1.00            
ATOM   2347   CA GLY A 316       6.651   7.506  13.706  1.00  1.00            
ATOM   2348    C GLY A 316       5.925   8.657  14.338  1.00  1.00            
ATOM   2349    O GLY A 316       6.444   9.345  15.216  1.00  1.00            
ATOM   2350    N ALA A 317       4.679   8.872  13.872  2.00  1.00            
ATOM   2351   CA ALA A 317       3.812   9.964  14.221  2.00  1.00            
ATOM   2352   CB ALA A 317       2.512   9.966  13.396  2.00  1.00            
ATOM   2353    C ALA A 317       3.408   9.979  15.672  2.00  1.00            
ATOM   2354    O ALA A 317       3.313  11.054  16.264  2.00  1.00            
ATOM   2355    N THR A 318       3.143   8.818  16.301  2.00  1.00            
ATOM   2356   CA THR A 318       2.646   8.856  17.656  2.00  1.00            
ATOM   2357   CB THR A 318       2.384   7.489  18.224  2.00  1.00            
ATOM   2358  OG1 THR A 318       1.793   7.603  19.511  2.00  1.00            
ATOM   2359  CG2 THR A 318       3.702   6.702  18.301  2.00  1.00            
ATOM   2360    C THR A 318       3.652   9.558  18.533  2.00  1.00            
ATOM   2361    O THR A 318       3.287  10.412  19.339  2.00  1.00            
ATOM   2362    N PHE A 319       4.952   9.232  18.383  2.00  1.00            
ATOM   2363   CA PHE A 319       6.004   9.782  19.201  2.00  1.00            
ATOM   2364   CB PHE A 319       7.334   9.043  18.959  2.00  1.00            
ATOM   2365   CG PHE A 319       8.279   9.330  20.076  2.00  1.00            
ATOM   2366  CD1 PHE A 319       8.032   8.840  21.339  2.00  1.00            
ATOM   2367  CD2 PHE A 319       9.432  10.045  19.864  2.00  1.00            
ATOM   2368  CE1 PHE A 319       8.904   9.090  22.372  2.00  1.00            
ATOM   2369  CE2 PHE A 319      10.310  10.300  20.891  2.00  1.00            
ATOM   2370   CZ PHE A 319      10.043   9.825  22.152  2.00  1.00            
ATOM   2371    C PHE A 319       6.169  11.239  18.922  2.00  1.00            
ATOM   2372    O PHE A 319       6.319  12.044  19.838  2.00  1.00            
ATOM   2373    N ILE A 320       6.111  11.611  17.636  2.00  1.00            
ATOM   2374   CA ILE A 320       6.349  12.961  17.226  2.00  1.00            
ATOM   2375   CB ILE A 320       6.377  13.151  15.733  2.00  1.00            
ATOM   2376  CG1 ILE A 320       5.015  12.847  15.095  2.00  1.00            
ATOM   2377  CG2 ILE A 320       7.522  12.288  15.178  2.00  1.00            
ATOM   2378  CD1 ILE A 320       4.927  13.251  13.624  2.00  1.00            
ATOM   2379    C ILE A 320       5.329  13.865  17.807  2.00  1.00            
ATOM   2380    O ILE A 320       5.616  15.030  18.072  2.00  1.00            
ATOM   2381    N ARG A 321       4.095  13.373  17.982  3.00  1.00            
ATOM   2382   CA ARG A 321       3.095  14.234  18.528  3.00  1.00            
ATOM   2383   CB ARG A 321       1.766  13.501  18.778  3.00  1.00            
ATOM   2384   CG ARG A 321       0.669  14.395  19.361  3.00  1.00            
ATOM   2385   CD ARG A 321      -0.594  13.628  19.762  3.00  1.00            
ATOM   2386   NE ARG A 321      -0.355  13.041  21.111  3.00  1.00            
ATOM   2387   CZ ARG A 321      -1.283  12.208  21.668  3.00  1.00            
ATOM   2388  NH1 ARG A 321      -2.414  11.885  20.976  3.00  1.00            
ATOM   2389  NH2 ARG A 321      -1.079  11.698  22.918  3.00  1.00            
ATOM   2390    C ARG A 321       3.587  14.718  19.864  3.00  1.00            
ATOM   2391    O ARG A 321       3.517  15.910  20.159  3.00  1.00            
ATOM   2392    N LYS A 322       4.121  13.807  20.700  3.00  1.00            
ATOM   2393   CA LYS A 322       4.598  14.184  22.001  3.00  1.00            
ATOM   2394   CB LYS A 322       4.870  12.983  22.924  3.00  1.00            
ATOM   2395   CG LYS A 322       4.921  13.396  24.395  3.00  1.00            
ATOM   2396   CD LYS A 322       4.735  12.246  25.387  3.00  1.00            
ATOM   2397   CE LYS A 322       4.736  12.710  26.845  3.00  1.00            
ATOM   2398   NZ LYS A 322       4.179  11.652  27.717  3.00  1.00            
ATOM   2399    C LYS A 322       5.834  15.019  21.902  3.00  1.00            
ATOM   2400    O LYS A 322       5.989  15.974  22.661  3.00  1.00            
ATOM   2401    N PHE A 323       6.748  14.720  20.956  4.00  1.00            
ATOM   2402   CA PHE A 323       7.968  15.466  21.048  4.00  1.00            
ATOM   2403   CB PHE A 323       9.207  14.585  21.240  4.00  1.00            
ATOM   2404   CG PHE A 323       9.600  13.970  19.942  4.00  1.00            
ATOM   2405  CD1 PHE A 323       8.855  12.974  19.356  4.00  1.00            
ATOM   2406  CD2 PHE A 323      10.724  14.425  19.292  4.00  1.00            
ATOM   2407  CE1 PHE A 323       9.241  12.429  18.154  4.00  1.00            
ATOM   2408  CE2 PHE A 323      11.116  13.881  18.092  4.00  1.00            
ATOM   2409   CZ PHE A 323      10.374  12.877  17.522  4.00  1.00            
ATOM   2410    C PHE A 323       8.213  16.280  19.809  4.00  1.00            
ATOM   2411    O PHE A 323       7.918  15.859  18.694  4.00  1.00            
ATOM   2412    N TYR A 324       8.797  17.482  19.996  4.00  1.00            
ATOM   2413   CA TYR A 324       9.122  18.384  18.923  4.00  1.00            
ATOM   2414   CB TYR A 324       9.545  19.769  19.442  4.00  1.00            
ATOM   2415   CG TYR A 324       9.609  20.726  18.304  4.00  1.00            
ATOM   2416  CD1 TYR A 324       8.466  21.365  17.884  4.00  1.00            
ATOM   2417  CD2 TYR A 324      10.798  20.992  17.665  4.00  1.00            
ATOM   2418  CE1 TYR A 324       8.503  22.258  16.841  4.00  1.00            
ATOM   2419  CE2 TYR A 324      10.843  21.885  16.620  4.00  1.00            
ATOM   2420   CZ TYR A 324       9.694  22.518  16.208  4.00  1.00            
ATOM   2421   OH TYR A 324       9.734  23.435  15.137  4.00  1.00            
ATOM   2422    C TYR A 324      10.278  17.777  18.236  4.00  1.00            
ATOM   2423    O TYR A 324      11.210  17.288  18.874  4.00  1.00            
ATOM   2424    N THR A 325      10.240  17.767  16.899  4.00  1.00            
ATOM   2425   CA THR A 325      11.319  17.114  16.248  4.00  1.00            
ATOM   2426   CB THR A 325      10.883  16.137  15.199  4.00  1.00            
ATOM   2427  OG1 THR A 325      10.321  16.835  14.100  4.00  1.00            
ATOM   2428  CG2 THR A 325       9.820  15.204  15.800  4.00  1.00            
ATOM   2429    C THR A 325      12.113  18.145  15.512  4.00  1.00            
ATOM   2430    O THR A 325      11.557  19.101  14.973  4.00  1.00            
ATOM   2431    N GLU A 326      13.453  17.985  15.490  4.00  1.00            
ATOM   2432   CA GLU A 326      14.267  18.907  14.753  4.00  1.00            
ATOM   2433   CB GLU A 326      15.078  19.861  15.647  4.00  1.00            
ATOM   2434   CG GLU A 326      15.791  20.967  14.868  4.00  1.00            
ATOM   2435   CD GLU A 326      16.419  21.917  15.878  4.00  1.00            
ATOM   2436  OE1 GLU A 326      16.294  21.645  17.102  4.00  1.00            
ATOM   2437  OE2 GLU A 326      17.029  22.927  15.439  4.00  1.00            
ATOM   2438    C GLU A 326      15.232  18.107  13.942  4.00  1.00            
ATOM   2439    O GLU A 326      15.914  17.222  14.457  4.00  1.00            
ATOM   2440    N PHE A 327      15.292  18.394  12.630  4.00  1.00            
ATOM   2441   CA PHE A 327      16.220  17.734  11.761  4.00  1.00            
ATOM   2442   CB PHE A 327      15.601  17.378  10.398  4.00  1.00            
ATOM   2443   CG PHE A 327      16.666  16.887   9.475  4.00  1.00            
ATOM   2444  CD1 PHE A 327      17.378  17.777   8.702  4.00  1.00            
ATOM   2445  CD2 PHE A 327      16.948  15.546   9.366  4.00  1.00            
ATOM   2446  CE1 PHE A 327      18.360  17.344   7.843  4.00  1.00            
ATOM   2447  CE2 PHE A 327      17.928  15.106   8.507  4.00  1.00            
ATOM   2448   CZ PHE A 327      18.636  16.003   7.744  4.00  1.00            
ATOM   2449    C PHE A 327      17.281  18.733  11.489  4.00  1.00            
ATOM   2450    O PHE A 327      17.063  19.694  10.753  4.00  1.00            
ATOM   2451    N ASP A 328      18.471  18.530  12.071  4.00  1.00            
ATOM   2452   CA ASP A 328      19.491  19.493  11.825  4.00  1.00            
ATOM   2453   CB ASP A 328      20.217  19.935  13.108  4.00  1.00            
ATOM   2454   CG ASP A 328      20.992  21.209  12.813  4.00  1.00            
ATOM   2455  OD1 ASP A 328      21.335  21.436  11.622  4.00  1.00            
ATOM   2456  OD2 ASP A 328      21.245  21.979  13.778  4.00  1.00            
ATOM   2457    C ASP A 328      20.493  18.834  10.921  4.00  1.00            
ATOM   2458    O ASP A 328      21.341  18.068  11.371  4.00  1.00            
ATOM   2459    N ARG A 329      20.389  19.089   9.601  3.00  1.00            
ATOM   2460   CA ARG A 329      21.298  18.552   8.622  3.00  1.00            
ATOM   2461   CB ARG A 329      20.860  18.851   7.179  3.00  1.00            
ATOM   2462   CG ARG A 329      21.785  18.243   6.125  3.00  1.00            
ATOM   2463   CD ARG A 329      21.376  18.579   4.689  3.00  1.00            
ATOM   2464   NE ARG A 329      21.814  19.978   4.421  3.00  1.00            
ATOM   2465   CZ ARG A 329      23.085  20.218   3.986  3.00  1.00            
ATOM   2466  NH1 ARG A 329      23.943  19.177   3.781  3.00  1.00            
ATOM   2467  NH2 ARG A 329      23.498  21.498   3.755  3.00  1.00            
ATOM   2468    C ARG A 329      22.628  19.216   8.837  3.00  1.00            
ATOM   2469    O ARG A 329      23.666  18.599   8.605  3.00  1.00            
ATOM   2470    N ARG A 330      22.627  20.494   9.295  3.00  1.00            
ATOM   2471   CA ARG A 330      23.851  21.249   9.402  3.00  1.00            
ATOM   2472   CB ARG A 330      23.667  22.617  10.081  3.00  1.00            
ATOM   2473   CG ARG A 330      22.840  23.607   9.259  3.00  1.00            
ATOM   2474   CD ARG A 330      22.798  25.014   9.860  3.00  1.00            
ATOM   2475   NE ARG A 330      24.143  25.625   9.662  3.00  1.00            
ATOM   2476   CZ ARG A 330      25.107  25.484  10.619  3.00  1.00            
ATOM   2477  NH1 ARG A 330      24.839  24.789  11.762  3.00  1.00            
ATOM   2478  NH2 ARG A 330      26.339  26.040  10.432  3.00  1.00            
ATOM   2479    C ARG A 330      24.826  20.479  10.219  3.00  1.00            
ATOM   2480    O ARG A 330      25.905  20.126   9.744  3.00  1.00            
ATOM   2481    N ASN A 331      24.467  20.175  11.472  3.00  1.00            
ATOM   2482   CA ASN A 331      25.274  19.262  12.209  3.00  1.00            
ATOM   2483   CB ASN A 331      25.748  19.776  13.590  3.00  1.00            
ATOM   2484   CG ASN A 331      24.564  20.175  14.460  3.00  1.00            
ATOM   2485  OD1 ASN A 331      24.353  19.618  15.536  3.00  1.00            
ATOM   2486  ND2 ASN A 331      23.773  21.172  13.984  3.00  1.00            
ATOM   2487    C ASN A 331      24.325  18.119  12.347  3.00  1.00            
ATOM   2488    O ASN A 331      23.283  18.265  12.982  3.00  1.00            
ATOM   2489    N ASN A 332      24.653  16.965  11.723  3.00  1.00            
ATOM   2490   CA ASN A 332      23.729  15.865  11.636  3.00  1.00            
ATOM   2491   CB ASN A 332      24.355  14.589  11.048  3.00  1.00            
ATOM   2492   CG ASN A 332      24.738  14.881   9.606  3.00  1.00            
ATOM   2493  OD1 ASN A 332      23.974  15.492   8.858  3.00  1.00            
ATOM   2494  ND2 ASN A 332      25.960  14.442   9.202  3.00  1.00            
ATOM   2495    C ASN A 332      23.267  15.544  13.010  3.00  1.00            
ATOM   2496    O ASN A 332      23.991  14.956  13.811  3.00  1.00            
ATOM   2497    N ARG A 333      22.023  15.959  13.315  4.00  1.00            
ATOM   2498   CA ARG A 333      21.548  15.734  14.638  4.00  1.00            
ATOM   2499   CB ARG A 333      21.993  16.853  15.593  4.00  1.00            
ATOM   2500   CG ARG A 333      21.662  16.623  17.066  4.00  1.00            
ATOM   2501   CD ARG A 333      22.112  17.788  17.949  4.00  1.00            
ATOM   2502   NE ARG A 333      23.596  17.889  17.854  4.00  1.00            
ATOM   2503   CZ ARG A 333      24.236  18.986  18.357  4.00  1.00            
ATOM   2504  NH1 ARG A 333      23.517  19.983  18.950  4.00  1.00            
ATOM   2505  NH2 ARG A 333      25.595  19.087  18.266  4.00  1.00            
ATOM   2506    C ARG A 333      20.051  15.716  14.621  4.00  1.00            
ATOM   2507    O ARG A 333      19.418  16.504  13.920  4.00  1.00            
ATOM   2508    N ILE A 334      19.447  14.784  15.388  4.00  1.00            
ATOM   2509   CA ILE A 334      18.022  14.787  15.559  4.00  1.00            
ATOM   2510   CB ILE A 334      17.357  13.448  15.381  4.00  1.00            
ATOM   2511  CG1 ILE A 334      15.867  13.528  15.767  4.00  1.00            
ATOM   2512  CG2 ILE A 334      18.155  12.389  16.148  4.00  1.00            
ATOM   2513  CD1 ILE A 334      15.020  14.454  14.896  4.00  1.00            
ATOM   2514    C ILE A 334      17.797  15.266  16.948  4.00  1.00            
ATOM   2515    O ILE A 334      18.009  14.538  17.917  4.00  1.00            
ATOM   2516    N GLY A 335      17.369  16.536  17.068  4.00  1.00            
ATOM   2517   CA GLY A 335      17.130  17.102  18.356  4.00  1.00            
ATOM   2518    C GLY A 335      15.790  16.612  18.747  4.00  1.00            
ATOM   2519    O GLY A 335      15.150  15.847  18.027  4.00  1.00            
ATOM   2520    N PHE A 336      15.337  17.054  19.921  4.00  1.00            
ATOM   2521   CA PHE A 336      14.106  16.579  20.448  4.00  1.00            
ATOM   2522   CB PHE A 336      14.425  15.354  21.327  4.00  1.00            
ATOM   2523   CG PHE A 336      13.254  14.707  21.973  4.00  1.00            
ATOM   2524  CD1 PHE A 336      12.780  15.164  23.181  4.00  1.00            
ATOM   2525  CD2 PHE A 336      12.650  13.623  21.380  4.00  1.00            
ATOM   2526  CE1 PHE A 336      11.708  14.551  23.785  4.00  1.00            
ATOM   2527  CE2 PHE A 336      11.581  13.006  21.980  4.00  1.00            
ATOM   2528   CZ PHE A 336      11.111  13.471  23.184  4.00  1.00            
ATOM   2529    C PHE A 336      13.673  17.692  21.353  4.00  1.00            
ATOM   2530    O PHE A 336      14.496  18.492  21.794  4.00  1.00            
ATOM   2531    N ALA A 337      12.365  17.792  21.633  4.00  1.00            
ATOM   2532   CA ALA A 337      11.874  18.810  22.516  4.00  1.00            
ATOM   2533   CB ALA A 337      11.713  20.186  21.847  4.00  1.00            
ATOM   2534    C ALA A 337      10.499  18.332  22.884  4.00  1.00            
ATOM   2535    O ALA A 337      10.014  17.358  22.314  4.00  1.00            
ATOM   2536    N LEU A 338       9.835  18.977  23.865  4.00  1.00            
ATOM   2537   CA LEU A 338       8.513  18.536  24.222  4.00  1.00            
ATOM   2538   CB LEU A 338       8.213  18.639  25.727  4.00  1.00            
ATOM   2539   CG LEU A 338       9.101  17.727  26.595  4.00  1.00            
ATOM   2540  CD1 LEU A 338      10.581  18.128  26.493  4.00  1.00            
ATOM   2541  CD2 LEU A 338       8.597  17.675  28.046  4.00  1.00            
ATOM   2542    C LEU A 338       7.546  19.422  23.514  4.00  1.00            
ATOM   2543    O LEU A 338       7.740  20.633  23.420  4.00  1.00            
ATOM   2544    N ALA A 339       6.479  18.812  22.972  4.00  1.00            
ATOM   2545   CA ALA A 339       5.480  19.528  22.240  4.00  1.00            
ATOM   2546   CB ALA A 339       4.612  18.602  21.376  4.00  1.00            
ATOM   2547    C ALA A 339       4.561  20.198  23.199  4.00  1.00            
ATOM   2548    O ALA A 339       4.392  19.771  24.340  4.00  1.00            
ATOM   2549    N ARG A 340       3.961  21.303  22.730  1.00  1.00            
ATOM   2550   CA ARG A 340       2.984  22.027  23.474  1.00  1.00            
ATOM   2551   CB ARG A 340       3.374  23.482  23.783  1.00  1.00            
ATOM   2552   CG ARG A 340       4.588  23.606  24.705  1.00  1.00            
ATOM   2553   CD ARG A 340       4.981  25.053  25.010  1.00  1.00            
ATOM   2554   NE ARG A 340       3.904  25.646  25.852  1.00  1.00            
ATOM   2555   CZ ARG A 340       4.056  26.902  26.365  1.00  1.00            
ATOM   2556  NH1 ARG A 340       5.192  27.613  26.105  1.00  1.00            
ATOM   2557  NH2 ARG A 340       3.072  27.447  27.138  1.00  1.00            
ATOM   2558    C ARG A 340       1.800  22.069  22.571  1.00  1.00            
ATOM   2559    O ARG A 340       1.908  22.475  21.416  1.00  1.00            
ATOM   2560    N HIS A 341       0.632  21.629  23.067  1.00  1.00            
ATOM   2561   CA HIS A 341      -0.522  21.644  22.221  1.00  1.00            
ATOM   2562  ND1 HIS A 341      -3.776  22.257  21.811  1.00  1.00            
ATOM   2563   CG HIS A 341      -3.000  21.142  22.037  1.00  1.00            
ATOM   2564   CB HIS A 341      -1.790  21.128  22.923  1.00  1.00            
ATOM   2565  NE2 HIS A 341      -4.686  20.601  20.638  1.00  1.00            
ATOM   2566  CD2 HIS A 341      -3.571  20.140  21.314  1.00  1.00            
ATOM   2567  CE1 HIS A 341      -4.770  21.877  20.967  1.00  1.00            
ATOM   2568    C HIS A 341      -0.759  23.101  21.854  1.00  1.00            
ATOM   2569    O HIS A 341      -0.709  23.423  20.637  1.00  1.00            
ATOM   2570  OXT HIS A 341      -0.993  23.913  22.788  1.00  1.00            
ATOM   2571    N PRO C   1     -10.349   0.713  12.551  4.00  0.00            
ATOM   2572   CA PRO C   1      -8.985   0.199  12.254  4.00  0.00            
ATOM   2573   CD PRO C   1     -11.365  -0.292  12.087  4.00  0.00            
ATOM   2574   CB PRO C   1      -9.151  -1.260  11.832  4.00  0.00            
ATOM   2575   CG PRO C   1     -10.574  -1.323  11.265  4.00  0.00            
ATOM   2576    C PRO C   1      -8.468   1.058  11.138  4.00  0.00            
ATOM   2577    O PRO C   1      -9.221   1.362  10.213  4.00  0.00            
ATOM   2578    N PHE C   2      -7.193   1.474  11.232  4.00  0.00            
ATOM   2579   CA PHE C   2      -6.482   2.225  10.235  4.00  0.00            
ATOM   2580   CB PHE C   2      -6.203   3.679  10.662  4.00  0.00            
ATOM   2581   CG PHE C   2      -5.392   3.608  11.914  4.00  0.00            
ATOM   2582  CD1 PHE C   2      -6.029   3.514  13.131  4.00  0.00            
ATOM   2583  CD2 PHE C   2      -4.014   3.629  11.877  4.00  0.00            
ATOM   2584  CE1 PHE C   2      -5.309   3.438  14.298  4.00  0.00            
ATOM   2585  CE2 PHE C   2      -3.289   3.551  13.039  4.00  0.00            
ATOM   2586   CZ PHE C   2      -3.936   3.455  14.248  4.00  0.00            
ATOM   2587    C PHE C   2      -5.181   1.513  10.219  4.00  0.00            
ATOM   2588    O PHE C   2      -4.793   0.917  11.222  4.00  0.00            
ATOM   2589    N HIS C   3      -4.457   1.542   9.098  4.00  0.00            
ATOM   2590   CA HIS C   3      -3.279   0.733   9.091  4.00  0.00            
ATOM   2591  ND1 HIS C   3      -2.180  -2.448  10.044  4.00  0.00            
ATOM   2592   CG HIS C   3      -2.719  -1.819   8.946  4.00  0.00            
ATOM   2593   CB HIS C   3      -3.743  -0.734   9.013  4.00  0.00            
ATOM   2594  NE2 HIS C   3      -1.330  -3.450   8.249  4.00  0.00            
ATOM   2595  CD2 HIS C   3      -2.188  -2.441   7.858  4.00  0.00            
ATOM   2596  CE1 HIS C   3      -1.357  -3.417   9.569  4.00  0.00            
ATOM   2597    C HIS C   3      -2.601   1.075   7.791  4.00  0.00            
ATOM   2598    O HIS C   3      -3.195   0.897   6.729  4.00  0.00            
ATOM   2599    N LEU C   4      -1.346   1.574   7.815  4.00  0.00            
ATOM   2600   CA LEU C   4      -0.740   1.961   6.564  4.00  0.00            
ATOM   2601   CB LEU C   4      -0.887   3.464   6.244  4.00  0.00            
ATOM   2602   CG LEU C   4      -0.400   4.424   7.355  4.00  0.00            
ATOM   2603  CD1 LEU C   4       1.131   4.445   7.512  4.00  0.00            
ATOM   2604  CD2 LEU C   4      -0.980   5.830   7.159  4.00  0.00            
ATOM   2605    C LEU C   4       0.722   1.690   6.605  4.00  0.00            
ATOM   2606    O LEU C   4       1.293   1.518   7.681  4.00  0.00            
ATOM   2607    N LEU C   5       1.376   1.601   5.427  4.00  0.00            
ATOM   2608   CA LEU C   5       2.795   1.578   5.558  4.00  0.00            
ATOM   2609   CB LEU C   5       3.484   0.192   5.355  4.00  0.00            
ATOM   2610   CG LEU C   5       4.076  -0.237   3.992  4.00  0.00            
ATOM   2611  CD1 LEU C   5       4.531  -1.707   4.059  4.00  0.00            
ATOM   2612  CD2 LEU C   5       3.141  -0.010   2.808  4.00  0.00            
ATOM   2613    C LEU C   5       3.345   2.696   4.702  4.00  0.00            
ATOM   2614    O LEU C   5       3.312   2.629   3.474  4.00  0.00            
ATOM   2615    N VAL C   6       3.840   3.801   5.325  4.00  0.00            
ATOM   2616   CA VAL C   6       4.222   4.888   4.459  4.00  0.00            
ATOM   2617   CB VAL C   6       3.402   6.140   4.644  4.00  0.00            
ATOM   2618  CG1 VAL C   6       3.754   6.791   5.984  4.00  0.00            
ATOM   2619  CG2 VAL C   6       3.611   7.060   3.427  4.00  0.00            
ATOM   2620    C VAL C   6       5.681   5.240   4.500  4.00  0.00            
ATOM   2621    O VAL C   6       6.038   6.419   4.519  4.00  0.00            
ATOM   2622    N TYR C   7       6.587   4.247   4.539  4.00  0.00            
ATOM   2623   CA TYR C   7       7.859   4.649   4.034  4.00  0.00            
ATOM   2624   CB TYR C   7       9.120   4.715   4.930  4.00  0.00            
ATOM   2625   CG TYR C   7       9.370   3.541   5.790  4.00  0.00            
ATOM   2626  CD1 TYR C   7       9.690   2.320   5.259  4.00  0.00            
ATOM   2627  CD2 TYR C   7       9.336   3.707   7.154  4.00  0.00            
ATOM   2628  CE1 TYR C   7       9.937   1.260   6.099  4.00  0.00            
ATOM   2629  CE2 TYR C   7       9.583   2.654   7.995  4.00  0.00            
ATOM   2630   CZ TYR C   7       9.881   1.427   7.464  4.00  0.00            
ATOM   2631   OH TYR C   7      10.134   0.348   8.332  4.00  0.00            
ATOM   2632    C TYR C   7       7.974   3.863   2.798  4.00  0.00            
ATOM   2633    O TYR C   7       8.646   2.837   2.714  4.00  0.00            
ATOM   2634    N SER C   8       7.240   4.394   1.804  4.00  0.00            
ATOM   2635   CA SER C   8       7.037   3.808   0.527  4.00  0.00            
ATOM   2636   CB SER C   8       8.286   3.825  -0.366  4.00  0.00            
ATOM   2637   OG SER C   8       8.594   5.161  -0.735  4.00  0.00            
ATOM   2638    C SER C   8       6.553   2.373   0.671  4.00  0.00            
ATOM   2639    O SER C   8       7.383   1.481   0.988  4.00  0.00            
ATOM   2640  OXT SER C   8       5.331   2.154   0.457  4.00  0.00            
END
