# Supplementary material for: Integrative modeling of diverse protein-peptide systems using CABS-dock
Source: PLoS Comput Biol. 2023 Jul 5;19(7):e1011275. doi: 10.1371/journal.pcbi.1011275 (PMC10351741; doi:10.1371/journal.pcbi.1011275)
Supplement: S1 File — Files in pdb format containing atomic coordinates of the structures obtained in this study: the highest-scored amyloid models and 10 examples of the docked peptide for each enzyme-substrate complex. (ZIP) [file pcbi.1011275.s006.zip › 6_renin_PFHLLVYS/987.pdb]

CRYST1    0.000    0.000    0.000   0.00   0.00   0.00 P 1           1
ATOM      1    N GLY A   4      20.823  34.873   4.147  1.00  1.00            
ATOM      2   CA GLY A   4      19.724  33.994   3.689  1.00  1.00            
ATOM      3    C GLY A   4      18.825  33.673   4.828  1.00  1.00            
ATOM      4    O GLY A   4      18.723  32.523   5.246  1.00  1.00            
ATOM      5    N ASN A   5      18.138  34.693   5.373  1.00  1.00            
ATOM      6   CA ASN A   5      17.276  34.378   6.465  1.00  1.00            
ATOM      7   CB ASN A   5      17.178  35.482   7.530  1.00  1.00            
ATOM      8   CG ASN A   5      16.240  34.981   8.620  1.00  1.00            
ATOM      9  OD1 ASN A   5      16.189  33.786   8.908  1.00  1.00            
ATOM     10  ND2 ASN A   5      15.466  35.915   9.234  1.00  1.00            
ATOM     11    C ASN A   5      15.907  34.183   5.924  1.00  1.00            
ATOM     12    O ASN A   5      15.142  35.136   5.775  1.00  1.00            
ATOM     13    N THR A   6      15.569  32.924   5.598  4.00  1.00            
ATOM     14   CA THR A   6      14.245  32.653   5.146  4.00  1.00            
ATOM     15   CB THR A   6      14.128  32.549   3.656  4.00  1.00            
ATOM     16  OG1 THR A   6      14.506  33.785   3.065  4.00  1.00            
ATOM     17  CG2 THR A   6      12.677  32.202   3.285  4.00  1.00            
ATOM     18    C THR A   6      13.820  31.368   5.746  4.00  1.00            
ATOM     19    O THR A   6      14.499  30.349   5.634  4.00  1.00            
ATOM     20    N THR A   7      12.665  31.402   6.422  1.00  1.00            
ATOM     21   CA THR A   7      12.144  30.209   6.992  1.00  1.00            
ATOM     22   CB THR A   7      11.980  30.288   8.479  1.00  1.00            
ATOM     23  OG1 THR A   7      13.223  30.592   9.095  1.00  1.00            
ATOM     24  CG2 THR A   7      11.474  28.929   8.979  1.00  1.00            
ATOM     25    C THR A   7      10.788  30.091   6.397  1.00  1.00            
ATOM     26    O THR A   7      10.113  31.095   6.175  1.00  1.00            
ATOM     27    N SER A   8      10.358  28.860   6.089  4.00  1.00            
ATOM     28   CA SER A   8       9.062  28.742   5.506  4.00  1.00            
ATOM     29   CB SER A   8       9.076  28.156   4.082  4.00  1.00            
ATOM     30   OG SER A   8       9.751  29.040   3.198  4.00  1.00            
ATOM     31    C SER A   8       8.278  27.812   6.376  4.00  1.00            
ATOM     32    O SER A   8       8.853  26.991   7.087  4.00  1.00            
ATOM     33    N SER A   9       6.935  27.934   6.367  4.00  1.00            
ATOM     34   CA SER A   9       6.155  27.066   7.200  4.00  1.00            
ATOM     35   CB SER A   9       5.542  27.776   8.421  4.00  1.00            
ATOM     36   OG SER A   9       4.599  28.748   7.994  4.00  1.00            
ATOM     37    C SER A   9       5.026  26.519   6.396  4.00  1.00            
ATOM     38    O SER A   9       4.484  27.189   5.518  4.00  1.00            
ATOM     39    N VAL A  10       4.668  25.252   6.674  4.00  1.00            
ATOM     40   CA VAL A  10       3.548  24.626   6.039  4.00  1.00            
ATOM     41   CB VAL A  10       3.909  23.439   5.197  4.00  1.00            
ATOM     42  CG1 VAL A  10       4.798  23.917   4.036  4.00  1.00            
ATOM     43  CG2 VAL A  10       4.569  22.383   6.099  4.00  1.00            
ATOM     44    C VAL A  10       2.705  24.123   7.175  4.00  1.00            
ATOM     45    O VAL A  10       3.234  23.736   8.216  4.00  1.00            
ATOM     46    N ILE A  11       1.366  24.129   7.016  4.00  1.00            
ATOM     47   CA ILE A  11       0.493  23.663   8.060  4.00  1.00            
ATOM     48   CB ILE A  11      -0.672  24.570   8.323  4.00  1.00            
ATOM     49  CG1 ILE A  11      -0.180  25.942   8.818  4.00  1.00            
ATOM     50  CG2 ILE A  11      -1.611  23.857   9.310  4.00  1.00            
ATOM     51  CD1 ILE A  11       0.558  26.747   7.748  4.00  1.00            
ATOM     52    C ILE A  11      -0.044  22.373   7.589  4.00  1.00            
ATOM     53    O ILE A  11      -0.391  22.212   6.420  4.00  1.00            
ATOM     54    N LEU A  12      -0.106  21.400   8.503  4.00  1.00            
ATOM     55   CA LEU A  12      -0.487  20.107   8.067  4.00  1.00            
ATOM     56   CB LEU A  12       0.492  19.011   8.529  4.00  1.00            
ATOM     57   CG LEU A  12       1.949  19.211   8.055  4.00  1.00            
ATOM     58  CD1 LEU A  12       2.085  19.108   6.534  4.00  1.00            
ATOM     59  CD2 LEU A  12       2.565  20.500   8.623  4.00  1.00            
ATOM     60    C LEU A  12      -1.813  19.763   8.632  4.00  1.00            
ATOM     61    O LEU A  12      -2.234  20.288   9.661  4.00  1.00            
ATOM     62    N THR A  13      -2.516  18.861   7.929  4.00  1.00            
ATOM     63   CA THR A  13      -3.778  18.413   8.412  4.00  1.00            
ATOM     64   CB THR A  13      -4.859  18.419   7.374  4.00  1.00            
ATOM     65  OG1 THR A  13      -5.052  19.731   6.869  4.00  1.00            
ATOM     66  CG2 THR A  13      -6.155  17.896   8.017  4.00  1.00            
ATOM     67    C THR A  13      -3.579  16.994   8.823  4.00  1.00            
ATOM     68    O THR A  13      -2.952  16.214   8.109  4.00  1.00            
ATOM     69    N ASN A  14      -4.095  16.625  10.008  4.00  1.00            
ATOM     70   CA ASN A  14      -3.946  15.269  10.439  4.00  1.00            
ATOM     71   CB ASN A  14      -3.863  15.090  11.965  4.00  1.00            
ATOM     72   CG ASN A  14      -2.542  15.647  12.450  4.00  1.00            
ATOM     73  OD1 ASN A  14      -2.346  15.873  13.643  4.00  1.00            
ATOM     74  ND2 ASN A  14      -1.607  15.878  11.493  4.00  1.00            
ATOM     75    C ASN A  14      -5.205  14.579  10.049  4.00  1.00            
ATOM     76    O ASN A  14      -6.294  14.985  10.451  4.00  1.00            
ATOM     77    N TYR A  15      -5.097  13.515   9.236  4.00  1.00            
ATOM     78   CA TYR A  15      -6.320  12.920   8.808  4.00  1.00            
ATOM     79   CB TYR A  15      -6.106  11.853   7.722  4.00  1.00            
ATOM     80   CG TYR A  15      -7.453  11.501   7.199  4.00  1.00            
ATOM     81  CD1 TYR A  15      -8.061  12.333   6.289  4.00  1.00            
ATOM     82  CD2 TYR A  15      -8.114  10.373   7.624  4.00  1.00            
ATOM     83  CE1 TYR A  15      -9.306  12.038   5.792  4.00  1.00            
ATOM     84  CE2 TYR A  15      -9.361  10.071   7.128  4.00  1.00            
ATOM     85   CZ TYR A  15      -9.956  10.902   6.209  4.00  1.00            
ATOM     86   OH TYR A  15     -11.234  10.594   5.697  4.00  1.00            
ATOM     87    C TYR A  15      -7.028  12.289   9.966  4.00  1.00            
ATOM     88    O TYR A  15      -8.179  12.618  10.251  4.00  1.00            
ATOM     89    N MET A  16      -6.344  11.380  10.687  3.00  1.00            
ATOM     90   CA MET A  16      -6.928  10.739  11.830  3.00  1.00            
ATOM     91   CB MET A  16      -7.830   9.559  11.431  3.00  1.00            
ATOM     92   CG MET A  16      -8.502   8.853  12.607  3.00  1.00            
ATOM     93   SD MET A  16      -9.630   7.513  12.123  3.00  1.00            
ATOM     94   CE MET A  16     -10.164   7.167  13.822  3.00  1.00            
ATOM     95    C MET A  16      -5.767  10.200  12.600  3.00  1.00            
ATOM     96    O MET A  16      -5.612   8.987  12.731  3.00  1.00            
ATOM     97    N ASP A  17      -4.921  11.114  13.118  3.00  1.00            
ATOM     98   CA ASP A  17      -3.768  10.787  13.909  3.00  1.00            
ATOM     99   CB ASP A  17      -4.091  10.411  15.370  3.00  1.00            
ATOM    100   CG ASP A  17      -4.994   9.184  15.401  3.00  1.00            
ATOM    101  OD1 ASP A  17      -6.222   9.355  15.183  3.00  1.00            
ATOM    102  OD2 ASP A  17      -4.475   8.066  15.664  3.00  1.00            
ATOM    103    C ASP A  17      -3.025   9.680  13.285  3.00  1.00            
ATOM    104    O ASP A  17      -2.614   8.722  13.938  3.00  1.00            
ATOM    105    N THR A  18      -2.841   9.808  11.976  3.00  1.00            
ATOM    106   CA THR A  18      -2.133   8.839  11.234  3.00  1.00            
ATOM    107   CB THR A  18      -3.056   7.871  10.542  3.00  1.00            
ATOM    108  OG1 THR A  18      -4.050   8.552   9.789  3.00  1.00            
ATOM    109  CG2 THR A  18      -3.722   6.997  11.620  3.00  1.00            
ATOM    110    C THR A  18      -1.332   9.640  10.276  3.00  1.00            
ATOM    111    O THR A  18      -0.258  10.136  10.616  3.00  1.00            
ATOM    112    N GLN A  19      -1.841   9.807   9.052  4.00  1.00            
ATOM    113   CA GLN A  19      -1.101  10.555   8.100  4.00  1.00            
ATOM    114   CB GLN A  19      -1.535  10.263   6.654  4.00  1.00            
ATOM    115   CG GLN A  19      -1.252   8.809   6.255  4.00  1.00            
ATOM    116   CD GLN A  19      -1.824   8.553   4.869  4.00  1.00            
ATOM    117  OE1 GLN A  19      -2.557   9.376   4.325  4.00  1.00            
ATOM    118  NE2 GLN A  19      -1.488   7.372   4.282  4.00  1.00            
ATOM    119    C GLN A  19      -1.218  12.019   8.385  4.00  1.00            
ATOM    120    O GLN A  19      -2.254  12.516   8.826  4.00  1.00            
ATOM    121    N TYR A  20      -0.096  12.722   8.147  4.00  1.00            
ATOM    122   CA TYR A  20       0.122  14.124   8.368  4.00  1.00            
ATOM    123   CB TYR A  20       1.283  14.226   9.384  4.00  1.00            
ATOM    124   CG TYR A  20       1.781  15.572   9.797  4.00  1.00            
ATOM    125  CD1 TYR A  20       1.103  16.342  10.711  4.00  1.00            
ATOM    126  CD2 TYR A  20       2.982  16.031   9.308  4.00  1.00            
ATOM    127  CE1 TYR A  20       1.592  17.562  11.111  4.00  1.00            
ATOM    128  CE2 TYR A  20       3.481  17.249   9.701  4.00  1.00            
ATOM    129   CZ TYR A  20       2.786  18.015  10.605  4.00  1.00            
ATOM    130   OH TYR A  20       3.304  19.262  11.007  4.00  1.00            
ATOM    131    C TYR A  20       0.567  14.646   7.043  4.00  1.00            
ATOM    132    O TYR A  20       1.587  14.209   6.515  4.00  1.00            
ATOM    133    N TYR A  21      -0.185  15.590   6.451  4.00  1.00            
ATOM    134   CA TYR A  21       0.234  16.024   5.155  4.00  1.00            
ATOM    135   CB TYR A  21      -0.573  15.384   4.012  4.00  1.00            
ATOM    136   CG TYR A  21      -2.006  15.737   4.217  4.00  1.00            
ATOM    137  CD1 TYR A  21      -2.810  14.934   4.992  4.00  1.00            
ATOM    138  CD2 TYR A  21      -2.544  16.867   3.646  4.00  1.00            
ATOM    139  CE1 TYR A  21      -4.133  15.248   5.192  4.00  1.00            
ATOM    140  CE2 TYR A  21      -3.868  17.186   3.842  4.00  1.00            
ATOM    141   CZ TYR A  21      -4.665  16.375   4.613  4.00  1.00            
ATOM    142   OH TYR A  21      -6.023  16.700   4.816  4.00  1.00            
ATOM    143    C TYR A  21       0.102  17.510   5.052  4.00  1.00            
ATOM    144    O TYR A  21      -0.646  18.136   5.800  4.00  1.00            
ATOM    145    N GLY A  22       0.865  18.108   4.110  4.00  1.00            
ATOM    146   CA GLY A  22       0.850  19.528   3.897  4.00  1.00            
ATOM    147    C GLY A  22       0.681  19.746   2.429  4.00  1.00            
ATOM    148    O GLY A  22       0.879  18.834   1.628  4.00  1.00            
ATOM    149    N GLU A  23       0.303  20.981   2.044  4.00  1.00            
ATOM    150   CA GLU A  23       0.064  21.287   0.666  4.00  1.00            
ATOM    151   CB GLU A  23      -0.936  22.439   0.456  4.00  1.00            
ATOM    152   CG GLU A  23      -0.489  23.762   1.087  4.00  1.00            
ATOM    153   CD GLU A  23      -1.410  24.861   0.574  4.00  1.00            
ATOM    154  OE1 GLU A  23      -1.240  25.266  -0.606  4.00  1.00            
ATOM    155  OE2 GLU A  23      -2.296  25.308   1.352  4.00  1.00            
ATOM    156    C GLU A  23       1.344  21.706   0.000  4.00  1.00            
ATOM    157    O GLU A  23       2.217  22.307   0.625  4.00  1.00            
ATOM    158    N ILE A  24       1.486  21.367  -1.302  4.00  1.00            
ATOM    159   CA ILE A  24       2.615  21.741  -2.115  4.00  1.00            
ATOM    160   CB ILE A  24       3.655  20.662  -2.225  4.00  1.00            
ATOM    161  CG1 ILE A  24       3.066  19.414  -2.902  4.00  1.00            
ATOM    162  CG2 ILE A  24       4.220  20.400  -0.820  4.00  1.00            
ATOM    163  CD1 ILE A  24       4.126  18.412  -3.356  4.00  1.00            
ATOM    164    C ILE A  24       2.072  21.984  -3.495  4.00  1.00            
ATOM    165    O ILE A  24       0.940  21.602  -3.789  4.00  1.00            
ATOM    166    N GLY A  25       2.847  22.646  -4.384  4.00  1.00            
ATOM    167   CA GLY A  25       2.341  22.898  -5.708  4.00  1.00            
ATOM    168    C GLY A  25       3.384  22.513  -6.701  4.00  1.00            
ATOM    169    O GLY A  25       4.581  22.652  -6.452  4.00  1.00            
ATOM    170    N ILE A  26       2.941  22.007  -7.868  4.00  1.00            
ATOM    171   CA ILE A  26       3.887  21.605  -8.864  4.00  1.00            
ATOM    172   CB ILE A  26       4.020  20.110  -8.953  4.00  1.00            
ATOM    173  CG1 ILE A  26       5.241  19.727  -9.795  4.00  1.00            
ATOM    174  CG2 ILE A  26       2.697  19.522  -9.475  4.00  1.00            
ATOM    175  CD1 ILE A  26       5.599  18.244  -9.708  4.00  1.00            
ATOM    176    C ILE A  26       3.429  22.111 -10.212  4.00  1.00            
ATOM    177    O ILE A  26       2.256  22.003 -10.557  4.00  1.00            
ATOM    178    N GLY A  27       4.345  22.697 -11.016  3.00  1.00            
ATOM    179   CA GLY A  27       4.000  23.092 -12.362  3.00  1.00            
ATOM    180    C GLY A  27       3.585  24.532 -12.432  3.00  1.00            
ATOM    181    O GLY A  27       3.311  25.173 -11.420  3.00  1.00            
ATOM    182    N THR A  28       3.527  25.058 -13.681  3.00  1.00            
ATOM    183   CA THR A  28       3.259  26.444 -13.955  3.00  1.00            
ATOM    184   CB THR A  28       3.401  26.783 -15.413  3.00  1.00            
ATOM    185  OG1 THR A  28       4.704  26.460 -15.862  3.00  1.00            
ATOM    186  CG2 THR A  28       3.137  28.287 -15.596  3.00  1.00            
ATOM    187    C THR A  28       1.890  26.868 -13.499  3.00  1.00            
ATOM    188    O THR A  28       1.822  27.769 -12.665  3.00  1.00            
ATOM    189    N PRO A  29       0.787  26.322 -13.942  3.00  1.00            
ATOM    190   CA PRO A  29      -0.422  26.632 -13.244  3.00  1.00            
ATOM    191   CD PRO A  29       0.535  25.842 -15.290  3.00  1.00            
ATOM    192   CB PRO A  29      -1.569  26.171 -14.137  3.00  1.00            
ATOM    193   CG PRO A  29      -0.900  25.292 -15.212  3.00  1.00            
ATOM    194    C PRO A  29      -0.049  25.739 -12.140  3.00  1.00            
ATOM    195    O PRO A  29       0.549  24.708 -12.452  3.00  1.00            
ATOM    196    N PRO A  30      -0.314  25.992 -10.916  3.00  1.00            
ATOM    197   CA PRO A  30       0.181  24.976 -10.058  3.00  1.00            
ATOM    198   CD PRO A  30      -0.135  27.314 -10.352  3.00  1.00            
ATOM    199   CB PRO A  30       0.451  25.650  -8.702  3.00  1.00            
ATOM    200   CG PRO A  30      -0.165  27.057  -8.837  3.00  1.00            
ATOM    201    C PRO A  30      -0.737  23.809 -10.014  3.00  1.00            
ATOM    202    O PRO A  30      -1.946  23.979 -10.161  3.00  1.00            
ATOM    203    N GLN A  31      -0.180  22.600  -9.823  4.00  1.00            
ATOM    204   CA GLN A  31      -0.988  21.434  -9.674  4.00  1.00            
ATOM    205   CB GLN A  31      -0.490  20.221 -10.482  4.00  1.00            
ATOM    206   CG GLN A  31      -1.557  19.148 -10.704  4.00  1.00            
ATOM    207   CD GLN A  31      -2.444  19.615 -11.854  4.00  1.00            
ATOM    208  OE1 GLN A  31      -2.355  20.760 -12.298  4.00  1.00            
ATOM    209  NE2 GLN A  31      -3.323  18.707 -12.359  4.00  1.00            
ATOM    210    C GLN A  31      -0.839  21.130  -8.212  4.00  1.00            
ATOM    211    O GLN A  31       0.277  20.978  -7.720  4.00  1.00            
ATOM    212    N THR A  32      -1.960  21.048  -7.471  4.00  1.00            
ATOM    213   CA THR A  32      -1.863  20.946  -6.041  4.00  1.00            
ATOM    214   CB THR A  32      -3.072  21.508  -5.342  4.00  1.00            
ATOM    215  OG1 THR A  32      -3.244  22.867  -5.713  4.00  1.00            
ATOM    216  CG2 THR A  32      -2.887  21.412  -3.817  4.00  1.00            
ATOM    217    C THR A  32      -1.673  19.527  -5.597  4.00  1.00            
ATOM    218    O THR A  32      -2.038  18.584  -6.298  4.00  1.00            
ATOM    219    N PHE A  33      -1.054  19.354  -4.403  4.00  1.00            
ATOM    220   CA PHE A  33      -0.844  18.050  -3.839  4.00  1.00            
ATOM    221   CB PHE A  33       0.558  17.470  -4.108  4.00  1.00            
ATOM    222   CG PHE A  33       0.690  17.089  -5.546  4.00  1.00            
ATOM    223  CD1 PHE A  33       0.964  18.035  -6.507  4.00  1.00            
ATOM    224  CD2 PHE A  33       0.556  15.773  -5.927  4.00  1.00            
ATOM    225  CE1 PHE A  33       1.094  17.672  -7.828  4.00  1.00            
ATOM    226  CE2 PHE A  33       0.684  15.405  -7.246  4.00  1.00            
ATOM    227   CZ PHE A  33       0.951  16.357  -8.201  4.00  1.00            
ATOM    228    C PHE A  33      -0.972  18.109  -2.367  4.00  1.00            
ATOM    229    O PHE A  33      -0.678  19.118  -1.728  4.00  1.00            
ATOM    230    N LYS A  34      -1.461  16.993  -1.808  4.00  1.00            
ATOM    231   CA LYS A  34      -1.441  16.809  -0.399  4.00  1.00            
ATOM    232   CB LYS A  34      -2.732  16.200   0.178  4.00  1.00            
ATOM    233   CG LYS A  34      -3.927  17.156   0.138  4.00  1.00            
ATOM    234   CD LYS A  34      -3.699  18.440   0.938  4.00  1.00            
ATOM    235   CE LYS A  34      -4.825  19.466   0.799  4.00  1.00            
ATOM    236   NZ LYS A  34      -4.511  20.670   1.602  4.00  1.00            
ATOM    237    C LYS A  34      -0.348  15.790  -0.255  4.00  1.00            
ATOM    238    O LYS A  34      -0.489  14.669  -0.741  4.00  1.00            
ATOM    239    N VAL A  35       0.783  16.139   0.397  4.00  1.00            
ATOM    240   CA VAL A  35       1.887  15.213   0.409  4.00  1.00            
ATOM    241   CB VAL A  35       3.083  15.701  -0.354  4.00  1.00            
ATOM    242  CG1 VAL A  35       2.696  15.847  -1.836  4.00  1.00            
ATOM    243  CG2 VAL A  35       3.578  17.006   0.294  4.00  1.00            
ATOM    244    C VAL A  35       2.345  14.979   1.803  4.00  1.00            
ATOM    245    O VAL A  35       1.952  15.684   2.732  4.00  1.00            
ATOM    246    N VAL A  36       3.191  13.944   1.982  4.00  1.00            
ATOM    247   CA VAL A  36       3.647  13.671   3.307  4.00  1.00            
ATOM    248   CB VAL A  36       3.397  12.262   3.755  4.00  1.00            
ATOM    249  CG1 VAL A  36       3.921  12.112   5.193  4.00  1.00            
ATOM    250  CG2 VAL A  36       1.898  11.945   3.602  4.00  1.00            
ATOM    251    C VAL A  36       5.133  13.951   3.382  4.00  1.00            
ATOM    252    O VAL A  36       5.896  13.469   2.545  4.00  1.00            
ATOM    253    N PHE A  37       5.586  14.751   4.386  4.00  1.00            
ATOM    254   CA PHE A  37       6.994  15.039   4.585  4.00  1.00            
ATOM    255   CB PHE A  37       7.276  16.278   5.454  4.00  1.00            
ATOM    256   CG PHE A  37       6.917  17.495   4.680  4.00  1.00            
ATOM    257  CD1 PHE A  37       5.612  17.922   4.608  4.00  1.00            
ATOM    258  CD2 PHE A  37       7.894  18.215   4.033  4.00  1.00            
ATOM    259  CE1 PHE A  37       5.289  19.051   3.893  4.00  1.00            
ATOM    260  CE2 PHE A  37       7.576  19.344   3.316  4.00  1.00            
ATOM    261   CZ PHE A  37       6.269  19.762   3.246  4.00  1.00            
ATOM    262    C PHE A  37       7.519  13.856   5.365  4.00  1.00            
ATOM    263    O PHE A  37       7.122  13.656   6.512  4.00  1.00            
ATOM    264    N ASP A  38       8.412  13.026   4.770  4.00  1.00            
ATOM    265   CA ASP A  38       8.904  11.857   5.468  4.00  1.00            
ATOM    266   CB ASP A  38       8.630  10.525   4.749  4.00  1.00            
ATOM    267   CG ASP A  38       7.132  10.327   4.687  4.00  1.00            
ATOM    268  OD1 ASP A  38       6.433  11.343   4.434  4.00  1.00            
ATOM    269  OD2 ASP A  38       6.662   9.177   4.898  4.00  1.00            
ATOM    270    C ASP A  38      10.395  11.932   5.551  4.00  1.00            
ATOM    271    O ASP A  38      11.074  12.093   4.538  4.00  1.00            
ATOM    272    N THR A  39      10.945  11.829   6.776  3.00  1.00            
ATOM    273   CA THR A  39      12.370  11.806   6.946  3.00  1.00            
ATOM    274   CB THR A  39      12.834  11.950   8.357  3.00  1.00            
ATOM    275  OG1 THR A  39      12.399  13.185   8.905  3.00  1.00            
ATOM    276  CG2 THR A  39      14.369  11.891   8.316  3.00  1.00            
ATOM    277    C THR A  39      12.901  10.495   6.445  3.00  1.00            
ATOM    278    O THR A  39      14.013  10.423   5.924  3.00  1.00            
ATOM    279    N GLY A  40      12.097   9.422   6.574  3.00  1.00            
ATOM    280   CA GLY A  40      12.545   8.077   6.333  3.00  1.00            
ATOM    281    C GLY A  40      13.081   7.852   4.936  3.00  1.00            
ATOM    282    O GLY A  40      14.133   7.228   4.794  3.00  1.00            
ATOM    283    N SER A  41      12.415   8.327   3.856  1.00  1.00            
ATOM    284   CA SER A  41      12.933   8.018   2.538  1.00  1.00            
ATOM    285   CB SER A  41      12.001   7.153   1.678  1.00  1.00            
ATOM    286   OG SER A  41      12.594   6.907   0.411  1.00  1.00            
ATOM    287    C SER A  41      13.191   9.282   1.792  1.00  1.00            
ATOM    288    O SER A  41      12.769  10.360   2.204  1.00  1.00            
ATOM    289    N SER A  42      13.947   9.181   0.679  1.00  1.00            
ATOM    290   CA SER A  42      14.221  10.332  -0.129  1.00  1.00            
ATOM    291   CB SER A  42      15.721  10.572  -0.357  1.00  1.00            
ATOM    292   OG SER A  42      15.913  11.724  -1.163  1.00  1.00            
ATOM    293    C SER A  42      13.604  10.082  -1.473  1.00  1.00            
ATOM    294    O SER A  42      13.894   9.076  -2.118  1.00  1.00            
ATOM    295    N ASN A  43      12.715  10.998  -1.914  1.00  1.00            
ATOM    296   CA ASN A  43      12.049  10.865  -3.182  1.00  1.00            
ATOM    297   CB ASN A  43      11.513   9.444  -3.426  1.00  1.00            
ATOM    298   CG ASN A  43      10.579   9.072  -2.274  1.00  1.00            
ATOM    299  OD1 ASN A  43      10.491   9.774  -1.267  1.00  1.00            
ATOM    300  ND2 ASN A  43       9.875   7.917  -2.409  1.00  1.00            
ATOM    301    C ASN A  43      10.859  11.779  -3.128  1.00  1.00            
ATOM    302    O ASN A  43      10.420  12.185  -2.053  1.00  1.00            
ATOM    303    N VAL A  44      10.330  12.160  -4.305  4.00  1.00            
ATOM    304   CA VAL A  44       9.119  12.929  -4.391  4.00  1.00            
ATOM    305   CB VAL A  44       9.372  14.311  -4.913  4.00  1.00            
ATOM    306  CG1 VAL A  44      10.106  15.105  -3.817  4.00  1.00            
ATOM    307  CG2 VAL A  44      10.227  14.181  -6.181  4.00  1.00            
ATOM    308    C VAL A  44       8.267  12.144  -5.364  4.00  1.00            
ATOM    309    O VAL A  44       8.662  11.949  -6.513  4.00  1.00            
ATOM    310    N TRP A  45       7.086  11.642  -4.927  4.00  1.00            
ATOM    311   CA TRP A  45       6.251  10.840  -5.795  4.00  1.00            
ATOM    312   CB TRP A  45       6.106   9.368  -5.365  4.00  1.00            
ATOM    313   CG TRP A  45       7.320   8.512  -5.634  4.00  1.00            
ATOM    314  CD2 TRP A  45       7.539   7.809  -6.868  4.00  1.00            
ATOM    315  CD1 TRP A  45       8.390   8.231  -4.837  4.00  1.00            
ATOM    316  NE1 TRP A  45       9.263   7.398  -5.497  4.00  1.00            
ATOM    317  CE2 TRP A  45       8.751   7.130  -6.748  4.00  1.00            
ATOM    318  CE3 TRP A  45       6.790   7.736  -8.007  4.00  1.00            
ATOM    319  CZ2 TRP A  45       9.234   6.365  -7.772  4.00  1.00            
ATOM    320  CZ3 TRP A  45       7.279   6.964  -9.037  4.00  1.00            
ATOM    321  CH2 TRP A  45       8.478   6.292  -8.921  4.00  1.00            
ATOM    322    C TRP A  45       4.865  11.422  -5.845  4.00  1.00            
ATOM    323    O TRP A  45       4.381  11.986  -4.866  4.00  1.00            
ATOM    324    N VAL A  46       4.212  11.313  -7.026  4.00  1.00            
ATOM    325   CA VAL A  46       2.853  11.746  -7.248  4.00  1.00            
ATOM    326   CB VAL A  46       2.754  13.136  -7.815  4.00  1.00            
ATOM    327  CG1 VAL A  46       3.332  14.125  -6.791  4.00  1.00            
ATOM    328  CG2 VAL A  46       3.470  13.156  -9.176  4.00  1.00            
ATOM    329    C VAL A  46       2.309  10.834  -8.285  4.00  1.00            
ATOM    330    O VAL A  46       3.064  10.190  -9.017  4.00  1.00            
ATOM    331    N PRO A  47       1.018  10.717  -8.345  4.00  1.00            
ATOM    332   CA PRO A  47       0.465   9.842  -9.331  4.00  1.00            
ATOM    333   CD PRO A  47       0.203  10.736  -7.142  4.00  1.00            
ATOM    334   CB PRO A  47      -0.946   9.482  -8.865  4.00  1.00            
ATOM    335   CG PRO A  47      -1.205  10.401  -7.658  4.00  1.00            
ATOM    336    C PRO A  47       0.551  10.514 -10.661  4.00  1.00            
ATOM    337    O PRO A  47       0.457  11.741 -10.720  4.00  1.00            
ATOM    338    N SER A  48       0.743   9.733 -11.741  4.00  1.00            
ATOM    339   CA SER A  48       0.865  10.306 -13.045  4.00  1.00            
ATOM    340   CB SER A  48       1.793   9.534 -14.000  4.00  1.00            
ATOM    341   OG SER A  48       3.119   9.487 -13.500  4.00  1.00            
ATOM    342    C SER A  48      -0.452  10.263 -13.721  4.00  1.00            
ATOM    343    O SER A  48      -1.405   9.640 -13.257  4.00  1.00            
ATOM    344    N SER A  49      -0.512  10.976 -14.856  3.00  1.00            
ATOM    345   CA SER A  49      -1.669  10.980 -15.685  3.00  1.00            
ATOM    346   CB SER A  49      -1.597  12.035 -16.798  3.00  1.00            
ATOM    347   OG SER A  49      -0.583  11.680 -17.726  3.00  1.00            
ATOM    348    C SER A  49      -1.744   9.654 -16.362  3.00  1.00            
ATOM    349    O SER A  49      -2.826   9.144 -16.649  3.00  1.00            
ATOM    350    N LYS A  50      -0.568   9.061 -16.631  3.00  1.00            
ATOM    351   CA LYS A  50      -0.487   7.812 -17.324  3.00  1.00            
ATOM    352   CB LYS A  50       0.930   7.380 -17.734  3.00  1.00            
ATOM    353   CG LYS A  50       1.387   8.040 -19.036  3.00  1.00            
ATOM    354   CD LYS A  50       2.792   7.634 -19.481  3.00  1.00            
ATOM    355   CE LYS A  50       3.146   8.125 -20.887  3.00  1.00            
ATOM    356   NZ LYS A  50       4.460   7.583 -21.296  3.00  1.00            
ATOM    357    C LYS A  50      -1.083   6.741 -16.498  3.00  1.00            
ATOM    358    O LYS A  50      -1.431   5.699 -17.051  3.00  1.00            
ATOM    359    N CYS A  51      -1.153   6.966 -15.164  1.00  1.00            
ATOM    360   CA CYS A  51      -1.741   6.017 -14.261  1.00  1.00            
ATOM    361   CB CYS A  51      -2.081   6.596 -12.882  1.00  1.00            
ATOM    362   SG CYS A  51      -0.645   7.144 -11.924  1.00  1.00            
ATOM    363    C CYS A  51      -3.053   5.642 -14.894  1.00  1.00            
ATOM    364    O CYS A  51      -3.796   6.493 -15.378  1.00  1.00            
ATOM    365    N SER A  52      -3.341   4.331 -14.910  1.00  1.00            
ATOM    366   CA SER A  52      -4.368   3.733 -15.715  1.00  1.00            
ATOM    367   CB SER A  52      -4.320   2.195 -15.659  1.00  1.00            
ATOM    368   OG SER A  52      -3.106   1.723 -16.225  1.00  1.00            
ATOM    369    C SER A  52      -5.785   4.127 -15.419  1.00  1.00            
ATOM    370    O SER A  52      -6.618   4.059 -16.321  1.00  1.00            
ATOM    371    N ARG A  53      -6.105   4.554 -14.185  3.00  1.00            
ATOM    372   CA ARG A  53      -7.458   4.812 -13.752  3.00  1.00            
ATOM    373   CB ARG A  53      -8.364   5.497 -14.796  3.00  1.00            
ATOM    374   CG ARG A  53      -7.838   6.854 -15.261  3.00  1.00            
ATOM    375   CD ARG A  53      -8.807   7.630 -16.153  3.00  1.00            
ATOM    376   NE ARG A  53      -8.044   8.787 -16.698  3.00  1.00            
ATOM    377   CZ ARG A  53      -7.912   9.933 -15.969  3.00  1.00            
ATOM    378  NH1 ARG A  53      -8.531  10.054 -14.759  3.00  1.00            
ATOM    379  NH2 ARG A  53      -7.145  10.955 -16.449  3.00  1.00            
ATOM    380    C ARG A  53      -8.057   3.489 -13.411  3.00  1.00            
ATOM    381    O ARG A  53      -9.057   3.407 -12.699  3.00  1.00            
ATOM    382    N LEU A  54      -7.423   2.409 -13.900  3.00  1.00            
ATOM    383   CA LEU A  54      -7.805   1.075 -13.563  3.00  1.00            
ATOM    384   CB LEU A  54      -7.080   0.034 -14.441  3.00  1.00            
ATOM    385   CG LEU A  54      -7.509  -1.435 -14.227  3.00  1.00            
ATOM    386  CD1 LEU A  54      -7.109  -1.974 -12.843  3.00  1.00            
ATOM    387  CD2 LEU A  54      -9.003  -1.623 -14.537  3.00  1.00            
ATOM    388    C LEU A  54      -7.375   0.871 -12.144  3.00  1.00            
ATOM    389    O LEU A  54      -8.088   0.245 -11.361  3.00  1.00            
ATOM    390    N TYR A  55      -6.193   1.407 -11.760  1.00  1.00            
ATOM    391   CA TYR A  55      -5.766   1.086 -10.431  1.00  1.00            
ATOM    392   CB TYR A  55      -4.271   0.715 -10.293  1.00  1.00            
ATOM    393   CG TYR A  55      -3.337   1.866 -10.240  1.00  1.00            
ATOM    394  CD1 TYR A  55      -3.217   2.764 -11.273  1.00  1.00            
ATOM    395  CD2 TYR A  55      -2.584   2.039  -9.103  1.00  1.00            
ATOM    396  CE1 TYR A  55      -2.330   3.812 -11.173  1.00  1.00            
ATOM    397  CE2 TYR A  55      -1.698   3.078  -9.004  1.00  1.00            
ATOM    398   CZ TYR A  55      -1.571   3.968 -10.037  1.00  1.00            
ATOM    399   OH TYR A  55      -0.659   5.036  -9.922  1.00  1.00            
ATOM    400    C TYR A  55      -6.250   2.130  -9.468  1.00  1.00            
ATOM    401    O TYR A  55      -6.094   3.331  -9.680  1.00  1.00            
ATOM    402    N THR A  56      -6.888   1.647  -8.375  2.00  1.00            
ATOM    403   CA THR A  56      -7.585   2.439  -7.395  2.00  1.00            
ATOM    404   CB THR A  56      -8.298   1.623  -6.356  2.00  1.00            
ATOM    405  OG1 THR A  56      -9.130   2.465  -5.570  2.00  1.00            
ATOM    406  CG2 THR A  56      -7.258   0.924  -5.467  2.00  1.00            
ATOM    407    C THR A  56      -6.678   3.369  -6.681  2.00  1.00            
ATOM    408    O THR A  56      -7.081   4.493  -6.387  2.00  1.00            
ATOM    409    N ALA A  57      -5.451   2.933  -6.336  2.00  1.00            
ATOM    410   CA ALA A  57      -4.625   3.898  -5.682  2.00  1.00            
ATOM    411   CB ALA A  57      -3.446   3.278  -4.915  2.00  1.00            
ATOM    412    C ALA A  57      -4.063   4.726  -6.769  2.00  1.00            
ATOM    413    O ALA A  57      -2.887   4.637  -7.107  2.00  1.00            
ATOM    414    N CYS A  58      -4.913   5.613  -7.294  2.00  1.00            
ATOM    415   CA CYS A  58      -4.579   6.409  -8.418  2.00  1.00            
ATOM    416   CB CYS A  58      -4.525   5.616  -9.728  2.00  1.00            
ATOM    417   SG CYS A  58      -4.603   6.737 -11.154  2.00  1.00            
ATOM    418    C CYS A  58      -5.711   7.363  -8.597  2.00  1.00            
ATOM    419    O CYS A  58      -5.579   8.568  -8.389  2.00  1.00            
ATOM    420    N VAL A  59      -6.877   6.800  -8.968  2.00  1.00            
ATOM    421   CA VAL A  59      -8.039   7.553  -9.329  2.00  1.00            
ATOM    422   CB VAL A  59      -9.203   6.684  -9.711  2.00  1.00            
ATOM    423  CG1 VAL A  59      -9.637   5.858  -8.489  2.00  1.00            
ATOM    424  CG2 VAL A  59     -10.310   7.584 -10.286  2.00  1.00            
ATOM    425    C VAL A  59      -8.475   8.447  -8.210  2.00  1.00            
ATOM    426    O VAL A  59      -8.786   9.616  -8.434  2.00  1.00            
ATOM    427    N TYR A  60      -8.490   7.941  -6.966  3.00  1.00            
ATOM    428   CA TYR A  60      -8.995   8.735  -5.885  3.00  1.00            
ATOM    429   CB TYR A  60      -8.996   7.988  -4.540  3.00  1.00            
ATOM    430   CG TYR A  60      -9.909   8.734  -3.628  3.00  1.00            
ATOM    431  CD1 TYR A  60      -9.461   9.791  -2.869  3.00  1.00            
ATOM    432  CD2 TYR A  60     -11.235   8.374  -3.553  3.00  1.00            
ATOM    433  CE1 TYR A  60     -10.326  10.468  -2.039  3.00  1.00            
ATOM    434  CE2 TYR A  60     -12.103   9.045  -2.726  3.00  1.00            
ATOM    435   CZ TYR A  60     -11.648  10.094  -1.966  3.00  1.00            
ATOM    436   OH TYR A  60     -12.538  10.785  -1.116  3.00  1.00            
ATOM    437    C TYR A  60      -8.103   9.934  -5.738  3.00  1.00            
ATOM    438    O TYR A  60      -8.574  11.051  -5.526  3.00  1.00            
ATOM    439    N HIS A  61      -6.780   9.721  -5.871  1.00  1.00            
ATOM    440   CA HIS A  61      -5.783  10.732  -5.646  1.00  1.00            
ATOM    441  ND1 HIS A  61      -4.755   7.909  -4.319  1.00  1.00            
ATOM    442   CG HIS A  61      -4.294   9.206  -4.290  1.00  1.00            
ATOM    443   CB HIS A  61      -4.375  10.147  -5.451  1.00  1.00            
ATOM    444  NE2 HIS A  61      -3.931   8.245  -2.281  1.00  1.00            
ATOM    445  CD2 HIS A  61      -3.793   9.395  -3.038  1.00  1.00            
ATOM    446  CE1 HIS A  61      -4.513   7.381  -3.093  1.00  1.00            
ATOM    447    C HIS A  61      -5.674  11.706  -6.798  1.00  1.00            
ATOM    448    O HIS A  61      -6.181  11.457  -7.891  1.00  1.00            
ATOM    449    N LYS A  62      -5.006  12.867  -6.544  1.00  1.00            
ATOM    450   CA LYS A  62      -4.750  13.925  -7.503  1.00  1.00            
ATOM    451   CB LYS A  62      -4.289  15.243  -6.854  1.00  1.00            
ATOM    452   CG LYS A  62      -5.360  15.901  -5.979  1.00  1.00            
ATOM    453   CD LYS A  62      -4.838  17.060  -5.126  1.00  1.00            
ATOM    454   CE LYS A  62      -5.927  17.756  -4.308  1.00  1.00            
ATOM    455   NZ LYS A  62      -6.950  18.326  -5.214  1.00  1.00            
ATOM    456    C LYS A  62      -3.664  13.452  -8.430  1.00  1.00            
ATOM    457    O LYS A  62      -2.765  12.726  -8.012  1.00  1.00            
ATOM    458    N LEU A  63      -3.726  13.840  -9.726  1.00  1.00            
ATOM    459   CA LEU A  63      -2.751  13.409 -10.700  1.00  1.00            
ATOM    460   CB LEU A  63      -3.382  12.699 -11.913  1.00  1.00            
ATOM    461   CG LEU A  63      -4.594  13.437 -12.517  1.00  1.00            
ATOM    462  CD1 LEU A  63      -4.199  14.797 -13.111  1.00  1.00            
ATOM    463  CD2 LEU A  63      -5.341  12.549 -13.524  1.00  1.00            
ATOM    464    C LEU A  63      -1.980  14.578 -11.176  1.00  1.00            
ATOM    465    O LEU A  63      -2.458  15.711 -11.194  1.00  1.00            
ATOM    466    N PHE A  64      -0.720  14.306 -11.545  4.00  1.00            
ATOM    467   CA PHE A  64       0.113  15.331 -12.071  4.00  1.00            
ATOM    468   CB PHE A  64       1.602  15.135 -11.731  4.00  1.00            
ATOM    469   CG PHE A  64       2.407  16.064 -12.576  4.00  1.00            
ATOM    470  CD1 PHE A  64       2.585  17.384 -12.227  4.00  1.00            
ATOM    471  CD2 PHE A  64       2.996  15.595 -13.727  4.00  1.00            
ATOM    472  CE1 PHE A  64       3.333  18.220 -13.024  4.00  1.00            
ATOM    473  CE2 PHE A  64       3.745  16.425 -14.527  4.00  1.00            
ATOM    474   CZ PHE A  64       3.916  17.742 -14.174  4.00  1.00            
ATOM    475    C PHE A  64      -0.027  15.271 -13.551  4.00  1.00            
ATOM    476    O PHE A  64       0.113  14.210 -14.157  4.00  1.00            
ATOM    477    N ASP A  65      -0.337  16.421 -14.176  1.00  1.00            
ATOM    478   CA ASP A  65      -0.495  16.396 -15.593  1.00  1.00            
ATOM    479   CB ASP A  65      -1.837  16.969 -16.088  1.00  1.00            
ATOM    480   CG ASP A  65      -1.977  16.625 -17.567  1.00  1.00            
ATOM    481  OD1 ASP A  65      -1.302  15.657 -18.010  1.00  1.00            
ATOM    482  OD2 ASP A  65      -2.754  17.323 -18.272  1.00  1.00            
ATOM    483    C ASP A  65       0.558  17.235 -16.196  1.00  1.00            
ATOM    484    O ASP A  65       0.531  18.461 -16.104  1.00  1.00            
ATOM    485    N ALA A  66       1.546  16.580 -16.812  2.00  1.00            
ATOM    486   CA ALA A  66       2.460  17.360 -17.564  2.00  1.00            
ATOM    487   CB ALA A  66       3.721  16.601 -18.013  2.00  1.00            
ATOM    488    C ALA A  66       1.657  17.670 -18.777  2.00  1.00            
ATOM    489    O ALA A  66       0.560  17.137 -18.938  2.00  1.00            
ATOM    490    N SER A  67       2.176  18.549 -19.647  2.00  1.00            
ATOM    491   CA SER A  67       1.471  19.070 -20.783  2.00  1.00            
ATOM    492   CB SER A  67       0.595  18.037 -21.518  2.00  1.00            
ATOM    493   OG SER A  67      -0.059  18.641 -22.624  2.00  1.00            
ATOM    494    C SER A  67       0.604  20.167 -20.262  2.00  1.00            
ATOM    495    O SER A  67       0.235  21.086 -20.992  2.00  1.00            
ATOM    496    N ASP A  68       0.270  20.097 -18.961  2.00  1.00            
ATOM    497   CA ASP A  68      -0.403  21.162 -18.296  2.00  1.00            
ATOM    498   CB ASP A  68      -1.080  20.759 -16.977  2.00  1.00            
ATOM    499   CG ASP A  68      -1.916  21.952 -16.528  2.00  1.00            
ATOM    500  OD1 ASP A  68      -2.097  22.893 -17.348  2.00  1.00            
ATOM    501  OD2 ASP A  68      -2.387  21.939 -15.360  2.00  1.00            
ATOM    502    C ASP A  68       0.605  22.207 -17.983  2.00  1.00            
ATOM    503    O ASP A  68       0.324  23.404 -18.039  2.00  1.00            
ATOM    504    N SER A  69       1.832  21.763 -17.654  1.00  1.00            
ATOM    505   CA SER A  69       2.787  22.727 -17.222  1.00  1.00            
ATOM    506   CB SER A  69       3.683  22.270 -16.055  1.00  1.00            
ATOM    507   OG SER A  69       4.527  21.200 -16.455  1.00  1.00            
ATOM    508    C SER A  69       3.665  23.129 -18.348  1.00  1.00            
ATOM    509    O SER A  69       4.200  22.302 -19.083  1.00  1.00            
ATOM    510    N SER A  70       3.793  24.453 -18.521  3.00  1.00            
ATOM    511   CA SER A  70       4.689  24.962 -19.503  3.00  1.00            
ATOM    512   CB SER A  70       4.598  26.489 -19.672  3.00  1.00            
ATOM    513   OG SER A  70       3.325  26.851 -20.186  3.00  1.00            
ATOM    514    C SER A  70       6.059  24.655 -18.976  3.00  1.00            
ATOM    515    O SER A  70       7.003  24.420 -19.728  3.00  1.00            
ATOM    516    N SER A  71       6.163  24.629 -17.633  3.00  1.00            
ATOM    517   CA SER A  71       7.392  24.525 -16.898  3.00  1.00            
ATOM    518   CB SER A  71       7.196  24.801 -15.396  3.00  1.00            
ATOM    519   OG SER A  71       8.437  24.688 -14.715  3.00  1.00            
ATOM    520    C SER A  71       8.124  23.213 -16.988  3.00  1.00            
ATOM    521    O SER A  71       9.349  23.209 -17.105  3.00  1.00            
ATOM    522    N TYR A  72       7.421  22.068 -16.953  1.00  1.00            
ATOM    523   CA TYR A  72       8.090  20.802 -16.793  1.00  1.00            
ATOM    524   CB TYR A  72       7.132  19.595 -16.789  1.00  1.00            
ATOM    525   CG TYR A  72       6.678  19.326 -18.187  1.00  1.00            
ATOM    526  CD1 TYR A  72       5.580  19.964 -18.708  1.00  1.00            
ATOM    527  CD2 TYR A  72       7.352  18.427 -18.982  1.00  1.00            
ATOM    528  CE1 TYR A  72       5.162  19.714 -19.995  1.00  1.00            
ATOM    529  CE2 TYR A  72       6.943  18.169 -20.270  1.00  1.00            
ATOM    530   CZ TYR A  72       5.842  18.814 -20.780  1.00  1.00            
ATOM    531   OH TYR A  72       5.412  18.558 -22.101  1.00  1.00            
ATOM    532    C TYR A  72       9.074  20.546 -17.873  1.00  1.00            
ATOM    533    O TYR A  72       8.827  20.808 -19.049  1.00  1.00            
ATOM    534    N LYS A  73      10.251  20.051 -17.453  4.00  1.00            
ATOM    535   CA LYS A  73      11.227  19.541 -18.362  4.00  1.00            
ATOM    536   CB LYS A  73      12.675  19.958 -18.044  4.00  1.00            
ATOM    537   CG LYS A  73      12.983  21.438 -18.288  4.00  1.00            
ATOM    538   CD LYS A  73      12.859  21.876 -19.750  4.00  1.00            
ATOM    539   CE LYS A  73      11.506  22.501 -20.093  4.00  1.00            
ATOM    540   NZ LYS A  73      11.517  23.002 -21.486  4.00  1.00            
ATOM    541    C LYS A  73      11.126  18.073 -18.128  4.00  1.00            
ATOM    542    O LYS A  73      10.943  17.644 -16.989  4.00  1.00            
ATOM    543    N HIS A  74      11.220  17.244 -19.181  4.00  1.00            
ATOM    544   CA HIS A  74      10.984  15.862 -18.891  4.00  1.00            
ATOM    545  ND1 HIS A  74       9.773  16.475 -21.883  4.00  1.00            
ATOM    546   CG HIS A  74       9.946  15.339 -21.125  4.00  1.00            
ATOM    547   CB HIS A  74       9.767  15.293 -19.636  4.00  1.00            
ATOM    548  NE2 HIS A  74      10.363  14.857 -23.289  4.00  1.00            
ATOM    549  CD2 HIS A  74      10.307  14.360 -21.999  4.00  1.00            
ATOM    550  CE1 HIS A  74      10.035  16.131 -23.169  4.00  1.00            
ATOM    551    C HIS A  74      12.145  15.028 -19.285  4.00  1.00            
ATOM    552    O HIS A  74      12.642  15.108 -20.407  4.00  1.00            
ATOM    553    N ASN A  75      12.617  14.211 -18.327  4.00  1.00            
ATOM    554   CA ASN A  75      13.610  13.234 -18.626  4.00  1.00            
ATOM    555   CB ASN A  75      14.892  13.362 -17.788  4.00  1.00            
ATOM    556   CG ASN A  75      15.655  14.580 -18.289  4.00  1.00            
ATOM    557  OD1 ASN A  75      15.670  14.866 -19.484  4.00  1.00            
ATOM    558  ND2 ASN A  75      16.306  15.318 -17.351  4.00  1.00            
ATOM    559    C ASN A  75      12.967  11.937 -18.258  4.00  1.00            
ATOM    560    O ASN A  75      12.925  11.572 -17.085  4.00  1.00            
ATOM    561    N GLY A  76      12.430  11.207 -19.253  4.00  1.00            
ATOM    562   CA GLY A  76      11.768   9.979 -18.925  4.00  1.00            
ATOM    563    C GLY A  76      12.802   8.973 -18.571  4.00  1.00            
ATOM    564    O GLY A  76      13.787   8.787 -19.283  4.00  1.00            
ATOM    565    N THR A  77      12.575   8.291 -17.436  4.00  1.00            
ATOM    566   CA THR A  77      13.433   7.249 -16.972  4.00  1.00            
ATOM    567   CB THR A  77      14.537   7.759 -16.088  4.00  1.00            
ATOM    568  OG1 THR A  77      15.289   8.742 -16.784  4.00  1.00            
ATOM    569  CG2 THR A  77      15.462   6.595 -15.696  4.00  1.00            
ATOM    570    C THR A  77      12.519   6.375 -16.162  4.00  1.00            
ATOM    571    O THR A  77      11.353   6.716 -15.972  4.00  1.00            
ATOM    572    N GLU A  78      13.002   5.217 -15.669  4.00  1.00            
ATOM    573   CA GLU A  78      12.135   4.339 -14.932  4.00  1.00            
ATOM    574   CB GLU A  78      12.272   2.870 -15.380  4.00  1.00            
ATOM    575   CG GLU A  78      13.706   2.348 -15.237  4.00  1.00            
ATOM    576   CD GLU A  78      13.777   0.890 -15.681  4.00  1.00            
ATOM    577  OE1 GLU A  78      12.701   0.291 -15.950  4.00  1.00            
ATOM    578  OE2 GLU A  78      14.915   0.354 -15.744  4.00  1.00            
ATOM    579    C GLU A  78      12.519   4.385 -13.490  4.00  1.00            
ATOM    580    O GLU A  78      13.698   4.334 -13.145  4.00  1.00            
ATOM    581    N LEU A  79      11.512   4.501 -12.605  4.00  1.00            
ATOM    582   CA LEU A  79      11.788   4.493 -11.200  4.00  1.00            
ATOM    583   CB LEU A  79      11.365   5.785 -10.484  4.00  1.00            
ATOM    584   CG LEU A  79      12.156   7.022 -10.952  4.00  1.00            
ATOM    585  CD1 LEU A  79      13.641   6.914 -10.574  4.00  1.00            
ATOM    586  CD2 LEU A  79      11.942   7.292 -12.450  4.00  1.00            
ATOM    587    C LEU A  79      11.002   3.371 -10.617  4.00  1.00            
ATOM    588    O LEU A  79       9.797   3.271 -10.838  4.00  1.00            
ATOM    589    N THR A  80      11.664   2.478  -9.860  4.00  1.00            
ATOM    590   CA THR A  80      10.898   1.398  -9.326  4.00  1.00            
ATOM    591   CB THR A  80      11.264   0.053  -9.877  4.00  1.00            
ATOM    592  OG1 THR A  80      10.332  -0.924  -9.436  4.00  1.00            
ATOM    593  CG2 THR A  80      12.679  -0.311  -9.393  4.00  1.00            
ATOM    594    C THR A  80      11.105   1.321  -7.854  4.00  1.00            
ATOM    595    O THR A  80      12.217   1.486  -7.356  4.00  1.00            
ATOM    596    N LEU A  81      10.005   1.085  -7.116  4.00  1.00            
ATOM    597   CA LEU A  81      10.127   0.902  -5.705  4.00  1.00            
ATOM    598   CB LEU A  81       9.456   1.998  -4.866  4.00  1.00            
ATOM    599   CG LEU A  81       9.568   1.750  -3.351  4.00  1.00            
ATOM    600  CD1 LEU A  81      11.023   1.845  -2.864  4.00  1.00            
ATOM    601  CD2 LEU A  81       8.603   2.656  -2.571  4.00  1.00            
ATOM    602    C LEU A  81       9.453  -0.383  -5.366  4.00  1.00            
ATOM    603    O LEU A  81       8.250  -0.538  -5.578  4.00  1.00            
ATOM    604    N ARG A  82      10.219  -1.361  -4.847  4.00  1.00            
ATOM    605   CA ARG A  82       9.579  -2.565  -4.413  4.00  1.00            
ATOM    606   CB ARG A  82      10.533  -3.742  -4.145  4.00  1.00            
ATOM    607   CG ARG A  82      11.242  -4.282  -5.388  4.00  1.00            
ATOM    608   CD ARG A  82      11.941  -5.622  -5.146  4.00  1.00            
ATOM    609   NE ARG A  82      10.868  -6.643  -4.978  4.00  1.00            
ATOM    610   CZ ARG A  82      10.362  -6.913  -3.739  4.00  1.00            
ATOM    611  NH1 ARG A  82      10.904  -6.325  -2.632  4.00  1.00            
ATOM    612  NH2 ARG A  82       9.306  -7.769  -3.609  4.00  1.00            
ATOM    613    C ARG A  82       8.992  -2.196  -3.106  4.00  1.00            
ATOM    614    O ARG A  82       9.556  -1.386  -2.372  4.00  1.00            
ATOM    615    N TYR A  83       7.822  -2.757  -2.778  4.00  1.00            
ATOM    616   CA TYR A  83       7.278  -2.361  -1.527  4.00  1.00            
ATOM    617   CB TYR A  83       6.142  -1.326  -1.660  4.00  1.00            
ATOM    618   CG TYR A  83       5.915  -0.746  -0.308  4.00  1.00            
ATOM    619  CD1 TYR A  83       6.865   0.082   0.241  4.00  1.00            
ATOM    620  CD2 TYR A  83       4.768  -1.016   0.404  4.00  1.00            
ATOM    621  CE1 TYR A  83       6.683   0.628   1.486  4.00  1.00            
ATOM    622  CE2 TYR A  83       4.581  -0.470   1.652  4.00  1.00            
ATOM    623   CZ TYR A  83       5.539   0.353   2.193  4.00  1.00            
ATOM    624   OH TYR A  83       5.353   0.916   3.473  4.00  1.00            
ATOM    625    C TYR A  83       6.753  -3.590  -0.883  4.00  1.00            
ATOM    626    O TYR A  83       6.782  -4.671  -1.469  4.00  1.00            
ATOM    627    N SER A  84       6.283  -3.453   0.364  3.00  1.00            
ATOM    628   CA SER A  84       5.764  -4.585   1.048  3.00  1.00            
ATOM    629   CB SER A  84       5.177  -4.227   2.425  3.00  1.00            
ATOM    630   OG SER A  84       4.069  -3.352   2.272  3.00  1.00            
ATOM    631    C SER A  84       4.654  -5.103   0.209  3.00  1.00            
ATOM    632    O SER A  84       4.433  -6.309   0.117  3.00  1.00            
ATOM    633    N THR A  85       3.936  -4.186  -0.455  3.00  1.00            
ATOM    634   CA THR A  85       2.863  -4.625  -1.281  3.00  1.00            
ATOM    635   CB THR A  85       1.728  -3.636  -1.307  3.00  1.00            
ATOM    636  OG1 THR A  85       1.366  -3.353   0.035  3.00  1.00            
ATOM    637  CG2 THR A  85       0.492  -4.252  -1.995  3.00  1.00            
ATOM    638    C THR A  85       3.457  -4.856  -2.637  3.00  1.00            
ATOM    639    O THR A  85       4.642  -5.170  -2.747  3.00  1.00            
ATOM    640    N GLY A  86       2.659  -4.722  -3.711  4.00  1.00            
ATOM    641   CA GLY A  86       3.156  -4.987  -5.023  4.00  1.00            
ATOM    642    C GLY A  86       4.058  -3.859  -5.382  4.00  1.00            
ATOM    643    O GLY A  86       4.333  -2.981  -4.567  4.00  1.00            
ATOM    644    N THR A  87       4.545  -3.863  -6.636  4.00  1.00            
ATOM    645   CA THR A  87       5.527  -2.905  -7.037  4.00  1.00            
ATOM    646   CB THR A  87       6.374  -3.389  -8.176  4.00  1.00            
ATOM    647  OG1 THR A  87       7.025  -4.599  -7.817  4.00  1.00            
ATOM    648  CG2 THR A  87       7.417  -2.311  -8.510  4.00  1.00            
ATOM    649    C THR A  87       4.921  -1.612  -7.435  4.00  1.00            
ATOM    650    O THR A  87       3.818  -1.546  -7.975  4.00  1.00            
ATOM    651    N VAL A  88       5.663  -0.530  -7.128  4.00  1.00            
ATOM    652   CA VAL A  88       5.287   0.774  -7.562  4.00  1.00            
ATOM    653   CB VAL A  88       5.286   1.817  -6.480  4.00  1.00            
ATOM    654  CG1 VAL A  88       4.192   1.456  -5.462  4.00  1.00            
ATOM    655  CG2 VAL A  88       6.686   1.906  -5.856  4.00  1.00            
ATOM    656    C VAL A  88       6.314   1.137  -8.590  4.00  1.00            
ATOM    657    O VAL A  88       7.516   1.084  -8.333  4.00  1.00            
ATOM    658    N SER A  89       5.867   1.483  -9.809  4.00  1.00            
ATOM    659   CA SER A  89       6.802   1.839 -10.834  4.00  1.00            
ATOM    660   CB SER A  89       6.783   0.898 -12.053  4.00  1.00            
ATOM    661   OG SER A  89       5.518   0.952 -12.695  4.00  1.00            
ATOM    662    C SER A  89       6.410   3.189 -11.283  4.00  1.00            
ATOM    663    O SER A  89       5.282   3.622 -11.051  4.00  1.00            
ATOM    664    N GLY A  90       7.336   3.911 -11.928  4.00  1.00            
ATOM    665   CA GLY A  90       6.922   5.223 -12.283  4.00  1.00            
ATOM    666    C GLY A  90       7.909   5.834 -13.225  4.00  1.00            
ATOM    667    O GLY A  90       8.673   5.138 -13.892  4.00  1.00            
ATOM    668    N PHE A  91       7.899   7.183 -13.290  4.00  1.00            
ATOM    669   CA PHE A  91       8.716   7.916 -14.214  4.00  1.00            
ATOM    670   CB PHE A  91       7.907   8.744 -15.230  4.00  1.00            
ATOM    671   CG PHE A  91       7.282   7.869 -16.259  4.00  1.00            
ATOM    672  CD1 PHE A  91       6.181   7.099 -15.965  4.00  1.00            
ATOM    673  CD2 PHE A  91       7.790   7.850 -17.538  4.00  1.00            
ATOM    674  CE1 PHE A  91       5.612   6.305 -16.932  4.00  1.00            
ATOM    675  CE2 PHE A  91       7.223   7.057 -18.506  4.00  1.00            
ATOM    676   CZ PHE A  91       6.132   6.280 -18.202  4.00  1.00            
ATOM    677    C PHE A  91       9.531   8.932 -13.509  4.00  1.00            
ATOM    678    O PHE A  91       9.409   9.152 -12.305  4.00  1.00            
ATOM    679    N LEU A  92      10.422   9.556 -14.299  4.00  1.00            
ATOM    680   CA LEU A  92      11.256  10.626 -13.861  4.00  1.00            
ATOM    681   CB LEU A  92      12.733  10.423 -14.242  4.00  1.00            
ATOM    682   CG LEU A  92      13.669  11.560 -13.788  4.00  1.00            
ATOM    683  CD1 LEU A  92      13.749  11.650 -12.256  4.00  1.00            
ATOM    684  CD2 LEU A  92      15.050  11.438 -14.456  4.00  1.00            
ATOM    685    C LEU A  92      10.779  11.846 -14.598  4.00  1.00            
ATOM    686    O LEU A  92      10.572  11.800 -15.811  4.00  1.00            
ATOM    687    N SER A  93      10.564  12.969 -13.880  4.00  1.00            
ATOM    688   CA SER A  93      10.148  14.189 -14.521  4.00  1.00            
ATOM    689   CB SER A  93       8.620  14.371 -14.582  4.00  1.00            
ATOM    690   OG SER A  93       8.300  15.592 -15.233  4.00  1.00            
ATOM    691    C SER A  93      10.702  15.313 -13.680  4.00  1.00            
ATOM    692    O SER A  93      11.205  15.073 -12.584  4.00  1.00            
ATOM    693    N GLN A  94      10.655  16.572 -14.180  4.00  1.00            
ATOM    694   CA GLN A  94      11.165  17.695 -13.427  4.00  1.00            
ATOM    695   CB GLN A  94      12.296  18.468 -14.126  4.00  1.00            
ATOM    696   CG GLN A  94      13.592  17.681 -14.313  4.00  1.00            
ATOM    697   CD GLN A  94      14.639  18.663 -14.822  4.00  1.00            
ATOM    698  OE1 GLN A  94      15.031  19.590 -14.115  4.00  1.00            
ATOM    699  NE2 GLN A  94      15.103  18.460 -16.083  4.00  1.00            
ATOM    700    C GLN A  94      10.064  18.680 -13.253  4.00  1.00            
ATOM    701    O GLN A  94       9.220  18.821 -14.134  4.00  1.00            
ATOM    702    N ASP A  95      10.029  19.381 -12.098  4.00  1.00            
ATOM    703   CA ASP A  95       8.994  20.359 -11.918  4.00  1.00            
ATOM    704   CB ASP A  95       7.635  19.779 -11.498  4.00  1.00            
ATOM    705   CG ASP A  95       6.895  19.295 -12.737  4.00  1.00            
ATOM    706  OD1 ASP A  95       7.002  19.978 -13.790  4.00  1.00            
ATOM    707  OD2 ASP A  95       6.191  18.254 -12.641  4.00  1.00            
ATOM    708    C ASP A  95       9.360  21.413 -10.913  4.00  1.00            
ATOM    709    O ASP A  95      10.179  21.193 -10.022  4.00  1.00            
ATOM    710    N ILE A  96       8.737  22.610 -11.049  4.00  1.00            
ATOM    711   CA ILE A  96       8.942  23.694 -10.124  4.00  1.00            
ATOM    712   CB ILE A  96       8.617  25.046 -10.705  4.00  1.00            
ATOM    713  CG1 ILE A  96       7.129  25.172 -11.078  4.00  1.00            
ATOM    714  CG2 ILE A  96       9.548  25.254 -11.912  4.00  1.00            
ATOM    715  CD1 ILE A  96       6.712  26.603 -11.428  4.00  1.00            
ATOM    716    C ILE A  96       8.038  23.397  -8.970  4.00  1.00            
ATOM    717    O ILE A  96       6.824  23.270  -9.127  4.00  1.00            
ATOM    718    N ILE A  97       8.625  23.256  -7.766  4.00  1.00            
ATOM    719   CA ILE A  97       7.856  22.876  -6.622  4.00  1.00            
ATOM    720   CB ILE A  97       8.354  21.634  -5.937  4.00  1.00            
ATOM    721  CG1 ILE A  97       7.358  21.184  -4.854  4.00  1.00            
ATOM    722  CG2 ILE A  97       9.775  21.899  -5.419  4.00  1.00            
ATOM    723  CD1 ILE A  97       7.592  19.757  -4.356  4.00  1.00            
ATOM    724    C ILE A  97       7.842  23.980  -5.633  4.00  1.00            
ATOM    725    O ILE A  97       8.882  24.500  -5.236  4.00  1.00            
ATOM    726    N THR A  98       6.626  24.377  -5.216  4.00  1.00            
ATOM    727   CA THR A  98       6.537  25.404  -4.234  4.00  1.00            
ATOM    728   CB THR A  98       5.535  26.484  -4.554  4.00  1.00            
ATOM    729  OG1 THR A  98       5.527  27.456  -3.520  4.00  1.00            
ATOM    730  CG2 THR A  98       4.135  25.876  -4.745  4.00  1.00            
ATOM    731    C THR A  98       6.163  24.773  -2.934  4.00  1.00            
ATOM    732    O THR A  98       5.071  24.232  -2.769  4.00  1.00            
ATOM    733    N VAL A  99       7.100  24.798  -1.969  4.00  1.00            
ATOM    734   CA VAL A  99       6.805  24.279  -0.670  4.00  1.00            
ATOM    735   CB VAL A  99       7.861  23.361  -0.145  4.00  1.00            
ATOM    736  CG1 VAL A  99       7.521  23.018   1.315  4.00  1.00            
ATOM    737  CG2 VAL A  99       7.936  22.137  -1.072  4.00  1.00            
ATOM    738    C VAL A  99       6.746  25.460   0.222  4.00  1.00            
ATOM    739    O VAL A  99       7.760  26.110   0.468  4.00  1.00            
ATOM    740    N GLY A 100       5.542  25.760   0.738  3.00  1.00            
ATOM    741   CA GLY A 100       5.423  26.926   1.550  3.00  1.00            
ATOM    742    C GLY A 100       5.847  28.054   0.665  3.00  1.00            
ATOM    743    O GLY A 100       5.420  28.156  -0.484  3.00  1.00            
ATOM    744    N GLY A 101       6.705  28.937   1.197  3.00  1.00            
ATOM    745   CA GLY A 101       7.216  30.039   0.440  3.00  1.00            
ATOM    746    C GLY A 101       8.143  29.568  -0.643  3.00  1.00            
ATOM    747    O GLY A 101       8.147  30.114  -1.744  3.00  1.00            
ATOM    748    N ILE A 102       8.953  28.529  -0.355  4.00  1.00            
ATOM    749   CA ILE A 102      10.027  28.153  -1.231  4.00  1.00            
ATOM    750   CB ILE A 102      11.003  27.176  -0.632  4.00  1.00            
ATOM    751  CG1 ILE A 102      12.286  27.129  -1.479  4.00  1.00            
ATOM    752  CG2 ILE A 102      10.312  25.812  -0.488  4.00  1.00            
ATOM    753  CD1 ILE A 102      13.445  26.406  -0.794  4.00  1.00            
ATOM    754    C ILE A 102       9.581  27.602  -2.553  4.00  1.00            
ATOM    755    O ILE A 102       8.659  26.794  -2.635  4.00  1.00            
ATOM    756    N THR A 103      10.245  28.071  -3.639  4.00  1.00            
ATOM    757   CA THR A 103      10.017  27.590  -4.977  4.00  1.00            
ATOM    758   CB THR A 103       9.679  28.674  -5.967  4.00  1.00            
ATOM    759  OG1 THR A 103       9.297  28.104  -7.209  4.00  1.00            
ATOM    760  CG2 THR A 103      10.884  29.611  -6.150  4.00  1.00            
ATOM    761    C THR A 103      11.271  26.896  -5.402  4.00  1.00            
ATOM    762    O THR A 103      12.360  27.460  -5.314  4.00  1.00            
ATOM    763    N VAL A 104      11.171  25.623  -5.840  4.00  1.00            
ATOM    764   CA VAL A 104      12.405  24.997  -6.207  4.00  1.00            
ATOM    765   CB VAL A 104      13.119  24.350  -5.057  4.00  1.00            
ATOM    766  CG1 VAL A 104      12.237  23.227  -4.488  4.00  1.00            
ATOM    767  CG2 VAL A 104      14.495  23.873  -5.551  4.00  1.00            
ATOM    768    C VAL A 104      12.212  23.974  -7.260  4.00  1.00            
ATOM    769    O VAL A 104      11.189  23.300  -7.324  4.00  1.00            
ATOM    770    N THR A 105      13.237  23.820  -8.115  4.00  1.00            
ATOM    771   CA THR A 105      13.149  22.847  -9.153  4.00  1.00            
ATOM    772   CB THR A 105      14.273  22.933 -10.145  4.00  1.00            
ATOM    773  OG1 THR A 105      14.033  22.056 -11.237  4.00  1.00            
ATOM    774  CG2 THR A 105      15.589  22.564  -9.439  4.00  1.00            
ATOM    775    C THR A 105      13.222  21.521  -8.483  4.00  1.00            
ATOM    776    O THR A 105      13.880  21.366  -7.456  4.00  1.00            
ATOM    777    N GLN A 106      12.510  20.526  -9.038  4.00  1.00            
ATOM    778   CA GLN A 106      12.526  19.243  -8.415  4.00  1.00            
ATOM    779   CB GLN A 106      11.323  19.003  -7.489  4.00  1.00            
ATOM    780   CG GLN A 106      11.248  17.593  -6.901  4.00  1.00            
ATOM    781   CD GLN A 106      10.034  17.562  -5.986  4.00  1.00            
ATOM    782  OE1 GLN A 106      10.002  18.238  -4.961  4.00  1.00            
ATOM    783  NE2 GLN A 106       9.000  16.764  -6.369  4.00  1.00            
ATOM    784    C GLN A 106      12.499  18.191  -9.459  4.00  1.00            
ATOM    785    O GLN A 106      11.879  18.342 -10.510  4.00  1.00            
ATOM    786    N MET A 107      13.214  17.091  -9.177  4.00  1.00            
ATOM    787   CA MET A 107      13.174  15.961 -10.044  4.00  1.00            
ATOM    788   CB MET A 107      14.520  15.228 -10.139  4.00  1.00            
ATOM    789   CG MET A 107      15.681  16.104 -10.609  4.00  1.00            
ATOM    790   SD MET A 107      17.308  15.311 -10.431  4.00  1.00            
ATOM    791   CE MET A 107      18.267  16.848 -10.542  4.00  1.00            
ATOM    792    C MET A 107      12.261  15.033  -9.300  4.00  1.00            
ATOM    793    O MET A 107      12.552  14.666  -8.162  4.00  1.00            
ATOM    794    N PHE A 108      11.126  14.630  -9.900  4.00  1.00            
ATOM    795   CA PHE A 108      10.220  13.815  -9.140  4.00  1.00            
ATOM    796   CB PHE A 108       8.908  14.541  -8.781  4.00  1.00            
ATOM    797   CG PHE A 108       8.209  14.900 -10.045  4.00  1.00            
ATOM    798  CD1 PHE A 108       8.638  15.971 -10.792  4.00  1.00            
ATOM    799  CD2 PHE A 108       7.118  14.180 -10.477  4.00  1.00            
ATOM    800  CE1 PHE A 108       7.999  16.311 -11.958  4.00  1.00            
ATOM    801  CE2 PHE A 108       6.474  14.516 -11.645  4.00  1.00            
ATOM    802   CZ PHE A 108       6.914  15.585 -12.388  4.00  1.00            
ATOM    803    C PHE A 108       9.861  12.622  -9.930  4.00  1.00            
ATOM    804    O PHE A 108      10.023  12.581 -11.148  4.00  1.00            
ATOM    805    N GLY A 109       9.371  11.598  -9.220  4.00  1.00            
ATOM    806   CA GLY A 109       8.982  10.425  -9.914  4.00  1.00            
ATOM    807    C GLY A 109       7.489  10.422  -9.953  4.00  1.00            
ATOM    808    O GLY A 109       6.834  10.460  -8.914  4.00  1.00            
ATOM    809    N GLU A 110       6.910  10.376 -11.169  4.00  1.00            
ATOM    810   CA GLU A 110       5.481  10.333 -11.260  4.00  1.00            
ATOM    811   CB GLU A 110       4.892  11.269 -12.334  4.00  1.00            
ATOM    812   CG GLU A 110       5.410  11.051 -13.756  4.00  1.00            
ATOM    813   CD GLU A 110       4.665  12.031 -14.656  4.00  1.00            
ATOM    814  OE1 GLU A 110       3.740  12.714 -14.141  4.00  1.00            
ATOM    815  OE2 GLU A 110       5.003  12.108 -15.868  4.00  1.00            
ATOM    816    C GLU A 110       5.118   8.889 -11.511  4.00  1.00            
ATOM    817    O GLU A 110       5.666   8.249 -12.407  4.00  1.00            
ATOM    818    N VAL A 111       4.183   8.338 -10.695  4.00  1.00            
ATOM    819   CA VAL A 111       3.829   6.936 -10.685  4.00  1.00            
ATOM    820   CB VAL A 111       3.201   6.484  -9.399  4.00  1.00            
ATOM    821  CG1 VAL A 111       1.806   7.117  -9.285  4.00  1.00            
ATOM    822  CG2 VAL A 111       3.198   4.945  -9.360  4.00  1.00            
ATOM    823    C VAL A 111       2.901   6.574 -11.783  4.00  1.00            
ATOM    824    O VAL A 111       2.173   7.405 -12.317  4.00  1.00            
ATOM    825    N THR A 112       2.948   5.282 -12.155  4.00  1.00            
ATOM    826   CA THR A 112       2.085   4.739 -13.156  4.00  1.00            
ATOM    827   CB THR A 112       2.823   4.225 -14.360  4.00  1.00            
ATOM    828  OG1 THR A 112       3.747   3.211 -13.994  4.00  1.00            
ATOM    829  CG2 THR A 112       3.559   5.404 -15.016  4.00  1.00            
ATOM    830    C THR A 112       1.345   3.596 -12.507  4.00  1.00            
ATOM    831    O THR A 112       0.123   3.647 -12.385  4.00  1.00            
ATOM    832    N GLU A 113       2.058   2.536 -12.056  4.00  1.00            
ATOM    833   CA GLU A 113       1.388   1.400 -11.472  4.00  1.00            
ATOM    834   CB GLU A 113       1.801   0.063 -12.114  4.00  1.00            
ATOM    835   CG GLU A 113       1.641   0.026 -13.638  4.00  1.00            
ATOM    836   CD GLU A 113       0.203   0.353 -14.016  4.00  1.00            
ATOM    837  OE1 GLU A 113      -0.681   0.313 -13.119  4.00  1.00            
ATOM    838  OE2 GLU A 113      -0.027   0.650 -15.220  4.00  1.00            
ATOM    839    C GLU A 113       1.776   1.310 -10.027  4.00  1.00            
ATOM    840    O GLU A 113       2.926   1.558  -9.667  4.00  1.00            
ATOM    841    N MET A 114       0.804   0.967  -9.152  1.00  1.00            
ATOM    842   CA MET A 114       1.099   0.804  -7.755  1.00  1.00            
ATOM    843   CB MET A 114       0.925   2.072  -6.907  1.00  1.00            
ATOM    844   CG MET A 114       1.904   3.190  -7.268  1.00  1.00            
ATOM    845   SD MET A 114       2.072   4.469  -5.987  1.00  1.00            
ATOM    846   CE MET A 114       0.345   5.023  -6.042  1.00  1.00            
ATOM    847    C MET A 114       0.155  -0.207  -7.200  1.00  1.00            
ATOM    848    O MET A 114      -0.793  -0.643  -7.862  1.00  1.00            
ATOM    849    N PRO A 115       0.431  -0.621  -6.000  1.00  1.00            
ATOM    850   CA PRO A 115      -0.406  -1.580  -5.343  1.00  1.00            
ATOM    851   CD PRO A 115       1.801  -0.673  -5.515  1.00  1.00            
ATOM    852   CB PRO A 115       0.444  -2.215  -4.238  1.00  1.00            
ATOM    853   CG PRO A 115       1.672  -1.294  -4.116  1.00  1.00            
ATOM    854    C PRO A 115      -1.644  -0.887  -4.859  1.00  1.00            
ATOM    855    O PRO A 115      -1.583   0.307  -4.588  1.00  1.00            
ATOM    856    N ALA A 116      -2.780  -1.611  -4.764  2.00  1.00            
ATOM    857   CA ALA A 116      -3.995  -0.994  -4.307  2.00  1.00            
ATOM    858   CB ALA A 116      -5.190  -1.960  -4.309  2.00  1.00            
ATOM    859    C ALA A 116      -3.766  -0.563  -2.892  2.00  1.00            
ATOM    860    O ALA A 116      -4.095   0.560  -2.515  2.00  1.00            
ATOM    861    N LEU A 117      -3.168  -1.451  -2.073  2.00  1.00            
ATOM    862   CA LEU A 117      -2.858  -1.143  -0.705  2.00  1.00            
ATOM    863   CB LEU A 117      -3.208  -2.284   0.268  2.00  1.00            
ATOM    864   CG LEU A 117      -4.710  -2.628   0.301  2.00  1.00            
ATOM    865  CD1 LEU A 117      -5.008  -3.767   1.290  2.00  1.00            
ATOM    866  CD2 LEU A 117      -5.563  -1.376   0.565  2.00  1.00            
ATOM    867    C LEU A 117      -1.361  -1.008  -0.703  2.00  1.00            
ATOM    868    O LEU A 117      -0.736  -1.614  -1.572  2.00  1.00            
ATOM    869    N PRO A 118      -0.698  -0.256   0.148  2.00  1.00            
ATOM    870   CA PRO A 118      -1.262   0.616   1.148  2.00  1.00            
ATOM    871   CD PRO A 118       0.675  -0.613   0.465  2.00  1.00            
ATOM    872   CB PRO A 118      -0.178   0.802   2.214  2.00  1.00            
ATOM    873   CG PRO A 118       1.128   0.410   1.512  2.00  1.00            
ATOM    874    C PRO A 118      -1.748   1.924   0.565  2.00  1.00            
ATOM    875    O PRO A 118      -2.333   2.713   1.305  2.00  1.00            
ATOM    876    N PHE A 119      -1.531   2.173  -0.743  2.00  1.00            
ATOM    877   CA PHE A 119      -1.767   3.442  -1.394  2.00  1.00            
ATOM    878   CB PHE A 119      -1.324   3.434  -2.868  2.00  1.00            
ATOM    879   CG PHE A 119       0.159   3.268  -2.881  2.00  1.00            
ATOM    880  CD1 PHE A 119       0.728   2.013  -2.847  2.00  1.00            
ATOM    881  CD2 PHE A 119       0.985   4.367  -2.922  2.00  1.00            
ATOM    882  CE1 PHE A 119       2.095   1.861  -2.856  2.00  1.00            
ATOM    883  CE2 PHE A 119       2.353   4.221  -2.931  2.00  1.00            
ATOM    884   CZ PHE A 119       2.911   2.965  -2.899  2.00  1.00            
ATOM    885    C PHE A 119      -3.189   3.897  -1.351  2.00  1.00            
ATOM    886    O PHE A 119      -3.433   5.084  -1.142  2.00  1.00            
ATOM    887    N MET A 120      -4.162   2.989  -1.547  3.00  1.00            
ATOM    888   CA MET A 120      -5.537   3.402  -1.569  3.00  1.00            
ATOM    889   CB MET A 120      -6.530   2.233  -1.664  3.00  1.00            
ATOM    890   CG MET A 120      -7.984   2.702  -1.591  3.00  1.00            
ATOM    891   SD MET A 120      -9.223   1.373  -1.585  3.00  1.00            
ATOM    892   CE MET A 120     -10.596   2.474  -1.138  3.00  1.00            
ATOM    893    C MET A 120      -5.796   4.047  -0.253  3.00  1.00            
ATOM    894    O MET A 120      -6.469   5.074  -0.176  3.00  1.00            
ATOM    895    N LEU A 121      -5.244   3.469   0.828  3.00  1.00            
ATOM    896   CA LEU A 121      -5.493   4.082   2.092  3.00  1.00            
ATOM    897   CB LEU A 121      -5.452   3.101   3.279  3.00  1.00            
ATOM    898   CG LEU A 121      -6.532   2.004   3.236  3.00  1.00            
ATOM    899  CD1 LEU A 121      -6.448   1.095   4.474  3.00  1.00            
ATOM    900  CD2 LEU A 121      -7.934   2.599   3.023  3.00  1.00            
ATOM    901    C LEU A 121      -4.434   5.095   2.348  3.00  1.00            
ATOM    902    O LEU A 121      -3.470   4.845   3.071  3.00  1.00            
ATOM    903    N ALA A 122      -4.594   6.277   1.735  1.00  1.00            
ATOM    904   CA ALA A 122      -3.735   7.386   2.003  1.00  1.00            
ATOM    905   CB ALA A 122      -2.515   7.458   1.068  1.00  1.00            
ATOM    906    C ALA A 122      -4.600   8.568   1.705  1.00  1.00            
ATOM    907    O ALA A 122      -5.154   8.665   0.610  1.00  1.00            
ATOM    908    N GLU A 123      -4.767   9.495   2.665  1.00  1.00            
ATOM    909   CA GLU A 123      -5.616  10.614   2.373  1.00  1.00            
ATOM    910   CB GLU A 123      -6.014  11.457   3.591  1.00  1.00            
ATOM    911   CG GLU A 123      -7.256  12.300   3.297  1.00  1.00            
ATOM    912   CD GLU A 123      -8.422  11.338   3.072  1.00  1.00            
ATOM    913  OE1 GLU A 123      -8.198  10.099   3.138  1.00  1.00            
ATOM    914  OE2 GLU A 123      -9.557  11.831   2.838  1.00  1.00            
ATOM    915    C GLU A 123      -4.912  11.464   1.396  1.00  1.00            
ATOM    916    O GLU A 123      -5.516  12.075   0.515  1.00  1.00            
ATOM    917    N PHE A 124      -3.583  11.502   1.535  1.00  1.00            
ATOM    918   CA PHE A 124      -2.824  12.370   0.710  1.00  1.00            
ATOM    919   CB PHE A 124      -1.582  12.934   1.422  1.00  1.00            
ATOM    920   CG PHE A 124      -0.691  11.764   1.622  1.00  1.00            
ATOM    921  CD1 PHE A 124      -0.880  10.927   2.696  1.00  1.00            
ATOM    922  CD2 PHE A 124       0.313  11.497   0.720  1.00  1.00            
ATOM    923  CE1 PHE A 124      -0.068   9.836   2.871  1.00  1.00            
ATOM    924  CE2 PHE A 124       1.127  10.409   0.888  1.00  1.00            
ATOM    925   CZ PHE A 124       0.931   9.589   1.963  1.00  1.00            
ATOM    926    C PHE A 124      -2.346  11.663  -0.506  1.00  1.00            
ATOM    927    O PHE A 124      -2.259  10.437  -0.543  1.00  1.00            
ATOM    928    N ASP A 125      -2.033  12.456  -1.549  1.00  1.00            
ATOM    929   CA ASP A 125      -1.506  11.917  -2.762  1.00  1.00            
ATOM    930   CB ASP A 125      -2.362  12.273  -3.999  1.00  1.00            
ATOM    931   CG ASP A 125      -2.539  13.787  -4.083  1.00  1.00            
ATOM    932  OD1 ASP A 125      -3.160  14.359  -3.148  1.00  1.00            
ATOM    933  OD2 ASP A 125      -2.059  14.386  -5.083  1.00  1.00            
ATOM    934    C ASP A 125      -0.111  12.407  -2.963  1.00  1.00            
ATOM    935    O ASP A 125       0.128  13.405  -3.640  1.00  1.00            
ATOM    936    N GLY A 126       0.879  11.722  -2.362  4.00  1.00            
ATOM    937   CA GLY A 126       2.199  12.156  -2.691  4.00  1.00            
ATOM    938    C GLY A 126       3.125  11.980  -1.563  4.00  1.00            
ATOM    939    O GLY A 126       2.776  12.168  -0.398  4.00  1.00            
ATOM    940    N VAL A 127       4.376  11.649  -1.907  4.00  1.00            
ATOM    941   CA VAL A 127       5.307  11.469  -0.857  4.00  1.00            
ATOM    942   CB VAL A 127       5.821  10.063  -0.746  4.00  1.00            
ATOM    943  CG1 VAL A 127       6.896  10.019   0.354  4.00  1.00            
ATOM    944  CG2 VAL A 127       4.631   9.123  -0.491  4.00  1.00            
ATOM    945    C VAL A 127       6.496  12.338  -1.106  4.00  1.00            
ATOM    946    O VAL A 127       7.069  12.335  -2.195  4.00  1.00            
ATOM    947    N VAL A 128       6.890  13.125  -0.085  4.00  1.00            
ATOM    948   CA VAL A 128       8.088  13.902  -0.184  4.00  1.00            
ATOM    949   CB VAL A 128       7.886  15.372   0.082  4.00  1.00            
ATOM    950  CG1 VAL A 128       7.375  15.572   1.519  4.00  1.00            
ATOM    951  CG2 VAL A 128       9.202  16.106  -0.223  4.00  1.00            
ATOM    952    C VAL A 128       8.990  13.327   0.855  4.00  1.00            
ATOM    953    O VAL A 128       8.605  13.173   2.013  4.00  1.00            
ATOM    954    N GLY A 129      10.219  12.954   0.461  4.00  1.00            
ATOM    955   CA GLY A 129      11.074  12.370   1.446  4.00  1.00            
ATOM    956    C GLY A 129      12.145  13.369   1.731  4.00  1.00            
ATOM    957    O GLY A 129      12.943  13.701   0.856  4.00  1.00            
ATOM    958    N MET A 130      12.185  13.882   2.977  1.00  1.00            
ATOM    959   CA MET A 130      13.234  14.793   3.316  1.00  1.00            
ATOM    960   CB MET A 130      12.791  15.912   4.274  1.00  1.00            
ATOM    961   CG MET A 130      11.842  16.914   3.613  1.00  1.00            
ATOM    962   SD MET A 130      11.279  18.261   4.694  1.00  1.00            
ATOM    963   CE MET A 130      10.159  17.200   5.650  1.00  1.00            
ATOM    964    C MET A 130      14.263  13.972   3.987  1.00  1.00            
ATOM    965    O MET A 130      14.567  14.141   5.166  1.00  1.00            
ATOM    966    N GLY A 131      14.824  13.042   3.204  1.00  1.00            
ATOM    967   CA GLY A 131      15.845  12.184   3.693  1.00  1.00            
ATOM    968    C GLY A 131      17.110  12.663   3.081  1.00  1.00            
ATOM    969    O GLY A 131      17.350  13.864   2.976  1.00  1.00            
ATOM    970    N PHE A 132      17.962  11.715   2.657  1.00  1.00            
ATOM    971   CA PHE A 132      19.195  12.107   2.056  1.00  1.00            
ATOM    972   CB PHE A 132      20.445  11.731   2.874  1.00  1.00            
ATOM    973   CG PHE A 132      20.514  12.579   4.096  1.00  1.00            
ATOM    974  CD1 PHE A 132      19.831  12.231   5.238  1.00  1.00            
ATOM    975  CD2 PHE A 132      21.276  13.724   4.098  1.00  1.00            
ATOM    976  CE1 PHE A 132      19.904  13.019   6.364  1.00  1.00            
ATOM    977  CE2 PHE A 132      21.353  14.516   5.220  1.00  1.00            
ATOM    978   CZ PHE A 132      20.665  14.162   6.356  1.00  1.00            
ATOM    979    C PHE A 132      19.341  11.373   0.750  1.00  1.00            
ATOM    980    O PHE A 132      18.573  10.469   0.426  1.00  1.00            
ATOM    981    N ILE A 133      20.357  11.789  -0.035  2.00  1.00            
ATOM    982   CA ILE A 133      20.698  11.314  -1.352  2.00  1.00            
ATOM    983   CB ILE A 133      21.822  12.107  -1.964  2.00  1.00            
ATOM    984  CG1 ILE A 133      21.468  13.601  -2.043  2.00  1.00            
ATOM    985  CG2 ILE A 133      22.152  11.491  -3.334  2.00  1.00            
ATOM    986  CD1 ILE A 133      22.664  14.492  -2.387  2.00  1.00            
ATOM    987    C ILE A 133      21.162   9.902  -1.342  2.00  1.00            
ATOM    988    O ILE A 133      20.843   9.156  -2.267  2.00  1.00            
ATOM    989    N GLU A 134      21.929   9.518  -0.302  2.00  1.00            
ATOM    990   CA GLU A 134      22.532   8.216  -0.213  2.00  1.00            
ATOM    991   CB GLU A 134      23.082   7.944   1.200  2.00  1.00            
ATOM    992   CG GLU A 134      23.697   6.557   1.398  2.00  1.00            
ATOM    993   CD GLU A 134      25.154   6.618   0.973  2.00  1.00            
ATOM    994  OE1 GLU A 134      25.430   7.185  -0.116  2.00  1.00            
ATOM    995  OE2 GLU A 134      26.011   6.093   1.734  2.00  1.00            
ATOM    996    C GLU A 134      21.423   7.242  -0.427  2.00  1.00            
ATOM    997    O GLU A 134      21.579   6.258  -1.149  2.00  1.00            
ATOM    998    N GLN A 135      20.252   7.504   0.182  2.00  1.00            
ATOM    999   CA GLN A 135      19.156   6.635  -0.104  2.00  1.00            
ATOM   1000   CB GLN A 135      18.420   6.125   1.148  2.00  1.00            
ATOM   1001   CG GLN A 135      17.307   5.121   0.837  2.00  1.00            
ATOM   1002   CD GLN A 135      17.964   3.835   0.350  2.00  1.00            
ATOM   1003  OE1 GLN A 135      17.287   2.875  -0.016  2.00  1.00            
ATOM   1004  NE2 GLN A 135      19.324   3.809   0.345  2.00  1.00            
ATOM   1005    C GLN A 135      18.174   7.410  -0.928  2.00  1.00            
ATOM   1006    O GLN A 135      17.466   8.274  -0.417  2.00  1.00            
ATOM   1007    N ALA A 136      18.126   7.116  -2.242  1.00  1.00            
ATOM   1008   CA ALA A 136      17.208   7.732  -3.162  1.00  1.00            
ATOM   1009   CB ALA A 136      17.707   9.063  -3.749  1.00  1.00            
ATOM   1010    C ALA A 136      17.122   6.763  -4.274  1.00  1.00            
ATOM   1011    O ALA A 136      17.982   5.896  -4.422  1.00  1.00            
ATOM   1012    N ILE A 137      16.065   6.862  -5.085  2.00  1.00            
ATOM   1013   CA ILE A 137      16.026   5.926  -6.153  2.00  1.00            
ATOM   1014   CB ILE A 137      14.647   5.435  -6.492  2.00  1.00            
ATOM   1015  CG1 ILE A 137      14.038   4.658  -5.314  2.00  1.00            
ATOM   1016  CG2 ILE A 137      14.754   4.604  -7.782  2.00  1.00            
ATOM   1017  CD1 ILE A 137      14.829   3.404  -4.946  2.00  1.00            
ATOM   1018    C ILE A 137      16.525   6.652  -7.355  2.00  1.00            
ATOM   1019    O ILE A 137      16.057   7.744  -7.675  2.00  1.00            
ATOM   1020    N GLY A 138      17.515   6.058  -8.048  2.00  1.00            
ATOM   1021   CA GLY A 138      18.072   6.697  -9.199  2.00  1.00            
ATOM   1022    C GLY A 138      19.127   7.619  -8.700  2.00  1.00            
ATOM   1023    O GLY A 138      19.740   8.357  -9.469  2.00  1.00            
ATOM   1024    N ARG A 139      19.370   7.585  -7.377  2.00  1.00            
ATOM   1025   CA ARG A 139      20.356   8.458  -6.825  2.00  1.00            
ATOM   1026   CB ARG A 139      21.761   8.194  -7.393  2.00  1.00            
ATOM   1027   CG ARG A 139      22.352   6.860  -6.926  2.00  1.00            
ATOM   1028   CD ARG A 139      23.639   6.455  -7.646  2.00  1.00            
ATOM   1029   NE ARG A 139      24.517   7.656  -7.726  2.00  1.00            
ATOM   1030   CZ ARG A 139      25.857   7.541  -7.491  2.00  1.00            
ATOM   1031  NH1 ARG A 139      26.381   6.347  -7.088  2.00  1.00            
ATOM   1032  NH2 ARG A 139      26.674   8.621  -7.661  2.00  1.00            
ATOM   1033    C ARG A 139      19.935   9.852  -7.176  2.00  1.00            
ATOM   1034    O ARG A 139      20.771  10.725  -7.400  2.00  1.00            
ATOM   1035    N VAL A 140      18.608  10.090  -7.227  1.00  1.00            
ATOM   1036   CA VAL A 140      18.095  11.394  -7.534  1.00  1.00            
ATOM   1037   CB VAL A 140      16.626  11.402  -7.838  1.00  1.00            
ATOM   1038  CG1 VAL A 140      16.185  12.857  -8.067  1.00  1.00            
ATOM   1039  CG2 VAL A 140      16.370  10.470  -9.035  1.00  1.00            
ATOM   1040    C VAL A 140      18.312  12.225  -6.296  1.00  1.00            
ATOM   1041    O VAL A 140      18.289  11.699  -5.186  1.00  1.00            
ATOM   1042    N THR A 141      18.554  13.544  -6.454  1.00  1.00            
ATOM   1043   CA THR A 141      18.820  14.392  -5.313  1.00  1.00            
ATOM   1044   CB THR A 141      19.455  15.696  -5.688  1.00  1.00            
ATOM   1045  OG1 THR A 141      18.557  16.478  -6.464  1.00  1.00            
ATOM   1046  CG2 THR A 141      20.728  15.402  -6.506  1.00  1.00            
ATOM   1047    C THR A 141      17.517  14.688  -4.629  1.00  1.00            
ATOM   1048    O THR A 141      16.460  14.766  -5.267  1.00  1.00            
ATOM   1049    N PRO A 142      17.568  14.817  -3.329  1.00  1.00            
ATOM   1050   CA PRO A 142      16.390  15.115  -2.550  1.00  1.00            
ATOM   1051   CD PRO A 142      18.516  14.016  -2.576  1.00  1.00            
ATOM   1052   CB PRO A 142      16.650  14.563  -1.143  1.00  1.00            
ATOM   1053   CG PRO A 142      18.161  14.286  -1.106  1.00  1.00            
ATOM   1054    C PRO A 142      16.055  16.569  -2.584  1.00  1.00            
ATOM   1055    O PRO A 142      16.891  17.375  -2.984  1.00  1.00            
ATOM   1056    N ILE A 143      14.812  16.919  -2.177  2.00  1.00            
ATOM   1057   CA ILE A 143      14.329  18.267  -2.205  2.00  1.00            
ATOM   1058   CB ILE A 143      12.854  18.383  -1.923  2.00  1.00            
ATOM   1059  CG1 ILE A 143      12.375  19.814  -2.229  2.00  1.00            
ATOM   1060  CG2 ILE A 143      12.581  17.932  -0.478  2.00  1.00            
ATOM   1061  CD1 ILE A 143      12.432  20.171  -3.713  2.00  1.00            
ATOM   1062    C ILE A 143      15.051  19.149  -1.234  2.00  1.00            
ATOM   1063    O ILE A 143      15.456  20.257  -1.582  2.00  1.00            
ATOM   1064    N PHE A 144      15.258  18.676   0.007  2.00  1.00            
ATOM   1065   CA PHE A 144      15.871  19.503   1.003  2.00  1.00            
ATOM   1066   CB PHE A 144      16.006  18.795   2.360  2.00  1.00            
ATOM   1067   CG PHE A 144      16.651  19.762   3.285  2.00  1.00            
ATOM   1068  CD1 PHE A 144      15.911  20.785   3.835  2.00  1.00            
ATOM   1069  CD2 PHE A 144      17.981  19.647   3.606  2.00  1.00            
ATOM   1070  CE1 PHE A 144      16.496  21.685   4.692  2.00  1.00            
ATOM   1071  CE2 PHE A 144      18.569  20.544   4.464  2.00  1.00            
ATOM   1072   CZ PHE A 144      17.828  21.566   5.006  2.00  1.00            
ATOM   1073    C PHE A 144      17.234  19.819   0.500  2.00  1.00            
ATOM   1074    O PHE A 144      17.730  20.935   0.650  2.00  1.00            
ATOM   1075    N ASP A 145      17.867  18.821  -0.137  2.00  1.00            
ATOM   1076   CA ASP A 145      19.184  18.995  -0.656  2.00  1.00            
ATOM   1077   CB ASP A 145      19.678  17.751  -1.417  2.00  1.00            
ATOM   1078   CG ASP A 145      21.130  17.966  -1.814  2.00  1.00            
ATOM   1079  OD1 ASP A 145      21.735  18.963  -1.336  2.00  1.00            
ATOM   1080  OD2 ASP A 145      21.658  17.130  -2.598  2.00  1.00            
ATOM   1081    C ASP A 145      19.144  20.132  -1.644  2.00  1.00            
ATOM   1082    O ASP A 145      20.030  20.983  -1.662  2.00  1.00            
ATOM   1083    N ASN A 146      18.106  20.186  -2.500  2.00  1.00            
ATOM   1084   CA ASN A 146      18.006  21.244  -3.471  2.00  1.00            
ATOM   1085   CB ASN A 146      16.779  21.093  -4.385  2.00  1.00            
ATOM   1086   CG ASN A 146      16.946  19.812  -5.186  2.00  1.00            
ATOM   1087  OD1 ASN A 146      18.027  19.225  -5.219  2.00  1.00            
ATOM   1088  ND2 ASN A 146      15.850  19.365  -5.854  2.00  1.00            
ATOM   1089    C ASN A 146      17.821  22.530  -2.719  2.00  1.00            
ATOM   1090    O ASN A 146      18.381  23.563  -3.079  2.00  1.00            
ATOM   1091    N ILE A 147      17.030  22.491  -1.630  2.00  1.00            
ATOM   1092   CA ILE A 147      16.715  23.679  -0.884  2.00  1.00            
ATOM   1093   CB ILE A 147      15.857  23.382   0.313  2.00  1.00            
ATOM   1094  CG1 ILE A 147      14.543  22.706  -0.116  2.00  1.00            
ATOM   1095  CG2 ILE A 147      15.654  24.694   1.088  2.00  1.00            
ATOM   1096  CD1 ILE A 147      13.785  22.056   1.041  2.00  1.00            
ATOM   1097    C ILE A 147      17.991  24.250  -0.358  2.00  1.00            
ATOM   1098    O ILE A 147      18.232  25.450  -0.473  2.00  1.00            
ATOM   1099    N ILE A 148      18.861  23.396   0.213  2.00  1.00            
ATOM   1100   CA ILE A 148      20.070  23.904   0.790  2.00  1.00            
ATOM   1101   CB ILE A 148      20.897  22.879   1.514  2.00  1.00            
ATOM   1102  CG1 ILE A 148      21.395  21.779   0.570  2.00  1.00            
ATOM   1103  CG2 ILE A 148      20.068  22.361   2.697  2.00  1.00            
ATOM   1104  CD1 ILE A 148      22.428  20.853   1.208  2.00  1.00            
ATOM   1105    C ILE A 148      20.890  24.526  -0.281  2.00  1.00            
ATOM   1106    O ILE A 148      21.487  25.583  -0.081  2.00  1.00            
ATOM   1107    N SER A 149      20.933  23.893  -1.462  2.00  1.00            
ATOM   1108   CA SER A 149      21.757  24.439  -2.489  2.00  1.00            
ATOM   1109   CB SER A 149      21.794  23.597  -3.778  2.00  1.00            
ATOM   1110   OG SER A 149      20.552  23.668  -4.461  2.00  1.00            
ATOM   1111    C SER A 149      21.250  25.802  -2.847  2.00  1.00            
ATOM   1112    O SER A 149      22.032  26.675  -3.219  2.00  1.00            
ATOM   1113    N GLN A 150      19.929  26.039  -2.726  2.00  1.00            
ATOM   1114   CA GLN A 150      19.431  27.329  -3.111  2.00  1.00            
ATOM   1115   CB GLN A 150      17.904  27.474  -2.998  2.00  1.00            
ATOM   1116   CG GLN A 150      17.415  28.848  -3.458  2.00  1.00            
ATOM   1117   CD GLN A 150      15.909  28.790  -3.665  2.00  1.00            
ATOM   1118  OE1 GLN A 150      15.421  28.966  -4.781  2.00  1.00            
ATOM   1119  NE2 GLN A 150      15.147  28.536  -2.568  2.00  1.00            
ATOM   1120    C GLN A 150      20.086  28.352  -2.231  2.00  1.00            
ATOM   1121    O GLN A 150      20.519  29.398  -2.712  2.00  1.00            
ATOM   1122    N GLY A 151      20.207  28.068  -0.918  3.00  1.00            
ATOM   1123   CA GLY A 151      20.903  28.985  -0.060  3.00  1.00            
ATOM   1124    C GLY A 151      19.953  29.866   0.683  3.00  1.00            
ATOM   1125    O GLY A 151      20.387  30.703   1.474  3.00  1.00            
ATOM   1126    N VAL A 152      18.632  29.732   0.467  1.00  1.00            
ATOM   1127   CA VAL A 152      17.785  30.609   1.221  1.00  1.00            
ATOM   1128   CB VAL A 152      16.693  31.219   0.381  1.00  1.00            
ATOM   1129  CG1 VAL A 152      15.854  30.110  -0.276  1.00  1.00            
ATOM   1130  CG2 VAL A 152      15.887  32.186   1.259  1.00  1.00            
ATOM   1131    C VAL A 152      17.213  29.855   2.371  1.00  1.00            
ATOM   1132    O VAL A 152      16.220  29.138   2.254  1.00  1.00            
ATOM   1133    N LEU A 153      17.866  29.987   3.540  4.00  1.00            
ATOM   1134   CA LEU A 153      17.337  29.352   4.700  4.00  1.00            
ATOM   1135   CB LEU A 153      17.440  27.818   4.698  4.00  1.00            
ATOM   1136   CG LEU A 153      18.880  27.303   4.856  4.00  1.00            
ATOM   1137  CD1 LEU A 153      18.921  25.768   4.853  4.00  1.00            
ATOM   1138  CD2 LEU A 153      19.817  27.934   3.814  4.00  1.00            
ATOM   1139    C LEU A 153      18.118  29.833   5.880  4.00  1.00            
ATOM   1140    O LEU A 153      19.312  30.112   5.773  4.00  1.00            
ATOM   1141    N LYS A 154      17.456  29.945   7.046  1.00  1.00            
ATOM   1142   CA LYS A 154      18.139  30.447   8.199  1.00  1.00            
ATOM   1143   CB LYS A 154      17.192  30.638   9.399  1.00  1.00            
ATOM   1144   CG LYS A 154      17.737  31.568  10.485  1.00  1.00            
ATOM   1145   CD LYS A 154      16.647  32.084  11.429  1.00  1.00            
ATOM   1146   CE LYS A 154      17.145  33.085  12.474  1.00  1.00            
ATOM   1147   NZ LYS A 154      15.995  33.668  13.204  1.00  1.00            
ATOM   1148    C LYS A 154      19.233  29.509   8.580  1.00  1.00            
ATOM   1149    O LYS A 154      20.390  29.904   8.711  1.00  1.00            
ATOM   1150    N GLU A 155      18.885  28.224   8.742  1.00  1.00            
ATOM   1151   CA GLU A 155      19.840  27.211   9.066  1.00  1.00            
ATOM   1152   CB GLU A 155      19.960  26.941  10.576  1.00  1.00            
ATOM   1153   CG GLU A 155      20.610  28.096  11.341  1.00  1.00            
ATOM   1154   CD GLU A 155      20.680  27.732  12.818  1.00  1.00            
ATOM   1155  OE1 GLU A 155      19.599  27.463  13.412  1.00  1.00            
ATOM   1156  OE2 GLU A 155      21.808  27.722  13.373  1.00  1.00            
ATOM   1157    C GLU A 155      19.275  25.997   8.423  1.00  1.00            
ATOM   1158    O GLU A 155      18.058  25.835   8.365  1.00  1.00            
ATOM   1159    N ASP A 156      20.130  25.104   7.904  1.00  1.00            
ATOM   1160   CA ASP A 156      19.548  23.976   7.249  1.00  1.00            
ATOM   1161   CB ASP A 156      20.516  23.228   6.306  1.00  1.00            
ATOM   1162   CG ASP A 156      21.742  22.761   7.078  1.00  1.00            
ATOM   1163  OD1 ASP A 156      21.918  23.225   8.234  1.00  1.00            
ATOM   1164  OD2 ASP A 156      22.517  21.937   6.523  1.00  1.00            
ATOM   1165    C ASP A 156      19.009  23.042   8.281  1.00  1.00            
ATOM   1166    O ASP A 156      19.690  22.146   8.777  1.00  1.00            
ATOM   1167    N VAL A 157      17.733  23.249   8.641  4.00  1.00            
ATOM   1168   CA VAL A 157      17.114  22.406   9.616  4.00  1.00            
ATOM   1169   CB VAL A 157      17.171  22.998  10.993  4.00  1.00            
ATOM   1170  CG1 VAL A 157      16.545  24.402  10.934  4.00  1.00            
ATOM   1171  CG2 VAL A 157      16.446  22.060  11.971  4.00  1.00            
ATOM   1172    C VAL A 157      15.688  22.297   9.251  4.00  1.00            
ATOM   1173    O VAL A 157      15.093  23.237   8.728  4.00  1.00            
ATOM   1174    N PHE A 158      15.100  21.118   9.498  4.00  1.00            
ATOM   1175   CA PHE A 158      13.702  21.057   9.259  4.00  1.00            
ATOM   1176   CB PHE A 158      13.252  20.152   8.091  4.00  1.00            
ATOM   1177   CG PHE A 158      13.719  18.746   8.249  4.00  1.00            
ATOM   1178  CD1 PHE A 158      13.003  17.825   8.978  4.00  1.00            
ATOM   1179  CD2 PHE A 158      14.884  18.351   7.635  4.00  1.00            
ATOM   1180  CE1 PHE A 158      13.452  16.530   9.093  4.00  1.00            
ATOM   1181  CE2 PHE A 158      15.337  17.059   7.747  4.00  1.00            
ATOM   1182   CZ PHE A 158      14.618  16.145   8.478  4.00  1.00            
ATOM   1183    C PHE A 158      13.036  20.658  10.535  4.00  1.00            
ATOM   1184    O PHE A 158      13.554  19.834  11.284  4.00  1.00            
ATOM   1185    N SER A 159      11.862  21.265  10.824  4.00  1.00            
ATOM   1186   CA SER A 159      11.208  20.993  12.071  4.00  1.00            
ATOM   1187   CB SER A 159      10.969  22.249  12.923  4.00  1.00            
ATOM   1188   OG SER A 159      10.318  21.893  14.132  4.00  1.00            
ATOM   1189    C SER A 159       9.863  20.377  11.810  4.00  1.00            
ATOM   1190    O SER A 159       9.176  20.735  10.854  4.00  1.00            
ATOM   1191    N PHE A 160       9.476  19.401  12.666  4.00  1.00            
ATOM   1192   CA PHE A 160       8.191  18.753  12.603  4.00  1.00            
ATOM   1193   CB PHE A 160       8.263  17.234  12.377  4.00  1.00            
ATOM   1194   CG PHE A 160       8.604  16.952  10.957  4.00  1.00            
ATOM   1195  CD1 PHE A 160       9.881  17.130  10.480  4.00  1.00            
ATOM   1196  CD2 PHE A 160       7.632  16.479  10.106  4.00  1.00            
ATOM   1197  CE1 PHE A 160      10.176  16.856   9.165  4.00  1.00            
ATOM   1198  CE2 PHE A 160       7.920  16.204   8.791  4.00  1.00            
ATOM   1199   CZ PHE A 160       9.196  16.396   8.319  4.00  1.00            
ATOM   1200    C PHE A 160       7.558  18.912  13.951  4.00  1.00            
ATOM   1201    O PHE A 160       8.163  18.612  14.978  4.00  1.00            
ATOM   1202    N TYR A 161       6.311  19.412  13.965  4.00  1.00            
ATOM   1203   CA TYR A 161       5.498  19.542  15.140  4.00  1.00            
ATOM   1204   CB TYR A 161       5.174  21.016  15.449  4.00  1.00            
ATOM   1205   CG TYR A 161       4.134  21.122  16.511  4.00  1.00            
ATOM   1206  CD1 TYR A 161       4.466  21.022  17.842  4.00  1.00            
ATOM   1207  CD2 TYR A 161       2.819  21.343  16.165  4.00  1.00            
ATOM   1208  CE1 TYR A 161       3.497  21.133  18.812  4.00  1.00            
ATOM   1209  CE2 TYR A 161       1.847  21.455  17.130  4.00  1.00            
ATOM   1210   CZ TYR A 161       2.187  21.350  18.457  4.00  1.00            
ATOM   1211   OH TYR A 161       1.193  21.467  19.452  4.00  1.00            
ATOM   1212    C TYR A 161       4.241  18.887  14.715  4.00  1.00            
ATOM   1213    O TYR A 161       3.784  19.063  13.588  4.00  1.00            
ATOM   1214    N TYR A 162       3.658  18.083  15.603  4.00  1.00            
ATOM   1215   CA TYR A 162       2.497  17.361  15.211  4.00  1.00            
ATOM   1216   CB TYR A 162       2.843  15.863  15.127  4.00  1.00            
ATOM   1217   CG TYR A 162       1.762  15.045  14.517  4.00  1.00            
ATOM   1218  CD1 TYR A 162       0.789  14.470  15.299  4.00  1.00            
ATOM   1219  CD2 TYR A 162       1.742  14.835  13.158  4.00  1.00            
ATOM   1220  CE1 TYR A 162      -0.199  13.703  14.729  4.00  1.00            
ATOM   1221  CE2 TYR A 162       0.757  14.070  12.581  4.00  1.00            
ATOM   1222   CZ TYR A 162      -0.215  13.503  13.369  4.00  1.00            
ATOM   1223   OH TYR A 162      -1.228  12.715  12.782  4.00  1.00            
ATOM   1224    C TYR A 162       1.562  17.554  16.349  4.00  1.00            
ATOM   1225    O TYR A 162       1.992  17.841  17.466  4.00  1.00            
ATOM   1226    N ASN A 163       0.249  17.442  16.107  1.00  1.00            
ATOM   1227   CA ASN A 163      -0.596  17.637  17.237  1.00  1.00            
ATOM   1228   CB ASN A 163      -1.232  19.039  17.309  1.00  1.00            
ATOM   1229   CG ASN A 163      -1.770  19.241  18.720  1.00  1.00            
ATOM   1230  OD1 ASN A 163      -2.934  18.964  19.005  1.00  1.00            
ATOM   1231  ND2 ASN A 163      -0.893  19.729  19.638  1.00  1.00            
ATOM   1232    C ASN A 163      -1.683  16.640  17.191  1.00  1.00            
ATOM   1233    O ASN A 163      -1.923  15.984  16.180  1.00  1.00            
ATOM   1234    N ARG A 164      -2.352  16.499  18.340  1.00  1.00            
ATOM   1235   CA ARG A 164      -3.471  15.633  18.461  1.00  1.00            
ATOM   1236   CB ARG A 164      -3.915  15.462  19.923  1.00  1.00            
ATOM   1237   CG ARG A 164      -5.116  14.541  20.133  1.00  1.00            
ATOM   1238   CD ARG A 164      -5.460  14.365  21.614  1.00  1.00            
ATOM   1239   NE ARG A 164      -6.722  13.582  21.704  1.00  1.00            
ATOM   1240   CZ ARG A 164      -6.862  12.628  22.670  1.00  1.00            
ATOM   1241  NH1 ARG A 164      -5.828  12.365  23.523  1.00  1.00            
ATOM   1242  NH2 ARG A 164      -8.033  11.936  22.780  1.00  1.00            
ATOM   1243    C ARG A 164      -4.558  16.311  17.690  1.00  1.00            
ATOM   1244    O ARG A 164      -4.322  17.377  17.123  1.00  1.00            
ATOM   1245    N ASP A 165      -5.753  15.686  17.613  1.00  1.00            
ATOM   1246   CA ASP A 165      -6.842  16.222  16.839  1.00  1.00            
ATOM   1247   CB ASP A 165      -8.188  15.529  17.107  1.00  1.00            
ATOM   1248   CG ASP A 165      -8.125  14.106  16.574  1.00  1.00            
ATOM   1249  OD1 ASP A 165      -7.118  13.765  15.896  1.00  1.00            
ATOM   1250  OD2 ASP A 165      -9.090  13.339  16.837  1.00  1.00            
ATOM   1251    C ASP A 165      -7.021  17.723  17.194  1.00  1.00            
ATOM   1252    O ASP A 165      -7.488  18.034  18.288  1.00  1.00            
ATOM   1253    N SER A 171      -6.635  18.688  16.286  1.00  1.00            
ATOM   1254   CA SER A 171      -6.693  20.161  16.423  1.00  1.00            
ATOM   1255   CB SER A 171      -6.047  20.682  17.718  1.00  1.00            
ATOM   1256   OG SER A 171      -4.656  20.397  17.720  1.00  1.00            
ATOM   1257    C SER A 171      -5.865  20.707  15.260  1.00  1.00            
ATOM   1258    O SER A 171      -5.916  20.132  14.173  1.00  1.00            
ATOM   1259    N LEU A 172      -5.102  21.834  15.431  1.00  1.00            
ATOM   1260   CA LEU A 172      -4.229  22.339  14.372  1.00  1.00            
ATOM   1261   CB LEU A 172      -3.356  23.533  14.793  1.00  1.00            
ATOM   1262   CG LEU A 172      -4.198  24.783  15.116  1.00  1.00            
ATOM   1263  CD1 LEU A 172      -3.313  26.008  15.394  1.00  1.00            
ATOM   1264  CD2 LEU A 172      -5.254  25.034  14.027  1.00  1.00            
ATOM   1265    C LEU A 172      -3.382  21.165  14.076  1.00  1.00            
ATOM   1266    O LEU A 172      -2.698  20.629  14.946  1.00  1.00            
ATOM   1267    N GLY A 173      -3.432  20.729  12.813  1.00  1.00            
ATOM   1268   CA GLY A 173      -2.844  19.472  12.513  1.00  1.00            
ATOM   1269    C GLY A 173      -1.399  19.463  12.817  1.00  1.00            
ATOM   1270    O GLY A 173      -0.902  18.540  13.460  1.00  1.00            
ATOM   1271    N GLY A 174      -0.669  20.492  12.375  4.00  1.00            
ATOM   1272   CA GLY A 174       0.719  20.413  12.670  4.00  1.00            
ATOM   1273    C GLY A 174       1.425  21.372  11.817  4.00  1.00            
ATOM   1274    O GLY A 174       0.864  21.935  10.880  4.00  1.00            
ATOM   1275    N GLN A 175       2.705  21.591  12.137  4.00  1.00            
ATOM   1276   CA GLN A 175       3.375  22.491  11.286  4.00  1.00            
ATOM   1277   CB GLN A 175       3.632  23.875  11.903  4.00  1.00            
ATOM   1278   CG GLN A 175       4.620  23.854  13.069  4.00  1.00            
ATOM   1279   CD GLN A 175       4.869  25.300  13.467  4.00  1.00            
ATOM   1280  OE1 GLN A 175       5.752  25.597  14.270  4.00  1.00            
ATOM   1281  NE2 GLN A 175       4.069  26.232  12.880  4.00  1.00            
ATOM   1282    C GLN A 175       4.716  21.936  10.937  4.00  1.00            
ATOM   1283    O GLN A 175       5.361  21.270  11.746  4.00  1.00            
ATOM   1284    N ILE A 176       5.156  22.191   9.689  4.00  1.00            
ATOM   1285   CA ILE A 176       6.460  21.794   9.249  4.00  1.00            
ATOM   1286   CB ILE A 176       6.442  20.997   7.980  4.00  1.00            
ATOM   1287  CG1 ILE A 176       5.598  19.730   8.167  4.00  1.00            
ATOM   1288  CG2 ILE A 176       7.898  20.725   7.569  4.00  1.00            
ATOM   1289  CD1 ILE A 176       6.078  18.854   9.318  4.00  1.00            
ATOM   1290    C ILE A 176       7.146  23.084   8.918  4.00  1.00            
ATOM   1291    O ILE A 176       6.649  23.861   8.105  4.00  1.00            
ATOM   1292    N VAL A 177       8.302  23.358   9.550  4.00  1.00            
ATOM   1293   CA VAL A 177       8.985  24.591   9.284  4.00  1.00            
ATOM   1294   CB VAL A 177       9.396  25.308  10.535  4.00  1.00            
ATOM   1295  CG1 VAL A 177      10.244  26.523  10.140  4.00  1.00            
ATOM   1296  CG2 VAL A 177       8.135  25.668  11.341  4.00  1.00            
ATOM   1297    C VAL A 177      10.238  24.248   8.537  4.00  1.00            
ATOM   1298    O VAL A 177      10.921  23.280   8.867  4.00  1.00            
ATOM   1299    N LEU A 178      10.562  25.028   7.484  4.00  1.00            
ATOM   1300   CA LEU A 178      11.759  24.768   6.734  4.00  1.00            
ATOM   1301   CB LEU A 178      11.561  24.879   5.206  4.00  1.00            
ATOM   1302   CG LEU A 178      12.718  24.339   4.327  4.00  1.00            
ATOM   1303  CD1 LEU A 178      12.442  24.612   2.840  4.00  1.00            
ATOM   1304  CD2 LEU A 178      14.107  24.833   4.764  4.00  1.00            
ATOM   1305    C LEU A 178      12.728  25.852   7.147  4.00  1.00            
ATOM   1306    O LEU A 178      12.394  27.036   7.096  4.00  1.00            
ATOM   1307    N GLY A 179      13.951  25.472   7.589  1.00  1.00            
ATOM   1308   CA GLY A 179      14.988  26.426   7.909  1.00  1.00            
ATOM   1309    C GLY A 179      15.022  26.753   9.372  1.00  1.00            
ATOM   1310    O GLY A 179      15.945  27.434   9.817  1.00  1.00            
ATOM   1311    N GLY A 180      14.047  26.298  10.183  1.00  1.00            
ATOM   1312   CA GLY A 180      14.170  26.673  11.565  1.00  1.00            
ATOM   1313    C GLY A 180      13.026  26.117  12.343  1.00  1.00            
ATOM   1314    O GLY A 180      12.158  25.433  11.805  1.00  1.00            
ATOM   1315    N SER A 181      13.017  26.409  13.661  1.00  1.00            
ATOM   1316   CA SER A 181      11.997  25.914  14.536  1.00  1.00            
ATOM   1317   CB SER A 181      12.492  25.592  15.956  1.00  1.00            
ATOM   1318   OG SER A 181      11.456  24.976  16.709  1.00  1.00            
ATOM   1319    C SER A 181      10.891  26.921  14.645  1.00  1.00            
ATOM   1320    O SER A 181      10.964  27.984  14.030  1.00  1.00            
ATOM   1321    N ASP A 182       9.810  26.599  15.406  1.00  1.00            
ATOM   1322   CA ASP A 182       8.737  27.550  15.511  1.00  1.00            
ATOM   1323   CB ASP A 182       7.581  27.078  16.405  1.00  1.00            
ATOM   1324   CG ASP A 182       6.402  28.007  16.150  1.00  1.00            
ATOM   1325  OD1 ASP A 182       6.629  29.239  16.011  1.00  1.00            
ATOM   1326  OD2 ASP A 182       5.252  27.496  16.100  1.00  1.00            
ATOM   1327    C ASP A 182       9.341  28.823  16.074  1.00  1.00            
ATOM   1328    O ASP A 182       9.474  29.758  15.286  1.00  1.00            
ATOM   1329    N PRO A 183       9.735  29.013  17.331  2.00  1.00            
ATOM   1330   CA PRO A 183       9.352  28.251  18.498  2.00  1.00            
ATOM   1331   CD PRO A 183      10.856  29.897  17.608  2.00  1.00            
ATOM   1332   CB PRO A 183      10.381  28.582  19.578  2.00  1.00            
ATOM   1333   CG PRO A 183      10.958  29.939  19.140  2.00  1.00            
ATOM   1334    C PRO A 183       8.022  28.853  18.798  2.00  1.00            
ATOM   1335    O PRO A 183       7.856  30.058  18.615  2.00  1.00            
ATOM   1336    N GLN A 184       7.067  28.038  19.243  2.00  1.00            
ATOM   1337   CA GLN A 184       5.765  28.472  19.638  2.00  1.00            
ATOM   1338   CB GLN A 184       4.840  28.883  18.482  2.00  1.00            
ATOM   1339   CG GLN A 184       3.459  29.345  18.954  2.00  1.00            
ATOM   1340   CD GLN A 184       2.645  29.760  17.737  2.00  1.00            
ATOM   1341  OE1 GLN A 184       1.823  30.673  17.809  2.00  1.00            
ATOM   1342  NE2 GLN A 184       2.875  29.073  16.586  2.00  1.00            
ATOM   1343    C GLN A 184       5.262  27.199  20.197  2.00  1.00            
ATOM   1344    O GLN A 184       4.806  27.108  21.336  2.00  1.00            
ATOM   1345    N HIS A 185       5.375  26.169  19.342  2.00  1.00            
ATOM   1346   CA HIS A 185       5.030  24.824  19.648  2.00  1.00            
ATOM   1347  ND1 HIS A 185       3.836  24.586  16.219  2.00  1.00            
ATOM   1348   CG HIS A 185       3.762  24.244  17.551  2.00  1.00            
ATOM   1349   CB HIS A 185       4.944  23.912  18.413  2.00  1.00            
ATOM   1350  NE2 HIS A 185       1.682  24.652  16.773  2.00  1.00            
ATOM   1351  CD2 HIS A 185       2.440  24.291  17.872  2.00  1.00            
ATOM   1352  CE1 HIS A 185       2.564  24.818  15.804  2.00  1.00            
ATOM   1353    C HIS A 185       6.002  24.206  20.632  2.00  1.00            
ATOM   1354    O HIS A 185       5.575  23.439  21.493  2.00  1.00            
ATOM   1355    N TYR A 186       7.325  24.503  20.569  4.00  1.00            
ATOM   1356   CA TYR A 186       8.200  23.755  21.445  4.00  1.00            
ATOM   1357   CB TYR A 186       9.510  23.229  20.816  4.00  1.00            
ATOM   1358   CG TYR A 186      10.540  24.295  20.670  4.00  1.00            
ATOM   1359  CD1 TYR A 186      11.318  24.660  21.746  4.00  1.00            
ATOM   1360  CD2 TYR A 186      10.754  24.904  19.457  4.00  1.00            
ATOM   1361  CE1 TYR A 186      12.283  25.633  21.622  4.00  1.00            
ATOM   1362  CE2 TYR A 186      11.717  25.877  19.329  4.00  1.00            
ATOM   1363   CZ TYR A 186      12.483  26.244  20.408  4.00  1.00            
ATOM   1364   OH TYR A 186      13.468  27.244  20.267  4.00  1.00            
ATOM   1365    C TYR A 186       8.529  24.498  22.691  4.00  1.00            
ATOM   1366    O TYR A 186       8.777  25.703  22.680  4.00  1.00            
ATOM   1367    N GLU A 187       8.494  23.750  23.813  4.00  1.00            
ATOM   1368   CA GLU A 187       8.799  24.252  25.119  4.00  1.00            
ATOM   1369   CB GLU A 187       7.814  23.802  26.210  4.00  1.00            
ATOM   1370   CG GLU A 187       8.211  24.289  27.605  4.00  1.00            
ATOM   1371   CD GLU A 187       7.194  23.751  28.601  4.00  1.00            
ATOM   1372  OE1 GLU A 187       6.184  23.148  28.146  4.00  1.00            
ATOM   1373  OE2 GLU A 187       7.412  23.933  29.828  4.00  1.00            
ATOM   1374    C GLU A 187      10.129  23.717  25.515  4.00  1.00            
ATOM   1375    O GLU A 187      10.569  22.680  25.023  4.00  1.00            
ATOM   1376    N GLY A 188      10.816  24.444  26.415  4.00  1.00            
ATOM   1377   CA GLY A 188      12.093  23.999  26.876  4.00  1.00            
ATOM   1378    C GLY A 188      13.054  24.184  25.755  4.00  1.00            
ATOM   1379    O GLY A 188      12.883  25.058  24.907  4.00  1.00            
ATOM   1380    N ASN A 189      14.104  23.345  25.731  4.00  1.00            
ATOM   1381   CA ASN A 189      15.090  23.461  24.705  4.00  1.00            
ATOM   1382   CB ASN A 189      16.482  23.846  25.233  4.00  1.00            
ATOM   1383   CG ASN A 189      16.403  25.283  25.720  4.00  1.00            
ATOM   1384  OD1 ASN A 189      16.778  26.215  25.011  4.00  1.00            
ATOM   1385  ND2 ASN A 189      15.876  25.470  26.961  4.00  1.00            
ATOM   1386    C ASN A 189      15.224  22.133  24.059  4.00  1.00            
ATOM   1387    O ASN A 189      14.536  21.178  24.414  4.00  1.00            
ATOM   1388    N PHE A 190      16.122  22.054  23.063  4.00  1.00            
ATOM   1389   CA PHE A 190      16.269  20.829  22.352  4.00  1.00            
ATOM   1390   CB PHE A 190      16.497  21.018  20.842  4.00  1.00            
ATOM   1391   CG PHE A 190      15.226  21.537  20.266  4.00  1.00            
ATOM   1392  CD1 PHE A 190      14.887  22.864  20.400  4.00  1.00            
ATOM   1393  CD2 PHE A 190      14.375  20.698  19.584  4.00  1.00            
ATOM   1394  CE1 PHE A 190      13.714  23.345  19.868  4.00  1.00            
ATOM   1395  CE2 PHE A 190      13.200  21.174  19.050  4.00  1.00            
ATOM   1396   CZ PHE A 190      12.868  22.499  19.192  4.00  1.00            
ATOM   1397    C PHE A 190      17.426  20.069  22.883  4.00  1.00            
ATOM   1398    O PHE A 190      18.443  20.638  23.276  4.00  1.00            
ATOM   1399    N HIS A 191      17.267  18.734  22.927  4.00  1.00            
ATOM   1400   CA HIS A 191      18.356  17.908  23.332  4.00  1.00            
ATOM   1401  ND1 HIS A 191      19.647  16.947  26.113  4.00  1.00            
ATOM   1402   CG HIS A 191      19.111  16.242  25.058  4.00  1.00            
ATOM   1403   CB HIS A 191      17.954  16.741  24.246  4.00  1.00            
ATOM   1404  NE2 HIS A 191      20.810  15.060  25.955  4.00  1.00            
ATOM   1405  CD2 HIS A 191      19.833  15.092  24.974  4.00  1.00            
ATOM   1406  CE1 HIS A 191      20.660  16.195  26.613  4.00  1.00            
ATOM   1407    C HIS A 191      18.889  17.367  22.043  4.00  1.00            
ATOM   1408    O HIS A 191      18.119  17.101  21.123  4.00  1.00            
ATOM   1409    N TYR A 192      20.223  17.202  21.920  4.00  1.00            
ATOM   1410   CA TYR A 192      20.727  16.805  20.635  4.00  1.00            
ATOM   1411   CB TYR A 192      21.751  17.781  20.031  4.00  1.00            
ATOM   1412   CG TYR A 192      21.065  19.061  19.706  4.00  1.00            
ATOM   1413  CD1 TYR A 192      20.890  20.023  20.674  4.00  1.00            
ATOM   1414  CD2 TYR A 192      20.602  19.303  18.434  4.00  1.00            
ATOM   1415  CE1 TYR A 192      20.259  21.208  20.378  4.00  1.00            
ATOM   1416  CE2 TYR A 192      19.971  20.486  18.131  4.00  1.00            
ATOM   1417   CZ TYR A 192      19.802  21.442  19.104  4.00  1.00            
ATOM   1418   OH TYR A 192      19.157  22.659  18.798  4.00  1.00            
ATOM   1419    C TYR A 192      21.413  15.499  20.701  4.00  1.00            
ATOM   1420    O TYR A 192      22.190  15.217  21.612  4.00  1.00            
ATOM   1421    N ILE A 193      21.098  14.650  19.709  4.00  1.00            
ATOM   1422   CA ILE A 193      21.808  13.428  19.587  4.00  1.00            
ATOM   1423   CB ILE A 193      20.977  12.189  19.761  4.00  1.00            
ATOM   1424  CG1 ILE A 193      21.902  10.961  19.818  4.00  1.00            
ATOM   1425  CG2 ILE A 193      19.911  12.135  18.654  4.00  1.00            
ATOM   1426  CD1 ILE A 193      21.223   9.698  20.343  4.00  1.00            
ATOM   1427    C ILE A 193      22.396  13.421  18.212  4.00  1.00            
ATOM   1428    O ILE A 193      21.699  13.640  17.223  4.00  1.00            
ATOM   1429    N ASN A 194      23.720  13.208  18.115  4.00  1.00            
ATOM   1430   CA ASN A 194      24.335  13.131  16.824  4.00  1.00            
ATOM   1431   CB ASN A 194      25.875  13.122  16.902  4.00  1.00            
ATOM   1432   CG ASN A 194      26.491  13.077  15.510  4.00  1.00            
ATOM   1433  OD1 ASN A 194      26.392  12.079  14.802  4.00  1.00            
ATOM   1434  ND2 ASN A 194      27.173  14.182  15.106  4.00  1.00            
ATOM   1435    C ASN A 194      23.875  11.810  16.289  4.00  1.00            
ATOM   1436    O ASN A 194      23.537  10.916  17.063  4.00  1.00            
ATOM   1437    N LEU A 195      23.817  11.649  14.953  1.00  1.00            
ATOM   1438   CA LEU A 195      23.306  10.422  14.410  1.00  1.00            
ATOM   1439   CB LEU A 195      22.353  10.645  13.225  1.00  1.00            
ATOM   1440   CG LEU A 195      21.084  11.434  13.598  1.00  1.00            
ATOM   1441  CD1 LEU A 195      21.417  12.871  14.032  1.00  1.00            
ATOM   1442  CD2 LEU A 195      20.042  11.377  12.471  1.00  1.00            
ATOM   1443    C LEU A 195      24.431   9.581  13.920  1.00  1.00            
ATOM   1444    O LEU A 195      25.487  10.078  13.543  1.00  1.00            
ATOM   1445    N ILE A 196      24.220   8.250  13.942  1.00  1.00            
ATOM   1446   CA ILE A 196      25.210   7.366  13.412  1.00  1.00            
ATOM   1447   CB ILE A 196      25.131   5.963  13.950  1.00  1.00            
ATOM   1448  CG1 ILE A 196      26.286   5.107  13.398  1.00  1.00            
ATOM   1449  CG2 ILE A 196      23.732   5.400  13.650  1.00  1.00            
ATOM   1450  CD1 ILE A 196      27.661   5.515  13.924  1.00  1.00            
ATOM   1451    C ILE A 196      24.953   7.324  11.946  1.00  1.00            
ATOM   1452    O ILE A 196      23.834   7.089  11.493  1.00  1.00            
ATOM   1453    N LYS A 197      26.005   7.603  11.163  1.00  1.00            
ATOM   1454   CA LYS A 197      25.905   7.568   9.741  1.00  1.00            
ATOM   1455   CB LYS A 197      25.251   6.292   9.189  1.00  1.00            
ATOM   1456   CG LYS A 197      25.392   6.147   7.674  1.00  1.00            
ATOM   1457   CD LYS A 197      25.010   4.755   7.178  1.00  1.00            
ATOM   1458   CE LYS A 197      25.764   3.634   7.895  1.00  1.00            
ATOM   1459   NZ LYS A 197      25.237   2.317   7.473  1.00  1.00            
ATOM   1460    C LYS A 197      25.137   8.731   9.242  1.00  1.00            
ATOM   1461    O LYS A 197      24.018   9.001   9.678  1.00  1.00            
ATOM   1462    N THR A 198      25.757   9.470   8.307  3.00  1.00            
ATOM   1463   CA THR A 198      25.046  10.521   7.664  3.00  1.00            
ATOM   1464   CB THR A 198      25.922  11.572   7.054  3.00  1.00            
ATOM   1465  OG1 THR A 198      25.129  12.649   6.576  3.00  1.00            
ATOM   1466  CG2 THR A 198      26.715  10.940   5.899  3.00  1.00            
ATOM   1467    C THR A 198      24.341   9.827   6.547  3.00  1.00            
ATOM   1468    O THR A 198      24.751   8.744   6.132  3.00  1.00            
ATOM   1469    N GLY A 199      23.249  10.412   6.034  3.00  1.00            
ATOM   1470   CA GLY A 199      22.564   9.758   4.960  3.00  1.00            
ATOM   1471    C GLY A 199      21.366   9.089   5.520  3.00  1.00            
ATOM   1472    O GLY A 199      20.395   8.838   4.808  3.00  1.00            
ATOM   1473    N VAL A 200      21.394   8.782   6.826  1.00  1.00            
ATOM   1474   CA VAL A 200      20.235   8.159   7.372  1.00  1.00            
ATOM   1475   CB VAL A 200      20.417   6.703   7.696  1.00  1.00            
ATOM   1476  CG1 VAL A 200      21.461   6.572   8.817  1.00  1.00            
ATOM   1477  CG2 VAL A 200      19.045   6.105   8.053  1.00  1.00            
ATOM   1478    C VAL A 200      19.897   8.858   8.640  1.00  1.00            
ATOM   1479    O VAL A 200      20.781   9.329   9.353  1.00  1.00            
ATOM   1480    N TRP A 201      18.592   8.974   8.950  1.00  1.00            
ATOM   1481   CA TRP A 201      18.284   9.564  10.213  1.00  1.00            
ATOM   1482   CB TRP A 201      16.974  10.389  10.256  1.00  1.00            
ATOM   1483   CG TRP A 201      16.647  10.981  11.618  1.00  1.00            
ATOM   1484  CD2 TRP A 201      15.763  12.094  11.852  1.00  1.00            
ATOM   1485  CD1 TRP A 201      17.097  10.592  12.845  1.00  1.00            
ATOM   1486  NE1 TRP A 201      16.536  11.373  13.825  1.00  1.00            
ATOM   1487  CE2 TRP A 201      15.717  12.305  13.230  1.00  1.00            
ATOM   1488  CE3 TRP A 201      15.047  12.879  10.997  1.00  1.00            
ATOM   1489  CZ2 TRP A 201      14.953  13.302  13.769  1.00  1.00            
ATOM   1490  CZ3 TRP A 201      14.274  13.883  11.541  1.00  1.00            
ATOM   1491  CH2 TRP A 201      14.229  14.090  12.903  1.00  1.00            
ATOM   1492    C TRP A 201      18.172   8.429  11.161  1.00  1.00            
ATOM   1493    O TRP A 201      17.144   7.760  11.238  1.00  1.00            
ATOM   1494    N GLN A 202      19.264   8.174  11.904  4.00  1.00            
ATOM   1495   CA GLN A 202      19.221   7.101  12.841  4.00  1.00            
ATOM   1496   CB GLN A 202      20.087   5.880  12.480  4.00  1.00            
ATOM   1497   CG GLN A 202      19.551   5.043  11.317  4.00  1.00            
ATOM   1498   CD GLN A 202      20.397   3.778  11.234  4.00  1.00            
ATOM   1499  OE1 GLN A 202      21.575   3.823  10.883  4.00  1.00            
ATOM   1500  NE2 GLN A 202      19.782   2.615  11.579  4.00  1.00            
ATOM   1501    C GLN A 202      19.718   7.598  14.149  4.00  1.00            
ATOM   1502    O GLN A 202      20.607   8.443  14.224  4.00  1.00            
ATOM   1503    N ILE A 203      19.109   7.077  15.227  4.00  1.00            
ATOM   1504   CA ILE A 203      19.507   7.426  16.547  4.00  1.00            
ATOM   1505   CB ILE A 203      18.462   8.206  17.301  4.00  1.00            
ATOM   1506  CG1 ILE A 203      19.035   8.713  18.633  4.00  1.00            
ATOM   1507  CG2 ILE A 203      17.194   7.344  17.446  4.00  1.00            
ATOM   1508  CD1 ILE A 203      18.159   9.759  19.320  4.00  1.00            
ATOM   1509    C ILE A 203      19.778   6.168  17.285  4.00  1.00            
ATOM   1510    O ILE A 203      18.960   5.253  17.308  4.00  1.00            
ATOM   1511    N GLN A 204      20.964   6.069  17.902  4.00  1.00            
ATOM   1512   CA GLN A 204      21.196   4.890  18.669  4.00  1.00            
ATOM   1513   CB GLN A 204      22.676   4.683  19.035  4.00  1.00            
ATOM   1514   CG GLN A 204      22.953   3.422  19.856  4.00  1.00            
ATOM   1515   CD GLN A 204      24.458   3.338  20.078  4.00  1.00            
ATOM   1516  OE1 GLN A 204      24.948   3.487  21.197  4.00  1.00            
ATOM   1517  NE2 GLN A 204      25.215   3.093  18.975  4.00  1.00            
ATOM   1518    C GLN A 204      20.412   5.082  19.922  4.00  1.00            
ATOM   1519    O GLN A 204      20.425   6.160  20.513  4.00  1.00            
ATOM   1520    N MET A 205      19.681   4.037  20.343  4.00  1.00            
ATOM   1521   CA MET A 205      18.861   4.167  21.509  4.00  1.00            
ATOM   1522   CB MET A 205      17.391   3.763  21.264  4.00  1.00            
ATOM   1523   CG MET A 205      17.225   2.258  20.988  4.00  1.00            
ATOM   1524   SD MET A 205      15.531   1.626  20.786  4.00  1.00            
ATOM   1525   CE MET A 205      15.276   2.268  19.106  4.00  1.00            
ATOM   1526    C MET A 205      19.367   3.187  22.527  4.00  1.00            
ATOM   1527    O MET A 205      19.659   2.033  22.217  4.00  1.00            
ATOM   1528    N LYS A 206      19.539   3.649  23.778  1.00  1.00            
ATOM   1529   CA LYS A 206      19.984   2.790  24.835  1.00  1.00            
ATOM   1530   CB LYS A 206      20.583   3.555  26.029  1.00  1.00            
ATOM   1531   CG LYS A 206      21.967   4.130  25.712  1.00  1.00            
ATOM   1532   CD LYS A 206      22.490   5.121  26.752  1.00  1.00            
ATOM   1533   CE LYS A 206      23.934   5.559  26.498  1.00  1.00            
ATOM   1534   NZ LYS A 206      24.029   6.264  25.200  1.00  1.00            
ATOM   1535    C LYS A 206      18.923   1.865  25.339  1.00  1.00            
ATOM   1536    O LYS A 206      19.242   0.733  25.689  1.00  1.00            
ATOM   1537    N GLY A 207      17.640   2.283  25.431  1.00  1.00            
ATOM   1538   CA GLY A 207      16.733   1.317  25.993  1.00  1.00            
ATOM   1539    C GLY A 207      15.308   1.719  25.821  1.00  1.00            
ATOM   1540    O GLY A 207      14.985   2.879  25.573  1.00  1.00            
ATOM   1541    N VAL A 208      14.420   0.710  25.958  4.00  1.00            
ATOM   1542   CA VAL A 208      13.001   0.903  25.944  4.00  1.00            
ATOM   1543   CB VAL A 208      12.237  -0.026  25.058  4.00  1.00            
ATOM   1544  CG1 VAL A 208      12.163  -1.388  25.759  4.00  1.00            
ATOM   1545  CG2 VAL A 208      10.857   0.590  24.773  4.00  1.00            
ATOM   1546    C VAL A 208      12.602   0.561  27.346  4.00  1.00            
ATOM   1547    O VAL A 208      13.270  -0.245  27.993  4.00  1.00            
ATOM   1548    N SER A 209      11.538   1.188  27.882  4.00  1.00            
ATOM   1549   CA SER A 209      11.167   0.879  29.233  4.00  1.00            
ATOM   1550   CB SER A 209      11.612   1.963  30.224  4.00  1.00            
ATOM   1551   OG SER A 209      13.031   2.018  30.267  4.00  1.00            
ATOM   1552    C SER A 209       9.662   0.813  29.302  4.00  1.00            
ATOM   1553    O SER A 209       8.975   1.712  28.823  4.00  1.00            
ATOM   1554    N VAL A 210       9.104  -0.275  29.880  4.00  1.00            
ATOM   1555   CA VAL A 210       7.673  -0.425  30.010  4.00  1.00            
ATOM   1556   CB VAL A 210       7.261  -1.818  30.395  4.00  1.00            
ATOM   1557  CG1 VAL A 210       7.628  -2.768  29.244  4.00  1.00            
ATOM   1558  CG2 VAL A 210       7.931  -2.184  31.730  4.00  1.00            
ATOM   1559    C VAL A 210       7.113   0.512  31.034  4.00  1.00            
ATOM   1560    O VAL A 210       6.098   1.168  30.807  4.00  1.00            
ATOM   1561    N GLY A 211       7.787   0.598  32.193  3.00  1.00            
ATOM   1562   CA GLY A 211       7.372   1.398  33.306  3.00  1.00            
ATOM   1563    C GLY A 211       8.673   1.771  33.931  3.00  1.00            
ATOM   1564    O GLY A 211       9.498   2.444  33.314  3.00  1.00            
ATOM   1565    N SER A 212       8.892   1.339  35.181  3.00  1.00            
ATOM   1566   CA SER A 212      10.122   1.639  35.848  3.00  1.00            
ATOM   1567   CB SER A 212      10.129   1.156  37.309  3.00  1.00            
ATOM   1568   OG SER A 212      10.063  -0.261  37.357  3.00  1.00            
ATOM   1569    C SER A 212      11.274   0.961  35.151  3.00  1.00            
ATOM   1570    O SER A 212      12.334   1.560  34.987  3.00  1.00            
ATOM   1571    N SER A 213      11.093  -0.299  34.698  4.00  1.00            
ATOM   1572   CA SER A 213      12.200  -1.065  34.177  4.00  1.00            
ATOM   1573   CB SER A 213      12.054  -2.582  34.391  4.00  1.00            
ATOM   1574   OG SER A 213      10.953  -3.084  33.647  4.00  1.00            
ATOM   1575    C SER A 213      12.439  -0.844  32.707  4.00  1.00            
ATOM   1576    O SER A 213      11.749  -0.064  32.057  4.00  1.00            
ATOM   1577    N THR A 214      13.463  -1.558  32.169  4.00  1.00            
ATOM   1578   CA THR A 214      13.930  -1.500  30.802  4.00  1.00            
ATOM   1579   CB THR A 214      15.347  -1.955  30.628  4.00  1.00            
ATOM   1580  OG1 THR A 214      16.220  -1.146  31.403  4.00  1.00            
ATOM   1581  CG2 THR A 214      15.710  -1.843  29.138  4.00  1.00            
ATOM   1582    C THR A 214      13.068  -2.401  29.962  4.00  1.00            
ATOM   1583    O THR A 214      12.061  -1.972  29.405  4.00  1.00            
ATOM   1584    N LEU A 215      13.453  -3.692  29.878  4.00  1.00            
ATOM   1585   CA LEU A 215      12.774  -4.741  29.155  4.00  1.00            
ATOM   1586   CB LEU A 215      11.243  -4.576  29.154  4.00  1.00            
ATOM   1587   CG LEU A 215      10.511  -5.685  28.378  4.00  1.00            
ATOM   1588  CD1 LEU A 215      10.729  -7.058  29.040  4.00  1.00            
ATOM   1589  CD2 LEU A 215       9.026  -5.344  28.186  4.00  1.00            
ATOM   1590    C LEU A 215      13.196  -4.885  27.721  4.00  1.00            
ATOM   1591    O LEU A 215      13.068  -5.984  27.185  4.00  1.00            
ATOM   1592    N LEU A 216      13.740  -3.855  27.047  4.00  1.00            
ATOM   1593   CA LEU A 216      14.144  -4.128  25.689  4.00  1.00            
ATOM   1594   CB LEU A 216      13.043  -3.950  24.628  4.00  1.00            
ATOM   1595   CG LEU A 216      11.922  -5.002  24.669  4.00  1.00            
ATOM   1596  CD1 LEU A 216      10.872  -4.722  23.583  4.00  1.00            
ATOM   1597  CD2 LEU A 216      12.491  -6.425  24.547  4.00  1.00            
ATOM   1598    C LEU A 216      15.244  -3.210  25.317  4.00  1.00            
ATOM   1599    O LEU A 216      15.447  -2.154  25.915  4.00  1.00            
ATOM   1600    N CYS A 217      15.991  -3.640  24.289  1.00  1.00            
ATOM   1601   CA CYS A 217      17.030  -2.860  23.710  1.00  1.00            
ATOM   1602   CB CYS A 217      16.515  -1.539  23.113  1.00  1.00            
ATOM   1603   SG CYS A 217      15.328  -1.791  21.759  1.00  1.00            
ATOM   1604    C CYS A 217      18.085  -2.519  24.712  1.00  1.00            
ATOM   1605    O CYS A 217      18.719  -1.476  24.591  1.00  1.00            
ATOM   1606    N GLU A 218      18.343  -3.391  25.701  3.00  1.00            
ATOM   1607   CA GLU A 218      19.335  -3.071  26.690  3.00  1.00            
ATOM   1608   CB GLU A 218      19.444  -4.162  27.769  3.00  1.00            
ATOM   1609   CG GLU A 218      20.431  -3.837  28.891  3.00  1.00            
ATOM   1610   CD GLU A 218      20.423  -5.004  29.871  3.00  1.00            
ATOM   1611  OE1 GLU A 218      20.481  -6.171  29.400  3.00  1.00            
ATOM   1612  OE2 GLU A 218      20.354  -4.744  31.101  3.00  1.00            
ATOM   1613    C GLU A 218      20.665  -2.955  26.028  3.00  1.00            
ATOM   1614    O GLU A 218      21.438  -2.043  26.319  3.00  1.00            
ATOM   1615    N ASP A 219      20.956  -3.874  25.096  3.00  1.00            
ATOM   1616   CA ASP A 219      22.225  -3.851  24.438  3.00  1.00            
ATOM   1617   CB ASP A 219      22.367  -4.969  23.393  3.00  1.00            
ATOM   1618   CG ASP A 219      23.767  -4.892  22.801  3.00  1.00            
ATOM   1619  OD1 ASP A 219      24.596  -4.104  23.331  3.00  1.00            
ATOM   1620  OD2 ASP A 219      24.027  -5.625  21.810  3.00  1.00            
ATOM   1621    C ASP A 219      22.308  -2.556  23.723  3.00  1.00            
ATOM   1622    O ASP A 219      23.356  -1.914  23.673  3.00  1.00            
ATOM   1623    N GLY A 220      21.167  -2.124  23.173  1.00  1.00            
ATOM   1624   CA GLY A 220      21.158  -0.897  22.454  1.00  1.00            
ATOM   1625    C GLY A 220      20.723  -1.209  21.067  1.00  1.00            
ATOM   1626    O GLY A 220      21.268  -2.090  20.404  1.00  1.00            
ATOM   1627    N CYS A 221      19.703  -0.470  20.597  4.00  1.00            
ATOM   1628   CA CYS A 221      19.185  -0.690  19.286  4.00  1.00            
ATOM   1629   CB CYS A 221      17.759  -1.280  19.298  4.00  1.00            
ATOM   1630   SG CYS A 221      17.080  -1.601  17.640  4.00  1.00            
ATOM   1631    C CYS A 221      19.137   0.641  18.632  4.00  1.00            
ATOM   1632    O CYS A 221      19.289   1.675  19.279  4.00  1.00            
ATOM   1633    N LEU A 222      18.959   0.639  17.307  4.00  1.00            
ATOM   1634   CA LEU A 222      18.896   1.868  16.595  4.00  1.00            
ATOM   1635   CB LEU A 222      19.414   1.750  15.153  4.00  1.00            
ATOM   1636   CG LEU A 222      20.897   1.332  15.071  4.00  1.00            
ATOM   1637  CD1 LEU A 222      21.121  -0.081  15.638  4.00  1.00            
ATOM   1638  CD2 LEU A 222      21.438   1.483  13.642  4.00  1.00            
ATOM   1639    C LEU A 222      17.462   2.282  16.543  4.00  1.00            
ATOM   1640    O LEU A 222      16.564   1.469  16.754  4.00  1.00            
ATOM   1641    N ALA A 223      17.221   3.588  16.304  4.00  1.00            
ATOM   1642   CA ALA A 223      15.897   4.120  16.157  4.00  1.00            
ATOM   1643   CB ALA A 223      15.436   4.972  17.351  4.00  1.00            
ATOM   1644    C ALA A 223      15.941   5.026  14.967  4.00  1.00            
ATOM   1645    O ALA A 223      16.875   5.807  14.817  4.00  1.00            
ATOM   1646    N LEU A 224      14.953   4.944  14.057  4.00  1.00            
ATOM   1647   CA LEU A 224      14.964   5.902  12.990  4.00  1.00            
ATOM   1648   CB LEU A 224      14.765   5.350  11.560  4.00  1.00            
ATOM   1649   CG LEU A 224      15.990   4.646  10.941  4.00  1.00            
ATOM   1650  CD1 LEU A 224      16.337   3.343  11.666  4.00  1.00            
ATOM   1651  CD2 LEU A 224      15.812   4.444   9.427  4.00  1.00            
ATOM   1652    C LEU A 224      13.831   6.823  13.246  4.00  1.00            
ATOM   1653    O LEU A 224      12.744   6.396  13.634  4.00  1.00            
ATOM   1654    N VAL A 225      14.066   8.131  13.054  4.00  1.00            
ATOM   1655   CA VAL A 225      12.994   9.040  13.285  4.00  1.00            
ATOM   1656   CB VAL A 225      13.451  10.400  13.719  4.00  1.00            
ATOM   1657  CG1 VAL A 225      12.230  11.332  13.796  4.00  1.00            
ATOM   1658  CG2 VAL A 225      14.212  10.258  15.048  4.00  1.00            
ATOM   1659    C VAL A 225      12.287   9.203  11.978  4.00  1.00            
ATOM   1660    O VAL A 225      12.814   9.810  11.048  4.00  1.00            
ATOM   1661    N ASP A 226      11.064   8.647  11.873  1.00  1.00            
ATOM   1662   CA ASP A 226      10.329   8.766  10.650  1.00  1.00            
ATOM   1663   CB ASP A 226       9.966   7.412  10.013  1.00  1.00            
ATOM   1664   CG ASP A 226      11.247   6.694   9.618  1.00  1.00            
ATOM   1665  OD1 ASP A 226      12.346   7.255   9.874  1.00  1.00            
ATOM   1666  OD2 ASP A 226      11.143   5.566   9.066  1.00  1.00            
ATOM   1667    C ASP A 226       9.037   9.403  10.992  1.00  1.00            
ATOM   1668    O ASP A 226       8.170   8.790  11.614  1.00  1.00            
ATOM   1669    N THR A 227       8.887  10.669  10.594  3.00  1.00            
ATOM   1670   CA THR A 227       7.655  11.337  10.840  3.00  1.00            
ATOM   1671   CB THR A 227       7.678  12.773  10.404  3.00  1.00            
ATOM   1672  OG1 THR A 227       7.868  12.858   8.999  3.00  1.00            
ATOM   1673  CG2 THR A 227       8.823  13.492  11.136  3.00  1.00            
ATOM   1674    C THR A 227       6.632  10.632  10.002  3.00  1.00            
ATOM   1675    O THR A 227       5.471  10.499  10.389  3.00  1.00            
ATOM   1676    N GLY A 228       7.069  10.137   8.825  3.00  1.00            
ATOM   1677   CA GLY A 228       6.206   9.534   7.847  3.00  1.00            
ATOM   1678    C GLY A 228       5.487   8.358   8.416  3.00  1.00            
ATOM   1679    O GLY A 228       4.291   8.193   8.181  3.00  1.00            
ATOM   1680    N ALA A 229       6.182   7.506   9.186  1.00  1.00            
ATOM   1681   CA ALA A 229       5.510   6.341   9.674  1.00  1.00            
ATOM   1682   CB ALA A 229       6.420   5.394  10.474  1.00  1.00            
ATOM   1683    C ALA A 229       4.408   6.775  10.576  1.00  1.00            
ATOM   1684    O ALA A 229       4.547   7.717  11.355  1.00  1.00            
ATOM   1685    N SER A 230       3.260   6.084  10.465  1.00  1.00            
ATOM   1686   CA SER A 230       2.108   6.401  11.248  1.00  1.00            
ATOM   1687   CB SER A 230       0.866   5.601  10.820  1.00  1.00            
ATOM   1688   OG SER A 230       1.087   4.213  11.023  1.00  1.00            
ATOM   1689    C SER A 230       2.364   6.094  12.700  1.00  1.00            
ATOM   1690    O SER A 230       2.080   6.918  13.568  1.00  1.00            
ATOM   1691    N TYR A 231       2.934   4.908  13.003  1.00  1.00            
ATOM   1692   CA TYR A 231       3.164   4.501  14.366  1.00  1.00            
ATOM   1693   CB TYR A 231       2.345   3.189  14.791  1.00  1.00            
ATOM   1694   CG TYR A 231       2.911   2.735  16.106  1.00  1.00            
ATOM   1695  CD1 TYR A 231       2.614   3.413  17.268  1.00  1.00            
ATOM   1696  CD2 TYR A 231       3.863   1.725  16.159  1.00  1.00            
ATOM   1697  CE1 TYR A 231       3.217   3.067  18.458  1.00  1.00            
ATOM   1698  CE2 TYR A 231       4.480   1.383  17.348  1.00  1.00            
ATOM   1699   CZ TYR A 231       4.153   2.058  18.503  1.00  1.00            
ATOM   1700   OH TYR A 231       4.771   1.715  19.725  1.00  1.00            
ATOM   1701    C TYR A 231       4.668   4.278  14.520  1.00  1.00            
ATOM   1702    O TYR A 231       5.399   4.242  13.532  1.00  1.00            
ATOM   1703    N ILE A 232       5.152   4.142  15.781  4.00  1.00            
ATOM   1704   CA ILE A 232       6.468   3.889  16.228  4.00  1.00            
ATOM   1705   CB ILE A 232       6.578   3.558  17.687  4.00  1.00            
ATOM   1706  CG1 ILE A 232       6.282   4.777  18.570  4.00  1.00            
ATOM   1707  CG2 ILE A 232       7.978   2.965  17.900  4.00  1.00            
ATOM   1708  CD1 ILE A 232       6.116   4.436  20.051  4.00  1.00            
ATOM   1709    C ILE A 232       7.153   2.745  15.519  4.00  1.00            
ATOM   1710    O ILE A 232       8.190   2.984  14.908  4.00  1.00            
ATOM   1711    N SER A 233       6.612   1.511  15.522  4.00  1.00            
ATOM   1712   CA SER A 233       7.242   0.366  14.899  4.00  1.00            
ATOM   1713   CB SER A 233       8.006   0.621  13.581  4.00  1.00            
ATOM   1714   OG SER A 233       7.117   1.100  12.583  4.00  1.00            
ATOM   1715    C SER A 233       8.158  -0.306  15.881  4.00  1.00            
ATOM   1716    O SER A 233       8.421   0.218  16.962  4.00  1.00            
ATOM   1717    N GLY A 234       8.650  -1.516  15.525  4.00  1.00            
ATOM   1718   CA GLY A 234       9.549  -2.273  16.361  4.00  1.00            
ATOM   1719    C GLY A 234       9.763  -3.578  15.688  4.00  1.00            
ATOM   1720    O GLY A 234       8.973  -3.990  14.839  4.00  1.00            
ATOM   1721    N SER A 235      10.852  -4.273  16.055  1.00  1.00            
ATOM   1722   CA SER A 235      11.032  -5.555  15.461  1.00  1.00            
ATOM   1723   CB SER A 235      12.346  -6.255  15.850  1.00  1.00            
ATOM   1724   OG SER A 235      13.453  -5.538  15.321  1.00  1.00            
ATOM   1725    C SER A 235       9.899  -6.352  15.993  1.00  1.00            
ATOM   1726    O SER A 235       9.332  -6.022  17.034  1.00  1.00            
ATOM   1727    N THR A 236       9.520  -7.416  15.276  2.00  1.00            
ATOM   1728   CA THR A 236       8.386  -8.165  15.705  2.00  1.00            
ATOM   1729   CB THR A 236       8.043  -9.293  14.771  2.00  1.00            
ATOM   1730  OG1 THR A 236       6.837  -9.918  15.184  2.00  1.00            
ATOM   1731  CG2 THR A 236       9.196 -10.311  14.745  2.00  1.00            
ATOM   1732    C THR A 236       8.672  -8.740  17.052  2.00  1.00            
ATOM   1733    O THR A 236       7.813  -8.742  17.933  2.00  1.00            
ATOM   1734    N SER A 237       9.902  -9.233  17.255  2.00  1.00            
ATOM   1735   CA SER A 237      10.213  -9.827  18.515  2.00  1.00            
ATOM   1736   CB SER A 237      11.670 -10.310  18.596  2.00  1.00            
ATOM   1737   OG SER A 237      11.925 -10.889  19.866  2.00  1.00            
ATOM   1738    C SER A 237      10.028  -8.792  19.570  2.00  1.00            
ATOM   1739    O SER A 237       9.443  -9.053  20.621  2.00  1.00            
ATOM   1740    N SER A 238      10.513  -7.570  19.297  2.00  1.00            
ATOM   1741   CA SER A 238      10.460  -6.516  20.262  2.00  1.00            
ATOM   1742   CB SER A 238      11.142  -5.228  19.768  2.00  1.00            
ATOM   1743   OG SER A 238      12.527  -5.455  19.558  2.00  1.00            
ATOM   1744    C SER A 238       9.039  -6.163  20.570  2.00  1.00            
ATOM   1745    O SER A 238       8.669  -6.016  21.733  2.00  1.00            
ATOM   1746    N ILE A 239       8.195  -6.027  19.532  2.00  1.00            
ATOM   1747   CA ILE A 239       6.841  -5.609  19.755  2.00  1.00            
ATOM   1748   CB ILE A 239       6.054  -5.407  18.486  2.00  1.00            
ATOM   1749  CG1 ILE A 239       4.703  -4.745  18.807  2.00  1.00            
ATOM   1750  CG2 ILE A 239       5.929  -6.751  17.751  2.00  1.00            
ATOM   1751  CD1 ILE A 239       3.947  -4.261  17.570  2.00  1.00            
ATOM   1752    C ILE A 239       6.128  -6.638  20.572  2.00  1.00            
ATOM   1753    O ILE A 239       5.374  -6.288  21.474  2.00  1.00            
ATOM   1754    N GLU A 240       6.349  -7.934  20.281  2.00  1.00            
ATOM   1755   CA GLU A 240       5.660  -8.996  20.963  2.00  1.00            
ATOM   1756   CB GLU A 240       6.077 -10.378  20.432  2.00  1.00            
ATOM   1757   CG GLU A 240       5.211 -11.539  20.923  2.00  1.00            
ATOM   1758   CD GLU A 240       5.763 -12.819  20.304  2.00  1.00            
ATOM   1759  OE1 GLU A 240       6.818 -12.734  19.621  2.00  1.00            
ATOM   1760  OE2 GLU A 240       5.140 -13.895  20.506  2.00  1.00            
ATOM   1761    C GLU A 240       6.014  -8.933  22.415  2.00  1.00            
ATOM   1762    O GLU A 240       5.147  -9.096  23.271  2.00  1.00            
ATOM   1763    N LYS A 241       7.297  -8.679  22.737  2.00  1.00            
ATOM   1764   CA LYS A 241       7.709  -8.639  24.114  2.00  1.00            
ATOM   1765   CB LYS A 241       9.208  -8.318  24.266  2.00  1.00            
ATOM   1766   CG LYS A 241       9.750  -8.428  25.695  2.00  1.00            
ATOM   1767   CD LYS A 241       9.927  -9.867  26.191  2.00  1.00            
ATOM   1768   CE LYS A 241       8.670 -10.474  26.817  2.00  1.00            
ATOM   1769   NZ LYS A 241       8.368  -9.797  28.099  2.00  1.00            
ATOM   1770    C LYS A 241       6.950  -7.544  24.770  2.00  1.00            
ATOM   1771    O LYS A 241       6.411  -7.706  25.863  2.00  1.00            
ATOM   1772    N LEU A 242       6.869  -6.391  24.090  2.00  1.00            
ATOM   1773   CA LEU A 242       6.174  -5.282  24.657  2.00  1.00            
ATOM   1774   CB LEU A 242       6.173  -4.039  23.751  2.00  1.00            
ATOM   1775   CG LEU A 242       7.559  -3.414  23.518  2.00  1.00            
ATOM   1776  CD1 LEU A 242       7.458  -2.180  22.604  2.00  1.00            
ATOM   1777  CD2 LEU A 242       8.267  -3.105  24.846  2.00  1.00            
ATOM   1778    C LEU A 242       4.736  -5.683  24.814  2.00  1.00            
ATOM   1779    O LEU A 242       4.113  -5.414  25.840  2.00  1.00            
ATOM   1780    N MET A 243       4.184  -6.365  23.793  2.00  1.00            
ATOM   1781   CA MET A 243       2.802  -6.753  23.750  2.00  1.00            
ATOM   1782   CB MET A 243       2.433  -7.428  22.413  2.00  1.00            
ATOM   1783   CG MET A 243       0.987  -7.918  22.315  2.00  1.00            
ATOM   1784   SD MET A 243       0.726  -9.591  22.973  2.00  1.00            
ATOM   1785   CE MET A 243       1.141 -10.427  21.414  2.00  1.00            
ATOM   1786    C MET A 243       2.514  -7.683  24.885  2.00  1.00            
ATOM   1787    O MET A 243       1.470  -7.575  25.523  2.00  1.00            
ATOM   1788    N GLU A 244       3.431  -8.621  25.184  2.00  1.00            
ATOM   1789   CA GLU A 244       3.177  -9.500  26.288  2.00  1.00            
ATOM   1790   CB GLU A 244       4.289 -10.543  26.523  2.00  1.00            
ATOM   1791   CG GLU A 244       4.357 -11.652  25.468  2.00  1.00            
ATOM   1792   CD GLU A 244       5.447 -12.635  25.886  2.00  1.00            
ATOM   1793  OE1 GLU A 244       6.513 -12.169  26.369  2.00  1.00            
ATOM   1794  OE2 GLU A 244       5.222 -13.866  25.737  2.00  1.00            
ATOM   1795    C GLU A 244       3.119  -8.642  27.514  2.00  1.00            
ATOM   1796    O GLU A 244       2.259  -8.827  28.372  2.00  1.00            
ATOM   1797    N ALA A 245       4.033  -7.655  27.612  2.00  1.00            
ATOM   1798   CA ALA A 245       4.084  -6.811  28.772  2.00  1.00            
ATOM   1799   CB ALA A 245       5.205  -5.761  28.694  2.00  1.00            
ATOM   1800    C ALA A 245       2.793  -6.074  28.881  2.00  1.00            
ATOM   1801    O ALA A 245       2.200  -5.992  29.955  2.00  1.00            
ATOM   1802    N LEU A 246       2.316  -5.538  27.746  2.00  1.00            
ATOM   1803   CA LEU A 246       1.110  -4.770  27.729  2.00  1.00            
ATOM   1804   CB LEU A 246       0.830  -4.129  26.357  2.00  1.00            
ATOM   1805   CG LEU A 246       1.894  -3.100  25.928  2.00  1.00            
ATOM   1806  CD1 LEU A 246       1.519  -2.436  24.594  2.00  1.00            
ATOM   1807  CD2 LEU A 246       2.175  -2.080  27.043  2.00  1.00            
ATOM   1808    C LEU A 246      -0.043  -5.660  28.062  2.00  1.00            
ATOM   1809    O LEU A 246      -0.966  -5.254  28.766  2.00  1.00            
ATOM   1810    N GLY A 247      -0.011  -6.914  27.578  3.00  1.00            
ATOM   1811   CA GLY A 247      -1.128  -7.784  27.794  3.00  1.00            
ATOM   1812    C GLY A 247      -2.028  -7.576  26.631  3.00  1.00            
ATOM   1813    O GLY A 247      -3.166  -8.044  26.608  3.00  1.00            
ATOM   1814    N ALA A 248      -1.510  -6.858  25.621  1.00  1.00            
ATOM   1815   CA ALA A 248      -2.284  -6.592  24.455  1.00  1.00            
ATOM   1816   CB ALA A 248      -1.570  -5.705  23.420  1.00  1.00            
ATOM   1817    C ALA A 248      -2.558  -7.899  23.817  1.00  1.00            
ATOM   1818    O ALA A 248      -1.836  -8.872  24.021  1.00  1.00            
ATOM   1819    N LYS A 249      -3.658  -7.973  23.059  4.00  1.00            
ATOM   1820   CA LYS A 249      -3.929  -9.216  22.426  4.00  1.00            
ATOM   1821   CB LYS A 249      -5.331  -9.753  22.754  4.00  1.00            
ATOM   1822   CG LYS A 249      -5.367 -10.177  24.225  4.00  1.00            
ATOM   1823   CD LYS A 249      -6.753 -10.337  24.847  4.00  1.00            
ATOM   1824   CE LYS A 249      -6.684 -10.758  26.318  4.00  1.00            
ATOM   1825   NZ LYS A 249      -7.999 -10.572  26.968  4.00  1.00            
ATOM   1826    C LYS A 249      -3.709  -9.023  20.962  4.00  1.00            
ATOM   1827    O LYS A 249      -4.026  -7.976  20.400  4.00  1.00            
ATOM   1828    N LYS A 250      -3.119 -10.047  20.316  4.00  1.00            
ATOM   1829   CA LYS A 250      -2.706  -9.956  18.948  4.00  1.00            
ATOM   1830   CB LYS A 250      -1.647 -11.006  18.561  4.00  1.00            
ATOM   1831   CG LYS A 250      -1.106 -10.853  17.138  4.00  1.00            
ATOM   1832   CD LYS A 250      -0.355  -9.539  16.911  4.00  1.00            
ATOM   1833   CE LYS A 250       0.543  -9.134  18.081  4.00  1.00            
ATOM   1834   NZ LYS A 250       1.662 -10.092  18.218  4.00  1.00            
ATOM   1835    C LYS A 250      -3.857 -10.099  18.016  4.00  1.00            
ATOM   1836    O LYS A 250      -4.931 -10.574  18.381  4.00  1.00            
ATOM   1837    N ARG A 251      -3.633  -9.645  16.765  1.00  1.00            
ATOM   1838   CA ARG A 251      -4.638  -9.673  15.749  1.00  1.00            
ATOM   1839   CB ARG A 251      -5.321  -8.308  15.574  1.00  1.00            
ATOM   1840   CG ARG A 251      -5.678  -7.636  16.904  1.00  1.00            
ATOM   1841   CD ARG A 251      -6.855  -8.261  17.653  1.00  1.00            
ATOM   1842   NE ARG A 251      -8.097  -7.914  16.910  1.00  1.00            
ATOM   1843   CZ ARG A 251      -8.554  -8.733  15.920  1.00  1.00            
ATOM   1844  NH1 ARG A 251      -7.888  -9.889  15.630  1.00  1.00            
ATOM   1845  NH2 ARG A 251      -9.680  -8.399  15.226  1.00  1.00            
ATOM   1846    C ARG A 251      -3.924  -9.933  14.460  1.00  1.00            
ATOM   1847    O ARG A 251      -2.718 -10.174  14.440  1.00  1.00            
ATOM   1848    N LEU A 252      -4.674  -9.908  13.341  1.00  1.00            
ATOM   1849   CA LEU A 252      -4.106 -10.131  12.043  1.00  1.00            
ATOM   1850   CB LEU A 252      -5.159 -10.110  10.918  1.00  1.00            
ATOM   1851   CG LEU A 252      -6.205 -11.236  10.994  1.00  1.00            
ATOM   1852  CD1 LEU A 252      -7.209 -11.138   9.835  1.00  1.00            
ATOM   1853  CD2 LEU A 252      -5.538 -12.617  11.082  1.00  1.00            
ATOM   1854    C LEU A 252      -3.149  -9.027  11.733  1.00  1.00            
ATOM   1855    O LEU A 252      -2.057  -9.260  11.217  1.00  1.00            
ATOM   1856    N PHE A 253      -3.541  -7.787  12.069  1.00  1.00            
ATOM   1857   CA PHE A 253      -2.760  -6.629  11.753  1.00  1.00            
ATOM   1858   CB PHE A 253      -3.579  -5.566  11.011  1.00  1.00            
ATOM   1859   CG PHE A 253      -4.049  -6.245   9.772  1.00  1.00            
ATOM   1860  CD1 PHE A 253      -5.172  -7.041   9.805  1.00  1.00            
ATOM   1861  CD2 PHE A 253      -3.371  -6.101   8.585  1.00  1.00            
ATOM   1862  CE1 PHE A 253      -5.615  -7.679   8.672  1.00  1.00            
ATOM   1863  CE2 PHE A 253      -3.809  -6.737   7.447  1.00  1.00            
ATOM   1864   CZ PHE A 253      -4.934  -7.527   7.489  1.00  1.00            
ATOM   1865    C PHE A 253      -2.334  -6.077  13.074  1.00  1.00            
ATOM   1866    O PHE A 253      -1.567  -6.703  13.804  1.00  1.00            
ATOM   1867    N ASP A 254      -2.829  -4.877  13.414  1.00  1.00            
ATOM   1868   CA ASP A 254      -2.454  -4.230  14.636  1.00  1.00            
ATOM   1869   CB ASP A 254      -2.929  -2.765  14.681  1.00  1.00            
ATOM   1870   CG ASP A 254      -4.438  -2.727  14.453  1.00  1.00            
ATOM   1871  OD1 ASP A 254      -5.075  -3.814  14.446  1.00  1.00            
ATOM   1872  OD2 ASP A 254      -4.972  -1.603  14.258  1.00  1.00            
ATOM   1873    C ASP A 254      -3.001  -4.970  15.818  1.00  1.00            
ATOM   1874    O ASP A 254      -3.797  -5.896  15.659  1.00  1.00            
ATOM   1875    N TYR A 255      -2.571  -4.587  17.047  4.00  1.00            
ATOM   1876   CA TYR A 255      -3.033  -5.333  18.184  4.00  1.00            
ATOM   1877   CB TYR A 255      -1.986  -6.175  18.952  4.00  1.00            
ATOM   1878   CG TYR A 255      -0.868  -5.385  19.535  4.00  1.00            
ATOM   1879  CD1 TYR A 255      -1.052  -4.626  20.667  4.00  1.00            
ATOM   1880  CD2 TYR A 255       0.383  -5.452  18.969  4.00  1.00            
ATOM   1881  CE1 TYR A 255      -0.003  -3.921  21.210  4.00  1.00            
ATOM   1882  CE2 TYR A 255       1.436  -4.751  19.507  4.00  1.00            
ATOM   1883   CZ TYR A 255       1.241  -3.983  20.629  4.00  1.00            
ATOM   1884   OH TYR A 255       2.319  -3.261  21.184  4.00  1.00            
ATOM   1885    C TYR A 255      -3.872  -4.530  19.118  4.00  1.00            
ATOM   1886    O TYR A 255      -3.808  -3.303  19.143  4.00  1.00            
ATOM   1887    N VAL A 256      -4.718  -5.243  19.902  4.00  1.00            
ATOM   1888   CA VAL A 256      -5.714  -4.553  20.665  4.00  1.00            
ATOM   1889   CB VAL A 256      -7.086  -4.695  20.074  4.00  1.00            
ATOM   1890  CG1 VAL A 256      -7.082  -4.079  18.664  4.00  1.00            
ATOM   1891  CG2 VAL A 256      -7.478  -6.183  20.103  4.00  1.00            
ATOM   1892    C VAL A 256      -5.834  -4.979  22.078  4.00  1.00            
ATOM   1893    O VAL A 256      -5.280  -5.983  22.520  4.00  1.00            
ATOM   1894    N VAL A 257      -6.585  -4.138  22.818  4.00  1.00            
ATOM   1895   CA VAL A 257      -6.889  -4.349  24.194  4.00  1.00            
ATOM   1896   CB VAL A 257      -5.962  -3.604  25.120  4.00  1.00            
ATOM   1897  CG1 VAL A 257      -6.374  -3.854  26.583  4.00  1.00            
ATOM   1898  CG2 VAL A 257      -4.521  -4.041  24.812  4.00  1.00            
ATOM   1899    C VAL A 257      -8.272  -3.856  24.428  4.00  1.00            
ATOM   1900    O VAL A 257      -8.790  -3.044  23.664  4.00  1.00            
ATOM   1901    N LYS A 258      -8.921  -4.360  25.491  4.00  1.00            
ATOM   1902   CA LYS A 258     -10.228  -3.872  25.783  4.00  1.00            
ATOM   1903   CB LYS A 258     -10.954  -4.609  26.923  4.00  1.00            
ATOM   1904   CG LYS A 258     -10.403  -4.282  28.314  4.00  1.00            
ATOM   1905   CD LYS A 258     -11.325  -4.717  29.455  4.00  1.00            
ATOM   1906   CE LYS A 258     -11.102  -6.161  29.909  4.00  1.00            
ATOM   1907   NZ LYS A 258     -11.419  -7.093  28.806  4.00  1.00            
ATOM   1908    C LYS A 258     -10.018  -2.460  26.246  4.00  1.00            
ATOM   1909    O LYS A 258      -8.931  -2.096  26.689  4.00  1.00            
ATOM   1910    N CYS A 259     -11.063  -1.622  26.131  2.00  1.00            
ATOM   1911   CA CYS A 259     -10.978  -0.219  26.425  2.00  1.00            
ATOM   1912   CB CYS A 259     -12.259   0.544  26.051  2.00  1.00            
ATOM   1913   SG CYS A 259     -12.526   0.613  24.253  2.00  1.00            
ATOM   1914    C CYS A 259     -10.690   0.086  27.865  2.00  1.00            
ATOM   1915    O CYS A 259      -9.878   0.963  28.156  2.00  1.00            
ATOM   1916    N ASN A 260     -11.323  -0.630  28.812  2.00  1.00            
ATOM   1917   CA ASN A 260     -11.191  -0.263  30.195  2.00  1.00            
ATOM   1918   CB ASN A 260     -11.960  -1.196  31.146  2.00  1.00            
ATOM   1919   CG ASN A 260     -13.447  -0.971  30.917  2.00  1.00            
ATOM   1920  OD1 ASN A 260     -14.289  -1.626  31.528  2.00  1.00            
ATOM   1921  ND2 ASN A 260     -13.781  -0.018  30.006  2.00  1.00            
ATOM   1922    C ASN A 260      -9.749  -0.309  30.597  2.00  1.00            
ATOM   1923    O ASN A 260      -9.265   0.576  31.299  2.00  1.00            
ATOM   1924    N GLU A 261      -9.022  -1.344  30.148  2.00  1.00            
ATOM   1925   CA GLU A 261      -7.657  -1.557  30.528  2.00  1.00            
ATOM   1926   CB GLU A 261      -7.099  -2.913  30.070  2.00  1.00            
ATOM   1927   CG GLU A 261      -7.680  -4.089  30.859  2.00  1.00            
ATOM   1928   CD GLU A 261      -6.993  -5.359  30.386  2.00  1.00            
ATOM   1929  OE1 GLU A 261      -7.087  -5.667  29.167  2.00  1.00            
ATOM   1930  OE2 GLU A 261      -6.362  -6.040  31.237  2.00  1.00            
ATOM   1931    C GLU A 261      -6.746  -0.487  29.992  2.00  1.00            
ATOM   1932    O GLU A 261      -5.720  -0.202  30.601  2.00  1.00            
ATOM   1933    N GLY A 262      -7.085   0.144  28.854  2.00  1.00            
ATOM   1934   CA GLY A 262      -6.144   1.023  28.213  2.00  1.00            
ATOM   1935    C GLY A 262      -5.603   2.098  29.119  2.00  1.00            
ATOM   1936    O GLY A 262      -4.384   2.233  29.178  2.00  1.00            
ATOM   1937    N PRO A 263      -6.364   2.872  29.843  2.00  1.00            
ATOM   1938   CA PRO A 263      -5.791   3.874  30.697  2.00  1.00            
ATOM   1939   CD PRO A 263      -7.781   2.663  30.094  2.00  1.00            
ATOM   1940   CB PRO A 263      -6.984   4.566  31.361  2.00  1.00            
ATOM   1941   CG PRO A 263      -8.079   3.481  31.361  2.00  1.00            
ATOM   1942    C PRO A 263      -4.820   3.321  31.701  2.00  1.00            
ATOM   1943    O PRO A 263      -3.841   3.999  32.003  2.00  1.00            
ATOM   1944    N THR A 264      -5.066   2.112  32.237  2.00  1.00            
ATOM   1945   CA THR A 264      -4.248   1.561  33.289  2.00  1.00            
ATOM   1946   CB THR A 264      -4.834   0.348  33.955  2.00  1.00            
ATOM   1947  OG1 THR A 264      -4.168   0.108  35.187  2.00  1.00            
ATOM   1948  CG2 THR A 264      -4.658  -0.874  33.035  2.00  1.00            
ATOM   1949    C THR A 264      -2.883   1.193  32.796  2.00  1.00            
ATOM   1950    O THR A 264      -1.915   1.258  33.552  2.00  1.00            
ATOM   1951    N LEU A 265      -2.760   0.807  31.513  1.00  1.00            
ATOM   1952   CA LEU A 265      -1.514   0.295  31.020  1.00  1.00            
ATOM   1953   CB LEU A 265      -1.543  -0.084  29.528  1.00  1.00            
ATOM   1954   CG LEU A 265      -2.552  -1.209  29.212  1.00  1.00            
ATOM   1955  CD1 LEU A 265      -2.470  -1.641  27.740  1.00  1.00            
ATOM   1956  CD2 LEU A 265      -2.412  -2.388  30.191  1.00  1.00            
ATOM   1957    C LEU A 265      -0.406   1.280  31.263  1.00  1.00            
ATOM   1958    O LEU A 265      -0.601   2.474  31.489  1.00  1.00            
ATOM   1959    N PRO A 266       0.768   0.704  31.263  1.00  1.00            
ATOM   1960   CA PRO A 266       2.014   1.395  31.502  1.00  1.00            
ATOM   1961   CD PRO A 266       0.853  -0.707  31.606  1.00  1.00            
ATOM   1962   CB PRO A 266       3.055   0.296  31.722  1.00  1.00            
ATOM   1963   CG PRO A 266       2.235  -0.896  32.245  1.00  1.00            
ATOM   1964    C PRO A 266       2.452   2.392  30.478  1.00  1.00            
ATOM   1965    O PRO A 266       1.976   2.354  29.344  1.00  1.00            
ATOM   1966    N ASP A 267       3.362   3.304  30.897  1.00  1.00            
ATOM   1967   CA ASP A 267       3.905   4.352  30.080  1.00  1.00            
ATOM   1968   CB ASP A 267       4.141   5.644  30.873  1.00  1.00            
ATOM   1969   CG ASP A 267       2.778   6.103  31.368  1.00  1.00            
ATOM   1970  OD1 ASP A 267       1.766   5.770  30.696  1.00  1.00            
ATOM   1971  OD2 ASP A 267       2.727   6.779  32.431  1.00  1.00            
ATOM   1972    C ASP A 267       5.230   3.881  29.560  1.00  1.00            
ATOM   1973    O ASP A 267       6.165   3.660  30.328  1.00  1.00            
ATOM   1974    N ILE A 268       5.338   3.723  28.222  4.00  1.00            
ATOM   1975   CA ILE A 268       6.538   3.245  27.589  4.00  1.00            
ATOM   1976   CB ILE A 268       6.310   2.723  26.202  4.00  1.00            
ATOM   1977  CG1 ILE A 268       5.364   1.512  26.228  4.00  1.00            
ATOM   1978  CG2 ILE A 268       7.682   2.427  25.573  4.00  1.00            
ATOM   1979  CD1 ILE A 268       4.860   1.120  24.841  4.00  1.00            
ATOM   1980    C ILE A 268       7.485   4.380  27.472  4.00  1.00            
ATOM   1981    O ILE A 268       7.110   5.490  27.099  4.00  1.00            
ATOM   1982    N SER A 269       8.753   4.116  27.821  4.00  1.00            
ATOM   1983   CA SER A 269       9.753   5.123  27.718  4.00  1.00            
ATOM   1984   CB SER A 269      10.484   5.398  29.036  4.00  1.00            
ATOM   1985   OG SER A 269      11.483   6.377  28.809  4.00  1.00            
ATOM   1986    C SER A 269      10.781   4.626  26.753  4.00  1.00            
ATOM   1987    O SER A 269      11.020   3.428  26.633  4.00  1.00            
ATOM   1988    N PHE A 270      11.393   5.562  26.008  4.00  1.00            
ATOM   1989   CA PHE A 270      12.415   5.261  25.048  4.00  1.00            
ATOM   1990   CB PHE A 270      11.973   5.761  23.661  4.00  1.00            
ATOM   1991   CG PHE A 270      12.985   5.522  22.601  4.00  1.00            
ATOM   1992  CD1 PHE A 270      13.992   6.430  22.371  4.00  1.00            
ATOM   1993  CD2 PHE A 270      12.923   4.395  21.825  4.00  1.00            
ATOM   1994  CE1 PHE A 270      14.920   6.219  21.381  4.00  1.00            
ATOM   1995  CE2 PHE A 270      13.846   4.183  20.830  4.00  1.00            
ATOM   1996   CZ PHE A 270      14.847   5.094  20.602  4.00  1.00            
ATOM   1997    C PHE A 270      13.571   6.111  25.473  4.00  1.00            
ATOM   1998    O PHE A 270      13.452   7.335  25.524  4.00  1.00            
ATOM   1999    N HIS A 271      14.720   5.497  25.807  4.00  1.00            
ATOM   2000   CA HIS A 271      15.827   6.309  26.224  4.00  1.00            
ATOM   2001  ND1 HIS A 271      16.036   3.506  28.304  4.00  1.00            
ATOM   2002   CG HIS A 271      16.286   4.858  28.227  4.00  1.00            
ATOM   2003   CB HIS A 271      16.877   5.529  27.027  4.00  1.00            
ATOM   2004  NE2 HIS A 271      15.382   4.386  30.237  4.00  1.00            
ATOM   2005  CD2 HIS A 271      15.881   5.381  29.416  4.00  1.00            
ATOM   2006  CE1 HIS A 271      15.496   3.279  29.526  4.00  1.00            
ATOM   2007    C HIS A 271      16.495   6.808  24.969  4.00  1.00            
ATOM   2008    O HIS A 271      16.689   6.055  24.017  4.00  1.00            
ATOM   2009    N LEU A 272      16.843   8.111  24.943  4.00  1.00            
ATOM   2010   CA LEU A 272      17.558   8.767  23.877  4.00  1.00            
ATOM   2011   CB LEU A 272      16.908  10.085  23.413  4.00  1.00            
ATOM   2012   CG LEU A 272      15.589   9.925  22.640  4.00  1.00            
ATOM   2013  CD1 LEU A 272      14.995  11.292  22.263  4.00  1.00            
ATOM   2014  CD2 LEU A 272      15.787   9.030  21.409  4.00  1.00            
ATOM   2015    C LEU A 272      18.841   9.177  24.531  4.00  1.00            
ATOM   2016    O LEU A 272      19.071   8.859  25.696  4.00  1.00            
ATOM   2017    N GLY A 273      19.731   9.877  23.801  3.00  1.00            
ATOM   2018   CA GLY A 273      20.963  10.271  24.424  3.00  1.00            
ATOM   2019    C GLY A 273      20.668  11.224  25.538  3.00  1.00            
ATOM   2020    O GLY A 273      20.261  12.361  25.310  3.00  1.00            
ATOM   2021    N GLY A 274      20.869  10.766  26.788  3.00  1.00            
ATOM   2022   CA GLY A 274      20.764  11.615  27.939  3.00  1.00            
ATOM   2023    C GLY A 274      19.331  11.886  28.271  3.00  1.00            
ATOM   2024    O GLY A 274      19.048  12.528  29.280  3.00  1.00            
ATOM   2025    N LYS A 275      18.371  11.406  27.458  4.00  1.00            
ATOM   2026   CA LYS A 275      17.023  11.749  27.809  4.00  1.00            
ATOM   2027   CB LYS A 275      16.382  12.809  26.897  4.00  1.00            
ATOM   2028   CG LYS A 275      16.822  14.236  27.236  4.00  1.00            
ATOM   2029   CD LYS A 275      16.449  14.655  28.661  4.00  1.00            
ATOM   2030   CE LYS A 275      16.766  16.119  28.974  4.00  1.00            
ATOM   2031   NZ LYS A 275      15.786  17.001  28.301  4.00  1.00            
ATOM   2032    C LYS A 275      16.150  10.532  27.786  4.00  1.00            
ATOM   2033    O LYS A 275      16.415   9.560  27.082  4.00  1.00            
ATOM   2034    N GLU A 276      15.086  10.572  28.613  4.00  1.00            
ATOM   2035   CA GLU A 276      14.080   9.550  28.707  4.00  1.00            
ATOM   2036   CB GLU A 276      13.734   9.196  30.166  4.00  1.00            
ATOM   2037   CG GLU A 276      12.370   8.524  30.320  4.00  1.00            
ATOM   2038   CD GLU A 276      12.195   8.029  31.750  4.00  1.00            
ATOM   2039  OE1 GLU A 276      13.226   7.845  32.449  4.00  1.00            
ATOM   2040  OE2 GLU A 276      11.021   7.818  32.157  4.00  1.00            
ATOM   2041    C GLU A 276      12.857  10.151  28.117  4.00  1.00            
ATOM   2042    O GLU A 276      12.452  11.243  28.510  4.00  1.00            
ATOM   2043    N TYR A 277      12.237   9.477  27.133  4.00  1.00            
ATOM   2044   CA TYR A 277      11.021  10.065  26.681  4.00  1.00            
ATOM   2045   CB TYR A 277      10.885  10.308  25.171  4.00  1.00            
ATOM   2046   CG TYR A 277       9.660  11.153  25.094  4.00  1.00            
ATOM   2047  CD1 TYR A 277       9.713  12.448  25.555  4.00  1.00            
ATOM   2048  CD2 TYR A 277       8.476  10.679  24.578  4.00  1.00            
ATOM   2049  CE1 TYR A 277       8.607  13.259  25.513  4.00  1.00            
ATOM   2050  CE2 TYR A 277       7.363  11.487  24.533  4.00  1.00            
ATOM   2051   CZ TYR A 277       7.428  12.779  25.002  4.00  1.00            
ATOM   2052   OH TYR A 277       6.292  13.614  24.962  4.00  1.00            
ATOM   2053    C TYR A 277       9.951   9.127  27.095  4.00  1.00            
ATOM   2054    O TYR A 277      10.025   7.926  26.838  4.00  1.00            
ATOM   2055    N THR A 278       8.927   9.657  27.782  4.00  1.00            
ATOM   2056   CA THR A 278       7.918   8.776  28.268  4.00  1.00            
ATOM   2057   CB THR A 278       7.663   8.922  29.739  4.00  1.00            
ATOM   2058  OG1 THR A 278       6.764   7.917  30.183  4.00  1.00            
ATOM   2059  CG2 THR A 278       7.075  10.319  29.998  4.00  1.00            
ATOM   2060    C THR A 278       6.648   9.069  27.581  4.00  1.00            
ATOM   2061    O THR A 278       6.278  10.223  27.370  4.00  1.00            
ATOM   2062    N LEU A 279       5.959   7.993  27.178  4.00  1.00            
ATOM   2063   CA LEU A 279       4.682   8.199  26.599  4.00  1.00            
ATOM   2064   CB LEU A 279       4.520   7.670  25.166  4.00  1.00            
ATOM   2065   CG LEU A 279       5.381   8.397  24.121  4.00  1.00            
ATOM   2066  CD1 LEU A 279       4.961   9.867  23.973  4.00  1.00            
ATOM   2067  CD2 LEU A 279       6.878   8.210  24.411  4.00  1.00            
ATOM   2068    C LEU A 279       3.700   7.464  27.449  4.00  1.00            
ATOM   2069    O LEU A 279       3.941   6.329  27.855  4.00  1.00            
ATOM   2070    N THR A 280       2.561   8.109  27.758  1.00  1.00            
ATOM   2071   CA THR A 280       1.560   7.465  28.554  1.00  1.00            
ATOM   2072   CB THR A 280       0.640   8.424  29.248  1.00  1.00            
ATOM   2073  OG1 THR A 280      -0.208   7.733  30.154  1.00  1.00            
ATOM   2074  CG2 THR A 280      -0.197   9.149  28.181  1.00  1.00            
ATOM   2075    C THR A 280       0.730   6.645  27.611  1.00  1.00            
ATOM   2076    O THR A 280       0.950   6.668  26.402  1.00  1.00            
ATOM   2077    N SER A 281      -0.232   5.869  28.154  2.00  1.00            
ATOM   2078   CA SER A 281      -1.105   5.042  27.360  2.00  1.00            
ATOM   2079   CB SER A 281      -1.977   4.104  28.210  2.00  1.00            
ATOM   2080   OG SER A 281      -1.158   3.179  28.910  2.00  1.00            
ATOM   2081    C SER A 281      -2.020   5.934  26.599  2.00  1.00            
ATOM   2082    O SER A 281      -2.535   5.558  25.547  2.00  1.00            
ATOM   2083    N ALA A 282      -2.235   7.156  27.113  2.00  1.00            
ATOM   2084   CA ALA A 282      -3.167   8.020  26.463  2.00  1.00            
ATOM   2085   CB ALA A 282      -3.282   9.393  27.148  2.00  1.00            
ATOM   2086    C ALA A 282      -2.694   8.257  25.074  2.00  1.00            
ATOM   2087    O ALA A 282      -3.460   8.147  24.118  2.00  1.00            
ATOM   2088    N ASP A 283      -1.400   8.571  24.924  2.00  1.00            
ATOM   2089   CA ASP A 283      -0.911   8.857  23.614  2.00  1.00            
ATOM   2090   CB ASP A 283       0.536   9.377  23.620  2.00  1.00            
ATOM   2091   CG ASP A 283       0.863   9.866  22.217  2.00  1.00            
ATOM   2092  OD1 ASP A 283       0.171  10.808  21.745  2.00  1.00            
ATOM   2093  OD2 ASP A 283       1.816   9.316  21.602  2.00  1.00            
ATOM   2094    C ASP A 283      -0.919   7.638  22.769  2.00  1.00            
ATOM   2095    O ASP A 283      -1.432   7.647  21.650  2.00  1.00            
ATOM   2096    N TYR A 284      -0.369   6.537  23.301  2.00  1.00            
ATOM   2097   CA TYR A 284      -0.231   5.392  22.464  2.00  1.00            
ATOM   2098   CB TYR A 284       0.415   4.173  23.152  2.00  1.00            
ATOM   2099   CG TYR A 284       1.829   4.428  23.550  2.00  1.00            
ATOM   2100  CD1 TYR A 284       2.842   4.450  22.618  2.00  1.00            
ATOM   2101  CD2 TYR A 284       2.141   4.605  24.879  2.00  1.00            
ATOM   2102  CE1 TYR A 284       4.145   4.667  23.005  2.00  1.00            
ATOM   2103  CE2 TYR A 284       3.439   4.822  25.273  2.00  1.00            
ATOM   2104   CZ TYR A 284       4.443   4.853  24.335  2.00  1.00            
ATOM   2105   OH TYR A 284       5.775   5.077  24.741  2.00  1.00            
ATOM   2106    C TYR A 284      -1.587   4.902  22.064  2.00  1.00            
ATOM   2107    O TYR A 284      -1.848   4.667  20.886  2.00  1.00            
ATOM   2108    N VAL A 285      -2.503   4.772  23.044  4.00  1.00            
ATOM   2109   CA VAL A 285      -3.750   4.119  22.772  4.00  1.00            
ATOM   2110   CB VAL A 285      -4.348   3.427  23.966  4.00  1.00            
ATOM   2111  CG1 VAL A 285      -5.701   2.815  23.562  4.00  1.00            
ATOM   2112  CG2 VAL A 285      -3.338   2.382  24.469  4.00  1.00            
ATOM   2113    C VAL A 285      -4.773   5.023  22.196  4.00  1.00            
ATOM   2114    O VAL A 285      -4.874   6.199  22.542  4.00  1.00            
ATOM   2115    N PHE A 286      -5.558   4.446  21.262  1.00  1.00            
ATOM   2116   CA PHE A 286      -6.656   5.146  20.685  1.00  1.00            
ATOM   2117   CB PHE A 286      -6.874   4.829  19.195  1.00  1.00            
ATOM   2118   CG PHE A 286      -7.774   5.882  18.644  1.00  1.00            
ATOM   2119  CD1 PHE A 286      -7.239   7.043  18.133  1.00  1.00            
ATOM   2120  CD2 PHE A 286      -9.139   5.720  18.643  1.00  1.00            
ATOM   2121  CE1 PHE A 286      -8.051   8.026  17.620  1.00  1.00            
ATOM   2122  CE2 PHE A 286      -9.956   6.700  18.131  1.00  1.00            
ATOM   2123   CZ PHE A 286      -9.414   7.856  17.621  1.00  1.00            
ATOM   2124    C PHE A 286      -7.835   4.651  21.429  1.00  1.00            
ATOM   2125    O PHE A 286      -8.234   3.498  21.279  1.00  1.00            
ATOM   2126    N GLN A 287      -8.422   5.507  22.279  1.00  1.00            
ATOM   2127   CA GLN A 287      -9.528   4.983  23.003  1.00  1.00            
ATOM   2128   CB GLN A 287      -9.393   5.084  24.538  1.00  1.00            
ATOM   2129   CG GLN A 287      -9.319   6.511  25.085  1.00  1.00            
ATOM   2130   CD GLN A 287      -9.300   6.433  26.606  1.00  1.00            
ATOM   2131  OE1 GLN A 287      -9.564   5.383  27.190  1.00  1.00            
ATOM   2132  NE2 GLN A 287      -8.987   7.579  27.269  1.00  1.00            
ATOM   2133    C GLN A 287     -10.768   5.703  22.596  1.00  1.00            
ATOM   2134    O GLN A 287     -10.979   6.867  22.936  1.00  1.00            
ATOM   2135    N GLU A 288     -11.621   5.016  21.816  1.00  1.00            
ATOM   2136   CA GLU A 288     -12.864   5.605  21.432  1.00  1.00            
ATOM   2137   CB GLU A 288     -13.629   4.768  20.394  1.00  1.00            
ATOM   2138   CG GLU A 288     -14.962   5.394  19.979  1.00  1.00            
ATOM   2139   CD GLU A 288     -15.570   4.523  18.889  1.00  1.00            
ATOM   2140  OE1 GLU A 288     -14.828   4.169  17.933  1.00  1.00            
ATOM   2141  OE2 GLU A 288     -16.786   4.208  18.992  1.00  1.00            
ATOM   2142    C GLU A 288     -13.707   5.698  22.662  1.00  1.00            
ATOM   2143    O GLU A 288     -14.344   6.721  22.910  1.00  1.00            
ATOM   2144    N SER A 289     -13.714   4.627  23.488  1.00  1.00            
ATOM   2145   CA SER A 289     -14.556   4.651  24.650  1.00  1.00            
ATOM   2146   CB SER A 289     -15.934   4.008  24.421  1.00  1.00            
ATOM   2147   OG SER A 289     -16.647   4.725  23.423  1.00  1.00            
ATOM   2148    C SER A 289     -13.916   3.900  25.765  1.00  1.00            
ATOM   2149    O SER A 289     -12.950   3.163  25.576  1.00  1.00            
ATOM   2150    N TYR A 290     -14.464   4.101  26.982  1.00  1.00            
ATOM   2151   CA TYR A 290     -13.981   3.430  28.149  1.00  1.00            
ATOM   2152   CB TYR A 290     -13.909   4.381  29.358  1.00  1.00            
ATOM   2153   CG TYR A 290     -13.232   3.707  30.502  1.00  1.00            
ATOM   2154  CD1 TYR A 290     -11.865   3.795  30.638  1.00  1.00            
ATOM   2155  CD2 TYR A 290     -13.952   2.999  31.436  1.00  1.00            
ATOM   2156  CE1 TYR A 290     -11.223   3.184  31.688  1.00  1.00            
ATOM   2157  CE2 TYR A 290     -13.315   2.385  32.489  1.00  1.00            
ATOM   2158   CZ TYR A 290     -11.949   2.477  32.617  1.00  1.00            
ATOM   2159   OH TYR A 290     -11.294   1.848  33.696  1.00  1.00            
ATOM   2160    C TYR A 290     -15.013   2.402  28.460  1.00  1.00            
ATOM   2161    O TYR A 290     -15.884   2.621  29.301  1.00  1.00            
ATOM   2162    N SER A 291     -14.937   1.237  27.789  1.00  1.00            
ATOM   2163   CA SER A 291     -15.943   0.249  28.024  1.00  1.00            
ATOM   2164   CB SER A 291     -17.149   0.390  27.081  1.00  1.00            
ATOM   2165   OG SER A 291     -17.754   1.663  27.262  1.00  1.00            
ATOM   2166    C SER A 291     -15.339  -1.096  27.782  1.00  1.00            
ATOM   2167    O SER A 291     -14.401  -1.241  26.999  1.00  1.00            
ATOM   2168    N SER A 292     -15.868  -2.116  28.484  3.00  1.00            
ATOM   2169   CA SER A 292     -15.400  -3.465  28.363  3.00  1.00            
ATOM   2170   CB SER A 292     -15.968  -4.393  29.450  3.00  1.00            
ATOM   2171   OG SER A 292     -17.380  -4.475  29.333  3.00  1.00            
ATOM   2172    C SER A 292     -15.819  -4.017  27.033  3.00  1.00            
ATOM   2173    O SER A 292     -15.149  -4.881  26.466  3.00  1.00            
ATOM   2174    N LYS A 293     -16.941  -3.512  26.493  3.00  1.00            
ATOM   2175   CA LYS A 293     -17.516  -4.057  25.296  3.00  1.00            
ATOM   2176   CB LYS A 293     -18.848  -3.385  24.923  3.00  1.00            
ATOM   2177   CG LYS A 293     -18.708  -1.913  24.533  3.00  1.00            
ATOM   2178   CD LYS A 293     -19.982  -1.326  23.924  3.00  1.00            
ATOM   2179   CE LYS A 293     -20.423  -2.023  22.635  3.00  1.00            
ATOM   2180   NZ LYS A 293     -21.708  -1.455  22.169  3.00  1.00            
ATOM   2181    C LYS A 293     -16.598  -3.925  24.114  3.00  1.00            
ATOM   2182    O LYS A 293     -16.432  -4.881  23.356  3.00  1.00            
ATOM   2183    N LYS A 294     -15.954  -2.758  23.920  1.00  1.00            
ATOM   2184   CA LYS A 294     -15.199  -2.580  22.708  1.00  1.00            
ATOM   2185   CB LYS A 294     -15.395  -1.191  22.079  1.00  1.00            
ATOM   2186   CG LYS A 294     -14.829  -1.067  20.663  1.00  1.00            
ATOM   2187   CD LYS A 294     -15.653  -1.803  19.604  1.00  1.00            
ATOM   2188   CE LYS A 294     -15.077  -1.684  18.191  1.00  1.00            
ATOM   2189   NZ LYS A 294     -15.956  -2.379  17.226  1.00  1.00            
ATOM   2190    C LYS A 294     -13.747  -2.745  22.959  1.00  1.00            
ATOM   2191    O LYS A 294     -13.264  -2.613  24.082  1.00  1.00            
ATOM   2192    N LEU A 295     -13.017  -3.063  21.875  4.00  1.00            
ATOM   2193   CA LEU A 295     -11.603  -3.205  21.973  4.00  1.00            
ATOM   2194   CB LEU A 295     -11.060  -4.515  21.378  4.00  1.00            
ATOM   2195   CG LEU A 295     -11.490  -5.767  22.166  4.00  1.00            
ATOM   2196  CD1 LEU A 295     -13.012  -5.972  22.111  4.00  1.00            
ATOM   2197  CD2 LEU A 295     -10.701  -7.007  21.719  4.00  1.00            
ATOM   2198    C LEU A 295     -10.976  -2.071  21.246  4.00  1.00            
ATOM   2199    O LEU A 295     -11.450  -1.646  20.193  4.00  1.00            
ATOM   2200    N CYS A 296      -9.888  -1.536  21.822  4.00  1.00            
ATOM   2201   CA CYS A 296      -9.212  -0.445  21.201  4.00  1.00            
ATOM   2202   CB CYS A 296      -8.765   0.649  22.188  4.00  1.00            
ATOM   2203   SG CYS A 296      -7.556   0.044  23.405  4.00  1.00            
ATOM   2204    C CYS A 296      -7.984  -0.996  20.562  4.00  1.00            
ATOM   2205    O CYS A 296      -7.556  -2.107  20.869  4.00  1.00            
ATOM   2206    N THR A 297      -7.400  -0.232  19.621  4.00  1.00            
ATOM   2207   CA THR A 297      -6.198  -0.685  18.991  4.00  1.00            
ATOM   2208   CB THR A 297      -6.264  -0.719  17.494  4.00  1.00            
ATOM   2209  OG1 THR A 297      -7.303  -1.585  17.060  4.00  1.00            
ATOM   2210  CG2 THR A 297      -4.905  -1.209  16.970  4.00  1.00            
ATOM   2211    C THR A 297      -5.139   0.276  19.348  4.00  1.00            
ATOM   2212    O THR A 297      -5.365   1.484  19.420  4.00  1.00            
ATOM   2213    N LEU A 298      -3.941  -0.256  19.612  4.00  1.00            
ATOM   2214   CA LEU A 298      -2.873   0.617  19.933  4.00  1.00            
ATOM   2215   CB LEU A 298      -1.733  -0.049  20.722  4.00  1.00            
ATOM   2216   CG LEU A 298      -2.150  -0.522  22.126  4.00  1.00            
ATOM   2217  CD1 LEU A 298      -3.214  -1.629  22.050  4.00  1.00            
ATOM   2218  CD2 LEU A 298      -0.927  -0.926  22.962  4.00  1.00            
ATOM   2219    C LEU A 298      -2.298   1.105  18.642  4.00  1.00            
ATOM   2220    O LEU A 298      -2.474   0.486  17.593  4.00  1.00            
ATOM   2221    N ALA A 299      -1.612   2.262  18.702  1.00  1.00            
ATOM   2222   CA ALA A 299      -0.968   2.856  17.566  1.00  1.00            
ATOM   2223   CB ALA A 299      -0.272   4.183  17.911  1.00  1.00            
ATOM   2224    C ALA A 299       0.089   1.892  17.119  1.00  1.00            
ATOM   2225    O ALA A 299       0.324   1.703  15.926  1.00  1.00            
ATOM   2226    N ILE A 300       0.726   1.235  18.104  4.00  1.00            
ATOM   2227   CA ILE A 300       1.854   0.363  17.938  4.00  1.00            
ATOM   2228   CB ILE A 300       2.255  -0.324  19.206  4.00  1.00            
ATOM   2229  CG1 ILE A 300       3.594  -1.058  19.017  4.00  1.00            
ATOM   2230  CG2 ILE A 300       1.083  -1.213  19.645  4.00  1.00            
ATOM   2231  CD1 ILE A 300       4.266  -1.465  20.327  4.00  1.00            
ATOM   2232    C ILE A 300       1.680  -0.676  16.871  4.00  1.00            
ATOM   2233    O ILE A 300       0.599  -1.232  16.685  4.00  1.00            
ATOM   2234    N HIS A 301       2.782  -0.930  16.118  4.00  1.00            
ATOM   2235   CA HIS A 301       2.812  -1.911  15.065  4.00  1.00            
ATOM   2236  ND1 HIS A 301       3.176  -2.774  11.714  4.00  1.00            
ATOM   2237   CG HIS A 301       2.232  -2.306  12.600  4.00  1.00            
ATOM   2238   CB HIS A 301       2.507  -1.301  13.682  4.00  1.00            
ATOM   2239  NE2 HIS A 301       1.265  -3.786  11.196  4.00  1.00            
ATOM   2240  CD2 HIS A 301       1.070  -2.935  12.269  4.00  1.00            
ATOM   2241  CE1 HIS A 301       2.545  -3.655  10.897  4.00  1.00            
ATOM   2242    C HIS A 301       4.172  -2.518  15.023  4.00  1.00            
ATOM   2243    O HIS A 301       5.138  -1.939  15.515  4.00  1.00            
ATOM   2244    N ALA A 302       4.277  -3.731  14.445  4.00  1.00            
ATOM   2245   CA ALA A 302       5.564  -4.351  14.370  4.00  1.00            
ATOM   2246   CB ALA A 302       5.581  -5.805  14.869  4.00  1.00            
ATOM   2247    C ALA A 302       5.973  -4.361  12.945  4.00  1.00            
ATOM   2248    O ALA A 302       5.211  -4.757  12.066  4.00  1.00            
ATOM   2249    N MET A 303       7.202  -3.888  12.678  1.00  1.00            
ATOM   2250   CA MET A 303       7.656  -3.935  11.330  1.00  1.00            
ATOM   2251   CB MET A 303       7.490  -2.610  10.566  1.00  1.00            
ATOM   2252   CG MET A 303       7.904  -2.700   9.096  1.00  1.00            
ATOM   2253   SD MET A 303       7.295  -1.337   8.060  1.00  1.00            
ATOM   2254   CE MET A 303       8.164  -0.029   8.971  1.00  1.00            
ATOM   2255    C MET A 303       9.094  -4.303  11.354  1.00  1.00            
ATOM   2256    O MET A 303       9.872  -3.793  12.159  1.00  1.00            
ATOM   2257    N ASP A 304       9.473  -5.238  10.465  1.00  1.00            
ATOM   2258   CA ASP A 304      10.835  -5.653  10.392  1.00  1.00            
ATOM   2259   CB ASP A 304      10.989  -7.158  10.144  1.00  1.00            
ATOM   2260   CG ASP A 304      10.423  -7.905  11.343  1.00  1.00            
ATOM   2261  OD1 ASP A 304      10.661  -7.453  12.495  1.00  1.00            
ATOM   2262  OD2 ASP A 304       9.732  -8.934  11.116  1.00  1.00            
ATOM   2263    C ASP A 304      11.387  -4.970   9.180  1.00  1.00            
ATOM   2264    O ASP A 304      11.283  -5.489   8.069  1.00  1.00            
ATOM   2265    N ILE A 305      11.985  -3.775   9.357  1.00  1.00            
ATOM   2266   CA ILE A 305      12.544  -3.092   8.232  1.00  1.00            
ATOM   2267   CB ILE A 305      12.928  -1.668   8.495  1.00  1.00            
ATOM   2268  CG1 ILE A 305      11.654  -0.868   8.795  1.00  1.00            
ATOM   2269  CG2 ILE A 305      13.704  -1.153   7.274  1.00  1.00            
ATOM   2270  CD1 ILE A 305      10.633  -0.957   7.660  1.00  1.00            
ATOM   2271    C ILE A 305      13.750  -3.882   7.809  1.00  1.00            
ATOM   2272    O ILE A 305      14.450  -4.486   8.616  1.00  1.00            
ATOM   2273    N PRO A 306      13.950  -3.899   6.525  1.00  1.00            
ATOM   2274   CA PRO A 306      15.044  -4.601   5.894  1.00  1.00            
ATOM   2275   CD PRO A 306      12.802  -3.762   5.638  1.00  1.00            
ATOM   2276   CB PRO A 306      14.715  -4.558   4.396  1.00  1.00            
ATOM   2277   CG PRO A 306      13.178  -4.498   4.352  1.00  1.00            
ATOM   2278    C PRO A 306      16.421  -4.095   6.240  1.00  1.00            
ATOM   2279    O PRO A 306      16.511  -3.060   6.896  1.00  1.00            
ATOM   2280    N PRO A 307      17.467  -4.800   5.844  3.00  1.00            
ATOM   2281   CA PRO A 307      18.850  -4.475   6.118  3.00  1.00            
ATOM   2282   CD PRO A 307      17.341  -6.035   5.082  3.00  1.00            
ATOM   2283   CB PRO A 307      19.681  -5.606   5.505  3.00  1.00            
ATOM   2284   CG PRO A 307      18.737  -6.266   4.485  3.00  1.00            
ATOM   2285    C PRO A 307      19.363  -3.127   5.725  3.00  1.00            
ATOM   2286    O PRO A 307      20.212  -2.645   6.474  3.00  1.00            
ATOM   2287    N PRO A 308      18.996  -2.488   4.653  3.00  1.00            
ATOM   2288   CA PRO A 308      19.432  -1.138   4.485  3.00  1.00            
ATOM   2289   CD PRO A 308      18.575  -3.107   3.413  3.00  1.00            
ATOM   2290   CB PRO A 308      19.008  -0.741   3.068  3.00  1.00            
ATOM   2291   CG PRO A 308      18.109  -1.901   2.581  3.00  1.00            
ATOM   2292    C PRO A 308      18.631  -0.582   5.612  3.00  1.00            
ATOM   2293    O PRO A 308      17.495  -1.031   5.750  3.00  1.00            
ATOM   2294    N THR A 309      19.167   0.411   6.348  3.00  1.00            
ATOM   2295   CA THR A 309      18.713   0.885   7.633  3.00  1.00            
ATOM   2296   CB THR A 309      18.380   2.353   7.659  3.00  1.00            
ATOM   2297  OG1 THR A 309      18.119   2.771   8.991  3.00  1.00            
ATOM   2298  CG2 THR A 309      17.164   2.626   6.757  3.00  1.00            
ATOM   2299    C THR A 309      17.568   0.093   8.208  3.00  1.00            
ATOM   2300    O THR A 309      16.425   0.184   7.763  3.00  1.00            
ATOM   2301    N GLY A 310      17.898  -0.730   9.232  1.00  1.00            
ATOM   2302   CA GLY A 310      17.005  -1.610   9.945  1.00  1.00            
ATOM   2303    C GLY A 310      17.885  -2.358  10.904  1.00  1.00            
ATOM   2304    O GLY A 310      19.078  -2.055  10.902  1.00  1.00            
ATOM   2305    N PRO A 311      17.480  -3.293  11.751  1.00  1.00            
ATOM   2306   CA PRO A 311      16.137  -3.776  12.010  1.00  1.00            
ATOM   2307   CD PRO A 311      18.483  -4.190  12.309  1.00  1.00            
ATOM   2308   CB PRO A 311      16.298  -5.107  12.747  1.00  1.00            
ATOM   2309   CG PRO A 311      17.723  -5.059  13.319  1.00  1.00            
ATOM   2310    C PRO A 311      15.381  -2.773  12.811  1.00  1.00            
ATOM   2311    O PRO A 311      14.229  -3.013  13.167  1.00  1.00            
ATOM   2312    N THR A 312      16.038  -1.641  13.070  1.00  1.00            
ATOM   2313   CA THR A 312      15.671  -0.548  13.911  1.00  1.00            
ATOM   2314   CB THR A 312      16.209   0.740  13.342  1.00  1.00            
ATOM   2315  OG1 THR A 312      17.627   0.688  13.274  1.00  1.00            
ATOM   2316  CG2 THR A 312      15.748   1.939  14.180  1.00  1.00            
ATOM   2317    C THR A 312      14.215  -0.359  14.161  1.00  1.00            
ATOM   2318    O THR A 312      13.345  -0.641  13.339  1.00  1.00            
ATOM   2319    N TRP A 313      13.971   0.134  15.394  4.00  1.00            
ATOM   2320   CA TRP A 313      12.718   0.508  15.967  4.00  1.00            
ATOM   2321   CB TRP A 313      12.834   0.437  17.501  4.00  1.00            
ATOM   2322   CG TRP A 313      11.590   0.599  18.335  4.00  1.00            
ATOM   2323  CD2 TRP A 313      11.179   1.833  18.936  4.00  1.00            
ATOM   2324  CD1 TRP A 313      10.696  -0.348  18.737  4.00  1.00            
ATOM   2325  NE1 TRP A 313       9.761   0.216  19.572  4.00  1.00            
ATOM   2326  CE2 TRP A 313      10.046   1.559  19.702  4.00  1.00            
ATOM   2327  CE3 TRP A 313      11.712   3.085  18.872  4.00  1.00            
ATOM   2328  CZ2 TRP A 313       9.429   2.538  20.427  4.00  1.00            
ATOM   2329  CZ3 TRP A 313      11.067   4.072  19.578  4.00  1.00            
ATOM   2330  CH2 TRP A 313       9.951   3.808  20.343  4.00  1.00            
ATOM   2331    C TRP A 313      12.509   1.939  15.537  4.00  1.00            
ATOM   2332    O TRP A 313      13.312   2.812  15.863  4.00  1.00            
ATOM   2333    N ALA A 314      11.430   2.212  14.769  4.00  1.00            
ATOM   2334   CA ALA A 314      11.164   3.533  14.249  4.00  1.00            
ATOM   2335   CB ALA A 314      10.215   3.535  13.038  4.00  1.00            
ATOM   2336    C ALA A 314      10.513   4.364  15.331  4.00  1.00            
ATOM   2337    O ALA A 314      10.078   3.843  16.357  4.00  1.00            
ATOM   2338    N LEU A 315      10.502   5.703  15.144  4.00  1.00            
ATOM   2339   CA LEU A 315       9.780   6.641  15.975  4.00  1.00            
ATOM   2340   CB LEU A 315      10.656   7.779  16.527  4.00  1.00            
ATOM   2341   CG LEU A 315      11.729   7.341  17.536  4.00  1.00            
ATOM   2342  CD1 LEU A 315      11.093   6.931  18.871  4.00  1.00            
ATOM   2343  CD2 LEU A 315      12.641   6.256  16.941  4.00  1.00            
ATOM   2344    C LEU A 315       8.890   7.318  14.976  4.00  1.00            
ATOM   2345    O LEU A 315       9.383   8.009  14.086  4.00  1.00            
ATOM   2346    N GLY A 316       7.561   7.141  15.069  1.00  1.00            
ATOM   2347   CA GLY A 316       6.742   7.731  14.048  1.00  1.00            
ATOM   2348    C GLY A 316       5.961   8.887  14.597  1.00  1.00            
ATOM   2349    O GLY A 316       6.432   9.643  15.446  1.00  1.00            
ATOM   2350    N ALA A 317       4.719   9.035  14.082  2.00  1.00            
ATOM   2351   CA ALA A 317       3.799  10.089  14.413  2.00  1.00            
ATOM   2352   CB ALA A 317       2.489  10.012  13.611  2.00  1.00            
ATOM   2353    C ALA A 317       3.440   9.998  15.874  2.00  1.00            
ATOM   2354    O ALA A 317       3.330  11.020  16.550  2.00  1.00            
ATOM   2355    N THR A 318       3.255   8.776  16.418  2.00  1.00            
ATOM   2356   CA THR A 318       2.822   8.667  17.788  2.00  1.00            
ATOM   2357   CB THR A 318       2.598   7.250  18.231  2.00  1.00            
ATOM   2358  OG1 THR A 318       2.043   7.225  19.538  2.00  1.00            
ATOM   2359  CG2 THR A 318       3.929   6.495  18.192  2.00  1.00            
ATOM   2360    C THR A 318       3.834   9.328  18.694  2.00  1.00            
ATOM   2361    O THR A 318       3.468  10.128  19.555  2.00  1.00            
ATOM   2362    N PHE A 319       5.137   9.029  18.512  2.00  1.00            
ATOM   2363   CA PHE A 319       6.207   9.539  19.338  2.00  1.00            
ATOM   2364   CB PHE A 319       7.539   8.865  18.969  2.00  1.00            
ATOM   2365   CG PHE A 319       8.432   8.873  20.158  2.00  1.00            
ATOM   2366  CD1 PHE A 319       9.157   9.987  20.509  2.00  1.00            
ATOM   2367  CD2 PHE A 319       8.521   7.740  20.935  2.00  1.00            
ATOM   2368  CE1 PHE A 319       9.970   9.960  21.618  2.00  1.00            
ATOM   2369  CE2 PHE A 319       9.334   7.707  22.042  2.00  1.00            
ATOM   2370   CZ PHE A 319      10.060   8.821  22.384  2.00  1.00            
ATOM   2371    C PHE A 319       6.364  11.000  19.087  2.00  1.00            
ATOM   2372    O PHE A 319       6.501  11.798  20.013  2.00  1.00            
ATOM   2373    N ILE A 320       6.322  11.376  17.799  2.00  1.00            
ATOM   2374   CA ILE A 320       6.565  12.723  17.391  2.00  1.00            
ATOM   2375   CB ILE A 320       6.567  12.927  15.901  2.00  1.00            
ATOM   2376  CG1 ILE A 320       5.191  12.601  15.300  2.00  1.00            
ATOM   2377  CG2 ILE A 320       7.725  12.110  15.309  2.00  1.00            
ATOM   2378  CD1 ILE A 320       5.036  13.072  13.856  2.00  1.00            
ATOM   2379    C ILE A 320       5.532  13.615  17.965  2.00  1.00            
ATOM   2380    O ILE A 320       5.835  14.756  18.305  2.00  1.00            
ATOM   2381    N ARG A 321       4.283  13.128  18.071  3.00  1.00            
ATOM   2382   CA ARG A 321       3.245  13.980  18.562  3.00  1.00            
ATOM   2383   CB ARG A 321       1.914  13.244  18.788  3.00  1.00            
ATOM   2384   CG ARG A 321       0.840  14.153  19.391  3.00  1.00            
ATOM   2385   CD ARG A 321      -0.267  13.407  20.141  3.00  1.00            
ATOM   2386   NE ARG A 321      -1.062  12.632  19.151  3.00  1.00            
ATOM   2387   CZ ARG A 321      -2.325  12.233  19.477  3.00  1.00            
ATOM   2388  NH1 ARG A 321      -2.845  12.550  20.699  3.00  1.00            
ATOM   2389  NH2 ARG A 321      -3.073  11.526  18.580  3.00  1.00            
ATOM   2390    C ARG A 321       3.651  14.494  19.917  3.00  1.00            
ATOM   2391    O ARG A 321       3.601  15.697  20.164  3.00  1.00            
ATOM   2392    N LYS A 322       4.086  13.599  20.830  3.00  1.00            
ATOM   2393   CA LYS A 322       4.565  14.055  22.109  3.00  1.00            
ATOM   2394   CB LYS A 322       4.161  13.099  23.248  3.00  1.00            
ATOM   2395   CG LYS A 322       2.639  13.018  23.430  3.00  1.00            
ATOM   2396   CD LYS A 322       2.150  11.820  24.250  3.00  1.00            
ATOM   2397   CE LYS A 322       1.882  12.138  25.723  3.00  1.00            
ATOM   2398   NZ LYS A 322       3.162  12.301  26.446  3.00  1.00            
ATOM   2399    C LYS A 322       6.034  14.069  21.949  3.00  1.00            
ATOM   2400    O LYS A 322       6.738  13.119  22.286  3.00  1.00            
ATOM   2401    N PHE A 323       6.519  15.188  21.397  4.00  1.00            
ATOM   2402   CA PHE A 323       7.891  15.285  21.035  4.00  1.00            
ATOM   2403   CB PHE A 323       8.236  14.050  20.174  4.00  1.00            
ATOM   2404   CG PHE A 323       9.682  13.817  19.901  4.00  1.00            
ATOM   2405  CD1 PHE A 323      10.413  14.698  19.142  4.00  1.00            
ATOM   2406  CD2 PHE A 323      10.310  12.703  20.415  4.00  1.00            
ATOM   2407  CE1 PHE A 323      11.744  14.463  18.886  4.00  1.00            
ATOM   2408  CE2 PHE A 323      11.639  12.458  20.161  4.00  1.00            
ATOM   2409   CZ PHE A 323      12.359  13.342  19.392  4.00  1.00            
ATOM   2410    C PHE A 323       7.836  16.453  20.094  4.00  1.00            
ATOM   2411    O PHE A 323       6.781  16.754  19.538  4.00  1.00            
ATOM   2412    N TYR A 324       8.941  17.182  19.919  4.00  1.00            
ATOM   2413   CA TYR A 324       8.975  18.195  18.907  4.00  1.00            
ATOM   2414   CB TYR A 324       9.127  19.608  19.498  4.00  1.00            
ATOM   2415   CG TYR A 324       8.988  20.626  18.417  4.00  1.00            
ATOM   2416  CD1 TYR A 324       7.738  20.987  17.970  4.00  1.00            
ATOM   2417  CD2 TYR A 324      10.093  21.231  17.867  4.00  1.00            
ATOM   2418  CE1 TYR A 324       7.590  21.930  16.981  4.00  1.00            
ATOM   2419  CE2 TYR A 324       9.952  22.175  16.878  4.00  1.00            
ATOM   2420   CZ TYR A 324       8.700  22.524  16.432  4.00  1.00            
ATOM   2421   OH TYR A 324       8.551  23.493  15.418  4.00  1.00            
ATOM   2422    C TYR A 324      10.261  17.825  18.258  4.00  1.00            
ATOM   2423    O TYR A 324      11.287  17.740  18.933  4.00  1.00            
ATOM   2424    N THR A 325      10.268  17.572  16.944  4.00  1.00            
ATOM   2425   CA THR A 325      11.505  17.082  16.423  4.00  1.00            
ATOM   2426   CB THR A 325      11.347  15.912  15.501  4.00  1.00            
ATOM   2427  OG1 THR A 325      10.678  16.327  14.318  4.00  1.00            
ATOM   2428  CG2 THR A 325      10.527  14.821  16.203  4.00  1.00            
ATOM   2429    C THR A 325      12.097  18.146  15.556  4.00  1.00            
ATOM   2430    O THR A 325      11.391  18.815  14.803  4.00  1.00            
ATOM   2431    N GLU A 326      13.424  18.346  15.660  4.00  1.00            
ATOM   2432   CA GLU A 326      14.076  19.260  14.771  4.00  1.00            
ATOM   2433   CB GLU A 326      14.682  20.489  15.461  4.00  1.00            
ATOM   2434   CG GLU A 326      15.742  20.137  16.500  4.00  1.00            
ATOM   2435   CD GLU A 326      16.282  21.446  17.050  4.00  1.00            
ATOM   2436  OE1 GLU A 326      15.949  22.512  16.467  4.00  1.00            
ATOM   2437  OE2 GLU A 326      17.033  21.397  18.058  4.00  1.00            
ATOM   2438    C GLU A 326      15.208  18.478  14.155  4.00  1.00            
ATOM   2439    O GLU A 326      16.012  17.885  14.873  4.00  1.00            
ATOM   2440    N PHE A 327      15.308  18.442  12.805  4.00  1.00            
ATOM   2441   CA PHE A 327      16.361  17.673  12.192  4.00  1.00            
ATOM   2442   CB PHE A 327      15.892  16.758  11.056  4.00  1.00            
ATOM   2443   CG PHE A 327      17.109  16.061  10.562  4.00  1.00            
ATOM   2444  CD1 PHE A 327      17.559  14.922  11.185  4.00  1.00            
ATOM   2445  CD2 PHE A 327      17.805  16.552   9.480  4.00  1.00            
ATOM   2446  CE1 PHE A 327      18.687  14.277  10.733  4.00  1.00            
ATOM   2447  CE2 PHE A 327      18.932  15.912   9.026  4.00  1.00            
ATOM   2448   CZ PHE A 327      19.374  14.771   9.651  4.00  1.00            
ATOM   2449    C PHE A 327      17.362  18.638  11.601  4.00  1.00            
ATOM   2450    O PHE A 327      16.979  19.588  10.919  4.00  1.00            
ATOM   2451    N ASP A 328      18.680  18.421  11.847  4.00  1.00            
ATOM   2452   CA ASP A 328      19.701  19.327  11.367  4.00  1.00            
ATOM   2453   CB ASP A 328      20.629  19.854  12.478  4.00  1.00            
ATOM   2454   CG ASP A 328      19.859  20.816  13.374  4.00  1.00            
ATOM   2455  OD1 ASP A 328      19.001  21.572  12.846  4.00  1.00            
ATOM   2456  OD2 ASP A 328      20.119  20.801  14.606  4.00  1.00            
ATOM   2457    C ASP A 328      20.581  18.638  10.383  4.00  1.00            
ATOM   2458    O ASP A 328      21.254  17.660  10.699  4.00  1.00            
ATOM   2459    N ARG A 329      20.543  19.119   9.130  3.00  1.00            
ATOM   2460   CA ARG A 329      21.386  18.596   8.101  3.00  1.00            
ATOM   2461   CB ARG A 329      20.925  19.019   6.695  3.00  1.00            
ATOM   2462   CG ARG A 329      21.486  18.139   5.573  3.00  1.00            
ATOM   2463   CD ARG A 329      23.010  18.168   5.439  3.00  1.00            
ATOM   2464   NE ARG A 329      23.401  19.488   4.868  3.00  1.00            
ATOM   2465   CZ ARG A 329      24.695  19.910   4.975  3.00  1.00            
ATOM   2466  NH1 ARG A 329      25.611  19.137   5.627  3.00  1.00            
ATOM   2467  NH2 ARG A 329      25.073  21.106   4.436  3.00  1.00            
ATOM   2468    C ARG A 329      22.804  19.064   8.264  3.00  1.00            
ATOM   2469    O ARG A 329      23.738  18.283   8.083  3.00  1.00            
ATOM   2470    N ARG A 330      22.999  20.350   8.638  3.00  1.00            
ATOM   2471   CA ARG A 330      24.313  20.948   8.689  3.00  1.00            
ATOM   2472   CB ARG A 330      24.270  22.348   9.312  3.00  1.00            
ATOM   2473   CG ARG A 330      25.624  22.959   9.654  3.00  1.00            
ATOM   2474   CD ARG A 330      25.478  24.362  10.244  3.00  1.00            
ATOM   2475   NE ARG A 330      26.765  24.714  10.901  3.00  1.00            
ATOM   2476   CZ ARG A 330      26.916  24.486  12.238  3.00  1.00            
ATOM   2477  NH1 ARG A 330      25.885  23.962  12.964  3.00  1.00            
ATOM   2478  NH2 ARG A 330      28.097  24.789  12.850  3.00  1.00            
ATOM   2479    C ARG A 330      25.152  20.091   9.575  3.00  1.00            
ATOM   2480    O ARG A 330      26.243  19.671   9.196  3.00  1.00            
ATOM   2481    N ASN A 331      24.656  19.803  10.787  3.00  1.00            
ATOM   2482   CA ASN A 331      25.326  18.849  11.613  3.00  1.00            
ATOM   2483   CB ASN A 331      25.759  19.381  12.991  3.00  1.00            
ATOM   2484   CG ASN A 331      26.991  20.253  12.792  3.00  1.00            
ATOM   2485  OD1 ASN A 331      27.817  20.399  13.691  3.00  1.00            
ATOM   2486  ND2 ASN A 331      27.122  20.848  11.575  3.00  1.00            
ATOM   2487    C ASN A 331      24.290  17.812  11.817  3.00  1.00            
ATOM   2488    O ASN A 331      23.190  18.124  12.269  3.00  1.00            
ATOM   2489    N ASN A 332      24.601  16.552  11.468  3.00  1.00            
ATOM   2490   CA ASN A 332      23.576  15.568  11.596  3.00  1.00            
ATOM   2491   CB ASN A 332      24.002  14.158  11.154  3.00  1.00            
ATOM   2492   CG ASN A 332      24.073  14.138   9.634  3.00  1.00            
ATOM   2493  OD1 ASN A 332      25.153  14.138   9.049  3.00  1.00            
ATOM   2494  ND2 ASN A 332      22.883  14.122   8.977  3.00  1.00            
ATOM   2495    C ASN A 332      23.225  15.494  13.031  3.00  1.00            
ATOM   2496    O ASN A 332      24.034  15.099  13.868  3.00  1.00            
ATOM   2497    N ARG A 333      21.986  15.904  13.344  4.00  1.00            
ATOM   2498   CA ARG A 333      21.581  15.878  14.707  4.00  1.00            
ATOM   2499   CB ARG A 333      21.842  17.192  15.463  4.00  1.00            
ATOM   2500   CG ARG A 333      23.316  17.534  15.676  4.00  1.00            
ATOM   2501   CD ARG A 333      23.514  18.745  16.590  4.00  1.00            
ATOM   2502   NE ARG A 333      24.979  18.976  16.721  4.00  1.00            
ATOM   2503   CZ ARG A 333      25.702  18.287  17.650  4.00  1.00            
ATOM   2504  NH1 ARG A 333      25.090  17.373  18.460  4.00  1.00            
ATOM   2505  NH2 ARG A 333      27.045  18.505  17.764  4.00  1.00            
ATOM   2506    C ARG A 333      20.115  15.688  14.755  4.00  1.00            
ATOM   2507    O ARG A 333      19.404  15.926  13.781  4.00  1.00            
ATOM   2508    N ILE A 334      19.636  15.227  15.919  4.00  1.00            
ATOM   2509   CA ILE A 334      18.233  15.065  16.097  4.00  1.00            
ATOM   2510   CB ILE A 334      17.873  13.653  16.440  4.00  1.00            
ATOM   2511  CG1 ILE A 334      18.433  12.689  15.381  4.00  1.00            
ATOM   2512  CG2 ILE A 334      16.346  13.574  16.604  4.00  1.00            
ATOM   2513  CD1 ILE A 334      18.454  11.230  15.838  4.00  1.00            
ATOM   2514    C ILE A 334      17.888  15.880  17.290  4.00  1.00            
ATOM   2515    O ILE A 334      18.346  15.595  18.396  4.00  1.00            
ATOM   2516    N GLY A 335      17.084  16.937  17.105  4.00  1.00            
ATOM   2517   CA GLY A 335      16.722  17.691  18.260  4.00  1.00            
ATOM   2518    C GLY A 335      15.488  17.059  18.805  4.00  1.00            
ATOM   2519    O GLY A 335      14.705  16.458  18.070  4.00  1.00            
ATOM   2520    N PHE A 336      15.283  17.192  20.124  4.00  1.00            
ATOM   2521   CA PHE A 336      14.110  16.661  20.745  4.00  1.00            
ATOM   2522   CB PHE A 336      14.399  15.481  21.684  4.00  1.00            
ATOM   2523   CG PHE A 336      13.180  15.272  22.513  4.00  1.00            
ATOM   2524  CD1 PHE A 336      12.042  14.740  21.965  4.00  1.00            
ATOM   2525  CD2 PHE A 336      13.178  15.601  23.849  4.00  1.00            
ATOM   2526  CE1 PHE A 336      10.914  14.540  22.722  4.00  1.00            
ATOM   2527  CE2 PHE A 336      12.054  15.405  24.616  4.00  1.00            
ATOM   2528   CZ PHE A 336      10.919  14.875  24.053  4.00  1.00            
ATOM   2529    C PHE A 336      13.552  17.763  21.599  4.00  1.00            
ATOM   2530    O PHE A 336      14.302  18.570  22.147  4.00  1.00            
ATOM   2531    N ALA A 337      12.211  17.838  21.721  4.00  1.00            
ATOM   2532   CA ALA A 337      11.585  18.851  22.529  4.00  1.00            
ATOM   2533   CB ALA A 337      11.332  20.168  21.774  4.00  1.00            
ATOM   2534    C ALA A 337      10.260  18.297  22.917  4.00  1.00            
ATOM   2535    O ALA A 337       9.826  17.281  22.380  4.00  1.00            
ATOM   2536    N LEU A 338       9.591  18.925  23.900  4.00  1.00            
ATOM   2537   CA LEU A 338       8.290  18.437  24.241  4.00  1.00            
ATOM   2538   CB LEU A 338       7.978  18.491  25.747  4.00  1.00            
ATOM   2539   CG LEU A 338       8.869  17.576  26.611  4.00  1.00            
ATOM   2540  CD1 LEU A 338      10.344  18.007  26.555  4.00  1.00            
ATOM   2541  CD2 LEU A 338       8.335  17.481  28.050  4.00  1.00            
ATOM   2542    C LEU A 338       7.325  19.340  23.553  4.00  1.00            
ATOM   2543    O LEU A 338       7.370  20.558  23.722  4.00  1.00            
ATOM   2544    N ALA A 339       6.431  18.765  22.728  4.00  1.00            
ATOM   2545   CA ALA A 339       5.502  19.602  22.038  4.00  1.00            
ATOM   2546   CB ALA A 339       4.748  18.888  20.902  4.00  1.00            
ATOM   2547    C ALA A 339       4.491  20.080  23.021  4.00  1.00            
ATOM   2548    O ALA A 339       4.059  19.333  23.897  4.00  1.00            
ATOM   2549    N ARG A 340       4.104  21.365  22.912  1.00  1.00            
ATOM   2550   CA ARG A 340       3.068  21.848  23.768  1.00  1.00            
ATOM   2551   CB ARG A 340       3.483  23.010  24.686  1.00  1.00            
ATOM   2552   CG ARG A 340       2.368  23.429  25.648  1.00  1.00            
ATOM   2553   CD ARG A 340       2.817  24.399  26.742  1.00  1.00            
ATOM   2554   NE ARG A 340       1.629  24.707  27.589  1.00  1.00            
ATOM   2555   CZ ARG A 340       0.906  25.849  27.384  1.00  1.00            
ATOM   2556  NH1 ARG A 340       1.286  26.734  26.418  1.00  1.00            
ATOM   2557  NH2 ARG A 340      -0.191  26.107  28.153  1.00  1.00            
ATOM   2558    C ARG A 340       2.003  22.337  22.867  1.00  1.00            
ATOM   2559    O ARG A 340       2.221  23.229  22.048  1.00  1.00            
ATOM   2560    N HIS A 341       0.812  21.737  22.987  1.00  1.00            
ATOM   2561   CA HIS A 341      -0.260  22.167  22.156  1.00  1.00            
ATOM   2562  ND1 HIS A 341      -3.529  22.971  21.997  1.00  1.00            
ATOM   2563   CG HIS A 341      -2.738  21.905  21.631  1.00  1.00            
ATOM   2564   CB HIS A 341      -1.575  21.418  22.445  1.00  1.00            
ATOM   2565  NE2 HIS A 341      -4.346  22.207  20.076  1.00  1.00            
ATOM   2566  CD2 HIS A 341      -3.251  21.449  20.455  1.00  1.00            
ATOM   2567  CE1 HIS A 341      -4.474  23.108  21.034  1.00  1.00            
ATOM   2568    C HIS A 341      -0.488  23.636  22.476  1.00  1.00            
ATOM   2569    O HIS A 341      -0.812  23.938  23.657  1.00  1.00            
ATOM   2570  OXT HIS A 341      -0.343  24.477  21.550  1.00  1.00            
ATOM   2571    N PRO C   1      -3.464   1.726  11.762  4.00  0.00            
ATOM   2572   CA PRO C   1      -3.559   2.085  10.319  4.00  0.00            
ATOM   2573   CD PRO C   1      -3.240   2.972  12.573  4.00  0.00            
ATOM   2574   CB PRO C   1      -3.407   3.603  10.242  4.00  0.00            
ATOM   2575   CG PRO C   1      -2.738   4.010  11.561  4.00  0.00            
ATOM   2576    C PRO C   1      -2.490   1.333   9.636  4.00  0.00            
ATOM   2577    O PRO C   1      -1.424   1.163  10.229  4.00  0.00            
ATOM   2578    N PHE C   2      -2.773   0.826   8.422  4.00  0.00            
ATOM   2579   CA PHE C   2      -1.677   0.272   7.707  4.00  0.00            
ATOM   2580   CB PHE C   2      -1.991  -0.109   6.246  4.00  0.00            
ATOM   2581   CG PHE C   2      -3.068  -1.136   6.156  4.00  0.00            
ATOM   2582  CD1 PHE C   2      -4.385  -0.784   6.342  4.00  0.00            
ATOM   2583  CD2 PHE C   2      -2.767  -2.443   5.845  4.00  0.00            
ATOM   2584  CE1 PHE C   2      -5.383  -1.725   6.246  4.00  0.00            
ATOM   2585  CE2 PHE C   2      -3.762  -3.387   5.746  4.00  0.00            
ATOM   2586   CZ PHE C   2      -5.073  -3.029   5.949  4.00  0.00            
ATOM   2587    C PHE C   2      -0.864   1.509   7.581  4.00  0.00            
ATOM   2588    O PHE C   2      -1.387   2.554   7.198  4.00  0.00            
ATOM   2589    N HIS C   3       0.429   1.449   7.903  4.00  0.00            
ATOM   2590   CA HIS C   3       1.103   2.703   7.936  4.00  0.00            
ATOM   2591  ND1 HIS C   3       3.830   0.840   7.714  4.00  0.00            
ATOM   2592   CG HIS C   3       3.608   2.172   7.980  4.00  0.00            
ATOM   2593   CB HIS C   3       2.425   2.708   8.729  4.00  0.00            
ATOM   2594  NE2 HIS C   3       5.542   1.956   6.837  4.00  0.00            
ATOM   2595  CD2 HIS C   3       4.664   2.839   7.439  4.00  0.00            
ATOM   2596  CE1 HIS C   3       4.999   0.768   7.029  4.00  0.00            
ATOM   2597    C HIS C   3       1.385   3.169   6.540  4.00  0.00            
ATOM   2598    O HIS C   3       1.055   2.509   5.557  4.00  0.00            
ATOM   2599    N LEU C   4       2.002   4.364   6.458  4.00  0.00            
ATOM   2600   CA LEU C   4       2.307   5.095   5.261  4.00  0.00            
ATOM   2601   CB LEU C   4       2.905   6.479   5.580  4.00  0.00            
ATOM   2602   CG LEU C   4       3.378   7.248   4.342  4.00  0.00            
ATOM   2603  CD1 LEU C   4       2.234   7.366   3.338  4.00  0.00            
ATOM   2604  CD2 LEU C   4       3.983   8.612   4.714  4.00  0.00            
ATOM   2605    C LEU C   4       3.265   4.366   4.394  4.00  0.00            
ATOM   2606    O LEU C   4       4.042   3.513   4.815  4.00  0.00            
ATOM   2607    N LEU C   5       3.170   4.719   3.107  4.00  0.00            
ATOM   2608   CA LEU C   5       3.849   4.122   2.016  4.00  0.00            
ATOM   2609   CB LEU C   5       3.401   4.726   0.672  4.00  0.00            
ATOM   2610   CG LEU C   5       1.921   4.489   0.316  4.00  0.00            
ATOM   2611  CD1 LEU C   5       1.650   3.004   0.036  4.00  0.00            
ATOM   2612  CD2 LEU C   5       0.974   5.083   1.373  4.00  0.00            
ATOM   2613    C LEU C   5       5.339   4.258   2.028  4.00  0.00            
ATOM   2614    O LEU C   5       6.043   3.255   1.938  4.00  0.00            
ATOM   2615    N VAL C   6       5.882   5.480   2.166  4.00  0.00            
ATOM   2616   CA VAL C   6       7.298   5.551   1.935  4.00  0.00            
ATOM   2617   CB VAL C   6       7.776   6.908   1.504  4.00  0.00            
ATOM   2618  CG1 VAL C   6       7.675   7.892   2.682  4.00  0.00            
ATOM   2619  CG2 VAL C   6       9.186   6.750   0.921  4.00  0.00            
ATOM   2620    C VAL C   6       8.035   5.139   3.151  4.00  0.00            
ATOM   2621    O VAL C   6       7.814   5.645   4.251  4.00  0.00            
ATOM   2622    N TYR C   7       8.924   4.154   2.958  4.00  0.00            
ATOM   2623   CA TYR C   7       9.760   3.688   4.011  4.00  0.00            
ATOM   2624   CB TYR C   7       9.205   2.433   4.714  4.00  0.00            
ATOM   2625   CG TYR C   7       9.762   2.364   6.098  4.00  0.00            
ATOM   2626  CD1 TYR C   7      11.029   1.900   6.368  4.00  0.00            
ATOM   2627  CD2 TYR C   7       8.972   2.772   7.149  4.00  0.00            
ATOM   2628  CE1 TYR C   7      11.499   1.854   7.661  4.00  0.00            
ATOM   2629  CE2 TYR C   7       9.434   2.728   8.441  4.00  0.00            
ATOM   2630   CZ TYR C   7      10.701   2.269   8.700  4.00  0.00            
ATOM   2631   OH TYR C   7      11.179   2.221  10.027  4.00  0.00            
ATOM   2632    C TYR C   7      11.010   3.297   3.286  4.00  0.00            
ATOM   2633    O TYR C   7      11.022   3.279   2.056  4.00  0.00            
ATOM   2634    N SER C   8      12.105   2.999   4.006  4.00  0.00            
ATOM   2635   CA SER C   8      13.306   2.616   3.321  4.00  0.00            
ATOM   2636   CB SER C   8      14.446   2.229   4.279  4.00  0.00            
ATOM   2637   OG SER C   8      15.604   1.865   3.543  4.00  0.00            
ATOM   2638    C SER C   8      12.985   1.404   2.457  4.00  0.00            
ATOM   2639    O SER C   8      12.932   1.569   1.209  4.00  0.00            
ATOM   2640  OXT SER C   8      12.786   0.299   3.029  4.00  0.00            
END
