# Supplementary material for: Integrative modeling of diverse protein-peptide systems using CABS-dock
Source: PLoS Comput Biol. 2023 Jul 5;19(7):e1011275. doi: 10.1371/journal.pcbi.1011275 (PMC10351741; doi:10.1371/journal.pcbi.1011275)
Supplement: S1 File — Files in pdb format containing atomic coordinates of the structures obtained in this study: the highest-scored amyloid models and 10 examples of the docked peptide for each enzyme-substrate complex. (ZIP) [file pcbi.1011275.s006.zip › 7_renin_PYILKRGS/328.pdb]

CRYST1    0.000    0.000    0.000   0.00   0.00   0.00 P 1           1
ATOM      1    N GLY A   4      20.274  34.144   3.176  1.00  1.00            
ATOM      2   CA GLY A   4      18.831  34.363   2.939  1.00  1.00            
ATOM      3    C GLY A   4      18.059  34.081   4.178  1.00  1.00            
ATOM      4    O GLY A   4      18.256  33.051   4.821  1.00  1.00            
ATOM      5    N ASN A   5      17.156  35.002   4.558  1.00  1.00            
ATOM      6   CA ASN A   5      16.400  34.739   5.740  1.00  1.00            
ATOM      7   CB ASN A   5      16.197  35.974   6.633  1.00  1.00            
ATOM      8   CG ASN A   5      15.572  35.506   7.940  1.00  1.00            
ATOM      9  OD1 ASN A   5      15.133  34.363   8.059  1.00  1.00            
ATOM     10  ND2 ASN A   5      15.523  36.415   8.951  1.00  1.00            
ATOM     11    C ASN A   5      15.052  34.275   5.316  1.00  1.00            
ATOM     12    O ASN A   5      14.163  35.084   5.052  1.00  1.00            
ATOM     13    N THR A   6      14.861  32.946   5.223  4.00  1.00            
ATOM     14   CA THR A   6      13.550  32.496   4.880  4.00  1.00            
ATOM     15   CB THR A   6      13.378  32.124   3.432  4.00  1.00            
ATOM     16  OG1 THR A   6      11.998  31.982   3.130  4.00  1.00            
ATOM     17  CG2 THR A   6      14.113  30.806   3.142  4.00  1.00            
ATOM     18    C THR A   6      13.218  31.307   5.719  4.00  1.00            
ATOM     19    O THR A   6      14.006  30.373   5.847  4.00  1.00            
ATOM     20    N THR A   7      12.029  31.335   6.348  1.00  1.00            
ATOM     21   CA THR A   7      11.554  30.204   7.088  1.00  1.00            
ATOM     22   CB THR A   7      11.249  30.504   8.527  1.00  1.00            
ATOM     23  OG1 THR A   7      12.409  30.994   9.183  1.00  1.00            
ATOM     24  CG2 THR A   7      10.765  29.208   9.202  1.00  1.00            
ATOM     25    C THR A   7      10.259  29.879   6.418  1.00  1.00            
ATOM     26    O THR A   7       9.439  30.766   6.185  1.00  1.00            
ATOM     27    N SER A   8      10.042  28.602   6.065  4.00  1.00            
ATOM     28   CA SER A   8       8.831  28.249   5.380  4.00  1.00            
ATOM     29   CB SER A   8       9.094  27.410   4.121  4.00  1.00            
ATOM     30   OG SER A   8       9.791  28.182   3.153  4.00  1.00            
ATOM     31    C SER A   8       8.062  27.386   6.316  4.00  1.00            
ATOM     32    O SER A   8       8.639  26.664   7.124  4.00  1.00            
ATOM     33    N SER A   9       6.723  27.463   6.260  4.00  1.00            
ATOM     34   CA SER A   9       5.981  26.606   7.127  4.00  1.00            
ATOM     35   CB SER A   9       5.391  27.322   8.355  4.00  1.00            
ATOM     36   OG SER A   9       4.398  28.255   7.950  4.00  1.00            
ATOM     37    C SER A   9       4.839  26.060   6.348  4.00  1.00            
ATOM     38    O SER A   9       4.224  26.758   5.543  4.00  1.00            
ATOM     39    N VAL A  10       4.546  24.765   6.560  4.00  1.00            
ATOM     40   CA VAL A  10       3.407  24.183   5.924  4.00  1.00            
ATOM     41   CB VAL A  10       3.698  22.958   5.102  4.00  1.00            
ATOM     42  CG1 VAL A  10       4.137  21.833   6.047  4.00  1.00            
ATOM     43  CG2 VAL A  10       2.447  22.594   4.287  4.00  1.00            
ATOM     44    C VAL A  10       2.520  23.764   7.055  4.00  1.00            
ATOM     45    O VAL A  10       3.003  23.302   8.088  4.00  1.00            
ATOM     46    N ILE A  11       1.194  23.935   6.907  4.00  1.00            
ATOM     47   CA ILE A  11       0.291  23.552   7.955  4.00  1.00            
ATOM     48   CB ILE A  11      -0.855  24.508   8.144  4.00  1.00            
ATOM     49  CG1 ILE A  11      -1.617  24.193   9.442  4.00  1.00            
ATOM     50  CG2 ILE A  11      -1.732  24.477   6.879  4.00  1.00            
ATOM     51  CD1 ILE A  11      -2.609  25.285   9.843  4.00  1.00            
ATOM     52    C ILE A  11      -0.266  22.232   7.530  4.00  1.00            
ATOM     53    O ILE A  11      -0.602  22.031   6.362  4.00  1.00            
ATOM     54    N LEU A  12      -0.350  21.272   8.467  4.00  1.00            
ATOM     55   CA LEU A  12      -0.772  19.963   8.069  4.00  1.00            
ATOM     56   CB LEU A  12       0.178  18.851   8.582  4.00  1.00            
ATOM     57   CG LEU A  12      -0.032  18.433  10.057  4.00  1.00            
ATOM     58  CD1 LEU A  12      -1.171  17.411  10.199  4.00  1.00            
ATOM     59  CD2 LEU A  12       1.270  17.979  10.731  4.00  1.00            
ATOM     60    C LEU A  12      -2.128  19.693   8.624  4.00  1.00            
ATOM     61    O LEU A  12      -2.597  20.380   9.530  4.00  1.00            
ATOM     62    N THR A  13      -2.808  18.679   8.055  4.00  1.00            
ATOM     63   CA THR A  13      -4.071  18.274   8.588  4.00  1.00            
ATOM     64   CB THR A  13      -5.191  18.227   7.587  4.00  1.00            
ATOM     65  OG1 THR A  13      -6.423  17.942   8.233  4.00  1.00            
ATOM     66  CG2 THR A  13      -4.876  17.151   6.543  4.00  1.00            
ATOM     67    C THR A  13      -3.873  16.899   9.141  4.00  1.00            
ATOM     68    O THR A  13      -3.304  16.028   8.486  4.00  1.00            
ATOM     69    N ASN A  14      -4.320  16.669  10.392  4.00  1.00            
ATOM     70   CA ASN A  14      -4.126  15.367  10.961  4.00  1.00            
ATOM     71   CB ASN A  14      -4.055  15.341  12.501  4.00  1.00            
ATOM     72   CG ASN A  14      -5.407  15.753  13.070  4.00  1.00            
ATOM     73  OD1 ASN A  14      -5.862  16.880  12.879  4.00  1.00            
ATOM     74  ND2 ASN A  14      -6.075  14.806  13.784  4.00  1.00            
ATOM     75    C ASN A  14      -5.281  14.543  10.550  4.00  1.00            
ATOM     76    O ASN A  14      -6.434  14.960  10.657  4.00  1.00            
ATOM     77    N TYR A  15      -4.996  13.341  10.037  4.00  1.00            
ATOM     78   CA TYR A  15      -6.105  12.555   9.632  4.00  1.00            
ATOM     79   CB TYR A  15      -6.025  12.147   8.151  4.00  1.00            
ATOM     80   CG TYR A  15      -7.293  11.466   7.773  4.00  1.00            
ATOM     81  CD1 TYR A  15      -8.399  12.213   7.439  4.00  1.00            
ATOM     82  CD2 TYR A  15      -7.378  10.092   7.742  4.00  1.00            
ATOM     83  CE1 TYR A  15      -9.576  11.600   7.085  4.00  1.00            
ATOM     84  CE2 TYR A  15      -8.555   9.474   7.388  4.00  1.00            
ATOM     85   CZ TYR A  15      -9.655  10.230   7.058  4.00  1.00            
ATOM     86   OH TYR A  15     -10.866   9.605   6.693  4.00  1.00            
ATOM     87    C TYR A  15      -6.081  11.308  10.449  4.00  1.00            
ATOM     88    O TYR A  15      -5.199  10.465  10.299  4.00  1.00            
ATOM     89    N MET A  16      -7.057  11.178  11.363  3.00  1.00            
ATOM     90   CA MET A  16      -7.181   9.989  12.152  3.00  1.00            
ATOM     91   CB MET A  16      -7.454   8.739  11.291  3.00  1.00            
ATOM     92   CG MET A  16      -7.786   7.479  12.091  3.00  1.00            
ATOM     93   SD MET A  16      -8.217   6.040  11.062  3.00  1.00            
ATOM     94   CE MET A  16      -9.939   6.541  10.769  3.00  1.00            
ATOM     95    C MET A  16      -5.935   9.779  12.927  3.00  1.00            
ATOM     96    O MET A  16      -5.631   8.661  13.341  3.00  1.00            
ATOM     97    N ASP A  17      -5.187  10.869  13.151  3.00  1.00            
ATOM     98   CA ASP A  17      -3.992  10.797  13.923  3.00  1.00            
ATOM     99   CB ASP A  17      -4.243  10.415  15.393  3.00  1.00            
ATOM    100   CG ASP A  17      -5.092  11.501  16.043  3.00  1.00            
ATOM    101  OD1 ASP A  17      -5.725  12.292  15.294  3.00  1.00            
ATOM    102  OD2 ASP A  17      -5.129  11.540  17.303  3.00  1.00            
ATOM    103    C ASP A  17      -3.122   9.757  13.332  3.00  1.00            
ATOM    104    O ASP A  17      -2.352   9.101  14.033  3.00  1.00            
ATOM    105    N THR A  18      -3.227   9.585  12.009  3.00  1.00            
ATOM    106   CA THR A  18      -2.408   8.617  11.369  3.00  1.00            
ATOM    107   CB THR A  18      -3.151   7.445  10.789  3.00  1.00            
ATOM    108  OG1 THR A  18      -4.149   7.876   9.877  3.00  1.00            
ATOM    109  CG2 THR A  18      -3.780   6.645  11.940  3.00  1.00            
ATOM    110    C THR A  18      -1.653   9.328  10.300  3.00  1.00            
ATOM    111    O THR A  18      -0.451   9.553  10.429  3.00  1.00            
ATOM    112    N GLN A  19      -2.338   9.712   9.211  4.00  1.00            
ATOM    113   CA GLN A  19      -1.649  10.399   8.170  4.00  1.00            
ATOM    114   CB GLN A  19      -2.317  10.292   6.779  4.00  1.00            
ATOM    115   CG GLN A  19      -2.241   8.914   6.107  4.00  1.00            
ATOM    116   CD GLN A  19      -3.431   8.073   6.538  4.00  1.00            
ATOM    117  OE1 GLN A  19      -4.228   8.497   7.371  4.00  1.00            
ATOM    118  NE2 GLN A  19      -3.571   6.855   5.949  4.00  1.00            
ATOM    119    C GLN A  19      -1.521  11.855   8.515  4.00  1.00            
ATOM    120    O GLN A  19      -2.386  12.444   9.156  4.00  1.00            
ATOM    121    N TYR A  20      -0.378  12.441   8.088  4.00  1.00            
ATOM    122   CA TYR A  20       0.029  13.808   8.273  4.00  1.00            
ATOM    123   CB TYR A  20       1.206  13.883   9.260  4.00  1.00            
ATOM    124   CG TYR A  20       2.254  14.774   8.708  4.00  1.00            
ATOM    125  CD1 TYR A  20       2.078  16.131   8.610  4.00  1.00            
ATOM    126  CD2 TYR A  20       3.439  14.205   8.308  4.00  1.00            
ATOM    127  CE1 TYR A  20       3.076  16.923   8.104  4.00  1.00            
ATOM    128  CE2 TYR A  20       4.443  14.983   7.799  4.00  1.00            
ATOM    129   CZ TYR A  20       4.250  16.338   7.700  4.00  1.00            
ATOM    130   OH TYR A  20       5.284  17.124   7.177  4.00  1.00            
ATOM    131    C TYR A  20       0.404  14.385   6.935  4.00  1.00            
ATOM    132    O TYR A  20       1.307  13.864   6.283  4.00  1.00            
ATOM    133    N TYR A  21      -0.266  15.476   6.472  4.00  1.00            
ATOM    134   CA TYR A  21       0.129  15.974   5.179  4.00  1.00            
ATOM    135   CB TYR A  21      -0.518  15.260   3.975  4.00  1.00            
ATOM    136   CG TYR A  21      -1.988  15.446   3.977  4.00  1.00            
ATOM    137  CD1 TYR A  21      -2.531  16.635   3.555  4.00  1.00            
ATOM    138  CD2 TYR A  21      -2.817  14.428   4.384  4.00  1.00            
ATOM    139  CE1 TYR A  21      -3.892  16.810   3.541  4.00  1.00            
ATOM    140  CE2 TYR A  21      -4.179  14.598   4.372  4.00  1.00            
ATOM    141   CZ TYR A  21      -4.717  15.789   3.949  4.00  1.00            
ATOM    142   OH TYR A  21      -6.117  15.959   3.938  4.00  1.00            
ATOM    143    C TYR A  21       0.031  17.449   5.008  4.00  1.00            
ATOM    144    O TYR A  21      -0.491  18.168   5.858  4.00  1.00            
ATOM    145    N GLY A  22       0.597  17.920   3.873  4.00  1.00            
ATOM    146   CA GLY A  22       0.638  19.313   3.547  4.00  1.00            
ATOM    147    C GLY A  22       0.567  19.482   2.069  4.00  1.00            
ATOM    148    O GLY A  22       0.810  18.552   1.304  4.00  1.00            
ATOM    149    N GLU A  23       0.251  20.711   1.627  4.00  1.00            
ATOM    150   CA GLU A  23       0.095  20.962   0.227  4.00  1.00            
ATOM    151   CB GLU A  23      -0.971  22.032  -0.069  4.00  1.00            
ATOM    152   CG GLU A  23      -1.164  22.323  -1.558  4.00  1.00            
ATOM    153   CD GLU A  23      -2.105  23.512  -1.668  4.00  1.00            
ATOM    154  OE1 GLU A  23      -2.416  24.115  -0.606  4.00  1.00            
ATOM    155  OE2 GLU A  23      -2.524  23.836  -2.811  4.00  1.00            
ATOM    156    C GLU A  23       1.378  21.465  -0.327  4.00  1.00            
ATOM    157    O GLU A  23       2.060  22.291   0.280  4.00  1.00            
ATOM    158    N ILE A  24       1.749  20.929  -1.503  4.00  1.00            
ATOM    159   CA ILE A  24       2.926  21.375  -2.170  4.00  1.00            
ATOM    160   CB ILE A  24       4.056  20.389  -2.089  4.00  1.00            
ATOM    161  CG1 ILE A  24       5.369  21.032  -2.563  4.00  1.00            
ATOM    162  CG2 ILE A  24       3.659  19.135  -2.885  4.00  1.00            
ATOM    163  CD1 ILE A  24       6.612  20.205  -2.232  4.00  1.00            
ATOM    164    C ILE A  24       2.560  21.537  -3.621  4.00  1.00            
ATOM    165    O ILE A  24       1.811  20.728  -4.167  4.00  1.00            
ATOM    166    N GLY A  25       3.067  22.597  -4.288  4.00  1.00            
ATOM    167   CA GLY A  25       2.774  22.811  -5.683  4.00  1.00            
ATOM    168    C GLY A  25       3.738  21.953  -6.454  4.00  1.00            
ATOM    169    O GLY A  25       4.603  21.298  -5.875  4.00  1.00            
ATOM    170    N ILE A  26       3.596  21.942  -7.795  4.00  1.00            
ATOM    171   CA ILE A  26       4.433  21.185  -8.688  4.00  1.00            
ATOM    172   CB ILE A  26       3.804  19.851  -9.067  4.00  1.00            
ATOM    173  CG1 ILE A  26       4.844  18.795  -9.509  4.00  1.00            
ATOM    174  CG2 ILE A  26       2.634  20.080 -10.033  4.00  1.00            
ATOM    175  CD1 ILE A  26       5.670  19.103 -10.756  4.00  1.00            
ATOM    176    C ILE A  26       4.642  22.145  -9.845  4.00  1.00            
ATOM    177    O ILE A  26       4.813  23.341  -9.604  4.00  1.00            
ATOM    178    N GLY A  27       4.650  21.694 -11.117  3.00  1.00            
ATOM    179   CA GLY A  27       4.884  22.560 -12.243  3.00  1.00            
ATOM    180    C GLY A  27       3.922  23.692 -12.177  3.00  1.00            
ATOM    181    O GLY A  27       2.971  23.669 -11.400  3.00  1.00            
ATOM    182    N THR A  28       4.189  24.735 -12.990  3.00  1.00            
ATOM    183   CA THR A  28       3.359  25.900 -13.005  3.00  1.00            
ATOM    184   CB THR A  28       4.132  27.184 -12.961  3.00  1.00            
ATOM    185  OG1 THR A  28       4.982  27.284 -14.092  3.00  1.00            
ATOM    186  CG2 THR A  28       4.960  27.212 -11.665  3.00  1.00            
ATOM    187    C THR A  28       2.555  25.875 -14.268  3.00  1.00            
ATOM    188    O THR A  28       3.111  25.547 -15.315  3.00  1.00            
ATOM    189    N PRO A  29       1.270  26.192 -14.266  3.00  1.00            
ATOM    190   CA PRO A  29       0.504  26.631 -13.122  3.00  1.00            
ATOM    191   CD PRO A  29       0.409  25.702 -15.330  3.00  1.00            
ATOM    192   CB PRO A  29      -0.934  26.760 -13.618  3.00  1.00            
ATOM    193   CG PRO A  29      -1.011  25.713 -14.742  3.00  1.00            
ATOM    194    C PRO A  29       0.617  25.581 -12.048  3.00  1.00            
ATOM    195    O PRO A  29       0.750  24.404 -12.374  3.00  1.00            
ATOM    196    N PRO A  30       0.538  25.990 -10.811  3.00  1.00            
ATOM    197   CA PRO A  30       0.955  25.211  -9.670  3.00  1.00            
ATOM    198   CD PRO A  30      -0.366  27.066 -10.441  3.00  1.00            
ATOM    199   CB PRO A  30       0.505  26.010  -8.447  3.00  1.00            
ATOM    200   CG PRO A  30      -0.698  26.821  -8.961  3.00  1.00            
ATOM    201    C PRO A  30       0.574  23.758  -9.557  3.00  1.00            
ATOM    202    O PRO A  30       1.473  22.958  -9.299  3.00  1.00            
ATOM    203    N GLN A  31      -0.704  23.357  -9.729  4.00  1.00            
ATOM    204   CA GLN A  31      -1.066  21.973  -9.505  4.00  1.00            
ATOM    205   CB GLN A  31      -0.168  20.946 -10.206  4.00  1.00            
ATOM    206   CG GLN A  31      -0.161  21.070 -11.728  4.00  1.00            
ATOM    207   CD GLN A  31      -1.576  20.800 -12.213  4.00  1.00            
ATOM    208  OE1 GLN A  31      -2.067  19.674 -12.151  4.00  1.00            
ATOM    209  NE2 GLN A  31      -2.253  21.870 -12.709  4.00  1.00            
ATOM    210    C GLN A  31      -0.975  21.743  -8.021  4.00  1.00            
ATOM    211    O GLN A  31      -0.119  22.310  -7.345  4.00  1.00            
ATOM    212    N THR A  32      -1.872  20.913  -7.452  4.00  1.00            
ATOM    213   CA THR A  32      -1.813  20.762  -6.025  4.00  1.00            
ATOM    214   CB THR A  32      -2.949  21.436  -5.316  4.00  1.00            
ATOM    215  OG1 THR A  32      -2.710  21.455  -3.917  4.00  1.00            
ATOM    216  CG2 THR A  32      -4.247  20.669  -5.623  4.00  1.00            
ATOM    217    C THR A  32      -1.878  19.317  -5.660  4.00  1.00            
ATOM    218    O THR A  32      -2.432  18.498  -6.390  4.00  1.00            
ATOM    219    N PHE A  33      -1.274  18.969  -4.508  4.00  1.00            
ATOM    220   CA PHE A  33      -1.360  17.621  -4.043  4.00  1.00            
ATOM    221   CB PHE A  33      -0.219  16.706  -4.521  4.00  1.00            
ATOM    222   CG PHE A  33      -0.230  16.644  -6.006  4.00  1.00            
ATOM    223  CD1 PHE A  33      -0.961  15.686  -6.669  4.00  1.00            
ATOM    224  CD2 PHE A  33       0.504  17.549  -6.734  4.00  1.00            
ATOM    225  CE1 PHE A  33      -0.961  15.635  -8.042  4.00  1.00            
ATOM    226  CE2 PHE A  33       0.509  17.503  -8.109  4.00  1.00            
ATOM    227   CZ PHE A  33      -0.226  16.544  -8.765  4.00  1.00            
ATOM    228    C PHE A  33      -1.200  17.655  -2.560  4.00  1.00            
ATOM    229    O PHE A  33      -0.593  18.574  -2.014  4.00  1.00            
ATOM    230    N LYS A  34      -1.760  16.651  -1.858  4.00  1.00            
ATOM    231   CA LYS A  34      -1.496  16.566  -0.452  4.00  1.00            
ATOM    232   CB LYS A  34      -2.620  15.878   0.350  4.00  1.00            
ATOM    233   CG LYS A  34      -3.889  16.729   0.442  4.00  1.00            
ATOM    234   CD LYS A  34      -5.114  15.989   0.989  4.00  1.00            
ATOM    235   CE LYS A  34      -5.822  15.097  -0.034  4.00  1.00            
ATOM    236   NZ LYS A  34      -7.017  14.485   0.588  4.00  1.00            
ATOM    237    C LYS A  34      -0.260  15.716  -0.377  4.00  1.00            
ATOM    238    O LYS A  34      -0.143  14.722  -1.089  4.00  1.00            
ATOM    239    N VAL A  35       0.720  16.089   0.467  4.00  1.00            
ATOM    240   CA VAL A  35       1.941  15.339   0.500  4.00  1.00            
ATOM    241   CB VAL A  35       3.069  16.034  -0.204  4.00  1.00            
ATOM    242  CG1 VAL A  35       4.343  15.185  -0.072  4.00  1.00            
ATOM    243  CG2 VAL A  35       2.638  16.287  -1.657  4.00  1.00            
ATOM    244    C VAL A  35       2.348  15.150   1.935  4.00  1.00            
ATOM    245    O VAL A  35       2.092  16.006   2.783  4.00  1.00            
ATOM    246    N VAL A  36       2.990  13.993   2.230  4.00  1.00            
ATOM    247   CA VAL A  36       3.470  13.708   3.555  4.00  1.00            
ATOM    248   CB VAL A  36       3.412  12.257   3.924  4.00  1.00            
ATOM    249  CG1 VAL A  36       4.115  12.071   5.281  4.00  1.00            
ATOM    250  CG2 VAL A  36       1.944  11.806   3.892  4.00  1.00            
ATOM    251    C VAL A  36       4.897  14.054   3.531  4.00  1.00            
ATOM    252    O VAL A  36       5.643  13.596   2.666  4.00  1.00            
ATOM    253    N PHE A  37       5.315  14.908   4.468  4.00  1.00            
ATOM    254   CA PHE A  37       6.714  15.108   4.478  4.00  1.00            
ATOM    255   CB PHE A  37       7.192  16.291   5.333  4.00  1.00            
ATOM    256   CG PHE A  37       6.865  17.572   4.640  4.00  1.00            
ATOM    257  CD1 PHE A  37       5.569  18.033   4.568  4.00  1.00            
ATOM    258  CD2 PHE A  37       7.867  18.332   4.074  4.00  1.00            
ATOM    259  CE1 PHE A  37       5.280  19.221   3.936  4.00  1.00            
ATOM    260  CE2 PHE A  37       7.583  19.520   3.441  4.00  1.00            
ATOM    261   CZ PHE A  37       6.284  19.969   3.368  4.00  1.00            
ATOM    262    C PHE A  37       7.224  13.887   5.099  4.00  1.00            
ATOM    263    O PHE A  37       6.570  13.294   5.951  4.00  1.00            
ATOM    264    N ASP A  38       8.386  13.435   4.647  4.00  1.00            
ATOM    265   CA ASP A  38       8.835  12.247   5.268  4.00  1.00            
ATOM    266   CB ASP A  38       8.794  11.015   4.341  4.00  1.00            
ATOM    267   CG ASP A  38       9.047   9.735   5.128  4.00  1.00            
ATOM    268  OD1 ASP A  38       8.931   9.776   6.379  4.00  1.00            
ATOM    269  OD2 ASP A  38       9.338   8.692   4.484  4.00  1.00            
ATOM    270    C ASP A  38      10.239  12.456   5.613  4.00  1.00            
ATOM    271    O ASP A  38      10.904  13.330   5.066  4.00  1.00            
ATOM    272    N THR A  39      10.717  11.689   6.585  3.00  1.00            
ATOM    273   CA THR A  39      12.109  11.804   6.776  3.00  1.00            
ATOM    274   CB THR A  39      12.500  12.331   8.128  3.00  1.00            
ATOM    275  OG1 THR A  39      11.951  11.530   9.164  3.00  1.00            
ATOM    276  CG2 THR A  39      12.028  13.793   8.240  3.00  1.00            
ATOM    277    C THR A  39      12.688  10.436   6.606  3.00  1.00            
ATOM    278    O THR A  39      13.906  10.279   6.541  3.00  1.00            
ATOM    279    N GLY A  40      11.824   9.405   6.506  3.00  1.00            
ATOM    280   CA GLY A  40      12.301   8.054   6.407  3.00  1.00            
ATOM    281    C GLY A  40      13.074   7.805   5.155  3.00  1.00            
ATOM    282    O GLY A  40      14.199   7.317   5.230  3.00  1.00            
ATOM    283    N SER A  41      12.521   8.122   3.966  1.00  1.00            
ATOM    284   CA SER A  41      13.315   7.874   2.790  1.00  1.00            
ATOM    285   CB SER A  41      12.992   6.582   2.008  1.00  1.00            
ATOM    286   OG SER A  41      11.820   6.730   1.220  1.00  1.00            
ATOM    287    C SER A  41      13.163   9.033   1.875  1.00  1.00            
ATOM    288    O SER A  41      12.173   9.760   1.937  1.00  1.00            
ATOM    289    N SER A  42      14.160   9.241   0.989  1.00  1.00            
ATOM    290   CA SER A  42      14.055  10.433   0.222  1.00  1.00            
ATOM    291   CB SER A  42      15.313  11.324   0.226  1.00  1.00            
ATOM    292   OG SER A  42      16.317  10.791  -0.624  1.00  1.00            
ATOM    293    C SER A  42      13.718  10.148  -1.194  1.00  1.00            
ATOM    294    O SER A  42      14.335   9.307  -1.849  1.00  1.00            
ATOM    295    N ASN A  43      12.684  10.854  -1.682  1.00  1.00            
ATOM    296   CA ASN A  43      12.309  10.795  -3.061  1.00  1.00            
ATOM    297   CB ASN A  43      12.041   9.373  -3.581  1.00  1.00            
ATOM    298   CG ASN A  43      11.793   9.465  -5.080  1.00  1.00            
ATOM    299  OD1 ASN A  43      12.646   9.931  -5.835  1.00  1.00            
ATOM    300  ND2 ASN A  43      10.590   9.008  -5.526  1.00  1.00            
ATOM    301    C ASN A  43      11.010  11.543  -3.185  1.00  1.00            
ATOM    302    O ASN A  43      10.173  11.485  -2.286  1.00  1.00            
ATOM    303    N VAL A  44      10.795  12.267  -4.307  4.00  1.00            
ATOM    304   CA VAL A  44       9.535  12.942  -4.467  4.00  1.00            
ATOM    305   CB VAL A  44       9.620  14.299  -5.102  4.00  1.00            
ATOM    306  CG1 VAL A  44       8.185  14.826  -5.302  4.00  1.00            
ATOM    307  CG2 VAL A  44      10.496  15.203  -4.220  4.00  1.00            
ATOM    308    C VAL A  44       8.708  12.076  -5.383  4.00  1.00            
ATOM    309    O VAL A  44       9.136  11.772  -6.494  4.00  1.00            
ATOM    310    N TRP A  45       7.509  11.634  -4.930  4.00  1.00            
ATOM    311   CA TRP A  45       6.620  10.843  -5.754  4.00  1.00            
ATOM    312   CB TRP A  45       6.197   9.485  -5.171  4.00  1.00            
ATOM    313   CG TRP A  45       7.217   8.380  -5.274  4.00  1.00            
ATOM    314  CD2 TRP A  45       7.531   7.738  -6.517  4.00  1.00            
ATOM    315  CD1 TRP A  45       7.988   7.777  -4.322  4.00  1.00            
ATOM    316  NE1 TRP A  45       8.746   6.781  -4.895  4.00  1.00            
ATOM    317  CE2 TRP A  45       8.476   6.752  -6.248  4.00  1.00            
ATOM    318  CE3 TRP A  45       7.070   7.959  -7.779  4.00  1.00            
ATOM    319  CZ2 TRP A  45       8.976   5.969  -7.250  4.00  1.00            
ATOM    320  CZ3 TRP A  45       7.566   7.162  -8.784  4.00  1.00            
ATOM    321  CH2 TRP A  45       8.501   6.182  -8.525  4.00  1.00            
ATOM    322    C TRP A  45       5.351  11.603  -5.918  4.00  1.00            
ATOM    323    O TRP A  45       4.970  12.402  -5.063  4.00  1.00            
ATOM    324    N VAL A  46       4.677  11.387  -7.060  4.00  1.00            
ATOM    325   CA VAL A  46       3.423  12.024  -7.286  4.00  1.00            
ATOM    326   CB VAL A  46       3.519  13.339  -8.003  4.00  1.00            
ATOM    327  CG1 VAL A  46       3.973  13.064  -9.448  4.00  1.00            
ATOM    328  CG2 VAL A  46       2.162  14.057  -7.900  4.00  1.00            
ATOM    329    C VAL A  46       2.658  11.114  -8.197  4.00  1.00            
ATOM    330    O VAL A  46       3.274  10.274  -8.840  4.00  1.00            
ATOM    331    N PRO A  47       1.358  11.177  -8.271  4.00  1.00            
ATOM    332   CA PRO A  47       0.661  10.292  -9.171  4.00  1.00            
ATOM    333   CD PRO A  47       0.556  11.482  -7.099  4.00  1.00            
ATOM    334   CB PRO A  47      -0.779  10.210  -8.672  4.00  1.00            
ATOM    335   CG PRO A  47      -0.887  11.296  -7.584  4.00  1.00            
ATOM    336    C PRO A  47       0.837  10.886 -10.530  4.00  1.00            
ATOM    337    O PRO A  47       1.130  12.075 -10.625  4.00  1.00            
ATOM    338    N SER A  48       0.678  10.078 -11.594  4.00  1.00            
ATOM    339   CA SER A  48       0.902  10.629 -12.894  4.00  1.00            
ATOM    340   CB SER A  48       1.939   9.848 -13.720  4.00  1.00            
ATOM    341   OG SER A  48       1.450   8.547 -14.014  4.00  1.00            
ATOM    342    C SER A  48      -0.369  10.566 -13.648  4.00  1.00            
ATOM    343    O SER A  48      -1.259   9.777 -13.339  4.00  1.00            
ATOM    344    N SER A  49      -0.479  11.446 -14.651  3.00  1.00            
ATOM    345   CA SER A  49      -1.630  11.455 -15.491  3.00  1.00            
ATOM    346   CB SER A  49      -1.603  12.594 -16.524  3.00  1.00            
ATOM    347   OG SER A  49      -2.770  12.546 -17.333  3.00  1.00            
ATOM    348    C SER A  49      -1.600  10.177 -16.239  3.00  1.00            
ATOM    349    O SER A  49      -2.628   9.616 -16.612  3.00  1.00            
ATOM    350    N LYS A  50      -0.377   9.682 -16.448  3.00  1.00            
ATOM    351   CA LYS A  50      -0.169   8.480 -17.176  3.00  1.00            
ATOM    352   CB LYS A  50       1.316   8.175 -17.443  3.00  1.00            
ATOM    353   CG LYS A  50       1.860   9.062 -18.565  3.00  1.00            
ATOM    354   CD LYS A  50       3.376   9.029 -18.750  3.00  1.00            
ATOM    355   CE LYS A  50       3.834   9.838 -19.967  3.00  1.00            
ATOM    356   NZ LYS A  50       5.303   9.765 -20.099  3.00  1.00            
ATOM    357    C LYS A  50      -0.801   7.343 -16.432  3.00  1.00            
ATOM    358    O LYS A  50      -1.201   6.360 -17.055  3.00  1.00            
ATOM    359    N CYS A  51      -0.922   7.442 -15.087  1.00  1.00            
ATOM    360   CA CYS A  51      -1.453   6.336 -14.329  1.00  1.00            
ATOM    361   CB CYS A  51      -1.620   6.573 -12.824  1.00  1.00            
ATOM    362   SG CYS A  51      -2.275   5.076 -12.021  1.00  1.00            
ATOM    363    C CYS A  51      -2.787   5.943 -14.868  1.00  1.00            
ATOM    364    O CYS A  51      -3.577   6.780 -15.301  1.00  1.00            
ATOM    365    N SER A  52      -3.042   4.618 -14.874  1.00  1.00            
ATOM    366   CA SER A  52      -4.246   4.077 -15.430  1.00  1.00            
ATOM    367   CB SER A  52      -4.181   2.565 -15.708  1.00  1.00            
ATOM    368   OG SER A  52      -4.074   1.845 -14.488  1.00  1.00            
ATOM    369    C SER A  52      -5.396   4.317 -14.503  1.00  1.00            
ATOM    370    O SER A  52      -5.238   4.392 -13.285  1.00  1.00            
ATOM    371    N ARG A  53      -6.592   4.466 -15.105  3.00  1.00            
ATOM    372   CA ARG A  53      -7.838   4.728 -14.442  3.00  1.00            
ATOM    373   CB ARG A  53      -8.965   5.082 -15.426  3.00  1.00            
ATOM    374   CG ARG A  53      -9.243   3.984 -16.451  3.00  1.00            
ATOM    375   CD ARG A  53     -10.271   4.396 -17.504  3.00  1.00            
ATOM    376   NE ARG A  53      -9.777   5.656 -18.126  3.00  1.00            
ATOM    377   CZ ARG A  53     -10.134   5.972 -19.405  3.00  1.00            
ATOM    378  NH1 ARG A  53     -10.930   5.124 -20.121  3.00  1.00            
ATOM    379  NH2 ARG A  53      -9.695   7.134 -19.971  3.00  1.00            
ATOM    380    C ARG A  53      -8.290   3.541 -13.650  3.00  1.00            
ATOM    381    O ARG A  53      -8.878   3.686 -12.581  3.00  1.00            
ATOM    382    N LEU A  54      -8.040   2.319 -14.146  3.00  1.00            
ATOM    383   CA LEU A  54      -8.535   1.169 -13.443  3.00  1.00            
ATOM    384   CB LEU A  54      -8.147  -0.170 -14.101  3.00  1.00            
ATOM    385   CG LEU A  54      -8.724  -0.389 -15.513  3.00  1.00            
ATOM    386  CD1 LEU A  54     -10.255  -0.529 -15.491  3.00  1.00            
ATOM    387  CD2 LEU A  54      -8.234   0.694 -16.486  3.00  1.00            
ATOM    388    C LEU A  54      -7.912   1.169 -12.100  3.00  1.00            
ATOM    389    O LEU A  54      -8.546   0.826 -11.103  3.00  1.00            
ATOM    390    N TYR A  55      -6.640   1.584 -12.041  1.00  1.00            
ATOM    391   CA TYR A  55      -5.972   1.505 -10.791  1.00  1.00            
ATOM    392   CB TYR A  55      -4.466   1.751 -10.917  1.00  1.00            
ATOM    393   CG TYR A  55      -3.842   1.629  -9.575  1.00  1.00            
ATOM    394  CD1 TYR A  55      -3.985   0.480  -8.826  1.00  1.00            
ATOM    395  CD2 TYR A  55      -3.061   2.648  -9.106  1.00  1.00            
ATOM    396  CE1 TYR A  55      -3.385   0.370  -7.593  1.00  1.00            
ATOM    397  CE2 TYR A  55      -2.465   2.531  -7.888  1.00  1.00            
ATOM    398   CZ TYR A  55      -2.624   1.415  -7.127  1.00  1.00            
ATOM    399   OH TYR A  55      -1.973   1.362  -5.875  1.00  1.00            
ATOM    400    C TYR A  55      -6.600   2.434  -9.828  1.00  1.00            
ATOM    401    O TYR A  55      -6.735   3.634 -10.060  1.00  1.00            
ATOM    402    N THR A  56      -7.018   1.828  -8.708  2.00  1.00            
ATOM    403   CA THR A  56      -7.694   2.485  -7.644  2.00  1.00            
ATOM    404   CB THR A  56      -8.101   1.527  -6.565  2.00  1.00            
ATOM    405  OG1 THR A  56      -8.974   0.539  -7.091  2.00  1.00            
ATOM    406  CG2 THR A  56      -8.790   2.309  -5.434  2.00  1.00            
ATOM    407    C THR A  56      -6.777   3.463  -7.015  2.00  1.00            
ATOM    408    O THR A  56      -7.177   4.592  -6.735  2.00  1.00            
ATOM    409    N ALA A  57      -5.508   3.073  -6.780  2.00  1.00            
ATOM    410   CA ALA A  57      -4.739   4.042  -6.073  2.00  1.00            
ATOM    411   CB ALA A  57      -3.599   3.485  -5.214  2.00  1.00            
ATOM    412    C ALA A  57      -4.169   5.032  -7.013  2.00  1.00            
ATOM    413    O ALA A  57      -2.964   5.123  -7.233  2.00  1.00            
ATOM    414    N CYS A  58      -5.044   5.902  -7.515  2.00  1.00            
ATOM    415   CA CYS A  58      -4.593   6.855  -8.460  2.00  1.00            
ATOM    416   CB CYS A  58      -4.158   6.243  -9.792  2.00  1.00            
ATOM    417   SG CYS A  58      -4.064   7.530 -11.075  2.00  1.00            
ATOM    418    C CYS A  58      -5.772   7.685  -8.806  2.00  1.00            
ATOM    419    O CYS A  58      -5.758   8.907  -8.669  2.00  1.00            
ATOM    420    N VAL A  59      -6.844   7.004  -9.252  2.00  1.00            
ATOM    421   CA VAL A  59      -8.012   7.698  -9.683  2.00  1.00            
ATOM    422   CB VAL A  59      -9.138   6.808 -10.105  2.00  1.00            
ATOM    423  CG1 VAL A  59      -8.724   6.150 -11.424  2.00  1.00            
ATOM    424  CG2 VAL A  59      -9.449   5.809  -8.977  2.00  1.00            
ATOM    425    C VAL A  59      -8.478   8.549  -8.553  2.00  1.00            
ATOM    426    O VAL A  59      -8.897   9.688  -8.756  2.00  1.00            
ATOM    427    N TYR A  60      -8.401   8.024  -7.321  3.00  1.00            
ATOM    428   CA TYR A  60      -8.851   8.782  -6.195  3.00  1.00            
ATOM    429   CB TYR A  60      -8.762   7.994  -4.877  3.00  1.00            
ATOM    430   CG TYR A  60      -9.484   8.778  -3.836  3.00  1.00            
ATOM    431  CD1 TYR A  60     -10.838   8.604  -3.665  3.00  1.00            
ATOM    432  CD2 TYR A  60      -8.823   9.686  -3.042  3.00  1.00            
ATOM    433  CE1 TYR A  60     -11.526   9.318  -2.713  3.00  1.00            
ATOM    434  CE2 TYR A  60      -9.505  10.404  -2.087  3.00  1.00            
ATOM    435   CZ TYR A  60     -10.857  10.218  -1.922  3.00  1.00            
ATOM    436   OH TYR A  60     -11.556  10.954  -0.943  3.00  1.00            
ATOM    437    C TYR A  60      -7.985  10.005  -6.051  3.00  1.00            
ATOM    438    O TYR A  60      -8.487  11.107  -5.842  3.00  1.00            
ATOM    439    N HIS A  61      -6.653   9.843  -6.186  1.00  1.00            
ATOM    440   CA HIS A  61      -5.712  10.912  -5.961  1.00  1.00            
ATOM    441  ND1 HIS A  61      -4.061   9.877  -3.210  1.00  1.00            
ATOM    442   CG HIS A  61      -4.295   9.466  -4.502  1.00  1.00            
ATOM    443   CB HIS A  61      -4.296  10.378  -5.692  1.00  1.00            
ATOM    444  NE2 HIS A  61      -4.465   7.694  -3.117  1.00  1.00            
ATOM    445  CD2 HIS A  61      -4.547   8.130  -4.428  1.00  1.00            
ATOM    446  CE1 HIS A  61      -4.176   8.779  -2.420  1.00  1.00            
ATOM    447    C HIS A  61      -5.656  11.822  -7.137  1.00  1.00            
ATOM    448    O HIS A  61      -6.041  11.459  -8.248  1.00  1.00            
ATOM    449    N LYS A  62      -5.197  13.065  -6.890  1.00  1.00            
ATOM    450   CA LYS A  62      -5.047  14.029  -7.936  1.00  1.00            
ATOM    451   CB LYS A  62      -4.833  15.463  -7.430  1.00  1.00            
ATOM    452   CG LYS A  62      -6.063  16.043  -6.734  1.00  1.00            
ATOM    453   CD LYS A  62      -6.421  15.334  -5.428  1.00  1.00            
ATOM    454   CE LYS A  62      -7.650  15.924  -4.738  1.00  1.00            
ATOM    455   NZ LYS A  62      -7.931  15.186  -3.487  1.00  1.00            
ATOM    456    C LYS A  62      -3.843  13.638  -8.716  1.00  1.00            
ATOM    457    O LYS A  62      -2.807  13.290  -8.147  1.00  1.00            
ATOM    458    N LEU A  63      -3.956  13.679 -10.055  1.00  1.00            
ATOM    459   CA LEU A  63      -2.848  13.304 -10.878  1.00  1.00            
ATOM    460   CB LEU A  63      -3.245  12.532 -12.144  1.00  1.00            
ATOM    461   CG LEU A  63      -3.836  11.152 -11.825  1.00  1.00            
ATOM    462  CD1 LEU A  63      -4.227  10.390 -13.098  1.00  1.00            
ATOM    463  CD2 LEU A  63      -2.887  10.353 -10.920  1.00  1.00            
ATOM    464    C LEU A  63      -2.177  14.553 -11.328  1.00  1.00            
ATOM    465    O LEU A  63      -2.737  15.643 -11.225  1.00  1.00            
ATOM    466    N PHE A  64      -0.933  14.418 -11.820  4.00  1.00            
ATOM    467   CA PHE A  64      -0.207  15.554 -12.299  4.00  1.00            
ATOM    468   CB PHE A  64       1.236  15.617 -11.769  4.00  1.00            
ATOM    469   CG PHE A  64       1.950  16.718 -12.477  4.00  1.00            
ATOM    470  CD1 PHE A  64       1.761  18.033 -12.119  4.00  1.00            
ATOM    471  CD2 PHE A  64       2.824  16.422 -13.499  4.00  1.00            
ATOM    472  CE1 PHE A  64       2.431  19.035 -12.780  4.00  1.00            
ATOM    473  CE2 PHE A  64       3.496  17.422 -14.163  4.00  1.00            
ATOM    474   CZ PHE A  64       3.299  18.732 -13.802  4.00  1.00            
ATOM    475    C PHE A  64      -0.145  15.466 -13.773  4.00  1.00            
ATOM    476    O PHE A  64      -0.130  14.378 -14.347  4.00  1.00            
ATOM    477    N ASP A  65      -0.138  16.638 -14.429  1.00  1.00            
ATOM    478   CA ASP A  65      -0.111  16.600 -15.849  1.00  1.00            
ATOM    479   CB ASP A  65      -1.325  17.272 -16.511  1.00  1.00            
ATOM    480   CG ASP A  65      -1.350  16.861 -17.978  1.00  1.00            
ATOM    481  OD1 ASP A  65      -0.462  16.067 -18.389  1.00  1.00            
ATOM    482  OD2 ASP A  65      -2.261  17.337 -18.708  1.00  1.00            
ATOM    483    C ASP A  65       1.114  17.287 -16.344  1.00  1.00            
ATOM    484    O ASP A  65       1.375  18.443 -16.017  1.00  1.00            
ATOM    485    N ALA A  66       1.920  16.558 -17.132  2.00  1.00            
ATOM    486   CA ALA A  66       3.082  17.118 -17.753  2.00  1.00            
ATOM    487   CB ALA A  66       3.894  16.076 -18.543  2.00  1.00            
ATOM    488    C ALA A  66       2.583  18.133 -18.719  2.00  1.00            
ATOM    489    O ALA A  66       3.188  19.186 -18.913  2.00  1.00            
ATOM    490    N SER A  67       1.427  17.827 -19.335  2.00  1.00            
ATOM    491   CA SER A  67       0.885  18.651 -20.366  2.00  1.00            
ATOM    492   CB SER A  67      -0.498  18.177 -20.845  2.00  1.00            
ATOM    493   OG SER A  67      -0.984  19.035 -21.866  2.00  1.00            
ATOM    494    C SER A  67       0.722  20.038 -19.836  2.00  1.00            
ATOM    495    O SER A  67       1.117  21.002 -20.490  2.00  1.00            
ATOM    496    N ASP A  68       0.161  20.200 -18.621  2.00  1.00            
ATOM    497   CA ASP A  68      -0.046  21.552 -18.197  2.00  1.00            
ATOM    498   CB ASP A  68      -1.378  21.791 -17.449  2.00  1.00            
ATOM    499   CG ASP A  68      -1.444  20.942 -16.189  2.00  1.00            
ATOM    500  OD1 ASP A  68      -0.650  19.971 -16.087  2.00  1.00            
ATOM    501  OD2 ASP A  68      -2.287  21.255 -15.308  2.00  1.00            
ATOM    502    C ASP A  68       1.089  22.036 -17.366  2.00  1.00            
ATOM    503    O ASP A  68       0.980  22.207 -16.154  2.00  1.00            
ATOM    504    N SER A  69       2.236  22.282 -18.018  1.00  1.00            
ATOM    505   CA SER A  69       3.322  22.836 -17.281  1.00  1.00            
ATOM    506   CB SER A  69       4.200  21.765 -16.622  1.00  1.00            
ATOM    507   OG SER A  69       4.674  20.874 -17.619  1.00  1.00            
ATOM    508    C SER A  69       4.165  23.617 -18.238  1.00  1.00            
ATOM    509    O SER A  69       4.669  23.076 -19.221  1.00  1.00            
ATOM    510    N SER A  70       4.325  24.928 -17.973  3.00  1.00            
ATOM    511   CA SER A  70       5.154  25.738 -18.817  3.00  1.00            
ATOM    512   CB SER A  70       5.114  27.230 -18.443  3.00  1.00            
ATOM    513   OG SER A  70       5.661  27.424 -17.147  3.00  1.00            
ATOM    514    C SER A  70       6.547  25.257 -18.606  3.00  1.00            
ATOM    515    O SER A  70       7.327  25.129 -19.547  3.00  1.00            
ATOM    516    N SER A  71       6.889  24.962 -17.339  3.00  1.00            
ATOM    517   CA SER A  71       8.209  24.490 -17.058  3.00  1.00            
ATOM    518   CB SER A  71       8.906  25.243 -15.912  3.00  1.00            
ATOM    519   OG SER A  71      10.207  24.714 -15.704  3.00  1.00            
ATOM    520    C SER A  71       8.097  23.062 -16.657  3.00  1.00            
ATOM    521    O SER A  71       7.444  22.725 -15.673  3.00  1.00            
ATOM    522    N TYR A  72       8.743  22.182 -17.440  1.00  1.00            
ATOM    523   CA TYR A  72       8.711  20.778 -17.179  1.00  1.00            
ATOM    524   CB TYR A  72       7.354  20.166 -17.554  1.00  1.00            
ATOM    525   CG TYR A  72       7.405  18.682 -17.461  1.00  1.00            
ATOM    526  CD1 TYR A  72       7.102  18.040 -16.284  1.00  1.00            
ATOM    527  CD2 TYR A  72       7.745  17.926 -18.557  1.00  1.00            
ATOM    528  CE1 TYR A  72       7.142  16.671 -16.183  1.00  1.00            
ATOM    529  CE2 TYR A  72       7.788  16.555 -18.465  1.00  1.00            
ATOM    530   CZ TYR A  72       7.488  15.928 -17.281  1.00  1.00            
ATOM    531   OH TYR A  72       7.531  14.524 -17.184  1.00  1.00            
ATOM    532    C TYR A  72       9.713  20.186 -18.121  1.00  1.00            
ATOM    533    O TYR A  72       9.610  20.371 -19.333  1.00  1.00            
ATOM    534    N LYS A  73      10.723  19.474 -17.594  4.00  1.00            
ATOM    535   CA LYS A  73      11.674  18.842 -18.463  4.00  1.00            
ATOM    536   CB LYS A  73      13.135  19.107 -18.061  4.00  1.00            
ATOM    537   CG LYS A  73      14.177  18.596 -19.061  4.00  1.00            
ATOM    538   CD LYS A  73      14.188  17.074 -19.230  4.00  1.00            
ATOM    539   CE LYS A  73      15.243  16.570 -20.219  4.00  1.00            
ATOM    540   NZ LYS A  73      14.844  16.917 -21.603  4.00  1.00            
ATOM    541    C LYS A  73      11.403  17.388 -18.309  4.00  1.00            
ATOM    542    O LYS A  73      11.182  16.912 -17.196  4.00  1.00            
ATOM    543    N HIS A  74      11.388  16.634 -19.423  4.00  1.00            
ATOM    544   CA HIS A  74      11.044  15.256 -19.257  4.00  1.00            
ATOM    545  ND1 HIS A  74      10.688  13.826 -22.311  4.00  1.00            
ATOM    546   CG HIS A  74      10.130  14.869 -21.607  4.00  1.00            
ATOM    547   CB HIS A  74       9.848  14.824 -20.132  4.00  1.00            
ATOM    548  NE2 HIS A  74      10.364  15.473 -23.772  4.00  1.00            
ATOM    549  CD2 HIS A  74       9.937  15.867 -22.516  4.00  1.00            
ATOM    550  CE1 HIS A  74      10.805  14.239 -23.599  4.00  1.00            
ATOM    551    C HIS A  74      12.209  14.403 -19.625  4.00  1.00            
ATOM    552    O HIS A  74      12.739  14.472 -20.733  4.00  1.00            
ATOM    553    N ASN A  75      12.670  13.609 -18.642  4.00  1.00            
ATOM    554   CA ASN A  75      13.635  12.592 -18.899  4.00  1.00            
ATOM    555   CB ASN A  75      15.025  12.825 -18.268  4.00  1.00            
ATOM    556   CG ASN A  75      14.936  12.679 -16.762  4.00  1.00            
ATOM    557  OD1 ASN A  75      15.614  11.840 -16.169  4.00  1.00            
ATOM    558  ND2 ASN A  75      14.079  13.513 -16.116  4.00  1.00            
ATOM    559    C ASN A  75      12.989  11.393 -18.283  4.00  1.00            
ATOM    560    O ASN A  75      12.530  11.448 -17.142  4.00  1.00            
ATOM    561    N GLY A  76      12.882  10.272 -19.016  4.00  1.00            
ATOM    562   CA GLY A  76      12.149   9.223 -18.381  4.00  1.00            
ATOM    563    C GLY A  76      13.040   8.048 -18.206  4.00  1.00            
ATOM    564    O GLY A  76      13.527   7.455 -19.167  4.00  1.00            
ATOM    565    N THR A  77      13.267   7.707 -16.929  4.00  1.00            
ATOM    566   CA THR A  77      13.953   6.527 -16.515  4.00  1.00            
ATOM    567   CB THR A  77      15.251   6.792 -15.801  4.00  1.00            
ATOM    568  OG1 THR A  77      16.127   7.542 -16.631  4.00  1.00            
ATOM    569  CG2 THR A  77      15.898   5.442 -15.444  4.00  1.00            
ATOM    570    C THR A  77      12.988   5.984 -15.505  4.00  1.00            
ATOM    571    O THR A  77      12.326   6.761 -14.819  4.00  1.00            
ATOM    572    N GLU A  78      12.848   4.654 -15.383  4.00  1.00            
ATOM    573   CA GLU A  78      11.828   4.155 -14.500  4.00  1.00            
ATOM    574   CB GLU A  78      11.275   2.786 -14.930  4.00  1.00            
ATOM    575   CG GLU A  78      10.502   2.832 -16.251  4.00  1.00            
ATOM    576   CD GLU A  78      10.069   1.415 -16.594  4.00  1.00            
ATOM    577  OE1 GLU A  78      10.164   0.537 -15.697  4.00  1.00            
ATOM    578  OE2 GLU A  78       9.628   1.194 -17.755  4.00  1.00            
ATOM    579    C GLU A  78      12.337   4.010 -13.103  4.00  1.00            
ATOM    580    O GLU A  78      13.537   3.888 -12.864  4.00  1.00            
ATOM    581    N LEU A  79      11.395   4.040 -12.137  4.00  1.00            
ATOM    582   CA LEU A  79      11.716   3.880 -10.751  4.00  1.00            
ATOM    583   CB LEU A  79      11.351   5.101  -9.886  4.00  1.00            
ATOM    584   CG LEU A  79      12.099   6.386 -10.286  4.00  1.00            
ATOM    585  CD1 LEU A  79      11.697   6.825 -11.700  4.00  1.00            
ATOM    586  CD2 LEU A  79      11.928   7.500  -9.238  4.00  1.00            
ATOM    587    C LEU A  79      10.910   2.737 -10.242  4.00  1.00            
ATOM    588    O LEU A  79       9.707   2.661 -10.481  4.00  1.00            
ATOM    589    N THR A  80      11.559   1.804  -9.522  4.00  1.00            
ATOM    590   CA THR A  80      10.803   0.698  -9.023  4.00  1.00            
ATOM    591   CB THR A  80      11.255  -0.611  -9.614  4.00  1.00            
ATOM    592  OG1 THR A  80      10.360  -1.661  -9.280  4.00  1.00            
ATOM    593  CG2 THR A  80      12.678  -0.918  -9.119  4.00  1.00            
ATOM    594    C THR A  80      10.968   0.644  -7.543  4.00  1.00            
ATOM    595    O THR A  80      12.073   0.728  -7.011  4.00  1.00            
ATOM    596    N LEU A  81       9.831   0.513  -6.843  4.00  1.00            
ATOM    597   CA LEU A  81       9.806   0.437  -5.416  4.00  1.00            
ATOM    598   CB LEU A  81       8.920   1.526  -4.790  4.00  1.00            
ATOM    599   CG LEU A  81       9.478   2.953  -4.916  4.00  1.00            
ATOM    600  CD1 LEU A  81       9.829   3.293  -6.370  4.00  1.00            
ATOM    601  CD2 LEU A  81       8.497   3.970  -4.307  4.00  1.00            
ATOM    602    C LEU A  81       9.156  -0.860  -5.128  4.00  1.00            
ATOM    603    O LEU A  81       8.250  -1.284  -5.841  4.00  1.00            
ATOM    604    N ARG A  82       9.631  -1.555  -4.090  4.00  1.00            
ATOM    605   CA ARG A  82       8.972  -2.775  -3.795  4.00  1.00            
ATOM    606   CB ARG A  82       9.944  -3.968  -3.748  4.00  1.00            
ATOM    607   CG ARG A  82       9.355  -5.255  -3.174  4.00  1.00            
ATOM    608   CD ARG A  82      10.133  -5.725  -1.944  4.00  1.00            
ATOM    609   NE ARG A  82       9.461  -6.934  -1.396  4.00  1.00            
ATOM    610   CZ ARG A  82       9.707  -8.174  -1.911  4.00  1.00            
ATOM    611  NH1 ARG A  82      10.455  -8.319  -3.042  4.00  1.00            
ATOM    612  NH2 ARG A  82       9.190  -9.272  -1.285  4.00  1.00            
ATOM    613    C ARG A  82       8.355  -2.604  -2.448  4.00  1.00            
ATOM    614    O ARG A  82       8.970  -2.880  -1.418  4.00  1.00            
ATOM    615    N TYR A  83       7.100  -2.131  -2.449  4.00  1.00            
ATOM    616   CA TYR A  83       6.291  -1.949  -1.283  4.00  1.00            
ATOM    617   CB TYR A  83       5.078  -1.057  -1.605  4.00  1.00            
ATOM    618   CG TYR A  83       4.196  -0.839  -0.424  4.00  1.00            
ATOM    619  CD1 TYR A  83       4.442   0.174   0.471  4.00  1.00            
ATOM    620  CD2 TYR A  83       3.106  -1.655  -0.221  4.00  1.00            
ATOM    621  CE1 TYR A  83       3.611   0.373   1.547  4.00  1.00            
ATOM    622  CE2 TYR A  83       2.274  -1.457   0.853  4.00  1.00            
ATOM    623   CZ TYR A  83       2.524  -0.443   1.739  4.00  1.00            
ATOM    624   OH TYR A  83       1.670  -0.239   2.844  4.00  1.00            
ATOM    625    C TYR A  83       5.826  -3.333  -0.968  4.00  1.00            
ATOM    626    O TYR A  83       5.677  -4.159  -1.868  4.00  1.00            
ATOM    627    N SER A  84       5.616  -3.634   0.322  3.00  1.00            
ATOM    628   CA SER A  84       5.260  -4.966   0.709  3.00  1.00            
ATOM    629   CB SER A  84       4.917  -5.079   2.207  3.00  1.00            
ATOM    630   OG SER A  84       3.806  -4.252   2.513  3.00  1.00            
ATOM    631    C SER A  84       4.039  -5.393  -0.055  3.00  1.00            
ATOM    632    O SER A  84       3.951  -6.538  -0.492  3.00  1.00            
ATOM    633    N THR A  85       3.067  -4.485  -0.265  3.00  1.00            
ATOM    634   CA THR A  85       1.867  -4.921  -0.925  3.00  1.00            
ATOM    635   CB THR A  85       0.778  -3.883  -0.989  3.00  1.00            
ATOM    636  OG1 THR A  85       0.427  -3.465   0.320  3.00  1.00            
ATOM    637  CG2 THR A  85      -0.447  -4.510  -1.683  3.00  1.00            
ATOM    638    C THR A  85       2.161  -5.380  -2.312  3.00  1.00            
ATOM    639    O THR A  85       1.764  -6.476  -2.704  3.00  1.00            
ATOM    640    N GLY A  86       2.903  -4.573  -3.086  4.00  1.00            
ATOM    641   CA GLY A  86       3.149  -4.938  -4.447  4.00  1.00            
ATOM    642    C GLY A  86       4.137  -3.950  -4.958  4.00  1.00            
ATOM    643    O GLY A  86       4.984  -3.467  -4.207  4.00  1.00            
ATOM    644    N THR A  87       4.040  -3.608  -6.256  4.00  1.00            
ATOM    645   CA THR A  87       5.030  -2.740  -6.810  4.00  1.00            
ATOM    646   CB THR A  87       5.500  -3.141  -8.180  4.00  1.00            
ATOM    647  OG1 THR A  87       6.606  -2.336  -8.570  4.00  1.00            
ATOM    648  CG2 THR A  87       4.337  -2.954  -9.172  4.00  1.00            
ATOM    649    C THR A  87       4.500  -1.366  -6.969  4.00  1.00            
ATOM    650    O THR A  87       3.312  -1.140  -7.192  4.00  1.00            
ATOM    651    N VAL A  88       5.423  -0.404  -6.812  4.00  1.00            
ATOM    652   CA VAL A  88       5.164   0.979  -7.048  4.00  1.00            
ATOM    653   CB VAL A  88       5.447   1.822  -5.845  4.00  1.00            
ATOM    654  CG1 VAL A  88       5.245   3.302  -6.208  4.00  1.00            
ATOM    655  CG2 VAL A  88       4.552   1.319  -4.697  4.00  1.00            
ATOM    656    C VAL A  88       6.153   1.325  -8.133  4.00  1.00            
ATOM    657    O VAL A  88       7.327   0.970  -8.030  4.00  1.00            
ATOM    658    N SER A  89       5.715   2.010  -9.213  4.00  1.00            
ATOM    659   CA SER A  89       6.607   2.301 -10.308  4.00  1.00            
ATOM    660   CB SER A  89       6.198   1.642 -11.635  4.00  1.00            
ATOM    661   OG SER A  89       6.281   0.230 -11.526  4.00  1.00            
ATOM    662    C SER A  89       6.561   3.782 -10.546  4.00  1.00            
ATOM    663    O SER A  89       5.800   4.493  -9.891  4.00  1.00            
ATOM    664    N GLY A  90       7.400   4.305 -11.472  4.00  1.00            
ATOM    665   CA GLY A  90       7.333   5.722 -11.688  4.00  1.00            
ATOM    666    C GLY A  90       8.227   6.164 -12.807  4.00  1.00            
ATOM    667    O GLY A  90       8.979   5.374 -13.372  4.00  1.00            
ATOM    668    N PHE A  91       8.140   7.472 -13.151  4.00  1.00            
ATOM    669   CA PHE A  91       8.966   8.098 -14.148  4.00  1.00            
ATOM    670   CB PHE A  91       8.207   8.687 -15.351  4.00  1.00            
ATOM    671   CG PHE A  91       7.820   7.553 -16.240  4.00  1.00            
ATOM    672  CD1 PHE A  91       8.709   7.093 -17.186  4.00  1.00            
ATOM    673  CD2 PHE A  91       6.594   6.939 -16.131  4.00  1.00            
ATOM    674  CE1 PHE A  91       8.381   6.050 -18.016  4.00  1.00            
ATOM    675  CE2 PHE A  91       6.261   5.894 -16.962  4.00  1.00            
ATOM    676   CZ PHE A  91       7.153   5.448 -17.908  4.00  1.00            
ATOM    677    C PHE A  91       9.720   9.219 -13.476  4.00  1.00            
ATOM    678    O PHE A  91       9.273   9.753 -12.462  4.00  1.00            
ATOM    679    N LEU A  92      10.910   9.585 -14.012  4.00  1.00            
ATOM    680   CA LEU A  92      11.787  10.549 -13.391  4.00  1.00            
ATOM    681   CB LEU A  92      13.154  10.640 -14.092  4.00  1.00            
ATOM    682   CG LEU A  92      14.000   9.364 -13.938  4.00  1.00            
ATOM    683  CD1 LEU A  92      15.360   9.504 -14.642  4.00  1.00            
ATOM    684  CD2 LEU A  92      14.142   8.971 -12.458  4.00  1.00            
ATOM    685    C LEU A  92      11.220  11.958 -13.305  4.00  1.00            
ATOM    686    O LEU A  92      11.146  12.510 -12.208  4.00  1.00            
ATOM    687    N SER A  93      10.789  12.582 -14.428  4.00  1.00            
ATOM    688   CA SER A  93      10.262  13.939 -14.415  4.00  1.00            
ATOM    689   CB SER A  93       9.046  14.130 -13.488  4.00  1.00            
ATOM    690   OG SER A  93       7.936  13.393 -13.984  4.00  1.00            
ATOM    691    C SER A  93      11.337  14.944 -14.068  4.00  1.00            
ATOM    692    O SER A  93      12.493  14.585 -13.859  4.00  1.00            
ATOM    693    N GLN A  94      10.973  16.254 -14.122  4.00  1.00            
ATOM    694   CA GLN A  94      11.758  17.396 -13.689  4.00  1.00            
ATOM    695   CB GLN A  94      12.958  17.764 -14.573  4.00  1.00            
ATOM    696   CG GLN A  94      13.698  18.983 -14.008  4.00  1.00            
ATOM    697   CD GLN A  94      14.940  19.255 -14.837  4.00  1.00            
ATOM    698  OE1 GLN A  94      15.752  18.361 -15.073  4.00  1.00            
ATOM    699  NE2 GLN A  94      15.101  20.530 -15.281  4.00  1.00            
ATOM    700    C GLN A  94      10.805  18.544 -13.740  4.00  1.00            
ATOM    701    O GLN A  94      10.254  18.851 -14.795  4.00  1.00            
ATOM    702    N ASP A  95      10.562  19.202 -12.591  4.00  1.00            
ATOM    703   CA ASP A  95       9.635  20.297 -12.581  4.00  1.00            
ATOM    704   CB ASP A  95       8.197  19.889 -12.225  4.00  1.00            
ATOM    705   CG ASP A  95       7.575  19.291 -13.470  4.00  1.00            
ATOM    706  OD1 ASP A  95       7.481  20.050 -14.471  4.00  1.00            
ATOM    707  OD2 ASP A  95       7.177  18.095 -13.437  4.00  1.00            
ATOM    708    C ASP A  95      10.080  21.276 -11.542  4.00  1.00            
ATOM    709    O ASP A  95      11.178  21.169 -11.004  4.00  1.00            
ATOM    710    N ILE A  96       9.227  22.284 -11.261  4.00  1.00            
ATOM    711   CA ILE A  96       9.513  23.255 -10.245  4.00  1.00            
ATOM    712   CB ILE A  96       9.309  24.682 -10.674  4.00  1.00            
ATOM    713  CG1 ILE A  96       7.836  24.941 -11.037  4.00  1.00            
ATOM    714  CG2 ILE A  96      10.285  24.970 -11.825  4.00  1.00            
ATOM    715  CD1 ILE A  96       7.360  24.156 -12.257  4.00  1.00            
ATOM    716    C ILE A  96       8.534  22.985  -9.144  4.00  1.00            
ATOM    717    O ILE A  96       7.349  22.778  -9.401  4.00  1.00            
ATOM    718    N ILE A  97       9.005  22.959  -7.881  4.00  1.00            
ATOM    719   CA ILE A  97       8.097  22.650  -6.819  4.00  1.00            
ATOM    720   CB ILE A  97       8.427  21.377  -6.082  4.00  1.00            
ATOM    721  CG1 ILE A  97       9.785  21.441  -5.350  4.00  1.00            
ATOM    722  CG2 ILE A  97       8.332  20.239  -7.109  4.00  1.00            
ATOM    723  CD1 ILE A  97       9.770  22.221  -4.034  4.00  1.00            
ATOM    724    C ILE A  97       8.048  23.755  -5.855  4.00  1.00            
ATOM    725    O ILE A  97       9.045  24.418  -5.575  4.00  1.00            
ATOM    726    N THR A  98       6.839  23.987  -5.331  4.00  1.00            
ATOM    727   CA THR A  98       6.745  25.029  -4.384  4.00  1.00            
ATOM    728   CB THR A  98       5.815  26.134  -4.794  4.00  1.00            
ATOM    729  OG1 THR A  98       5.909  27.213  -3.876  4.00  1.00            
ATOM    730  CG2 THR A  98       4.372  25.597  -4.844  4.00  1.00            
ATOM    731    C THR A  98       6.242  24.477  -3.101  4.00  1.00            
ATOM    732    O THR A  98       5.269  23.727  -3.049  4.00  1.00            
ATOM    733    N VAL A  99       6.946  24.841  -2.023  4.00  1.00            
ATOM    734   CA VAL A  99       6.539  24.542  -0.691  4.00  1.00            
ATOM    735   CB VAL A  99       7.644  23.985   0.164  4.00  1.00            
ATOM    736  CG1 VAL A  99       7.134  23.817   1.606  4.00  1.00            
ATOM    737  CG2 VAL A  99       8.131  22.670  -0.469  4.00  1.00            
ATOM    738    C VAL A  99       6.222  25.923  -0.218  4.00  1.00            
ATOM    739    O VAL A  99       6.513  26.876  -0.941  4.00  1.00            
ATOM    740    N GLY A 100       5.590  26.092   0.957  3.00  1.00            
ATOM    741   CA GLY A 100       5.217  27.426   1.338  3.00  1.00            
ATOM    742    C GLY A 100       6.428  28.301   1.389  3.00  1.00            
ATOM    743    O GLY A 100       7.207  28.249   2.336  3.00  1.00            
ATOM    744    N GLY A 101       6.602  29.153   0.359  3.00  1.00            
ATOM    745   CA GLY A 101       7.654  30.127   0.369  3.00  1.00            
ATOM    746    C GLY A 101       8.905  29.626  -0.273  3.00  1.00            
ATOM    747    O GLY A 101       9.834  30.404  -0.490  3.00  1.00            
ATOM    748    N ILE A 102       8.994  28.326  -0.601  4.00  1.00            
ATOM    749   CA ILE A 102      10.231  27.904  -1.193  4.00  1.00            
ATOM    750   CB ILE A 102      10.974  26.913  -0.336  4.00  1.00            
ATOM    751  CG1 ILE A 102      12.420  26.738  -0.825  4.00  1.00            
ATOM    752  CG2 ILE A 102      10.159  25.611  -0.274  4.00  1.00            
ATOM    753  CD1 ILE A 102      13.327  26.071   0.209  4.00  1.00            
ATOM    754    C ILE A 102       9.925  27.291  -2.516  4.00  1.00            
ATOM    755    O ILE A 102       9.045  26.441  -2.639  4.00  1.00            
ATOM    756    N THR A 103      10.647  27.741  -3.557  4.00  1.00            
ATOM    757   CA THR A 103      10.439  27.204  -4.862  4.00  1.00            
ATOM    758   CB THR A 103      10.242  28.236  -5.926  4.00  1.00            
ATOM    759  OG1 THR A 103       9.102  29.027  -5.622  4.00  1.00            
ATOM    760  CG2 THR A 103      10.042  27.522  -7.274  4.00  1.00            
ATOM    761    C THR A 103      11.670  26.441  -5.187  4.00  1.00            
ATOM    762    O THR A 103      12.777  26.849  -4.838  4.00  1.00            
ATOM    763    N VAL A 104      11.501  25.290  -5.850  4.00  1.00            
ATOM    764   CA VAL A 104      12.673  24.521  -6.092  4.00  1.00            
ATOM    765   CB VAL A 104      12.848  23.455  -5.038  4.00  1.00            
ATOM    766  CG1 VAL A 104      14.112  22.620  -5.316  4.00  1.00            
ATOM    767  CG2 VAL A 104      12.861  24.151  -3.666  4.00  1.00            
ATOM    768    C VAL A 104      12.548  23.857  -7.435  4.00  1.00            
ATOM    769    O VAL A 104      11.468  23.804  -8.019  4.00  1.00            
ATOM    770    N THR A 105      13.682  23.371  -7.995  4.00  1.00            
ATOM    771   CA THR A 105      13.657  22.632  -9.223  4.00  1.00            
ATOM    772   CB THR A 105      14.827  22.924 -10.114  4.00  1.00            
ATOM    773  OG1 THR A 105      14.862  24.306 -10.439  4.00  1.00            
ATOM    774  CG2 THR A 105      14.698  22.080 -11.396  4.00  1.00            
ATOM    775    C THR A 105      13.770  21.209  -8.773  4.00  1.00            
ATOM    776    O THR A 105      14.744  20.844  -8.116  4.00  1.00            
ATOM    777    N GLN A 106      12.771  20.363  -9.096  4.00  1.00            
ATOM    778   CA GLN A 106      12.814  19.039  -8.548  4.00  1.00            
ATOM    779   CB GLN A 106      11.559  18.591  -7.790  4.00  1.00            
ATOM    780   CG GLN A 106      11.362  19.154  -6.389  4.00  1.00            
ATOM    781   CD GLN A 106      10.200  18.350  -5.827  4.00  1.00            
ATOM    782  OE1 GLN A 106       9.651  17.486  -6.510  4.00  1.00            
ATOM    783  NE2 GLN A 106       9.813  18.629  -4.554  4.00  1.00            
ATOM    784    C GLN A 106      12.930  17.994  -9.580  4.00  1.00            
ATOM    785    O GLN A 106      12.446  18.113 -10.704  4.00  1.00            
ATOM    786    N MET A 107      13.627  16.922  -9.175  4.00  1.00            
ATOM    787   CA MET A 107      13.798  15.774  -9.989  4.00  1.00            
ATOM    788   CB MET A 107      14.890  14.865  -9.417  4.00  1.00            
ATOM    789   CG MET A 107      14.872  14.696  -7.891  4.00  1.00            
ATOM    790   SD MET A 107      13.682  13.507  -7.205  4.00  1.00            
ATOM    791   CE MET A 107      13.669  14.233  -5.537  4.00  1.00            
ATOM    792    C MET A 107      12.521  15.000 -10.223  4.00  1.00            
ATOM    793    O MET A 107      12.164  14.760 -11.371  4.00  1.00            
ATOM    794    N PHE A 108      11.786  14.603  -9.159  4.00  1.00            
ATOM    795   CA PHE A 108      10.513  13.931  -9.293  4.00  1.00            
ATOM    796   CB PHE A 108       9.616  14.453 -10.433  4.00  1.00            
ATOM    797   CG PHE A 108       9.123  15.806 -10.056  4.00  1.00            
ATOM    798  CD1 PHE A 108       7.980  15.933  -9.301  4.00  1.00            
ATOM    799  CD2 PHE A 108       9.795  16.940 -10.446  4.00  1.00            
ATOM    800  CE1 PHE A 108       7.512  17.173  -8.945  4.00  1.00            
ATOM    801  CE2 PHE A 108       9.331  18.185 -10.092  4.00  1.00            
ATOM    802   CZ PHE A 108       8.185  18.303  -9.343  4.00  1.00            
ATOM    803    C PHE A 108      10.569  12.460  -9.424  4.00  1.00            
ATOM    804    O PHE A 108      11.612  11.837  -9.618  4.00  1.00            
ATOM    805    N GLY A 109       9.353  11.901  -9.279  4.00  1.00            
ATOM    806   CA GLY A 109       9.029  10.528  -9.445  4.00  1.00            
ATOM    807    C GLY A 109       7.538  10.528  -9.677  4.00  1.00            
ATOM    808    O GLY A 109       6.764  10.671  -8.732  4.00  1.00            
ATOM    809    N GLU A 110       7.089  10.372 -10.945  4.00  1.00            
ATOM    810   CA GLU A 110       5.673  10.361 -11.223  4.00  1.00            
ATOM    811   CB GLU A 110       5.289  10.979 -12.579  4.00  1.00            
ATOM    812   CG GLU A 110       5.491  12.495 -12.620  4.00  1.00            
ATOM    813   CD GLU A 110       4.989  13.025 -13.955  4.00  1.00            
ATOM    814  OE1 GLU A 110       4.482  12.206 -14.768  4.00  1.00            
ATOM    815  OE2 GLU A 110       5.104  14.260 -14.177  4.00  1.00            
ATOM    816    C GLU A 110       5.275   8.903 -11.229  4.00  1.00            
ATOM    817    O GLU A 110       5.953   8.084 -11.841  4.00  1.00            
ATOM    818    N VAL A 111       4.169   8.533 -10.539  4.00  1.00            
ATOM    819   CA VAL A 111       3.756   7.159 -10.393  4.00  1.00            
ATOM    820   CB VAL A 111       3.196   6.798  -9.048  4.00  1.00            
ATOM    821  CG1 VAL A 111       4.296   6.982  -7.993  4.00  1.00            
ATOM    822  CG2 VAL A 111       1.934   7.620  -8.779  4.00  1.00            
ATOM    823    C VAL A 111       2.713   6.824 -11.404  4.00  1.00            
ATOM    824    O VAL A 111       1.772   7.578 -11.649  4.00  1.00            
ATOM    825    N THR A 112       2.911   5.655 -12.041  4.00  1.00            
ATOM    826   CA THR A 112       2.005   5.046 -12.962  4.00  1.00            
ATOM    827   CB THR A 112       2.705   4.432 -14.150  4.00  1.00            
ATOM    828  OG1 THR A 112       3.720   3.526 -13.738  4.00  1.00            
ATOM    829  CG2 THR A 112       3.323   5.569 -14.981  4.00  1.00            
ATOM    830    C THR A 112       1.299   4.002 -12.124  4.00  1.00            
ATOM    831    O THR A 112       0.409   4.340 -11.346  4.00  1.00            
ATOM    832    N GLU A 113       1.687   2.715 -12.247  4.00  1.00            
ATOM    833   CA GLU A 113       1.086   1.620 -11.527  4.00  1.00            
ATOM    834   CB GLU A 113       1.487   0.253 -12.114  4.00  1.00            
ATOM    835   CG GLU A 113       0.879  -0.954 -11.398  4.00  1.00            
ATOM    836   CD GLU A 113       1.358  -2.203 -12.129  4.00  1.00            
ATOM    837  OE1 GLU A 113       1.951  -2.051 -13.230  4.00  1.00            
ATOM    838  OE2 GLU A 113       1.138  -3.324 -11.599  4.00  1.00            
ATOM    839    C GLU A 113       1.477   1.640 -10.081  4.00  1.00            
ATOM    840    O GLU A 113       2.560   2.095  -9.706  4.00  1.00            
ATOM    841    N MET A 114       0.549   1.152  -9.220  1.00  1.00            
ATOM    842   CA MET A 114       0.760   1.046  -7.791  1.00  1.00            
ATOM    843   CB MET A 114       0.350   2.317  -7.049  1.00  1.00            
ATOM    844   CG MET A 114       1.129   3.552  -7.511  1.00  1.00            
ATOM    845   SD MET A 114       0.546   5.120  -6.797  1.00  1.00            
ATOM    846   CE MET A 114       1.293   4.799  -5.173  1.00  1.00            
ATOM    847    C MET A 114      -0.114  -0.105  -7.365  1.00  1.00            
ATOM    848    O MET A 114      -0.894  -0.620  -8.170  1.00  1.00            
ATOM    849    N PRO A 115       0.011  -0.575  -6.156  1.00  1.00            
ATOM    850   CA PRO A 115      -0.809  -1.664  -5.673  1.00  1.00            
ATOM    851   CD PRO A 115       1.244  -0.421  -5.408  1.00  1.00            
ATOM    852   CB PRO A 115      -0.182  -2.061  -4.332  1.00  1.00            
ATOM    853   CG PRO A 115       1.287  -1.623  -4.449  1.00  1.00            
ATOM    854    C PRO A 115      -2.290  -1.563  -5.585  1.00  1.00            
ATOM    855    O PRO A 115      -2.959  -2.173  -6.414  1.00  1.00            
ATOM    856    N ALA A 116      -2.807  -0.783  -4.610  2.00  1.00            
ATOM    857   CA ALA A 116      -4.212  -0.658  -4.365  2.00  1.00            
ATOM    858   CB ALA A 116      -5.033  -1.917  -4.654  2.00  1.00            
ATOM    859    C ALA A 116      -4.380  -0.392  -2.910  2.00  1.00            
ATOM    860    O ALA A 116      -4.641   0.727  -2.474  2.00  1.00            
ATOM    861    N LEU A 117      -4.214  -1.460  -2.093  2.00  1.00            
ATOM    862   CA LEU A 117      -4.615  -1.441  -0.717  2.00  1.00            
ATOM    863   CB LEU A 117      -4.267  -2.732   0.044  2.00  1.00            
ATOM    864   CG LEU A 117      -5.030  -3.985  -0.440  2.00  1.00            
ATOM    865  CD1 LEU A 117      -4.658  -4.337  -1.889  2.00  1.00            
ATOM    866  CD2 LEU A 117      -4.827  -5.156   0.529  2.00  1.00            
ATOM    867    C LEU A 117      -4.073  -0.286   0.083  2.00  1.00            
ATOM    868    O LEU A 117      -4.864   0.572   0.480  2.00  1.00            
ATOM    869    N PRO A 118      -2.803  -0.173   0.316  2.00  1.00            
ATOM    870   CA PRO A 118      -2.281   0.909   1.108  2.00  1.00            
ATOM    871   CD PRO A 118      -1.808  -0.731  -0.578  2.00  1.00            
ATOM    872   CB PRO A 118      -0.770   0.690   1.103  2.00  1.00            
ATOM    873   CG PRO A 118      -0.528   0.076  -0.287  2.00  1.00            
ATOM    874    C PRO A 118      -2.612   2.281   0.583  2.00  1.00            
ATOM    875    O PRO A 118      -3.058   3.135   1.347  2.00  1.00            
ATOM    876    N PHE A 119      -2.378   2.500  -0.719  2.00  1.00            
ATOM    877   CA PHE A 119      -2.447   3.779  -1.366  2.00  1.00            
ATOM    878   CB PHE A 119      -1.815   3.734  -2.767  2.00  1.00            
ATOM    879   CG PHE A 119      -1.393   5.109  -3.151  2.00  1.00            
ATOM    880  CD1 PHE A 119      -0.166   5.561  -2.725  2.00  1.00            
ATOM    881  CD2 PHE A 119      -2.190   5.941  -3.900  2.00  1.00            
ATOM    882  CE1 PHE A 119       0.276   6.820  -3.046  2.00  1.00            
ATOM    883  CE2 PHE A 119      -1.738   7.200  -4.217  2.00  1.00            
ATOM    884   CZ PHE A 119      -0.515   7.644  -3.797  2.00  1.00            
ATOM    885    C PHE A 119      -3.842   4.317  -1.512  2.00  1.00            
ATOM    886    O PHE A 119      -4.078   5.511  -1.312  2.00  1.00            
ATOM    887    N MET A 120      -4.808   3.445  -1.854  3.00  1.00            
ATOM    888   CA MET A 120      -6.147   3.881  -2.125  3.00  1.00            
ATOM    889   CB MET A 120      -7.094   2.700  -2.404  3.00  1.00            
ATOM    890   CG MET A 120      -7.253   1.736  -1.222  3.00  1.00            
ATOM    891   SD MET A 120      -7.966   0.110  -1.628  3.00  1.00            
ATOM    892   CE MET A 120      -9.581   0.737  -2.171  3.00  1.00            
ATOM    893    C MET A 120      -6.614   4.578  -0.895  3.00  1.00            
ATOM    894    O MET A 120      -7.276   5.614  -0.951  3.00  1.00            
ATOM    895    N LEU A 121      -6.210   4.032   0.255  3.00  1.00            
ATOM    896   CA LEU A 121      -6.567   4.529   1.546  3.00  1.00            
ATOM    897   CB LEU A 121      -6.020   3.638   2.673  3.00  1.00            
ATOM    898   CG LEU A 121      -6.385   4.134   4.084  3.00  1.00            
ATOM    899  CD1 LEU A 121      -7.903   4.111   4.315  3.00  1.00            
ATOM    900  CD2 LEU A 121      -5.613   3.357   5.162  3.00  1.00            
ATOM    901    C LEU A 121      -6.038   5.908   1.772  3.00  1.00            
ATOM    902    O LEU A 121      -6.702   6.728   2.403  3.00  1.00            
ATOM    903    N ALA A 122      -4.834   6.212   1.261  1.00  1.00            
ATOM    904   CA ALA A 122      -4.204   7.455   1.603  1.00  1.00            
ATOM    905   CB ALA A 122      -2.862   7.687   0.885  1.00  1.00            
ATOM    906    C ALA A 122      -5.061   8.640   1.337  1.00  1.00            
ATOM    907    O ALA A 122      -5.643   8.794   0.266  1.00  1.00            
ATOM    908    N GLU A 123      -5.183   9.486   2.379  1.00  1.00            
ATOM    909   CA GLU A 123      -5.801  10.766   2.253  1.00  1.00            
ATOM    910   CB GLU A 123      -6.004  11.529   3.575  1.00  1.00            
ATOM    911   CG GLU A 123      -7.321  11.213   4.285  1.00  1.00            
ATOM    912   CD GLU A 123      -8.401  12.020   3.568  1.00  1.00            
ATOM    913  OE1 GLU A 123      -8.369  12.057   2.309  1.00  1.00            
ATOM    914  OE2 GLU A 123      -9.270  12.612   4.262  1.00  1.00            
ATOM    915    C GLU A 123      -4.823  11.558   1.430  1.00  1.00            
ATOM    916    O GLU A 123      -5.216  12.451   0.680  1.00  1.00            
ATOM    917    N PHE A 124      -3.507  11.233   1.533  1.00  1.00            
ATOM    918   CA PHE A 124      -2.541  12.092   0.897  1.00  1.00            
ATOM    919   CB PHE A 124      -1.310  12.429   1.766  1.00  1.00            
ATOM    920   CG PHE A 124      -0.264  11.373   1.679  1.00  1.00            
ATOM    921  CD1 PHE A 124      -0.337  10.190   2.378  1.00  1.00            
ATOM    922  CD2 PHE A 124       0.823  11.601   0.866  1.00  1.00            
ATOM    923  CE1 PHE A 124       0.669   9.257   2.253  1.00  1.00            
ATOM    924  CE2 PHE A 124       1.826  10.674   0.742  1.00  1.00            
ATOM    925   CZ PHE A 124       1.749   9.494   1.439  1.00  1.00            
ATOM    926    C PHE A 124      -2.071  11.573  -0.431  1.00  1.00            
ATOM    927    O PHE A 124      -1.787  10.389  -0.605  1.00  1.00            
ATOM    928    N ASP A 125      -1.990  12.508  -1.405  1.00  1.00            
ATOM    929   CA ASP A 125      -1.680  12.248  -2.784  1.00  1.00            
ATOM    930   CB ASP A 125      -1.889  13.491  -3.661  1.00  1.00            
ATOM    931   CG ASP A 125      -3.377  13.822  -3.662  1.00  1.00            
ATOM    932  OD1 ASP A 125      -4.183  12.955  -3.229  1.00  1.00            
ATOM    933  OD2 ASP A 125      -3.729  14.954  -4.093  1.00  1.00            
ATOM    934    C ASP A 125      -0.290  11.759  -3.063  1.00  1.00            
ATOM    935    O ASP A 125      -0.124  10.691  -3.651  1.00  1.00            
ATOM    936    N GLY A 126       0.751  12.495  -2.625  4.00  1.00            
ATOM    937   CA GLY A 126       2.075  12.120  -3.048  4.00  1.00            
ATOM    938    C GLY A 126       2.984  12.193  -1.870  4.00  1.00            
ATOM    939    O GLY A 126       2.645  12.766  -0.837  4.00  1.00            
ATOM    940    N VAL A 127       4.195  11.613  -2.001  4.00  1.00            
ATOM    941   CA VAL A 127       5.085  11.620  -0.881  4.00  1.00            
ATOM    942   CB VAL A 127       5.550  10.253  -0.454  4.00  1.00            
ATOM    943  CG1 VAL A 127       6.527  10.421   0.724  4.00  1.00            
ATOM    944  CG2 VAL A 127       4.327   9.379  -0.122  4.00  1.00            
ATOM    945    C VAL A 127       6.323  12.395  -1.203  4.00  1.00            
ATOM    946    O VAL A 127       6.861  12.278  -2.301  4.00  1.00            
ATOM    947    N VAL A 128       6.801  13.218  -0.241  4.00  1.00            
ATOM    948   CA VAL A 128       8.030  13.939  -0.436  4.00  1.00            
ATOM    949   CB VAL A 128       7.908  15.432  -0.389  4.00  1.00            
ATOM    950  CG1 VAL A 128       7.523  15.869   1.033  4.00  1.00            
ATOM    951  CG2 VAL A 128       9.229  16.036  -0.896  4.00  1.00            
ATOM    952    C VAL A 128       8.958  13.516   0.639  4.00  1.00            
ATOM    953    O VAL A 128       8.577  13.399   1.804  4.00  1.00            
ATOM    954    N GLY A 129      10.223  13.279   0.268  4.00  1.00            
ATOM    955   CA GLY A 129      11.114  12.779   1.258  4.00  1.00            
ATOM    956    C GLY A 129      12.026  13.871   1.710  4.00  1.00            
ATOM    957    O GLY A 129      12.353  14.786   0.954  4.00  1.00            
ATOM    958    N MET A 130      12.425  13.792   2.997  1.00  1.00            
ATOM    959   CA MET A 130      13.395  14.661   3.591  1.00  1.00            
ATOM    960   CB MET A 130      12.813  15.642   4.625  1.00  1.00            
ATOM    961   CG MET A 130      11.919  16.713   3.987  1.00  1.00            
ATOM    962   SD MET A 130      11.451  18.078   5.093  1.00  1.00            
ATOM    963   CE MET A 130      13.116  18.804   5.156  1.00  1.00            
ATOM    964    C MET A 130      14.379  13.750   4.252  1.00  1.00            
ATOM    965    O MET A 130      14.314  13.493   5.453  1.00  1.00            
ATOM    966    N GLY A 131      15.335  13.253   3.443  1.00  1.00            
ATOM    967   CA GLY A 131      16.356  12.341   3.860  1.00  1.00            
ATOM    968    C GLY A 131      17.560  12.788   3.107  1.00  1.00            
ATOM    969    O GLY A 131      17.640  13.939   2.679  1.00  1.00            
ATOM    970    N PHE A 132      18.531  11.885   2.907  1.00  1.00            
ATOM    971   CA PHE A 132      19.728  12.320   2.258  1.00  1.00            
ATOM    972   CB PHE A 132      20.984  12.060   3.117  1.00  1.00            
ATOM    973   CG PHE A 132      22.078  12.997   2.723  1.00  1.00            
ATOM    974  CD1 PHE A 132      22.995  12.680   1.750  1.00  1.00            
ATOM    975  CD2 PHE A 132      22.189  14.215   3.358  1.00  1.00            
ATOM    976  CE1 PHE A 132      23.994  13.561   1.409  1.00  1.00            
ATOM    977  CE2 PHE A 132      23.184  15.103   3.026  1.00  1.00            
ATOM    978   CZ PHE A 132      24.087  14.776   2.046  1.00  1.00            
ATOM    979    C PHE A 132      19.851  11.458   1.018  1.00  1.00            
ATOM    980    O PHE A 132      19.077  10.525   0.813  1.00  1.00            
ATOM    981    N ILE A 133      20.845  11.766   0.160  2.00  1.00            
ATOM    982   CA ILE A 133      21.086  11.217  -1.156  2.00  1.00            
ATOM    983   CB ILE A 133      22.257  11.877  -1.844  2.00  1.00            
ATOM    984  CG1 ILE A 133      22.054  13.393  -2.022  2.00  1.00            
ATOM    985  CG2 ILE A 133      22.492  11.144  -3.177  2.00  1.00            
ATOM    986  CD1 ILE A 133      23.311  14.124  -2.501  2.00  1.00            
ATOM    987    C ILE A 133      21.409   9.746  -1.219  2.00  1.00            
ATOM    988    O ILE A 133      20.903   9.085  -2.125  2.00  1.00            
ATOM    989    N GLU A 134      22.244   9.181  -0.311  2.00  1.00            
ATOM    990   CA GLU A 134      22.698   7.819  -0.508  2.00  1.00            
ATOM    991   CB GLU A 134      23.602   7.252   0.601  2.00  1.00            
ATOM    992   CG GLU A 134      25.062   7.707   0.518  2.00  1.00            
ATOM    993   CD GLU A 134      25.930   6.745   1.327  2.00  1.00            
ATOM    994  OE1 GLU A 134      26.106   6.990   2.552  2.00  1.00            
ATOM    995  OE2 GLU A 134      26.433   5.757   0.736  2.00  1.00            
ATOM    996    C GLU A 134      21.517   6.889  -0.629  2.00  1.00            
ATOM    997    O GLU A 134      21.486   6.037  -1.515  2.00  1.00            
ATOM    998    N GLN A 135      20.494   7.036   0.232  2.00  1.00            
ATOM    999   CA GLN A 135      19.389   6.118   0.222  2.00  1.00            
ATOM   1000   CB GLN A 135      18.568   6.132   1.527  2.00  1.00            
ATOM   1001   CG GLN A 135      17.826   7.429   1.833  2.00  1.00            
ATOM   1002   CD GLN A 135      17.297   7.279   3.249  2.00  1.00            
ATOM   1003  OE1 GLN A 135      16.667   8.178   3.801  2.00  1.00            
ATOM   1004  NE2 GLN A 135      17.604   6.113   3.883  2.00  1.00            
ATOM   1005    C GLN A 135      18.461   6.216  -0.962  2.00  1.00            
ATOM   1006    O GLN A 135      17.964   5.200  -1.445  2.00  1.00            
ATOM   1007    N ALA A 136      18.212   7.430  -1.477  1.00  1.00            
ATOM   1008   CA ALA A 136      17.203   7.629  -2.488  1.00  1.00            
ATOM   1009   CB ALA A 136      17.147   9.078  -3.001  1.00  1.00            
ATOM   1010    C ALA A 136      17.421   6.749  -3.677  1.00  1.00            
ATOM   1011    O ALA A 136      18.536   6.325  -3.971  1.00  1.00            
ATOM   1012    N ILE A 137      16.304   6.439  -4.380  2.00  1.00            
ATOM   1013   CA ILE A 137      16.342   5.618  -5.556  2.00  1.00            
ATOM   1014   CB ILE A 137      15.032   4.995  -5.935  2.00  1.00            
ATOM   1015  CG1 ILE A 137      14.605   3.949  -4.891  2.00  1.00            
ATOM   1016  CG2 ILE A 137      15.185   4.432  -7.360  2.00  1.00            
ATOM   1017  CD1 ILE A 137      14.320   4.544  -3.514  2.00  1.00            
ATOM   1018    C ILE A 137      16.762   6.460  -6.715  2.00  1.00            
ATOM   1019    O ILE A 137      16.244   7.553  -6.930  2.00  1.00            
ATOM   1020    N GLY A 138      17.748   5.964  -7.487  2.00  1.00            
ATOM   1021   CA GLY A 138      18.168   6.657  -8.670  2.00  1.00            
ATOM   1022    C GLY A 138      19.241   7.626  -8.309  2.00  1.00            
ATOM   1023    O GLY A 138      19.809   8.286  -9.180  2.00  1.00            
ATOM   1024    N ARG A 139      19.554   7.731  -7.008  2.00  1.00            
ATOM   1025   CA ARG A 139      20.572   8.635  -6.574  2.00  1.00            
ATOM   1026   CB ARG A 139      21.976   8.255  -7.098  2.00  1.00            
ATOM   1027   CG ARG A 139      22.430   6.882  -6.601  2.00  1.00            
ATOM   1028   CD ARG A 139      23.868   6.504  -6.967  2.00  1.00            
ATOM   1029   NE ARG A 139      24.102   5.139  -6.409  2.00  1.00            
ATOM   1030   CZ ARG A 139      25.363   4.620  -6.323  2.00  1.00            
ATOM   1031  NH1 ARG A 139      26.436   5.367  -6.716  2.00  1.00            
ATOM   1032  NH2 ARG A 139      25.550   3.359  -5.836  2.00  1.00            
ATOM   1033    C ARG A 139      20.213  10.001  -7.078  2.00  1.00            
ATOM   1034    O ARG A 139      21.076  10.777  -7.490  2.00  1.00            
ATOM   1035    N VAL A 140      18.906  10.323  -7.062  1.00  1.00            
ATOM   1036   CA VAL A 140      18.440  11.588  -7.539  1.00  1.00            
ATOM   1037   CB VAL A 140      17.038  11.573  -8.032  1.00  1.00            
ATOM   1038  CG1 VAL A 140      16.066  11.554  -6.840  1.00  1.00            
ATOM   1039  CG2 VAL A 140      16.887  12.762  -8.990  1.00  1.00            
ATOM   1040    C VAL A 140      18.543  12.573  -6.418  1.00  1.00            
ATOM   1041    O VAL A 140      18.506  12.191  -5.249  1.00  1.00            
ATOM   1042    N THR A 141      18.704  13.874  -6.745  1.00  1.00            
ATOM   1043   CA THR A 141      18.808  14.848  -5.708  1.00  1.00            
ATOM   1044   CB THR A 141      19.103  16.242  -6.218  1.00  1.00            
ATOM   1045  OG1 THR A 141      19.306  17.124  -5.123  1.00  1.00            
ATOM   1046  CG2 THR A 141      17.923  16.701  -7.081  1.00  1.00            
ATOM   1047    C THR A 141      17.488  14.902  -5.007  1.00  1.00            
ATOM   1048    O THR A 141      16.428  14.828  -5.632  1.00  1.00            
ATOM   1049    N PRO A 142      17.526  14.969  -3.707  1.00  1.00            
ATOM   1050   CA PRO A 142      16.340  15.058  -2.889  1.00  1.00            
ATOM   1051   CD PRO A 142      18.721  14.675  -2.939  1.00  1.00            
ATOM   1052   CB PRO A 142      16.776  14.616  -1.491  1.00  1.00            
ATOM   1053   CG PRO A 142      18.300  14.877  -1.477  1.00  1.00            
ATOM   1054    C PRO A 142      15.868  16.474  -2.928  1.00  1.00            
ATOM   1055    O PRO A 142      16.630  17.329  -3.356  1.00  1.00            
ATOM   1056    N ILE A 143      14.644  16.757  -2.458  2.00  1.00            
ATOM   1057   CA ILE A 143      14.117  18.091  -2.501  2.00  1.00            
ATOM   1058   CB ILE A 143      12.698  18.203  -2.024  2.00  1.00            
ATOM   1059  CG1 ILE A 143      12.208  19.651  -2.200  2.00  1.00            
ATOM   1060  CG2 ILE A 143      12.647  17.700  -0.569  2.00  1.00            
ATOM   1061  CD1 ILE A 143      12.140  20.107  -3.658  2.00  1.00            
ATOM   1062    C ILE A 143      14.955  19.005  -1.630  2.00  1.00            
ATOM   1063    O ILE A 143      15.300  20.111  -2.045  2.00  1.00            
ATOM   1064    N PHE A 144      15.335  18.554  -0.411  2.00  1.00            
ATOM   1065   CA PHE A 144      16.023  19.365   0.571  2.00  1.00            
ATOM   1066   CB PHE A 144      16.244  18.626   1.908  2.00  1.00            
ATOM   1067   CG PHE A 144      16.921  19.549   2.869  2.00  1.00            
ATOM   1068  CD1 PHE A 144      16.186  20.397   3.671  2.00  1.00            
ATOM   1069  CD2 PHE A 144      18.294  19.565   2.972  2.00  1.00            
ATOM   1070  CE1 PHE A 144      16.812  21.244   4.556  2.00  1.00            
ATOM   1071  CE2 PHE A 144      18.924  20.410   3.855  2.00  1.00            
ATOM   1072   CZ PHE A 144      18.183  21.252   4.648  2.00  1.00            
ATOM   1073    C PHE A 144      17.358  19.790   0.052  2.00  1.00            
ATOM   1074    O PHE A 144      17.759  20.941   0.218  2.00  1.00            
ATOM   1075    N ASP A 145      18.075  18.879  -0.622  2.00  1.00            
ATOM   1076   CA ASP A 145      19.398  19.190  -1.069  2.00  1.00            
ATOM   1077   CB ASP A 145      20.078  18.038  -1.831  2.00  1.00            
ATOM   1078   CG ASP A 145      21.464  18.509  -2.266  2.00  1.00            
ATOM   1079  OD1 ASP A 145      21.573  19.065  -3.391  2.00  1.00            
ATOM   1080  OD2 ASP A 145      22.434  18.311  -1.486  2.00  1.00            
ATOM   1081    C ASP A 145      19.359  20.358  -1.990  2.00  1.00            
ATOM   1082    O ASP A 145      20.336  21.095  -2.071  2.00  1.00            
ATOM   1083    N ASN A 146      18.271  20.511  -2.766  2.00  1.00            
ATOM   1084   CA ASN A 146      18.116  21.606  -3.685  2.00  1.00            
ATOM   1085   CB ASN A 146      16.882  21.445  -4.590  2.00  1.00            
ATOM   1086   CG ASN A 146      17.064  20.240  -5.492  2.00  1.00            
ATOM   1087  OD1 ASN A 146      18.067  20.117  -6.192  2.00  1.00            
ATOM   1088  ND2 ASN A 146      16.057  19.325  -5.481  2.00  1.00            
ATOM   1089    C ASN A 146      17.878  22.902  -2.970  2.00  1.00            
ATOM   1090    O ASN A 146      18.357  23.949  -3.406  2.00  1.00            
ATOM   1091    N ILE A 147      17.068  22.885  -1.891  2.00  1.00            
ATOM   1092   CA ILE A 147      16.778  24.124  -1.226  2.00  1.00            
ATOM   1093   CB ILE A 147      15.728  24.007  -0.156  2.00  1.00            
ATOM   1094  CG1 ILE A 147      16.178  23.081   0.985  2.00  1.00            
ATOM   1095  CG2 ILE A 147      14.431  23.544  -0.837  2.00  1.00            
ATOM   1096  CD1 ILE A 147      15.336  23.226   2.251  2.00  1.00            
ATOM   1097    C ILE A 147      18.036  24.620  -0.618  2.00  1.00            
ATOM   1098    O ILE A 147      18.395  25.785  -0.757  2.00  1.00            
ATOM   1099    N ILE A 148      18.763  23.728   0.072  2.00  1.00            
ATOM   1100   CA ILE A 148      20.068  24.105   0.487  2.00  1.00            
ATOM   1101   CB ILE A 148      20.783  23.073   1.309  2.00  1.00            
ATOM   1102  CG1 ILE A 148      20.999  21.786   0.499  2.00  1.00            
ATOM   1103  CG2 ILE A 148      19.987  22.874   2.610  2.00  1.00            
ATOM   1104  CD1 ILE A 148      21.999  20.831   1.146  2.00  1.00            
ATOM   1105    C ILE A 148      20.731  24.194  -0.852  2.00  1.00            
ATOM   1106    O ILE A 148      20.260  23.584  -1.800  2.00  1.00            
ATOM   1107    N SER A 149      21.811  24.962  -1.003  2.00  1.00            
ATOM   1108   CA SER A 149      22.405  25.237  -2.286  2.00  1.00            
ATOM   1109   CB SER A 149      22.463  24.078  -3.306  2.00  1.00            
ATOM   1110   OG SER A 149      23.074  24.518  -4.510  2.00  1.00            
ATOM   1111    C SER A 149      21.636  26.384  -2.872  2.00  1.00            
ATOM   1112    O SER A 149      22.184  27.147  -3.665  2.00  1.00            
ATOM   1113    N GLN A 150      20.357  26.571  -2.478  2.00  1.00            
ATOM   1114   CA GLN A 150      19.680  27.782  -2.868  2.00  1.00            
ATOM   1115   CB GLN A 150      18.164  27.762  -2.633  2.00  1.00            
ATOM   1116   CG GLN A 150      17.404  26.953  -3.678  2.00  1.00            
ATOM   1117   CD GLN A 150      17.420  27.780  -4.957  2.00  1.00            
ATOM   1118  OE1 GLN A 150      17.483  29.007  -4.910  2.00  1.00            
ATOM   1119  NE2 GLN A 150      17.370  27.094  -6.131  2.00  1.00            
ATOM   1120    C GLN A 150      20.240  28.889  -2.011  2.00  1.00            
ATOM   1121    O GLN A 150      20.554  29.973  -2.497  2.00  1.00            
ATOM   1122    N GLY A 151      20.383  28.614  -0.692  3.00  1.00            
ATOM   1123   CA GLY A 151      20.946  29.535   0.265  3.00  1.00            
ATOM   1124    C GLY A 151      19.906  30.468   0.807  3.00  1.00            
ATOM   1125    O GLY A 151      20.218  31.370   1.584  3.00  1.00            
ATOM   1126    N VAL A 152      18.641  30.279   0.408  1.00  1.00            
ATOM   1127   CA VAL A 152      17.552  31.107   0.843  1.00  1.00            
ATOM   1128   CB VAL A 152      16.287  30.863   0.073  1.00  1.00            
ATOM   1129  CG1 VAL A 152      15.825  29.419   0.332  1.00  1.00            
ATOM   1130  CG2 VAL A 152      15.257  31.929   0.484  1.00  1.00            
ATOM   1131    C VAL A 152      17.256  30.852   2.292  1.00  1.00            
ATOM   1132    O VAL A 152      16.701  31.696   2.992  1.00  1.00            
ATOM   1133    N LEU A 153      17.686  29.677   2.775  4.00  1.00            
ATOM   1134   CA LEU A 153      17.251  29.023   3.975  4.00  1.00            
ATOM   1135   CB LEU A 153      17.939  27.662   4.175  4.00  1.00            
ATOM   1136   CG LEU A 153      17.605  26.633   3.079  4.00  1.00            
ATOM   1137  CD1 LEU A 153      18.174  27.056   1.716  4.00  1.00            
ATOM   1138  CD2 LEU A 153      18.033  25.218   3.497  4.00  1.00            
ATOM   1139    C LEU A 153      17.327  29.708   5.308  4.00  1.00            
ATOM   1140    O LEU A 153      16.382  29.508   6.066  4.00  1.00            
ATOM   1141    N LYS A 154      18.388  30.472   5.667  1.00  1.00            
ATOM   1142   CA LYS A 154      18.530  30.921   7.042  1.00  1.00            
ATOM   1143   CB LYS A 154      17.251  31.422   7.760  1.00  1.00            
ATOM   1144   CG LYS A 154      17.433  31.766   9.240  1.00  1.00            
ATOM   1145   CD LYS A 154      18.287  33.004   9.503  1.00  1.00            
ATOM   1146   CE LYS A 154      18.383  33.366  10.987  1.00  1.00            
ATOM   1147   NZ LYS A 154      19.253  34.553  11.164  1.00  1.00            
ATOM   1148    C LYS A 154      19.087  29.711   7.725  1.00  1.00            
ATOM   1149    O LYS A 154      20.254  29.376   7.525  1.00  1.00            
ATOM   1150    N GLU A 155      18.279  29.001   8.536  1.00  1.00            
ATOM   1151   CA GLU A 155      18.817  27.833   9.177  1.00  1.00            
ATOM   1152   CB GLU A 155      18.172  27.533  10.541  1.00  1.00            
ATOM   1153   CG GLU A 155      18.369  28.644  11.572  1.00  1.00            
ATOM   1154   CD GLU A 155      19.853  28.747  11.891  1.00  1.00            
ATOM   1155  OE1 GLU A 155      20.618  27.840  11.469  1.00  1.00            
ATOM   1156  OE2 GLU A 155      20.241  29.738  12.565  1.00  1.00            
ATOM   1157    C GLU A 155      18.595  26.645   8.302  1.00  1.00            
ATOM   1158    O GLU A 155      17.522  26.475   7.724  1.00  1.00            
ATOM   1159    N ASP A 156      19.638  25.802   8.168  1.00  1.00            
ATOM   1160   CA ASP A 156      19.489  24.569   7.452  1.00  1.00            
ATOM   1161   CB ASP A 156      20.808  24.010   6.894  1.00  1.00            
ATOM   1162   CG ASP A 156      21.239  24.889   5.730  1.00  1.00            
ATOM   1163  OD1 ASP A 156      20.417  25.736   5.290  1.00  1.00            
ATOM   1164  OD2 ASP A 156      22.396  24.719   5.259  1.00  1.00            
ATOM   1165    C ASP A 156      19.006  23.632   8.492  1.00  1.00            
ATOM   1166    O ASP A 156      19.759  22.839   9.053  1.00  1.00            
ATOM   1167    N VAL A 157      17.701  23.735   8.775  4.00  1.00            
ATOM   1168   CA VAL A 157      17.089  22.973   9.810  4.00  1.00            
ATOM   1169   CB VAL A 157      16.831  23.847  11.024  4.00  1.00            
ATOM   1170  CG1 VAL A 157      16.171  23.076  12.185  4.00  1.00            
ATOM   1171  CG2 VAL A 157      18.175  24.484  11.415  4.00  1.00            
ATOM   1172    C VAL A 157      15.833  22.530   9.177  4.00  1.00            
ATOM   1173    O VAL A 157      15.661  22.670   7.968  4.00  1.00            
ATOM   1174    N PHE A 158      14.988  21.868   9.959  4.00  1.00            
ATOM   1175   CA PHE A 158      13.710  21.476   9.507  4.00  1.00            
ATOM   1176   CB PHE A 158      13.775  20.303   8.519  4.00  1.00            
ATOM   1177   CG PHE A 158      12.414  19.714   8.460  4.00  1.00            
ATOM   1178  CD1 PHE A 158      11.419  20.288   7.708  4.00  1.00            
ATOM   1179  CD2 PHE A 158      12.146  18.569   9.174  4.00  1.00            
ATOM   1180  CE1 PHE A 158      10.170  19.716   7.675  4.00  1.00            
ATOM   1181  CE2 PHE A 158      10.899  17.997   9.142  4.00  1.00            
ATOM   1182   CZ PHE A 158       9.907  18.573   8.388  4.00  1.00            
ATOM   1183    C PHE A 158      13.038  20.995  10.732  4.00  1.00            
ATOM   1184    O PHE A 158      13.698  20.515  11.653  4.00  1.00            
ATOM   1185    N SER A 159      11.710  21.127  10.807  4.00  1.00            
ATOM   1186   CA SER A 159      11.139  20.616  12.005  4.00  1.00            
ATOM   1187   CB SER A 159      11.187  21.595  13.185  4.00  1.00            
ATOM   1188   OG SER A 159      12.535  21.771  13.591  4.00  1.00            
ATOM   1189    C SER A 159       9.729  20.256  11.754  4.00  1.00            
ATOM   1190    O SER A 159       9.079  20.775  10.847  4.00  1.00            
ATOM   1191    N PHE A 160       9.236  19.315  12.571  4.00  1.00            
ATOM   1192   CA PHE A 160       7.897  18.871  12.408  4.00  1.00            
ATOM   1193   CB PHE A 160       7.854  17.452  11.811  4.00  1.00            
ATOM   1194   CG PHE A 160       6.458  16.937  11.828  4.00  1.00            
ATOM   1195  CD1 PHE A 160       5.532  17.369  10.906  4.00  1.00            
ATOM   1196  CD2 PHE A 160       6.086  15.999  12.764  4.00  1.00            
ATOM   1197  CE1 PHE A 160       4.248  16.879  10.931  4.00  1.00            
ATOM   1198  CE2 PHE A 160       4.804  15.506  12.792  4.00  1.00            
ATOM   1199   CZ PHE A 160       3.883  15.949  11.874  4.00  1.00            
ATOM   1200    C PHE A 160       7.247  18.838  13.759  4.00  1.00            
ATOM   1201    O PHE A 160       7.737  18.168  14.667  4.00  1.00            
ATOM   1202    N TYR A 161       6.125  19.574  13.939  4.00  1.00            
ATOM   1203   CA TYR A 161       5.422  19.444  15.186  4.00  1.00            
ATOM   1204   CB TYR A 161       5.312  20.711  16.071  4.00  1.00            
ATOM   1205   CG TYR A 161       4.347  21.725  15.561  4.00  1.00            
ATOM   1206  CD1 TYR A 161       2.992  21.530  15.706  4.00  1.00            
ATOM   1207  CD2 TYR A 161       4.792  22.894  14.990  4.00  1.00            
ATOM   1208  CE1 TYR A 161       2.093  22.465  15.257  4.00  1.00            
ATOM   1209  CE2 TYR A 161       3.898  23.835  14.539  4.00  1.00            
ATOM   1210   CZ TYR A 161       2.547  23.621  14.669  4.00  1.00            
ATOM   1211   OH TYR A 161       1.625  24.584  14.207  4.00  1.00            
ATOM   1212    C TYR A 161       4.055  18.931  14.824  4.00  1.00            
ATOM   1213    O TYR A 161       3.409  19.457  13.920  4.00  1.00            
ATOM   1214    N TYR A 162       3.586  17.868  15.517  4.00  1.00            
ATOM   1215   CA TYR A 162       2.341  17.218  15.188  4.00  1.00            
ATOM   1216   CB TYR A 162       2.561  15.741  14.801  4.00  1.00            
ATOM   1217   CG TYR A 162       1.257  15.042  14.642  4.00  1.00            
ATOM   1218  CD1 TYR A 162       0.507  15.191  13.499  4.00  1.00            
ATOM   1219  CD2 TYR A 162       0.797  14.212  15.638  4.00  1.00            
ATOM   1220  CE1 TYR A 162      -0.694  14.533  13.364  4.00  1.00            
ATOM   1221  CE2 TYR A 162      -0.401  13.551  15.508  4.00  1.00            
ATOM   1222   CZ TYR A 162      -1.150  13.713  14.367  4.00  1.00            
ATOM   1223   OH TYR A 162      -2.378  13.040  14.225  4.00  1.00            
ATOM   1224    C TYR A 162       1.452  17.262  16.402  4.00  1.00            
ATOM   1225    O TYR A 162       1.934  17.263  17.535  4.00  1.00            
ATOM   1226    N ASN A 163       0.118  17.315  16.186  1.00  1.00            
ATOM   1227   CA ASN A 163      -0.820  17.427  17.276  1.00  1.00            
ATOM   1228   CB ASN A 163      -1.631  18.732  17.232  1.00  1.00            
ATOM   1229   CG ASN A 163      -2.481  18.809  18.491  1.00  1.00            
ATOM   1230  OD1 ASN A 163      -1.965  18.964  19.597  1.00  1.00            
ATOM   1231  ND2 ASN A 163      -3.824  18.696  18.319  1.00  1.00            
ATOM   1232    C ASN A 163      -1.803  16.291  17.213  1.00  1.00            
ATOM   1233    O ASN A 163      -2.007  15.679  16.166  1.00  1.00            
ATOM   1234    N ARG A 164      -2.434  15.984  18.369  1.00  1.00            
ATOM   1235   CA ARG A 164      -3.339  14.874  18.500  1.00  1.00            
ATOM   1236   CB ARG A 164      -3.893  14.751  19.932  1.00  1.00            
ATOM   1237   CG ARG A 164      -4.881  13.599  20.131  1.00  1.00            
ATOM   1238   CD ARG A 164      -5.542  13.610  21.511  1.00  1.00            
ATOM   1239   NE ARG A 164      -6.485  12.459  21.570  1.00  1.00            
ATOM   1240   CZ ARG A 164      -7.774  12.607  21.147  1.00  1.00            
ATOM   1241  NH1 ARG A 164      -8.193  13.808  20.656  1.00  1.00            
ATOM   1242  NH2 ARG A 164      -8.642  11.556  21.215  1.00  1.00            
ATOM   1243    C ARG A 164      -4.517  14.975  17.587  1.00  1.00            
ATOM   1244    O ARG A 164      -4.701  14.133  16.711  1.00  1.00            
ATOM   1245    N ASP A 165      -5.338  16.029  17.734  1.00  1.00            
ATOM   1246   CA ASP A 165      -6.512  16.142  16.917  1.00  1.00            
ATOM   1247   CB ASP A 165      -7.679  15.273  17.423  1.00  1.00            
ATOM   1248   CG ASP A 165      -8.800  15.295  16.394  1.00  1.00            
ATOM   1249  OD1 ASP A 165      -8.914  16.308  15.655  1.00  1.00            
ATOM   1250  OD2 ASP A 165      -9.560  14.292  16.335  1.00  1.00            
ATOM   1251    C ASP A 165      -6.945  17.622  17.040  1.00  1.00            
ATOM   1252    O ASP A 165      -7.674  17.949  17.976  1.00  1.00            
ATOM   1253    N SER A 171      -6.508  18.562  16.136  1.00  1.00            
ATOM   1254   CA SER A 171      -6.840  19.996  16.214  1.00  1.00            
ATOM   1255   CB SER A 171      -6.379  20.661  17.522  1.00  1.00            
ATOM   1256   OG SER A 171      -6.761  22.028  17.529  1.00  1.00            
ATOM   1257    C SER A 171      -6.134  20.711  15.052  1.00  1.00            
ATOM   1258    O SER A 171      -6.549  20.561  13.904  1.00  1.00            
ATOM   1259    N LEU A 172      -5.042  21.499  15.316  1.00  1.00            
ATOM   1260   CA LEU A 172      -4.301  22.306  14.339  1.00  1.00            
ATOM   1261   CB LEU A 172      -3.012  22.923  14.915  1.00  1.00            
ATOM   1262   CG LEU A 172      -3.242  23.945  16.043  1.00  1.00            
ATOM   1263  CD1 LEU A 172      -3.977  25.193  15.529  1.00  1.00            
ATOM   1264  CD2 LEU A 172      -3.927  23.297  17.256  1.00  1.00            
ATOM   1265    C LEU A 172      -3.875  21.389  13.261  1.00  1.00            
ATOM   1266    O LEU A 172      -4.001  21.692  12.075  1.00  1.00            
ATOM   1267    N GLY A 173      -3.367  20.220  13.658  1.00  1.00            
ATOM   1268   CA GLY A 173      -2.991  19.259  12.682  1.00  1.00            
ATOM   1269    C GLY A 173      -1.519  19.109  12.716  1.00  1.00            
ATOM   1270    O GLY A 173      -1.006  18.000  12.864  1.00  1.00            
ATOM   1271    N GLY A 174      -0.790  20.231  12.612  4.00  1.00            
ATOM   1272   CA GLY A 174       0.624  20.077  12.678  4.00  1.00            
ATOM   1273    C GLY A 174       1.272  21.060  11.803  4.00  1.00            
ATOM   1274    O GLY A 174       0.636  21.701  10.968  4.00  1.00            
ATOM   1275    N GLN A 175       2.592  21.198  11.983  4.00  1.00            
ATOM   1276   CA GLN A 175       3.222  22.127  11.127  4.00  1.00            
ATOM   1277   CB GLN A 175       3.269  23.562  11.677  4.00  1.00            
ATOM   1278   CG GLN A 175       3.815  24.578  10.673  4.00  1.00            
ATOM   1279   CD GLN A 175       3.741  25.959  11.309  4.00  1.00            
ATOM   1280  OE1 GLN A 175       4.311  26.200  12.372  4.00  1.00            
ATOM   1281  NE2 GLN A 175       3.014  26.896  10.641  4.00  1.00            
ATOM   1282    C GLN A 175       4.610  21.690  10.809  4.00  1.00            
ATOM   1283    O GLN A 175       5.271  21.014  11.596  4.00  1.00            
ATOM   1284    N ILE A 176       5.063  22.072   9.598  4.00  1.00            
ATOM   1285   CA ILE A 176       6.383  21.795   9.119  4.00  1.00            
ATOM   1286   CB ILE A 176       6.421  21.170   7.769  4.00  1.00            
ATOM   1287  CG1 ILE A 176       5.967  19.717   7.851  4.00  1.00            
ATOM   1288  CG2 ILE A 176       7.811  21.392   7.164  4.00  1.00            
ATOM   1289  CD1 ILE A 176       6.894  18.827   8.681  4.00  1.00            
ATOM   1290    C ILE A 176       7.052  23.101   8.952  4.00  1.00            
ATOM   1291    O ILE A 176       6.509  24.025   8.346  4.00  1.00            
ATOM   1292    N VAL A 177       8.264  23.215   9.509  4.00  1.00            
ATOM   1293   CA VAL A 177       8.927  24.460   9.353  4.00  1.00            
ATOM   1294   CB VAL A 177       9.195  25.146  10.660  4.00  1.00            
ATOM   1295  CG1 VAL A 177       9.967  26.448  10.385  4.00  1.00            
ATOM   1296  CG2 VAL A 177       7.852  25.343  11.387  4.00  1.00            
ATOM   1297    C VAL A 177      10.243  24.207   8.706  4.00  1.00            
ATOM   1298    O VAL A 177      11.057  23.431   9.201  4.00  1.00            
ATOM   1299    N LEU A 178      10.471  24.848   7.548  4.00  1.00            
ATOM   1300   CA LEU A 178      11.666  24.602   6.808  4.00  1.00            
ATOM   1301   CB LEU A 178      11.580  25.173   5.381  4.00  1.00            
ATOM   1302   CG LEU A 178      10.527  24.467   4.504  4.00  1.00            
ATOM   1303  CD1 LEU A 178       9.110  24.620   5.083  4.00  1.00            
ATOM   1304  CD2 LEU A 178      10.623  24.934   3.043  4.00  1.00            
ATOM   1305    C LEU A 178      12.934  25.139   7.432  4.00  1.00            
ATOM   1306    O LEU A 178      13.810  24.358   7.783  4.00  1.00            
ATOM   1307    N GLY A 179      13.066  26.469   7.633  1.00  1.00            
ATOM   1308   CA GLY A 179      14.337  27.039   8.044  1.00  1.00            
ATOM   1309    C GLY A 179      14.718  26.687   9.437  1.00  1.00            
ATOM   1310    O GLY A 179      15.863  26.326   9.702  1.00  1.00            
ATOM   1311    N GLY A 180      13.764  26.782  10.371  1.00  1.00            
ATOM   1312   CA GLY A 180      14.099  26.567  11.740  1.00  1.00            
ATOM   1313    C GLY A 180      12.904  25.938  12.360  1.00  1.00            
ATOM   1314    O GLY A 180      12.137  25.251  11.689  1.00  1.00            
ATOM   1315    N SER A 181      12.710  26.168  13.668  1.00  1.00            
ATOM   1316   CA SER A 181      11.617  25.511  14.310  1.00  1.00            
ATOM   1317   CB SER A 181      12.045  24.719  15.557  1.00  1.00            
ATOM   1318   OG SER A 181      13.035  23.760  15.217  1.00  1.00            
ATOM   1319    C SER A 181      10.661  26.531  14.810  1.00  1.00            
ATOM   1320    O SER A 181      10.959  27.726  14.860  1.00  1.00            
ATOM   1321    N ASP A 182       9.432  26.082  15.180  1.00  1.00            
ATOM   1322   CA ASP A 182       8.477  26.985  15.736  1.00  1.00            
ATOM   1323   CB ASP A 182       7.039  26.836  15.194  1.00  1.00            
ATOM   1324   CG ASP A 182       6.454  25.490  15.583  1.00  1.00            
ATOM   1325  OD1 ASP A 182       7.104  24.446  15.299  1.00  1.00            
ATOM   1326  OD2 ASP A 182       5.350  25.488  16.187  1.00  1.00            
ATOM   1327    C ASP A 182       8.462  26.755  17.222  1.00  1.00            
ATOM   1328    O ASP A 182       8.154  25.681  17.716  1.00  1.00            
ATOM   1329    N PRO A 183       8.857  27.773  17.927  2.00  1.00            
ATOM   1330   CA PRO A 183       8.927  27.763  19.360  2.00  1.00            
ATOM   1331   CD PRO A 183       9.678  28.830  17.348  2.00  1.00            
ATOM   1332   CB PRO A 183       9.850  28.916  19.754  2.00  1.00            
ATOM   1333   CG PRO A 183       9.898  29.812  18.504  2.00  1.00            
ATOM   1334    C PRO A 183       7.588  27.834  20.031  2.00  1.00            
ATOM   1335    O PRO A 183       7.548  27.613  21.237  2.00  1.00            
ATOM   1336    N GLN A 184       6.526  28.145  19.289  2.00  1.00            
ATOM   1337   CA GLN A 184       5.242  28.298  19.924  2.00  1.00            
ATOM   1338   CB GLN A 184       4.116  28.541  18.905  2.00  1.00            
ATOM   1339   CG GLN A 184       2.728  28.705  19.521  2.00  1.00            
ATOM   1340   CD GLN A 184       2.582  30.157  19.957  2.00  1.00            
ATOM   1341  OE1 GLN A 184       3.462  30.981  19.716  2.00  1.00            
ATOM   1342  NE2 GLN A 184       1.432  30.483  20.604  2.00  1.00            
ATOM   1343    C GLN A 184       4.951  27.001  20.600  2.00  1.00            
ATOM   1344    O GLN A 184       4.552  26.945  21.763  2.00  1.00            
ATOM   1345    N HIS A 185       5.176  25.918  19.847  2.00  1.00            
ATOM   1346   CA HIS A 185       4.891  24.570  20.218  2.00  1.00            
ATOM   1347  ND1 HIS A 185       2.874  22.255  18.740  2.00  1.00            
ATOM   1348   CG HIS A 185       4.220  22.382  19.007  2.00  1.00            
ATOM   1349   CB HIS A 185       4.952  23.687  18.958  2.00  1.00            
ATOM   1350  NE2 HIS A 185       3.642  20.205  19.118  2.00  1.00            
ATOM   1351  CD2 HIS A 185       4.672  21.122  19.237  2.00  1.00            
ATOM   1352  CE1 HIS A 185       2.583  20.933  18.818  2.00  1.00            
ATOM   1353    C HIS A 185       5.824  24.000  21.241  2.00  1.00            
ATOM   1354    O HIS A 185       5.379  23.345  22.181  2.00  1.00            
ATOM   1355    N TYR A 186       7.144  24.246  21.119  4.00  1.00            
ATOM   1356   CA TYR A 186       8.037  23.483  21.948  4.00  1.00            
ATOM   1357   CB TYR A 186       9.301  22.978  21.218  4.00  1.00            
ATOM   1358   CG TYR A 186      10.132  24.125  20.750  4.00  1.00            
ATOM   1359  CD1 TYR A 186      10.937  24.810  21.631  4.00  1.00            
ATOM   1360  CD2 TYR A 186      10.128  24.500  19.425  4.00  1.00            
ATOM   1361  CE1 TYR A 186      11.718  25.857  21.202  4.00  1.00            
ATOM   1362  CE2 TYR A 186      10.900  25.553  18.991  4.00  1.00            
ATOM   1363   CZ TYR A 186      11.696  26.234  19.881  4.00  1.00            
ATOM   1364   OH TYR A 186      12.495  27.310  19.440  4.00  1.00            
ATOM   1365    C TYR A 186       8.462  24.194  23.187  4.00  1.00            
ATOM   1366    O TYR A 186       8.661  25.408  23.205  4.00  1.00            
ATOM   1367    N GLU A 187       8.573  23.404  24.276  4.00  1.00            
ATOM   1368   CA GLU A 187       9.021  23.860  25.559  4.00  1.00            
ATOM   1369   CB GLU A 187       8.906  22.796  26.666  4.00  1.00            
ATOM   1370   CG GLU A 187       9.378  23.275  28.041  4.00  1.00            
ATOM   1371   CD GLU A 187       8.242  24.045  28.703  4.00  1.00            
ATOM   1372  OE1 GLU A 187       7.373  24.581  27.964  4.00  1.00            
ATOM   1373  OE2 GLU A 187       8.229  24.100  29.962  4.00  1.00            
ATOM   1374    C GLU A 187      10.468  24.184  25.395  4.00  1.00            
ATOM   1375    O GLU A 187      11.146  23.606  24.548  4.00  1.00            
ATOM   1376    N GLY A 188      10.977  25.143  26.190  4.00  1.00            
ATOM   1377   CA GLY A 188      12.343  25.532  26.026  4.00  1.00            
ATOM   1378    C GLY A 188      13.224  24.367  26.301  4.00  1.00            
ATOM   1379    O GLY A 188      13.322  23.903  27.436  4.00  1.00            
ATOM   1380    N ASN A 189      13.896  23.872  25.243  4.00  1.00            
ATOM   1381   CA ASN A 189      14.841  22.812  25.405  4.00  1.00            
ATOM   1382   CB ASN A 189      14.323  21.641  26.255  4.00  1.00            
ATOM   1383   CG ASN A 189      15.521  20.796  26.660  4.00  1.00            
ATOM   1384  OD1 ASN A 189      16.665  21.242  26.586  4.00  1.00            
ATOM   1385  ND2 ASN A 189      15.254  19.536  27.098  4.00  1.00            
ATOM   1386    C ASN A 189      15.129  22.267  24.056  4.00  1.00            
ATOM   1387    O ASN A 189      14.293  22.324  23.155  4.00  1.00            
ATOM   1388    N PHE A 190      16.348  21.740  23.876  4.00  1.00            
ATOM   1389   CA PHE A 190      16.659  21.140  22.621  4.00  1.00            
ATOM   1390   CB PHE A 190      17.403  22.127  21.700  4.00  1.00            
ATOM   1391   CG PHE A 190      17.697  21.495  20.384  4.00  1.00            
ATOM   1392  CD1 PHE A 190      16.768  21.528  19.370  4.00  1.00            
ATOM   1393  CD2 PHE A 190      18.908  20.883  20.156  4.00  1.00            
ATOM   1394  CE1 PHE A 190      17.040  20.952  18.152  4.00  1.00            
ATOM   1395  CE2 PHE A 190      19.185  20.306  18.939  4.00  1.00            
ATOM   1396   CZ PHE A 190      18.250  20.340  17.933  4.00  1.00            
ATOM   1397    C PHE A 190      17.593  20.027  22.941  4.00  1.00            
ATOM   1398    O PHE A 190      18.746  20.254  23.303  4.00  1.00            
ATOM   1399    N HIS A 191      17.113  18.781  22.831  4.00  1.00            
ATOM   1400   CA HIS A 191      17.989  17.683  23.082  4.00  1.00            
ATOM   1401  ND1 HIS A 191      19.065  15.197  24.903  4.00  1.00            
ATOM   1402   CG HIS A 191      18.242  15.277  23.803  4.00  1.00            
ATOM   1403   CB HIS A 191      17.282  16.401  23.548  4.00  1.00            
ATOM   1404  NE2 HIS A 191      19.479  13.394  23.669  4.00  1.00            
ATOM   1405  CD2 HIS A 191      18.509  14.167  23.059  4.00  1.00            
ATOM   1406  CE1 HIS A 191      19.784  14.053  24.774  4.00  1.00            
ATOM   1407    C HIS A 191      18.660  17.391  21.803  4.00  1.00            
ATOM   1408    O HIS A 191      18.146  17.698  20.732  4.00  1.00            
ATOM   1409    N TYR A 192      19.849  16.795  21.887  4.00  1.00            
ATOM   1410   CA TYR A 192      20.526  16.576  20.659  4.00  1.00            
ATOM   1411   CB TYR A 192      21.702  17.560  20.499  4.00  1.00            
ATOM   1412   CG TYR A 192      22.424  17.350  19.214  4.00  1.00            
ATOM   1413  CD1 TYR A 192      21.800  17.597  18.014  4.00  1.00            
ATOM   1414  CD2 TYR A 192      23.743  16.954  19.211  4.00  1.00            
ATOM   1415  CE1 TYR A 192      22.471  17.419  16.828  4.00  1.00            
ATOM   1416  CE2 TYR A 192      24.422  16.777  18.029  4.00  1.00            
ATOM   1417   CZ TYR A 192      23.781  17.005  16.834  4.00  1.00            
ATOM   1418   OH TYR A 192      24.468  16.823  15.615  4.00  1.00            
ATOM   1419    C TYR A 192      21.029  15.183  20.653  4.00  1.00            
ATOM   1420    O TYR A 192      21.320  14.593  21.692  4.00  1.00            
ATOM   1421    N ILE A 193      21.114  14.620  19.440  4.00  1.00            
ATOM   1422   CA ILE A 193      21.571  13.288  19.236  4.00  1.00            
ATOM   1423   CB ILE A 193      20.451  12.379  18.793  4.00  1.00            
ATOM   1424  CG1 ILE A 193      19.361  12.407  19.880  4.00  1.00            
ATOM   1425  CG2 ILE A 193      20.981  10.956  18.538  4.00  1.00            
ATOM   1426  CD1 ILE A 193      18.057  11.732  19.469  4.00  1.00            
ATOM   1427    C ILE A 193      22.595  13.446  18.176  4.00  1.00            
ATOM   1428    O ILE A 193      22.838  14.565  17.746  4.00  1.00            
ATOM   1429    N ASN A 194      23.294  12.370  17.783  4.00  1.00            
ATOM   1430   CA ASN A 194      24.168  12.461  16.652  4.00  1.00            
ATOM   1431   CB ASN A 194      25.624  12.109  17.004  4.00  1.00            
ATOM   1432   CG ASN A 194      26.527  12.429  15.824  4.00  1.00            
ATOM   1433  OD1 ASN A 194      26.067  12.814  14.750  4.00  1.00            
ATOM   1434  ND2 ASN A 194      27.860  12.261  16.031  4.00  1.00            
ATOM   1435    C ASN A 194      23.656  11.389  15.777  4.00  1.00            
ATOM   1436    O ASN A 194      23.329  10.304  16.256  4.00  1.00            
ATOM   1437    N LEU A 195      23.530  11.673  14.473  1.00  1.00            
ATOM   1438   CA LEU A 195      23.052  10.617  13.657  1.00  1.00            
ATOM   1439   CB LEU A 195      22.804  11.029  12.192  1.00  1.00            
ATOM   1440   CG LEU A 195      23.858  11.991  11.608  1.00  1.00            
ATOM   1441  CD1 LEU A 195      25.249  11.347  11.545  1.00  1.00            
ATOM   1442  CD2 LEU A 195      23.400  12.554  10.254  1.00  1.00            
ATOM   1443    C LEU A 195      24.148   9.635  13.734  1.00  1.00            
ATOM   1444    O LEU A 195      25.297  10.023  13.945  1.00  1.00            
ATOM   1445    N ILE A 196      23.815   8.335  13.651  1.00  1.00            
ATOM   1446   CA ILE A 196      24.874   7.391  13.761  1.00  1.00            
ATOM   1447   CB ILE A 196      24.460   5.946  13.664  1.00  1.00            
ATOM   1448  CG1 ILE A 196      23.931   5.589  12.265  1.00  1.00            
ATOM   1449  CG2 ILE A 196      23.463   5.670  14.799  1.00  1.00            
ATOM   1450  CD1 ILE A 196      22.777   6.473  11.797  1.00  1.00            
ATOM   1451    C ILE A 196      25.752   7.701  12.598  1.00  1.00            
ATOM   1452    O ILE A 196      26.977   7.689  12.705  1.00  1.00            
ATOM   1453    N LYS A 197      25.128   8.002  11.446  1.00  1.00            
ATOM   1454   CA LYS A 197      25.920   8.387  10.327  1.00  1.00            
ATOM   1455   CB LYS A 197      26.462   7.209   9.500  1.00  1.00            
ATOM   1456   CG LYS A 197      25.411   6.316   8.841  1.00  1.00            
ATOM   1457   CD LYS A 197      26.037   5.350   7.834  1.00  1.00            
ATOM   1458   CE LYS A 197      25.044   4.406   7.155  1.00  1.00            
ATOM   1459   NZ LYS A 197      25.781   3.367   6.401  1.00  1.00            
ATOM   1460    C LYS A 197      25.143   9.280   9.441  1.00  1.00            
ATOM   1461    O LYS A 197      23.919   9.361   9.520  1.00  1.00            
ATOM   1462    N THR A 198      25.871  10.005   8.576  3.00  1.00            
ATOM   1463   CA THR A 198      25.202  10.873   7.669  3.00  1.00            
ATOM   1464   CB THR A 198      26.127  11.781   6.909  3.00  1.00            
ATOM   1465  OG1 THR A 198      26.989  11.019   6.076  3.00  1.00            
ATOM   1466  CG2 THR A 198      26.958  12.588   7.924  3.00  1.00            
ATOM   1467    C THR A 198      24.535   9.979   6.687  3.00  1.00            
ATOM   1468    O THR A 198      24.912   8.819   6.531  3.00  1.00            
ATOM   1469    N GLY A 199      23.492  10.490   6.015  3.00  1.00            
ATOM   1470   CA GLY A 199      22.839   9.679   5.039  3.00  1.00            
ATOM   1471    C GLY A 199      21.586   9.111   5.621  3.00  1.00            
ATOM   1472    O GLY A 199      20.715   8.659   4.878  3.00  1.00            
ATOM   1473    N VAL A 200      21.438   9.117   6.961  1.00  1.00            
ATOM   1474   CA VAL A 200      20.246   8.531   7.500  1.00  1.00            
ATOM   1475   CB VAL A 200      20.461   7.127   7.997  1.00  1.00            
ATOM   1476  CG1 VAL A 200      19.163   6.618   8.638  1.00  1.00            
ATOM   1477  CG2 VAL A 200      20.972   6.265   6.833  1.00  1.00            
ATOM   1478    C VAL A 200      19.786   9.336   8.685  1.00  1.00            
ATOM   1479    O VAL A 200      20.601   9.929   9.387  1.00  1.00            
ATOM   1480    N TRP A 201      18.454   9.376   8.923  1.00  1.00            
ATOM   1481   CA TRP A 201      17.912  10.023  10.087  1.00  1.00            
ATOM   1482   CB TRP A 201      16.498  10.587   9.853  1.00  1.00            
ATOM   1483   CG TRP A 201      15.895  11.275  11.050  1.00  1.00            
ATOM   1484  CD2 TRP A 201      15.263  12.560  11.009  1.00  1.00            
ATOM   1485  CD1 TRP A 201      15.841  10.858  12.348  1.00  1.00            
ATOM   1486  NE1 TRP A 201      15.208  11.801  13.116  1.00  1.00            
ATOM   1487  CE2 TRP A 201      14.851  12.859  12.310  1.00  1.00            
ATOM   1488  CE3 TRP A 201      15.047  13.425   9.974  1.00  1.00            
ATOM   1489  CZ2 TRP A 201      14.217  14.032  12.601  1.00  1.00            
ATOM   1490  CZ3 TRP A 201      14.402  14.606  10.271  1.00  1.00            
ATOM   1491  CH2 TRP A 201      13.996  14.905  11.557  1.00  1.00            
ATOM   1492    C TRP A 201      17.829   8.936  11.078  1.00  1.00            
ATOM   1493    O TRP A 201      16.754   8.445  11.422  1.00  1.00            
ATOM   1494    N GLN A 202      19.003   8.542  11.585  4.00  1.00            
ATOM   1495   CA GLN A 202      19.004   7.418  12.452  4.00  1.00            
ATOM   1496   CB GLN A 202      19.847   6.249  11.915  4.00  1.00            
ATOM   1497   CG GLN A 202      19.959   5.048  12.861  4.00  1.00            
ATOM   1498   CD GLN A 202      20.876   4.016  12.216  4.00  1.00            
ATOM   1499  OE1 GLN A 202      21.961   3.731  12.720  4.00  1.00            
ATOM   1500  NE2 GLN A 202      20.427   3.432  11.073  4.00  1.00            
ATOM   1501    C GLN A 202      19.599   7.821  13.766  4.00  1.00            
ATOM   1502    O GLN A 202      20.348   8.792  13.858  4.00  1.00            
ATOM   1503    N ILE A 203      19.281   7.042  14.821  4.00  1.00            
ATOM   1504   CA ILE A 203      19.651   7.372  16.162  4.00  1.00            
ATOM   1505   CB ILE A 203      18.462   7.804  16.983  4.00  1.00            
ATOM   1506  CG1 ILE A 203      17.605   8.830  16.240  4.00  1.00            
ATOM   1507  CG2 ILE A 203      18.957   8.366  18.327  4.00  1.00            
ATOM   1508  CD1 ILE A 203      16.208   8.957  16.846  4.00  1.00            
ATOM   1509    C ILE A 203      20.124   6.136  16.856  4.00  1.00            
ATOM   1510    O ILE A 203      19.867   5.018  16.412  4.00  1.00            
ATOM   1511    N GLN A 204      20.864   6.331  17.970  4.00  1.00            
ATOM   1512   CA GLN A 204      21.237   5.242  18.818  4.00  1.00            
ATOM   1513   CB GLN A 204      22.688   5.321  19.330  4.00  1.00            
ATOM   1514   CG GLN A 204      23.080   4.147  20.237  4.00  1.00            
ATOM   1515   CD GLN A 204      24.546   4.295  20.624  4.00  1.00            
ATOM   1516  OE1 GLN A 204      25.298   5.041  19.999  4.00  1.00            
ATOM   1517  NE2 GLN A 204      24.966   3.551  21.682  4.00  1.00            
ATOM   1518    C GLN A 204      20.309   5.330  20.011  4.00  1.00            
ATOM   1519    O GLN A 204      20.102   6.419  20.544  4.00  1.00            
ATOM   1520    N MET A 205      19.702   4.200  20.451  4.00  1.00            
ATOM   1521   CA MET A 205      18.765   4.244  21.555  4.00  1.00            
ATOM   1522   CB MET A 205      17.315   3.976  21.110  4.00  1.00            
ATOM   1523   CG MET A 205      17.120   2.590  20.488  4.00  1.00            
ATOM   1524   SD MET A 205      15.427   2.222  19.931  4.00  1.00            
ATOM   1525   CE MET A 205      14.737   2.036  21.600  4.00  1.00            
ATOM   1526    C MET A 205      19.126   3.185  22.554  4.00  1.00            
ATOM   1527    O MET A 205      19.359   2.029  22.198  4.00  1.00            
ATOM   1528    N LYS A 206      19.182   3.572  23.845  1.00  1.00            
ATOM   1529   CA LYS A 206      19.578   2.692  24.911  1.00  1.00            
ATOM   1530   CB LYS A 206      19.789   3.433  26.241  1.00  1.00            
ATOM   1531   CG LYS A 206      20.419   2.549  27.319  1.00  1.00            
ATOM   1532   CD LYS A 206      20.961   3.323  28.524  1.00  1.00            
ATOM   1533   CE LYS A 206      21.582   2.429  29.600  1.00  1.00            
ATOM   1534   NZ LYS A 206      20.543   1.568  30.210  1.00  1.00            
ATOM   1535    C LYS A 206      18.588   1.601  25.172  1.00  1.00            
ATOM   1536    O LYS A 206      18.976   0.438  25.253  1.00  1.00            
ATOM   1537    N GLY A 207      17.282   1.914  25.311  1.00  1.00            
ATOM   1538   CA GLY A 207      16.402   0.825  25.621  1.00  1.00            
ATOM   1539    C GLY A 207      14.990   1.291  25.709  1.00  1.00            
ATOM   1540    O GLY A 207      14.714   2.451  26.010  1.00  1.00            
ATOM   1541    N VAL A 208      14.052   0.361  25.434  4.00  1.00            
ATOM   1542   CA VAL A 208      12.660   0.644  25.578  4.00  1.00            
ATOM   1543   CB VAL A 208      11.763  -0.051  24.598  4.00  1.00            
ATOM   1544  CG1 VAL A 208      12.132   0.424  23.184  4.00  1.00            
ATOM   1545  CG2 VAL A 208      11.878  -1.566  24.803  4.00  1.00            
ATOM   1546    C VAL A 208      12.329   0.183  26.937  4.00  1.00            
ATOM   1547    O VAL A 208      12.833  -0.855  27.354  4.00  1.00            
ATOM   1548    N SER A 209      11.512   0.950  27.682  4.00  1.00            
ATOM   1549   CA SER A 209      11.244   0.529  29.021  4.00  1.00            
ATOM   1550   CB SER A 209      11.838   1.463  30.090  4.00  1.00            
ATOM   1551   OG SER A 209      13.256   1.451  30.017  4.00  1.00            
ATOM   1552    C SER A 209       9.777   0.509  29.231  4.00  1.00            
ATOM   1553    O SER A 209       9.029   1.292  28.648  4.00  1.00            
ATOM   1554    N VAL A 210       9.344  -0.443  30.070  4.00  1.00            
ATOM   1555   CA VAL A 210       7.987  -0.513  30.495  4.00  1.00            
ATOM   1556   CB VAL A 210       7.509  -1.897  30.826  4.00  1.00            
ATOM   1557  CG1 VAL A 210       7.544  -2.749  29.546  4.00  1.00            
ATOM   1558  CG2 VAL A 210       8.371  -2.451  31.972  4.00  1.00            
ATOM   1559    C VAL A 210       8.020   0.263  31.770  4.00  1.00            
ATOM   1560    O VAL A 210       9.085   0.740  32.158  4.00  1.00            
ATOM   1561    N GLY A 211       6.864   0.454  32.434  3.00  1.00            
ATOM   1562   CA GLY A 211       6.871   1.248  33.631  3.00  1.00            
ATOM   1563    C GLY A 211       7.858   0.668  34.601  3.00  1.00            
ATOM   1564    O GLY A 211       7.684  -0.438  35.112  3.00  1.00            
ATOM   1565    N SER A 212       8.932   1.443  34.867  3.00  1.00            
ATOM   1566   CA SER A 212       9.956   1.149  35.831  3.00  1.00            
ATOM   1567   CB SER A 212       9.397   1.094  37.267  3.00  1.00            
ATOM   1568   OG SER A 212      10.441   0.914  38.212  3.00  1.00            
ATOM   1569    C SER A 212      10.653  -0.149  35.526  3.00  1.00            
ATOM   1570    O SER A 212      11.238  -0.756  36.421  3.00  1.00            
ATOM   1571    N SER A 213      10.641  -0.620  34.263  4.00  1.00            
ATOM   1572   CA SER A 213      11.369  -1.835  33.996  4.00  1.00            
ATOM   1573   CB SER A 213      10.477  -3.089  33.981  4.00  1.00            
ATOM   1574   OG SER A 213       9.911  -3.306  35.266  4.00  1.00            
ATOM   1575    C SER A 213      11.961  -1.704  32.623  4.00  1.00            
ATOM   1576    O SER A 213      11.270  -1.288  31.694  4.00  1.00            
ATOM   1577    N THR A 214      13.265  -2.024  32.450  4.00  1.00            
ATOM   1578   CA THR A 214      13.832  -1.848  31.140  4.00  1.00            
ATOM   1579   CB THR A 214      15.329  -2.041  31.120  4.00  1.00            
ATOM   1580  OG1 THR A 214      15.829  -1.849  29.804  4.00  1.00            
ATOM   1581  CG2 THR A 214      15.715  -3.421  31.678  4.00  1.00            
ATOM   1582    C THR A 214      13.160  -2.739  30.126  4.00  1.00            
ATOM   1583    O THR A 214      12.318  -2.287  29.356  4.00  1.00            
ATOM   1584    N LEU A 215      13.430  -4.057  30.174  4.00  1.00            
ATOM   1585   CA LEU A 215      12.823  -5.061  29.336  4.00  1.00            
ATOM   1586   CB LEU A 215      11.289  -4.947  29.280  4.00  1.00            
ATOM   1587   CG LEU A 215      10.596  -5.228  30.628  4.00  1.00            
ATOM   1588  CD1 LEU A 215       9.067  -5.124  30.506  4.00  1.00            
ATOM   1589  CD2 LEU A 215      11.057  -6.571  31.214  4.00  1.00            
ATOM   1590    C LEU A 215      13.303  -5.142  27.919  4.00  1.00            
ATOM   1591    O LEU A 215      13.116  -6.190  27.304  4.00  1.00            
ATOM   1592    N LEU A 216      13.937  -4.121  27.317  4.00  1.00            
ATOM   1593   CA LEU A 216      14.231  -4.461  25.952  4.00  1.00            
ATOM   1594   CB LEU A 216      13.080  -4.248  24.942  4.00  1.00            
ATOM   1595   CG LEU A 216      11.771  -5.032  25.186  4.00  1.00            
ATOM   1596  CD1 LEU A 216      10.937  -4.429  26.329  4.00  1.00            
ATOM   1597  CD2 LEU A 216      10.963  -5.167  23.884  4.00  1.00            
ATOM   1598    C LEU A 216      15.349  -3.649  25.413  4.00  1.00            
ATOM   1599    O LEU A 216      15.666  -2.569  25.910  4.00  1.00            
ATOM   1600    N CYS A 217      15.979  -4.210  24.360  1.00  1.00            
ATOM   1601   CA CYS A 217      17.009  -3.571  23.602  1.00  1.00            
ATOM   1602   CB CYS A 217      16.494  -2.494  22.636  1.00  1.00            
ATOM   1603   SG CYS A 217      15.579  -1.142  23.422  1.00  1.00            
ATOM   1604    C CYS A 217      18.003  -3.016  24.540  1.00  1.00            
ATOM   1605    O CYS A 217      18.460  -1.883  24.397  1.00  1.00            
ATOM   1606    N GLU A 218      18.377  -3.835  25.527  3.00  1.00            
ATOM   1607   CA GLU A 218      19.292  -3.417  26.534  3.00  1.00            
ATOM   1608   CB GLU A 218      19.516  -4.505  27.596  3.00  1.00            
ATOM   1609   CG GLU A 218      18.258  -4.815  28.404  3.00  1.00            
ATOM   1610   CD GLU A 218      18.484  -6.131  29.131  3.00  1.00            
ATOM   1611  OE1 GLU A 218      19.475  -6.832  28.794  3.00  1.00            
ATOM   1612  OE2 GLU A 218      17.665  -6.458  30.032  3.00  1.00            
ATOM   1613    C GLU A 218      20.611  -3.143  25.901  3.00  1.00            
ATOM   1614    O GLU A 218      21.255  -2.143  26.216  3.00  1.00            
ATOM   1615    N ASP A 219      21.033  -4.011  24.964  3.00  1.00            
ATOM   1616   CA ASP A 219      22.338  -3.866  24.391  3.00  1.00            
ATOM   1617   CB ASP A 219      22.601  -4.881  23.261  3.00  1.00            
ATOM   1618   CG ASP A 219      22.704  -6.268  23.870  3.00  1.00            
ATOM   1619  OD1 ASP A 219      23.116  -6.359  25.055  3.00  1.00            
ATOM   1620  OD2 ASP A 219      22.377  -7.257  23.158  3.00  1.00            
ATOM   1621    C ASP A 219      22.413  -2.524  23.760  3.00  1.00            
ATOM   1622    O ASP A 219      23.344  -1.756  24.003  3.00  1.00            
ATOM   1623    N GLY A 220      21.403  -2.202  22.941  1.00  1.00            
ATOM   1624   CA GLY A 220      21.393  -0.936  22.286  1.00  1.00            
ATOM   1625    C GLY A 220      20.644  -1.133  21.017  1.00  1.00            
ATOM   1626    O GLY A 220      20.614  -2.233  20.469  1.00  1.00            
ATOM   1627    N CYS A 221      20.013  -0.062  20.505  4.00  1.00            
ATOM   1628   CA CYS A 221      19.290  -0.267  19.292  4.00  1.00            
ATOM   1629   CB CYS A 221      17.789  -0.578  19.451  4.00  1.00            
ATOM   1630   SG CYS A 221      17.493  -2.347  19.746  4.00  1.00            
ATOM   1631    C CYS A 221      19.413   0.904  18.394  4.00  1.00            
ATOM   1632    O CYS A 221      19.943   1.953  18.753  4.00  1.00            
ATOM   1633    N LEU A 222      18.933   0.702  17.155  4.00  1.00            
ATOM   1634   CA LEU A 222      18.976   1.718  16.157  4.00  1.00            
ATOM   1635   CB LEU A 222      19.381   1.198  14.764  4.00  1.00            
ATOM   1636   CG LEU A 222      20.753   0.495  14.705  4.00  1.00            
ATOM   1637  CD1 LEU A 222      20.747  -0.797  15.538  4.00  1.00            
ATOM   1638  CD2 LEU A 222      21.203   0.253  13.254  4.00  1.00            
ATOM   1639    C LEU A 222      17.581   2.236  16.020  4.00  1.00            
ATOM   1640    O LEU A 222      16.624   1.467  15.934  4.00  1.00            
ATOM   1641    N ALA A 223      17.430   3.573  16.011  4.00  1.00            
ATOM   1642   CA ALA A 223      16.129   4.155  15.872  4.00  1.00            
ATOM   1643   CB ALA A 223      15.746   5.085  17.036  4.00  1.00            
ATOM   1644    C ALA A 223      16.175   5.004  14.645  4.00  1.00            
ATOM   1645    O ALA A 223      17.208   5.566  14.299  4.00  1.00            
ATOM   1646    N LEU A 224      15.057   5.072  13.908  4.00  1.00            
ATOM   1647   CA LEU A 224      15.008   5.950  12.774  4.00  1.00            
ATOM   1648   CB LEU A 224      14.756   5.213  11.446  4.00  1.00            
ATOM   1649   CG LEU A 224      14.880   6.053  10.146  4.00  1.00            
ATOM   1650  CD1 LEU A 224      14.015   7.328  10.158  4.00  1.00            
ATOM   1651  CD2 LEU A 224      16.345   6.301   9.761  4.00  1.00            
ATOM   1652    C LEU A 224      13.790   6.791  13.033  4.00  1.00            
ATOM   1653    O LEU A 224      12.715   6.254  13.314  4.00  1.00            
ATOM   1654    N VAL A 225      13.913   8.131  12.955  4.00  1.00            
ATOM   1655   CA VAL A 225      12.760   8.952  13.194  4.00  1.00            
ATOM   1656   CB VAL A 225      13.078  10.221  13.951  4.00  1.00            
ATOM   1657  CG1 VAL A 225      11.795  11.056  14.117  4.00  1.00            
ATOM   1658  CG2 VAL A 225      13.762   9.857  15.288  4.00  1.00            
ATOM   1659    C VAL A 225      12.185   9.301  11.877  4.00  1.00            
ATOM   1660    O VAL A 225      12.774  10.042  11.094  4.00  1.00            
ATOM   1661    N ASP A 226      10.995   8.743  11.593  1.00  1.00            
ATOM   1662   CA ASP A 226      10.378   9.037  10.350  1.00  1.00            
ATOM   1663   CB ASP A 226      10.278   7.845   9.379  1.00  1.00            
ATOM   1664   CG ASP A 226       9.479   6.707   9.989  1.00  1.00            
ATOM   1665  OD1 ASP A 226       9.428   6.616  11.250  1.00  1.00            
ATOM   1666  OD2 ASP A 226       8.924   5.906   9.198  1.00  1.00            
ATOM   1667    C ASP A 226       9.019   9.591  10.592  1.00  1.00            
ATOM   1668    O ASP A 226       8.148   8.926  11.150  1.00  1.00            
ATOM   1669    N THR A 227       8.821  10.856  10.175  3.00  1.00            
ATOM   1670   CA THR A 227       7.541  11.483  10.310  3.00  1.00            
ATOM   1671   CB THR A 227       7.529  12.932   9.930  3.00  1.00            
ATOM   1672  OG1 THR A 227       6.301  13.532  10.324  3.00  1.00            
ATOM   1673  CG2 THR A 227       7.738  13.064   8.421  3.00  1.00            
ATOM   1674    C THR A 227       6.633  10.731   9.428  3.00  1.00            
ATOM   1675    O THR A 227       5.464  10.516   9.744  3.00  1.00            
ATOM   1676    N GLY A 228       7.156  10.292   8.278  3.00  1.00            
ATOM   1677   CA GLY A 228       6.272   9.529   7.473  3.00  1.00            
ATOM   1678    C GLY A 228       6.301   8.141   7.995  3.00  1.00            
ATOM   1679    O GLY A 228       6.910   7.236   7.423  3.00  1.00            
ATOM   1680    N ALA A 229       5.621   7.967   9.134  1.00  1.00            
ATOM   1681   CA ALA A 229       5.469   6.695   9.751  1.00  1.00            
ATOM   1682   CB ALA A 229       6.642   6.311  10.670  1.00  1.00            
ATOM   1683    C ALA A 229       4.266   6.879  10.617  1.00  1.00            
ATOM   1684    O ALA A 229       4.116   7.899  11.290  1.00  1.00            
ATOM   1685    N SER A 230       3.349   5.904  10.580  1.00  1.00            
ATOM   1686   CA SER A 230       2.142   6.018  11.335  1.00  1.00            
ATOM   1687   CB SER A 230       1.097   4.974  10.910  1.00  1.00            
ATOM   1688   OG SER A 230       0.739   5.159   9.549  1.00  1.00            
ATOM   1689    C SER A 230       2.376   5.800  12.809  1.00  1.00            
ATOM   1690    O SER A 230       1.851   6.537  13.645  1.00  1.00            
ATOM   1691    N TYR A 231       3.167   4.766  13.164  1.00  1.00            
ATOM   1692   CA TYR A 231       3.382   4.390  14.538  1.00  1.00            
ATOM   1693   CB TYR A 231       2.555   3.086  14.954  1.00  1.00            
ATOM   1694   CG TYR A 231       3.152   2.538  16.214  1.00  1.00            
ATOM   1695  CD1 TYR A 231       3.055   3.219  17.407  1.00  1.00            
ATOM   1696  CD2 TYR A 231       3.983   1.440  16.187  1.00  1.00            
ATOM   1697  CE1 TYR A 231       3.690   2.756  18.541  1.00  1.00            
ATOM   1698  CE2 TYR A 231       4.623   0.974  17.319  1.00  1.00            
ATOM   1699   CZ TYR A 231       4.484   1.637  18.510  1.00  1.00            
ATOM   1700   OH TYR A 231       5.136   1.172  19.672  1.00  1.00            
ATOM   1701    C TYR A 231       4.895   4.236  14.743  1.00  1.00            
ATOM   1702    O TYR A 231       5.669   4.338  13.794  1.00  1.00            
ATOM   1703    N ILE A 232       5.339   4.006  16.005  4.00  1.00            
ATOM   1704   CA ILE A 232       6.639   3.784  16.510  4.00  1.00            
ATOM   1705   CB ILE A 232       6.741   3.413  17.967  4.00  1.00            
ATOM   1706  CG1 ILE A 232       6.238   4.542  18.882  4.00  1.00            
ATOM   1707  CG2 ILE A 232       8.204   3.019  18.242  4.00  1.00            
ATOM   1708  CD1 ILE A 232       6.026   4.088  20.328  4.00  1.00            
ATOM   1709    C ILE A 232       7.336   2.711  15.766  4.00  1.00            
ATOM   1710    O ILE A 232       8.492   2.891  15.405  4.00  1.00            
ATOM   1711    N SER A 233       6.687   1.576  15.493  4.00  1.00            
ATOM   1712   CA SER A 233       7.374   0.531  14.817  4.00  1.00            
ATOM   1713   CB SER A 233       8.120   0.939  13.527  4.00  1.00            
ATOM   1714   OG SER A 233       8.791  -0.188  12.977  4.00  1.00            
ATOM   1715    C SER A 233       8.357  -0.098  15.764  4.00  1.00            
ATOM   1716    O SER A 233       8.855   0.527  16.701  4.00  1.00            
ATOM   1717    N GLY A 234       8.638  -1.391  15.519  4.00  1.00            
ATOM   1718   CA GLY A 234       9.551  -2.199  16.276  4.00  1.00            
ATOM   1719    C GLY A 234       9.667  -3.458  15.486  4.00  1.00            
ATOM   1720    O GLY A 234       8.794  -3.772  14.677  4.00  1.00            
ATOM   1721    N SER A 235      10.754  -4.217  15.694  1.00  1.00            
ATOM   1722   CA SER A 235      10.875  -5.442  14.965  1.00  1.00            
ATOM   1723   CB SER A 235      12.249  -6.116  15.117  1.00  1.00            
ATOM   1724   OG SER A 235      12.298  -7.306  14.346  1.00  1.00            
ATOM   1725    C SER A 235       9.847  -6.338  15.574  1.00  1.00            
ATOM   1726    O SER A 235       9.313  -6.039  16.642  1.00  1.00            
ATOM   1727    N THR A 236       9.527  -7.453  14.893  2.00  1.00            
ATOM   1728   CA THR A 236       8.499  -8.356  15.326  2.00  1.00            
ATOM   1729   CB THR A 236       8.308  -9.489  14.358  2.00  1.00            
ATOM   1730  OG1 THR A 236       7.239 -10.324  14.777  2.00  1.00            
ATOM   1731  CG2 THR A 236       9.614 -10.296  14.262  2.00  1.00            
ATOM   1732    C THR A 236       8.871  -8.933  16.655  2.00  1.00            
ATOM   1733    O THR A 236       8.029  -9.039  17.545  2.00  1.00            
ATOM   1734    N SER A 237      10.157  -9.286  16.839  2.00  1.00            
ATOM   1735   CA SER A 237      10.568  -9.939  18.049  2.00  1.00            
ATOM   1736   CB SER A 237      12.092 -10.137  18.124  2.00  1.00            
ATOM   1737   OG SER A 237      12.527 -10.974  17.064  2.00  1.00            
ATOM   1738    C SER A 237      10.202  -9.075  19.217  2.00  1.00            
ATOM   1739    O SER A 237       9.493  -9.507  20.120  2.00  1.00            
ATOM   1740    N SER A 238      10.668  -7.814  19.221  2.00  1.00            
ATOM   1741   CA SER A 238      10.443  -6.938  20.333  2.00  1.00            
ATOM   1742   CB SER A 238      11.257  -5.634  20.247  2.00  1.00            
ATOM   1743   OG SER A 238      12.644  -5.911  20.366  2.00  1.00            
ATOM   1744    C SER A 238       9.000  -6.563  20.446  2.00  1.00            
ATOM   1745    O SER A 238       8.481  -6.446  21.554  2.00  1.00            
ATOM   1746    N ILE A 239       8.298  -6.382  19.310  2.00  1.00            
ATOM   1747   CA ILE A 239       6.939  -5.921  19.388  2.00  1.00            
ATOM   1748   CB ILE A 239       6.327  -5.685  18.027  2.00  1.00            
ATOM   1749  CG1 ILE A 239       6.261  -6.964  17.174  2.00  1.00            
ATOM   1750  CG2 ILE A 239       7.122  -4.549  17.363  2.00  1.00            
ATOM   1751  CD1 ILE A 239       5.054  -7.854  17.444  2.00  1.00            
ATOM   1752    C ILE A 239       6.144  -6.928  20.164  2.00  1.00            
ATOM   1753    O ILE A 239       5.351  -6.559  21.027  2.00  1.00            
ATOM   1754    N GLU A 240       6.350  -8.235  19.905  2.00  1.00            
ATOM   1755   CA GLU A 240       5.572  -9.235  20.585  2.00  1.00            
ATOM   1756   CB GLU A 240       5.827 -10.658  20.057  2.00  1.00            
ATOM   1757   CG GLU A 240       7.283 -11.112  20.156  2.00  1.00            
ATOM   1758   CD GLU A 240       7.360 -12.545  19.660  2.00  1.00            
ATOM   1759  OE1 GLU A 240       6.276 -13.166  19.500  2.00  1.00            
ATOM   1760  OE2 GLU A 240       8.497 -13.042  19.439  2.00  1.00            
ATOM   1761    C GLU A 240       5.900  -9.226  22.042  2.00  1.00            
ATOM   1762    O GLU A 240       4.999  -9.259  22.876  2.00  1.00            
ATOM   1763    N LYS A 241       7.196  -9.166  22.399  2.00  1.00            
ATOM   1764   CA LYS A 241       7.537  -9.200  23.792  2.00  1.00            
ATOM   1765   CB LYS A 241       9.053  -9.269  24.052  2.00  1.00            
ATOM   1766   CG LYS A 241       9.842  -8.049  23.587  2.00  1.00            
ATOM   1767   CD LYS A 241      11.305  -8.095  24.029  2.00  1.00            
ATOM   1768   CE LYS A 241      12.240  -8.719  22.988  2.00  1.00            
ATOM   1769   NZ LYS A 241      11.848 -10.122  22.725  2.00  1.00            
ATOM   1770    C LYS A 241       6.967  -7.968  24.420  2.00  1.00            
ATOM   1771    O LYS A 241       6.471  -8.003  25.545  2.00  1.00            
ATOM   1772    N LEU A 242       7.005  -6.841  23.684  2.00  1.00            
ATOM   1773   CA LEU A 242       6.490  -5.594  24.174  2.00  1.00            
ATOM   1774   CB LEU A 242       6.649  -4.469  23.127  2.00  1.00            
ATOM   1775   CG LEU A 242       6.314  -3.026  23.579  2.00  1.00            
ATOM   1776  CD1 LEU A 242       6.532  -2.040  22.420  2.00  1.00            
ATOM   1777  CD2 LEU A 242       4.913  -2.887  24.199  2.00  1.00            
ATOM   1778    C LEU A 242       5.029  -5.808  24.409  2.00  1.00            
ATOM   1779    O LEU A 242       4.494  -5.363  25.420  2.00  1.00            
ATOM   1780    N MET A 243       4.351  -6.487  23.462  2.00  1.00            
ATOM   1781   CA MET A 243       2.938  -6.751  23.509  2.00  1.00            
ATOM   1782   CB MET A 243       2.394  -7.341  22.199  2.00  1.00            
ATOM   1783   CG MET A 243       2.491  -6.373  21.016  2.00  1.00            
ATOM   1784   SD MET A 243       1.581  -4.809  21.236  2.00  1.00            
ATOM   1785   CE MET A 243       2.794  -4.044  22.350  2.00  1.00            
ATOM   1786    C MET A 243       2.613  -7.710  24.625  2.00  1.00            
ATOM   1787    O MET A 243       1.522  -7.646  25.188  2.00  1.00            
ATOM   1788    N GLU A 244       3.518  -8.664  24.941  2.00  1.00            
ATOM   1789   CA GLU A 244       3.254  -9.613  25.993  2.00  1.00            
ATOM   1790   CB GLU A 244       4.380 -10.646  26.178  2.00  1.00            
ATOM   1791   CG GLU A 244       4.091 -11.650  27.297  2.00  1.00            
ATOM   1792   CD GLU A 244       5.261 -12.620  27.398  2.00  1.00            
ATOM   1793  OE1 GLU A 244       6.201 -12.508  26.566  2.00  1.00            
ATOM   1794  OE2 GLU A 244       5.228 -13.490  28.309  2.00  1.00            
ATOM   1795    C GLU A 244       3.128  -8.849  27.264  2.00  1.00            
ATOM   1796    O GLU A 244       2.166  -9.022  28.011  2.00  1.00            
ATOM   1797    N ALA A 245       4.102  -7.961  27.535  2.00  1.00            
ATOM   1798   CA ALA A 245       3.947  -7.077  28.649  2.00  1.00            
ATOM   1799   CB ALA A 245       5.194  -6.232  28.957  2.00  1.00            
ATOM   1800    C ALA A 245       2.891  -6.169  28.109  2.00  1.00            
ATOM   1801    O ALA A 245       2.636  -6.180  26.910  2.00  1.00            
ATOM   1802    N LEU A 246       2.205  -5.394  28.952  2.00  1.00            
ATOM   1803   CA LEU A 246       1.187  -4.514  28.452  2.00  1.00            
ATOM   1804   CB LEU A 246       1.609  -3.676  27.225  2.00  1.00            
ATOM   1805   CG LEU A 246       0.522  -2.711  26.719  2.00  1.00            
ATOM   1806  CD1 LEU A 246       0.182  -1.655  27.783  2.00  1.00            
ATOM   1807  CD2 LEU A 246       0.920  -2.080  25.375  2.00  1.00            
ATOM   1808    C LEU A 246      -0.057  -5.292  28.132  2.00  1.00            
ATOM   1809    O LEU A 246      -1.122  -4.710  27.928  2.00  1.00            
ATOM   1810    N GLY A 247       0.031  -6.635  28.105  3.00  1.00            
ATOM   1811   CA GLY A 247      -1.142  -7.461  27.979  3.00  1.00            
ATOM   1812    C GLY A 247      -1.916  -7.138  26.735  3.00  1.00            
ATOM   1813    O GLY A 247      -3.140  -7.259  26.728  3.00  1.00            
ATOM   1814    N ALA A 248      -1.248  -6.714  25.646  1.00  1.00            
ATOM   1815   CA ALA A 248      -1.991  -6.434  24.447  1.00  1.00            
ATOM   1816   CB ALA A 248      -1.202  -5.613  23.413  1.00  1.00            
ATOM   1817    C ALA A 248      -2.326  -7.743  23.814  1.00  1.00            
ATOM   1818    O ALA A 248      -1.629  -8.738  24.002  1.00  1.00            
ATOM   1819    N LYS A 249      -3.439  -7.770  23.059  4.00  1.00            
ATOM   1820   CA LYS A 249      -3.840  -8.951  22.362  4.00  1.00            
ATOM   1821   CB LYS A 249      -5.361  -9.177  22.351  4.00  1.00            
ATOM   1822   CG LYS A 249      -5.936  -9.484  23.735  4.00  1.00            
ATOM   1823   CD LYS A 249      -7.464  -9.452  23.793  4.00  1.00            
ATOM   1824   CE LYS A 249      -8.028  -9.776  25.179  4.00  1.00            
ATOM   1825   NZ LYS A 249      -9.505  -9.843  25.121  4.00  1.00            
ATOM   1826    C LYS A 249      -3.395  -8.769  20.942  4.00  1.00            
ATOM   1827    O LYS A 249      -3.477  -7.670  20.396  4.00  1.00            
ATOM   1828    N LYS A 250      -2.893  -9.850  20.310  4.00  1.00            
ATOM   1829   CA LYS A 250      -2.426  -9.757  18.954  4.00  1.00            
ATOM   1830   CB LYS A 250      -1.489 -10.901  18.520  4.00  1.00            
ATOM   1831   CG LYS A 250      -0.126 -10.902  19.213  4.00  1.00            
ATOM   1832   CD LYS A 250       0.692 -12.164  18.932  4.00  1.00            
ATOM   1833   CE LYS A 250       0.271 -13.379  19.762  4.00  1.00            
ATOM   1834   NZ LYS A 250       0.686 -13.193  21.170  4.00  1.00            
ATOM   1835    C LYS A 250      -3.608  -9.814  18.045  4.00  1.00            
ATOM   1836    O LYS A 250      -4.659 -10.347  18.398  4.00  1.00            
ATOM   1837    N ARG A 251      -3.459  -9.229  16.840  1.00  1.00            
ATOM   1838   CA ARG A 251      -4.508  -9.242  15.863  1.00  1.00            
ATOM   1839   CB ARG A 251      -5.263  -7.908  15.739  1.00  1.00            
ATOM   1840   CG ARG A 251      -6.045  -7.529  16.999  1.00  1.00            
ATOM   1841   CD ARG A 251      -7.319  -8.355  17.200  1.00  1.00            
ATOM   1842   NE ARG A 251      -8.243  -8.032  16.076  1.00  1.00            
ATOM   1843   CZ ARG A 251      -9.387  -8.755  15.912  1.00  1.00            
ATOM   1844  NH1 ARG A 251      -9.682  -9.770  16.776  1.00  1.00            
ATOM   1845  NH2 ARG A 251     -10.237  -8.464  14.885  1.00  1.00            
ATOM   1846    C ARG A 251      -3.858  -9.499  14.550  1.00  1.00            
ATOM   1847    O ARG A 251      -2.639  -9.640  14.460  1.00  1.00            
ATOM   1848    N LEU A 252      -4.676  -9.593  13.488  1.00  1.00            
ATOM   1849   CA LEU A 252      -4.147  -9.816  12.178  1.00  1.00            
ATOM   1850   CB LEU A 252      -5.221  -9.816  11.079  1.00  1.00            
ATOM   1851   CG LEU A 252      -6.290 -10.915  11.213  1.00  1.00            
ATOM   1852  CD1 LEU A 252      -7.308 -10.828  10.065  1.00  1.00            
ATOM   1853  CD2 LEU A 252      -5.660 -12.311  11.341  1.00  1.00            
ATOM   1854    C LEU A 252      -3.298  -8.635  11.892  1.00  1.00            
ATOM   1855    O LEU A 252      -2.212  -8.735  11.320  1.00  1.00            
ATOM   1856    N PHE A 253      -3.798  -7.472  12.332  1.00  1.00            
ATOM   1857   CA PHE A 253      -3.163  -6.227  12.078  1.00  1.00            
ATOM   1858   CB PHE A 253      -4.166  -5.140  11.640  1.00  1.00            
ATOM   1859   CG PHE A 253      -3.421  -3.965  11.100  1.00  1.00            
ATOM   1860  CD1 PHE A 253      -2.887  -4.006   9.833  1.00  1.00            
ATOM   1861  CD2 PHE A 253      -3.274  -2.816  11.839  1.00  1.00            
ATOM   1862  CE1 PHE A 253      -2.203  -2.928   9.321  1.00  1.00            
ATOM   1863  CE2 PHE A 253      -2.590  -1.733  11.337  1.00  1.00            
ATOM   1864   CZ PHE A 253      -2.052  -1.789  10.075  1.00  1.00            
ATOM   1865    C PHE A 253      -2.551  -5.810  13.373  1.00  1.00            
ATOM   1866    O PHE A 253      -1.648  -6.469  13.887  1.00  1.00            
ATOM   1867    N ASP A 254      -3.035  -4.691  13.935  1.00  1.00            
ATOM   1868   CA ASP A 254      -2.437  -4.133  15.106  1.00  1.00            
ATOM   1869   CB ASP A 254      -2.787  -2.649  15.334  1.00  1.00            
ATOM   1870   CG ASP A 254      -2.031  -1.817  14.309  1.00  1.00            
ATOM   1871  OD1 ASP A 254      -1.002  -2.327  13.788  1.00  1.00            
ATOM   1872  OD2 ASP A 254      -2.470  -0.671  14.024  1.00  1.00            
ATOM   1873    C ASP A 254      -2.806  -4.869  16.349  1.00  1.00            
ATOM   1874    O ASP A 254      -3.561  -5.839  16.332  1.00  1.00            
ATOM   1875    N TYR A 255      -2.220  -4.397  17.472  4.00  1.00            
ATOM   1876   CA TYR A 255      -2.387  -4.966  18.777  4.00  1.00            
ATOM   1877   CB TYR A 255      -1.111  -4.935  19.631  4.00  1.00            
ATOM   1878   CG TYR A 255      -0.181  -5.894  18.971  4.00  1.00            
ATOM   1879  CD1 TYR A 255       0.587  -5.503  17.897  4.00  1.00            
ATOM   1880  CD2 TYR A 255      -0.083  -7.189  19.424  4.00  1.00            
ATOM   1881  CE1 TYR A 255       1.440  -6.391  17.286  4.00  1.00            
ATOM   1882  CE2 TYR A 255       0.768  -8.082  18.817  4.00  1.00            
ATOM   1883   CZ TYR A 255       1.529  -7.683  17.746  4.00  1.00            
ATOM   1884   OH TYR A 255       2.397  -8.603  17.125  4.00  1.00            
ATOM   1885    C TYR A 255      -3.496  -4.255  19.492  4.00  1.00            
ATOM   1886    O TYR A 255      -3.648  -3.040  19.370  4.00  1.00            
ATOM   1887    N VAL A 256      -4.326  -5.019  20.243  4.00  1.00            
ATOM   1888   CA VAL A 256      -5.484  -4.437  20.864  4.00  1.00            
ATOM   1889   CB VAL A 256      -6.765  -4.975  20.303  4.00  1.00            
ATOM   1890  CG1 VAL A 256      -6.862  -6.469  20.660  4.00  1.00            
ATOM   1891  CG2 VAL A 256      -7.926  -4.130  20.847  4.00  1.00            
ATOM   1892    C VAL A 256      -5.519  -4.689  22.342  4.00  1.00            
ATOM   1893    O VAL A 256      -4.937  -5.646  22.841  4.00  1.00            
ATOM   1894    N VAL A 257      -6.201  -3.790  23.089  4.00  1.00            
ATOM   1895   CA VAL A 257      -6.380  -3.928  24.511  4.00  1.00            
ATOM   1896   CB VAL A 257      -5.609  -2.916  25.307  4.00  1.00            
ATOM   1897  CG1 VAL A 257      -5.963  -3.085  26.793  4.00  1.00            
ATOM   1898  CG2 VAL A 257      -4.112  -3.091  24.997  4.00  1.00            
ATOM   1899    C VAL A 257      -7.840  -3.686  24.777  4.00  1.00            
ATOM   1900    O VAL A 257      -8.462  -2.872  24.098  4.00  1.00            
ATOM   1901    N LYS A 258      -8.444  -4.401  25.756  4.00  1.00            
ATOM   1902   CA LYS A 258      -9.829  -4.130  26.042  4.00  1.00            
ATOM   1903   CB LYS A 258     -10.489  -5.104  27.035  4.00  1.00            
ATOM   1904   CG LYS A 258      -9.923  -5.044  28.456  4.00  1.00            
ATOM   1905   CD LYS A 258     -10.813  -5.743  29.488  4.00  1.00            
ATOM   1906   CE LYS A 258     -10.260  -5.704  30.914  4.00  1.00            
ATOM   1907   NZ LYS A 258     -11.217  -6.343  31.843  4.00  1.00            
ATOM   1908    C LYS A 258      -9.832  -2.772  26.650  4.00  1.00            
ATOM   1909    O LYS A 258      -9.022  -2.475  27.527  4.00  1.00            
ATOM   1910    N CYS A 259     -10.743  -1.900  26.188  2.00  1.00            
ATOM   1911   CA CYS A 259     -10.784  -0.578  26.729  2.00  1.00            
ATOM   1912   CB CYS A 259     -11.799   0.346  26.035  2.00  1.00            
ATOM   1913   SG CYS A 259     -11.422   0.627  24.280  2.00  1.00            
ATOM   1914    C CYS A 259     -11.258  -0.761  28.135  2.00  1.00            
ATOM   1915    O CYS A 259     -11.622  -1.865  28.538  2.00  1.00            
ATOM   1916    N ASN A 260     -11.245   0.326  28.935  2.00  1.00            
ATOM   1917   CA ASN A 260     -11.549   0.262  30.340  2.00  1.00            
ATOM   1918   CB ASN A 260     -12.823  -0.537  30.677  2.00  1.00            
ATOM   1919   CG ASN A 260     -14.004   0.397  30.462  2.00  1.00            
ATOM   1920  OD1 ASN A 260     -13.829   1.601  30.292  2.00  1.00            
ATOM   1921  ND2 ASN A 260     -15.243  -0.162  30.490  2.00  1.00            
ATOM   1922    C ASN A 260     -10.387  -0.384  31.013  2.00  1.00            
ATOM   1923    O ASN A 260     -10.381  -0.665  32.211  2.00  1.00            
ATOM   1924    N GLU A 261      -9.364  -0.597  30.185  2.00  1.00            
ATOM   1925   CA GLU A 261      -8.026  -1.012  30.408  2.00  1.00            
ATOM   1926   CB GLU A 261      -7.737  -2.488  30.093  2.00  1.00            
ATOM   1927   CG GLU A 261      -6.278  -2.869  30.354  2.00  1.00            
ATOM   1928   CD GLU A 261      -6.129  -4.369  30.145  2.00  1.00            
ATOM   1929  OE1 GLU A 261      -7.131  -5.013  29.736  2.00  1.00            
ATOM   1930  OE2 GLU A 261      -5.009  -4.891  30.396  2.00  1.00            
ATOM   1931    C GLU A 261      -7.475  -0.192  29.311  2.00  1.00            
ATOM   1932    O GLU A 261      -8.209   0.157  28.388  2.00  1.00            
ATOM   1933    N GLY A 262      -6.203   0.178  29.346  2.00  1.00            
ATOM   1934   CA GLY A 262      -5.850   1.102  28.323  2.00  1.00            
ATOM   1935    C GLY A 262      -5.434   2.330  29.071  2.00  1.00            
ATOM   1936    O GLY A 262      -4.377   2.891  28.793  2.00  1.00            
ATOM   1937    N PRO A 263      -6.227   2.778  30.014  2.00  1.00            
ATOM   1938   CA PRO A 263      -5.805   3.878  30.836  2.00  1.00            
ATOM   1939   CD PRO A 263      -7.670   2.774  29.851  2.00  1.00            
ATOM   1940   CB PRO A 263      -7.069   4.439  31.497  2.00  1.00            
ATOM   1941   CG PRO A 263      -8.180   3.436  31.138  2.00  1.00            
ATOM   1942    C PRO A 263      -4.714   3.485  31.783  2.00  1.00            
ATOM   1943    O PRO A 263      -3.876   4.319  32.119  2.00  1.00            
ATOM   1944    N THR A 264      -4.733   2.220  32.238  2.00  1.00            
ATOM   1945   CA THR A 264      -3.809   1.680  33.196  2.00  1.00            
ATOM   1946   CB THR A 264      -4.290   0.388  33.788  2.00  1.00            
ATOM   1947  OG1 THR A 264      -3.475   0.018  34.890  2.00  1.00            
ATOM   1948  CG2 THR A 264      -4.246  -0.700  32.702  2.00  1.00            
ATOM   1949    C THR A 264      -2.457   1.428  32.615  2.00  1.00            
ATOM   1950    O THR A 264      -1.462   1.547  33.328  2.00  1.00            
ATOM   1951    N LEU A 265      -2.392   1.070  31.313  1.00  1.00            
ATOM   1952   CA LEU A 265      -1.171   0.640  30.681  1.00  1.00            
ATOM   1953   CB LEU A 265      -1.306   0.511  29.155  1.00  1.00            
ATOM   1954   CG LEU A 265      -2.414  -0.467  28.725  1.00  1.00            
ATOM   1955  CD1 LEU A 265      -2.509  -0.574  27.195  1.00  1.00            
ATOM   1956  CD2 LEU A 265      -2.262  -1.832  29.412  1.00  1.00            
ATOM   1957    C LEU A 265      -0.097   1.633  30.970  1.00  1.00            
ATOM   1958    O LEU A 265      -0.172   2.834  30.717  1.00  1.00            
ATOM   1959    N PRO A 266       0.902   1.030  31.526  1.00  1.00            
ATOM   1960   CA PRO A 266       1.959   1.688  32.233  1.00  1.00            
ATOM   1961   CD PRO A 266       1.264  -0.320  31.127  1.00  1.00            
ATOM   1962   CB PRO A 266       2.942   0.580  32.611  1.00  1.00            
ATOM   1963   CG PRO A 266       2.747  -0.463  31.499  1.00  1.00            
ATOM   1964    C PRO A 266       2.693   2.883  31.740  1.00  1.00            
ATOM   1965    O PRO A 266       2.430   3.980  32.229  1.00  1.00            
ATOM   1966    N ASP A 267       3.613   2.708  30.782  1.00  1.00            
ATOM   1967   CA ASP A 267       4.432   3.816  30.402  1.00  1.00            
ATOM   1968   CB ASP A 267       5.085   4.529  31.602  1.00  1.00            
ATOM   1969   CG ASP A 267       5.881   5.731  31.103  1.00  1.00            
ATOM   1970  OD1 ASP A 267       5.985   5.916  29.862  1.00  1.00            
ATOM   1971  OD2 ASP A 267       6.402   6.485  31.967  1.00  1.00            
ATOM   1972    C ASP A 267       5.520   3.229  29.582  1.00  1.00            
ATOM   1973    O ASP A 267       6.328   2.442  30.074  1.00  1.00            
ATOM   1974    N ILE A 268       5.566   3.595  28.294  4.00  1.00            
ATOM   1975   CA ILE A 268       6.602   3.055  27.478  4.00  1.00            
ATOM   1976   CB ILE A 268       6.127   2.522  26.154  4.00  1.00            
ATOM   1977  CG1 ILE A 268       5.457   3.623  25.313  4.00  1.00            
ATOM   1978  CG2 ILE A 268       5.211   1.321  26.442  4.00  1.00            
ATOM   1979  CD1 ILE A 268       4.146   4.132  25.912  4.00  1.00            
ATOM   1980    C ILE A 268       7.575   4.154  27.225  4.00  1.00            
ATOM   1981    O ILE A 268       7.193   5.263  26.851  4.00  1.00            
ATOM   1982    N SER A 269       8.876   3.876  27.445  4.00  1.00            
ATOM   1983   CA SER A 269       9.812   4.948  27.308  4.00  1.00            
ATOM   1984   CB SER A 269      10.385   5.402  28.656  4.00  1.00            
ATOM   1985   OG SER A 269      11.127   4.344  29.243  4.00  1.00            
ATOM   1986    C SER A 269      10.977   4.556  26.449  4.00  1.00            
ATOM   1987    O SER A 269      11.491   3.440  26.515  4.00  1.00            
ATOM   1988    N PHE A 270      11.387   5.515  25.596  4.00  1.00            
ATOM   1989   CA PHE A 270      12.412   5.412  24.594  4.00  1.00            
ATOM   1990   CB PHE A 270      12.266   6.533  23.548  4.00  1.00            
ATOM   1991   CG PHE A 270      13.252   6.305  22.455  4.00  1.00            
ATOM   1992  CD1 PHE A 270      12.966   5.433  21.431  4.00  1.00            
ATOM   1993  CD2 PHE A 270      14.457   6.970  22.447  4.00  1.00            
ATOM   1994  CE1 PHE A 270      13.870   5.220  20.417  4.00  1.00            
ATOM   1995  CE2 PHE A 270      15.364   6.760  21.435  4.00  1.00            
ATOM   1996   CZ PHE A 270      15.072   5.884  20.419  4.00  1.00            
ATOM   1997    C PHE A 270      13.869   5.416  25.042  4.00  1.00            
ATOM   1998    O PHE A 270      14.641   4.571  24.594  4.00  1.00            
ATOM   1999    N HIS A 271      14.286   6.333  25.947  4.00  1.00            
ATOM   2000   CA HIS A 271      15.665   6.509  26.384  4.00  1.00            
ATOM   2001  ND1 HIS A 271      18.691   5.790  27.509  4.00  1.00            
ATOM   2002   CG HIS A 271      17.413   5.722  28.009  4.00  1.00            
ATOM   2003   CB HIS A 271      16.205   5.330  27.212  4.00  1.00            
ATOM   2004  NE2 HIS A 271      18.812   6.398  29.646  4.00  1.00            
ATOM   2005  CD2 HIS A 271      17.504   6.095  29.318  4.00  1.00            
ATOM   2006  CE1 HIS A 271      19.489   6.201  28.529  4.00  1.00            
ATOM   2007    C HIS A 271      16.673   6.819  25.299  4.00  1.00            
ATOM   2008    O HIS A 271      17.491   5.973  24.949  4.00  1.00            
ATOM   2009    N LEU A 272      16.633   8.051  24.724  4.00  1.00            
ATOM   2010   CA LEU A 272      17.608   8.472  23.736  4.00  1.00            
ATOM   2011   CB LEU A 272      16.983   9.012  22.431  4.00  1.00            
ATOM   2012   CG LEU A 272      16.043  10.228  22.588  4.00  1.00            
ATOM   2013  CD1 LEU A 272      14.870   9.909  23.528  4.00  1.00            
ATOM   2014  CD2 LEU A 272      16.793  11.519  22.951  4.00  1.00            
ATOM   2015    C LEU A 272      18.490   9.524  24.294  4.00  1.00            
ATOM   2016    O LEU A 272      18.063  10.360  25.090  4.00  1.00            
ATOM   2017    N GLY A 273      19.773   9.480  23.887  3.00  1.00            
ATOM   2018   CA GLY A 273      20.709  10.465  24.320  3.00  1.00            
ATOM   2019    C GLY A 273      20.706  10.421  25.811  3.00  1.00            
ATOM   2020    O GLY A 273      20.620   9.356  26.421  3.00  1.00            
ATOM   2021    N GLY A 274      20.802  11.610  26.427  3.00  1.00            
ATOM   2022   CA GLY A 274      20.848  11.752  27.850  3.00  1.00            
ATOM   2023    C GLY A 274      19.554  11.386  28.518  3.00  1.00            
ATOM   2024    O GLY A 274      19.568  10.764  29.579  3.00  1.00            
ATOM   2025    N LYS A 275      18.393  11.752  27.934  4.00  1.00            
ATOM   2026   CA LYS A 275      17.194  11.591  28.711  4.00  1.00            
ATOM   2027   CB LYS A 275      16.496  12.935  28.992  4.00  1.00            
ATOM   2028   CG LYS A 275      15.331  12.856  29.981  4.00  1.00            
ATOM   2029   CD LYS A 275      14.875  14.224  30.489  4.00  1.00            
ATOM   2030   CE LYS A 275      15.883  14.879  31.436  4.00  1.00            
ATOM   2031   NZ LYS A 275      15.461  16.261  31.754  4.00  1.00            
ATOM   2032    C LYS A 275      16.193  10.704  28.061  4.00  1.00            
ATOM   2033    O LYS A 275      16.253  10.403  26.870  4.00  1.00            
ATOM   2034    N GLU A 276      15.237  10.256  28.898  4.00  1.00            
ATOM   2035   CA GLU A 276      14.169   9.395  28.509  4.00  1.00            
ATOM   2036   CB GLU A 276      13.667   8.517  29.673  4.00  1.00            
ATOM   2037   CG GLU A 276      12.678   7.421  29.264  4.00  1.00            
ATOM   2038   CD GLU A 276      12.318   6.622  30.512  4.00  1.00            
ATOM   2039  OE1 GLU A 276      13.183   5.833  30.975  4.00  1.00            
ATOM   2040  OE2 GLU A 276      11.175   6.790  31.016  4.00  1.00            
ATOM   2041    C GLU A 276      13.029  10.212  28.011  4.00  1.00            
ATOM   2042    O GLU A 276      12.819  11.349  28.432  4.00  1.00            
ATOM   2043    N TYR A 277      12.276   9.628  27.065  4.00  1.00            
ATOM   2044   CA TYR A 277      11.095  10.239  26.545  4.00  1.00            
ATOM   2045   CB TYR A 277      11.037  10.271  25.016  4.00  1.00            
ATOM   2046   CG TYR A 277       9.624  10.586  24.707  4.00  1.00            
ATOM   2047  CD1 TYR A 277       9.108  11.840  24.928  4.00  1.00            
ATOM   2048  CD2 TYR A 277       8.818   9.602  24.191  4.00  1.00            
ATOM   2049  CE1 TYR A 277       7.792  12.108  24.641  4.00  1.00            
ATOM   2050  CE2 TYR A 277       7.506   9.868  23.902  4.00  1.00            
ATOM   2051   CZ TYR A 277       6.990  11.120  24.125  4.00  1.00            
ATOM   2052   OH TYR A 277       5.638  11.379  23.826  4.00  1.00            
ATOM   2053    C TYR A 277       9.982   9.385  27.046  4.00  1.00            
ATOM   2054    O TYR A 277      10.047   8.159  26.971  4.00  1.00            
ATOM   2055    N THR A 278       8.930  10.016  27.597  4.00  1.00            
ATOM   2056   CA THR A 278       7.903   9.232  28.210  4.00  1.00            
ATOM   2057   CB THR A 278       7.505   9.739  29.565  4.00  1.00            
ATOM   2058  OG1 THR A 278       6.599   8.837  30.182  4.00  1.00            
ATOM   2059  CG2 THR A 278       6.852  11.122  29.395  4.00  1.00            
ATOM   2060    C THR A 278       6.675   9.251  27.380  4.00  1.00            
ATOM   2061    O THR A 278       6.279  10.279  26.832  4.00  1.00            
ATOM   2062    N LEU A 279       6.059   8.064  27.255  4.00  1.00            
ATOM   2063   CA LEU A 279       4.817   7.929  26.569  4.00  1.00            
ATOM   2064   CB LEU A 279       4.863   6.943  25.388  4.00  1.00            
ATOM   2065   CG LEU A 279       5.564   7.469  24.123  4.00  1.00            
ATOM   2066  CD1 LEU A 279       5.683   6.371  23.052  4.00  1.00            
ATOM   2067  CD2 LEU A 279       4.825   8.701  23.574  4.00  1.00            
ATOM   2068    C LEU A 279       3.857   7.354  27.551  4.00  1.00            
ATOM   2069    O LEU A 279       4.139   6.331  28.172  4.00  1.00            
ATOM   2070    N THR A 280       2.689   7.996  27.730  1.00  1.00            
ATOM   2071   CA THR A 280       1.779   7.424  28.671  1.00  1.00            
ATOM   2072   CB THR A 280       1.082   8.413  29.575  1.00  1.00            
ATOM   2073  OG1 THR A 280       0.405   9.420  28.845  1.00  1.00            
ATOM   2074  CG2 THR A 280       2.140   9.058  30.487  1.00  1.00            
ATOM   2075    C THR A 280       0.832   6.512  27.957  1.00  1.00            
ATOM   2076    O THR A 280       1.164   6.033  26.878  1.00  1.00            
ATOM   2077    N SER A 281      -0.281   6.097  28.605  2.00  1.00            
ATOM   2078   CA SER A 281      -1.283   5.329  27.908  2.00  1.00            
ATOM   2079   CB SER A 281      -2.292   4.666  28.859  2.00  1.00            
ATOM   2080   OG SER A 281      -3.030   5.650  29.571  2.00  1.00            
ATOM   2081    C SER A 281      -2.017   6.293  27.044  2.00  1.00            
ATOM   2082    O SER A 281      -2.179   6.070  25.846  2.00  1.00            
ATOM   2083    N ALA A 282      -2.483   7.408  27.649  2.00  1.00            
ATOM   2084   CA ALA A 282      -3.037   8.431  26.826  2.00  1.00            
ATOM   2085   CB ALA A 282      -3.502   9.678  27.596  2.00  1.00            
ATOM   2086    C ALA A 282      -1.823   8.778  26.071  2.00  1.00            
ATOM   2087    O ALA A 282      -0.747   8.763  26.659  2.00  1.00            
ATOM   2088    N ASP A 283      -1.935   9.099  24.775  2.00  1.00            
ATOM   2089   CA ASP A 283      -0.745   9.090  23.978  2.00  1.00            
ATOM   2090   CB ASP A 283       0.459   9.901  24.503  2.00  1.00            
ATOM   2091   CG ASP A 283       1.546   9.866  23.438  2.00  1.00            
ATOM   2092  OD1 ASP A 283       1.282   9.321  22.334  2.00  1.00            
ATOM   2093  OD2 ASP A 283       2.660  10.384  23.720  2.00  1.00            
ATOM   2094    C ASP A 283      -0.409   7.626  23.929  2.00  1.00            
ATOM   2095    O ASP A 283      -0.030   7.064  24.945  2.00  1.00            
ATOM   2096    N TYR A 284      -0.545   6.958  22.760  2.00  1.00            
ATOM   2097   CA TYR A 284      -0.241   5.547  22.594  2.00  1.00            
ATOM   2098   CB TYR A 284       1.060   5.179  23.355  2.00  1.00            
ATOM   2099   CG TYR A 284       1.637   3.821  23.165  2.00  1.00            
ATOM   2100  CD1 TYR A 284       2.492   3.580  22.116  2.00  1.00            
ATOM   2101  CD2 TYR A 284       1.370   2.811  24.060  2.00  1.00            
ATOM   2102  CE1 TYR A 284       3.059   2.340  21.950  2.00  1.00            
ATOM   2103  CE2 TYR A 284       1.934   1.567  23.900  2.00  1.00            
ATOM   2104   CZ TYR A 284       2.782   1.334  22.845  2.00  1.00            
ATOM   2105   OH TYR A 284       3.373   0.065  22.671  2.00  1.00            
ATOM   2106    C TYR A 284      -1.358   4.575  22.937  2.00  1.00            
ATOM   2107    O TYR A 284      -1.116   3.370  22.954  2.00  1.00            
ATOM   2108    N VAL A 285      -2.602   5.036  23.204  4.00  1.00            
ATOM   2109   CA VAL A 285      -3.743   4.134  23.262  4.00  1.00            
ATOM   2110   CB VAL A 285      -4.131   3.656  24.638  4.00  1.00            
ATOM   2111  CG1 VAL A 285      -4.604   4.835  25.504  4.00  1.00            
ATOM   2112  CG2 VAL A 285      -5.193   2.557  24.464  4.00  1.00            
ATOM   2113    C VAL A 285      -4.848   4.945  22.695  4.00  1.00            
ATOM   2114    O VAL A 285      -5.082   6.078  23.112  4.00  1.00            
ATOM   2115    N PHE A 286      -5.545   4.408  21.686  1.00  1.00            
ATOM   2116   CA PHE A 286      -6.627   5.177  21.173  1.00  1.00            
ATOM   2117   CB PHE A 286      -6.992   4.824  19.721  1.00  1.00            
ATOM   2118   CG PHE A 286      -8.182   5.633  19.334  1.00  1.00            
ATOM   2119  CD1 PHE A 286      -8.041   6.921  18.872  1.00  1.00            
ATOM   2120  CD2 PHE A 286      -9.444   5.093  19.431  1.00  1.00            
ATOM   2121  CE1 PHE A 286      -9.143   7.660  18.517  1.00  1.00            
ATOM   2122  CE2 PHE A 286     -10.552   5.827  19.076  1.00  1.00            
ATOM   2123   CZ PHE A 286     -10.401   7.115  18.619  1.00  1.00            
ATOM   2124    C PHE A 286      -7.781   4.779  22.036  1.00  1.00            
ATOM   2125    O PHE A 286      -8.149   3.607  22.068  1.00  1.00            
ATOM   2126    N GLN A 287      -8.381   5.729  22.784  1.00  1.00            
ATOM   2127   CA GLN A 287      -9.415   5.270  23.661  1.00  1.00            
ATOM   2128   CB GLN A 287      -9.119   5.533  25.152  1.00  1.00            
ATOM   2129   CG GLN A 287      -8.960   7.009  25.527  1.00  1.00            
ATOM   2130   CD GLN A 287      -8.694   7.089  27.024  1.00  1.00            
ATOM   2131  OE1 GLN A 287      -8.839   6.105  27.747  1.00  1.00            
ATOM   2132  NE2 GLN A 287      -8.299   8.299  27.505  1.00  1.00            
ATOM   2133    C GLN A 287     -10.732   5.862  23.326  1.00  1.00            
ATOM   2134    O GLN A 287     -11.178   6.837  23.929  1.00  1.00            
ATOM   2135    N GLU A 288     -11.393   5.280  22.319  1.00  1.00            
ATOM   2136   CA GLU A 288     -12.694   5.752  21.987  1.00  1.00            
ATOM   2137   CB GLU A 288     -13.153   5.275  20.602  1.00  1.00            
ATOM   2138   CG GLU A 288     -14.548   5.770  20.222  1.00  1.00            
ATOM   2139   CD GLU A 288     -14.923   5.113  18.902  1.00  1.00            
ATOM   2140  OE1 GLU A 288     -14.112   4.285  18.406  1.00  1.00            
ATOM   2141  OE2 GLU A 288     -16.024   5.424  18.375  1.00  1.00            
ATOM   2142    C GLU A 288     -13.730   5.275  22.967  1.00  1.00            
ATOM   2143    O GLU A 288     -14.523   6.053  23.496  1.00  1.00            
ATOM   2144    N SER A 289     -13.711   3.955  23.236  1.00  1.00            
ATOM   2145   CA SER A 289     -14.765   3.244  23.910  1.00  1.00            
ATOM   2146   CB SER A 289     -14.588   1.721  23.806  1.00  1.00            
ATOM   2147   OG SER A 289     -15.648   1.059  24.479  1.00  1.00            
ATOM   2148    C SER A 289     -15.008   3.533  25.360  1.00  1.00            
ATOM   2149    O SER A 289     -16.093   3.991  25.719  1.00  1.00            
ATOM   2150    N TYR A 290     -14.014   3.290  26.233  1.00  1.00            
ATOM   2151   CA TYR A 290     -14.259   3.353  27.650  1.00  1.00            
ATOM   2152   CB TYR A 290     -14.921   4.667  28.101  1.00  1.00            
ATOM   2153   CG TYR A 290     -14.001   5.787  27.757  1.00  1.00            
ATOM   2154  CD1 TYR A 290     -13.949   6.263  26.469  1.00  1.00            
ATOM   2155  CD2 TYR A 290     -13.200   6.367  28.715  1.00  1.00            
ATOM   2156  CE1 TYR A 290     -13.110   7.298  26.134  1.00  1.00            
ATOM   2157  CE2 TYR A 290     -12.356   7.402  28.387  1.00  1.00            
ATOM   2158   CZ TYR A 290     -12.311   7.869  27.095  1.00  1.00            
ATOM   2159   OH TYR A 290     -11.447   8.930  26.753  1.00  1.00            
ATOM   2160    C TYR A 290     -15.207   2.227  28.005  1.00  1.00            
ATOM   2161    O TYR A 290     -16.008   2.364  28.929  1.00  1.00            
ATOM   2162    N SER A 291     -15.140   1.079  27.280  1.00  1.00            
ATOM   2163   CA SER A 291     -15.990  -0.052  27.579  1.00  1.00            
ATOM   2164   CB SER A 291     -17.023  -0.355  26.481  1.00  1.00            
ATOM   2165   OG SER A 291     -17.925   0.733  26.354  1.00  1.00            
ATOM   2166    C SER A 291     -15.114  -1.270  27.720  1.00  1.00            
ATOM   2167    O SER A 291     -14.101  -1.403  27.034  1.00  1.00            
ATOM   2168    N SER A 292     -15.482  -2.182  28.650  3.00  1.00            
ATOM   2169   CA SER A 292     -14.739  -3.384  28.950  3.00  1.00            
ATOM   2170   CB SER A 292     -15.291  -4.118  30.185  3.00  1.00            
ATOM   2171   OG SER A 292     -14.533  -5.292  30.437  3.00  1.00            
ATOM   2172    C SER A 292     -14.796  -4.343  27.801  3.00  1.00            
ATOM   2173    O SER A 292     -13.768  -4.809  27.313  3.00  1.00            
ATOM   2174    N LYS A 293     -16.020  -4.644  27.327  3.00  1.00            
ATOM   2175   CA LYS A 293     -16.221  -5.629  26.310  3.00  1.00            
ATOM   2176   CB LYS A 293     -17.716  -5.857  26.013  3.00  1.00            
ATOM   2177   CG LYS A 293     -18.472  -4.589  25.622  3.00  1.00            
ATOM   2178   CD LYS A 293     -19.913  -4.859  25.188  3.00  1.00            
ATOM   2179   CE LYS A 293     -20.796  -5.390  26.320  3.00  1.00            
ATOM   2180   NZ LYS A 293     -22.174  -5.614  25.826  3.00  1.00            
ATOM   2181    C LYS A 293     -15.525  -5.202  25.053  3.00  1.00            
ATOM   2182    O LYS A 293     -14.896  -6.020  24.383  3.00  1.00            
ATOM   2183    N LYS A 294     -15.590  -3.900  24.713  1.00  1.00            
ATOM   2184   CA LYS A 294     -15.006  -3.436  23.483  1.00  1.00            
ATOM   2185   CB LYS A 294     -15.595  -2.104  22.988  1.00  1.00            
ATOM   2186   CG LYS A 294     -17.076  -2.226  22.621  1.00  1.00            
ATOM   2187   CD LYS A 294     -17.343  -3.259  21.525  1.00  1.00            
ATOM   2188   CE LYS A 294     -18.827  -3.442  21.194  1.00  1.00            
ATOM   2189   NZ LYS A 294     -18.985  -4.453  20.125  1.00  1.00            
ATOM   2190    C LYS A 294     -13.535  -3.276  23.633  1.00  1.00            
ATOM   2191    O LYS A 294     -13.004  -3.213  24.741  1.00  1.00            
ATOM   2192    N LEU A 295     -12.839  -3.226  22.481  4.00  1.00            
ATOM   2193   CA LEU A 295     -11.413  -3.153  22.488  4.00  1.00            
ATOM   2194   CB LEU A 295     -10.761  -4.257  21.641  4.00  1.00            
ATOM   2195   CG LEU A 295     -11.078  -5.678  22.140  4.00  1.00            
ATOM   2196  CD1 LEU A 295     -10.327  -6.738  21.319  4.00  1.00            
ATOM   2197  CD2 LEU A 295     -10.840  -5.806  23.654  4.00  1.00            
ATOM   2198    C LEU A 295     -10.955  -1.838  21.929  4.00  1.00            
ATOM   2199    O LEU A 295     -11.692  -1.155  21.219  4.00  1.00            
ATOM   2200    N CYS A 296      -9.712  -1.445  22.287  4.00  1.00            
ATOM   2201   CA CYS A 296      -9.078  -0.254  21.788  4.00  1.00            
ATOM   2202   CB CYS A 296      -8.696   0.761  22.877  4.00  1.00            
ATOM   2203   SG CYS A 296      -7.467   0.099  24.040  4.00  1.00            
ATOM   2204    C CYS A 296      -7.797  -0.704  21.159  4.00  1.00            
ATOM   2205    O CYS A 296      -7.148  -1.625  21.651  4.00  1.00            
ATOM   2206    N THR A 297      -7.399  -0.065  20.042  4.00  1.00            
ATOM   2207   CA THR A 297      -6.195  -0.461  19.371  4.00  1.00            
ATOM   2208   CB THR A 297      -6.251  -0.256  17.883  4.00  1.00            
ATOM   2209  OG1 THR A 297      -5.101  -0.807  17.259  4.00  1.00            
ATOM   2210  CG2 THR A 297      -6.346   1.253  17.600  4.00  1.00            
ATOM   2211    C THR A 297      -5.088   0.357  19.888  4.00  1.00            
ATOM   2212    O THR A 297      -5.281   1.301  20.652  4.00  1.00            
ATOM   2213    N LEU A 298      -3.868  -0.018  19.490  4.00  1.00            
ATOM   2214   CA LEU A 298      -2.789   0.744  19.991  4.00  1.00            
ATOM   2215   CB LEU A 298      -1.844  -0.053  20.900  4.00  1.00            
ATOM   2216   CG LEU A 298      -2.541  -0.577  22.172  4.00  1.00            
ATOM   2217  CD1 LEU A 298      -3.053   0.582  23.048  4.00  1.00            
ATOM   2218  CD2 LEU A 298      -3.631  -1.611  21.835  4.00  1.00            
ATOM   2219    C LEU A 298      -2.015   1.276  18.867  4.00  1.00            
ATOM   2220    O LEU A 298      -1.767   0.579  17.885  4.00  1.00            
ATOM   2221    N ALA A 299      -1.651   2.564  18.966  1.00  1.00            
ATOM   2222   CA ALA A 299      -0.741   2.990  17.972  1.00  1.00            
ATOM   2223   CB ALA A 299      -0.497   4.507  17.958  1.00  1.00            
ATOM   2224    C ALA A 299       0.483   2.331  18.468  1.00  1.00            
ATOM   2225    O ALA A 299       1.119   2.796  19.413  1.00  1.00            
ATOM   2226    N ILE A 300       0.773   1.170  17.864  4.00  1.00            
ATOM   2227   CA ILE A 300       1.899   0.339  18.108  4.00  1.00            
ATOM   2228   CB ILE A 300       1.717  -0.603  19.256  4.00  1.00            
ATOM   2229  CG1 ILE A 300       1.381   0.163  20.537  4.00  1.00            
ATOM   2230  CG2 ILE A 300       2.985  -1.463  19.379  4.00  1.00            
ATOM   2231  CD1 ILE A 300       0.909  -0.750  21.666  4.00  1.00            
ATOM   2232    C ILE A 300       1.886  -0.511  16.888  4.00  1.00            
ATOM   2233    O ILE A 300       0.879  -0.560  16.184  4.00  1.00            
ATOM   2234    N HIS A 301       2.995  -1.185  16.571  4.00  1.00            
ATOM   2235   CA HIS A 301       2.921  -2.002  15.412  4.00  1.00            
ATOM   2236  ND1 HIS A 301       1.356  -2.849  12.659  4.00  1.00            
ATOM   2237   CG HIS A 301       2.471  -2.089  12.927  4.00  1.00            
ATOM   2238   CB HIS A 301       2.617  -1.209  14.127  4.00  1.00            
ATOM   2239  NE2 HIS A 301       2.795  -3.239  11.011  4.00  1.00            
ATOM   2240  CD2 HIS A 301       3.340  -2.337  11.910  4.00  1.00            
ATOM   2241  CE1 HIS A 301       1.604  -3.518  11.503  4.00  1.00            
ATOM   2242    C HIS A 301       4.233  -2.647  15.262  4.00  1.00            
ATOM   2243    O HIS A 301       5.225  -2.222  15.853  4.00  1.00            
ATOM   2244    N ALA A 302       4.264  -3.720  14.468  4.00  1.00            
ATOM   2245   CA ALA A 302       5.516  -4.355  14.306  4.00  1.00            
ATOM   2246   CB ALA A 302       5.468  -5.869  14.560  4.00  1.00            
ATOM   2247    C ALA A 302       5.889  -4.192  12.885  4.00  1.00            
ATOM   2248    O ALA A 302       5.105  -4.486  11.984  4.00  1.00            
ATOM   2249    N MET A 303       7.121  -3.728  12.647  1.00  1.00            
ATOM   2250   CA MET A 303       7.509  -3.538  11.295  1.00  1.00            
ATOM   2251   CB MET A 303       7.687  -2.046  10.958  1.00  1.00            
ATOM   2252   CG MET A 303       6.409  -1.208  11.114  1.00  1.00            
ATOM   2253   SD MET A 303       5.260  -1.236   9.705  1.00  1.00            
ATOM   2254   CE MET A 303       5.948   0.225   8.872  1.00  1.00            
ATOM   2255    C MET A 303       8.849  -4.170  11.144  1.00  1.00            
ATOM   2256    O MET A 303       9.665  -4.139  12.064  1.00  1.00            
ATOM   2257    N ASP A 304       9.107  -4.783   9.975  1.00  1.00            
ATOM   2258   CA ASP A 304      10.396  -5.367   9.774  1.00  1.00            
ATOM   2259   CB ASP A 304      10.334  -6.878   9.518  1.00  1.00            
ATOM   2260   CG ASP A 304      10.057  -7.459  10.900  1.00  1.00            
ATOM   2261  OD1 ASP A 304      10.891  -7.190  11.806  1.00  1.00            
ATOM   2262  OD2 ASP A 304       9.025  -8.160  11.079  1.00  1.00            
ATOM   2263    C ASP A 304      11.040  -4.633   8.640  1.00  1.00            
ATOM   2264    O ASP A 304      10.717  -4.847   7.473  1.00  1.00            
ATOM   2265    N ILE A 305      11.976  -3.730   8.992  1.00  1.00            
ATOM   2266   CA ILE A 305      12.676  -2.880   8.068  1.00  1.00            
ATOM   2267   CB ILE A 305      13.213  -1.643   8.734  1.00  1.00            
ATOM   2268  CG1 ILE A 305      12.069  -0.796   9.326  1.00  1.00            
ATOM   2269  CG2 ILE A 305      14.092  -0.878   7.731  1.00  1.00            
ATOM   2270  CD1 ILE A 305      11.404  -1.431  10.547  1.00  1.00            
ATOM   2271    C ILE A 305      13.845  -3.667   7.566  1.00  1.00            
ATOM   2272    O ILE A 305      14.629  -4.223   8.337  1.00  1.00            
ATOM   2273    N PRO A 306      13.974  -3.719   6.275  1.00  1.00            
ATOM   2274   CA PRO A 306      15.045  -4.418   5.618  1.00  1.00            
ATOM   2275   CD PRO A 306      13.395  -2.696   5.415  1.00  1.00            
ATOM   2276   CB PRO A 306      14.835  -4.149   4.132  1.00  1.00            
ATOM   2277   CG PRO A 306      14.229  -2.736   4.128  1.00  1.00            
ATOM   2278    C PRO A 306      16.365  -3.828   5.995  1.00  1.00            
ATOM   2279    O PRO A 306      16.414  -2.703   6.497  1.00  1.00            
ATOM   2280    N PRO A 307      17.414  -4.586   5.824  3.00  1.00            
ATOM   2281   CA PRO A 307      18.769  -4.097   5.917  3.00  1.00            
ATOM   2282   CD PRO A 307      17.328  -6.016   6.064  3.00  1.00            
ATOM   2283   CB PRO A 307      19.656  -5.349   6.106  3.00  1.00            
ATOM   2284   CG PRO A 307      18.742  -6.539   5.751  3.00  1.00            
ATOM   2285    C PRO A 307      18.992  -3.383   4.614  3.00  1.00            
ATOM   2286    O PRO A 307      18.105  -3.581   3.766  3.00  1.00            
ATOM   2287    N PRO A 308      19.981  -2.584   4.298  3.00  1.00            
ATOM   2288   CA PRO A 308      21.049  -2.174   5.176  3.00  1.00            
ATOM   2289   CD PRO A 308      20.472  -2.709   2.938  3.00  1.00            
ATOM   2290   CB PRO A 308      22.104  -1.528   4.289  3.00  1.00            
ATOM   2291   CG PRO A 308      21.960  -2.329   2.984  3.00  1.00            
ATOM   2292    C PRO A 308      20.700  -1.422   6.424  3.00  1.00            
ATOM   2293    O PRO A 308      21.132  -1.841   7.494  3.00  1.00            
ATOM   2294    N THR A 309      19.896  -0.342   6.336  3.00  1.00            
ATOM   2295   CA THR A 309      19.544   0.385   7.529  3.00  1.00            
ATOM   2296   CB THR A 309      19.269   1.836   7.261  3.00  1.00            
ATOM   2297  OG1 THR A 309      20.420   2.428   6.681  3.00  1.00            
ATOM   2298  CG2 THR A 309      18.915   2.553   8.580  3.00  1.00            
ATOM   2299    C THR A 309      18.307  -0.302   8.002  3.00  1.00            
ATOM   2300    O THR A 309      17.292  -0.326   7.308  3.00  1.00            
ATOM   2301    N GLY A 310      18.385  -0.919   9.193  1.00  1.00            
ATOM   2302   CA GLY A 310      17.285  -1.698   9.668  1.00  1.00            
ATOM   2303    C GLY A 310      17.699  -3.139   9.622  1.00  1.00            
ATOM   2304    O GLY A 310      18.612  -3.476   8.871  1.00  1.00            
ATOM   2305    N PRO A 311      17.072  -4.035  10.360  1.00  1.00            
ATOM   2306   CA PRO A 311      15.943  -3.769  11.216  1.00  1.00            
ATOM   2307   CD PRO A 311      17.694  -5.312  10.671  1.00  1.00            
ATOM   2308   CB PRO A 311      15.621  -5.090  11.903  1.00  1.00            
ATOM   2309   CG PRO A 311      16.975  -5.810  11.936  1.00  1.00            
ATOM   2310    C PRO A 311      16.235  -2.697  12.215  1.00  1.00            
ATOM   2311    O PRO A 311      17.342  -2.656  12.749  1.00  1.00            
ATOM   2312    N THR A 312      15.252  -1.802  12.441  1.00  1.00            
ATOM   2313   CA THR A 312      15.404  -0.745  13.395  1.00  1.00            
ATOM   2314   CB THR A 312      15.897   0.536  12.792  1.00  1.00            
ATOM   2315  OG1 THR A 312      14.977   1.027  11.828  1.00  1.00            
ATOM   2316  CG2 THR A 312      17.260   0.257  12.137  1.00  1.00            
ATOM   2317    C THR A 312      14.062  -0.466  13.972  1.00  1.00            
ATOM   2318    O THR A 312      13.036  -0.911  13.464  1.00  1.00            
ATOM   2319    N TRP A 313      14.067   0.296  15.071  4.00  1.00            
ATOM   2320   CA TRP A 313      12.925   0.636  15.859  4.00  1.00            
ATOM   2321   CB TRP A 313      13.404   1.364  17.128  4.00  1.00            
ATOM   2322   CG TRP A 313      12.339   1.632  18.146  4.00  1.00            
ATOM   2323  CD2 TRP A 313      11.733   0.590  18.922  4.00  1.00            
ATOM   2324  CD1 TRP A 313      11.740   2.798  18.514  4.00  1.00            
ATOM   2325  NE1 TRP A 313      10.810   2.549  19.495  4.00  1.00            
ATOM   2326  CE2 TRP A 313      10.789   1.192  19.749  4.00  1.00            
ATOM   2327  CE3 TRP A 313      11.948  -0.757  18.938  4.00  1.00            
ATOM   2328  CZ2 TRP A 313      10.036   0.447  20.615  4.00  1.00            
ATOM   2329  CZ3 TRP A 313      11.191  -1.503  19.813  4.00  1.00            
ATOM   2330  CH2 TRP A 313      10.253  -0.915  20.635  4.00  1.00            
ATOM   2331    C TRP A 313      11.949   1.493  15.112  4.00  1.00            
ATOM   2332    O TRP A 313      10.754   1.208  15.119  4.00  1.00            
ATOM   2333    N ALA A 314      12.418   2.569  14.445  4.00  1.00            
ATOM   2334   CA ALA A 314      11.510   3.477  13.804  4.00  1.00            
ATOM   2335   CB ALA A 314      10.470   2.795  12.895  4.00  1.00            
ATOM   2336    C ALA A 314      10.826   4.216  14.893  4.00  1.00            
ATOM   2337    O ALA A 314      10.771   3.782  16.044  4.00  1.00            
ATOM   2338    N LEU A 315      10.354   5.413  14.555  4.00  1.00            
ATOM   2339   CA LEU A 315       9.526   6.168  15.431  4.00  1.00            
ATOM   2340   CB LEU A 315      10.180   7.397  16.087  4.00  1.00            
ATOM   2341   CG LEU A 315      11.194   7.030  17.188  4.00  1.00            
ATOM   2342  CD1 LEU A 315      11.774   8.280  17.872  4.00  1.00            
ATOM   2343  CD2 LEU A 315      10.581   6.038  18.189  4.00  1.00            
ATOM   2344    C LEU A 315       8.490   6.628  14.526  4.00  1.00            
ATOM   2345    O LEU A 315       8.179   5.962  13.539  4.00  1.00            
ATOM   2346    N GLY A 316       7.889   7.765  14.839  1.00  1.00            
ATOM   2347   CA GLY A 316       6.948   8.105  13.854  1.00  1.00            
ATOM   2348    C GLY A 316       6.034   9.112  14.426  1.00  1.00            
ATOM   2349    O GLY A 316       6.408   9.929  15.268  1.00  1.00            
ATOM   2350    N ALA A 317       4.789   9.064  13.942  2.00  1.00            
ATOM   2351   CA ALA A 317       3.809  10.006  14.342  2.00  1.00            
ATOM   2352   CB ALA A 317       2.478   9.875  13.580  2.00  1.00            
ATOM   2353    C ALA A 317       3.503   9.883  15.809  2.00  1.00            
ATOM   2354    O ALA A 317       3.302  10.896  16.479  2.00  1.00            
ATOM   2355    N THR A 318       3.466   8.646  16.350  2.00  1.00            
ATOM   2356   CA THR A 318       3.122   8.445  17.736  2.00  1.00            
ATOM   2357   CB THR A 318       3.277   7.017  18.155  2.00  1.00            
ATOM   2358  OG1 THR A 318       4.617   6.600  17.947  2.00  1.00            
ATOM   2359  CG2 THR A 318       2.322   6.141  17.329  2.00  1.00            
ATOM   2360    C THR A 318       4.084   9.259  18.532  2.00  1.00            
ATOM   2361    O THR A 318       3.699  10.008  19.428  2.00  1.00            
ATOM   2362    N PHE A 319       5.373   9.151  18.181  2.00  1.00            
ATOM   2363   CA PHE A 319       6.436   9.808  18.875  2.00  1.00            
ATOM   2364   CB PHE A 319       7.811   9.298  18.401  2.00  1.00            
ATOM   2365   CG PHE A 319       8.880  10.013  19.151  2.00  1.00            
ATOM   2366  CD1 PHE A 319       9.202   9.630  20.434  2.00  1.00            
ATOM   2367  CD2 PHE A 319       9.571  11.051  18.571  2.00  1.00            
ATOM   2368  CE1 PHE A 319      10.189  10.282  21.133  2.00  1.00            
ATOM   2369  CE2 PHE A 319      10.560  11.704  19.266  2.00  1.00            
ATOM   2370   CZ PHE A 319      10.869  11.323  20.547  2.00  1.00            
ATOM   2371    C PHE A 319       6.428  11.278  18.721  2.00  1.00            
ATOM   2372    O PHE A 319       6.605  12.026  19.682  2.00  1.00            
ATOM   2373    N ILE A 320       6.214  11.726  17.490  2.00  1.00            
ATOM   2374   CA ILE A 320       6.302  13.116  17.221  2.00  1.00            
ATOM   2375   CB ILE A 320       6.060  13.451  15.776  2.00  1.00            
ATOM   2376  CG1 ILE A 320       7.128  12.790  14.885  2.00  1.00            
ATOM   2377  CG2 ILE A 320       6.010  14.985  15.640  2.00  1.00            
ATOM   2378  CD1 ILE A 320       6.797  12.840  13.395  2.00  1.00            
ATOM   2379    C ILE A 320       5.268  13.813  18.030  2.00  1.00            
ATOM   2380    O ILE A 320       5.447  14.970  18.396  2.00  1.00            
ATOM   2381    N ARG A 321       4.144  13.134  18.314  3.00  1.00            
ATOM   2382   CA ARG A 321       3.047  13.778  18.973  3.00  1.00            
ATOM   2383   CB ARG A 321       1.930  12.785  19.342  3.00  1.00            
ATOM   2384   CG ARG A 321       0.665  13.433  19.914  3.00  1.00            
ATOM   2385   CD ARG A 321       0.686  13.585  21.435  3.00  1.00            
ATOM   2386   NE ARG A 321      -0.667  14.040  21.864  3.00  1.00            
ATOM   2387   CZ ARG A 321      -1.145  13.666  23.087  3.00  1.00            
ATOM   2388  NH1 ARG A 321      -0.379  12.888  23.907  3.00  1.00            
ATOM   2389  NH2 ARG A 321      -2.388  14.062  23.489  3.00  1.00            
ATOM   2390    C ARG A 321       3.496  14.441  20.234  3.00  1.00            
ATOM   2391    O ARG A 321       3.248  15.632  20.416  3.00  1.00            
ATOM   2392    N LYS A 322       4.182  13.727  21.141  3.00  1.00            
ATOM   2393   CA LYS A 322       4.651  14.470  22.271  3.00  1.00            
ATOM   2394   CB LYS A 322       4.327  13.822  23.627  3.00  1.00            
ATOM   2395   CG LYS A 322       4.659  14.710  24.830  3.00  1.00            
ATOM   2396   CD LYS A 322       4.025  14.233  26.139  3.00  1.00            
ATOM   2397   CE LYS A 322       4.354  15.115  27.345  3.00  1.00            
ATOM   2398   NZ LYS A 322       3.545  16.354  27.313  3.00  1.00            
ATOM   2399    C LYS A 322       6.114  14.529  22.106  3.00  1.00            
ATOM   2400    O LYS A 322       6.862  13.696  22.614  3.00  1.00            
ATOM   2401    N PHE A 323       6.541  15.547  21.356  4.00  1.00            
ATOM   2402   CA PHE A 323       7.908  15.695  21.014  4.00  1.00            
ATOM   2403   CB PHE A 323       8.454  14.364  20.477  4.00  1.00            
ATOM   2404   CG PHE A 323       9.693  14.581  19.699  4.00  1.00            
ATOM   2405  CD1 PHE A 323      10.857  14.966  20.294  4.00  1.00            
ATOM   2406  CD2 PHE A 323       9.674  14.359  18.345  4.00  1.00            
ATOM   2407  CE1 PHE A 323      11.991  15.146  19.537  4.00  1.00            
ATOM   2408  CE2 PHE A 323      10.804  14.536  17.589  4.00  1.00            
ATOM   2409   CZ PHE A 323      11.973  14.930  18.189  4.00  1.00            
ATOM   2410    C PHE A 323       7.886  16.724  19.929  4.00  1.00            
ATOM   2411    O PHE A 323       6.896  16.865  19.217  4.00  1.00            
ATOM   2412    N TYR A 324       8.947  17.528  19.799  4.00  1.00            
ATOM   2413   CA TYR A 324       8.993  18.454  18.709  4.00  1.00            
ATOM   2414   CB TYR A 324       9.078  19.918  19.181  4.00  1.00            
ATOM   2415   CG TYR A 324       9.134  20.805  17.988  4.00  1.00            
ATOM   2416  CD1 TYR A 324       8.008  21.053  17.238  4.00  1.00            
ATOM   2417  CD2 TYR A 324      10.319  21.400  17.627  4.00  1.00            
ATOM   2418  CE1 TYR A 324       8.069  21.879  16.139  4.00  1.00            
ATOM   2419  CE2 TYR A 324      10.388  22.226  16.530  4.00  1.00            
ATOM   2420   CZ TYR A 324       9.260  22.465  15.784  4.00  1.00            
ATOM   2421   OH TYR A 324       9.329  23.313  14.658  4.00  1.00            
ATOM   2422    C TYR A 324      10.285  18.105  18.058  4.00  1.00            
ATOM   2423    O TYR A 324      11.349  18.278  18.649  4.00  1.00            
ATOM   2424    N THR A 325      10.230  17.579  16.824  4.00  1.00            
ATOM   2425   CA THR A 325      11.456  17.171  16.213  4.00  1.00            
ATOM   2426   CB THR A 325      11.292  16.116  15.160  4.00  1.00            
ATOM   2427  OG1 THR A 325      12.562  15.686  14.694  4.00  1.00            
ATOM   2428  CG2 THR A 325      10.469  16.709  14.004  4.00  1.00            
ATOM   2429    C THR A 325      12.047  18.343  15.503  4.00  1.00            
ATOM   2430    O THR A 325      11.356  19.302  15.166  4.00  1.00            
ATOM   2431    N GLU A 326      13.376  18.291  15.287  4.00  1.00            
ATOM   2432   CA GLU A 326      14.069  19.293  14.534  4.00  1.00            
ATOM   2433   CB GLU A 326      14.700  20.383  15.417  4.00  1.00            
ATOM   2434   CG GLU A 326      13.675  21.224  16.178  4.00  1.00            
ATOM   2435   CD GLU A 326      14.433  22.105  17.159  4.00  1.00            
ATOM   2436  OE1 GLU A 326      15.365  22.823  16.711  4.00  1.00            
ATOM   2437  OE2 GLU A 326      14.095  22.063  18.373  4.00  1.00            
ATOM   2438    C GLU A 326      15.201  18.546  13.871  4.00  1.00            
ATOM   2439    O GLU A 326      15.882  17.761  14.528  4.00  1.00            
ATOM   2440    N PHE A 327      15.426  18.746  12.553  4.00  1.00            
ATOM   2441   CA PHE A 327      16.497  18.069  11.856  4.00  1.00            
ATOM   2442   CB PHE A 327      16.037  17.364  10.568  4.00  1.00            
ATOM   2443   CG PHE A 327      17.219  16.705   9.939  4.00  1.00            
ATOM   2444  CD1 PHE A 327      17.685  15.495  10.403  4.00  1.00            
ATOM   2445  CD2 PHE A 327      17.854  17.296   8.870  4.00  1.00            
ATOM   2446  CE1 PHE A 327      18.774  14.892   9.815  4.00  1.00            
ATOM   2447  CE2 PHE A 327      18.942  16.698   8.280  4.00  1.00            
ATOM   2448   CZ PHE A 327      19.403  15.493   8.753  4.00  1.00            
ATOM   2449    C PHE A 327      17.482  19.115  11.474  4.00  1.00            
ATOM   2450    O PHE A 327      17.111  20.183  10.991  4.00  1.00            
ATOM   2451    N ASP A 328      18.777  18.839  11.706  4.00  1.00            
ATOM   2452   CA ASP A 328      19.753  19.831  11.384  4.00  1.00            
ATOM   2453   CB ASP A 328      20.534  20.324  12.614  4.00  1.00            
ATOM   2454   CG ASP A 328      19.583  21.042  13.562  4.00  1.00            
ATOM   2455  OD1 ASP A 328      18.381  21.187  13.211  4.00  1.00            
ATOM   2456  OD2 ASP A 328      20.051  21.456  14.656  4.00  1.00            
ATOM   2457    C ASP A 328      20.764  19.219  10.478  4.00  1.00            
ATOM   2458    O ASP A 328      21.608  18.442  10.921  4.00  1.00            
ATOM   2459    N ARG A 329      20.699  19.534   9.173  3.00  1.00            
ATOM   2460   CA ARG A 329      21.724  19.026   8.314  3.00  1.00            
ATOM   2461   CB ARG A 329      21.508  19.401   6.839  3.00  1.00            
ATOM   2462   CG ARG A 329      22.602  18.866   5.916  3.00  1.00            
ATOM   2463   CD ARG A 329      22.371  19.196   4.441  3.00  1.00            
ATOM   2464   NE ARG A 329      23.618  18.840   3.712  3.00  1.00            
ATOM   2465   CZ ARG A 329      24.607  19.773   3.604  3.00  1.00            
ATOM   2466  NH1 ARG A 329      24.428  21.014   4.143  3.00  1.00            
ATOM   2467  NH2 ARG A 329      25.773  19.466   2.965  3.00  1.00            
ATOM   2468    C ARG A 329      22.988  19.666   8.783  3.00  1.00            
ATOM   2469    O ARG A 329      24.002  18.991   8.956  3.00  1.00            
ATOM   2470    N ARG A 330      22.962  20.997   9.023  3.00  1.00            
ATOM   2471   CA ARG A 330      24.130  21.558   9.626  3.00  1.00            
ATOM   2472   CB ARG A 330      24.087  23.080   9.858  3.00  1.00            
ATOM   2473   CG ARG A 330      22.960  23.559  10.775  3.00  1.00            
ATOM   2474   CD ARG A 330      23.038  25.057  11.085  3.00  1.00            
ATOM   2475   NE ARG A 330      22.753  25.801   9.825  3.00  1.00            
ATOM   2476   CZ ARG A 330      22.848  27.164   9.804  3.00  1.00            
ATOM   2477  NH1 ARG A 330      23.227  27.836  10.929  3.00  1.00            
ATOM   2478  NH2 ARG A 330      22.564  27.854   8.661  3.00  1.00            
ATOM   2479    C ARG A 330      24.098  20.869  10.951  3.00  1.00            
ATOM   2480    O ARG A 330      23.021  20.738  11.532  3.00  1.00            
ATOM   2481    N ASN A 331      25.253  20.413  11.475  3.00  1.00            
ATOM   2482   CA ASN A 331      25.212  19.631  12.680  3.00  1.00            
ATOM   2483   CB ASN A 331      24.816  20.441  13.928  3.00  1.00            
ATOM   2484   CG ASN A 331      25.974  21.368  14.269  3.00  1.00            
ATOM   2485  OD1 ASN A 331      27.064  20.915  14.614  3.00  1.00            
ATOM   2486  ND2 ASN A 331      25.735  22.703  14.160  3.00  1.00            
ATOM   2487    C ASN A 331      24.240  18.500  12.512  3.00  1.00            
ATOM   2488    O ASN A 331      23.106  18.557  12.985  3.00  1.00            
ATOM   2489    N ASN A 332      24.685  17.439  11.809  3.00  1.00            
ATOM   2490   CA ASN A 332      23.853  16.331  11.436  3.00  1.00            
ATOM   2491   CB ASN A 332      24.596  15.269  10.609  3.00  1.00            
ATOM   2492   CG ASN A 332      24.869  15.872   9.239  3.00  1.00            
ATOM   2493  OD1 ASN A 332      23.985  16.468   8.626  3.00  1.00            
ATOM   2494  ND2 ASN A 332      26.126  15.715   8.745  3.00  1.00            
ATOM   2495    C ASN A 332      23.229  15.655  12.585  3.00  1.00            
ATOM   2496    O ASN A 332      23.796  14.705  13.123  3.00  1.00            
ATOM   2497    N ARG A 333      22.037  16.143  12.994  4.00  1.00            
ATOM   2498   CA ARG A 333      21.328  15.298  13.889  4.00  1.00            
ATOM   2499   CB ARG A 333      22.013  14.891  15.181  4.00  1.00            
ATOM   2500   CG ARG A 333      21.579  13.450  15.446  4.00  1.00            
ATOM   2501   CD ARG A 333      20.881  12.902  14.198  4.00  1.00            
ATOM   2502   NE ARG A 333      20.026  11.737  14.549  4.00  1.00            
ATOM   2503   CZ ARG A 333      19.132  11.306  13.609  4.00  1.00            
ATOM   2504  NH1 ARG A 333      19.152  11.874  12.369  4.00  1.00            
ATOM   2505  NH2 ARG A 333      18.198  10.356  13.901  4.00  1.00            
ATOM   2506    C ARG A 333      19.969  15.797  14.210  4.00  1.00            
ATOM   2507    O ARG A 333      19.481  16.783  13.660  4.00  1.00            
ATOM   2508    N ILE A 334      19.331  15.066  15.142  4.00  1.00            
ATOM   2509   CA ILE A 334      17.983  15.261  15.505  4.00  1.00            
ATOM   2510   CB ILE A 334      17.189  14.002  15.524  4.00  1.00            
ATOM   2511  CG1 ILE A 334      17.736  13.016  16.563  4.00  1.00            
ATOM   2512  CG2 ILE A 334      17.199  13.470  14.090  4.00  1.00            
ATOM   2513  CD1 ILE A 334      16.799  11.837  16.808  4.00  1.00            
ATOM   2514    C ILE A 334      17.862  15.922  16.818  4.00  1.00            
ATOM   2515    O ILE A 334      18.427  15.496  17.825  4.00  1.00            
ATOM   2516    N GLY A 335      17.113  17.034  16.802  4.00  1.00            
ATOM   2517   CA GLY A 335      16.830  17.728  18.006  4.00  1.00            
ATOM   2518    C GLY A 335      15.639  17.051  18.587  4.00  1.00            
ATOM   2519    O GLY A 335      14.967  16.263  17.922  4.00  1.00            
ATOM   2520    N PHE A 336      15.348  17.354  19.861  4.00  1.00            
ATOM   2521   CA PHE A 336      14.229  16.777  20.540  4.00  1.00            
ATOM   2522   CB PHE A 336      14.690  15.726  21.572  4.00  1.00            
ATOM   2523   CG PHE A 336      13.532  15.168  22.325  4.00  1.00            
ATOM   2524  CD1 PHE A 336      12.985  15.865  23.379  4.00  1.00            
ATOM   2525  CD2 PHE A 336      13.005  13.944  21.996  4.00  1.00            
ATOM   2526  CE1 PHE A 336      11.918  15.358  24.079  4.00  1.00            
ATOM   2527  CE2 PHE A 336      11.929  13.437  22.684  4.00  1.00            
ATOM   2528   CZ PHE A 336      11.382  14.144  23.727  4.00  1.00            
ATOM   2529    C PHE A 336      13.645  17.919  21.335  4.00  1.00            
ATOM   2530    O PHE A 336      14.377  18.809  21.762  4.00  1.00            
ATOM   2531    N ALA A 337      12.312  17.944  21.543  4.00  1.00            
ATOM   2532   CA ALA A 337      11.721  19.006  22.322  4.00  1.00            
ATOM   2533   CB ALA A 337      11.462  20.292  21.517  4.00  1.00            
ATOM   2534    C ALA A 337      10.399  18.502  22.788  4.00  1.00            
ATOM   2535    O ALA A 337       9.869  17.534  22.249  4.00  1.00            
ATOM   2536    N LEU A 338       9.849  19.119  23.849  4.00  1.00            
ATOM   2537   CA LEU A 338       8.531  18.745  24.260  4.00  1.00            
ATOM   2538   CB LEU A 338       8.187  19.088  25.722  4.00  1.00            
ATOM   2539   CG LEU A 338       8.947  18.259  26.774  4.00  1.00            
ATOM   2540  CD1 LEU A 338       8.538  16.780  26.718  4.00  1.00            
ATOM   2541  CD2 LEU A 338      10.465  18.471  26.672  4.00  1.00            
ATOM   2542    C LEU A 338       7.621  19.544  23.416  4.00  1.00            
ATOM   2543    O LEU A 338       8.009  20.568  22.856  4.00  1.00            
ATOM   2544    N ALA A 339       6.377  19.075  23.285  4.00  1.00            
ATOM   2545   CA ALA A 339       5.491  19.803  22.450  4.00  1.00            
ATOM   2546   CB ALA A 339       4.979  18.959  21.274  4.00  1.00            
ATOM   2547    C ALA A 339       4.311  20.173  23.259  4.00  1.00            
ATOM   2548    O ALA A 339       3.813  19.395  24.070  4.00  1.00            
ATOM   2549    N ARG A 340       3.844  21.406  23.044  1.00  1.00            
ATOM   2550   CA ARG A 340       2.669  21.859  23.696  1.00  1.00            
ATOM   2551   CB ARG A 340       2.766  23.296  24.236  1.00  1.00            
ATOM   2552   CG ARG A 340       3.622  23.413  25.500  1.00  1.00            
ATOM   2553   CD ARG A 340       2.923  22.853  26.739  1.00  1.00            
ATOM   2554   NE ARG A 340       3.890  22.892  27.870  1.00  1.00            
ATOM   2555   CZ ARG A 340       3.734  22.039  28.926  1.00  1.00            
ATOM   2556  NH1 ARG A 340       2.697  21.150  28.935  1.00  1.00            
ATOM   2557  NH2 ARG A 340       4.617  22.071  29.967  1.00  1.00            
ATOM   2558    C ARG A 340       1.627  21.836  22.653  1.00  1.00            
ATOM   2559    O ARG A 340       1.914  21.555  21.490  1.00  1.00            
ATOM   2560    N HIS A 341       0.384  22.078  23.083  1.00  1.00            
ATOM   2561   CA HIS A 341      -0.747  22.086  22.216  1.00  1.00            
ATOM   2562  ND1 HIS A 341      -4.057  21.604  22.144  1.00  1.00            
ATOM   2563   CG HIS A 341      -3.231  22.708  22.148  1.00  1.00            
ATOM   2564   CB HIS A 341      -1.939  22.774  22.897  1.00  1.00            
ATOM   2565  NE2 HIS A 341      -5.061  23.157  20.908  1.00  1.00            
ATOM   2566  CD2 HIS A 341      -3.858  23.645  21.390  1.00  1.00            
ATOM   2567  CE1 HIS A 341      -5.132  21.928  21.387  1.00  1.00            
ATOM   2568    C HIS A 341      -0.397  22.893  20.970  1.00  1.00            
ATOM   2569    O HIS A 341       0.333  23.898  21.083  1.00  1.00            
ATOM   2570  OXT HIS A 341      -0.875  22.494  19.864  1.00  1.00            
ATOM   2571    N PRO C   1      17.123  -2.776  -1.757  4.00  0.00            
ATOM   2572   CA PRO C   1      16.185  -2.592  -0.636  4.00  0.00            
ATOM   2573   CD PRO C   1      17.242  -4.260  -2.014  4.00  0.00            
ATOM   2574   CB PRO C   1      16.134  -3.927   0.083  4.00  0.00            
ATOM   2575   CG PRO C   1      17.205  -4.848  -0.583  4.00  0.00            
ATOM   2576    C PRO C   1      16.410  -1.457   0.255  4.00  0.00            
ATOM   2577    O PRO C   1      17.561  -1.040   0.425  4.00  0.00            
ATOM   2578    N TYR C   2      15.317  -0.915   0.825  4.00  0.00            
ATOM   2579   CA TYR C   2      15.709   0.106   1.681  4.00  0.00            
ATOM   2580   CB TYR C   2      16.313   1.335   0.953  4.00  0.00            
ATOM   2581   CG TYR C   2      17.563   1.663   1.664  4.00  0.00            
ATOM   2582  CD1 TYR C   2      17.561   1.662   3.022  4.00  0.00            
ATOM   2583  CD2 TYR C   2      18.668   2.011   0.933  4.00  0.00            
ATOM   2584  CE1 TYR C   2      18.688   1.984   3.722  4.00  0.00            
ATOM   2585  CE2 TYR C   2      19.815   2.358   1.594  4.00  0.00            
ATOM   2586   CZ TYR C   2      19.784   2.334   2.979  4.00  0.00            
ATOM   2587   OH TYR C   2      20.962   2.664   3.653  4.00  0.00            
ATOM   2588    C TYR C   2      14.513   0.724   2.258  4.00  0.00            
ATOM   2589    O TYR C   2      14.288   0.750   3.465  4.00  0.00            
ATOM   2590    N ILE C   3      13.788   1.338   1.312  4.00  0.00            
ATOM   2591   CA ILE C   3      12.779   2.329   1.547  4.00  0.00            
ATOM   2592   CB ILE C   3      11.699   2.468   0.506  4.00  0.00            
ATOM   2593  CG1 ILE C   3      12.059   1.870  -0.858  4.00  0.00            
ATOM   2594  CG2 ILE C   3      11.429   3.972   0.396  4.00  0.00            
ATOM   2595  CD1 ILE C   3      11.682   0.393  -0.984  4.00  0.00            
ATOM   2596    C ILE C   3      11.973   2.132   2.764  4.00  0.00            
ATOM   2597    O ILE C   3      11.249   1.161   2.983  4.00  0.00            
ATOM   2598    N LEU C   4      12.070   3.160   3.603  4.00  0.00            
ATOM   2599   CA LEU C   4      11.052   3.352   4.574  4.00  0.00            
ATOM   2600   CB LEU C   4      11.514   3.583   6.026  4.00  0.00            
ATOM   2601   CG LEU C   4      12.161   2.285   6.549  4.00  0.00            
ATOM   2602  CD1 LEU C   4      12.518   2.359   8.026  4.00  0.00            
ATOM   2603  CD2 LEU C   4      11.314   1.038   6.206  4.00  0.00            
ATOM   2604    C LEU C   4      10.390   4.590   4.046  4.00  0.00            
ATOM   2605    O LEU C   4      11.043   5.594   3.752  4.00  0.00            
ATOM   2606    N LYS C   5       9.066   4.480   3.852  4.00  0.00            
ATOM   2607   CA LYS C   5       8.242   5.467   3.234  4.00  0.00            
ATOM   2608   CB LYS C   5       8.212   5.123   1.725  4.00  0.00            
ATOM   2609   CG LYS C   5       7.450   6.017   0.743  4.00  0.00            
ATOM   2610   CD LYS C   5       5.936   5.930   0.765  4.00  0.00            
ATOM   2611   CE LYS C   5       5.325   6.513  -0.505  4.00  0.00            
ATOM   2612   NZ LYS C   5       5.756   5.774  -1.701  4.00  0.00            
ATOM   2613    C LYS C   5       6.937   5.181   3.915  4.00  0.00            
ATOM   2614    O LYS C   5       6.783   4.100   4.495  4.00  0.00            
ATOM   2615    N ARG C   6       5.979   6.132   3.938  4.00  0.00            
ATOM   2616   CA ARG C   6       4.723   5.732   4.535  4.00  0.00            
ATOM   2617   CB ARG C   6       4.135   6.671   5.632  4.00  0.00            
ATOM   2618   CG ARG C   6       3.899   8.125   5.210  4.00  0.00            
ATOM   2619   CD ARG C   6       2.761   8.806   5.979  4.00  0.00            
ATOM   2620   NE ARG C   6       3.255   9.291   7.290  4.00  0.00            
ATOM   2621   CZ ARG C   6       2.354  10.011   8.016  4.00  0.00            
ATOM   2622  NH1 ARG C   6       1.140  10.246   7.470  4.00  0.00            
ATOM   2623  NH2 ARG C   6       2.666  10.480   9.265  4.00  0.00            
ATOM   2624    C ARG C   6       3.722   5.628   3.435  4.00  0.00            
ATOM   2625    O ARG C   6       2.952   6.554   3.188  4.00  0.00            
ATOM   2626    N GLY C   7       3.727   4.486   2.712  4.00  0.00            
ATOM   2627   CA GLY C   7       2.657   4.329   1.787  4.00  0.00            
ATOM   2628    C GLY C   7       1.544   4.192   2.754  4.00  0.00            
ATOM   2629    O GLY C   7       1.418   3.185   3.456  4.00  0.00            
ATOM   2630    N SER C   8       0.727   5.248   2.851  4.00  0.00            
ATOM   2631   CA SER C   8      -0.223   5.167   3.898  4.00  0.00            
ATOM   2632   CB SER C   8      -0.762   6.525   4.365  4.00  0.00            
ATOM   2633   OG SER C   8       0.320   7.341   4.767  4.00  0.00            
ATOM   2634    C SER C   8      -1.372   4.343   3.348  4.00  0.00            
ATOM   2635    O SER C   8      -2.504   4.879   3.248  4.00  0.00            
ATOM   2636  OXT SER C   8      -1.134   3.149   3.035  4.00  0.00            
END
