# Supplementary material for: Integrative modeling of diverse protein-peptide systems using CABS-dock
Source: PLoS Comput Biol. 2023 Jul 5;19(7):e1011275. doi: 10.1371/journal.pcbi.1011275 (PMC10351741; doi:10.1371/journal.pcbi.1011275)
Supplement: S1 File — Files in pdb format containing atomic coordinates of the structures obtained in this study: the highest-scored amyloid models and 10 examples of the docked peptide for each enzyme-substrate complex. (ZIP) [file pcbi.1011275.s006.zip › 7_renin_PYILKRGS/334.pdb]

CRYST1    0.000    0.000    0.000   0.00   0.00   0.00 P 1           1
ATOM      1    N GLY A   4      19.438  33.205   2.380  1.00  1.00            
ATOM      2   CA GLY A   4      19.236  34.346   3.300  1.00  1.00            
ATOM      3    C GLY A   4      18.445  33.933   4.492  1.00  1.00            
ATOM      4    O GLY A   4      18.800  32.986   5.193  1.00  1.00            
ATOM      5    N ASN A   5      17.345  34.660   4.760  1.00  1.00            
ATOM      6   CA ASN A   5      16.542  34.325   5.893  1.00  1.00            
ATOM      7   CB ASN A   5      16.128  35.565   6.707  1.00  1.00            
ATOM      8   CG ASN A   5      17.381  36.316   7.132  1.00  1.00            
ATOM      9  OD1 ASN A   5      18.007  35.997   8.143  1.00  1.00            
ATOM     10  ND2 ASN A   5      17.765  37.345   6.330  1.00  1.00            
ATOM     11    C ASN A   5      15.272  33.761   5.368  1.00  1.00            
ATOM     12    O ASN A   5      14.317  34.498   5.127  1.00  1.00            
ATOM     13    N THR A   6      15.211  32.435   5.170  4.00  1.00            
ATOM     14   CA THR A   6      13.957  31.942   4.702  4.00  1.00            
ATOM     15   CB THR A   6      13.962  31.515   3.267  4.00  1.00            
ATOM     16  OG1 THR A   6      14.241  32.636   2.441  4.00  1.00            
ATOM     17  CG2 THR A   6      12.587  30.923   2.915  4.00  1.00            
ATOM     18    C THR A   6      13.533  30.800   5.538  4.00  1.00            
ATOM     19    O THR A   6      14.153  29.737   5.549  4.00  1.00            
ATOM     20    N THR A   7      12.438  31.019   6.279  1.00  1.00            
ATOM     21   CA THR A   7      11.871  29.972   7.056  1.00  1.00            
ATOM     22   CB THR A   7      11.649  30.342   8.488  1.00  1.00            
ATOM     23  OG1 THR A   7      12.878  30.704   9.101  1.00  1.00            
ATOM     24  CG2 THR A   7      11.046  29.126   9.205  1.00  1.00            
ATOM     25    C THR A   7      10.529  29.754   6.446  1.00  1.00            
ATOM     26    O THR A   7       9.684  30.648   6.467  1.00  1.00            
ATOM     27    N SER A   8      10.294  28.565   5.863  4.00  1.00            
ATOM     28   CA SER A   8       9.011  28.347   5.263  4.00  1.00            
ATOM     29   CB SER A   8       9.082  27.664   3.887  4.00  1.00            
ATOM     30   OG SER A   8       9.732  28.517   2.955  4.00  1.00            
ATOM     31    C SER A   8       8.266  27.444   6.177  4.00  1.00            
ATOM     32    O SER A   8       8.734  26.357   6.510  4.00  1.00            
ATOM     33    N SER A   9       7.079  27.889   6.623  4.00  1.00            
ATOM     34   CA SER A   9       6.313  27.048   7.486  4.00  1.00            
ATOM     35   CB SER A   9       5.843  27.740   8.777  4.00  1.00            
ATOM     36   OG SER A   9       6.955  28.050   9.604  4.00  1.00            
ATOM     37    C SER A   9       5.089  26.665   6.728  4.00  1.00            
ATOM     38    O SER A   9       4.324  27.519   6.284  4.00  1.00            
ATOM     39    N VAL A  10       4.888  25.347   6.553  4.00  1.00            
ATOM     40   CA VAL A  10       3.710  24.866   5.900  4.00  1.00            
ATOM     41   CB VAL A  10       3.946  23.714   4.969  4.00  1.00            
ATOM     42  CG1 VAL A  10       4.851  24.196   3.824  4.00  1.00            
ATOM     43  CG2 VAL A  10       4.519  22.537   5.776  4.00  1.00            
ATOM     44    C VAL A  10       2.836  24.383   7.019  4.00  1.00            
ATOM     45    O VAL A  10       3.332  24.044   8.092  4.00  1.00            
ATOM     46    N ILE A  11       1.506  24.375   6.813  4.00  1.00            
ATOM     47   CA ILE A  11       0.590  23.924   7.825  4.00  1.00            
ATOM     48   CB ILE A  11      -0.659  24.754   7.921  4.00  1.00            
ATOM     49  CG1 ILE A  11      -1.483  24.354   9.156  4.00  1.00            
ATOM     50  CG2 ILE A  11      -1.427  24.609   6.597  4.00  1.00            
ATOM     51  CD1 ILE A  11      -2.669  25.281   9.427  4.00  1.00            
ATOM     52    C ILE A  11       0.153  22.589   7.381  4.00  1.00            
ATOM     53    O ILE A  11       0.023  22.316   6.188  4.00  1.00            
ATOM     54    N LEU A  12      -0.050  21.699   8.350  4.00  1.00            
ATOM     55   CA LEU A  12      -0.373  20.379   7.970  4.00  1.00            
ATOM     56   CB LEU A  12       0.671  19.363   8.463  4.00  1.00            
ATOM     57   CG LEU A  12       2.098  19.629   7.933  4.00  1.00            
ATOM     58  CD1 LEU A  12       2.174  19.491   6.413  4.00  1.00            
ATOM     59  CD2 LEU A  12       2.672  20.963   8.434  4.00  1.00            
ATOM     60    C LEU A  12      -1.679  20.018   8.568  4.00  1.00            
ATOM     61    O LEU A  12      -2.051  20.496   9.639  4.00  1.00            
ATOM     62    N THR A  13      -2.419  19.155   7.856  4.00  1.00            
ATOM     63   CA THR A  13      -3.678  18.714   8.352  4.00  1.00            
ATOM     64   CB THR A  13      -4.758  18.718   7.307  4.00  1.00            
ATOM     65  OG1 THR A  13      -4.888  20.014   6.743  4.00  1.00            
ATOM     66  CG2 THR A  13      -6.087  18.295   7.957  4.00  1.00            
ATOM     67    C THR A  13      -3.462  17.291   8.746  4.00  1.00            
ATOM     68    O THR A  13      -2.740  16.557   8.071  4.00  1.00            
ATOM     69    N ASN A  14      -4.051  16.864   9.877  4.00  1.00            
ATOM     70   CA ASN A  14      -3.856  15.501  10.272  4.00  1.00            
ATOM     71   CB ASN A  14      -3.370  15.362  11.725  4.00  1.00            
ATOM     72   CG ASN A  14      -2.004  16.025  11.826  4.00  1.00            
ATOM     73  OD1 ASN A  14      -1.155  15.859  10.952  4.00  1.00            
ATOM     74  ND2 ASN A  14      -1.790  16.808  12.918  4.00  1.00            
ATOM     75    C ASN A  14      -5.200  14.825  10.177  4.00  1.00            
ATOM     76    O ASN A  14      -6.157  15.248  10.822  4.00  1.00            
ATOM     77    N TYR A  15      -5.305  13.761   9.349  4.00  1.00            
ATOM     78   CA TYR A  15      -6.564  13.104   9.093  4.00  1.00            
ATOM     79   CB TYR A  15      -6.456  12.130   7.905  4.00  1.00            
ATOM     80   CG TYR A  15      -7.701  11.320   7.802  4.00  1.00            
ATOM     81  CD1 TYR A  15      -8.919  11.902   7.538  4.00  1.00            
ATOM     82  CD2 TYR A  15      -7.629   9.952   7.931  4.00  1.00            
ATOM     83  CE1 TYR A  15     -10.052  11.127   7.437  4.00  1.00            
ATOM     84  CE2 TYR A  15      -8.756   9.173   7.829  4.00  1.00            
ATOM     85   CZ TYR A  15      -9.972   9.761   7.586  4.00  1.00            
ATOM     86   OH TYR A  15     -11.131   8.963   7.482  4.00  1.00            
ATOM     87    C TYR A  15      -7.136  12.390  10.268  4.00  1.00            
ATOM     88    O TYR A  15      -8.260  12.648  10.697  4.00  1.00            
ATOM     89    N MET A  16      -6.340  11.477  10.818  3.00  1.00            
ATOM     90   CA MET A  16      -6.607  10.749  12.012  3.00  1.00            
ATOM     91   CB MET A  16      -6.622   9.224  11.812  3.00  1.00            
ATOM     92   CG MET A  16      -7.813   8.745  10.979  3.00  1.00            
ATOM     93   SD MET A  16      -7.740   7.005  10.459  3.00  1.00            
ATOM     94   CE MET A  16      -6.687   7.327   9.015  3.00  1.00            
ATOM     95    C MET A  16      -5.316  11.120  12.645  3.00  1.00            
ATOM     96    O MET A  16      -4.668  12.050  12.165  3.00  1.00            
ATOM     97    N ASP A  17      -4.883  10.472  13.724  3.00  1.00            
ATOM     98   CA ASP A  17      -3.592  10.883  14.181  3.00  1.00            
ATOM     99   CB ASP A  17      -3.123  10.144  15.449  3.00  1.00            
ATOM    100   CG ASP A  17      -3.908  10.613  16.665  3.00  1.00            
ATOM    101  OD1 ASP A  17      -4.787  11.503  16.511  3.00  1.00            
ATOM    102  OD2 ASP A  17      -3.627  10.084  17.774  3.00  1.00            
ATOM    103    C ASP A  17      -2.617  10.511  13.122  3.00  1.00            
ATOM    104    O ASP A  17      -1.573  11.138  12.949  3.00  1.00            
ATOM    105    N THR A  18      -2.986   9.474  12.364  3.00  1.00            
ATOM    106   CA THR A  18      -2.091   8.822  11.474  3.00  1.00            
ATOM    107   CB THR A  18      -2.748   7.707  10.714  3.00  1.00            
ATOM    108  OG1 THR A  18      -3.771   8.228   9.881  3.00  1.00            
ATOM    109  CG2 THR A  18      -3.343   6.696  11.706  3.00  1.00            
ATOM    110    C THR A  18      -1.451   9.678  10.435  3.00  1.00            
ATOM    111    O THR A  18      -0.226   9.681  10.319  3.00  1.00            
ATOM    112    N GLN A  19      -2.221  10.441   9.650  4.00  1.00            
ATOM    113   CA GLN A  19      -1.542  11.065   8.555  4.00  1.00            
ATOM    114   CB GLN A  19      -2.367  11.007   7.257  4.00  1.00            
ATOM    115   CG GLN A  19      -2.613   9.571   6.784  4.00  1.00            
ATOM    116   CD GLN A  19      -3.620   9.599   5.643  4.00  1.00            
ATOM    117  OE1 GLN A  19      -3.802   8.610   4.934  4.00  1.00            
ATOM    118  NE2 GLN A  19      -4.299  10.764   5.463  4.00  1.00            
ATOM    119    C GLN A  19      -1.258  12.502   8.879  4.00  1.00            
ATOM    120    O GLN A  19      -2.079  13.198   9.475  4.00  1.00            
ATOM    121    N TYR A  20      -0.048  12.962   8.495  4.00  1.00            
ATOM    122   CA TYR A  20       0.418  14.310   8.686  4.00  1.00            
ATOM    123   CB TYR A  20       1.750  14.294   9.456  4.00  1.00            
ATOM    124   CG TYR A  20       2.240  15.665   9.747  4.00  1.00            
ATOM    125  CD1 TYR A  20       1.759  16.354  10.836  4.00  1.00            
ATOM    126  CD2 TYR A  20       3.196  16.242   8.947  4.00  1.00            
ATOM    127  CE1 TYR A  20       2.216  17.618  11.120  4.00  1.00            
ATOM    128  CE2 TYR A  20       3.657  17.502   9.226  4.00  1.00            
ATOM    129   CZ TYR A  20       3.167  18.190  10.308  4.00  1.00            
ATOM    130   OH TYR A  20       3.651  19.483  10.581  4.00  1.00            
ATOM    131    C TYR A  20       0.670  14.809   7.304  4.00  1.00            
ATOM    132    O TYR A  20       1.549  14.293   6.615  4.00  1.00            
ATOM    133    N TYR A  21      -0.095  15.816   6.835  4.00  1.00            
ATOM    134   CA TYR A  21       0.166  16.194   5.479  4.00  1.00            
ATOM    135   CB TYR A  21      -0.722  15.479   4.441  4.00  1.00            
ATOM    136   CG TYR A  21      -2.169  15.726   4.682  4.00  1.00            
ATOM    137  CD1 TYR A  21      -2.797  16.833   4.160  4.00  1.00            
ATOM    138  CD2 TYR A  21      -2.901  14.825   5.421  4.00  1.00            
ATOM    139  CE1 TYR A  21      -4.138  17.035   4.380  4.00  1.00            
ATOM    140  CE2 TYR A  21      -4.242  15.022   5.645  4.00  1.00            
ATOM    141   CZ TYR A  21      -4.861  16.132   5.121  4.00  1.00            
ATOM    142   OH TYR A  21      -6.238  16.349   5.339  4.00  1.00            
ATOM    143    C TYR A  21       0.114  17.665   5.267  4.00  1.00            
ATOM    144    O TYR A  21      -0.434  18.406   6.078  4.00  1.00            
ATOM    145    N GLY A  22       0.714  18.113   4.143  4.00  1.00            
ATOM    146   CA GLY A  22       0.775  19.509   3.832  4.00  1.00            
ATOM    147    C GLY A  22       0.524  19.692   2.380  4.00  1.00            
ATOM    148    O GLY A  22       0.211  18.738   1.673  4.00  1.00            
ATOM    149    N GLU A  23       0.634  20.942   1.891  4.00  1.00            
ATOM    150   CA GLU A  23       0.367  21.120   0.500  4.00  1.00            
ATOM    151   CB GLU A  23      -0.830  22.035   0.183  4.00  1.00            
ATOM    152   CG GLU A  23      -0.642  23.500   0.572  4.00  1.00            
ATOM    153   CD GLU A  23      -1.798  24.278  -0.042  4.00  1.00            
ATOM    154  OE1 GLU A  23      -2.839  23.640  -0.353  4.00  1.00            
ATOM    155  OE2 GLU A  23      -1.653  25.517  -0.217  4.00  1.00            
ATOM    156    C GLU A  23       1.571  21.683  -0.195  4.00  1.00            
ATOM    157    O GLU A  23       2.296  22.509   0.356  4.00  1.00            
ATOM    158    N ILE A  24       1.822  21.209  -1.437  4.00  1.00            
ATOM    159   CA ILE A  24       2.925  21.675  -2.238  4.00  1.00            
ATOM    160   CB ILE A  24       4.041  20.675  -2.316  4.00  1.00            
ATOM    161  CG1 ILE A  24       4.601  20.395  -0.911  4.00  1.00            
ATOM    162  CG2 ILE A  24       5.088  21.196  -3.313  4.00  1.00            
ATOM    163  CD1 ILE A  24       5.522  19.177  -0.851  4.00  1.00            
ATOM    164    C ILE A  24       2.395  21.862  -3.628  4.00  1.00            
ATOM    165    O ILE A  24       1.500  21.139  -4.060  4.00  1.00            
ATOM    166    N GLY A  25       2.938  22.846  -4.378  4.00  1.00            
ATOM    167   CA GLY A  25       2.435  23.087  -5.701  4.00  1.00            
ATOM    168    C GLY A  25       3.455  22.646  -6.681  4.00  1.00            
ATOM    169    O GLY A  25       4.659  22.751  -6.450  4.00  1.00            
ATOM    170    N ILE A  26       2.973  22.116  -7.817  4.00  1.00            
ATOM    171   CA ILE A  26       3.881  21.677  -8.822  4.00  1.00            
ATOM    172   CB ILE A  26       3.949  20.180  -8.920  4.00  1.00            
ATOM    173  CG1 ILE A  26       4.419  19.563  -7.592  4.00  1.00            
ATOM    174  CG2 ILE A  26       4.847  19.823 -10.112  4.00  1.00            
ATOM    175  CD1 ILE A  26       4.230  18.046  -7.536  4.00  1.00            
ATOM    176    C ILE A  26       3.375  22.164 -10.128  4.00  1.00            
ATOM    177    O ILE A  26       2.185  22.071 -10.416  4.00  1.00            
ATOM    178    N GLY A  27       4.270  22.708 -10.966  3.00  1.00            
ATOM    179   CA GLY A  27       3.811  23.070 -12.267  3.00  1.00            
ATOM    180    C GLY A  27       3.559  24.543 -12.373  3.00  1.00            
ATOM    181    O GLY A  27       3.402  25.238 -11.369  3.00  1.00            
ATOM    182    N THR A  28       3.528  25.044 -13.633  3.00  1.00            
ATOM    183   CA THR A  28       3.386  26.449 -13.885  3.00  1.00            
ATOM    184   CB THR A  28       3.588  26.825 -15.327  3.00  1.00            
ATOM    185  OG1 THR A  28       4.865  26.396 -15.776  3.00  1.00            
ATOM    186  CG2 THR A  28       3.489  28.357 -15.435  3.00  1.00            
ATOM    187    C THR A  28       2.074  26.989 -13.419  3.00  1.00            
ATOM    188    O THR A  28       2.091  27.822 -12.514  3.00  1.00            
ATOM    189    N PRO A  29       0.923  26.599 -13.914  3.00  1.00            
ATOM    190   CA PRO A  29      -0.246  26.965 -13.193  3.00  1.00            
ATOM    191   CD PRO A  29       0.630  26.252 -15.294  3.00  1.00            
ATOM    192   CB PRO A  29      -1.438  26.630 -14.093  3.00  1.00            
ATOM    193   CG PRO A  29      -0.838  25.790 -15.238  3.00  1.00            
ATOM    194    C PRO A  29       0.080  25.980 -12.145  3.00  1.00            
ATOM    195    O PRO A  29       0.527  24.899 -12.528  3.00  1.00            
ATOM    196    N PRO A  30      -0.073  26.224 -10.898  3.00  1.00            
ATOM    197   CA PRO A  30       0.317  25.153 -10.044  3.00  1.00            
ATOM    198   CD PRO A  30       0.230  27.520 -10.321  3.00  1.00            
ATOM    199   CB PRO A  30       0.671  25.786  -8.695  3.00  1.00            
ATOM    200   CG PRO A  30       0.199  27.250  -8.809  3.00  1.00            
ATOM    201    C PRO A  30      -0.703  24.089  -9.974  3.00  1.00            
ATOM    202    O PRO A  30      -1.895  24.381 -10.059  3.00  1.00            
ATOM    203    N GLN A  31      -0.242  22.840  -9.826  4.00  1.00            
ATOM    204   CA GLN A  31      -1.156  21.775  -9.622  4.00  1.00            
ATOM    205   CB GLN A  31      -0.825  20.470 -10.365  4.00  1.00            
ATOM    206   CG GLN A  31      -0.918  20.583 -11.886  4.00  1.00            
ATOM    207   CD GLN A  31      -0.755  19.183 -12.463  4.00  1.00            
ATOM    208  OE1 GLN A  31      -1.692  18.387 -12.457  4.00  1.00            
ATOM    209  NE2 GLN A  31       0.465  18.871 -12.976  4.00  1.00            
ATOM    210    C GLN A  31      -1.036  21.498  -8.164  4.00  1.00            
ATOM    211    O GLN A  31       0.071  21.394  -7.638  4.00  1.00            
ATOM    212    N THR A  32      -2.171  21.396  -7.456  4.00  1.00            
ATOM    213   CA THR A  32      -2.082  21.207  -6.042  4.00  1.00            
ATOM    214   CB THR A  32      -3.353  21.556  -5.328  4.00  1.00            
ATOM    215  OG1 THR A  32      -3.180  21.419  -3.927  4.00  1.00            
ATOM    216  CG2 THR A  32      -4.473  20.624  -5.825  4.00  1.00            
ATOM    217    C THR A  32      -1.790  19.771  -5.767  4.00  1.00            
ATOM    218    O THR A  32      -2.106  18.889  -6.566  4.00  1.00            
ATOM    219    N PHE A  33      -1.150  19.518  -4.608  4.00  1.00            
ATOM    220   CA PHE A  33      -0.740  18.198  -4.230  4.00  1.00            
ATOM    221   CB PHE A  33       0.669  17.958  -4.810  4.00  1.00            
ATOM    222   CG PHE A  33       1.437  16.877  -4.142  4.00  1.00            
ATOM    223  CD1 PHE A  33       1.150  15.547  -4.323  4.00  1.00            
ATOM    224  CD2 PHE A  33       2.507  17.232  -3.354  4.00  1.00            
ATOM    225  CE1 PHE A  33       1.909  14.594  -3.690  4.00  1.00            
ATOM    226  CE2 PHE A  33       3.267  16.280  -2.724  4.00  1.00            
ATOM    227   CZ PHE A  33       2.966  14.952  -2.887  4.00  1.00            
ATOM    228    C PHE A  33      -0.734  18.110  -2.730  4.00  1.00            
ATOM    229    O PHE A  33      -0.034  18.869  -2.061  4.00  1.00            
ATOM    230    N LYS A  34      -1.530  17.174  -2.161  4.00  1.00            
ATOM    231   CA LYS A  34      -1.501  16.947  -0.740  4.00  1.00            
ATOM    232   CB LYS A  34      -2.666  16.098  -0.200  4.00  1.00            
ATOM    233   CG LYS A  34      -3.965  16.889  -0.046  4.00  1.00            
ATOM    234   CD LYS A  34      -4.540  17.399  -1.366  4.00  1.00            
ATOM    235   CE LYS A  34      -5.705  18.370  -1.173  4.00  1.00            
ATOM    236   NZ LYS A  34      -6.071  18.980  -2.469  4.00  1.00            
ATOM    237    C LYS A  34      -0.254  16.183  -0.536  4.00  1.00            
ATOM    238    O LYS A  34       0.169  15.435  -1.416  4.00  1.00            
ATOM    239    N VAL A  35       0.403  16.358   0.617  4.00  1.00            
ATOM    240   CA VAL A  35       1.644  15.674   0.664  4.00  1.00            
ATOM    241   CB VAL A  35       2.786  16.517   0.168  4.00  1.00            
ATOM    242  CG1 VAL A  35       2.961  17.716   1.114  4.00  1.00            
ATOM    243  CG2 VAL A  35       4.044  15.640   0.045  4.00  1.00            
ATOM    244    C VAL A  35       1.993  15.287   2.045  4.00  1.00            
ATOM    245    O VAL A  35       1.578  15.908   3.021  4.00  1.00            
ATOM    246    N VAL A  36       2.801  14.222   2.137  4.00  1.00            
ATOM    247   CA VAL A  36       3.266  13.800   3.406  4.00  1.00            
ATOM    248   CB VAL A  36       3.030  12.345   3.685  4.00  1.00            
ATOM    249  CG1 VAL A  36       1.513  12.091   3.711  4.00  1.00            
ATOM    250  CG2 VAL A  36       3.791  11.509   2.641  4.00  1.00            
ATOM    251    C VAL A  36       4.755  14.008   3.413  4.00  1.00            
ATOM    252    O VAL A  36       5.430  13.724   2.424  4.00  1.00            
ATOM    253    N PHE A  37       5.308  14.532   4.530  4.00  1.00            
ATOM    254   CA PHE A  37       6.731  14.727   4.626  4.00  1.00            
ATOM    255   CB PHE A  37       7.106  16.003   5.393  4.00  1.00            
ATOM    256   CG PHE A  37       6.614  17.136   4.559  4.00  1.00            
ATOM    257  CD1 PHE A  37       5.268  17.415   4.500  4.00  1.00            
ATOM    258  CD2 PHE A  37       7.488  17.923   3.846  4.00  1.00            
ATOM    259  CE1 PHE A  37       4.797  18.457   3.737  4.00  1.00            
ATOM    260  CE2 PHE A  37       7.023  18.966   3.082  4.00  1.00            
ATOM    261   CZ PHE A  37       5.676  19.236   3.025  4.00  1.00            
ATOM    262    C PHE A  37       7.249  13.534   5.388  4.00  1.00            
ATOM    263    O PHE A  37       6.948  13.367   6.568  4.00  1.00            
ATOM    264    N ASP A  38       8.042  12.666   4.717  4.00  1.00            
ATOM    265   CA ASP A  38       8.542  11.443   5.298  4.00  1.00            
ATOM    266   CB ASP A  38       8.251  10.243   4.372  4.00  1.00            
ATOM    267   CG ASP A  38       8.380   8.927   5.123  4.00  1.00            
ATOM    268  OD1 ASP A  38       9.532   8.496   5.392  4.00  1.00            
ATOM    269  OD2 ASP A  38       7.317   8.329   5.435  4.00  1.00            
ATOM    270    C ASP A  38      10.035  11.610   5.458  4.00  1.00            
ATOM    271    O ASP A  38      10.755  11.787   4.477  4.00  1.00            
ATOM    272    N THR A  39      10.526  11.583   6.718  3.00  1.00            
ATOM    273   CA THR A  39      11.927  11.680   7.064  3.00  1.00            
ATOM    274   CB THR A  39      12.136  11.631   8.532  3.00  1.00            
ATOM    275  OG1 THR A  39      11.664  10.379   8.993  3.00  1.00            
ATOM    276  CG2 THR A  39      11.349  12.774   9.197  3.00  1.00            
ATOM    277    C THR A  39      12.549  10.437   6.510  3.00  1.00            
ATOM    278    O THR A  39      13.706  10.426   6.091  3.00  1.00            
ATOM    279    N GLY A  40      11.745   9.357   6.484  3.00  1.00            
ATOM    280   CA GLY A  40      12.157   8.018   6.167  3.00  1.00            
ATOM    281    C GLY A  40      12.766   7.841   4.808  3.00  1.00            
ATOM    282    O GLY A  40      13.822   7.221   4.696  3.00  1.00            
ATOM    283    N SER A  41      12.157   8.363   3.730  1.00  1.00            
ATOM    284   CA SER A  41      12.747   8.066   2.453  1.00  1.00            
ATOM    285   CB SER A  41      11.812   7.304   1.497  1.00  1.00            
ATOM    286   OG SER A  41      10.687   8.107   1.166  1.00  1.00            
ATOM    287    C SER A  41      13.076   9.350   1.791  1.00  1.00            
ATOM    288    O SER A  41      12.626  10.411   2.218  1.00  1.00            
ATOM    289    N SER A  42      13.927   9.290   0.752  1.00  1.00            
ATOM    290   CA SER A  42      14.209  10.506   0.062  1.00  1.00            
ATOM    291   CB SER A  42      15.681  10.942   0.170  1.00  1.00            
ATOM    292   OG SER A  42      15.890  12.157  -0.536  1.00  1.00            
ATOM    293    C SER A  42      13.907  10.287  -1.380  1.00  1.00            
ATOM    294    O SER A  42      14.715   9.738  -2.127  1.00  1.00            
ATOM    295    N ASN A  43      12.701  10.709  -1.794  1.00  1.00            
ATOM    296   CA ASN A  43      12.311  10.646  -3.167  1.00  1.00            
ATOM    297   CB ASN A  43      12.081   9.220  -3.700  1.00  1.00            
ATOM    298   CG ASN A  43      11.853   9.309  -5.206  1.00  1.00            
ATOM    299  OD1 ASN A  43      10.726   9.193  -5.684  1.00  1.00            
ATOM    300  ND2 ASN A  43      12.951   9.538  -5.978  1.00  1.00            
ATOM    301    C ASN A  43      10.997  11.370  -3.231  1.00  1.00            
ATOM    302    O ASN A  43      10.166  11.213  -2.337  1.00  1.00            
ATOM    303    N VAL A  44      10.762  12.193  -4.277  4.00  1.00            
ATOM    304   CA VAL A  44       9.504  12.886  -4.370  4.00  1.00            
ATOM    305   CB VAL A  44       9.613  14.303  -4.831  4.00  1.00            
ATOM    306  CG1 VAL A  44      10.276  14.300  -6.206  4.00  1.00            
ATOM    307  CG2 VAL A  44       8.212  14.937  -4.805  4.00  1.00            
ATOM    308    C VAL A  44       8.634  12.102  -5.304  4.00  1.00            
ATOM    309    O VAL A  44       9.115  11.537  -6.286  4.00  1.00            
ATOM    310    N TRP A  45       7.321  12.028  -4.998  4.00  1.00            
ATOM    311   CA TRP A  45       6.424  11.183  -5.739  4.00  1.00            
ATOM    312   CB TRP A  45       6.222   9.860  -4.960  4.00  1.00            
ATOM    313   CG TRP A  45       5.121   8.884  -5.333  4.00  1.00            
ATOM    314  CD2 TRP A  45       4.892   7.692  -4.565  4.00  1.00            
ATOM    315  CD1 TRP A  45       4.171   8.893  -6.312  4.00  1.00            
ATOM    316  NE1 TRP A  45       3.357   7.793  -6.194  4.00  1.00            
ATOM    317  CE2 TRP A  45       3.793   7.043  -5.125  4.00  1.00            
ATOM    318  CE3 TRP A  45       5.543   7.185  -3.477  4.00  1.00            
ATOM    319  CZ2 TRP A  45       3.327   5.873  -4.603  4.00  1.00            
ATOM    320  CZ3 TRP A  45       5.072   6.000  -2.954  4.00  1.00            
ATOM    321  CH2 TRP A  45       3.984   5.359  -3.508  4.00  1.00            
ATOM    322    C TRP A  45       5.083  11.854  -5.875  4.00  1.00            
ATOM    323    O TRP A  45       4.658  12.610  -5.002  4.00  1.00            
ATOM    324    N VAL A  46       4.395  11.593  -7.012  4.00  1.00            
ATOM    325   CA VAL A  46       3.053  12.043  -7.275  4.00  1.00            
ATOM    326   CB VAL A  46       2.997  13.347  -8.022  4.00  1.00            
ATOM    327  CG1 VAL A  46       3.629  14.443  -7.143  4.00  1.00            
ATOM    328  CG2 VAL A  46       3.698  13.171  -9.379  4.00  1.00            
ATOM    329    C VAL A  46       2.410  10.982  -8.129  4.00  1.00            
ATOM    330    O VAL A  46       3.060  10.055  -8.606  4.00  1.00            
ATOM    331    N PRO A  47       1.123  11.104  -8.286  4.00  1.00            
ATOM    332   CA PRO A  47       0.351  10.101  -8.982  4.00  1.00            
ATOM    333   CD PRO A  47       0.354  11.720  -7.215  4.00  1.00            
ATOM    334   CB PRO A  47      -1.100  10.331  -8.556  4.00  1.00            
ATOM    335   CG PRO A  47      -0.977  10.957  -7.161  4.00  1.00            
ATOM    336    C PRO A  47       0.426   9.748 -10.436  4.00  1.00            
ATOM    337    O PRO A  47       0.141   8.589 -10.730  4.00  1.00            
ATOM    338    N SER A  48       0.729  10.683 -11.355  4.00  1.00            
ATOM    339   CA SER A  48       0.777  10.367 -12.762  4.00  1.00            
ATOM    340   CB SER A  48       1.428   9.007 -13.098  4.00  1.00            
ATOM    341   OG SER A  48       1.431   8.789 -14.501  4.00  1.00            
ATOM    342    C SER A  48      -0.606  10.367 -13.329  4.00  1.00            
ATOM    343    O SER A  48      -1.548   9.919 -12.681  4.00  1.00            
ATOM    344    N SER A  49      -0.778  10.971 -14.525  3.00  1.00            
ATOM    345   CA SER A  49      -2.002  10.876 -15.276  3.00  1.00            
ATOM    346   CB SER A  49      -2.150  12.005 -16.309  3.00  1.00            
ATOM    347   OG SER A  49      -1.085  11.949 -17.245  3.00  1.00            
ATOM    348    C SER A  49      -1.912   9.578 -16.014  3.00  1.00            
ATOM    349    O SER A  49      -2.905   8.903 -16.283  3.00  1.00            
ATOM    350    N LYS A  50      -0.656   9.211 -16.324  3.00  1.00            
ATOM    351   CA LYS A  50      -0.241   8.064 -17.076  3.00  1.00            
ATOM    352   CB LYS A  50       1.285   8.047 -17.259  3.00  1.00            
ATOM    353   CG LYS A  50       1.781   9.285 -18.011  3.00  1.00            
ATOM    354   CD LYS A  50       3.281   9.556 -17.883  3.00  1.00            
ATOM    355   CE LYS A  50       3.718  10.862 -18.555  3.00  1.00            
ATOM    356   NZ LYS A  50       5.129  11.164 -18.226  3.00  1.00            
ATOM    357    C LYS A  50      -0.634   6.861 -16.317  3.00  1.00            
ATOM    358    O LYS A  50      -0.818   5.795 -16.904  3.00  1.00            
ATOM    359    N CYS A  51      -0.730   7.009 -14.981  1.00  1.00            
ATOM    360   CA CYS A  51      -1.123   5.909 -14.160  1.00  1.00            
ATOM    361   CB CYS A  51      -1.384   6.281 -12.696  1.00  1.00            
ATOM    362   SG CYS A  51      -2.821   7.376 -12.560  1.00  1.00            
ATOM    363    C CYS A  51      -2.408   5.420 -14.729  1.00  1.00            
ATOM    364    O CYS A  51      -3.272   6.199 -15.133  1.00  1.00            
ATOM    365    N SER A  52      -2.542   4.091 -14.817  1.00  1.00            
ATOM    366   CA SER A  52      -3.703   3.551 -15.440  1.00  1.00            
ATOM    367   CB SER A  52      -3.654   2.017 -15.572  1.00  1.00            
ATOM    368   OG SER A  52      -4.835   1.535 -16.198  1.00  1.00            
ATOM    369    C SER A  52      -4.884   3.916 -14.610  1.00  1.00            
ATOM    370    O SER A  52      -4.777   4.086 -13.397  1.00  1.00            
ATOM    371    N ARG A  53      -6.048   4.082 -15.270  3.00  1.00            
ATOM    372   CA ARG A  53      -7.244   4.419 -14.558  3.00  1.00            
ATOM    373   CB ARG A  53      -8.465   4.665 -15.467  3.00  1.00            
ATOM    374   CG ARG A  53      -8.378   5.925 -16.335  3.00  1.00            
ATOM    375   CD ARG A  53      -9.615   6.141 -17.213  3.00  1.00            
ATOM    376   NE ARG A  53      -9.395   7.377 -18.018  3.00  1.00            
ATOM    377   CZ ARG A  53      -8.795   7.306 -19.243  3.00  1.00            
ATOM    378  NH1 ARG A  53      -8.408   6.099 -19.750  3.00  1.00            
ATOM    379  NH2 ARG A  53      -8.584   8.445 -19.966  3.00  1.00            
ATOM    380    C ARG A  53      -7.572   3.270 -13.669  3.00  1.00            
ATOM    381    O ARG A  53      -7.978   3.467 -12.526  3.00  1.00            
ATOM    382    N LEU A  54      -7.406   2.024 -14.153  3.00  1.00            
ATOM    383   CA LEU A  54      -7.725   0.943 -13.270  3.00  1.00            
ATOM    384   CB LEU A  54      -7.948  -0.401 -13.977  3.00  1.00            
ATOM    385   CG LEU A  54      -9.210  -0.397 -14.856  3.00  1.00            
ATOM    386  CD1 LEU A  54      -9.102   0.647 -15.979  3.00  1.00            
ATOM    387  CD2 LEU A  54      -9.536  -1.804 -15.377  3.00  1.00            
ATOM    388    C LEU A  54      -6.582   0.810 -12.339  3.00  1.00            
ATOM    389    O LEU A  54      -5.635   0.059 -12.565  3.00  1.00            
ATOM    390    N TYR A  55      -6.671   1.587 -11.252  1.00  1.00            
ATOM    391   CA TYR A  55      -5.675   1.641 -10.242  1.00  1.00            
ATOM    392   CB TYR A  55      -4.396   2.226 -10.884  1.00  1.00            
ATOM    393   CG TYR A  55      -3.303   2.615  -9.957  1.00  1.00            
ATOM    394  CD1 TYR A  55      -2.563   1.735  -9.201  1.00  1.00            
ATOM    395  CD2 TYR A  55      -2.976   3.939  -9.921  1.00  1.00            
ATOM    396  CE1 TYR A  55      -1.553   2.219  -8.392  1.00  1.00            
ATOM    397  CE2 TYR A  55      -1.983   4.435  -9.129  1.00  1.00            
ATOM    398   CZ TYR A  55      -1.270   3.570  -8.355  1.00  1.00            
ATOM    399   OH TYR A  55      -0.252   4.109  -7.545  1.00  1.00            
ATOM    400    C TYR A  55      -6.315   2.493  -9.210  1.00  1.00            
ATOM    401    O TYR A  55      -6.391   3.714  -9.332  1.00  1.00            
ATOM    402    N THR A  56      -6.801   1.822  -8.151  2.00  1.00            
ATOM    403   CA THR A  56      -7.545   2.466  -7.117  2.00  1.00            
ATOM    404   CB THR A  56      -8.128   1.520  -6.119  2.00  1.00            
ATOM    405  OG1 THR A  56      -8.963   0.577  -6.774  2.00  1.00            
ATOM    406  CG2 THR A  56      -8.972   2.352  -5.139  2.00  1.00            
ATOM    407    C THR A  56      -6.611   3.374  -6.412  2.00  1.00            
ATOM    408    O THR A  56      -7.035   4.382  -5.849  2.00  1.00            
ATOM    409    N ALA A  57      -5.308   3.028  -6.419  2.00  1.00            
ATOM    410   CA ALA A  57      -4.368   3.843  -5.718  2.00  1.00            
ATOM    411   CB ALA A  57      -2.916   3.373  -5.906  2.00  1.00            
ATOM    412    C ALA A  57      -4.475   5.240  -6.285  2.00  1.00            
ATOM    413    O ALA A  57      -4.646   6.202  -5.537  2.00  1.00            
ATOM    414    N CYS A  58      -4.397   5.386  -7.627  2.00  1.00            
ATOM    415   CA CYS A  58      -4.471   6.670  -8.287  2.00  1.00            
ATOM    416   CB CYS A  58      -3.956   6.690  -9.740  2.00  1.00            
ATOM    417   SG CYS A  58      -5.099   5.892 -10.926  2.00  1.00            
ATOM    418    C CYS A  58      -5.847   7.244  -8.418  2.00  1.00            
ATOM    419    O CYS A  58      -6.007   8.459  -8.309  2.00  1.00            
ATOM    420    N VAL A  59      -6.867   6.390  -8.657  2.00  1.00            
ATOM    421   CA VAL A  59      -8.147   6.867  -9.107  2.00  1.00            
ATOM    422   CB VAL A  59      -9.190   5.795  -9.200  2.00  1.00            
ATOM    423  CG1 VAL A  59     -10.545   6.454  -9.512  2.00  1.00            
ATOM    424  CG2 VAL A  59      -8.750   4.773 -10.253  2.00  1.00            
ATOM    425    C VAL A  59      -8.661   7.848  -8.116  2.00  1.00            
ATOM    426    O VAL A  59      -9.170   8.904  -8.490  2.00  1.00            
ATOM    427    N TYR A  60      -8.528   7.546  -6.815  3.00  1.00            
ATOM    428   CA TYR A  60      -9.067   8.502  -5.905  3.00  1.00            
ATOM    429   CB TYR A  60      -9.809   7.842  -4.728  3.00  1.00            
ATOM    430   CG TYR A  60     -10.976   7.086  -5.274  3.00  1.00            
ATOM    431  CD1 TYR A  60     -10.798   5.861  -5.880  3.00  1.00            
ATOM    432  CD2 TYR A  60     -12.251   7.593  -5.171  3.00  1.00            
ATOM    433  CE1 TYR A  60     -11.871   5.161  -6.381  3.00  1.00            
ATOM    434  CE2 TYR A  60     -13.328   6.897  -5.671  3.00  1.00            
ATOM    435   CZ TYR A  60     -13.140   5.678  -6.278  3.00  1.00            
ATOM    436   OH TYR A  60     -14.243   4.961  -6.791  3.00  1.00            
ATOM    437    C TYR A  60      -7.950   9.300  -5.335  3.00  1.00            
ATOM    438    O TYR A  60      -7.636   9.185  -4.154  3.00  1.00            
ATOM    439    N HIS A  61      -7.346  10.158  -6.175  1.00  1.00            
ATOM    440   CA HIS A  61      -6.307  11.040  -5.740  1.00  1.00            
ATOM    441  ND1 HIS A  61      -5.124   8.595  -3.507  1.00  1.00            
ATOM    442   CG HIS A  61      -4.957   9.900  -3.914  1.00  1.00            
ATOM    443   CB HIS A  61      -4.976  10.368  -5.343  1.00  1.00            
ATOM    444  NE2 HIS A  61      -4.843   9.804  -1.662  1.00  1.00            
ATOM    445  CD2 HIS A  61      -4.787  10.624  -2.774  1.00  1.00            
ATOM    446  CE1 HIS A  61      -5.047   8.595  -2.152  1.00  1.00            
ATOM    447    C HIS A  61      -6.036  11.996  -6.849  1.00  1.00            
ATOM    448    O HIS A  61      -6.506  11.816  -7.971  1.00  1.00            
ATOM    449    N LYS A  62      -5.283  13.066  -6.540  1.00  1.00            
ATOM    450   CA LYS A  62      -4.971  14.041  -7.538  1.00  1.00            
ATOM    451   CB LYS A  62      -4.491  15.384  -6.963  1.00  1.00            
ATOM    452   CG LYS A  62      -5.617  16.152  -6.274  1.00  1.00            
ATOM    453   CD LYS A  62      -6.143  15.455  -5.019  1.00  1.00            
ATOM    454   CE LYS A  62      -7.349  16.157  -4.390  1.00  1.00            
ATOM    455   NZ LYS A  62      -8.582  15.798  -5.126  1.00  1.00            
ATOM    456    C LYS A  62      -3.885  13.489  -8.390  1.00  1.00            
ATOM    457    O LYS A  62      -3.053  12.714  -7.924  1.00  1.00            
ATOM    458    N LEU A  63      -3.877  13.858  -9.685  1.00  1.00            
ATOM    459   CA LEU A  63      -2.848  13.332 -10.524  1.00  1.00            
ATOM    460   CB LEU A  63      -3.360  12.503 -11.725  1.00  1.00            
ATOM    461   CG LEU A  63      -4.248  13.243 -12.748  1.00  1.00            
ATOM    462  CD1 LEU A  63      -3.464  14.278 -13.571  1.00  1.00            
ATOM    463  CD2 LEU A  63      -5.000  12.237 -13.636  1.00  1.00            
ATOM    464    C LEU A  63      -1.998  14.451 -11.028  1.00  1.00            
ATOM    465    O LEU A  63      -2.413  15.610 -11.044  1.00  1.00            
ATOM    466    N PHE A  64      -0.757  14.115 -11.434  4.00  1.00            
ATOM    467   CA PHE A  64       0.152  15.087 -11.966  4.00  1.00            
ATOM    468   CB PHE A  64       1.630  14.732 -11.730  4.00  1.00            
ATOM    469   CG PHE A  64       2.433  15.797 -12.384  4.00  1.00            
ATOM    470  CD1 PHE A  64       2.690  16.982 -11.735  4.00  1.00            
ATOM    471  CD2 PHE A  64       2.927  15.607 -13.654  4.00  1.00            
ATOM    472  CE1 PHE A  64       3.431  17.964 -12.348  4.00  1.00            
ATOM    473  CE2 PHE A  64       3.669  16.587 -14.270  4.00  1.00            
ATOM    474   CZ PHE A  64       3.922  17.768 -13.616  4.00  1.00            
ATOM    475    C PHE A  64      -0.056  15.135 -13.430  4.00  1.00            
ATOM    476    O PHE A  64      -0.163  14.108 -14.098  4.00  1.00            
ATOM    477    N ASP A  65      -0.139  16.360 -13.968  1.00  1.00            
ATOM    478   CA ASP A  65      -0.329  16.475 -15.373  1.00  1.00            
ATOM    479   CB ASP A  65      -1.524  17.369 -15.751  1.00  1.00            
ATOM    480   CG ASP A  65      -1.752  17.278 -17.254  1.00  1.00            
ATOM    481  OD1 ASP A  65      -1.259  16.297 -17.870  1.00  1.00            
ATOM    482  OD2 ASP A  65      -2.421  18.193 -17.805  1.00  1.00            
ATOM    483    C ASP A  65       0.887  17.136 -15.930  1.00  1.00            
ATOM    484    O ASP A  65       1.169  18.294 -15.629  1.00  1.00            
ATOM    485    N ALA A  66       1.677  16.397 -16.726  2.00  1.00            
ATOM    486   CA ALA A  66       2.820  16.985 -17.360  2.00  1.00            
ATOM    487   CB ALA A  66       3.692  15.959 -18.101  2.00  1.00            
ATOM    488    C ALA A  66       2.328  17.975 -18.364  2.00  1.00            
ATOM    489    O ALA A  66       2.881  19.063 -18.516  2.00  1.00            
ATOM    490    N SER A  67       1.233  17.612 -19.054  2.00  1.00            
ATOM    491   CA SER A  67       0.726  18.371 -20.156  2.00  1.00            
ATOM    492   CB SER A  67      -0.533  17.748 -20.781  2.00  1.00            
ATOM    493   OG SER A  67      -0.978  18.547 -21.868  2.00  1.00            
ATOM    494    C SER A  67       0.373  19.768 -19.750  2.00  1.00            
ATOM    495    O SER A  67       0.729  20.719 -20.445  2.00  1.00            
ATOM    496    N ASP A  68      -0.312  19.950 -18.608  2.00  1.00            
ATOM    497   CA ASP A  68      -0.766  21.272 -18.285  2.00  1.00            
ATOM    498   CB ASP A  68      -1.766  21.351 -17.103  2.00  1.00            
ATOM    499   CG ASP A  68      -1.167  20.951 -15.758  2.00  1.00            
ATOM    500  OD1 ASP A  68       0.025  20.553 -15.695  2.00  1.00            
ATOM    501  OD2 ASP A  68      -1.922  21.052 -14.755  2.00  1.00            
ATOM    502    C ASP A  68       0.385  22.188 -18.046  2.00  1.00            
ATOM    503    O ASP A  68       0.300  23.382 -18.328  2.00  1.00            
ATOM    504    N SER A  69       1.507  21.655 -17.540  1.00  1.00            
ATOM    505   CA SER A  69       2.575  22.523 -17.157  1.00  1.00            
ATOM    506   CB SER A  69       3.671  21.812 -16.342  1.00  1.00            
ATOM    507   OG SER A  69       3.136  21.318 -15.124  1.00  1.00            
ATOM    508    C SER A  69       3.247  23.163 -18.322  1.00  1.00            
ATOM    509    O SER A  69       3.548  22.523 -19.329  1.00  1.00            
ATOM    510    N SER A  70       3.467  24.488 -18.197  3.00  1.00            
ATOM    511   CA SER A  70       4.246  25.228 -19.142  3.00  1.00            
ATOM    512   CB SER A  70       4.158  26.748 -18.933  3.00  1.00            
ATOM    513   OG SER A  70       2.836  27.199 -19.189  3.00  1.00            
ATOM    514    C SER A  70       5.661  24.826 -18.885  3.00  1.00            
ATOM    515    O SER A  70       6.445  24.635 -19.814  3.00  1.00            
ATOM    516    N SER A  71       6.018  24.673 -17.591  3.00  1.00            
ATOM    517   CA SER A  71       7.368  24.312 -17.276  3.00  1.00            
ATOM    518   CB SER A  71       8.068  25.324 -16.349  3.00  1.00            
ATOM    519   OG SER A  71       8.137  26.597 -16.976  3.00  1.00            
ATOM    520    C SER A  71       7.362  22.999 -16.569  3.00  1.00            
ATOM    521    O SER A  71       7.056  22.906 -15.381  3.00  1.00            
ATOM    522    N TYR A  72       7.707  21.942 -17.322  1.00  1.00            
ATOM    523   CA TYR A  72       7.843  20.601 -16.838  1.00  1.00            
ATOM    524   CB TYR A  72       6.526  19.818 -16.983  1.00  1.00            
ATOM    525   CG TYR A  72       6.732  18.361 -16.741  1.00  1.00            
ATOM    526  CD1 TYR A  72       6.725  17.840 -15.467  1.00  1.00            
ATOM    527  CD2 TYR A  72       6.912  17.512 -17.806  1.00  1.00            
ATOM    528  CE1 TYR A  72       6.903  16.491 -15.261  1.00  1.00            
ATOM    529  CE2 TYR A  72       7.091  16.164 -17.607  1.00  1.00            
ATOM    530   CZ TYR A  72       7.088  15.651 -16.332  1.00  1.00            
ATOM    531   OH TYR A  72       7.270  14.267 -16.124  1.00  1.00            
ATOM    532    C TYR A  72       8.830  20.013 -17.786  1.00  1.00            
ATOM    533    O TYR A  72       8.539  19.865 -18.972  1.00  1.00            
ATOM    534    N LYS A  73      10.035  19.668 -17.308  4.00  1.00            
ATOM    535   CA LYS A  73      10.958  19.118 -18.252  4.00  1.00            
ATOM    536   CB LYS A  73      12.422  19.502 -17.972  4.00  1.00            
ATOM    537   CG LYS A  73      12.700  21.006 -18.078  4.00  1.00            
ATOM    538   CD LYS A  73      12.383  21.616 -19.447  4.00  1.00            
ATOM    539   CE LYS A  73      12.723  23.107 -19.546  4.00  1.00            
ATOM    540   NZ LYS A  73      12.356  23.629 -20.882  4.00  1.00            
ATOM    541    C LYS A  73      10.831  17.646 -18.089  4.00  1.00            
ATOM    542    O LYS A  73      11.057  17.107 -17.007  4.00  1.00            
ATOM    543    N HIS A  74      10.438  16.952 -19.169  4.00  1.00            
ATOM    544   CA HIS A  74      10.237  15.545 -19.037  4.00  1.00            
ATOM    545  ND1 HIS A  74       8.327  12.924 -18.818  4.00  1.00            
ATOM    546   CG HIS A  74       8.975  13.501 -19.887  4.00  1.00            
ATOM    547   CB HIS A  74       9.206  14.978 -20.032  4.00  1.00            
ATOM    548  NE2 HIS A  74       8.883  11.265 -20.191  4.00  1.00            
ATOM    549  CD2 HIS A  74       9.309  12.473 -20.716  4.00  1.00            
ATOM    550  CE1 HIS A  74       8.300  11.587 -19.050  4.00  1.00            
ATOM    551    C HIS A  74      11.530  14.838 -19.252  4.00  1.00            
ATOM    552    O HIS A  74      12.290  15.152 -20.167  4.00  1.00            
ATOM    553    N ASN A  75      11.820  13.870 -18.364  4.00  1.00            
ATOM    554   CA ASN A  75      12.942  12.999 -18.534  4.00  1.00            
ATOM    555   CB ASN A  75      14.079  13.146 -17.511  4.00  1.00            
ATOM    556   CG ASN A  75      13.590  12.601 -16.183  4.00  1.00            
ATOM    557  OD1 ASN A  75      12.736  13.196 -15.532  4.00  1.00            
ATOM    558  ND2 ASN A  75      14.146  11.430 -15.776  4.00  1.00            
ATOM    559    C ASN A  75      12.335  11.667 -18.288  4.00  1.00            
ATOM    560    O ASN A  75      11.265  11.584 -17.689  4.00  1.00            
ATOM    561    N GLY A  76      12.953  10.577 -18.760  4.00  1.00            
ATOM    562   CA GLY A  76      12.280   9.359 -18.448  4.00  1.00            
ATOM    563    C GLY A  76      13.294   8.314 -18.146  4.00  1.00            
ATOM    564    O GLY A  76      13.944   7.771 -19.037  4.00  1.00            
ATOM    565    N THR A  77      13.452   8.027 -16.845  4.00  1.00            
ATOM    566   CA THR A  77      14.245   6.930 -16.390  4.00  1.00            
ATOM    567   CB THR A  77      15.493   7.331 -15.661  4.00  1.00            
ATOM    568  OG1 THR A  77      15.173   8.122 -14.529  4.00  1.00            
ATOM    569  CG2 THR A  77      16.394   8.115 -16.629  4.00  1.00            
ATOM    570    C THR A  77      13.328   6.255 -15.433  4.00  1.00            
ATOM    571    O THR A  77      12.774   6.897 -14.542  4.00  1.00            
ATOM    572    N GLU A  78      13.122   4.940 -15.591  4.00  1.00            
ATOM    573   CA GLU A  78      12.132   4.333 -14.760  4.00  1.00            
ATOM    574   CB GLU A  78      11.621   2.982 -15.283  4.00  1.00            
ATOM    575   CG GLU A  78      10.363   2.501 -14.558  4.00  1.00            
ATOM    576   CD GLU A  78       9.786   1.352 -15.364  4.00  1.00            
ATOM    577  OE1 GLU A  78      10.534   0.790 -16.209  4.00  1.00            
ATOM    578  OE2 GLU A  78       8.589   1.023 -15.152  4.00  1.00            
ATOM    579    C GLU A  78      12.660   4.148 -13.381  4.00  1.00            
ATOM    580    O GLU A  78      13.859   3.971 -13.171  4.00  1.00            
ATOM    581    N LEU A  79      11.744   4.208 -12.396  4.00  1.00            
ATOM    582   CA LEU A  79      12.125   4.071 -11.023  4.00  1.00            
ATOM    583   CB LEU A  79      11.697   5.260 -10.147  4.00  1.00            
ATOM    584   CG LEU A  79      12.242   6.629 -10.593  4.00  1.00            
ATOM    585  CD1 LEU A  79      11.877   7.713  -9.567  4.00  1.00            
ATOM    586  CD2 LEU A  79      13.745   6.578 -10.910  4.00  1.00            
ATOM    587    C LEU A  79      11.413   2.893 -10.468  4.00  1.00            
ATOM    588    O LEU A  79      10.359   2.497 -10.963  4.00  1.00            
ATOM    589    N THR A  80      12.002   2.276  -9.428  4.00  1.00            
ATOM    590   CA THR A  80      11.328   1.169  -8.837  4.00  1.00            
ATOM    591   CB THR A  80      11.845  -0.156  -9.322  4.00  1.00            
ATOM    592  OG1 THR A  80      11.691  -0.255 -10.731  4.00  1.00            
ATOM    593  CG2 THR A  80      11.071  -1.284  -8.619  4.00  1.00            
ATOM    594    C THR A  80      11.544   1.205  -7.366  4.00  1.00            
ATOM    595    O THR A  80      12.652   1.445  -6.891  4.00  1.00            
ATOM    596    N LEU A  81      10.461   0.983  -6.603  4.00  1.00            
ATOM    597   CA LEU A  81      10.600   0.872  -5.187  4.00  1.00            
ATOM    598   CB LEU A  81      10.004   2.048  -4.397  4.00  1.00            
ATOM    599   CG LEU A  81      10.705   3.388  -4.678  4.00  1.00            
ATOM    600  CD1 LEU A  81      12.158   3.368  -4.177  4.00  1.00            
ATOM    601  CD2 LEU A  81      10.592   3.771  -6.161  4.00  1.00            
ATOM    602    C LEU A  81       9.859  -0.354  -4.825  4.00  1.00            
ATOM    603    O LEU A  81       8.701  -0.534  -5.203  4.00  1.00            
ATOM    604    N ARG A  82      10.539  -1.258  -4.115  4.00  1.00            
ATOM    605   CA ARG A  82       9.870  -2.436  -3.691  4.00  1.00            
ATOM    606   CB ARG A  82      10.837  -3.597  -3.391  4.00  1.00            
ATOM    607   CG ARG A  82      10.160  -4.869  -2.876  4.00  1.00            
ATOM    608   CD ARG A  82      11.140  -6.005  -2.564  4.00  1.00            
ATOM    609   NE ARG A  82      11.849  -5.671  -1.294  4.00  1.00            
ATOM    610   CZ ARG A  82      12.281  -6.673  -0.471  4.00  1.00            
ATOM    611  NH1 ARG A  82      12.034  -7.975  -0.796  4.00  1.00            
ATOM    612  NH2 ARG A  82      12.957  -6.376   0.677  4.00  1.00            
ATOM    613    C ARG A  82       9.212  -2.068  -2.411  4.00  1.00            
ATOM    614    O ARG A  82       9.794  -1.381  -1.573  4.00  1.00            
ATOM    615    N TYR A  83       7.964  -2.519  -2.230  4.00  1.00            
ATOM    616   CA TYR A  83       7.261  -2.179  -1.037  4.00  1.00            
ATOM    617   CB TYR A  83       6.057  -1.255  -1.295  4.00  1.00            
ATOM    618   CG TYR A  83       5.406  -0.977   0.010  4.00  1.00            
ATOM    619  CD1 TYR A  83       6.050  -0.232   0.972  4.00  1.00            
ATOM    620  CD2 TYR A  83       4.139  -1.448   0.259  4.00  1.00            
ATOM    621  CE1 TYR A  83       5.442   0.020   2.179  4.00  1.00            
ATOM    622  CE2 TYR A  83       3.525  -1.199   1.460  4.00  1.00            
ATOM    623   CZ TYR A  83       4.178  -0.466   2.419  4.00  1.00            
ATOM    624   OH TYR A  83       3.543  -0.216   3.649  4.00  1.00            
ATOM    625    C TYR A  83       6.805  -3.466  -0.444  4.00  1.00            
ATOM    626    O TYR A  83       6.756  -4.490  -1.125  4.00  1.00            
ATOM    627    N SER A  84       6.480  -3.443   0.859  3.00  1.00            
ATOM    628   CA SER A  84       6.111  -4.639   1.548  3.00  1.00            
ATOM    629   CB SER A  84       5.656  -4.368   2.993  3.00  1.00            
ATOM    630   OG SER A  84       4.504  -3.539   2.992  3.00  1.00            
ATOM    631    C SER A  84       4.965  -5.251   0.809  3.00  1.00            
ATOM    632    O SER A  84       4.911  -6.469   0.642  3.00  1.00            
ATOM    633    N THR A  85       4.024  -4.421   0.320  3.00  1.00            
ATOM    634   CA THR A  85       2.935  -4.960  -0.440  3.00  1.00            
ATOM    635   CB THR A  85       1.727  -4.061  -0.512  3.00  1.00            
ATOM    636  OG1 THR A  85       2.042  -2.828  -1.144  3.00  1.00            
ATOM    637  CG2 THR A  85       1.222  -3.810   0.919  3.00  1.00            
ATOM    638    C THR A  85       3.487  -5.177  -1.814  3.00  1.00            
ATOM    639    O THR A  85       4.557  -5.764  -1.967  3.00  1.00            
ATOM    640    N GLY A  86       2.777  -4.719  -2.859  4.00  1.00            
ATOM    641   CA GLY A  86       3.248  -4.947  -4.195  4.00  1.00            
ATOM    642    C GLY A  86       4.280  -3.916  -4.527  4.00  1.00            
ATOM    643    O GLY A  86       4.811  -3.245  -3.644  4.00  1.00            
ATOM    644    N THR A  87       4.585  -3.778  -5.836  4.00  1.00            
ATOM    645   CA THR A  87       5.638  -2.919  -6.299  4.00  1.00            
ATOM    646   CB THR A  87       6.355  -3.469  -7.498  4.00  1.00            
ATOM    647  OG1 THR A  87       7.450  -2.634  -7.848  4.00  1.00            
ATOM    648  CG2 THR A  87       5.357  -3.563  -8.665  4.00  1.00            
ATOM    649    C THR A  87       5.115  -1.582  -6.680  4.00  1.00            
ATOM    650    O THR A  87       4.017  -1.446  -7.217  4.00  1.00            
ATOM    651    N VAL A  88       5.925  -0.550  -6.373  4.00  1.00            
ATOM    652   CA VAL A  88       5.621   0.792  -6.755  4.00  1.00            
ATOM    653   CB VAL A  88       5.716   1.785  -5.634  4.00  1.00            
ATOM    654  CG1 VAL A  88       7.167   1.828  -5.142  4.00  1.00            
ATOM    655  CG2 VAL A  88       5.176   3.140  -6.122  4.00  1.00            
ATOM    656    C VAL A  88       6.636   1.144  -7.804  4.00  1.00            
ATOM    657    O VAL A  88       7.827   0.891  -7.633  4.00  1.00            
ATOM    658    N SER A  89       6.190   1.712  -8.944  4.00  1.00            
ATOM    659   CA SER A  89       7.118   2.049  -9.990  4.00  1.00            
ATOM    660   CB SER A  89       7.088   1.085 -11.190  4.00  1.00            
ATOM    661   OG SER A  89       7.542  -0.201 -10.799  4.00  1.00            
ATOM    662    C SER A  89       6.738   3.393 -10.500  4.00  1.00            
ATOM    663    O SER A  89       5.676   3.910 -10.159  4.00  1.00            
ATOM    664    N GLY A  90       7.608   4.013 -11.324  4.00  1.00            
ATOM    665   CA GLY A  90       7.219   5.304 -11.800  4.00  1.00            
ATOM    666    C GLY A  90       8.208   5.825 -12.791  4.00  1.00            
ATOM    667    O GLY A  90       9.190   5.166 -13.127  4.00  1.00            
ATOM    668    N PHE A  91       7.949   7.058 -13.276  4.00  1.00            
ATOM    669   CA PHE A  91       8.761   7.688 -14.274  4.00  1.00            
ATOM    670   CB PHE A  91       7.944   8.168 -15.486  4.00  1.00            
ATOM    671   CG PHE A  91       7.196   6.997 -16.026  4.00  1.00            
ATOM    672  CD1 PHE A  91       7.795   6.103 -16.880  4.00  1.00            
ATOM    673  CD2 PHE A  91       5.881   6.803 -15.670  4.00  1.00            
ATOM    674  CE1 PHE A  91       7.089   5.027 -17.367  4.00  1.00            
ATOM    675  CE2 PHE A  91       5.170   5.730 -16.154  4.00  1.00            
ATOM    676   CZ PHE A  91       5.776   4.838 -17.005  4.00  1.00            
ATOM    677    C PHE A  91       9.340   8.933 -13.656  4.00  1.00            
ATOM    678    O PHE A  91       8.742   9.515 -12.756  4.00  1.00            
ATOM    679    N LEU A  92      10.532   9.380 -14.113  4.00  1.00            
ATOM    680   CA LEU A  92      11.139  10.563 -13.547  4.00  1.00            
ATOM    681   CB LEU A  92      12.676  10.547 -13.489  4.00  1.00            
ATOM    682   CG LEU A  92      13.232   9.711 -12.328  4.00  1.00            
ATOM    683  CD1 LEU A  92      14.769   9.727 -12.296  4.00  1.00            
ATOM    684  CD2 LEU A  92      12.615  10.179 -11.000  4.00  1.00            
ATOM    685    C LEU A  92      10.730  11.799 -14.282  4.00  1.00            
ATOM    686    O LEU A  92      10.207  11.735 -15.394  4.00  1.00            
ATOM    687    N SER A  93      10.937  12.971 -13.634  4.00  1.00            
ATOM    688   CA SER A  93      10.571  14.231 -14.221  4.00  1.00            
ATOM    689   CB SER A  93       9.091  14.548 -14.035  4.00  1.00            
ATOM    690   OG SER A  93       8.842  14.652 -12.644  4.00  1.00            
ATOM    691    C SER A  93      11.318  15.336 -13.531  4.00  1.00            
ATOM    692    O SER A  93      12.014  15.113 -12.542  4.00  1.00            
ATOM    693    N GLN A  94      11.195  16.566 -14.081  4.00  1.00            
ATOM    694   CA GLN A  94      11.787  17.761 -13.534  4.00  1.00            
ATOM    695   CB GLN A  94      12.924  18.283 -14.433  4.00  1.00            
ATOM    696   CG GLN A  94      13.732  19.454 -13.874  4.00  1.00            
ATOM    697   CD GLN A  94      14.822  19.756 -14.896  4.00  1.00            
ATOM    698  OE1 GLN A  94      15.796  20.449 -14.605  4.00  1.00            
ATOM    699  NE2 GLN A  94      14.656  19.212 -16.132  4.00  1.00            
ATOM    700    C GLN A  94      10.682  18.775 -13.518  4.00  1.00            
ATOM    701    O GLN A  94      10.085  19.061 -14.554  4.00  1.00            
ATOM    702    N ASP A  95      10.357  19.330 -12.330  4.00  1.00            
ATOM    703   CA ASP A  95       9.281  20.280 -12.248  4.00  1.00            
ATOM    704   CB ASP A  95       7.976  19.640 -11.734  4.00  1.00            
ATOM    705   CG ASP A  95       6.768  20.403 -12.269  4.00  1.00            
ATOM    706  OD1 ASP A  95       6.779  21.661 -12.248  4.00  1.00            
ATOM    707  OD2 ASP A  95       5.800  19.719 -12.701  4.00  1.00            
ATOM    708    C ASP A  95       9.714  21.330 -11.270  4.00  1.00            
ATOM    709    O ASP A  95      10.659  21.121 -10.512  4.00  1.00            
ATOM    710    N ILE A  96       9.047  22.502 -11.263  4.00  1.00            
ATOM    711   CA ILE A  96       9.534  23.571 -10.441  4.00  1.00            
ATOM    712   CB ILE A  96       8.752  24.837 -10.646  4.00  1.00            
ATOM    713  CG1 ILE A  96       8.994  25.408 -12.051  4.00  1.00            
ATOM    714  CG2 ILE A  96       9.109  25.806  -9.508  4.00  1.00            
ATOM    715  CD1 ILE A  96      10.444  25.828 -12.291  4.00  1.00            
ATOM    716    C ILE A  96       9.485  23.289  -8.964  4.00  1.00            
ATOM    717    O ILE A  96      10.532  23.107  -8.354  4.00  1.00            
ATOM    718    N ILE A  97       8.274  23.139  -8.393  4.00  1.00            
ATOM    719   CA ILE A  97       7.946  22.947  -6.995  4.00  1.00            
ATOM    720   CB ILE A  97       8.671  21.880  -6.196  4.00  1.00            
ATOM    721  CG1 ILE A  97      10.110  22.259  -5.817  4.00  1.00            
ATOM    722  CG2 ILE A  97       8.562  20.563  -6.983  4.00  1.00            
ATOM    723  CD1 ILE A  97      10.710  21.366  -4.734  4.00  1.00            
ATOM    724    C ILE A  97       8.009  24.187  -6.198  4.00  1.00            
ATOM    725    O ILE A  97       8.977  24.945  -6.232  4.00  1.00            
ATOM    726    N THR A  98       6.906  24.415  -5.469  4.00  1.00            
ATOM    727   CA THR A  98       6.848  25.494  -4.547  4.00  1.00            
ATOM    728   CB THR A  98       5.943  26.615  -4.976  4.00  1.00            
ATOM    729  OG1 THR A  98       5.961  27.650  -4.005  4.00  1.00            
ATOM    730  CG2 THR A  98       4.512  26.087  -5.175  4.00  1.00            
ATOM    731    C THR A  98       6.334  24.943  -3.262  4.00  1.00            
ATOM    732    O THR A  98       5.271  24.325  -3.217  4.00  1.00            
ATOM    733    N VAL A  99       7.104  25.126  -2.176  4.00  1.00            
ATOM    734   CA VAL A  99       6.626  24.661  -0.915  4.00  1.00            
ATOM    735   CB VAL A  99       7.459  23.587  -0.287  4.00  1.00            
ATOM    736  CG1 VAL A  99       6.890  23.296   1.113  4.00  1.00            
ATOM    737  CG2 VAL A  99       7.460  22.366  -1.222  4.00  1.00            
ATOM    738    C VAL A  99       6.656  25.830  -0.004  4.00  1.00            
ATOM    739    O VAL A  99       7.677  26.509   0.099  4.00  1.00            
ATOM    740    N GLY A 100       5.524  26.090   0.677  3.00  1.00            
ATOM    741   CA GLY A 100       5.467  27.216   1.556  3.00  1.00            
ATOM    742    C GLY A 100       5.806  28.400   0.721  3.00  1.00            
ATOM    743    O GLY A 100       5.193  28.637  -0.317  3.00  1.00            
ATOM    744    N GLY A 101       6.814  29.178   1.155  3.00  1.00            
ATOM    745   CA GLY A 101       7.206  30.278   0.335  3.00  1.00            
ATOM    746    C GLY A 101       8.548  29.935  -0.211  3.00  1.00            
ATOM    747    O GLY A 101       9.502  30.699  -0.075  3.00  1.00            
ATOM    748    N ILE A 102       8.646  28.754  -0.848  4.00  1.00            
ATOM    749   CA ILE A 102       9.882  28.361  -1.444  4.00  1.00            
ATOM    750   CB ILE A 102      10.617  27.266  -0.728  4.00  1.00            
ATOM    751  CG1 ILE A 102      11.255  27.804   0.563  4.00  1.00            
ATOM    752  CG2 ILE A 102      11.630  26.660  -1.713  4.00  1.00            
ATOM    753  CD1 ILE A 102      12.334  28.859   0.303  4.00  1.00            
ATOM    754    C ILE A 102       9.623  27.888  -2.825  4.00  1.00            
ATOM    755    O ILE A 102       8.657  27.175  -3.091  4.00  1.00            
ATOM    756    N THR A 103      10.504  28.305  -3.750  4.00  1.00            
ATOM    757   CA THR A 103      10.404  27.850  -5.096  4.00  1.00            
ATOM    758   CB THR A 103      10.439  28.938  -6.127  4.00  1.00            
ATOM    759  OG1 THR A 103      10.120  28.408  -7.406  4.00  1.00            
ATOM    760  CG2 THR A 103      11.849  29.550  -6.147  4.00  1.00            
ATOM    761    C THR A 103      11.604  27.026  -5.307  4.00  1.00            
ATOM    762    O THR A 103      12.660  27.284  -4.733  4.00  1.00            
ATOM    763    N VAL A 104      11.474  25.989  -6.137  4.00  1.00            
ATOM    764   CA VAL A 104      12.609  25.150  -6.232  4.00  1.00            
ATOM    765   CB VAL A 104      12.469  23.958  -5.303  4.00  1.00            
ATOM    766  CG1 VAL A 104      13.719  23.060  -5.322  4.00  1.00            
ATOM    767  CG2 VAL A 104      12.126  24.490  -3.901  4.00  1.00            
ATOM    768    C VAL A 104      12.673  24.711  -7.661  4.00  1.00            
ATOM    769    O VAL A 104      11.918  25.196  -8.501  4.00  1.00            
ATOM    770    N THR A 105      13.685  23.892  -7.990  4.00  1.00            
ATOM    771   CA THR A 105      13.724  23.186  -9.227  4.00  1.00            
ATOM    772   CB THR A 105      14.943  23.443 -10.061  4.00  1.00            
ATOM    773  OG1 THR A 105      15.035  24.825 -10.377  4.00  1.00            
ATOM    774  CG2 THR A 105      14.828  22.612 -11.351  4.00  1.00            
ATOM    775    C THR A 105      13.796  21.776  -8.743  4.00  1.00            
ATOM    776    O THR A 105      14.623  21.463  -7.888  4.00  1.00            
ATOM    777    N GLN A 106      12.942  20.874  -9.253  4.00  1.00            
ATOM    778   CA GLN A 106      12.921  19.603  -8.595  4.00  1.00            
ATOM    779   CB GLN A 106      11.640  19.415  -7.765  4.00  1.00            
ATOM    780   CG GLN A 106      11.555  18.095  -7.000  4.00  1.00            
ATOM    781   CD GLN A 106      12.209  18.291  -5.640  4.00  1.00            
ATOM    782  OE1 GLN A 106      12.076  17.453  -4.751  4.00  1.00            
ATOM    783  NE2 GLN A 106      12.925  19.434  -5.465  4.00  1.00            
ATOM    784    C GLN A 106      12.964  18.478  -9.583  4.00  1.00            
ATOM    785    O GLN A 106      12.708  18.657 -10.772  4.00  1.00            
ATOM    786    N MET A 107      13.329  17.277  -9.078  4.00  1.00            
ATOM    787   CA MET A 107      13.322  16.049  -9.826  4.00  1.00            
ATOM    788   CB MET A 107      14.589  15.194  -9.664  4.00  1.00            
ATOM    789   CG MET A 107      15.853  15.733 -10.332  4.00  1.00            
ATOM    790   SD MET A 107      17.324  14.728  -9.962  4.00  1.00            
ATOM    791   CE MET A 107      18.394  15.443 -11.242  4.00  1.00            
ATOM    792    C MET A 107      12.235  15.240  -9.194  4.00  1.00            
ATOM    793    O MET A 107      12.159  15.202  -7.969  4.00  1.00            
ATOM    794    N PHE A 108      11.341  14.583  -9.972  4.00  1.00            
ATOM    795   CA PHE A 108      10.381  13.825  -9.220  4.00  1.00            
ATOM    796   CB PHE A 108       9.045  14.536  -8.863  4.00  1.00            
ATOM    797   CG PHE A 108       8.057  14.710  -9.975  4.00  1.00            
ATOM    798  CD1 PHE A 108       7.377  13.632 -10.502  4.00  1.00            
ATOM    799  CD2 PHE A 108       7.751  15.967 -10.445  4.00  1.00            
ATOM    800  CE1 PHE A 108       6.448  13.797 -11.505  4.00  1.00            
ATOM    801  CE2 PHE A 108       6.821  16.140 -11.447  4.00  1.00            
ATOM    802   CZ PHE A 108       6.171  15.054 -11.986  4.00  1.00            
ATOM    803    C PHE A 108      10.043  12.552  -9.869  4.00  1.00            
ATOM    804    O PHE A 108      10.366  12.290 -11.027  4.00  1.00            
ATOM    805    N GLY A 109       9.367  11.716  -9.066  4.00  1.00            
ATOM    806   CA GLY A 109       8.933  10.454  -9.535  4.00  1.00            
ATOM    807    C GLY A 109       7.451  10.556  -9.741  4.00  1.00            
ATOM    808    O GLY A 109       6.712  10.979  -8.853  4.00  1.00            
ATOM    809    N GLU A 110       6.990  10.171 -10.946  4.00  1.00            
ATOM    810   CA GLU A 110       5.604  10.124 -11.306  4.00  1.00            
ATOM    811   CB GLU A 110       5.374  10.533 -12.772  4.00  1.00            
ATOM    812   CG GLU A 110       3.912  10.574 -13.208  4.00  1.00            
ATOM    813   CD GLU A 110       3.875  10.887 -14.699  4.00  1.00            
ATOM    814  OE1 GLU A 110       4.596  10.195 -15.468  4.00  1.00            
ATOM    815  OE2 GLU A 110       3.132  11.826 -15.090  4.00  1.00            
ATOM    816    C GLU A 110       5.289   8.682 -11.182  4.00  1.00            
ATOM    817    O GLU A 110       5.923   7.846 -11.821  4.00  1.00            
ATOM    818    N VAL A 111       4.308   8.328 -10.345  4.00  1.00            
ATOM    819   CA VAL A 111       4.148   6.924 -10.196  4.00  1.00            
ATOM    820   CB VAL A 111       3.878   6.471  -8.792  4.00  1.00            
ATOM    821  CG1 VAL A 111       3.440   4.996  -8.827  4.00  1.00            
ATOM    822  CG2 VAL A 111       5.173   6.682  -7.984  4.00  1.00            
ATOM    823    C VAL A 111       3.080   6.401 -11.086  4.00  1.00            
ATOM    824    O VAL A 111       2.038   7.016 -11.298  4.00  1.00            
ATOM    825    N THR A 112       3.370   5.228 -11.665  4.00  1.00            
ATOM    826   CA THR A 112       2.463   4.488 -12.480  4.00  1.00            
ATOM    827   CB THR A 112       3.161   3.816 -13.635  4.00  1.00            
ATOM    828  OG1 THR A 112       2.250   3.007 -14.365  4.00  1.00            
ATOM    829  CG2 THR A 112       4.370   3.007 -13.131  4.00  1.00            
ATOM    830    C THR A 112       1.863   3.466 -11.547  4.00  1.00            
ATOM    831    O THR A 112       1.232   3.836 -10.559  4.00  1.00            
ATOM    832    N GLU A 113       2.034   2.155 -11.824  4.00  1.00            
ATOM    833   CA GLU A 113       1.443   1.138 -10.998  4.00  1.00            
ATOM    834   CB GLU A 113       1.548  -0.283 -11.572  4.00  1.00            
ATOM    835   CG GLU A 113       0.632  -0.505 -12.777  4.00  1.00            
ATOM    836   CD GLU A 113       0.690  -1.978 -13.146  4.00  1.00            
ATOM    837  OE1 GLU A 113       1.579  -2.692 -12.609  4.00  1.00            
ATOM    838  OE2 GLU A 113      -0.160  -2.410 -13.969  4.00  1.00            
ATOM    839    C GLU A 113       2.017   1.122  -9.619  4.00  1.00            
ATOM    840    O GLU A 113       3.225   1.216  -9.414  4.00  1.00            
ATOM    841    N MET A 114       1.104   1.010  -8.634  1.00  1.00            
ATOM    842   CA MET A 114       1.420   0.889  -7.240  1.00  1.00            
ATOM    843   CB MET A 114       1.441   2.207  -6.463  1.00  1.00            
ATOM    844   CG MET A 114       1.726   2.054  -4.968  1.00  1.00            
ATOM    845   SD MET A 114       1.408   3.554  -3.999  1.00  1.00            
ATOM    846   CE MET A 114      -0.327   3.622  -4.523  1.00  1.00            
ATOM    847    C MET A 114       0.338   0.036  -6.647  1.00  1.00            
ATOM    848    O MET A 114      -0.723  -0.141  -7.247  1.00  1.00            
ATOM    849    N PRO A 115       0.589  -0.534  -5.496  1.00  1.00            
ATOM    850   CA PRO A 115      -0.406  -1.366  -4.870  1.00  1.00            
ATOM    851   CD PRO A 115       1.934  -0.957  -5.152  1.00  1.00            
ATOM    852   CB PRO A 115       0.347  -2.259  -3.875  1.00  1.00            
ATOM    853   CG PRO A 115       1.763  -1.654  -3.795  1.00  1.00            
ATOM    854    C PRO A 115      -1.512  -0.590  -4.255  1.00  1.00            
ATOM    855    O PRO A 115      -1.290   0.509  -3.752  1.00  1.00            
ATOM    856    N ALA A 116      -2.725  -1.162  -4.308  2.00  1.00            
ATOM    857   CA ALA A 116      -3.915  -0.543  -3.821  2.00  1.00            
ATOM    858   CB ALA A 116      -5.186  -1.281  -4.274  2.00  1.00            
ATOM    859    C ALA A 116      -3.992  -0.419  -2.327  2.00  1.00            
ATOM    860    O ALA A 116      -4.393   0.622  -1.811  2.00  1.00            
ATOM    861    N LEU A 117      -3.617  -1.465  -1.574  2.00  1.00            
ATOM    862   CA LEU A 117      -3.951  -1.404  -0.177  2.00  1.00            
ATOM    863   CB LEU A 117      -3.577  -2.685   0.588  2.00  1.00            
ATOM    864   CG LEU A 117      -4.317  -3.944   0.107  2.00  1.00            
ATOM    865  CD1 LEU A 117      -3.986  -5.154   0.998  2.00  1.00            
ATOM    866  CD2 LEU A 117      -5.826  -3.689  -0.036  2.00  1.00            
ATOM    867    C LEU A 117      -3.315  -0.282   0.585  2.00  1.00            
ATOM    868    O LEU A 117      -4.026   0.601   1.064  2.00  1.00            
ATOM    869    N PRO A 118      -2.016  -0.245   0.694  2.00  1.00            
ATOM    870   CA PRO A 118      -1.368   0.756   1.493  2.00  1.00            
ATOM    871   CD PRO A 118      -1.108  -0.847  -0.269  2.00  1.00            
ATOM    872   CB PRO A 118       0.128   0.499   1.325  2.00  1.00            
ATOM    873   CG PRO A 118       0.218  -0.086  -0.096  2.00  1.00            
ATOM    874    C PRO A 118      -1.741   2.120   1.003  2.00  1.00            
ATOM    875    O PRO A 118      -1.826   3.037   1.820  2.00  1.00            
ATOM    876    N PHE A 119      -1.944   2.296  -0.319  2.00  1.00            
ATOM    877   CA PHE A 119      -2.260   3.610  -0.800  2.00  1.00            
ATOM    878   CB PHE A 119      -1.181   4.151  -1.754  2.00  1.00            
ATOM    879   CG PHE A 119      -1.450   5.580  -2.076  2.00  1.00            
ATOM    880  CD1 PHE A 119      -1.096   6.562  -1.180  2.00  1.00            
ATOM    881  CD2 PHE A 119      -2.035   5.944  -3.268  2.00  1.00            
ATOM    882  CE1 PHE A 119      -1.324   7.887  -1.461  2.00  1.00            
ATOM    883  CE2 PHE A 119      -2.264   7.270  -3.556  2.00  1.00            
ATOM    884   CZ PHE A 119      -1.907   8.243  -2.653  2.00  1.00            
ATOM    885    C PHE A 119      -3.545   3.542  -1.547  2.00  1.00            
ATOM    886    O PHE A 119      -3.656   2.914  -2.598  2.00  1.00            
ATOM    887    N MET A 120      -4.543   4.243  -0.998  3.00  1.00            
ATOM    888   CA MET A 120      -5.896   4.253  -1.449  3.00  1.00            
ATOM    889   CB MET A 120      -6.414   2.817  -1.627  3.00  1.00            
ATOM    890   CG MET A 120      -7.888   2.683  -2.003  3.00  1.00            
ATOM    891   SD MET A 120      -8.358   0.987  -2.460  3.00  1.00            
ATOM    892   CE MET A 120      -7.700   0.227  -0.949  3.00  1.00            
ATOM    893    C MET A 120      -6.518   4.835  -0.243  3.00  1.00            
ATOM    894    O MET A 120      -7.244   5.827  -0.277  3.00  1.00            
ATOM    895    N LEU A 121      -6.178   4.178   0.880  3.00  1.00            
ATOM    896   CA LEU A 121      -6.568   4.572   2.190  3.00  1.00            
ATOM    897   CB LEU A 121      -6.215   3.523   3.259  3.00  1.00            
ATOM    898   CG LEU A 121      -7.004   2.208   3.077  3.00  1.00            
ATOM    899  CD1 LEU A 121      -6.720   1.211   4.213  3.00  1.00            
ATOM    900  CD2 LEU A 121      -8.506   2.476   2.885  3.00  1.00            
ATOM    901    C LEU A 121      -5.908   5.886   2.513  3.00  1.00            
ATOM    902    O LEU A 121      -6.516   6.755   3.136  3.00  1.00            
ATOM    903    N ALA A 122      -4.648   6.078   2.068  1.00  1.00            
ATOM    904   CA ALA A 122      -3.912   7.277   2.373  1.00  1.00            
ATOM    905   CB ALA A 122      -2.510   7.299   1.742  1.00  1.00            
ATOM    906    C ALA A 122      -4.665   8.461   1.846  1.00  1.00            
ATOM    907    O ALA A 122      -5.223   8.412   0.750  1.00  1.00            
ATOM    908    N GLU A 123      -4.722   9.557   2.640  1.00  1.00            
ATOM    909   CA GLU A 123      -5.373  10.756   2.184  1.00  1.00            
ATOM    910   CB GLU A 123      -6.277  11.410   3.247  1.00  1.00            
ATOM    911   CG GLU A 123      -7.040  12.637   2.736  1.00  1.00            
ATOM    912   CD GLU A 123      -7.999  13.093   3.829  1.00  1.00            
ATOM    913  OE1 GLU A 123      -8.089  12.376   4.860  1.00  1.00            
ATOM    914  OE2 GLU A 123      -8.655  14.155   3.649  1.00  1.00            
ATOM    915    C GLU A 123      -4.291  11.719   1.844  1.00  1.00            
ATOM    916    O GLU A 123      -4.274  12.853   2.320  1.00  1.00            
ATOM    917    N PHE A 124      -3.351  11.275   0.992  1.00  1.00            
ATOM    918   CA PHE A 124      -2.314  12.156   0.563  1.00  1.00            
ATOM    919   CB PHE A 124      -1.074  12.175   1.483  1.00  1.00            
ATOM    920   CG PHE A 124      -0.583  10.791   1.741  1.00  1.00            
ATOM    921  CD1 PHE A 124       0.226  10.134   0.845  1.00  1.00            
ATOM    922  CD2 PHE A 124      -0.929  10.158   2.913  1.00  1.00            
ATOM    923  CE1 PHE A 124       0.673   8.859   1.112  1.00  1.00            
ATOM    924  CE2 PHE A 124      -0.487   8.885   3.187  1.00  1.00            
ATOM    925   CZ PHE A 124       0.316   8.233   2.283  1.00  1.00            
ATOM    926    C PHE A 124      -1.946  11.798  -0.833  1.00  1.00            
ATOM    927    O PHE A 124      -1.837  10.625  -1.185  1.00  1.00            
ATOM    928    N ASP A 125      -1.764  12.834  -1.673  1.00  1.00            
ATOM    929   CA ASP A 125      -1.437  12.626  -3.048  1.00  1.00            
ATOM    930   CB ASP A 125      -1.344  13.930  -3.854  1.00  1.00            
ATOM    931   CG ASP A 125      -2.751  14.467  -4.067  1.00  1.00            
ATOM    932  OD1 ASP A 125      -3.711  13.651  -4.036  1.00  1.00            
ATOM    933  OD2 ASP A 125      -2.882  15.704  -4.265  1.00  1.00            
ATOM    934    C ASP A 125      -0.100  11.971  -3.108  1.00  1.00            
ATOM    935    O ASP A 125       0.100  11.043  -3.890  1.00  1.00            
ATOM    936    N GLY A 126       0.854  12.411  -2.260  4.00  1.00            
ATOM    937   CA GLY A 126       2.155  11.836  -2.414  4.00  1.00            
ATOM    938    C GLY A 126       3.031  12.150  -1.251  4.00  1.00            
ATOM    939    O GLY A 126       2.604  12.761  -0.273  4.00  1.00            
ATOM    940    N VAL A 127       4.308  11.718  -1.347  4.00  1.00            
ATOM    941   CA VAL A 127       5.218  11.906  -0.260  4.00  1.00            
ATOM    942   CB VAL A 127       5.652  10.616   0.367  4.00  1.00            
ATOM    943  CG1 VAL A 127       6.367   9.772  -0.703  4.00  1.00            
ATOM    944  CG2 VAL A 127       6.534  10.944   1.581  4.00  1.00            
ATOM    945    C VAL A 127       6.486  12.590  -0.721  4.00  1.00            
ATOM    946    O VAL A 127       7.041  12.261  -1.768  4.00  1.00            
ATOM    947    N VAL A 128       6.965  13.579   0.077  4.00  1.00            
ATOM    948   CA VAL A 128       8.133  14.387  -0.199  4.00  1.00            
ATOM    949   CB VAL A 128       8.234  15.580   0.704  4.00  1.00            
ATOM    950  CG1 VAL A 128       9.553  16.311   0.394  4.00  1.00            
ATOM    951  CG2 VAL A 128       6.979  16.447   0.517  4.00  1.00            
ATOM    952    C VAL A 128       9.451  13.672  -0.097  4.00  1.00            
ATOM    953    O VAL A 128      10.245  13.719  -1.035  4.00  1.00            
ATOM    954    N GLY A 129       9.727  12.964   1.018  4.00  1.00            
ATOM    955   CA GLY A 129      11.018  12.333   1.120  4.00  1.00            
ATOM    956    C GLY A 129      12.061  13.206   1.768  4.00  1.00            
ATOM    957    O GLY A 129      13.199  13.227   1.302  4.00  1.00            
ATOM    958    N MET A 130      11.723  13.965   2.840  1.00  1.00            
ATOM    959   CA MET A 130      12.786  14.664   3.523  1.00  1.00            
ATOM    960   CB MET A 130      12.310  15.442   4.763  1.00  1.00            
ATOM    961   CG MET A 130      11.273  16.520   4.441  1.00  1.00            
ATOM    962   SD MET A 130      11.863  17.839   3.336  1.00  1.00            
ATOM    963   CE MET A 130      10.285  18.737   3.286  1.00  1.00            
ATOM    964    C MET A 130      13.649  13.540   3.985  1.00  1.00            
ATOM    965    O MET A 130      13.230  12.710   4.790  1.00  1.00            
ATOM    966    N GLY A 131      14.882  13.473   3.456  1.00  1.00            
ATOM    967   CA GLY A 131      15.749  12.376   3.756  1.00  1.00            
ATOM    968    C GLY A 131      17.080  12.747   3.221  1.00  1.00            
ATOM    969    O GLY A 131      17.368  13.919   2.981  1.00  1.00            
ATOM    970    N PHE A 132      17.935  11.737   3.018  1.00  1.00            
ATOM    971   CA PHE A 132      19.239  12.051   2.549  1.00  1.00            
ATOM    972   CB PHE A 132      20.377  11.486   3.418  1.00  1.00            
ATOM    973   CG PHE A 132      20.486  12.320   4.647  1.00  1.00            
ATOM    974  CD1 PHE A 132      19.705  12.070   5.751  1.00  1.00            
ATOM    975  CD2 PHE A 132      21.385  13.362   4.686  1.00  1.00            
ATOM    976  CE1 PHE A 132      19.822  12.851   6.877  1.00  1.00            
ATOM    977  CE2 PHE A 132      21.505  14.145   5.808  1.00  1.00            
ATOM    978   CZ PHE A 132      20.722  13.889   6.907  1.00  1.00            
ATOM    979    C PHE A 132      19.427  11.491   1.171  1.00  1.00            
ATOM    980    O PHE A 132      18.647  10.670   0.695  1.00  1.00            
ATOM    981    N ILE A 133      20.490  11.983   0.496  2.00  1.00            
ATOM    982   CA ILE A 133      20.883  11.665  -0.851  2.00  1.00            
ATOM    983   CB ILE A 133      22.025  12.548  -1.308  2.00  1.00            
ATOM    984  CG1 ILE A 133      22.370  12.378  -2.804  2.00  1.00            
ATOM    985  CG2 ILE A 133      23.215  12.300  -0.366  2.00  1.00            
ATOM    986  CD1 ILE A 133      23.072  11.069  -3.178  2.00  1.00            
ATOM    987    C ILE A 133      21.304  10.244  -0.986  2.00  1.00            
ATOM    988    O ILE A 133      20.917   9.581  -1.947  2.00  1.00            
ATOM    989    N GLU A 134      22.096   9.733  -0.028  2.00  1.00            
ATOM    990   CA GLU A 134      22.652   8.426  -0.206  2.00  1.00            
ATOM    991   CB GLU A 134      23.589   8.007   0.942  2.00  1.00            
ATOM    992   CG GLU A 134      24.889   8.822   0.943  2.00  1.00            
ATOM    993   CD GLU A 134      25.775   8.363   2.094  2.00  1.00            
ATOM    994  OE1 GLU A 134      25.225   7.881   3.121  2.00  1.00            
ATOM    995  OE2 GLU A 134      27.022   8.488   1.958  2.00  1.00            
ATOM    996    C GLU A 134      21.534   7.453  -0.346  2.00  1.00            
ATOM    997    O GLU A 134      21.583   6.573  -1.204  2.00  1.00            
ATOM    998    N GLN A 135      20.473   7.584   0.467  2.00  1.00            
ATOM    999   CA GLN A 135      19.412   6.655   0.241  2.00  1.00            
ATOM   1000   CB GLN A 135      18.804   6.057   1.523  2.00  1.00            
ATOM   1001   CG GLN A 135      19.767   5.123   2.258  2.00  1.00            
ATOM   1002   CD GLN A 135      19.041   4.501   3.443  2.00  1.00            
ATOM   1003  OE1 GLN A 135      17.870   4.782   3.690  2.00  1.00            
ATOM   1004  NE2 GLN A 135      19.758   3.622   4.193  2.00  1.00            
ATOM   1005    C GLN A 135      18.322   7.365  -0.500  2.00  1.00            
ATOM   1006    O GLN A 135      17.487   8.047   0.092  2.00  1.00            
ATOM   1007    N ALA A 136      18.326   7.213  -1.841  1.00  1.00            
ATOM   1008   CA ALA A 136      17.328   7.751  -2.726  1.00  1.00            
ATOM   1009   CB ALA A 136      17.769   9.037  -3.443  1.00  1.00            
ATOM   1010    C ALA A 136      17.193   6.688  -3.762  1.00  1.00            
ATOM   1011    O ALA A 136      18.145   5.951  -4.012  1.00  1.00            
ATOM   1012    N ILE A 137      16.005   6.528  -4.370  2.00  1.00            
ATOM   1013   CA ILE A 137      15.976   5.543  -5.405  2.00  1.00            
ATOM   1014   CB ILE A 137      14.595   5.023  -5.728  2.00  1.00            
ATOM   1015  CG1 ILE A 137      14.670   3.772  -6.625  2.00  1.00            
ATOM   1016  CG2 ILE A 137      13.743   6.166  -6.299  2.00  1.00            
ATOM   1017  CD1 ILE A 137      15.287   4.015  -8.002  2.00  1.00            
ATOM   1018    C ILE A 137      16.567   6.250  -6.571  2.00  1.00            
ATOM   1019    O ILE A 137      16.129   7.333  -6.956  2.00  1.00            
ATOM   1020    N GLY A 138      17.631   5.661  -7.143  2.00  1.00            
ATOM   1021   CA GLY A 138      18.381   6.407  -8.104  2.00  1.00            
ATOM   1022    C GLY A 138      19.131   7.349  -7.205  2.00  1.00            
ATOM   1023    O GLY A 138      19.024   7.270  -5.984  2.00  1.00            
ATOM   1024    N ARG A 139      19.954   8.255  -7.738  2.00  1.00            
ATOM   1025   CA ARG A 139      20.471   9.218  -6.812  2.00  1.00            
ATOM   1026   CB ARG A 139      21.990   9.415  -6.946  2.00  1.00            
ATOM   1027   CG ARG A 139      22.563  10.561  -6.111  2.00  1.00            
ATOM   1028   CD ARG A 139      24.067  10.734  -6.325  2.00  1.00            
ATOM   1029   NE ARG A 139      24.471  12.052  -5.762  2.00  1.00            
ATOM   1030   CZ ARG A 139      25.637  12.625  -6.183  2.00  1.00            
ATOM   1031  NH1 ARG A 139      26.417  11.977  -7.097  2.00  1.00            
ATOM   1032  NH2 ARG A 139      26.023  13.840  -5.693  2.00  1.00            
ATOM   1033    C ARG A 139      19.802  10.473  -7.255  2.00  1.00            
ATOM   1034    O ARG A 139      20.451  11.452  -7.622  2.00  1.00            
ATOM   1035    N VAL A 140      18.456  10.461  -7.229  1.00  1.00            
ATOM   1036   CA VAL A 140      17.737  11.625  -7.637  1.00  1.00            
ATOM   1037   CB VAL A 140      16.252  11.413  -7.699  1.00  1.00            
ATOM   1038  CG1 VAL A 140      15.974  10.298  -8.723  1.00  1.00            
ATOM   1039  CG2 VAL A 140      15.724  11.102  -6.289  1.00  1.00            
ATOM   1040    C VAL A 140      18.040  12.611  -6.558  1.00  1.00            
ATOM   1041    O VAL A 140      18.036  12.268  -5.376  1.00  1.00            
ATOM   1042    N THR A 141      18.351  13.863  -6.933  1.00  1.00            
ATOM   1043   CA THR A 141      18.670  14.814  -5.912  1.00  1.00            
ATOM   1044   CB THR A 141      19.200  16.107  -6.456  1.00  1.00            
ATOM   1045  OG1 THR A 141      20.370  15.868  -7.226  1.00  1.00            
ATOM   1046  CG2 THR A 141      19.532  17.034  -5.276  1.00  1.00            
ATOM   1047    C THR A 141      17.386  15.088  -5.188  1.00  1.00            
ATOM   1048    O THR A 141      16.341  15.303  -5.798  1.00  1.00            
ATOM   1049    N PRO A 142      17.450  15.052  -3.886  1.00  1.00            
ATOM   1050   CA PRO A 142      16.274  15.091  -3.061  1.00  1.00            
ATOM   1051   CD PRO A 142      18.608  14.521  -3.188  1.00  1.00            
ATOM   1052   CB PRO A 142      16.784  14.921  -1.629  1.00  1.00            
ATOM   1053   CG PRO A 142      18.091  14.120  -1.796  1.00  1.00            
ATOM   1054    C PRO A 142      15.226  16.138  -3.194  1.00  1.00            
ATOM   1055    O PRO A 142      14.209  15.894  -3.840  1.00  1.00            
ATOM   1056    N ILE A 143      15.458  17.310  -2.588  2.00  1.00            
ATOM   1057   CA ILE A 143      14.455  18.326  -2.518  2.00  1.00            
ATOM   1058   CB ILE A 143      13.113  17.775  -2.065  2.00  1.00            
ATOM   1059  CG1 ILE A 143      12.043  18.877  -1.911  2.00  1.00            
ATOM   1060  CG2 ILE A 143      13.306  16.840  -0.857  2.00  1.00            
ATOM   1061  CD1 ILE A 143      12.264  19.842  -0.745  2.00  1.00            
ATOM   1062    C ILE A 143      15.031  19.320  -1.589  2.00  1.00            
ATOM   1063    O ILE A 143      15.350  20.447  -1.956  2.00  1.00            
ATOM   1064    N PHE A 144      15.165  18.873  -0.333  2.00  1.00            
ATOM   1065   CA PHE A 144      15.743  19.604   0.734  2.00  1.00            
ATOM   1066   CB PHE A 144      15.827  18.740   2.006  2.00  1.00            
ATOM   1067   CG PHE A 144      16.079  19.598   3.197  2.00  1.00            
ATOM   1068  CD1 PHE A 144      15.024  20.174   3.869  2.00  1.00            
ATOM   1069  CD2 PHE A 144      17.358  19.817   3.653  2.00  1.00            
ATOM   1070  CE1 PHE A 144      15.239  20.963   4.974  2.00  1.00            
ATOM   1071  CE2 PHE A 144      17.578  20.605   4.758  2.00  1.00            
ATOM   1072   CZ PHE A 144      16.520  21.180   5.420  2.00  1.00            
ATOM   1073    C PHE A 144      17.139  19.859   0.257  2.00  1.00            
ATOM   1074    O PHE A 144      17.688  20.945   0.441  2.00  1.00            
ATOM   1075    N ASP A 145      17.733  18.845  -0.406  2.00  1.00            
ATOM   1076   CA ASP A 145      19.049  18.969  -0.968  2.00  1.00            
ATOM   1077   CB ASP A 145      19.420  17.733  -1.823  2.00  1.00            
ATOM   1078   CG ASP A 145      20.822  17.847  -2.431  2.00  1.00            
ATOM   1079  OD1 ASP A 145      21.214  18.961  -2.870  2.00  1.00            
ATOM   1080  OD2 ASP A 145      21.524  16.801  -2.465  2.00  1.00            
ATOM   1081    C ASP A 145      18.957  20.153  -1.884  2.00  1.00            
ATOM   1082    O ASP A 145      19.831  21.019  -1.882  2.00  1.00            
ATOM   1083    N ASN A 146      17.865  20.233  -2.669  2.00  1.00            
ATOM   1084   CA ASN A 146      17.699  21.306  -3.609  2.00  1.00            
ATOM   1085   CB ASN A 146      16.421  21.178  -4.461  2.00  1.00            
ATOM   1086   CG ASN A 146      16.587  20.006  -5.421  2.00  1.00            
ATOM   1087  OD1 ASN A 146      15.776  19.803  -6.324  2.00  1.00            
ATOM   1088  ND2 ASN A 146      17.673  19.214  -5.221  2.00  1.00            
ATOM   1089    C ASN A 146      17.602  22.598  -2.874  2.00  1.00            
ATOM   1090    O ASN A 146      18.243  23.584  -3.233  2.00  1.00            
ATOM   1091    N ILE A 147      16.809  22.602  -1.793  2.00  1.00            
ATOM   1092   CA ILE A 147      16.549  23.782  -1.032  2.00  1.00            
ATOM   1093   CB ILE A 147      15.636  23.486   0.121  2.00  1.00            
ATOM   1094  CG1 ILE A 147      14.264  23.018  -0.392  2.00  1.00            
ATOM   1095  CG2 ILE A 147      15.580  24.724   1.022  2.00  1.00            
ATOM   1096  CD1 ILE A 147      13.390  22.389   0.691  2.00  1.00            
ATOM   1097    C ILE A 147      17.859  24.270  -0.473  2.00  1.00            
ATOM   1098    O ILE A 147      18.159  25.461  -0.538  2.00  1.00            
ATOM   1099    N ILE A 148      18.691  23.352   0.065  2.00  1.00            
ATOM   1100   CA ILE A 148      19.944  23.717   0.676  2.00  1.00            
ATOM   1101   CB ILE A 148      20.700  22.545   1.228  2.00  1.00            
ATOM   1102  CG1 ILE A 148      19.911  21.878   2.364  2.00  1.00            
ATOM   1103  CG2 ILE A 148      22.091  23.042   1.653  2.00  1.00            
ATOM   1104  CD1 ILE A 148      20.481  20.523   2.772  2.00  1.00            
ATOM   1105    C ILE A 148      20.832  24.346  -0.358  2.00  1.00            
ATOM   1106    O ILE A 148      21.477  25.356  -0.084  2.00  1.00            
ATOM   1107    N SER A 149      20.871  23.786  -1.585  2.00  1.00            
ATOM   1108   CA SER A 149      21.735  24.309  -2.611  2.00  1.00            
ATOM   1109   CB SER A 149      21.547  23.606  -3.968  2.00  1.00            
ATOM   1110   OG SER A 149      22.372  24.214  -4.952  2.00  1.00            
ATOM   1111    C SER A 149      21.368  25.744  -2.802  2.00  1.00            
ATOM   1112    O SER A 149      22.204  26.560  -3.184  2.00  1.00            
ATOM   1113    N GLN A 150      20.101  26.097  -2.520  2.00  1.00            
ATOM   1114   CA GLN A 150      19.694  27.458  -2.711  2.00  1.00            
ATOM   1115   CB GLN A 150      18.227  27.708  -2.316  2.00  1.00            
ATOM   1116   CG GLN A 150      17.214  26.892  -3.123  2.00  1.00            
ATOM   1117   CD GLN A 150      17.274  27.351  -4.571  2.00  1.00            
ATOM   1118  OE1 GLN A 150      17.536  26.560  -5.476  2.00  1.00            
ATOM   1119  NE2 GLN A 150      17.026  28.668  -4.801  2.00  1.00            
ATOM   1120    C GLN A 150      20.533  28.315  -1.802  2.00  1.00            
ATOM   1121    O GLN A 150      21.059  29.344  -2.225  2.00  1.00            
ATOM   1122    N GLY A 151      20.705  27.897  -0.530  3.00  1.00            
ATOM   1123   CA GLY A 151      21.485  28.664   0.409  3.00  1.00            
ATOM   1124    C GLY A 151      20.574  29.641   1.082  3.00  1.00            
ATOM   1125    O GLY A 151      20.993  30.420   1.937  3.00  1.00            
ATOM   1126    N VAL A 152      19.286  29.614   0.697  1.00  1.00            
ATOM   1127   CA VAL A 152      18.297  30.533   1.183  1.00  1.00            
ATOM   1128   CB VAL A 152      17.015  30.430   0.413  1.00  1.00            
ATOM   1129  CG1 VAL A 152      16.331  29.100   0.768  1.00  1.00            
ATOM   1130  CG2 VAL A 152      16.175  31.684   0.691  1.00  1.00            
ATOM   1131    C VAL A 152      17.989  30.326   2.634  1.00  1.00            
ATOM   1132    O VAL A 152      17.808  31.293   3.372  1.00  1.00            
ATOM   1133    N LEU A 153      17.932  29.067   3.101  4.00  1.00            
ATOM   1134   CA LEU A 153      17.501  28.870   4.456  4.00  1.00            
ATOM   1135   CB LEU A 153      17.273  27.407   4.854  4.00  1.00            
ATOM   1136   CG LEU A 153      15.925  26.878   4.341  4.00  1.00            
ATOM   1137  CD1 LEU A 153      15.804  27.039   2.822  4.00  1.00            
ATOM   1138  CD2 LEU A 153      15.675  25.439   4.816  4.00  1.00            
ATOM   1139    C LEU A 153      18.434  29.504   5.431  4.00  1.00            
ATOM   1140    O LEU A 153      19.634  29.621   5.195  4.00  1.00            
ATOM   1141    N LYS A 154      17.856  29.955   6.566  1.00  1.00            
ATOM   1142   CA LYS A 154      18.612  30.573   7.615  1.00  1.00            
ATOM   1143   CB LYS A 154      17.752  30.893   8.849  1.00  1.00            
ATOM   1144   CG LYS A 154      16.633  31.900   8.563  1.00  1.00            
ATOM   1145   CD LYS A 154      15.603  32.006   9.688  1.00  1.00            
ATOM   1146   CE LYS A 154      16.000  33.003  10.780  1.00  1.00            
ATOM   1147   NZ LYS A 154      14.991  33.003  11.862  1.00  1.00            
ATOM   1148    C LYS A 154      19.586  29.531   7.983  1.00  1.00            
ATOM   1149    O LYS A 154      20.773  29.790   8.180  1.00  1.00            
ATOM   1150    N GLU A 155      19.081  28.295   8.059  1.00  1.00            
ATOM   1151   CA GLU A 155      19.956  27.215   8.337  1.00  1.00            
ATOM   1152   CB GLU A 155      20.042  26.860   9.831  1.00  1.00            
ATOM   1153   CG GLU A 155      20.718  27.930  10.689  1.00  1.00            
ATOM   1154   CD GLU A 155      22.227  27.792  10.529  1.00  1.00            
ATOM   1155  OE1 GLU A 155      22.679  27.435   9.409  1.00  1.00            
ATOM   1156  OE2 GLU A 155      22.949  28.038  11.533  1.00  1.00            
ATOM   1157    C GLU A 155      19.415  26.014   7.643  1.00  1.00            
ATOM   1158    O GLU A 155      18.244  25.976   7.267  1.00  1.00            
ATOM   1159    N ASP A 156      20.271  24.996   7.441  1.00  1.00            
ATOM   1160   CA ASP A 156      19.798  23.802   6.816  1.00  1.00            
ATOM   1161   CB ASP A 156      20.920  22.940   6.212  1.00  1.00            
ATOM   1162   CG ASP A 156      21.469  23.656   4.986  1.00  1.00            
ATOM   1163  OD1 ASP A 156      20.735  24.509   4.418  1.00  1.00            
ATOM   1164  OD2 ASP A 156      22.631  23.360   4.599  1.00  1.00            
ATOM   1165    C ASP A 156      19.157  23.011   7.889  1.00  1.00            
ATOM   1166    O ASP A 156      19.683  21.993   8.337  1.00  1.00            
ATOM   1167    N VAL A 157      17.986  23.484   8.339  4.00  1.00            
ATOM   1168   CA VAL A 157      17.308  22.758   9.357  4.00  1.00            
ATOM   1169   CB VAL A 157      17.306  23.433  10.699  4.00  1.00            
ATOM   1170  CG1 VAL A 157      18.758  23.538  11.195  4.00  1.00            
ATOM   1171  CG2 VAL A 157      16.579  24.782  10.573  4.00  1.00            
ATOM   1172    C VAL A 157      15.905  22.634   8.932  4.00  1.00            
ATOM   1173    O VAL A 157      15.370  23.443   8.176  4.00  1.00            
ATOM   1174    N PHE A 158      15.301  21.555   9.418  4.00  1.00            
ATOM   1175   CA PHE A 158      13.947  21.224   9.169  4.00  1.00            
ATOM   1176   CB PHE A 158      13.863  19.849   8.469  4.00  1.00            
ATOM   1177   CG PHE A 158      12.476  19.299   8.448  4.00  1.00            
ATOM   1178  CD1 PHE A 158      11.962  18.657   9.554  4.00  1.00            
ATOM   1179  CD2 PHE A 158      11.691  19.407   7.326  4.00  1.00            
ATOM   1180  CE1 PHE A 158      10.689  18.141   9.551  4.00  1.00            
ATOM   1181  CE2 PHE A 158      10.418  18.889   7.316  4.00  1.00            
ATOM   1182   CZ PHE A 158       9.912  18.256   8.425  4.00  1.00            
ATOM   1183    C PHE A 158      13.391  21.031  10.544  4.00  1.00            
ATOM   1184    O PHE A 158      14.126  20.687  11.468  4.00  1.00            
ATOM   1185    N SER A 159      12.081  21.269  10.733  4.00  1.00            
ATOM   1186   CA SER A 159      11.513  21.038  12.029  4.00  1.00            
ATOM   1187   CB SER A 159      11.277  22.320  12.847  4.00  1.00            
ATOM   1188   OG SER A 159      12.512  22.969  13.114  4.00  1.00            
ATOM   1189    C SER A 159      10.179  20.431  11.784  4.00  1.00            
ATOM   1190    O SER A 159       9.631  20.532  10.687  4.00  1.00            
ATOM   1191    N PHE A 160       9.625  19.761  12.808  4.00  1.00            
ATOM   1192   CA PHE A 160       8.367  19.110  12.631  4.00  1.00            
ATOM   1193   CB PHE A 160       8.531  17.582  12.573  4.00  1.00            
ATOM   1194   CG PHE A 160       7.243  16.930  12.217  4.00  1.00            
ATOM   1195  CD1 PHE A 160       6.302  16.640  13.178  4.00  1.00            
ATOM   1196  CD2 PHE A 160       6.982  16.607  10.907  4.00  1.00            
ATOM   1197  CE1 PHE A 160       5.118  16.033  12.830  4.00  1.00            
ATOM   1198  CE2 PHE A 160       5.803  16.000  10.558  4.00  1.00            
ATOM   1199   CZ PHE A 160       4.867  15.709  11.519  4.00  1.00            
ATOM   1200    C PHE A 160       7.541  19.386  13.850  4.00  1.00            
ATOM   1201    O PHE A 160       8.045  19.363  14.973  4.00  1.00            
ATOM   1202    N TYR A 161       6.242  19.676  13.645  4.00  1.00            
ATOM   1203   CA TYR A 161       5.322  19.893  14.725  4.00  1.00            
ATOM   1204   CB TYR A 161       5.041  21.401  14.880  4.00  1.00            
ATOM   1205   CG TYR A 161       4.123  21.687  16.014  4.00  1.00            
ATOM   1206  CD1 TYR A 161       4.535  21.494  17.311  4.00  1.00            
ATOM   1207  CD2 TYR A 161       2.867  22.197  15.779  4.00  1.00            
ATOM   1208  CE1 TYR A 161       3.690  21.774  18.358  4.00  1.00            
ATOM   1209  CE2 TYR A 161       2.019  22.479  16.823  4.00  1.00            
ATOM   1210   CZ TYR A 161       2.430  22.264  18.116  4.00  1.00            
ATOM   1211   OH TYR A 161       1.565  22.552  19.191  4.00  1.00            
ATOM   1212    C TYR A 161       4.080  19.175  14.286  4.00  1.00            
ATOM   1213    O TYR A 161       3.590  19.400  13.182  4.00  1.00            
ATOM   1214    N TYR A 162       3.560  18.265  15.131  4.00  1.00            
ATOM   1215   CA TYR A 162       2.394  17.475  14.831  4.00  1.00            
ATOM   1216   CB TYR A 162       2.772  15.998  14.618  4.00  1.00            
ATOM   1217   CG TYR A 162       1.535  15.188  14.697  4.00  1.00            
ATOM   1218  CD1 TYR A 162       0.714  15.030  13.606  4.00  1.00            
ATOM   1219  CD2 TYR A 162       1.214  14.583  15.889  4.00  1.00            
ATOM   1220  CE1 TYR A 162      -0.427  14.275  13.713  4.00  1.00            
ATOM   1221  CE2 TYR A 162       0.076  13.829  16.000  4.00  1.00            
ATOM   1222   CZ TYR A 162      -0.740  13.678  14.909  4.00  1.00            
ATOM   1223   OH TYR A 162      -1.907  12.908  15.030  4.00  1.00            
ATOM   1224    C TYR A 162       1.527  17.570  16.041  4.00  1.00            
ATOM   1225    O TYR A 162       2.030  17.697  17.158  4.00  1.00            
ATOM   1226    N ASN A 163       0.193  17.525  15.856  1.00  1.00            
ATOM   1227   CA ASN A 163      -0.664  17.666  16.996  1.00  1.00            
ATOM   1228   CB ASN A 163      -1.475  18.974  17.029  1.00  1.00            
ATOM   1229   CG ASN A 163      -0.558  20.135  17.370  1.00  1.00            
ATOM   1230  OD1 ASN A 163       0.643  19.959  17.565  1.00  1.00            
ATOM   1231  ND2 ASN A 163      -1.143  21.361  17.461  1.00  1.00            
ATOM   1232    C ASN A 163      -1.688  16.607  16.995  1.00  1.00            
ATOM   1233    O ASN A 163      -1.902  15.899  16.014  1.00  1.00            
ATOM   1234    N ARG A 164      -2.346  16.492  18.157  1.00  1.00            
ATOM   1235   CA ARG A 164      -3.455  15.617  18.296  1.00  1.00            
ATOM   1236   CB ARG A 164      -3.986  15.538  19.737  1.00  1.00            
ATOM   1237   CG ARG A 164      -4.456  16.889  20.286  1.00  1.00            
ATOM   1238   CD ARG A 164      -4.957  16.829  21.731  1.00  1.00            
ATOM   1239   NE ARG A 164      -6.088  15.859  21.767  1.00  1.00            
ATOM   1240   CZ ARG A 164      -7.358  16.271  21.480  1.00  1.00            
ATOM   1241  NH1 ARG A 164      -7.599  17.577  21.166  1.00  1.00            
ATOM   1242  NH2 ARG A 164      -8.385  15.371  21.499  1.00  1.00            
ATOM   1243    C ARG A 164      -4.502  16.259  17.452  1.00  1.00            
ATOM   1244    O ARG A 164      -4.320  17.391  17.006  1.00  1.00            
ATOM   1245    N ASP A 165      -5.609  15.546  17.180  1.00  1.00            
ATOM   1246   CA ASP A 165      -6.608  16.089  16.309  1.00  1.00            
ATOM   1247   CB ASP A 165      -7.856  15.198  16.186  1.00  1.00            
ATOM   1248   CG ASP A 165      -7.449  13.931  15.443  1.00  1.00            
ATOM   1249  OD1 ASP A 165      -6.433  13.979  14.698  1.00  1.00            
ATOM   1250  OD2 ASP A 165      -8.146  12.895  15.613  1.00  1.00            
ATOM   1251    C ASP A 165      -7.050  17.479  16.835  1.00  1.00            
ATOM   1252    O ASP A 165      -7.702  17.555  17.875  1.00  1.00            
ATOM   1253    N SER A 171      -6.692  18.607  16.128  1.00  1.00            
ATOM   1254   CA SER A 171      -6.965  20.033  16.405  1.00  1.00            
ATOM   1255   CB SER A 171      -6.545  20.492  17.812  1.00  1.00            
ATOM   1256   OG SER A 171      -7.420  19.950  18.790  1.00  1.00            
ATOM   1257    C SER A 171      -6.092  20.779  15.401  1.00  1.00            
ATOM   1258    O SER A 171      -6.045  20.371  14.242  1.00  1.00            
ATOM   1259    N LEU A 172      -5.393  21.888  15.797  1.00  1.00            
ATOM   1260   CA LEU A 172      -4.477  22.598  14.906  1.00  1.00            
ATOM   1261   CB LEU A 172      -3.628  23.663  15.624  1.00  1.00            
ATOM   1262   CG LEU A 172      -2.644  24.415  14.707  1.00  1.00            
ATOM   1263  CD1 LEU A 172      -3.377  25.210  13.616  1.00  1.00            
ATOM   1264  CD2 LEU A 172      -1.682  25.289  15.529  1.00  1.00            
ATOM   1265    C LEU A 172      -3.566  21.514  14.427  1.00  1.00            
ATOM   1266    O LEU A 172      -3.008  20.763  15.226  1.00  1.00            
ATOM   1267    N GLY A 173      -3.414  21.386  13.095  1.00  1.00            
ATOM   1268   CA GLY A 173      -2.624  20.317  12.561  1.00  1.00            
ATOM   1269    C GLY A 173      -1.211  20.703  12.771  1.00  1.00            
ATOM   1270    O GLY A 173      -0.915  21.664  13.478  1.00  1.00            
ATOM   1271    N GLY A 174      -0.291  19.951  12.153  4.00  1.00            
ATOM   1272   CA GLY A 174       1.080  20.201  12.437  4.00  1.00            
ATOM   1273    C GLY A 174       1.630  21.282  11.618  4.00  1.00            
ATOM   1274    O GLY A 174       0.985  21.838  10.736  4.00  1.00            
ATOM   1275    N GLN A 175       2.877  21.621  11.952  4.00  1.00            
ATOM   1276   CA GLN A 175       3.559  22.572  11.164  4.00  1.00            
ATOM   1277   CB GLN A 175       3.680  23.959  11.824  4.00  1.00            
ATOM   1278   CG GLN A 175       4.500  23.968  13.116  4.00  1.00            
ATOM   1279   CD GLN A 175       4.527  25.397  13.645  4.00  1.00            
ATOM   1280  OE1 GLN A 175       4.657  25.623  14.847  4.00  1.00            
ATOM   1281  NE2 GLN A 175       4.405  26.391  12.725  4.00  1.00            
ATOM   1282    C GLN A 175       4.926  22.040  10.944  4.00  1.00            
ATOM   1283    O GLN A 175       5.555  21.480  11.841  4.00  1.00            
ATOM   1284    N ILE A 176       5.406  22.187   9.704  4.00  1.00            
ATOM   1285   CA ILE A 176       6.716  21.750   9.361  4.00  1.00            
ATOM   1286   CB ILE A 176       6.712  20.935   8.110  4.00  1.00            
ATOM   1287  CG1 ILE A 176       5.911  19.641   8.312  4.00  1.00            
ATOM   1288  CG2 ILE A 176       8.162  20.741   7.661  4.00  1.00            
ATOM   1289  CD1 ILE A 176       5.572  18.943   7.000  4.00  1.00            
ATOM   1290    C ILE A 176       7.445  23.011   9.031  4.00  1.00            
ATOM   1291    O ILE A 176       7.009  23.773   8.170  4.00  1.00            
ATOM   1292    N VAL A 177       8.572  23.276   9.715  4.00  1.00            
ATOM   1293   CA VAL A 177       9.262  24.503   9.450  4.00  1.00            
ATOM   1294   CB VAL A 177       9.732  25.193  10.694  4.00  1.00            
ATOM   1295  CG1 VAL A 177      10.542  26.431  10.282  4.00  1.00            
ATOM   1296  CG2 VAL A 177       8.513  25.503  11.578  4.00  1.00            
ATOM   1297    C VAL A 177      10.479  24.179   8.648  4.00  1.00            
ATOM   1298    O VAL A 177      11.237  23.271   8.987  4.00  1.00            
ATOM   1299    N LEU A 178      10.682  24.915   7.539  4.00  1.00            
ATOM   1300   CA LEU A 178      11.860  24.736   6.743  4.00  1.00            
ATOM   1301   CB LEU A 178      11.604  24.825   5.228  4.00  1.00            
ATOM   1302   CG LEU A 178      10.643  23.761   4.670  4.00  1.00            
ATOM   1303  CD1 LEU A 178       9.236  23.906   5.273  4.00  1.00            
ATOM   1304  CD2 LEU A 178      10.625  23.787   3.133  4.00  1.00            
ATOM   1305    C LEU A 178      12.717  25.925   7.077  4.00  1.00            
ATOM   1306    O LEU A 178      12.262  27.062   6.966  4.00  1.00            
ATOM   1307    N GLY A 179      13.976  25.705   7.512  1.00  1.00            
ATOM   1308   CA GLY A 179      14.855  26.823   7.749  1.00  1.00            
ATOM   1309    C GLY A 179      15.047  27.124   9.202  1.00  1.00            
ATOM   1310    O GLY A 179      15.973  27.857   9.551  1.00  1.00            
ATOM   1311    N GLY A 180      14.215  26.588  10.110  1.00  1.00            
ATOM   1312   CA GLY A 180      14.469  26.958  11.473  1.00  1.00            
ATOM   1313    C GLY A 180      13.411  26.352  12.331  1.00  1.00            
ATOM   1314    O GLY A 180      12.772  25.373  11.952  1.00  1.00            
ATOM   1315    N SER A 181      13.208  26.933  13.529  1.00  1.00            
ATOM   1316   CA SER A 181      12.263  26.376  14.446  1.00  1.00            
ATOM   1317   CB SER A 181      12.886  26.001  15.802  1.00  1.00            
ATOM   1318   OG SER A 181      13.348  27.169  16.465  1.00  1.00            
ATOM   1319    C SER A 181      11.219  27.391  14.741  1.00  1.00            
ATOM   1320    O SER A 181      11.432  28.595  14.614  1.00  1.00            
ATOM   1321    N ASP A 182      10.030  26.887  15.110  1.00  1.00            
ATOM   1322   CA ASP A 182       8.976  27.731  15.557  1.00  1.00            
ATOM   1323   CB ASP A 182       7.579  27.281  15.079  1.00  1.00            
ATOM   1324   CG ASP A 182       6.552  28.313  15.526  1.00  1.00            
ATOM   1325  OD1 ASP A 182       6.974  29.407  15.986  1.00  1.00            
ATOM   1326  OD2 ASP A 182       5.330  28.025  15.406  1.00  1.00            
ATOM   1327    C ASP A 182       9.001  27.567  17.036  1.00  1.00            
ATOM   1328    O ASP A 182       8.680  26.495  17.545  1.00  1.00            
ATOM   1329    N PRO A 183       9.438  28.568  17.744  2.00  1.00            
ATOM   1330   CA PRO A 183       9.493  28.503  19.173  2.00  1.00            
ATOM   1331   CD PRO A 183      10.233  29.650  17.198  2.00  1.00            
ATOM   1332   CB PRO A 183      10.294  29.731  19.620  2.00  1.00            
ATOM   1333   CG PRO A 183      10.345  30.636  18.373  2.00  1.00            
ATOM   1334    C PRO A 183       8.078  28.471  19.615  2.00  1.00            
ATOM   1335    O PRO A 183       7.799  28.020  20.725  2.00  1.00            
ATOM   1336    N GLN A 184       7.166  28.979  18.767  2.00  1.00            
ATOM   1337   CA GLN A 184       5.795  28.827  19.111  2.00  1.00            
ATOM   1338   CB GLN A 184       4.821  29.442  18.083  2.00  1.00            
ATOM   1339   CG GLN A 184       5.071  30.924  17.772  2.00  1.00            
ATOM   1340   CD GLN A 184       4.644  31.783  18.954  2.00  1.00            
ATOM   1341  OE1 GLN A 184       4.231  31.276  19.996  2.00  1.00            
ATOM   1342  NE2 GLN A 184       4.744  33.129  18.787  2.00  1.00            
ATOM   1343    C GLN A 184       5.653  27.341  19.011  2.00  1.00            
ATOM   1344    O GLN A 184       6.223  26.727  18.112  2.00  1.00            
ATOM   1345    N HIS A 185       4.899  26.705  19.918  2.00  1.00            
ATOM   1346   CA HIS A 185       4.773  25.276  19.858  2.00  1.00            
ATOM   1347  ND1 HIS A 185       2.558  25.451  16.760  2.00  1.00            
ATOM   1348   CG HIS A 185       3.001  25.416  18.063  2.00  1.00            
ATOM   1349   CB HIS A 185       4.289  24.786  18.488  2.00  1.00            
ATOM   1350  NE2 HIS A 185       1.019  26.489  17.983  2.00  1.00            
ATOM   1351  CD2 HIS A 185       2.049  26.054  18.798  2.00  1.00            
ATOM   1352  CE1 HIS A 185       1.370  26.104  16.769  2.00  1.00            
ATOM   1353    C HIS A 185       6.074  24.585  20.110  2.00  1.00            
ATOM   1354    O HIS A 185       6.367  23.567  19.484  2.00  1.00            
ATOM   1355    N TYR A 186       6.891  25.111  21.038  4.00  1.00            
ATOM   1356   CA TYR A 186       8.139  24.482  21.368  4.00  1.00            
ATOM   1357   CB TYR A 186       9.279  25.157  20.587  4.00  1.00            
ATOM   1358   CG TYR A 186      10.600  24.551  20.895  4.00  1.00            
ATOM   1359  CD1 TYR A 186      11.356  25.027  21.941  4.00  1.00            
ATOM   1360  CD2 TYR A 186      11.084  23.520  20.126  4.00  1.00            
ATOM   1361  CE1 TYR A 186      12.583  24.476  22.219  4.00  1.00            
ATOM   1362  CE2 TYR A 186      12.310  22.965  20.401  4.00  1.00            
ATOM   1363   CZ TYR A 186      13.059  23.443  21.448  4.00  1.00            
ATOM   1364   OH TYR A 186      14.318  22.876  21.733  4.00  1.00            
ATOM   1365    C TYR A 186       8.333  24.742  22.816  4.00  1.00            
ATOM   1366    O TYR A 186       7.810  25.720  23.346  4.00  1.00            
ATOM   1367    N GLU A 187       9.078  23.873  23.518  4.00  1.00            
ATOM   1368   CA GLU A 187       9.213  24.190  24.901  4.00  1.00            
ATOM   1369   CB GLU A 187       8.241  23.435  25.820  4.00  1.00            
ATOM   1370   CG GLU A 187       8.355  23.847  27.291  4.00  1.00            
ATOM   1371   CD GLU A 187       7.650  25.184  27.480  4.00  1.00            
ATOM   1372  OE1 GLU A 187       8.231  26.233  27.093  4.00  1.00            
ATOM   1373  OE2 GLU A 187       6.513  25.171  28.023  4.00  1.00            
ATOM   1374    C GLU A 187      10.591  23.874  25.370  4.00  1.00            
ATOM   1375    O GLU A 187      11.288  23.035  24.802  4.00  1.00            
ATOM   1376    N GLY A 188      11.012  24.590  26.431  4.00  1.00            
ATOM   1377   CA GLY A 188      12.279  24.364  27.056  4.00  1.00            
ATOM   1378    C GLY A 188      13.349  24.570  26.040  4.00  1.00            
ATOM   1379    O GLY A 188      13.370  25.568  25.324  4.00  1.00            
ATOM   1380    N ASN A 189      14.280  23.602  25.966  4.00  1.00            
ATOM   1381   CA ASN A 189      15.373  23.719  25.055  4.00  1.00            
ATOM   1382   CB ASN A 189      16.731  23.920  25.752  4.00  1.00            
ATOM   1383   CG ASN A 189      16.757  25.330  26.333  4.00  1.00            
ATOM   1384  OD1 ASN A 189      17.180  26.277  25.673  4.00  1.00            
ATOM   1385  ND2 ASN A 189      16.280  25.478  27.599  4.00  1.00            
ATOM   1386    C ASN A 189      15.449  22.477  24.255  4.00  1.00            
ATOM   1387    O ASN A 189      14.602  21.593  24.369  4.00  1.00            
ATOM   1388    N PHE A 190      16.474  22.402  23.391  4.00  1.00            
ATOM   1389   CA PHE A 190      16.567  21.269  22.538  4.00  1.00            
ATOM   1390   CB PHE A 190      16.841  21.640  21.065  4.00  1.00            
ATOM   1391   CG PHE A 190      18.111  22.421  20.947  4.00  1.00            
ATOM   1392  CD1 PHE A 190      19.326  21.793  20.783  4.00  1.00            
ATOM   1393  CD2 PHE A 190      18.082  23.797  20.992  4.00  1.00            
ATOM   1394  CE1 PHE A 190      20.485  22.525  20.667  4.00  1.00            
ATOM   1395  CE2 PHE A 190      19.237  24.535  20.876  4.00  1.00            
ATOM   1396   CZ PHE A 190      20.444  23.899  20.712  4.00  1.00            
ATOM   1397    C PHE A 190      17.641  20.337  23.004  4.00  1.00            
ATOM   1398    O PHE A 190      18.771  20.746  23.263  4.00  1.00            
ATOM   1399    N HIS A 191      17.280  19.042  23.149  4.00  1.00            
ATOM   1400   CA HIS A 191      18.223  18.019  23.504  4.00  1.00            
ATOM   1401  ND1 HIS A 191      18.245  17.799  26.746  4.00  1.00            
ATOM   1402   CG HIS A 191      17.312  17.511  25.773  4.00  1.00            
ATOM   1403   CB HIS A 191      17.650  16.935  24.428  4.00  1.00            
ATOM   1404  NE2 HIS A 191      16.265  18.392  27.568  4.00  1.00            
ATOM   1405  CD2 HIS A 191      16.109  17.878  26.292  4.00  1.00            
ATOM   1406  CE1 HIS A 191      17.565  18.325  27.796  4.00  1.00            
ATOM   1407    C HIS A 191      18.683  17.433  22.223  4.00  1.00            
ATOM   1408    O HIS A 191      17.972  17.487  21.221  4.00  1.00            
ATOM   1409    N TYR A 192      19.902  16.873  22.193  4.00  1.00            
ATOM   1410   CA TYR A 192      20.294  16.479  20.885  4.00  1.00            
ATOM   1411   CB TYR A 192      21.294  17.454  20.236  4.00  1.00            
ATOM   1412   CG TYR A 192      22.528  17.496  21.075  4.00  1.00            
ATOM   1413  CD1 TYR A 192      23.539  16.582  20.884  4.00  1.00            
ATOM   1414  CD2 TYR A 192      22.678  18.450  22.056  4.00  1.00            
ATOM   1415  CE1 TYR A 192      24.677  16.622  21.655  4.00  1.00            
ATOM   1416  CE2 TYR A 192      23.812  18.496  22.832  4.00  1.00            
ATOM   1417   CZ TYR A 192      24.816  17.580  22.632  4.00  1.00            
ATOM   1418   OH TYR A 192      25.984  17.621  23.424  4.00  1.00            
ATOM   1419    C TYR A 192      20.912  15.126  20.848  4.00  1.00            
ATOM   1420    O TYR A 192      21.447  14.622  21.834  4.00  1.00            
ATOM   1421    N ILE A 193      20.807  14.509  19.655  4.00  1.00            
ATOM   1422   CA ILE A 193      21.387  13.239  19.360  4.00  1.00            
ATOM   1423   CB ILE A 193      20.378  12.119  19.363  4.00  1.00            
ATOM   1424  CG1 ILE A 193      19.236  12.353  18.349  4.00  1.00            
ATOM   1425  CG2 ILE A 193      19.882  11.968  20.810  4.00  1.00            
ATOM   1426  CD1 ILE A 193      19.601  12.155  16.876  4.00  1.00            
ATOM   1427    C ILE A 193      22.035  13.335  18.014  4.00  1.00            
ATOM   1428    O ILE A 193      21.587  14.097  17.159  4.00  1.00            
ATOM   1429    N ASN A 194      23.125  12.571  17.795  4.00  1.00            
ATOM   1430   CA ASN A 194      23.785  12.581  16.519  4.00  1.00            
ATOM   1431   CB ASN A 194      25.319  12.570  16.625  4.00  1.00            
ATOM   1432   CG ASN A 194      25.904  12.932  15.267  4.00  1.00            
ATOM   1433  OD1 ASN A 194      26.045  12.087  14.385  4.00  1.00            
ATOM   1434  ND2 ASN A 194      26.254  14.234  15.094  4.00  1.00            
ATOM   1435    C ASN A 194      23.361  11.323  15.839  4.00  1.00            
ATOM   1436    O ASN A 194      23.122  10.305  16.488  4.00  1.00            
ATOM   1437    N LEU A 195      23.210  11.374  14.506  1.00  1.00            
ATOM   1438   CA LEU A 195      22.792  10.214  13.781  1.00  1.00            
ATOM   1439   CB LEU A 195      22.235  10.571  12.394  1.00  1.00            
ATOM   1440   CG LEU A 195      21.107  11.617  12.476  1.00  1.00            
ATOM   1441  CD1 LEU A 195      20.430  11.834  11.114  1.00  1.00            
ATOM   1442  CD2 LEU A 195      20.118  11.286  13.604  1.00  1.00            
ATOM   1443    C LEU A 195      24.019   9.379  13.584  1.00  1.00            
ATOM   1444    O LEU A 195      25.123   9.908  13.481  1.00  1.00            
ATOM   1445    N ILE A 196      23.877   8.042  13.534  1.00  1.00            
ATOM   1446   CA ILE A 196      25.066   7.258  13.371  1.00  1.00            
ATOM   1447   CB ILE A 196      24.855   5.771  13.427  1.00  1.00            
ATOM   1448  CG1 ILE A 196      23.923   5.289  12.306  1.00  1.00            
ATOM   1449  CG2 ILE A 196      24.387   5.414  14.847  1.00  1.00            
ATOM   1450  CD1 ILE A 196      23.924   3.769  12.145  1.00  1.00            
ATOM   1451    C ILE A 196      25.670   7.602  12.053  1.00  1.00            
ATOM   1452    O ILE A 196      26.886   7.760  11.954  1.00  1.00            
ATOM   1453    N LYS A 197      24.849   7.747  10.995  1.00  1.00            
ATOM   1454   CA LYS A 197      25.503   8.003   9.750  1.00  1.00            
ATOM   1455   CB LYS A 197      25.530   6.787   8.806  1.00  1.00            
ATOM   1456   CG LYS A 197      26.387   7.003   7.555  1.00  1.00            
ATOM   1457   CD LYS A 197      26.647   5.729   6.745  1.00  1.00            
ATOM   1458   CE LYS A 197      27.563   4.719   7.439  1.00  1.00            
ATOM   1459   NZ LYS A 197      27.701   3.508   6.598  1.00  1.00            
ATOM   1460    C LYS A 197      24.881   9.115   8.997  1.00  1.00            
ATOM   1461    O LYS A 197      23.712   9.453   9.169  1.00  1.00            
ATOM   1462    N THR A 198      25.713   9.723   8.131  3.00  1.00            
ATOM   1463   CA THR A 198      25.217  10.714   7.242  3.00  1.00            
ATOM   1464   CB THR A 198      26.282  11.464   6.498  3.00  1.00            
ATOM   1465  OG1 THR A 198      25.702  12.538   5.774  3.00  1.00            
ATOM   1466  CG2 THR A 198      26.983  10.496   5.529  3.00  1.00            
ATOM   1467    C THR A 198      24.468   9.919   6.232  3.00  1.00            
ATOM   1468    O THR A 198      24.808   8.764   5.980  3.00  1.00            
ATOM   1469    N GLY A 199      23.411  10.494   5.638  3.00  1.00            
ATOM   1470   CA GLY A 199      22.722   9.735   4.644  3.00  1.00            
ATOM   1471    C GLY A 199      21.437   9.182   5.192  3.00  1.00            
ATOM   1472    O GLY A 199      20.575   8.759   4.422  3.00  1.00            
ATOM   1473    N VAL A 200      21.248   9.164   6.527  1.00  1.00            
ATOM   1474   CA VAL A 200      20.023   8.590   7.023  1.00  1.00            
ATOM   1475   CB VAL A 200      20.183   7.132   7.355  1.00  1.00            
ATOM   1476  CG1 VAL A 200      18.867   6.587   7.932  1.00  1.00            
ATOM   1477  CG2 VAL A 200      20.678   6.392   6.101  1.00  1.00            
ATOM   1478    C VAL A 200      19.674   9.282   8.308  1.00  1.00            
ATOM   1479    O VAL A 200      20.536   9.862   8.967  1.00  1.00            
ATOM   1480    N TRP A 201      18.375   9.266   8.678  1.00  1.00            
ATOM   1481   CA TRP A 201      17.971   9.739   9.972  1.00  1.00            
ATOM   1482   CB TRP A 201      16.516  10.249  10.062  1.00  1.00            
ATOM   1483   CG TRP A 201      16.252  11.718   9.841  1.00  1.00            
ATOM   1484  CD2 TRP A 201      16.427  12.430   8.608  1.00  1.00            
ATOM   1485  CD1 TRP A 201      15.830  12.637  10.757  1.00  1.00            
ATOM   1486  NE1 TRP A 201      15.695  13.866  10.165  1.00  1.00            
ATOM   1487  CE2 TRP A 201      16.070  13.759   8.845  1.00  1.00            
ATOM   1488  CE3 TRP A 201      16.847  12.012   7.383  1.00  1.00            
ATOM   1489  CZ2 TRP A 201      16.130  14.696   7.854  1.00  1.00            
ATOM   1490  CZ3 TRP A 201      16.909  12.961   6.390  1.00  1.00            
ATOM   1491  CH2 TRP A 201      16.556  14.274   6.617  1.00  1.00            
ATOM   1492    C TRP A 201      17.981   8.537  10.846  1.00  1.00            
ATOM   1493    O TRP A 201      17.053   7.730  10.809  1.00  1.00            
ATOM   1494    N GLN A 202      19.036   8.379  11.663  4.00  1.00            
ATOM   1495   CA GLN A 202      19.042   7.232  12.514  4.00  1.00            
ATOM   1496   CB GLN A 202      19.897   6.066  11.990  4.00  1.00            
ATOM   1497   CG GLN A 202      19.344   5.451  10.702  4.00  1.00            
ATOM   1498   CD GLN A 202      20.247   4.294  10.301  4.00  1.00            
ATOM   1499  OE1 GLN A 202      20.627   3.471  11.133  4.00  1.00            
ATOM   1500  NE2 GLN A 202      20.601   4.224   8.990  4.00  1.00            
ATOM   1501    C GLN A 202      19.577   7.636  13.847  4.00  1.00            
ATOM   1502    O GLN A 202      20.443   8.505  13.943  4.00  1.00            
ATOM   1503    N ILE A 203      19.048   7.023  14.927  4.00  1.00            
ATOM   1504   CA ILE A 203      19.514   7.388  16.231  4.00  1.00            
ATOM   1505   CB ILE A 203      18.536   8.292  16.937  4.00  1.00            
ATOM   1506  CG1 ILE A 203      19.201   9.138  18.039  4.00  1.00            
ATOM   1507  CG2 ILE A 203      17.367   7.420  17.422  4.00  1.00            
ATOM   1508  CD1 ILE A 203      19.785   8.354  19.207  4.00  1.00            
ATOM   1509    C ILE A 203      19.690   6.132  17.034  4.00  1.00            
ATOM   1510    O ILE A 203      18.904   5.200  16.904  4.00  1.00            
ATOM   1511    N GLN A 204      20.741   6.059  17.879  4.00  1.00            
ATOM   1512   CA GLN A 204      20.942   4.898  18.706  4.00  1.00            
ATOM   1513   CB GLN A 204      22.385   4.762  19.223  4.00  1.00            
ATOM   1514   CG GLN A 204      23.425   4.549  18.124  4.00  1.00            
ATOM   1515   CD GLN A 204      23.367   3.090  17.699  4.00  1.00            
ATOM   1516  OE1 GLN A 204      22.790   2.250  18.389  4.00  1.00            
ATOM   1517  NE2 GLN A 204      23.997   2.774  16.537  4.00  1.00            
ATOM   1518    C GLN A 204      20.090   5.087  19.924  4.00  1.00            
ATOM   1519    O GLN A 204      20.243   6.070  20.646  4.00  1.00            
ATOM   1520    N MET A 205      19.159   4.151  20.193  4.00  1.00            
ATOM   1521   CA MET A 205      18.371   4.288  21.386  4.00  1.00            
ATOM   1522   CB MET A 205      16.851   4.205  21.157  4.00  1.00            
ATOM   1523   CG MET A 205      16.311   5.333  20.274  4.00  1.00            
ATOM   1524   SD MET A 205      14.500   5.354  20.103  4.00  1.00            
ATOM   1525   CE MET A 205      14.377   3.627  19.557  4.00  1.00            
ATOM   1526    C MET A 205      18.763   3.159  22.257  4.00  1.00            
ATOM   1527    O MET A 205      18.772   2.001  21.844  4.00  1.00            
ATOM   1528    N LYS A 206      19.140   3.494  23.494  1.00  1.00            
ATOM   1529   CA LYS A 206      19.607   2.488  24.382  1.00  1.00            
ATOM   1530   CB LYS A 206      20.206   3.066  25.675  1.00  1.00            
ATOM   1531   CG LYS A 206      20.744   1.989  26.618  1.00  1.00            
ATOM   1532   CD LYS A 206      21.947   1.233  26.047  1.00  1.00            
ATOM   1533   CE LYS A 206      22.499   0.153  26.978  1.00  1.00            
ATOM   1534   NZ LYS A 206      23.601  -0.570  26.306  1.00  1.00            
ATOM   1535    C LYS A 206      18.510   1.556  24.773  1.00  1.00            
ATOM   1536    O LYS A 206      18.732   0.348  24.822  1.00  1.00            
ATOM   1537    N GLY A 207      17.290   2.053  25.061  1.00  1.00            
ATOM   1538   CA GLY A 207      16.362   1.064  25.526  1.00  1.00            
ATOM   1539    C GLY A 207      14.946   1.503  25.381  1.00  1.00            
ATOM   1540    O GLY A 207      14.641   2.659  25.086  1.00  1.00            
ATOM   1541    N VAL A 208      14.049   0.522  25.594  4.00  1.00            
ATOM   1542   CA VAL A 208      12.631   0.697  25.592  4.00  1.00            
ATOM   1543   CB VAL A 208      11.895  -0.254  24.698  4.00  1.00            
ATOM   1544  CG1 VAL A 208      12.310   0.017  23.242  4.00  1.00            
ATOM   1545  CG2 VAL A 208      12.184  -1.684  25.183  4.00  1.00            
ATOM   1546    C VAL A 208      12.222   0.360  26.989  4.00  1.00            
ATOM   1547    O VAL A 208      12.950  -0.334  27.697  4.00  1.00            
ATOM   1548    N SER A 209      11.055   0.852  27.444  4.00  1.00            
ATOM   1549   CA SER A 209      10.714   0.566  28.804  4.00  1.00            
ATOM   1550   CB SER A 209      10.868   1.771  29.745  4.00  1.00            
ATOM   1551   OG SER A 209      12.224   2.189  29.792  4.00  1.00            
ATOM   1552    C SER A 209       9.289   0.159  28.876  4.00  1.00            
ATOM   1553    O SER A 209       8.536   0.215  27.904  4.00  1.00            
ATOM   1554    N VAL A 210       8.928  -0.356  30.053  4.00  1.00            
ATOM   1555   CA VAL A 210       7.573  -0.599  30.407  4.00  1.00            
ATOM   1556   CB VAL A 210       7.178  -2.044  30.311  4.00  1.00            
ATOM   1557  CG1 VAL A 210       5.751  -2.193  30.863  4.00  1.00            
ATOM   1558  CG2 VAL A 210       7.342  -2.505  28.852  4.00  1.00            
ATOM   1559    C VAL A 210       7.608  -0.261  31.859  4.00  1.00            
ATOM   1560    O VAL A 210       8.332  -0.899  32.621  4.00  1.00            
ATOM   1561    N GLY A 211       6.857   0.764  32.292  3.00  1.00            
ATOM   1562   CA GLY A 211       6.949   1.101  33.681  3.00  1.00            
ATOM   1563    C GLY A 211       8.370   1.508  33.936  3.00  1.00            
ATOM   1564    O GLY A 211       9.036   2.069  33.067  3.00  1.00            
ATOM   1565    N SER A 212       8.863   1.228  35.159  3.00  1.00            
ATOM   1566   CA SER A 212      10.198   1.564  35.575  3.00  1.00            
ATOM   1567   CB SER A 212      10.422   1.306  37.075  3.00  1.00            
ATOM   1568   OG SER A 212       9.528   2.096  37.846  3.00  1.00            
ATOM   1569    C SER A 212      11.197   0.713  34.836  3.00  1.00            
ATOM   1570    O SER A 212      12.289   1.173  34.507  3.00  1.00            
ATOM   1571    N SER A 213      10.833  -0.548  34.527  4.00  1.00            
ATOM   1572   CA SER A 213      11.776  -1.507  34.011  4.00  1.00            
ATOM   1573   CB SER A 213      11.270  -2.957  34.100  4.00  1.00            
ATOM   1574   OG SER A 213      10.135  -3.128  33.266  4.00  1.00            
ATOM   1575    C SER A 213      12.183  -1.264  32.592  4.00  1.00            
ATOM   1576    O SER A 213      11.496  -0.584  31.831  4.00  1.00            
ATOM   1577    N THR A 214      13.362  -1.834  32.227  4.00  1.00            
ATOM   1578   CA THR A 214      13.912  -1.769  30.899  4.00  1.00            
ATOM   1579   CB THR A 214      15.348  -1.322  30.872  4.00  1.00            
ATOM   1580  OG1 THR A 214      16.164  -2.204  31.629  4.00  1.00            
ATOM   1581  CG2 THR A 214      15.430   0.102  31.450  4.00  1.00            
ATOM   1582    C THR A 214      13.812  -3.138  30.287  4.00  1.00            
ATOM   1583    O THR A 214      14.748  -3.935  30.349  4.00  1.00            
ATOM   1584    N LEU A 215      12.644  -3.438  29.685  4.00  1.00            
ATOM   1585   CA LEU A 215      12.347  -4.722  29.109  4.00  1.00            
ATOM   1586   CB LEU A 215      10.852  -4.886  28.783  4.00  1.00            
ATOM   1587   CG LEU A 215      10.460  -6.318  28.377  4.00  1.00            
ATOM   1588  CD1 LEU A 215      10.617  -7.289  29.562  4.00  1.00            
ATOM   1589  CD2 LEU A 215       9.059  -6.362  27.748  4.00  1.00            
ATOM   1590    C LEU A 215      13.107  -4.987  27.840  4.00  1.00            
ATOM   1591    O LEU A 215      13.621  -6.088  27.655  4.00  1.00            
ATOM   1592    N LEU A 216      13.218  -3.999  26.925  4.00  1.00            
ATOM   1593   CA LEU A 216      13.761  -4.378  25.648  4.00  1.00            
ATOM   1594   CB LEU A 216      12.680  -4.524  24.567  4.00  1.00            
ATOM   1595   CG LEU A 216      11.621  -5.586  24.919  4.00  1.00            
ATOM   1596  CD1 LEU A 216      10.560  -5.705  23.816  4.00  1.00            
ATOM   1597  CD2 LEU A 216      12.275  -6.933  25.266  4.00  1.00            
ATOM   1598    C LEU A 216      14.781  -3.417  25.144  4.00  1.00            
ATOM   1599    O LEU A 216      15.096  -2.404  25.767  4.00  1.00            
ATOM   1600    N CYS A 217      15.341  -3.776  23.970  1.00  1.00            
ATOM   1601   CA CYS A 217      16.335  -3.009  23.289  1.00  1.00            
ATOM   1602   CB CYS A 217      15.868  -1.584  22.948  1.00  1.00            
ATOM   1603   SG CYS A 217      14.486  -1.572  21.765  1.00  1.00            
ATOM   1604    C CYS A 217      17.509  -2.922  24.193  1.00  1.00            
ATOM   1605    O CYS A 217      18.345  -2.033  24.058  1.00  1.00            
ATOM   1606    N GLU A 218      17.624  -3.882  25.127  3.00  1.00            
ATOM   1607   CA GLU A 218      18.743  -3.852  26.013  3.00  1.00            
ATOM   1608   CB GLU A 218      18.727  -4.969  27.074  3.00  1.00            
ATOM   1609   CG GLU A 218      19.924  -4.924  28.028  3.00  1.00            
ATOM   1610   CD GLU A 218      19.793  -6.065  29.030  3.00  1.00            
ATOM   1611  OE1 GLU A 218      20.046  -7.234  28.638  3.00  1.00            
ATOM   1612  OE2 GLU A 218      19.437  -5.777  30.205  3.00  1.00            
ATOM   1613    C GLU A 218      19.943  -4.045  25.132  3.00  1.00            
ATOM   1614    O GLU A 218      19.837  -4.578  24.029  3.00  1.00            
ATOM   1615    N ASP A 219      21.116  -3.568  25.591  3.00  1.00            
ATOM   1616   CA ASP A 219      22.363  -3.672  24.879  3.00  1.00            
ATOM   1617   CB ASP A 219      22.706  -5.098  24.423  3.00  1.00            
ATOM   1618   CG ASP A 219      23.115  -5.899  25.644  3.00  1.00            
ATOM   1619  OD1 ASP A 219      22.770  -5.474  26.778  3.00  1.00            
ATOM   1620  OD2 ASP A 219      23.791  -6.944  25.455  3.00  1.00            
ATOM   1621    C ASP A 219      22.368  -2.817  23.652  3.00  1.00            
ATOM   1622    O ASP A 219      23.252  -2.959  22.808  3.00  1.00            
ATOM   1623    N GLY A 220      21.403  -1.890  23.513  1.00  1.00            
ATOM   1624   CA GLY A 220      21.493  -0.969  22.416  1.00  1.00            
ATOM   1625    C GLY A 220      20.734  -1.449  21.223  1.00  1.00            
ATOM   1626    O GLY A 220      20.592  -2.646  20.984  1.00  1.00            
ATOM   1627    N CYS A 221      20.240  -0.471  20.434  4.00  1.00            
ATOM   1628   CA CYS A 221      19.521  -0.724  19.223  4.00  1.00            
ATOM   1629   CB CYS A 221      18.043  -1.094  19.437  4.00  1.00            
ATOM   1630   SG CYS A 221      17.831  -2.729  20.202  4.00  1.00            
ATOM   1631    C CYS A 221      19.543   0.538  18.424  4.00  1.00            
ATOM   1632    O CYS A 221      20.304   1.456  18.720  4.00  1.00            
ATOM   1633    N LEU A 222      18.704   0.606  17.370  4.00  1.00            
ATOM   1634   CA LEU A 222      18.719   1.762  16.522  4.00  1.00            
ATOM   1635   CB LEU A 222      19.407   1.439  15.174  4.00  1.00            
ATOM   1636   CG LEU A 222      19.547   2.589  14.154  4.00  1.00            
ATOM   1637  CD1 LEU A 222      18.198   3.001  13.546  4.00  1.00            
ATOM   1638  CD2 LEU A 222      20.341   3.763  14.748  4.00  1.00            
ATOM   1639    C LEU A 222      17.303   2.193  16.256  4.00  1.00            
ATOM   1640    O LEU A 222      16.393   1.366  16.216  4.00  1.00            
ATOM   1641    N ALA A 223      17.091   3.521  16.082  4.00  1.00            
ATOM   1642   CA ALA A 223      15.803   4.104  15.813  4.00  1.00            
ATOM   1643   CB ALA A 223      15.310   5.028  16.939  4.00  1.00            
ATOM   1644    C ALA A 223      15.901   4.947  14.568  4.00  1.00            
ATOM   1645    O ALA A 223      16.903   5.624  14.339  4.00  1.00            
ATOM   1646    N LEU A 224      14.857   4.888  13.708  4.00  1.00            
ATOM   1647   CA LEU A 224      14.734   5.774  12.579  4.00  1.00            
ATOM   1648   CB LEU A 224      14.012   5.170  11.359  4.00  1.00            
ATOM   1649   CG LEU A 224      14.785   4.019  10.682  4.00  1.00            
ATOM   1650  CD1 LEU A 224      14.037   3.486   9.449  4.00  1.00            
ATOM   1651  CD2 LEU A 224      16.235   4.426  10.369  4.00  1.00            
ATOM   1652    C LEU A 224      13.853   6.860  13.153  4.00  1.00            
ATOM   1653    O LEU A 224      12.953   6.551  13.926  4.00  1.00            
ATOM   1654    N VAL A 225      14.118   8.163  12.898  4.00  1.00            
ATOM   1655   CA VAL A 225      13.184   9.162  13.374  4.00  1.00            
ATOM   1656   CB VAL A 225      13.836  10.466  13.731  4.00  1.00            
ATOM   1657  CG1 VAL A 225      12.745  11.477  14.121  4.00  1.00            
ATOM   1658  CG2 VAL A 225      14.875  10.207  14.835  4.00  1.00            
ATOM   1659    C VAL A 225      12.372   9.393  12.175  4.00  1.00            
ATOM   1660    O VAL A 225      12.739  10.188  11.313  4.00  1.00            
ATOM   1661    N ASP A 226      11.233   8.693  12.106  1.00  1.00            
ATOM   1662   CA ASP A 226      10.516   8.712  10.883  1.00  1.00            
ATOM   1663   CB ASP A 226      10.192   7.292  10.384  1.00  1.00            
ATOM   1664   CG ASP A 226       9.504   7.379   9.033  1.00  1.00            
ATOM   1665  OD1 ASP A 226      10.148   7.871   8.069  1.00  1.00            
ATOM   1666  OD2 ASP A 226       8.320   6.954   8.948  1.00  1.00            
ATOM   1667    C ASP A 226       9.216   9.421  11.045  1.00  1.00            
ATOM   1668    O ASP A 226       8.367   9.026  11.842  1.00  1.00            
ATOM   1669    N THR A 227       9.057  10.526  10.295  3.00  1.00            
ATOM   1670   CA THR A 227       7.778  11.149  10.163  3.00  1.00            
ATOM   1671   CB THR A 227       7.847  12.624   9.897  3.00  1.00            
ATOM   1672  OG1 THR A 227       8.538  13.282  10.949  3.00  1.00            
ATOM   1673  CG2 THR A 227       6.416  13.173   9.777  3.00  1.00            
ATOM   1674    C THR A 227       7.329  10.493   8.908  3.00  1.00            
ATOM   1675    O THR A 227       8.156  10.197   8.048  3.00  1.00            
ATOM   1676    N GLY A 228       6.031  10.221   8.742  3.00  1.00            
ATOM   1677   CA GLY A 228       5.719   9.524   7.535  3.00  1.00            
ATOM   1678    C GLY A 228       5.258   8.155   7.891  3.00  1.00            
ATOM   1679    O GLY A 228       4.599   7.489   7.093  3.00  1.00            
ATOM   1680    N ALA A 229       5.603   7.687   9.100  1.00  1.00            
ATOM   1681   CA ALA A 229       5.087   6.424   9.523  1.00  1.00            
ATOM   1682   CB ALA A 229       6.142   5.492  10.142  1.00  1.00            
ATOM   1683    C ALA A 229       4.120   6.777  10.607  1.00  1.00            
ATOM   1684    O ALA A 229       4.414   7.607  11.465  1.00  1.00            
ATOM   1685    N SER A 230       2.924   6.167  10.583  1.00  1.00            
ATOM   1686   CA SER A 230       1.907   6.515  11.532  1.00  1.00            
ATOM   1687   CB SER A 230       0.563   5.828  11.238  1.00  1.00            
ATOM   1688   OG SER A 230       0.689   4.422  11.404  1.00  1.00            
ATOM   1689    C SER A 230       2.300   6.121  12.900  1.00  1.00            
ATOM   1690    O SER A 230       2.097   6.883  13.844  1.00  1.00            
ATOM   1691    N TYR A 231       2.894   4.931  13.072  1.00  1.00            
ATOM   1692   CA TYR A 231       3.058   4.622  14.449  1.00  1.00            
ATOM   1693   CB TYR A 231       2.026   3.630  15.004  1.00  1.00            
ATOM   1694   CG TYR A 231       0.669   4.222  14.835  1.00  1.00            
ATOM   1695  CD1 TYR A 231       0.361   5.429  15.415  1.00  1.00            
ATOM   1696  CD2 TYR A 231      -0.273   3.604  14.045  1.00  1.00            
ATOM   1697  CE1 TYR A 231      -0.888   5.981  15.267  1.00  1.00            
ATOM   1698  CE2 TYR A 231      -1.525   4.152  13.891  1.00  1.00            
ATOM   1699   CZ TYR A 231      -1.837   5.338  14.509  1.00  1.00            
ATOM   1700   OH TYR A 231      -3.121   5.902  14.361  1.00  1.00            
ATOM   1701    C TYR A 231       4.400   4.054  14.770  1.00  1.00            
ATOM   1702    O TYR A 231       5.207   3.757  13.891  1.00  1.00            
ATOM   1703    N ILE A 232       4.657   3.916  16.092  4.00  1.00            
ATOM   1704   CA ILE A 232       5.881   3.355  16.580  4.00  1.00            
ATOM   1705   CB ILE A 232       6.012   3.401  18.078  4.00  1.00            
ATOM   1706  CG1 ILE A 232       7.421   2.964  18.506  4.00  1.00            
ATOM   1707  CG2 ILE A 232       4.873   2.580  18.706  4.00  1.00            
ATOM   1708  CD1 ILE A 232       7.727   3.251  19.976  4.00  1.00            
ATOM   1709    C ILE A 232       5.899   1.940  16.114  4.00  1.00            
ATOM   1710    O ILE A 232       4.966   1.176  16.355  4.00  1.00            
ATOM   1711    N SER A 233       6.971   1.559  15.397  4.00  1.00            
ATOM   1712   CA SER A 233       7.029   0.229  14.879  4.00  1.00            
ATOM   1713   CB SER A 233       6.939   0.169  13.344  4.00  1.00            
ATOM   1714   OG SER A 233       5.663   0.624  12.918  4.00  1.00            
ATOM   1715    C SER A 233       8.327  -0.353  15.293  4.00  1.00            
ATOM   1716    O SER A 233       9.253   0.359  15.675  4.00  1.00            
ATOM   1717    N GLY A 234       8.407  -1.693  15.246  4.00  1.00            
ATOM   1718   CA GLY A 234       9.614  -2.319  15.666  4.00  1.00            
ATOM   1719    C GLY A 234       9.598  -3.727  15.186  4.00  1.00            
ATOM   1720    O GLY A 234       8.631  -4.170  14.574  4.00  1.00            
ATOM   1721    N SER A 235      10.668  -4.485  15.488  1.00  1.00            
ATOM   1722   CA SER A 235      10.747  -5.821  14.983  1.00  1.00            
ATOM   1723   CB SER A 235      12.030  -6.570  15.387  1.00  1.00            
ATOM   1724   OG SER A 235      12.075  -6.745  16.794  1.00  1.00            
ATOM   1725    C SER A 235       9.574  -6.584  15.468  1.00  1.00            
ATOM   1726    O SER A 235       9.009  -6.300  16.522  1.00  1.00            
ATOM   1727    N THR A 236       9.177  -7.583  14.666  2.00  1.00            
ATOM   1728   CA THR A 236       8.015  -8.349  14.970  2.00  1.00            
ATOM   1729   CB THR A 236       7.761  -9.431  13.962  2.00  1.00            
ATOM   1730  OG1 THR A 236       8.862 -10.327  13.921  2.00  1.00            
ATOM   1731  CG2 THR A 236       7.533  -8.797  12.578  2.00  1.00            
ATOM   1732    C THR A 236       8.214  -9.008  16.299  2.00  1.00            
ATOM   1733    O THR A 236       7.326  -8.991  17.151  2.00  1.00            
ATOM   1734    N SER A 237       9.398  -9.605  16.518  2.00  1.00            
ATOM   1735   CA SER A 237       9.645 -10.315  17.738  2.00  1.00            
ATOM   1736   CB SER A 237      10.988 -11.064  17.724  2.00  1.00            
ATOM   1737   OG SER A 237      12.061 -10.138  17.652  2.00  1.00            
ATOM   1738    C SER A 237       9.667  -9.382  18.902  2.00  1.00            
ATOM   1739    O SER A 237       9.046  -9.646  19.931  2.00  1.00            
ATOM   1740    N SER A 238      10.379  -8.252  18.769  2.00  1.00            
ATOM   1741   CA SER A 238      10.516  -7.385  19.899  2.00  1.00            
ATOM   1742   CB SER A 238      11.487  -6.217  19.657  2.00  1.00            
ATOM   1743   OG SER A 238      12.810  -6.715  19.513  2.00  1.00            
ATOM   1744    C SER A 238       9.191  -6.839  20.285  2.00  1.00            
ATOM   1745    O SER A 238       8.885  -6.709  21.468  2.00  1.00            
ATOM   1746    N ILE A 239       8.350  -6.534  19.290  2.00  1.00            
ATOM   1747   CA ILE A 239       7.100  -5.921  19.597  2.00  1.00            
ATOM   1748   CB ILE A 239       6.343  -5.506  18.356  2.00  1.00            
ATOM   1749  CG1 ILE A 239       5.256  -4.464  18.680  2.00  1.00            
ATOM   1750  CG2 ILE A 239       5.804  -6.766  17.661  2.00  1.00            
ATOM   1751  CD1 ILE A 239       4.159  -4.961  19.619  2.00  1.00            
ATOM   1752    C ILE A 239       6.260  -6.872  20.411  2.00  1.00            
ATOM   1753    O ILE A 239       5.628  -6.462  21.383  2.00  1.00            
ATOM   1754    N GLU A 240       6.252  -8.178  20.067  2.00  1.00            
ATOM   1755   CA GLU A 240       5.414  -9.118  20.767  2.00  1.00            
ATOM   1756   CB GLU A 240       5.505 -10.554  20.218  2.00  1.00            
ATOM   1757   CG GLU A 240       6.858 -11.235  20.421  2.00  1.00            
ATOM   1758   CD GLU A 240       6.826 -11.945  21.767  2.00  1.00            
ATOM   1759  OE1 GLU A 240       5.746 -11.931  22.418  2.00  1.00            
ATOM   1760  OE2 GLU A 240       7.877 -12.521  22.156  2.00  1.00            
ATOM   1761    C GLU A 240       5.827  -9.108  22.204  2.00  1.00            
ATOM   1762    O GLU A 240       4.983  -9.212  23.092  2.00  1.00            
ATOM   1763    N LYS A 241       7.139  -8.974  22.481  2.00  1.00            
ATOM   1764   CA LYS A 241       7.592  -8.965  23.844  2.00  1.00            
ATOM   1765   CB LYS A 241       9.119  -8.809  23.956  2.00  1.00            
ATOM   1766   CG LYS A 241       9.913 -10.049  23.536  2.00  1.00            
ATOM   1767   CD LYS A 241       9.685 -11.256  24.449  2.00  1.00            
ATOM   1768   CE LYS A 241      10.523 -12.482  24.075  2.00  1.00            
ATOM   1769   NZ LYS A 241      10.382 -13.528  25.113  2.00  1.00            
ATOM   1770    C LYS A 241       6.968  -7.797  24.549  2.00  1.00            
ATOM   1771    O LYS A 241       6.437  -7.949  25.648  2.00  1.00            
ATOM   1772    N LEU A 242       6.989  -6.600  23.927  2.00  1.00            
ATOM   1773   CA LEU A 242       6.426  -5.441  24.564  2.00  1.00            
ATOM   1774   CB LEU A 242       6.642  -4.141  23.767  2.00  1.00            
ATOM   1775   CG LEU A 242       8.123  -3.712  23.715  2.00  1.00            
ATOM   1776  CD1 LEU A 242       8.303  -2.367  22.989  2.00  1.00            
ATOM   1777  CD2 LEU A 242       8.750  -3.714  25.119  2.00  1.00            
ATOM   1778    C LEU A 242       4.955  -5.679  24.732  2.00  1.00            
ATOM   1779    O LEU A 242       4.382  -5.362  25.773  2.00  1.00            
ATOM   1780    N MET A 243       4.307  -6.277  23.712  2.00  1.00            
ATOM   1781   CA MET A 243       2.894  -6.542  23.761  2.00  1.00            
ATOM   1782   CB MET A 243       2.428  -7.308  22.508  2.00  1.00            
ATOM   1783   CG MET A 243       0.944  -7.679  22.492  2.00  1.00            
ATOM   1784   SD MET A 243       0.424  -8.608  21.017  2.00  1.00            
ATOM   1785   CE MET A 243       1.389 -10.101  21.394  2.00  1.00            
ATOM   1786    C MET A 243       2.640  -7.442  24.934  2.00  1.00            
ATOM   1787    O MET A 243       1.737  -7.184  25.728  2.00  1.00            
ATOM   1788    N GLU A 244       3.443  -8.518  25.087  2.00  1.00            
ATOM   1789   CA GLU A 244       3.271  -9.391  26.216  2.00  1.00            
ATOM   1790   CB GLU A 244       3.800 -10.820  25.998  2.00  1.00            
ATOM   1791   CG GLU A 244       2.882 -11.694  25.145  2.00  1.00            
ATOM   1792   CD GLU A 244       1.652 -12.006  25.986  2.00  1.00            
ATOM   1793  OE1 GLU A 244       0.714 -11.165  25.992  2.00  1.00            
ATOM   1794  OE2 GLU A 244       1.638 -13.082  26.641  2.00  1.00            
ATOM   1795    C GLU A 244       4.077  -8.788  27.318  2.00  1.00            
ATOM   1796    O GLU A 244       5.235  -9.133  27.542  2.00  1.00            
ATOM   1797    N ALA A 245       3.432  -7.866  28.044  2.00  1.00            
ATOM   1798   CA ALA A 245       3.977  -7.055  29.090  2.00  1.00            
ATOM   1799   CB ALA A 245       5.170  -6.202  28.634  2.00  1.00            
ATOM   1800    C ALA A 245       2.820  -6.136  29.261  2.00  1.00            
ATOM   1801    O ALA A 245       2.235  -5.999  30.333  2.00  1.00            
ATOM   1802    N LEU A 246       2.473  -5.495  28.128  2.00  1.00            
ATOM   1803   CA LEU A 246       1.339  -4.634  27.998  2.00  1.00            
ATOM   1804   CB LEU A 246       1.142  -4.142  26.551  2.00  1.00            
ATOM   1805   CG LEU A 246       2.287  -3.278  25.993  2.00  1.00            
ATOM   1806  CD1 LEU A 246       1.996  -2.839  24.548  2.00  1.00            
ATOM   1807  CD2 LEU A 246       2.589  -2.091  26.918  2.00  1.00            
ATOM   1808    C LEU A 246       0.142  -5.493  28.281  2.00  1.00            
ATOM   1809    O LEU A 246      -0.789  -5.073  28.966  2.00  1.00            
ATOM   1810    N GLY A 247       0.154  -6.743  27.769  3.00  1.00            
ATOM   1811   CA GLY A 247      -0.952  -7.634  27.979  3.00  1.00            
ATOM   1812    C GLY A 247      -1.882  -7.535  26.819  3.00  1.00            
ATOM   1813    O GLY A 247      -3.019  -7.999  26.881  3.00  1.00            
ATOM   1814    N ALA A 248      -1.411  -6.923  25.719  1.00  1.00            
ATOM   1815   CA ALA A 248      -2.243  -6.747  24.569  1.00  1.00            
ATOM   1816   CB ALA A 248      -1.693  -5.722  23.563  1.00  1.00            
ATOM   1817    C ALA A 248      -2.420  -8.042  23.831  1.00  1.00            
ATOM   1818    O ALA A 248      -1.586  -8.940  23.920  1.00  1.00            
ATOM   1819    N LYS A 249      -3.542  -8.162  23.079  4.00  1.00            
ATOM   1820   CA LYS A 249      -3.797  -9.349  22.313  4.00  1.00            
ATOM   1821   CB LYS A 249      -5.177  -9.985  22.552  4.00  1.00            
ATOM   1822   CG LYS A 249      -6.377  -9.129  22.155  4.00  1.00            
ATOM   1823   CD LYS A 249      -7.678  -9.934  22.141  4.00  1.00            
ATOM   1824   CE LYS A 249      -8.924  -9.103  21.841  4.00  1.00            
ATOM   1825   NZ LYS A 249     -10.120  -9.976  21.852  4.00  1.00            
ATOM   1826    C LYS A 249      -3.641  -9.038  20.862  4.00  1.00            
ATOM   1827    O LYS A 249      -4.106  -8.003  20.385  4.00  1.00            
ATOM   1828    N LYS A 250      -2.958  -9.940  20.123  4.00  1.00            
ATOM   1829   CA LYS A 250      -2.696  -9.692  18.736  4.00  1.00            
ATOM   1830   CB LYS A 250      -1.512 -10.467  18.135  4.00  1.00            
ATOM   1831   CG LYS A 250      -1.796 -11.955  17.924  4.00  1.00            
ATOM   1832   CD LYS A 250      -0.851 -12.617  16.919  4.00  1.00            
ATOM   1833   CE LYS A 250      -1.200 -12.293  15.463  4.00  1.00            
ATOM   1834   NZ LYS A 250      -0.250 -12.960  14.548  4.00  1.00            
ATOM   1835    C LYS A 250      -3.888 -10.048  17.923  4.00  1.00            
ATOM   1836    O LYS A 250      -4.625 -10.988  18.217  4.00  1.00            
ATOM   1837    N ARG A 251      -4.087  -9.248  16.866  1.00  1.00            
ATOM   1838   CA ARG A 251      -5.067  -9.482  15.856  1.00  1.00            
ATOM   1839   CB ARG A 251      -5.927  -8.253  15.502  1.00  1.00            
ATOM   1840   CG ARG A 251      -6.899  -7.819  16.602  1.00  1.00            
ATOM   1841   CD ARG A 251      -8.239  -8.563  16.574  1.00  1.00            
ATOM   1842   NE ARG A 251      -8.043  -9.864  17.275  1.00  1.00            
ATOM   1843   CZ ARG A 251      -9.069 -10.420  17.983  1.00  1.00            
ATOM   1844  NH1 ARG A 251     -10.284  -9.799  18.025  1.00  1.00            
ATOM   1845  NH2 ARG A 251      -8.876 -11.596  18.650  1.00  1.00            
ATOM   1846    C ARG A 251      -4.191  -9.746  14.687  1.00  1.00            
ATOM   1847    O ARG A 251      -2.974  -9.806  14.863  1.00  1.00            
ATOM   1848    N LEU A 252      -4.745  -9.973  13.483  1.00  1.00            
ATOM   1849   CA LEU A 252      -3.801 -10.212  12.436  1.00  1.00            
ATOM   1850   CB LEU A 252      -4.455 -10.495  11.071  1.00  1.00            
ATOM   1851   CG LEU A 252      -3.429 -10.751   9.950  1.00  1.00            
ATOM   1852  CD1 LEU A 252      -2.644 -12.047  10.197  1.00  1.00            
ATOM   1853  CD2 LEU A 252      -4.085 -10.700   8.560  1.00  1.00            
ATOM   1854    C LEU A 252      -2.967  -8.974  12.267  1.00  1.00            
ATOM   1855    O LEU A 252      -1.746  -9.008  12.415  1.00  1.00            
ATOM   1856    N PHE A 253      -3.625  -7.837  11.974  1.00  1.00            
ATOM   1857   CA PHE A 253      -2.933  -6.601  11.742  1.00  1.00            
ATOM   1858   CB PHE A 253      -3.798  -5.584  10.975  1.00  1.00            
ATOM   1859   CG PHE A 253      -3.987  -6.096   9.587  1.00  1.00            
ATOM   1860  CD1 PHE A 253      -3.025  -5.871   8.629  1.00  1.00            
ATOM   1861  CD2 PHE A 253      -5.123  -6.792   9.240  1.00  1.00            
ATOM   1862  CE1 PHE A 253      -3.190  -6.336   7.346  1.00  1.00            
ATOM   1863  CE2 PHE A 253      -5.293  -7.259   7.959  1.00  1.00            
ATOM   1864   CZ PHE A 253      -4.325  -7.032   7.009  1.00  1.00            
ATOM   1865    C PHE A 253      -2.435  -5.908  12.969  1.00  1.00            
ATOM   1866    O PHE A 253      -1.258  -5.561  13.052  1.00  1.00            
ATOM   1867    N ASP A 254      -3.307  -5.707  13.976  1.00  1.00            
ATOM   1868   CA ASP A 254      -2.894  -4.813  15.020  1.00  1.00            
ATOM   1869   CB ASP A 254      -3.882  -3.665  15.284  1.00  1.00            
ATOM   1870   CG ASP A 254      -5.156  -4.269  15.860  1.00  1.00            
ATOM   1871  OD1 ASP A 254      -5.687  -5.235  15.248  1.00  1.00            
ATOM   1872  OD2 ASP A 254      -5.604  -3.785  16.933  1.00  1.00            
ATOM   1873    C ASP A 254      -2.750  -5.503  16.328  1.00  1.00            
ATOM   1874    O ASP A 254      -2.725  -6.730  16.428  1.00  1.00            
ATOM   1875    N TYR A 255      -2.625  -4.658  17.373  4.00  1.00            
ATOM   1876   CA TYR A 255      -2.522  -5.091  18.730  4.00  1.00            
ATOM   1877   CB TYR A 255      -1.225  -4.637  19.409  4.00  1.00            
ATOM   1878   CG TYR A 255      -0.167  -5.159  18.504  4.00  1.00            
ATOM   1879  CD1 TYR A 255       0.241  -6.471  18.570  4.00  1.00            
ATOM   1880  CD2 TYR A 255       0.384  -4.333  17.553  4.00  1.00            
ATOM   1881  CE1 TYR A 255       1.209  -6.940  17.713  4.00  1.00            
ATOM   1882  CE2 TYR A 255       1.352  -4.796  16.694  4.00  1.00            
ATOM   1883   CZ TYR A 255       1.766  -6.103  16.776  4.00  1.00            
ATOM   1884   OH TYR A 255       2.759  -6.588  15.899  4.00  1.00            
ATOM   1885    C TYR A 255      -3.693  -4.485  19.442  4.00  1.00            
ATOM   1886    O TYR A 255      -3.988  -3.305  19.265  4.00  1.00            
ATOM   1887    N VAL A 256      -4.409  -5.286  20.261  4.00  1.00            
ATOM   1888   CA VAL A 256      -5.609  -4.791  20.874  4.00  1.00            
ATOM   1889   CB VAL A 256      -6.834  -5.499  20.362  4.00  1.00            
ATOM   1890  CG1 VAL A 256      -8.070  -5.055  21.162  4.00  1.00            
ATOM   1891  CG2 VAL A 256      -6.937  -5.248  18.849  4.00  1.00            
ATOM   1892    C VAL A 256      -5.569  -5.022  22.348  4.00  1.00            
ATOM   1893    O VAL A 256      -4.937  -5.957  22.835  4.00  1.00            
ATOM   1894    N VAL A 257      -6.238  -4.123  23.097  4.00  1.00            
ATOM   1895   CA VAL A 257      -6.396  -4.266  24.513  4.00  1.00            
ATOM   1896   CB VAL A 257      -5.577  -3.307  25.324  4.00  1.00            
ATOM   1897  CG1 VAL A 257      -5.979  -3.465  26.801  4.00  1.00            
ATOM   1898  CG2 VAL A 257      -4.085  -3.575  25.053  4.00  1.00            
ATOM   1899    C VAL A 257      -7.831  -3.948  24.780  4.00  1.00            
ATOM   1900    O VAL A 257      -8.440  -3.161  24.056  4.00  1.00            
ATOM   1901    N LYS A 258      -8.423  -4.575  25.817  4.00  1.00            
ATOM   1902   CA LYS A 258      -9.782  -4.261  26.149  4.00  1.00            
ATOM   1903   CB LYS A 258     -10.285  -5.033  27.382  4.00  1.00            
ATOM   1904   CG LYS A 258     -11.733  -4.736  27.776  4.00  1.00            
ATOM   1905   CD LYS A 258     -12.272  -5.685  28.850  4.00  1.00            
ATOM   1906   CE LYS A 258     -11.767  -5.363  30.258  4.00  1.00            
ATOM   1907   NZ LYS A 258     -12.332  -4.073  30.715  4.00  1.00            
ATOM   1908    C LYS A 258      -9.735  -2.830  26.511  4.00  1.00            
ATOM   1909    O LYS A 258      -8.851  -2.394  27.247  4.00  1.00            
ATOM   1910    N CYS A 259     -10.683  -2.047  25.979  2.00  1.00            
ATOM   1911   CA CYS A 259     -10.713  -0.686  26.389  2.00  1.00            
ATOM   1912   CB CYS A 259     -11.786   0.143  25.666  2.00  1.00            
ATOM   1913   SG CYS A 259     -11.494   0.278  23.877  2.00  1.00            
ATOM   1914    C CYS A 259     -11.125  -0.798  27.819  2.00  1.00            
ATOM   1915    O CYS A 259     -11.590  -1.848  28.259  2.00  1.00            
ATOM   1916    N ASN A 260     -10.954   0.294  28.571  2.00  1.00            
ATOM   1917   CA ASN A 260     -11.194   0.345  29.981  2.00  1.00            
ATOM   1918   CB ASN A 260     -12.447  -0.439  30.434  2.00  1.00            
ATOM   1919   CG ASN A 260     -12.874   0.022  31.824  2.00  1.00            
ATOM   1920  OD1 ASN A 260     -12.049   0.246  32.707  2.00  1.00            
ATOM   1921  ND2 ASN A 260     -14.211   0.175  32.021  2.00  1.00            
ATOM   1922    C ASN A 260      -9.981  -0.237  30.643  2.00  1.00            
ATOM   1923    O ASN A 260      -9.688   0.095  31.791  2.00  1.00            
ATOM   1924    N GLU A 261      -9.213  -1.109  29.952  2.00  1.00            
ATOM   1925   CA GLU A 261      -7.949  -1.461  30.539  2.00  1.00            
ATOM   1926   CB GLU A 261      -7.270  -2.659  29.855  2.00  1.00            
ATOM   1927   CG GLU A 261      -7.971  -3.986  30.154  2.00  1.00            
ATOM   1928   CD GLU A 261      -7.660  -4.358  31.598  2.00  1.00            
ATOM   1929  OE1 GLU A 261      -6.537  -4.028  32.063  2.00  1.00            
ATOM   1930  OE2 GLU A 261      -8.540  -4.975  32.257  2.00  1.00            
ATOM   1931    C GLU A 261      -7.122  -0.252  30.333  2.00  1.00            
ATOM   1932    O GLU A 261      -6.557   0.297  31.273  2.00  1.00            
ATOM   1933    N GLY A 262      -7.098   0.237  29.076  2.00  1.00            
ATOM   1934   CA GLY A 262      -6.411   1.465  28.843  2.00  1.00            
ATOM   1935    C GLY A 262      -7.276   2.403  29.622  2.00  1.00            
ATOM   1936    O GLY A 262      -8.461   2.095  29.737  2.00  1.00            
ATOM   1937    N PRO A 263      -6.864   3.505  30.195  2.00  1.00            
ATOM   1938   CA PRO A 263      -5.526   4.044  30.210  2.00  1.00            
ATOM   1939   CD PRO A 263      -7.858   4.523  30.500  2.00  1.00            
ATOM   1940   CB PRO A 263      -5.675   5.529  30.559  2.00  1.00            
ATOM   1941   CG PRO A 263      -7.074   5.649  31.182  2.00  1.00            
ATOM   1942    C PRO A 263      -4.530   3.351  31.100  2.00  1.00            
ATOM   1943    O PRO A 263      -3.388   3.806  31.153  2.00  1.00            
ATOM   1944    N THR A 264      -4.904   2.252  31.777  2.00  1.00            
ATOM   1945   CA THR A 264      -4.078   1.635  32.782  2.00  1.00            
ATOM   1946   CB THR A 264      -4.647   0.379  33.385  2.00  1.00            
ATOM   1947  OG1 THR A 264      -4.022   0.126  34.635  2.00  1.00            
ATOM   1948  CG2 THR A 264      -4.348  -0.805  32.447  2.00  1.00            
ATOM   1949    C THR A 264      -2.746   1.240  32.229  2.00  1.00            
ATOM   1950    O THR A 264      -1.765   1.252  32.972  2.00  1.00            
ATOM   1951    N LEU A 265      -2.668   0.882  30.930  1.00  1.00            
ATOM   1952   CA LEU A 265      -1.451   0.364  30.367  1.00  1.00            
ATOM   1953   CB LEU A 265      -1.529   0.117  28.842  1.00  1.00            
ATOM   1954   CG LEU A 265      -1.478   1.374  27.944  1.00  1.00            
ATOM   1955  CD1 LEU A 265      -0.052   1.938  27.812  1.00  1.00            
ATOM   1956  CD2 LEU A 265      -2.141   1.115  26.581  1.00  1.00            
ATOM   1957    C LEU A 265      -0.315   1.298  30.665  1.00  1.00            
ATOM   1958    O LEU A 265      -0.432   2.522  30.628  1.00  1.00            
ATOM   1959    N PRO A 266       0.789   0.674  30.977  1.00  1.00            
ATOM   1960   CA PRO A 266       2.031   1.295  31.370  1.00  1.00            
ATOM   1961   CD PRO A 266       0.925  -0.758  30.764  1.00  1.00            
ATOM   1962   CB PRO A 266       2.971   0.135  31.695  1.00  1.00            
ATOM   1963   CG PRO A 266       2.436  -1.025  30.836  1.00  1.00            
ATOM   1964    C PRO A 266       2.646   2.224  30.385  1.00  1.00            
ATOM   1965    O PRO A 266       2.384   2.118  29.188  1.00  1.00            
ATOM   1966    N ASP A 267       3.465   3.160  30.907  1.00  1.00            
ATOM   1967   CA ASP A 267       4.161   4.123  30.112  1.00  1.00            
ATOM   1968   CB ASP A 267       4.683   5.324  30.919  1.00  1.00            
ATOM   1969   CG ASP A 267       5.688   4.806  31.941  1.00  1.00            
ATOM   1970  OD1 ASP A 267       5.239   4.257  32.982  1.00  1.00            
ATOM   1971  OD2 ASP A 267       6.915   4.956  31.697  1.00  1.00            
ATOM   1972    C ASP A 267       5.349   3.460  29.491  1.00  1.00            
ATOM   1973    O ASP A 267       6.115   2.765  30.157  1.00  1.00            
ATOM   1974    N ILE A 268       5.498   3.643  28.166  4.00  1.00            
ATOM   1975   CA ILE A 268       6.517   2.975  27.410  4.00  1.00            
ATOM   1976   CB ILE A 268       6.233   3.113  25.946  4.00  1.00            
ATOM   1977  CG1 ILE A 268       4.822   2.585  25.637  4.00  1.00            
ATOM   1978  CG2 ILE A 268       7.350   2.398  25.170  4.00  1.00            
ATOM   1979  CD1 ILE A 268       4.294   3.024  24.274  4.00  1.00            
ATOM   1980    C ILE A 268       7.923   3.454  27.611  4.00  1.00            
ATOM   1981    O ILE A 268       8.781   2.725  28.093  4.00  1.00            
ATOM   1982    N SER A 269       8.193   4.725  27.295  4.00  1.00            
ATOM   1983   CA SER A 269       9.527   5.250  27.389  4.00  1.00            
ATOM   1984   CB SER A 269      10.091   5.213  28.819  4.00  1.00            
ATOM   1985   OG SER A 269       9.269   5.986  29.682  4.00  1.00            
ATOM   1986    C SER A 269      10.512   4.570  26.492  4.00  1.00            
ATOM   1987    O SER A 269      10.659   3.348  26.503  4.00  1.00            
ATOM   1988    N PHE A 270      11.213   5.382  25.669  4.00  1.00            
ATOM   1989   CA PHE A 270      12.356   4.878  24.970  4.00  1.00            
ATOM   1990   CB PHE A 270      12.242   4.625  23.447  4.00  1.00            
ATOM   1991   CG PHE A 270      12.055   5.856  22.633  4.00  1.00            
ATOM   1992  CD1 PHE A 270      13.084   6.750  22.453  4.00  1.00            
ATOM   1993  CD2 PHE A 270      10.855   6.081  22.000  4.00  1.00            
ATOM   1994  CE1 PHE A 270      12.903   7.873  21.681  4.00  1.00            
ATOM   1995  CE2 PHE A 270      10.669   7.199  21.226  4.00  1.00            
ATOM   1996   CZ PHE A 270      11.694   8.101  21.069  4.00  1.00            
ATOM   1997    C PHE A 270      13.464   5.842  25.284  4.00  1.00            
ATOM   1998    O PHE A 270      13.250   7.053  25.292  4.00  1.00            
ATOM   1999    N HIS A 271      14.684   5.330  25.557  4.00  1.00            
ATOM   2000   CA HIS A 271      15.707   6.175  26.117  4.00  1.00            
ATOM   2001  ND1 HIS A 271      17.523   4.801  28.738  4.00  1.00            
ATOM   2002   CG HIS A 271      17.028   4.488  27.492  4.00  1.00            
ATOM   2003   CB HIS A 271      17.041   5.436  26.329  4.00  1.00            
ATOM   2004  NE2 HIS A 271      16.759   2.717  28.865  4.00  1.00            
ATOM   2005  CD2 HIS A 271      16.565   3.212  27.589  4.00  1.00            
ATOM   2006  CE1 HIS A 271      17.338   3.708  29.520  4.00  1.00            
ATOM   2007    C HIS A 271      16.012   7.397  25.289  4.00  1.00            
ATOM   2008    O HIS A 271      15.559   8.483  25.636  4.00  1.00            
ATOM   2009    N LEU A 272      16.685   7.271  24.122  4.00  1.00            
ATOM   2010   CA LEU A 272      17.168   8.455  23.439  4.00  1.00            
ATOM   2011   CB LEU A 272      16.113   9.550  23.190  4.00  1.00            
ATOM   2012   CG LEU A 272      16.673  10.797  22.487  4.00  1.00            
ATOM   2013  CD1 LEU A 272      17.086  10.489  21.039  4.00  1.00            
ATOM   2014  CD2 LEU A 272      15.701  11.981  22.599  4.00  1.00            
ATOM   2015    C LEU A 272      18.266   9.040  24.280  4.00  1.00            
ATOM   2016    O LEU A 272      18.235   8.977  25.508  4.00  1.00            
ATOM   2017    N GLY A 273      19.293   9.618  23.629  3.00  1.00            
ATOM   2018   CA GLY A 273      20.415  10.129  24.362  3.00  1.00            
ATOM   2019    C GLY A 273      19.987  11.283  25.215  3.00  1.00            
ATOM   2020    O GLY A 273      19.390  12.244  24.731  3.00  1.00            
ATOM   2021    N GLY A 274      20.295  11.199  26.527  3.00  1.00            
ATOM   2022   CA GLY A 274      20.109  12.286  27.448  3.00  1.00            
ATOM   2023    C GLY A 274      18.700  12.399  27.943  3.00  1.00            
ATOM   2024    O GLY A 274      18.391  13.328  28.687  3.00  1.00            
ATOM   2025    N LYS A 275      17.792  11.484  27.560  4.00  1.00            
ATOM   2026   CA LYS A 275      16.458  11.639  28.066  4.00  1.00            
ATOM   2027   CB LYS A 275      15.552  12.535  27.207  4.00  1.00            
ATOM   2028   CG LYS A 275      15.544  13.984  27.688  4.00  1.00            
ATOM   2029   CD LYS A 275      14.951  14.088  29.095  4.00  1.00            
ATOM   2030   CE LYS A 275      14.839  15.509  29.645  4.00  1.00            
ATOM   2031   NZ LYS A 275      14.213  15.473  30.988  4.00  1.00            
ATOM   2032    C LYS A 275      15.785  10.321  28.210  4.00  1.00            
ATOM   2033    O LYS A 275      16.338   9.277  27.879  4.00  1.00            
ATOM   2034    N GLU A 276      14.628  10.353  28.893  4.00  1.00            
ATOM   2035   CA GLU A 276      13.731   9.251  29.087  4.00  1.00            
ATOM   2036   CB GLU A 276      12.847   9.487  30.326  4.00  1.00            
ATOM   2037   CG GLU A 276      11.821   8.387  30.615  4.00  1.00            
ATOM   2038   CD GLU A 276      12.454   7.346  31.526  4.00  1.00            
ATOM   2039  OE1 GLU A 276      13.454   7.685  32.214  4.00  1.00            
ATOM   2040  OE2 GLU A 276      11.935   6.199  31.551  4.00  1.00            
ATOM   2041    C GLU A 276      12.772   9.024  27.949  4.00  1.00            
ATOM   2042    O GLU A 276      12.508   7.885  27.570  4.00  1.00            
ATOM   2043    N TYR A 277      12.218  10.113  27.373  4.00  1.00            
ATOM   2044   CA TYR A 277      11.129  10.023  26.428  4.00  1.00            
ATOM   2045   CB TYR A 277      11.473   9.740  24.964  4.00  1.00            
ATOM   2046   CG TYR A 277      10.114   9.721  24.358  4.00  1.00            
ATOM   2047  CD1 TYR A 277       9.258  10.779  24.569  4.00  1.00            
ATOM   2048  CD2 TYR A 277       9.692   8.675  23.577  4.00  1.00            
ATOM   2049  CE1 TYR A 277       7.993  10.788  24.029  4.00  1.00            
ATOM   2050  CE2 TYR A 277       8.432   8.675  23.028  4.00  1.00            
ATOM   2051   CZ TYR A 277       7.581   9.731  23.254  4.00  1.00            
ATOM   2052   OH TYR A 277       6.286   9.729  22.691  4.00  1.00            
ATOM   2053    C TYR A 277      10.083   9.050  26.901  4.00  1.00            
ATOM   2054    O TYR A 277      10.035   7.906  26.452  4.00  1.00            
ATOM   2055    N THR A 278       9.226   9.495  27.853  4.00  1.00            
ATOM   2056   CA THR A 278       8.165   8.687  28.397  4.00  1.00            
ATOM   2057   CB THR A 278       7.960   8.879  29.874  4.00  1.00            
ATOM   2058  OG1 THR A 278       6.975   7.976  30.352  4.00  1.00            
ATOM   2059  CG2 THR A 278       7.530  10.331  30.142  4.00  1.00            
ATOM   2060    C THR A 278       6.886   9.040  27.723  4.00  1.00            
ATOM   2061    O THR A 278       6.529  10.209  27.590  4.00  1.00            
ATOM   2062    N LEU A 279       6.172   8.001  27.258  4.00  1.00            
ATOM   2063   CA LEU A 279       4.895   8.180  26.642  4.00  1.00            
ATOM   2064   CB LEU A 279       4.666   7.287  25.411  4.00  1.00            
ATOM   2065   CG LEU A 279       5.770   7.391  24.346  4.00  1.00            
ATOM   2066  CD1 LEU A 279       7.093   6.808  24.870  4.00  1.00            
ATOM   2067  CD2 LEU A 279       5.329   6.757  23.018  4.00  1.00            
ATOM   2068    C LEU A 279       3.944   7.646  27.670  4.00  1.00            
ATOM   2069    O LEU A 279       4.339   6.846  28.517  4.00  1.00            
ATOM   2070    N THR A 280       2.671   8.082  27.657  1.00  1.00            
ATOM   2071   CA THR A 280       1.756   7.534  28.618  1.00  1.00            
ATOM   2072   CB THR A 280       1.145   8.549  29.534  1.00  1.00            
ATOM   2073  OG1 THR A 280       0.326   9.439  28.793  1.00  1.00            
ATOM   2074  CG2 THR A 280       2.272   9.322  30.237  1.00  1.00            
ATOM   2075    C THR A 280       0.625   6.946  27.828  1.00  1.00            
ATOM   2076    O THR A 280       0.416   7.323  26.677  1.00  1.00            
ATOM   2077    N SER A 281      -0.121   5.975  28.402  2.00  1.00            
ATOM   2078   CA SER A 281      -1.237   5.455  27.655  2.00  1.00            
ATOM   2079   CB SER A 281      -1.973   4.302  28.355  2.00  1.00            
ATOM   2080   OG SER A 281      -3.056   3.857  27.551  2.00  1.00            
ATOM   2081    C SER A 281      -2.170   6.614  27.550  2.00  1.00            
ATOM   2082    O SER A 281      -2.593   7.176  28.559  2.00  1.00            
ATOM   2083    N ALA A 282      -2.508   6.984  26.304  2.00  1.00            
ATOM   2084   CA ALA A 282      -3.230   8.181  25.980  2.00  1.00            
ATOM   2085   CB ALA A 282      -2.973   9.357  26.939  2.00  1.00            
ATOM   2086    C ALA A 282      -2.555   8.500  24.695  2.00  1.00            
ATOM   2087    O ALA A 282      -3.152   8.495  23.619  2.00  1.00            
ATOM   2088    N ASP A 283      -1.241   8.772  24.813  2.00  1.00            
ATOM   2089   CA ASP A 283      -0.403   9.027  23.686  2.00  1.00            
ATOM   2090   CB ASP A 283       1.064   9.261  24.093  2.00  1.00            
ATOM   2091   CG ASP A 283       1.861   9.646  22.857  2.00  1.00            
ATOM   2092  OD1 ASP A 283       1.275   9.642  21.741  2.00  1.00            
ATOM   2093  OD2 ASP A 283       3.074   9.950  23.012  2.00  1.00            
ATOM   2094    C ASP A 283      -0.449   7.800  22.814  2.00  1.00            
ATOM   2095    O ASP A 283      -0.576   7.903  21.595  2.00  1.00            
ATOM   2096    N TYR A 284      -0.360   6.599  23.428  2.00  1.00            
ATOM   2097   CA TYR A 284      -0.364   5.346  22.714  2.00  1.00            
ATOM   2098   CB TYR A 284       0.937   4.569  23.016  2.00  1.00            
ATOM   2099   CG TYR A 284       0.871   3.128  22.645  2.00  1.00            
ATOM   2100  CD1 TYR A 284       1.074   2.698  21.354  2.00  1.00            
ATOM   2101  CD2 TYR A 284       0.631   2.195  23.627  2.00  1.00            
ATOM   2102  CE1 TYR A 284       1.021   1.356  21.053  2.00  1.00            
ATOM   2103  CE2 TYR A 284       0.577   0.854  23.333  2.00  1.00            
ATOM   2104   CZ TYR A 284       0.774   0.433  22.042  2.00  1.00            
ATOM   2105   OH TYR A 284       0.721  -0.943  21.731  2.00  1.00            
ATOM   2106    C TYR A 284      -1.539   4.530  23.180  2.00  1.00            
ATOM   2107    O TYR A 284      -1.543   4.002  24.291  2.00  1.00            
ATOM   2108    N VAL A 285      -2.568   4.433  22.312  4.00  1.00            
ATOM   2109   CA VAL A 285      -3.803   3.701  22.469  4.00  1.00            
ATOM   2110   CB VAL A 285      -4.185   3.395  23.891  4.00  1.00            
ATOM   2111  CG1 VAL A 285      -4.268   4.702  24.697  4.00  1.00            
ATOM   2112  CG2 VAL A 285      -5.509   2.618  23.866  4.00  1.00            
ATOM   2113    C VAL A 285      -4.804   4.630  21.912  4.00  1.00            
ATOM   2114    O VAL A 285      -4.821   5.812  22.256  4.00  1.00            
ATOM   2115    N PHE A 286      -5.655   4.155  21.001  1.00  1.00            
ATOM   2116   CA PHE A 286      -6.626   5.115  20.628  1.00  1.00            
ATOM   2117   CB PHE A 286      -7.062   5.066  19.158  1.00  1.00            
ATOM   2118   CG PHE A 286      -7.879   6.294  18.953  1.00  1.00            
ATOM   2119  CD1 PHE A 286      -7.258   7.516  18.820  1.00  1.00            
ATOM   2120  CD2 PHE A 286      -9.252   6.234  18.894  1.00  1.00            
ATOM   2121  CE1 PHE A 286      -7.992   8.663  18.632  1.00  1.00            
ATOM   2122  CE2 PHE A 286      -9.993   7.378  18.705  1.00  1.00            
ATOM   2123   CZ PHE A 286      -9.363   8.593  18.575  1.00  1.00            
ATOM   2124    C PHE A 286      -7.792   4.728  21.474  1.00  1.00            
ATOM   2125    O PHE A 286      -8.490   3.763  21.169  1.00  1.00            
ATOM   2126    N GLN A 287      -8.028   5.461  22.583  1.00  1.00            
ATOM   2127   CA GLN A 287      -9.090   5.046  23.452  1.00  1.00            
ATOM   2128   CB GLN A 287      -8.934   5.527  24.915  1.00  1.00            
ATOM   2129   CG GLN A 287      -7.719   4.944  25.649  1.00  1.00            
ATOM   2130   CD GLN A 287      -7.685   5.496  27.074  1.00  1.00            
ATOM   2131  OE1 GLN A 287      -8.723   5.687  27.705  1.00  1.00            
ATOM   2132  NE2 GLN A 287      -6.457   5.754  27.603  1.00  1.00            
ATOM   2133    C GLN A 287     -10.366   5.618  22.921  1.00  1.00            
ATOM   2134    O GLN A 287     -10.784   6.708  23.311  1.00  1.00            
ATOM   2135    N GLU A 288     -11.006   4.888  21.986  1.00  1.00            
ATOM   2136   CA GLU A 288     -12.242   5.299  21.382  1.00  1.00            
ATOM   2137   CB GLU A 288     -12.537   4.494  20.102  1.00  1.00            
ATOM   2138   CG GLU A 288     -13.808   4.900  19.354  1.00  1.00            
ATOM   2139   CD GLU A 288     -14.847   3.824  19.620  1.00  1.00            
ATOM   2140  OE1 GLU A 288     -14.705   3.107  20.645  1.00  1.00            
ATOM   2141  OE2 GLU A 288     -15.791   3.698  18.795  1.00  1.00            
ATOM   2142    C GLU A 288     -13.366   5.162  22.353  1.00  1.00            
ATOM   2143    O GLU A 288     -14.225   6.040  22.440  1.00  1.00            
ATOM   2144    N SER A 289     -13.388   4.058  23.127  1.00  1.00            
ATOM   2145   CA SER A 289     -14.477   3.875  24.037  1.00  1.00            
ATOM   2146   CB SER A 289     -15.567   2.931  23.501  1.00  1.00            
ATOM   2147   OG SER A 289     -16.611   2.801  24.453  1.00  1.00            
ATOM   2148    C SER A 289     -13.952   3.265  25.291  1.00  1.00            
ATOM   2149    O SER A 289     -12.912   2.611  25.282  1.00  1.00            
ATOM   2150    N TYR A 290     -14.651   3.496  26.423  1.00  1.00            
ATOM   2151   CA TYR A 290     -14.266   2.845  27.641  1.00  1.00            
ATOM   2152   CB TYR A 290     -14.476   3.698  28.906  1.00  1.00            
ATOM   2153   CG TYR A 290     -13.586   4.890  28.922  1.00  1.00            
ATOM   2154  CD1 TYR A 290     -13.953   6.054  28.289  1.00  1.00            
ATOM   2155  CD2 TYR A 290     -12.388   4.844  29.596  1.00  1.00            
ATOM   2156  CE1 TYR A 290     -13.127   7.155  28.318  1.00  1.00            
ATOM   2157  CE2 TYR A 290     -11.560   5.939  29.628  1.00  1.00            
ATOM   2158   CZ TYR A 290     -11.928   7.097  28.987  1.00  1.00            
ATOM   2159   OH TYR A 290     -11.079   8.223  29.021  1.00  1.00            
ATOM   2160    C TYR A 290     -15.284   1.750  27.806  1.00  1.00            
ATOM   2161    O TYR A 290     -15.991   1.697  28.812  1.00  1.00            
ATOM   2162    N SER A 291     -15.380   0.841  26.816  1.00  1.00            
ATOM   2163   CA SER A 291     -16.432  -0.141  26.803  1.00  1.00            
ATOM   2164   CB SER A 291     -16.699  -0.725  25.406  1.00  1.00            
ATOM   2165   OG SER A 291     -17.794  -1.628  25.462  1.00  1.00            
ATOM   2166    C SER A 291     -16.260  -1.307  27.730  1.00  1.00            
ATOM   2167    O SER A 291     -17.197  -1.685  28.433  1.00  1.00            
ATOM   2168    N SER A 292     -15.052  -1.894  27.752  3.00  1.00            
ATOM   2169   CA SER A 292     -14.753  -3.116  28.449  3.00  1.00            
ATOM   2170   CB SER A 292     -15.410  -3.208  29.841  3.00  1.00            
ATOM   2171   OG SER A 292     -15.070  -4.437  30.465  3.00  1.00            
ATOM   2172    C SER A 292     -15.261  -4.237  27.598  3.00  1.00            
ATOM   2173    O SER A 292     -14.663  -5.311  27.555  3.00  1.00            
ATOM   2174    N LYS A 293     -16.374  -4.011  26.876  3.00  1.00            
ATOM   2175   CA LYS A 293     -16.871  -4.988  25.950  3.00  1.00            
ATOM   2176   CB LYS A 293     -18.335  -4.711  25.553  3.00  1.00            
ATOM   2177   CG LYS A 293     -18.975  -5.745  24.619  3.00  1.00            
ATOM   2178   CD LYS A 293     -18.406  -5.769  23.198  3.00  1.00            
ATOM   2179   CE LYS A 293     -19.065  -6.808  22.289  3.00  1.00            
ATOM   2180   NZ LYS A 293     -18.607  -6.628  20.892  3.00  1.00            
ATOM   2181    C LYS A 293     -16.025  -4.948  24.717  3.00  1.00            
ATOM   2182    O LYS A 293     -15.602  -5.977  24.192  3.00  1.00            
ATOM   2183    N LYS A 294     -15.731  -3.719  24.255  1.00  1.00            
ATOM   2184   CA LYS A 294     -15.071  -3.482  23.004  1.00  1.00            
ATOM   2185   CB LYS A 294     -15.262  -2.046  22.486  1.00  1.00            
ATOM   2186   CG LYS A 294     -16.673  -1.766  21.970  1.00  1.00            
ATOM   2187   CD LYS A 294     -17.039  -2.639  20.771  1.00  1.00            
ATOM   2188   CE LYS A 294     -18.417  -2.349  20.176  1.00  1.00            
ATOM   2189   NZ LYS A 294     -18.588  -3.120  18.926  1.00  1.00            
ATOM   2190    C LYS A 294     -13.615  -3.722  23.104  1.00  1.00            
ATOM   2191    O LYS A 294     -13.053  -3.915  24.180  1.00  1.00            
ATOM   2192    N LEU A 295     -12.993  -3.748  21.913  4.00  1.00            
ATOM   2193   CA LEU A 295     -11.590  -3.942  21.763  4.00  1.00            
ATOM   2194   CB LEU A 295     -11.241  -4.818  20.545  4.00  1.00            
ATOM   2195   CG LEU A 295     -11.846  -6.235  20.578  4.00  1.00            
ATOM   2196  CD1 LEU A 295     -11.451  -7.034  19.325  4.00  1.00            
ATOM   2197  CD2 LEU A 295     -11.497  -6.964  21.887  4.00  1.00            
ATOM   2198    C LEU A 295     -11.015  -2.592  21.468  4.00  1.00            
ATOM   2199    O LEU A 295     -11.686  -1.742  20.885  4.00  1.00            
ATOM   2200    N CYS A 296      -9.754  -2.349  21.879  4.00  1.00            
ATOM   2201   CA CYS A 296      -9.151  -1.074  21.612  4.00  1.00            
ATOM   2202   CB CYS A 296      -8.659  -0.355  22.877  4.00  1.00            
ATOM   2203   SG CYS A 296      -7.916   1.265  22.520  4.00  1.00            
ATOM   2204    C CYS A 296      -7.952  -1.320  20.766  4.00  1.00            
ATOM   2205    O CYS A 296      -7.420  -2.428  20.730  4.00  1.00            
ATOM   2206    N THR A 297      -7.491  -0.284  20.046  4.00  1.00            
ATOM   2207   CA THR A 297      -6.340  -0.512  19.236  4.00  1.00            
ATOM   2208   CB THR A 297      -6.564  -0.259  17.776  4.00  1.00            
ATOM   2209  OG1 THR A 297      -6.928   1.095  17.563  4.00  1.00            
ATOM   2210  CG2 THR A 297      -7.682  -1.196  17.287  4.00  1.00            
ATOM   2211    C THR A 297      -5.228   0.376  19.714  4.00  1.00            
ATOM   2212    O THR A 297      -5.467   1.426  20.310  4.00  1.00            
ATOM   2213    N LEU A 298      -3.966  -0.051  19.483  4.00  1.00            
ATOM   2214   CA LEU A 298      -2.825   0.696  19.942  4.00  1.00            
ATOM   2215   CB LEU A 298      -1.849  -0.111  20.816  4.00  1.00            
ATOM   2216   CG LEU A 298      -2.392  -0.488  22.209  4.00  1.00            
ATOM   2217  CD1 LEU A 298      -2.614   0.759  23.081  4.00  1.00            
ATOM   2218  CD2 LEU A 298      -3.636  -1.383  22.106  4.00  1.00            
ATOM   2219    C LEU A 298      -2.026   1.201  18.762  4.00  1.00            
ATOM   2220    O LEU A 298      -2.148   0.679  17.654  4.00  1.00            
ATOM   2221    N ALA A 299      -1.201   2.261  18.972  1.00  1.00            
ATOM   2222   CA ALA A 299      -0.358   2.822  17.936  1.00  1.00            
ATOM   2223   CB ALA A 299      -0.265   4.345  18.066  1.00  1.00            
ATOM   2224    C ALA A 299       1.029   2.296  18.159  1.00  1.00            
ATOM   2225    O ALA A 299       1.899   2.999  18.672  1.00  1.00            
ATOM   2226    N ILE A 300       1.257   1.031  17.770  4.00  1.00            
ATOM   2227   CA ILE A 300       2.546   0.399  17.793  4.00  1.00            
ATOM   2228   CB ILE A 300       2.858  -0.325  19.067  4.00  1.00            
ATOM   2229  CG1 ILE A 300       4.344  -0.722  19.100  4.00  1.00            
ATOM   2230  CG2 ILE A 300       1.896  -1.518  19.190  4.00  1.00            
ATOM   2231  CD1 ILE A 300       4.825  -1.191  20.471  4.00  1.00            
ATOM   2232    C ILE A 300       2.399  -0.629  16.743  4.00  1.00            
ATOM   2233    O ILE A 300       1.291  -1.095  16.486  4.00  1.00            
ATOM   2234    N HIS A 301       3.490  -1.023  16.082  4.00  1.00            
ATOM   2235   CA HIS A 301       3.207  -1.999  15.088  4.00  1.00            
ATOM   2236  ND1 HIS A 301       1.035  -2.815  12.676  4.00  1.00            
ATOM   2237   CG HIS A 301       2.332  -2.350  12.708  4.00  1.00            
ATOM   2238   CB HIS A 301       2.845  -1.373  13.727  4.00  1.00            
ATOM   2239  NE2 HIS A 301       2.093  -3.760  10.962  4.00  1.00            
ATOM   2240  CD2 HIS A 301       2.963  -2.937  11.655  4.00  1.00            
ATOM   2241  CE1 HIS A 301       0.948  -3.654  11.612  4.00  1.00            
ATOM   2242    C HIS A 301       4.407  -2.819  14.898  4.00  1.00            
ATOM   2243    O HIS A 301       5.504  -2.466  15.328  4.00  1.00            
ATOM   2244    N ALA A 302       4.215  -3.968  14.242  4.00  1.00            
ATOM   2245   CA ALA A 302       5.361  -4.771  14.059  4.00  1.00            
ATOM   2246   CB ALA A 302       5.105  -6.271  14.280  4.00  1.00            
ATOM   2247    C ALA A 302       5.817  -4.602  12.652  4.00  1.00            
ATOM   2248    O ALA A 302       5.070  -4.852  11.707  4.00  1.00            
ATOM   2249    N MET A 303       7.074  -4.152  12.486  1.00  1.00            
ATOM   2250   CA MET A 303       7.619  -4.009  11.176  1.00  1.00            
ATOM   2251   CB MET A 303       7.631  -2.573  10.630  1.00  1.00            
ATOM   2252   CG MET A 303       8.804  -1.720  11.114  1.00  1.00            
ATOM   2253   SD MET A 303       8.862  -0.071  10.350  1.00  1.00            
ATOM   2254   CE MET A 303       8.877  -0.714   8.651  1.00  1.00            
ATOM   2255    C MET A 303       9.028  -4.463  11.226  1.00  1.00            
ATOM   2256    O MET A 303       9.685  -4.405  12.264  1.00  1.00            
ATOM   2257    N ASP A 304       9.516  -4.967  10.083  1.00  1.00            
ATOM   2258   CA ASP A 304      10.870  -5.398  10.019  1.00  1.00            
ATOM   2259   CB ASP A 304      11.004  -6.912   9.765  1.00  1.00            
ATOM   2260   CG ASP A 304      12.467  -7.320   9.875  1.00  1.00            
ATOM   2261  OD1 ASP A 304      13.183  -6.739  10.734  1.00  1.00            
ATOM   2262  OD2 ASP A 304      12.890  -8.212   9.091  1.00  1.00            
ATOM   2263    C ASP A 304      11.469  -4.718   8.832  1.00  1.00            
ATOM   2264    O ASP A 304      11.216  -5.111   7.693  1.00  1.00            
ATOM   2265    N ILE A 305      12.274  -3.663   9.059  1.00  1.00            
ATOM   2266   CA ILE A 305      12.916  -3.031   7.950  1.00  1.00            
ATOM   2267   CB ILE A 305      13.139  -1.557   8.133  1.00  1.00            
ATOM   2268  CG1 ILE A 305      11.798  -0.815   8.252  1.00  1.00            
ATOM   2269  CG2 ILE A 305      14.011  -1.068   6.969  1.00  1.00            
ATOM   2270  CD1 ILE A 305      11.942   0.636   8.716  1.00  1.00            
ATOM   2271    C ILE A 305      14.266  -3.674   7.889  1.00  1.00            
ATOM   2272    O ILE A 305      14.996  -3.730   8.877  1.00  1.00            
ATOM   2273    N PRO A 306      14.571  -4.218   6.752  1.00  1.00            
ATOM   2274   CA PRO A 306      15.836  -4.872   6.558  1.00  1.00            
ATOM   2275   CD PRO A 306      13.536  -4.763   5.887  1.00  1.00            
ATOM   2276   CB PRO A 306      15.611  -5.909   5.453  1.00  1.00            
ATOM   2277   CG PRO A 306      14.305  -5.472   4.768  1.00  1.00            
ATOM   2278    C PRO A 306      16.905  -3.889   6.208  1.00  1.00            
ATOM   2279    O PRO A 306      16.618  -2.704   6.044  1.00  1.00            
ATOM   2280    N PRO A 307      18.109  -4.376   6.103  3.00  1.00            
ATOM   2281   CA PRO A 307      19.224  -3.535   5.766  3.00  1.00            
ATOM   2282   CD PRO A 307      18.515  -5.495   6.944  3.00  1.00            
ATOM   2283   CB PRO A 307      20.471  -4.361   6.065  3.00  1.00            
ATOM   2284   CG PRO A 307      20.018  -5.299   7.197  3.00  1.00            
ATOM   2285    C PRO A 307      19.126  -3.072   4.350  3.00  1.00            
ATOM   2286    O PRO A 307      18.312  -3.615   3.605  3.00  1.00            
ATOM   2287    N PRO A 308      19.895  -2.087   3.970  3.00  1.00            
ATOM   2288   CA PRO A 308      20.851  -1.467   4.843  3.00  1.00            
ATOM   2289   CD PRO A 308      20.259  -1.924   2.575  3.00  1.00            
ATOM   2290   CB PRO A 308      21.754  -0.607   3.949  3.00  1.00            
ATOM   2291   CG PRO A 308      21.072  -0.622   2.565  3.00  1.00            
ATOM   2292    C PRO A 308      20.238  -0.723   5.994  3.00  1.00            
ATOM   2293    O PRO A 308      20.939  -0.477   6.975  3.00  1.00            
ATOM   2294    N THR A 309      18.951  -0.343   5.903  3.00  1.00            
ATOM   2295   CA THR A 309      18.343   0.493   6.904  3.00  1.00            
ATOM   2296   CB THR A 309      16.922   0.822   6.546  3.00  1.00            
ATOM   2297  OG1 THR A 309      16.875   1.479   5.287  3.00  1.00            
ATOM   2298  CG2 THR A 309      16.319   1.723   7.635  3.00  1.00            
ATOM   2299    C THR A 309      18.296  -0.138   8.279  3.00  1.00            
ATOM   2300    O THR A 309      18.864   0.412   9.220  3.00  1.00            
ATOM   2301    N GLY A 310      17.651  -1.317   8.440  1.00  1.00            
ATOM   2302   CA GLY A 310      17.447  -1.850   9.771  1.00  1.00            
ATOM   2303    C GLY A 310      18.230  -3.105   9.992  1.00  1.00            
ATOM   2304    O GLY A 310      19.328  -3.251   9.457  1.00  1.00            
ATOM   2305    N PRO A 311      17.701  -4.047  10.763  1.00  1.00            
ATOM   2306   CA PRO A 311      16.402  -3.997  11.407  1.00  1.00            
ATOM   2307   CD PRO A 311      18.538  -5.095  11.327  1.00  1.00            
ATOM   2308   CB PRO A 311      16.278  -5.307  12.178  1.00  1.00            
ATOM   2309   CG PRO A 311      17.739  -5.654  12.517  1.00  1.00            
ATOM   2310    C PRO A 311      16.367  -2.826  12.328  1.00  1.00            
ATOM   2311    O PRO A 311      17.412  -2.479  12.877  1.00  1.00            
ATOM   2312    N THR A 312      15.192  -2.186  12.504  1.00  1.00            
ATOM   2313   CA THR A 312      15.221  -1.034  13.347  1.00  1.00            
ATOM   2314   CB THR A 312      15.682   0.192  12.601  1.00  1.00            
ATOM   2315  OG1 THR A 312      15.962   1.261  13.492  1.00  1.00            
ATOM   2316  CG2 THR A 312      14.594   0.594  11.592  1.00  1.00            
ATOM   2317    C THR A 312      13.879  -0.750  13.930  1.00  1.00            
ATOM   2318    O THR A 312      12.893  -1.435  13.663  1.00  1.00            
ATOM   2319    N TRP A 313      13.846   0.300  14.771  4.00  1.00            
ATOM   2320   CA TRP A 313      12.675   0.737  15.458  4.00  1.00            
ATOM   2321   CB TRP A 313      12.998   0.978  16.945  4.00  1.00            
ATOM   2322   CG TRP A 313      11.841   1.054  17.910  4.00  1.00            
ATOM   2323  CD2 TRP A 313      11.381  -0.088  18.648  4.00  1.00            
ATOM   2324  CD1 TRP A 313      11.078   2.109  18.312  4.00  1.00            
ATOM   2325  NE1 TRP A 313      10.167   1.693  19.257  4.00  1.00            
ATOM   2326  CE2 TRP A 313      10.345   0.342  19.473  4.00  1.00            
ATOM   2327  CE3 TRP A 313      11.795  -1.389  18.644  4.00  1.00            
ATOM   2328  CZ2 TRP A 313       9.703  -0.527  20.310  4.00  1.00            
ATOM   2329  CZ3 TRP A 313      11.143  -2.264  19.482  4.00  1.00            
ATOM   2330  CH2 TRP A 313      10.116  -1.842  20.301  4.00  1.00            
ATOM   2331    C TRP A 313      12.339   2.051  14.838  4.00  1.00            
ATOM   2332    O TRP A 313      13.177   2.942  14.706  4.00  1.00            
ATOM   2333    N ALA A 314      11.074   2.163  14.425  4.00  1.00            
ATOM   2334   CA ALA A 314      10.568   3.214  13.604  4.00  1.00            
ATOM   2335   CB ALA A 314       9.195   2.852  13.011  4.00  1.00            
ATOM   2336    C ALA A 314      10.427   4.624  14.115  4.00  1.00            
ATOM   2337    O ALA A 314      10.721   5.543  13.355  4.00  1.00            
ATOM   2338    N LEU A 315       9.950   4.870  15.353  4.00  1.00            
ATOM   2339   CA LEU A 315       9.718   6.234  15.792  4.00  1.00            
ATOM   2340   CB LEU A 315      11.003   7.016  16.127  4.00  1.00            
ATOM   2341   CG LEU A 315      11.781   6.463  17.338  4.00  1.00            
ATOM   2342  CD1 LEU A 315      12.363   5.069  17.051  4.00  1.00            
ATOM   2343  CD2 LEU A 315      12.837   7.466  17.827  4.00  1.00            
ATOM   2344    C LEU A 315       8.934   7.038  14.788  4.00  1.00            
ATOM   2345    O LEU A 315       9.506   7.859  14.073  4.00  1.00            
ATOM   2346    N GLY A 316       7.604   6.809  14.695  1.00  1.00            
ATOM   2347   CA GLY A 316       6.774   7.511  13.744  1.00  1.00            
ATOM   2348    C GLY A 316       6.016   8.642  14.389  1.00  1.00            
ATOM   2349    O GLY A 316       6.538   9.336  15.250  1.00  1.00            
ATOM   2350    N ALA A 317       4.755   8.855  13.939  2.00  1.00            
ATOM   2351   CA ALA A 317       3.821   9.888  14.341  2.00  1.00            
ATOM   2352   CB ALA A 317       2.521   9.866  13.515  2.00  1.00            
ATOM   2353    C ALA A 317       3.447   9.712  15.794  2.00  1.00            
ATOM   2354    O ALA A 317       3.121  10.695  16.456  2.00  1.00            
ATOM   2355    N THR A 318       3.446   8.479  16.352  2.00  1.00            
ATOM   2356   CA THR A 318       3.080   8.333  17.747  2.00  1.00            
ATOM   2357   CB THR A 318       3.161   6.905  18.218  2.00  1.00            
ATOM   2358  OG1 THR A 318       2.766   6.815  19.578  2.00  1.00            
ATOM   2359  CG2 THR A 318       4.593   6.371  18.033  2.00  1.00            
ATOM   2360    C THR A 318       3.997   9.184  18.585  2.00  1.00            
ATOM   2361    O THR A 318       3.519   9.986  19.386  2.00  1.00            
ATOM   2362    N PHE A 319       5.337   9.060  18.425  2.00  1.00            
ATOM   2363   CA PHE A 319       6.199   9.986  19.112  2.00  1.00            
ATOM   2364   CB PHE A 319       7.696   9.578  19.280  2.00  1.00            
ATOM   2365   CG PHE A 319       8.574  10.066  18.160  2.00  1.00            
ATOM   2366  CD1 PHE A 319       8.669   9.422  16.950  2.00  1.00            
ATOM   2367  CD2 PHE A 319       9.343  11.198  18.340  2.00  1.00            
ATOM   2368  CE1 PHE A 319       9.482   9.910  15.950  2.00  1.00            
ATOM   2369  CE2 PHE A 319      10.157  11.694  17.352  2.00  1.00            
ATOM   2370   CZ PHE A 319      10.228  11.049  16.143  2.00  1.00            
ATOM   2371    C PHE A 319       6.153  11.053  18.094  2.00  1.00            
ATOM   2372    O PHE A 319       5.577  10.813  17.051  2.00  1.00            
ATOM   2373    N ILE A 320       6.735  12.228  18.311  2.00  1.00            
ATOM   2374   CA ILE A 320       6.473  13.327  17.433  2.00  1.00            
ATOM   2375   CB ILE A 320       7.161  13.388  16.083  2.00  1.00            
ATOM   2376  CG1 ILE A 320       7.009  14.825  15.558  2.00  1.00            
ATOM   2377  CG2 ILE A 320       6.589  12.373  15.083  2.00  1.00            
ATOM   2378  CD1 ILE A 320       7.680  15.887  16.430  2.00  1.00            
ATOM   2379    C ILE A 320       5.010  13.462  17.352  2.00  1.00            
ATOM   2380    O ILE A 320       4.304  12.934  16.496  2.00  1.00            
ATOM   2381    N ARG A 321       4.573  14.276  18.303  3.00  1.00            
ATOM   2382   CA ARG A 321       3.238  14.500  18.689  3.00  1.00            
ATOM   2383   CB ARG A 321       2.459  13.194  18.922  3.00  1.00            
ATOM   2384   CG ARG A 321       0.947  13.380  19.064  3.00  1.00            
ATOM   2385   CD ARG A 321       0.211  12.111  19.499  3.00  1.00            
ATOM   2386   NE ARG A 321       0.513  11.048  18.500  3.00  1.00            
ATOM   2387   CZ ARG A 321      -0.152   9.857  18.551  3.00  1.00            
ATOM   2388  NH1 ARG A 321      -1.128   9.660  19.486  3.00  1.00            
ATOM   2389  NH2 ARG A 321       0.159   8.863  17.670  3.00  1.00            
ATOM   2390    C ARG A 321       3.572  15.069  20.034  3.00  1.00            
ATOM   2391    O ARG A 321       3.396  16.257  20.303  3.00  1.00            
ATOM   2392    N LYS A 322       4.095  14.176  20.908  3.00  1.00            
ATOM   2393   CA LYS A 322       4.615  14.500  22.209  3.00  1.00            
ATOM   2394   CB LYS A 322       5.029  13.257  23.007  3.00  1.00            
ATOM   2395   CG LYS A 322       5.341  13.562  24.471  3.00  1.00            
ATOM   2396   CD LYS A 322       5.435  12.313  25.348  3.00  1.00            
ATOM   2397   CE LYS A 322       5.496  12.636  26.839  3.00  1.00            
ATOM   2398   NZ LYS A 322       4.161  13.069  27.308  3.00  1.00            
ATOM   2399    C LYS A 322       5.841  15.339  22.045  3.00  1.00            
ATOM   2400    O LYS A 322       5.998  16.378  22.684  3.00  1.00            
ATOM   2401    N PHE A 323       6.736  14.893  21.145  4.00  1.00            
ATOM   2402   CA PHE A 323       7.984  15.543  20.870  4.00  1.00            
ATOM   2403   CB PHE A 323       8.950  14.725  19.985  4.00  1.00            
ATOM   2404   CG PHE A 323       9.557  13.522  20.612  4.00  1.00            
ATOM   2405  CD1 PHE A 323       8.802  12.430  20.961  4.00  1.00            
ATOM   2406  CD2 PHE A 323      10.921  13.465  20.777  4.00  1.00            
ATOM   2407  CE1 PHE A 323       9.410  11.327  21.514  4.00  1.00            
ATOM   2408  CE2 PHE A 323      11.529  12.366  21.331  4.00  1.00            
ATOM   2409   CZ PHE A 323      10.768  11.290  21.708  4.00  1.00            
ATOM   2410    C PHE A 323       7.696  16.666  19.922  4.00  1.00            
ATOM   2411    O PHE A 323       6.624  16.749  19.326  4.00  1.00            
ATOM   2412    N TYR A 324       8.681  17.577  19.812  4.00  1.00            
ATOM   2413   CA TYR A 324       8.772  18.615  18.827  4.00  1.00            
ATOM   2414   CB TYR A 324       8.957  20.004  19.478  4.00  1.00            
ATOM   2415   CG TYR A 324       9.053  21.093  18.462  4.00  1.00            
ATOM   2416  CD1 TYR A 324       7.913  21.674  17.955  4.00  1.00            
ATOM   2417  CD2 TYR A 324      10.275  21.555  18.027  4.00  1.00            
ATOM   2418  CE1 TYR A 324       7.987  22.688  17.028  4.00  1.00            
ATOM   2419  CE2 TYR A 324      10.357  22.568  17.099  4.00  1.00            
ATOM   2420   CZ TYR A 324       9.212  23.137  16.597  4.00  1.00            
ATOM   2421   OH TYR A 324       9.291  24.178  15.646  4.00  1.00            
ATOM   2422    C TYR A 324      10.064  18.232  18.189  4.00  1.00            
ATOM   2423    O TYR A 324      11.110  18.281  18.835  4.00  1.00            
ATOM   2424    N THR A 325      10.050  17.830  16.909  4.00  1.00            
ATOM   2425   CA THR A 325      11.281  17.296  16.416  4.00  1.00            
ATOM   2426   CB THR A 325      11.124  15.977  15.718  4.00  1.00            
ATOM   2427  OG1 THR A 325      10.320  16.123  14.556  4.00  1.00            
ATOM   2428  CG2 THR A 325      10.477  14.982  16.698  4.00  1.00            
ATOM   2429    C THR A 325      11.895  18.240  15.451  4.00  1.00            
ATOM   2430    O THR A 325      11.201  18.956  14.735  4.00  1.00            
ATOM   2431    N GLU A 326      13.241  18.292  15.450  4.00  1.00            
ATOM   2432   CA GLU A 326      13.876  19.126  14.484  4.00  1.00            
ATOM   2433   CB GLU A 326      14.577  20.392  15.030  4.00  1.00            
ATOM   2434   CG GLU A 326      15.946  20.155  15.685  4.00  1.00            
ATOM   2435   CD GLU A 326      15.866  20.352  17.194  4.00  1.00            
ATOM   2436  OE1 GLU A 326      14.814  20.845  17.682  4.00  1.00            
ATOM   2437  OE2 GLU A 326      16.873  20.025  17.878  4.00  1.00            
ATOM   2438    C GLU A 326      14.961  18.319  13.829  4.00  1.00            
ATOM   2439    O GLU A 326      15.615  17.510  14.486  4.00  1.00            
ATOM   2440    N PHE A 327      15.169  18.499  12.503  4.00  1.00            
ATOM   2441   CA PHE A 327      16.247  17.817  11.832  4.00  1.00            
ATOM   2442   CB PHE A 327      15.862  17.160  10.498  4.00  1.00            
ATOM   2443   CG PHE A 327      17.140  16.651   9.934  4.00  1.00            
ATOM   2444  CD1 PHE A 327      17.809  15.615  10.539  4.00  1.00            
ATOM   2445  CD2 PHE A 327      17.666  17.209   8.792  4.00  1.00            
ATOM   2446  CE1 PHE A 327      18.989  15.143  10.020  4.00  1.00            
ATOM   2447  CE2 PHE A 327      18.846  16.743   8.267  4.00  1.00            
ATOM   2448   CZ PHE A 327      19.509  15.710   8.883  4.00  1.00            
ATOM   2449    C PHE A 327      17.290  18.846  11.563  4.00  1.00            
ATOM   2450    O PHE A 327      17.027  19.863  10.921  4.00  1.00            
ATOM   2451    N ASP A 328      18.511  18.609  12.075  4.00  1.00            
ATOM   2452   CA ASP A 328      19.567  19.554  11.877  4.00  1.00            
ATOM   2453   CB ASP A 328      20.377  19.854  13.150  4.00  1.00            
ATOM   2454   CG ASP A 328      19.497  20.608  14.134  4.00  1.00            
ATOM   2455  OD1 ASP A 328      18.426  21.115  13.708  4.00  1.00            
ATOM   2456  OD2 ASP A 328      19.889  20.684  15.330  4.00  1.00            
ATOM   2457    C ASP A 328      20.537  18.937  10.928  4.00  1.00            
ATOM   2458    O ASP A 328      21.300  18.046  11.293  4.00  1.00            
ATOM   2459    N ARG A 329      20.492  19.376   9.662  3.00  1.00            
ATOM   2460   CA ARG A 329      21.359  18.858   8.651  3.00  1.00            
ATOM   2461   CB ARG A 329      20.913  19.256   7.234  3.00  1.00            
ATOM   2462   CG ARG A 329      21.904  18.816   6.156  3.00  1.00            
ATOM   2463   CD ARG A 329      22.989  19.861   5.892  3.00  1.00            
ATOM   2464   NE ARG A 329      23.984  19.268   4.957  3.00  1.00            
ATOM   2465   CZ ARG A 329      25.030  20.025   4.516  3.00  1.00            
ATOM   2466  NH1 ARG A 329      25.135  21.330   4.902  3.00  1.00            
ATOM   2467  NH2 ARG A 329      25.971  19.481   3.690  3.00  1.00            
ATOM   2468    C ARG A 329      22.791  19.297   8.782  3.00  1.00            
ATOM   2469    O ARG A 329      23.681  18.472   8.579  3.00  1.00            
ATOM   2470    N ARG A 330      23.058  20.586   9.122  3.00  1.00            
ATOM   2471   CA ARG A 330      24.419  21.080   9.088  3.00  1.00            
ATOM   2472   CB ARG A 330      24.585  22.517   9.612  3.00  1.00            
ATOM   2473   CG ARG A 330      23.970  23.605   8.730  3.00  1.00            
ATOM   2474   CD ARG A 330      24.506  25.001   9.062  3.00  1.00            
ATOM   2475   NE ARG A 330      24.179  25.278  10.490  3.00  1.00            
ATOM   2476   CZ ARG A 330      25.073  25.929  11.292  3.00  1.00            
ATOM   2477  NH1 ARG A 330      26.298  26.288  10.809  3.00  1.00            
ATOM   2478  NH2 ARG A 330      24.734  26.223  12.581  3.00  1.00            
ATOM   2479    C ARG A 330      25.237  20.213   9.981  3.00  1.00            
ATOM   2480    O ARG A 330      26.237  19.636   9.558  3.00  1.00            
ATOM   2481    N ASN A 331      24.809  20.071  11.242  3.00  1.00            
ATOM   2482   CA ASN A 331      25.455  19.095  12.057  3.00  1.00            
ATOM   2483   CB ASN A 331      25.747  19.552  13.496  3.00  1.00            
ATOM   2484   CG ASN A 331      26.938  20.499  13.452  3.00  1.00            
ATOM   2485  OD1 ASN A 331      27.858  20.320  12.656  3.00  1.00            
ATOM   2486  ND2 ASN A 331      26.926  21.534  14.333  3.00  1.00            
ATOM   2487    C ASN A 331      24.425  18.019  12.118  3.00  1.00            
ATOM   2488    O ASN A 331      23.379  18.210  12.733  3.00  1.00            
ATOM   2489    N ASN A 332      24.687  16.857  11.484  3.00  1.00            
ATOM   2490   CA ASN A 332      23.659  15.859  11.389  3.00  1.00            
ATOM   2491   CB ASN A 332      24.095  14.618  10.592  3.00  1.00            
ATOM   2492   CG ASN A 332      24.289  15.053   9.141  3.00  1.00            
ATOM   2493  OD1 ASN A 332      23.329  15.332   8.424  3.00  1.00            
ATOM   2494  ND2 ASN A 332      25.574  15.120   8.698  3.00  1.00            
ATOM   2495    C ASN A 332      23.262  15.467  12.767  3.00  1.00            
ATOM   2496    O ASN A 332      23.973  14.744  13.462  3.00  1.00            
ATOM   2497    N ARG A 333      22.090  15.978  13.192  4.00  1.00            
ATOM   2498   CA ARG A 333      21.564  15.689  14.487  4.00  1.00            
ATOM   2499   CB ARG A 333      21.945  16.700  15.584  4.00  1.00            
ATOM   2500   CG ARG A 333      23.385  16.644  16.092  4.00  1.00            
ATOM   2501   CD ARG A 333      23.637  17.681  17.190  4.00  1.00            
ATOM   2502   NE ARG A 333      25.021  17.507  17.710  4.00  1.00            
ATOM   2503   CZ ARG A 333      25.453  18.303  18.732  4.00  1.00            
ATOM   2504  NH1 ARG A 333      24.618  19.247  19.256  4.00  1.00            
ATOM   2505  NH2 ARG A 333      26.718  18.161  19.224  4.00  1.00            
ATOM   2506    C ARG A 333      20.078  15.785  14.400  4.00  1.00            
ATOM   2507    O ARG A 333      19.533  16.418  13.496  4.00  1.00            
ATOM   2508    N ILE A 334      19.377  15.121  15.339  4.00  1.00            
ATOM   2509   CA ILE A 334      17.952  15.242  15.409  4.00  1.00            
ATOM   2510   CB ILE A 334      17.243  13.957  15.094  4.00  1.00            
ATOM   2511  CG1 ILE A 334      17.590  13.526  13.657  4.00  1.00            
ATOM   2512  CG2 ILE A 334      15.735  14.163  15.317  4.00  1.00            
ATOM   2513  CD1 ILE A 334      17.205  12.083  13.339  4.00  1.00            
ATOM   2514    C ILE A 334      17.665  15.635  16.822  4.00  1.00            
ATOM   2515    O ILE A 334      18.090  14.959  17.758  4.00  1.00            
ATOM   2516    N GLY A 335      16.950  16.760  17.013  4.00  1.00            
ATOM   2517   CA GLY A 335      16.726  17.244  18.345  4.00  1.00            
ATOM   2518    C GLY A 335      15.460  16.701  18.897  4.00  1.00            
ATOM   2519    O GLY A 335      14.690  16.015  18.225  4.00  1.00            
ATOM   2520    N PHE A 336      15.237  17.032  20.179  4.00  1.00            
ATOM   2521   CA PHE A 336      14.081  16.654  20.923  4.00  1.00            
ATOM   2522   CB PHE A 336      14.403  15.572  21.970  4.00  1.00            
ATOM   2523   CG PHE A 336      13.385  15.624  23.059  4.00  1.00            
ATOM   2524  CD1 PHE A 336      12.135  15.073  22.915  4.00  1.00            
ATOM   2525  CD2 PHE A 336      13.704  16.231  24.253  4.00  1.00            
ATOM   2526  CE1 PHE A 336      11.218  15.134  23.937  4.00  1.00            
ATOM   2527  CE2 PHE A 336      12.794  16.297  25.281  4.00  1.00            
ATOM   2528   CZ PHE A 336      11.546  15.747  25.122  4.00  1.00            
ATOM   2529    C PHE A 336      13.622  17.862  21.670  4.00  1.00            
ATOM   2530    O PHE A 336      14.429  18.639  22.177  4.00  1.00            
ATOM   2531    N ALA A 337      12.294  18.056  21.729  4.00  1.00            
ATOM   2532   CA ALA A 337      11.717  19.123  22.489  4.00  1.00            
ATOM   2533   CB ALA A 337      11.539  20.428  21.698  4.00  1.00            
ATOM   2534    C ALA A 337      10.363  18.636  22.858  4.00  1.00            
ATOM   2535    O ALA A 337       9.793  17.796  22.165  4.00  1.00            
ATOM   2536    N LEU A 338       9.815  19.104  23.989  4.00  1.00            
ATOM   2537   CA LEU A 338       8.482  18.679  24.270  4.00  1.00            
ATOM   2538   CB LEU A 338       8.081  18.799  25.749  4.00  1.00            
ATOM   2539   CG LEU A 338       8.862  17.839  26.663  4.00  1.00            
ATOM   2540  CD1 LEU A 338      10.366  18.151  26.634  4.00  1.00            
ATOM   2541  CD2 LEU A 338       8.274  17.820  28.083  4.00  1.00            
ATOM   2542    C LEU A 338       7.606  19.576  23.471  4.00  1.00            
ATOM   2543    O LEU A 338       7.929  20.743  23.259  4.00  1.00            
ATOM   2544    N ALA A 339       6.466  19.052  22.992  4.00  1.00            
ATOM   2545   CA ALA A 339       5.653  19.883  22.161  4.00  1.00            
ATOM   2546   CB ALA A 339       5.035  19.141  20.963  4.00  1.00            
ATOM   2547    C ALA A 339       4.530  20.425  22.969  4.00  1.00            
ATOM   2548    O ALA A 339       3.985  19.754  23.845  4.00  1.00            
ATOM   2549    N ARG A 340       4.184  21.696  22.697  1.00  1.00            
ATOM   2550   CA ARG A 340       3.072  22.309  23.346  1.00  1.00            
ATOM   2551   CB ARG A 340       3.044  23.840  23.208  1.00  1.00            
ATOM   2552   CG ARG A 340       1.964  24.519  24.051  1.00  1.00            
ATOM   2553   CD ARG A 340       1.776  25.992  23.688  1.00  1.00            
ATOM   2554   NE ARG A 340       3.129  26.616  23.697  1.00  1.00            
ATOM   2555   CZ ARG A 340       3.384  27.710  24.471  1.00  1.00            
ATOM   2556  NH1 ARG A 340       2.398  28.242  25.251  1.00  1.00            
ATOM   2557  NH2 ARG A 340       4.625  28.277  24.458  1.00  1.00            
ATOM   2558    C ARG A 340       1.871  21.776  22.635  1.00  1.00            
ATOM   2559    O ARG A 340       1.979  21.315  21.499  1.00  1.00            
ATOM   2560    N HIS A 341       0.701  21.783  23.303  1.00  1.00            
ATOM   2561   CA HIS A 341      -0.508  21.319  22.686  1.00  1.00            
ATOM   2562  ND1 HIS A 341      -4.271  21.182  23.520  1.00  1.00            
ATOM   2563   CG HIS A 341      -3.048  21.160  22.885  1.00  1.00            
ATOM   2564   CB HIS A 341      -1.769  21.637  23.514  1.00  1.00            
ATOM   2565  NE2 HIS A 341      -4.631  20.369  21.483  1.00  1.00            
ATOM   2566  CD2 HIS A 341      -3.288  20.660  21.642  1.00  1.00            
ATOM   2567  CE1 HIS A 341      -5.181  20.699  22.637  1.00  1.00            
ATOM   2568    C HIS A 341      -0.655  22.043  21.354  1.00  1.00            
ATOM   2569    O HIS A 341      -0.918  21.349  20.336  1.00  1.00            
ATOM   2570  OXT HIS A 341      -0.512  23.294  21.334  1.00  1.00            
ATOM   2571    N PRO C   1      -1.916  -0.382  10.668  4.00  0.00            
ATOM   2572   CA PRO C   1      -2.145   0.722   9.698  4.00  0.00            
ATOM   2573   CD PRO C   1      -1.859   0.190  12.057  4.00  0.00            
ATOM   2574   CB PRO C   1      -2.679   1.886  10.523  4.00  0.00            
ATOM   2575   CG PRO C   1      -1.982   1.711  11.877  4.00  0.00            
ATOM   2576    C PRO C   1      -0.814   1.051   9.133  4.00  0.00            
ATOM   2577    O PRO C   1       0.172   0.954   9.861  4.00  0.00            
ATOM   2578    N TYR C   2      -0.745   1.418   7.842  4.00  0.00            
ATOM   2579   CA TYR C   2       0.548   1.774   7.357  4.00  0.00            
ATOM   2580   CB TYR C   2       1.212   0.618   6.601  4.00  0.00            
ATOM   2581   CG TYR C   2       2.680   0.819   6.693  4.00  0.00            
ATOM   2582  CD1 TYR C   2       3.356   1.568   5.764  4.00  0.00            
ATOM   2583  CD2 TYR C   2       3.379   0.256   7.737  4.00  0.00            
ATOM   2584  CE1 TYR C   2       4.716   1.742   5.864  4.00  0.00            
ATOM   2585  CE2 TYR C   2       4.737   0.425   7.844  4.00  0.00            
ATOM   2586   CZ TYR C   2       5.408   1.169   6.904  4.00  0.00            
ATOM   2587   OH TYR C   2       6.803   1.347   7.009  4.00  0.00            
ATOM   2588    C TYR C   2       0.337   2.921   6.404  4.00  0.00            
ATOM   2589    O TYR C   2      -0.592   2.908   5.597  4.00  0.00            
ATOM   2590    N ILE C   3       1.198   3.955   6.493  4.00  0.00            
ATOM   2591   CA ILE C   3       1.218   5.102   5.620  4.00  0.00            
ATOM   2592   CB ILE C   3       1.152   6.411   6.353  4.00  0.00            
ATOM   2593  CG1 ILE C   3      -0.164   6.516   7.149  4.00  0.00            
ATOM   2594  CG2 ILE C   3       1.317   7.536   5.320  4.00  0.00            
ATOM   2595  CD1 ILE C   3      -0.266   5.536   8.318  4.00  0.00            
ATOM   2596    C ILE C   3       2.592   4.943   5.031  4.00  0.00            
ATOM   2597    O ILE C   3       3.445   4.302   5.641  4.00  0.00            
ATOM   2598    N LEU C   4       2.863   5.507   3.844  4.00  0.00            
ATOM   2599   CA LEU C   4       4.038   5.094   3.124  4.00  0.00            
ATOM   2600   CB LEU C   4       4.035   5.486   1.634  4.00  0.00            
ATOM   2601   CG LEU C   4       3.029   4.675   0.798  4.00  0.00            
ATOM   2602  CD1 LEU C   4       3.125   5.032  -0.693  4.00  0.00            
ATOM   2603  CD2 LEU C   4       3.182   3.167   1.060  4.00  0.00            
ATOM   2604    C LEU C   4       5.387   5.433   3.656  4.00  0.00            
ATOM   2605    O LEU C   4       5.629   6.462   4.285  4.00  0.00            
ATOM   2606    N LYS C   5       6.290   4.458   3.397  4.00  0.00            
ATOM   2607   CA LYS C   5       7.714   4.503   3.544  4.00  0.00            
ATOM   2608   CB LYS C   5       8.283   3.784   4.775  4.00  0.00            
ATOM   2609   CG LYS C   5       9.810   3.893   4.832  4.00  0.00            
ATOM   2610   CD LYS C   5      10.417   3.490   6.176  4.00  0.00            
ATOM   2611   CE LYS C   5      11.943   3.618   6.221  4.00  0.00            
ATOM   2612   NZ LYS C   5      12.331   5.047   6.267  4.00  0.00            
ATOM   2613    C LYS C   5       8.211   3.754   2.362  4.00  0.00            
ATOM   2614    O LYS C   5       8.022   2.545   2.237  4.00  0.00            
ATOM   2615    N ARG C   6       8.853   4.487   1.453  4.00  0.00            
ATOM   2616   CA ARG C   6       9.254   3.969   0.189  4.00  0.00            
ATOM   2617   CB ARG C   6       9.857   5.096  -0.667  4.00  0.00            
ATOM   2618   CG ARG C   6      10.650   4.614  -1.881  4.00  0.00            
ATOM   2619   CD ARG C   6      11.637   5.663  -2.405  4.00  0.00            
ATOM   2620   NE ARG C   6      12.388   6.195  -1.231  4.00  0.00            
ATOM   2621   CZ ARG C   6      13.750   6.099  -1.160  4.00  0.00            
ATOM   2622  NH1 ARG C   6      14.447   5.436  -2.127  4.00  0.00            
ATOM   2623  NH2 ARG C   6      14.417   6.676  -0.118  4.00  0.00            
ATOM   2624    C ARG C   6      10.300   2.898   0.225  4.00  0.00            
ATOM   2625    O ARG C   6      10.105   1.825  -0.344  4.00  0.00            
ATOM   2626    N GLY C   7      11.424   3.138   0.920  4.00  0.00            
ATOM   2627   CA GLY C   7      12.549   2.265   0.729  4.00  0.00            
ATOM   2628    C GLY C   7      12.457   1.025   1.535  4.00  0.00            
ATOM   2629    O GLY C   7      11.552   0.833   2.346  4.00  0.00            
ATOM   2630    N SER C   8      13.446   0.144   1.295  4.00  0.00            
ATOM   2631   CA SER C   8      13.566  -1.095   1.989  4.00  0.00            
ATOM   2632   CB SER C   8      14.676  -2.000   1.432  4.00  0.00            
ATOM   2633   OG SER C   8      14.742  -3.202   2.185  4.00  0.00            
ATOM   2634    C SER C   8      13.945  -0.749   3.420  4.00  0.00            
ATOM   2635    O SER C   8      14.144  -1.694   4.229  4.00  0.00            
ATOM   2636  OXT SER C   8      14.046   0.471   3.721  4.00  0.00            
END
