# Supplementary material for: Integrative modeling of diverse protein-peptide systems using CABS-dock
Source: PLoS Comput Biol. 2023 Jul 5;19(7):e1011275. doi: 10.1371/journal.pcbi.1011275 (PMC10351741; doi:10.1371/journal.pcbi.1011275)
Supplement: S1 File — Files in pdb format containing atomic coordinates of the structures obtained in this study: the highest-scored amyloid models and 10 examples of the docked peptide for each enzyme-substrate complex. (ZIP) [file pcbi.1011275.s006.zip › 7_renin_PYILKRGS/346.pdb]

CRYST1    0.000    0.000    0.000   0.00   0.00   0.00 P 1           1
ATOM      1    N GLY A   4      20.046  33.275   2.491  1.00  1.00            
ATOM      2   CA GLY A   4      19.573  34.462   3.241  1.00  1.00            
ATOM      3    C GLY A   4      18.856  34.070   4.482  1.00  1.00            
ATOM      4    O GLY A   4      19.108  33.005   5.045  1.00  1.00            
ATOM      5    N ASN A   5      17.949  34.940   4.963  1.00  1.00            
ATOM      6   CA ASN A   5      17.226  34.526   6.120  1.00  1.00            
ATOM      7   CB ASN A   5      17.340  35.482   7.327  1.00  1.00            
ATOM      8   CG ASN A   5      16.797  36.848   6.956  1.00  1.00            
ATOM      9  OD1 ASN A   5      15.806  37.308   7.519  1.00  1.00            
ATOM     10  ND2 ASN A   5      17.469  37.525   5.988  1.00  1.00            
ATOM     11    C ASN A   5      15.794  34.321   5.737  1.00  1.00            
ATOM     12    O ASN A   5      15.020  35.268   5.600  1.00  1.00            
ATOM     13    N THR A   6      15.416  33.047   5.520  4.00  1.00            
ATOM     14   CA THR A   6      14.052  32.739   5.209  4.00  1.00            
ATOM     15   CB THR A   6      13.797  32.379   3.773  4.00  1.00            
ATOM     16  OG1 THR A   6      14.152  33.452   2.913  4.00  1.00            
ATOM     17  CG2 THR A   6      12.303  32.041   3.624  4.00  1.00            
ATOM     18    C THR A   6      13.687  31.534   5.986  4.00  1.00            
ATOM     19    O THR A   6      14.432  30.556   6.036  4.00  1.00            
ATOM     20    N THR A   7      12.520  31.587   6.636  1.00  1.00            
ATOM     21   CA THR A   7      12.030  30.438   7.320  1.00  1.00            
ATOM     22   CB THR A   7      11.837  30.665   8.790  1.00  1.00            
ATOM     23  OG1 THR A   7      13.076  30.967   9.414  1.00  1.00            
ATOM     24  CG2 THR A   7      11.188  29.417   9.411  1.00  1.00            
ATOM     25    C THR A   7      10.654  30.227   6.762  1.00  1.00            
ATOM     26    O THR A   7       9.781  31.078   6.923  1.00  1.00            
ATOM     27    N SER A   8      10.418  29.085   6.091  4.00  1.00            
ATOM     28   CA SER A   8       9.132  28.840   5.504  4.00  1.00            
ATOM     29   CB SER A   8       9.162  27.846   4.331  4.00  1.00            
ATOM     30   OG SER A   8       9.534  26.554   4.792  4.00  1.00            
ATOM     31    C SER A   8       8.237  28.261   6.565  4.00  1.00            
ATOM     32    O SER A   8       8.676  28.001   7.685  4.00  1.00            
ATOM     33    N SER A   9       6.931  28.100   6.256  4.00  1.00            
ATOM     34   CA SER A   9       6.030  27.486   7.194  4.00  1.00            
ATOM     35   CB SER A   9       5.215  28.492   8.025  4.00  1.00            
ATOM     36   OG SER A   9       4.359  27.791   8.914  4.00  1.00            
ATOM     37    C SER A   9       5.052  26.678   6.403  4.00  1.00            
ATOM     38    O SER A   9       4.556  27.126   5.370  4.00  1.00            
ATOM     39    N VAL A  10       4.758  25.449   6.868  4.00  1.00            
ATOM     40   CA VAL A  10       3.805  24.614   6.203  4.00  1.00            
ATOM     41   CB VAL A  10       4.427  23.390   5.601  4.00  1.00            
ATOM     42  CG1 VAL A  10       3.327  22.559   4.921  4.00  1.00            
ATOM     43  CG2 VAL A  10       5.550  23.829   4.647  4.00  1.00            
ATOM     44    C VAL A  10       2.863  24.162   7.275  4.00  1.00            
ATOM     45    O VAL A  10       3.291  23.848   8.384  4.00  1.00            
ATOM     46    N ILE A  11       1.549  24.124   6.983  4.00  1.00            
ATOM     47   CA ILE A  11       0.604  23.699   7.980  4.00  1.00            
ATOM     48   CB ILE A  11      -0.476  24.706   8.266  4.00  1.00            
ATOM     49  CG1 ILE A  11      -1.249  24.326   9.541  4.00  1.00            
ATOM     50  CG2 ILE A  11      -1.356  24.836   7.013  4.00  1.00            
ATOM     51  CD1 ILE A  11      -2.114  25.461  10.094  4.00  1.00            
ATOM     52    C ILE A  11      -0.045  22.458   7.461  4.00  1.00            
ATOM     53    O ILE A  11      -0.387  22.378   6.282  4.00  1.00            
ATOM     54    N LEU A  12      -0.221  21.435   8.322  4.00  1.00            
ATOM     55   CA LEU A  12      -0.736  20.221   7.772  4.00  1.00            
ATOM     56   CB LEU A  12       0.354  19.149   7.604  4.00  1.00            
ATOM     57   CG LEU A  12       1.501  19.658   6.699  4.00  1.00            
ATOM     58  CD1 LEU A  12       2.367  20.697   7.434  4.00  1.00            
ATOM     59  CD2 LEU A  12       2.308  18.516   6.061  4.00  1.00            
ATOM     60    C LEU A  12      -1.895  19.685   8.545  4.00  1.00            
ATOM     61    O LEU A  12      -2.290  20.226   9.577  4.00  1.00            
ATOM     62    N THR A  13      -2.486  18.592   8.010  4.00  1.00            
ATOM     63   CA THR A  13      -3.663  17.999   8.572  4.00  1.00            
ATOM     64   CB THR A  13      -4.759  17.796   7.565  4.00  1.00            
ATOM     65  OG1 THR A  13      -4.323  16.922   6.532  4.00  1.00            
ATOM     66  CG2 THR A  13      -5.134  19.163   6.970  4.00  1.00            
ATOM     67    C THR A  13      -3.344  16.644   9.132  4.00  1.00            
ATOM     68    O THR A  13      -2.522  15.906   8.591  4.00  1.00            
ATOM     69    N ASN A  14      -3.994  16.311  10.269  4.00  1.00            
ATOM     70   CA ASN A  14      -3.826  15.070  10.975  4.00  1.00            
ATOM     71   CB ASN A  14      -4.478  15.085  12.373  4.00  1.00            
ATOM     72   CG ASN A  14      -3.621  15.948  13.294  4.00  1.00            
ATOM     73  OD1 ASN A  14      -2.448  15.658  13.517  4.00  1.00            
ATOM     74  ND2 ASN A  14      -4.215  17.043  13.844  4.00  1.00            
ATOM     75    C ASN A  14      -4.397  13.895  10.221  4.00  1.00            
ATOM     76    O ASN A  14      -3.742  12.862  10.111  4.00  1.00            
ATOM     77    N TYR A  15      -5.617  14.020   9.657  4.00  1.00            
ATOM     78   CA TYR A  15      -6.306  12.929   9.004  4.00  1.00            
ATOM     79   CB TYR A  15      -5.918  12.585   7.552  4.00  1.00            
ATOM     80   CG TYR A  15      -6.882  11.495   7.196  4.00  1.00            
ATOM     81  CD1 TYR A  15      -8.189  11.820   6.914  4.00  1.00            
ATOM     82  CD2 TYR A  15      -6.516  10.165   7.132  4.00  1.00            
ATOM     83  CE1 TYR A  15      -9.109  10.850   6.593  4.00  1.00            
ATOM     84  CE2 TYR A  15      -7.430   9.187   6.812  4.00  1.00            
ATOM     85   CZ TYR A  15      -8.732   9.530   6.544  4.00  1.00            
ATOM     86   OH TYR A  15      -9.670   8.529   6.221  4.00  1.00            
ATOM     87    C TYR A  15      -6.178  11.671   9.781  4.00  1.00            
ATOM     88    O TYR A  15      -5.309  10.849   9.496  4.00  1.00            
ATOM     89    N MET A  16      -6.991  11.519  10.848  3.00  1.00            
ATOM     90   CA MET A  16      -6.830  10.377  11.703  3.00  1.00            
ATOM     91   CB MET A  16      -6.722   9.025  10.970  3.00  1.00            
ATOM     92   CG MET A  16      -6.711   7.812  11.906  3.00  1.00            
ATOM     93   SD MET A  16      -6.568   6.200  11.074  3.00  1.00            
ATOM     94   CE MET A  16      -8.098   6.363  10.110  3.00  1.00            
ATOM     95    C MET A  16      -5.524  10.661  12.382  3.00  1.00            
ATOM     96    O MET A  16      -4.842  11.651  12.118  3.00  1.00            
ATOM     97    N ASP A  17      -5.140   9.838  13.346  3.00  1.00            
ATOM     98   CA ASP A  17      -3.870  10.106  13.933  3.00  1.00            
ATOM     99   CB ASP A  17      -3.588   9.155  15.110  3.00  1.00            
ATOM    100   CG ASP A  17      -4.647   9.377  16.183  3.00  1.00            
ATOM    101  OD1 ASP A  17      -4.607  10.444  16.852  3.00  1.00            
ATOM    102  OD2 ASP A  17      -5.529   8.489  16.326  3.00  1.00            
ATOM    103    C ASP A  17      -2.839   9.756  12.919  3.00  1.00            
ATOM    104    O ASP A  17      -1.757  10.334  12.858  3.00  1.00            
ATOM    105    N THR A  18      -3.189   8.782  12.072  3.00  1.00            
ATOM    106   CA THR A  18      -2.249   8.135  11.219  3.00  1.00            
ATOM    107   CB THR A  18      -2.881   7.104  10.329  3.00  1.00            
ATOM    108  OG1 THR A  18      -1.879   6.476   9.541  3.00  1.00            
ATOM    109  CG2 THR A  18      -3.923   7.784   9.422  3.00  1.00            
ATOM    110    C THR A  18      -1.500   9.043  10.310  3.00  1.00            
ATOM    111    O THR A  18      -0.282   8.922  10.196  3.00  1.00            
ATOM    112    N GLN A  19      -2.169   9.989   9.646  4.00  1.00            
ATOM    113   CA GLN A  19      -1.427  10.638   8.613  4.00  1.00            
ATOM    114   CB GLN A  19      -2.221  10.783   7.306  4.00  1.00            
ATOM    115   CG GLN A  19      -2.487   9.456   6.595  4.00  1.00            
ATOM    116   CD GLN A  19      -3.392   9.740   5.404  4.00  1.00            
ATOM    117  OE1 GLN A  19      -3.428   8.975   4.441  4.00  1.00            
ATOM    118  NE2 GLN A  19      -4.153  10.864   5.472  4.00  1.00            
ATOM    119    C GLN A  19      -0.973  12.014   8.977  4.00  1.00            
ATOM    120    O GLN A  19      -1.238  12.534  10.060  4.00  1.00            
ATOM    121    N TYR A  20      -0.183  12.604   8.052  4.00  1.00            
ATOM    122   CA TYR A  20       0.273  13.955   8.182  4.00  1.00            
ATOM    123   CB TYR A  20       1.610  14.027   8.945  4.00  1.00            
ATOM    124   CG TYR A  20       2.037  15.439   9.159  4.00  1.00            
ATOM    125  CD1 TYR A  20       1.520  16.158  10.210  4.00  1.00            
ATOM    126  CD2 TYR A  20       2.960  16.038   8.330  4.00  1.00            
ATOM    127  CE1 TYR A  20       1.911  17.457  10.432  4.00  1.00            
ATOM    128  CE2 TYR A  20       3.354  17.339   8.547  4.00  1.00            
ATOM    129   CZ TYR A  20       2.828  18.049   9.599  4.00  1.00            
ATOM    130   OH TYR A  20       3.229  19.382   9.830  4.00  1.00            
ATOM    131    C TYR A  20       0.527  14.445   6.796  4.00  1.00            
ATOM    132    O TYR A  20       1.487  14.022   6.151  4.00  1.00            
ATOM    133    N TYR A  21      -0.318  15.360   6.283  4.00  1.00            
ATOM    134   CA TYR A  21       0.000  15.823   4.969  4.00  1.00            
ATOM    135   CB TYR A  21      -0.641  15.041   3.805  4.00  1.00            
ATOM    136   CG TYR A  21      -2.113  14.985   3.953  4.00  1.00            
ATOM    137  CD1 TYR A  21      -2.892  16.064   3.610  4.00  1.00            
ATOM    138  CD2 TYR A  21      -2.704  13.834   4.414  4.00  1.00            
ATOM    139  CE1 TYR A  21      -4.256  15.998   3.740  4.00  1.00            
ATOM    140  CE2 TYR A  21      -4.068  13.764   4.546  4.00  1.00            
ATOM    141   CZ TYR A  21      -4.841  14.846   4.209  4.00  1.00            
ATOM    142   OH TYR A  21      -6.241  14.765   4.346  4.00  1.00            
ATOM    143    C TYR A  21      -0.265  17.287   4.836  4.00  1.00            
ATOM    144    O TYR A  21      -1.118  17.848   5.522  4.00  1.00            
ATOM    145    N GLY A  22       0.493  17.940   3.930  4.00  1.00            
ATOM    146   CA GLY A  22       0.393  19.358   3.743  4.00  1.00            
ATOM    147    C GLY A  22       0.301  19.621   2.277  4.00  1.00            
ATOM    148    O GLY A  22       0.380  18.708   1.460  4.00  1.00            
ATOM    149    N GLU A  23       0.127  20.900   1.903  4.00  1.00            
ATOM    150   CA GLU A  23      -0.052  21.262   0.528  4.00  1.00            
ATOM    151   CB GLU A  23      -0.850  22.564   0.372  4.00  1.00            
ATOM    152   CG GLU A  23      -0.181  23.753   1.062  4.00  1.00            
ATOM    153   CD GLU A  23      -1.220  24.858   1.187  4.00  1.00            
ATOM    154  OE1 GLU A  23      -2.302  24.583   1.773  4.00  1.00            
ATOM    155  OE2 GLU A  23      -0.950  25.988   0.702  4.00  1.00            
ATOM    156    C GLU A  23       1.273  21.455  -0.155  4.00  1.00            
ATOM    157    O GLU A  23       2.276  21.788   0.474  4.00  1.00            
ATOM    158    N ILE A  24       1.299  21.212  -1.484  4.00  1.00            
ATOM    159   CA ILE A  24       2.471  21.395  -2.297  4.00  1.00            
ATOM    160   CB ILE A  24       3.214  20.105  -2.534  4.00  1.00            
ATOM    161  CG1 ILE A  24       3.776  19.588  -1.204  4.00  1.00            
ATOM    162  CG2 ILE A  24       4.313  20.318  -3.588  4.00  1.00            
ATOM    163  CD1 ILE A  24       4.808  20.535  -0.599  4.00  1.00            
ATOM    164    C ILE A  24       2.013  21.949  -3.611  4.00  1.00            
ATOM    165    O ILE A  24       0.851  21.797  -3.984  4.00  1.00            
ATOM    166    N GLY A  25       2.912  22.641  -4.341  4.00  1.00            
ATOM    167   CA GLY A  25       2.506  23.169  -5.606  4.00  1.00            
ATOM    168    C GLY A  25       3.457  22.689  -6.663  4.00  1.00            
ATOM    169    O GLY A  25       4.672  22.761  -6.485  4.00  1.00            
ATOM    170    N ILE A  26       2.927  22.184  -7.803  4.00  1.00            
ATOM    171   CA ILE A  26       3.817  21.751  -8.845  4.00  1.00            
ATOM    172   CB ILE A  26       3.938  20.258  -8.933  4.00  1.00            
ATOM    173  CG1 ILE A  26       4.414  19.696  -7.580  4.00  1.00            
ATOM    174  CG2 ILE A  26       4.902  19.927 -10.084  4.00  1.00            
ATOM    175  CD1 ILE A  26       4.233  18.184  -7.439  4.00  1.00            
ATOM    176    C ILE A  26       3.342  22.261 -10.164  4.00  1.00            
ATOM    177    O ILE A  26       2.192  22.055 -10.548  4.00  1.00            
ATOM    178    N GLY A  27       4.240  22.962 -10.888  3.00  1.00            
ATOM    179   CA GLY A  27       3.953  23.403 -12.225  3.00  1.00            
ATOM    180    C GLY A  27       3.332  24.757 -12.220  3.00  1.00            
ATOM    181    O GLY A  27       2.836  25.227 -11.201  3.00  1.00            
ATOM    182    N THR A  28       3.366  25.422 -13.394  3.00  1.00            
ATOM    183   CA THR A  28       2.728  26.700 -13.506  3.00  1.00            
ATOM    184   CB THR A  28       3.659  27.851 -13.785  3.00  1.00            
ATOM    185  OG1 THR A  28       2.932  29.070 -13.738  3.00  1.00            
ATOM    186  CG2 THR A  28       4.340  27.674 -15.146  3.00  1.00            
ATOM    187    C THR A  28       1.693  26.620 -14.582  3.00  1.00            
ATOM    188    O THR A  28       2.006  26.369 -15.741  3.00  1.00            
ATOM    189    N PRO A  29       0.462  26.831 -14.226  3.00  1.00            
ATOM    190   CA PRO A  29       0.011  27.132 -12.876  3.00  1.00            
ATOM    191   CD PRO A  29      -0.657  26.601 -15.129  3.00  1.00            
ATOM    192   CB PRO A  29      -1.479  27.439 -13.013  3.00  1.00            
ATOM    193   CG PRO A  29      -1.908  26.614 -14.238  3.00  1.00            
ATOM    194    C PRO A  29       0.239  25.947 -12.012  3.00  1.00            
ATOM    195    O PRO A  29       0.476  24.854 -12.537  3.00  1.00            
ATOM    196    N PRO A  30       0.209  26.144 -10.721  3.00  1.00            
ATOM    197   CA PRO A  30       0.426  25.056  -9.808  3.00  1.00            
ATOM    198   CD PRO A  30       0.495  27.434 -10.131  3.00  1.00            
ATOM    199   CB PRO A  30       0.719  25.705  -8.447  3.00  1.00            
ATOM    200   CG PRO A  30       0.317  27.185  -8.624  3.00  1.00            
ATOM    201    C PRO A  30      -0.666  24.055  -9.776  3.00  1.00            
ATOM    202    O PRO A  30      -1.834  24.427  -9.701  3.00  1.00            
ATOM    203    N GLN A  31      -0.295  22.759  -9.835  4.00  1.00            
ATOM    204   CA GLN A  31      -1.238  21.712  -9.600  4.00  1.00            
ATOM    205   CB GLN A  31      -0.912  20.383 -10.302  4.00  1.00            
ATOM    206   CG GLN A  31      -1.925  19.273  -9.999  4.00  1.00            
ATOM    207   CD GLN A  31      -3.256  19.649 -10.636  4.00  1.00            
ATOM    208  OE1 GLN A  31      -3.382  20.690 -11.279  4.00  1.00            
ATOM    209  NE2 GLN A  31      -4.281  18.774 -10.447  4.00  1.00            
ATOM    210    C GLN A  31      -1.098  21.518  -8.135  4.00  1.00            
ATOM    211    O GLN A  31      -0.010  21.703  -7.590  4.00  1.00            
ATOM    212    N THR A  32      -2.181  21.159  -7.431  4.00  1.00            
ATOM    213   CA THR A  32      -2.010  21.102  -6.013  4.00  1.00            
ATOM    214   CB THR A  32      -3.150  21.725  -5.273  4.00  1.00            
ATOM    215  OG1 THR A  32      -4.342  20.998  -5.536  4.00  1.00            
ATOM    216  CG2 THR A  32      -3.310  23.175  -5.759  4.00  1.00            
ATOM    217    C THR A  32      -1.963  19.671  -5.597  4.00  1.00            
ATOM    218    O THR A  32      -2.701  18.833  -6.111  4.00  1.00            
ATOM    219    N PHE A  33      -1.056  19.359  -4.649  4.00  1.00            
ATOM    220   CA PHE A  33      -0.960  18.016  -4.166  4.00  1.00            
ATOM    221   CB PHE A  33       0.357  17.303  -4.526  4.00  1.00            
ATOM    222   CG PHE A  33       0.456  17.183  -6.004  4.00  1.00            
ATOM    223  CD1 PHE A  33       0.976  18.217  -6.749  4.00  1.00            
ATOM    224  CD2 PHE A  33       0.036  16.039  -6.640  4.00  1.00            
ATOM    225  CE1 PHE A  33       1.072  18.118  -8.117  4.00  1.00            
ATOM    226  CE2 PHE A  33       0.130  15.935  -8.008  4.00  1.00            
ATOM    227   CZ PHE A  33       0.646  16.973  -8.746  4.00  1.00            
ATOM    228    C PHE A  33      -0.962  18.056  -2.671  4.00  1.00            
ATOM    229    O PHE A  33      -0.425  18.980  -2.064  4.00  1.00            
ATOM    230    N LYS A  34      -1.597  17.049  -2.039  4.00  1.00            
ATOM    231   CA LYS A  34      -1.514  16.881  -0.614  4.00  1.00            
ATOM    232   CB LYS A  34      -2.586  15.934  -0.052  4.00  1.00            
ATOM    233   CG LYS A  34      -4.026  16.307  -0.407  4.00  1.00            
ATOM    234   CD LYS A  34      -4.991  15.139  -0.182  4.00  1.00            
ATOM    235   CE LYS A  34      -6.449  15.442  -0.533  4.00  1.00            
ATOM    236   NZ LYS A  34      -7.092  16.195   0.565  4.00  1.00            
ATOM    237    C LYS A  34      -0.221  16.130  -0.493  4.00  1.00            
ATOM    238    O LYS A  34       0.159  15.437  -1.435  4.00  1.00            
ATOM    239    N VAL A  35       0.521  16.238   0.626  4.00  1.00            
ATOM    240   CA VAL A  35       1.765  15.519   0.618  4.00  1.00            
ATOM    241   CB VAL A  35       2.907  16.349   0.103  4.00  1.00            
ATOM    242  CG1 VAL A  35       4.206  15.533   0.205  4.00  1.00            
ATOM    243  CG2 VAL A  35       2.573  16.820  -1.322  4.00  1.00            
ATOM    244    C VAL A  35       2.140  15.107   1.990  4.00  1.00            
ATOM    245    O VAL A  35       1.855  15.803   2.960  4.00  1.00            
ATOM    246    N VAL A  36       2.816  13.949   2.087  4.00  1.00            
ATOM    247   CA VAL A  36       3.303  13.515   3.353  4.00  1.00            
ATOM    248   CB VAL A  36       3.083  12.054   3.623  4.00  1.00            
ATOM    249  CG1 VAL A  36       1.567  11.819   3.754  4.00  1.00            
ATOM    250  CG2 VAL A  36       3.725  11.238   2.489  4.00  1.00            
ATOM    251    C VAL A  36       4.762  13.807   3.371  4.00  1.00            
ATOM    252    O VAL A  36       5.497  13.441   2.455  4.00  1.00            
ATOM    253    N PHE A  37       5.212  14.502   4.429  4.00  1.00            
ATOM    254   CA PHE A  37       6.590  14.875   4.539  4.00  1.00            
ATOM    255   CB PHE A  37       6.734  16.129   5.418  4.00  1.00            
ATOM    256   CG PHE A  37       8.005  16.836   5.118  4.00  1.00            
ATOM    257  CD1 PHE A  37       9.171  16.509   5.762  4.00  1.00            
ATOM    258  CD2 PHE A  37       8.019  17.841   4.178  4.00  1.00            
ATOM    259  CE1 PHE A  37      10.330  17.183   5.465  4.00  1.00            
ATOM    260  CE2 PHE A  37       9.179  18.516   3.880  4.00  1.00            
ATOM    261   CZ PHE A  37      10.344  18.187   4.527  4.00  1.00            
ATOM    262    C PHE A  37       7.214  13.721   5.288  4.00  1.00            
ATOM    263    O PHE A  37       6.878  13.509   6.454  4.00  1.00            
ATOM    264    N ASP A  38       8.118  12.923   4.660  4.00  1.00            
ATOM    265   CA ASP A  38       8.633  11.795   5.399  4.00  1.00            
ATOM    266   CB ASP A  38       8.065  10.416   4.995  4.00  1.00            
ATOM    267   CG ASP A  38       8.396  10.081   3.551  4.00  1.00            
ATOM    268  OD1 ASP A  38       8.830  10.999   2.806  4.00  1.00            
ATOM    269  OD2 ASP A  38       8.201   8.894   3.170  4.00  1.00            
ATOM    270    C ASP A  38      10.137  11.731   5.424  4.00  1.00            
ATOM    271    O ASP A  38      10.798  11.819   4.392  4.00  1.00            
ATOM    272    N THR A  39      10.693  11.581   6.653  3.00  1.00            
ATOM    273   CA THR A  39      12.098  11.449   6.964  3.00  1.00            
ATOM    274   CB THR A  39      12.375  11.515   8.430  3.00  1.00            
ATOM    275  OG1 THR A  39      11.776  10.410   9.081  3.00  1.00            
ATOM    276  CG2 THR A  39      11.777  12.826   8.967  3.00  1.00            
ATOM    277    C THR A  39      12.541  10.119   6.443  3.00  1.00            
ATOM    278    O THR A  39      13.702   9.938   6.075  3.00  1.00            
ATOM    279    N GLY A  40      11.604   9.149   6.410  3.00  1.00            
ATOM    280   CA GLY A  40      11.881   7.787   6.051  3.00  1.00            
ATOM    281    C GLY A  40      12.412   7.662   4.654  3.00  1.00            
ATOM    282    O GLY A  40      13.352   6.901   4.431  3.00  1.00            
ATOM    283    N SER A  41      11.847   8.375   3.660  1.00  1.00            
ATOM    284   CA SER A  41      12.343   8.135   2.329  1.00  1.00            
ATOM    285   CB SER A  41      11.331   7.384   1.446  1.00  1.00            
ATOM    286   OG SER A  41      11.078   6.097   1.991  1.00  1.00            
ATOM    287    C SER A  41      12.655   9.430   1.651  1.00  1.00            
ATOM    288    O SER A  41      12.096  10.478   1.968  1.00  1.00            
ATOM    289    N SER A  42      13.615   9.353   0.706  1.00  1.00            
ATOM    290   CA SER A  42      14.185  10.459  -0.010  1.00  1.00            
ATOM    291   CB SER A  42      15.503  10.076  -0.700  1.00  1.00            
ATOM    292   OG SER A  42      15.261   9.086  -1.688  1.00  1.00            
ATOM    293    C SER A  42      13.347  11.131  -1.060  1.00  1.00            
ATOM    294    O SER A  42      13.051  12.318  -0.953  1.00  1.00            
ATOM    295    N ASN A  43      12.921  10.383  -2.093  1.00  1.00            
ATOM    296   CA ASN A  43      12.451  11.024  -3.293  1.00  1.00            
ATOM    297   CB ASN A  43      12.550  10.116  -4.531  1.00  1.00            
ATOM    298   CG ASN A  43      11.705   8.882  -4.266  1.00  1.00            
ATOM    299  OD1 ASN A  43      11.961   8.132  -3.327  1.00  1.00            
ATOM    300  ND2 ASN A  43      10.662   8.672  -5.110  1.00  1.00            
ATOM    301    C ASN A  43      11.066  11.573  -3.257  1.00  1.00            
ATOM    302    O ASN A  43      10.230  11.195  -2.439  1.00  1.00            
ATOM    303    N VAL A  44      10.832  12.539  -4.181  4.00  1.00            
ATOM    304   CA VAL A  44       9.555  13.148  -4.414  4.00  1.00            
ATOM    305   CB VAL A  44       9.626  14.451  -5.149  4.00  1.00            
ATOM    306  CG1 VAL A  44      10.378  15.458  -4.264  4.00  1.00            
ATOM    307  CG2 VAL A  44      10.304  14.217  -6.504  4.00  1.00            
ATOM    308    C VAL A  44       8.812  12.167  -5.249  4.00  1.00            
ATOM    309    O VAL A  44       9.382  11.543  -6.143  4.00  1.00            
ATOM    310    N TRP A  45       7.516  11.969  -4.957  4.00  1.00            
ATOM    311   CA TRP A  45       6.820  10.965  -5.698  4.00  1.00            
ATOM    312   CB TRP A  45       6.987   9.630  -4.928  4.00  1.00            
ATOM    313   CG TRP A  45       6.703   8.315  -5.613  4.00  1.00            
ATOM    314  CD2 TRP A  45       7.477   7.817  -6.713  4.00  1.00            
ATOM    315  CD1 TRP A  45       5.756   7.370  -5.348  4.00  1.00            
ATOM    316  NE1 TRP A  45       5.927   6.290  -6.184  4.00  1.00            
ATOM    317  CE2 TRP A  45       6.974   6.561  -7.041  4.00  1.00            
ATOM    318  CE3 TRP A  45       8.525   8.362  -7.392  4.00  1.00            
ATOM    319  CZ2 TRP A  45       7.517   5.828  -8.058  4.00  1.00            
ATOM    320  CZ3 TRP A  45       9.068   7.627  -8.423  4.00  1.00            
ATOM    321  CH2 TRP A  45       8.573   6.380  -8.749  4.00  1.00            
ATOM    322    C TRP A  45       5.382  11.433  -5.755  4.00  1.00            
ATOM    323    O TRP A  45       4.826  11.854  -4.741  4.00  1.00            
ATOM    324    N VAL A  46       4.756  11.397  -6.953  4.00  1.00            
ATOM    325   CA VAL A  46       3.411  11.886  -7.177  4.00  1.00            
ATOM    326   CB VAL A  46       3.422  13.150  -7.998  4.00  1.00            
ATOM    327  CG1 VAL A  46       4.135  12.841  -9.320  4.00  1.00            
ATOM    328  CG2 VAL A  46       1.978  13.640  -8.191  4.00  1.00            
ATOM    329    C VAL A  46       2.707  10.836  -8.003  4.00  1.00            
ATOM    330    O VAL A  46       3.383  10.024  -8.625  4.00  1.00            
ATOM    331    N PRO A  47       1.394  10.777  -8.038  4.00  1.00            
ATOM    332   CA PRO A  47       0.718   9.765  -8.817  4.00  1.00            
ATOM    333   CD PRO A  47       0.556  11.278  -6.959  4.00  1.00            
ATOM    334   CB PRO A  47      -0.773   9.953  -8.530  4.00  1.00            
ATOM    335   CG PRO A  47      -0.784  10.533  -7.099  4.00  1.00            
ATOM    336    C PRO A  47       1.072   9.600 -10.262  4.00  1.00            
ATOM    337    O PRO A  47       1.832   8.678 -10.540  4.00  1.00            
ATOM    338    N SER A  48       0.560  10.475 -11.166  4.00  1.00            
ATOM    339   CA SER A  48       0.843  10.515 -12.583  4.00  1.00            
ATOM    340   CB SER A  48       1.888   9.543 -13.129  4.00  1.00            
ATOM    341   OG SER A  48       2.027   9.724 -14.530  4.00  1.00            
ATOM    342    C SER A  48      -0.373  10.377 -13.459  4.00  1.00            
ATOM    343    O SER A  48      -1.357   9.738 -13.092  4.00  1.00            
ATOM    344    N SER A  49      -0.306  11.012 -14.660  3.00  1.00            
ATOM    345   CA SER A  49      -1.315  10.954 -15.693  3.00  1.00            
ATOM    346   CB SER A  49      -1.024  11.839 -16.917  3.00  1.00            
ATOM    347   OG SER A  49      -1.120  13.221 -16.618  3.00  1.00            
ATOM    348    C SER A  49      -1.277   9.589 -16.300  3.00  1.00            
ATOM    349    O SER A  49      -2.304   8.947 -16.509  3.00  1.00            
ATOM    350    N LYS A  50      -0.050   9.112 -16.571  3.00  1.00            
ATOM    351   CA LYS A  50       0.181   7.894 -17.289  3.00  1.00            
ATOM    352   CB LYS A  50       1.676   7.559 -17.457  3.00  1.00            
ATOM    353   CG LYS A  50       2.448   8.598 -18.273  3.00  1.00            
ATOM    354   CD LYS A  50       2.659   9.906 -17.510  3.00  1.00            
ATOM    355   CE LYS A  50       3.428  10.972 -18.293  3.00  1.00            
ATOM    356   NZ LYS A  50       2.499  12.018 -18.788  3.00  1.00            
ATOM    357    C LYS A  50      -0.444   6.786 -16.521  3.00  1.00            
ATOM    358    O LYS A  50      -0.806   5.763 -17.103  3.00  1.00            
ATOM    359    N CYS A  51      -0.563   6.969 -15.191  1.00  1.00            
ATOM    360   CA CYS A  51      -1.114   5.953 -14.349  1.00  1.00            
ATOM    361   CB CYS A  51      -1.340   6.404 -12.895  1.00  1.00            
ATOM    362   SG CYS A  51       0.190   6.859 -12.025  1.00  1.00            
ATOM    363    C CYS A  51      -2.418   5.516 -14.928  1.00  1.00            
ATOM    364    O CYS A  51      -3.292   6.329 -15.224  1.00  1.00            
ATOM    365    N SER A  52      -2.549   4.194 -15.163  1.00  1.00            
ATOM    366   CA SER A  52      -3.749   3.714 -15.772  1.00  1.00            
ATOM    367   CB SER A  52      -3.620   2.314 -16.399  1.00  1.00            
ATOM    368   OG SER A  52      -3.309   1.350 -15.403  1.00  1.00            
ATOM    369    C SER A  52      -4.815   3.686 -14.743  1.00  1.00            
ATOM    370    O SER A  52      -4.677   2.984 -13.750  1.00  1.00            
ATOM    371    N ARG A  53      -5.968   4.309 -15.064  3.00  1.00            
ATOM    372   CA ARG A  53      -7.087   4.595 -14.203  3.00  1.00            
ATOM    373   CB ARG A  53      -8.261   5.278 -14.927  3.00  1.00            
ATOM    374   CG ARG A  53      -9.428   5.640 -14.002  3.00  1.00            
ATOM    375   CD ARG A  53     -10.725   5.954 -14.754  3.00  1.00            
ATOM    376   NE ARG A  53     -10.474   7.130 -15.636  3.00  1.00            
ATOM    377   CZ ARG A  53     -11.524   7.869 -16.104  3.00  1.00            
ATOM    378  NH1 ARG A  53     -12.798   7.554 -15.730  3.00  1.00            
ATOM    379  NH2 ARG A  53     -11.298   8.931 -16.934  3.00  1.00            
ATOM    380    C ARG A  53      -7.600   3.330 -13.636  3.00  1.00            
ATOM    381    O ARG A  53      -8.363   3.347 -12.673  3.00  1.00            
ATOM    382    N LEU A  54      -7.220   2.194 -14.237  3.00  1.00            
ATOM    383   CA LEU A  54      -7.642   0.927 -13.723  3.00  1.00            
ATOM    384   CB LEU A  54      -6.985  -0.251 -14.455  3.00  1.00            
ATOM    385   CG LEU A  54      -7.228  -0.233 -15.976  3.00  1.00            
ATOM    386  CD1 LEU A  54      -6.438   0.899 -16.656  3.00  1.00            
ATOM    387  CD2 LEU A  54      -6.965  -1.611 -16.598  3.00  1.00            
ATOM    388    C LEU A  54      -7.182   0.918 -12.295  3.00  1.00            
ATOM    389    O LEU A  54      -7.810   0.309 -11.431  3.00  1.00            
ATOM    390    N TYR A  55      -6.061   1.618 -12.032  1.00  1.00            
ATOM    391   CA TYR A  55      -5.501   1.811 -10.732  1.00  1.00            
ATOM    392   CB TYR A  55      -4.421   2.936 -10.623  1.00  1.00            
ATOM    393   CG TYR A  55      -4.812   4.230 -11.295  1.00  1.00            
ATOM    394  CD1 TYR A  55      -6.036   4.832 -11.122  1.00  1.00            
ATOM    395  CD2 TYR A  55      -3.903   4.924 -12.061  1.00  1.00            
ATOM    396  CE1 TYR A  55      -6.393   6.013 -11.727  1.00  1.00            
ATOM    397  CE2 TYR A  55      -4.250   6.102 -12.674  1.00  1.00            
ATOM    398   CZ TYR A  55      -5.491   6.653 -12.524  1.00  1.00            
ATOM    399   OH TYR A  55      -5.823   7.866 -13.163  1.00  1.00            
ATOM    400    C TYR A  55      -6.558   2.133  -9.740  1.00  1.00            
ATOM    401    O TYR A  55      -7.510   2.862 -10.006  1.00  1.00            
ATOM    402    N THR A  56      -6.531   1.447  -8.592  2.00  1.00            
ATOM    403   CA THR A  56      -7.385   1.995  -7.599  2.00  1.00            
ATOM    404   CB THR A  56      -7.894   0.995  -6.609  2.00  1.00            
ATOM    405  OG1 THR A  56      -6.824   0.466  -5.850  2.00  1.00            
ATOM    406  CG2 THR A  56      -8.592  -0.131  -7.390  2.00  1.00            
ATOM    407    C THR A  56      -6.653   3.092  -6.906  2.00  1.00            
ATOM    408    O THR A  56      -7.203   4.162  -6.655  2.00  1.00            
ATOM    409    N ALA A  57      -5.357   2.849  -6.612  2.00  1.00            
ATOM    410   CA ALA A  57      -4.612   3.843  -5.905  2.00  1.00            
ATOM    411   CB ALA A  57      -3.376   3.283  -5.181  2.00  1.00            
ATOM    412    C ALA A  57      -4.133   4.804  -6.935  2.00  1.00            
ATOM    413    O ALA A  57      -2.988   4.719  -7.375  2.00  1.00            
ATOM    414    N CYS A  58      -5.013   5.753  -7.332  2.00  1.00            
ATOM    415   CA CYS A  58      -4.642   6.775  -8.265  2.00  1.00            
ATOM    416   CB CYS A  58      -3.796   6.301  -9.458  2.00  1.00            
ATOM    417   SG CYS A  58      -3.063   7.707 -10.350  2.00  1.00            
ATOM    418    C CYS A  58      -5.895   7.410  -8.802  2.00  1.00            
ATOM    419    O CYS A  58      -5.938   8.623  -9.000  2.00  1.00            
ATOM    420    N VAL A  59      -6.959   6.611  -9.044  2.00  1.00            
ATOM    421   CA VAL A  59      -8.152   7.179  -9.616  2.00  1.00            
ATOM    422   CB VAL A  59      -9.316   6.232  -9.711  2.00  1.00            
ATOM    423  CG1 VAL A  59     -10.554   7.034 -10.150  2.00  1.00            
ATOM    424  CG2 VAL A  59      -8.978   5.084 -10.660  2.00  1.00            
ATOM    425    C VAL A  59      -8.632   8.226  -8.677  2.00  1.00            
ATOM    426    O VAL A  59      -8.929   9.356  -9.061  2.00  1.00            
ATOM    427    N TYR A  60      -8.701   7.850  -7.397  3.00  1.00            
ATOM    428   CA TYR A  60      -9.211   8.718  -6.393  3.00  1.00            
ATOM    429   CB TYR A  60      -9.296   8.009  -5.029  3.00  1.00            
ATOM    430   CG TYR A  60      -9.843   8.947  -4.008  3.00  1.00            
ATOM    431  CD1 TYR A  60     -11.204   9.111  -3.877  3.00  1.00            
ATOM    432  CD2 TYR A  60      -9.003   9.647  -3.174  3.00  1.00            
ATOM    433  CE1 TYR A  60     -11.722   9.966  -2.934  3.00  1.00            
ATOM    434  CE2 TYR A  60      -9.515  10.505  -2.228  3.00  1.00            
ATOM    435   CZ TYR A  60     -10.876  10.664  -2.109  3.00  1.00            
ATOM    436   OH TYR A  60     -11.403  11.543  -1.140  3.00  1.00            
ATOM    437    C TYR A  60      -8.284   9.895  -6.262  3.00  1.00            
ATOM    438    O TYR A  60      -8.736  11.034  -6.160  3.00  1.00            
ATOM    439    N HIS A  61      -6.957   9.639  -6.292  1.00  1.00            
ATOM    440   CA HIS A  61      -5.943  10.640  -6.067  1.00  1.00            
ATOM    441  ND1 HIS A  61      -2.795   9.076  -4.510  1.00  1.00            
ATOM    442   CG HIS A  61      -4.097   9.200  -4.945  1.00  1.00            
ATOM    443   CB HIS A  61      -4.490  10.115  -6.062  1.00  1.00            
ATOM    444  NE2 HIS A  61      -4.007   7.661  -3.298  1.00  1.00            
ATOM    445  CD2 HIS A  61      -4.825   8.327  -4.194  1.00  1.00            
ATOM    446  CE1 HIS A  61      -2.799   8.143  -3.525  1.00  1.00            
ATOM    447    C HIS A  61      -5.910  11.658  -7.170  1.00  1.00            
ATOM    448    O HIS A  61      -6.327  11.399  -8.298  1.00  1.00            
ATOM    449    N LYS A  62      -5.418  12.873  -6.829  1.00  1.00            
ATOM    450   CA LYS A  62      -5.189  13.912  -7.794  1.00  1.00            
ATOM    451   CB LYS A  62      -5.242  15.318  -7.172  1.00  1.00            
ATOM    452   CG LYS A  62      -6.656  15.613  -6.660  1.00  1.00            
ATOM    453   CD LYS A  62      -6.781  16.816  -5.726  1.00  1.00            
ATOM    454   CE LYS A  62      -8.188  16.985  -5.142  1.00  1.00            
ATOM    455   NZ LYS A  62      -9.162  17.244  -6.226  1.00  1.00            
ATOM    456    C LYS A  62      -3.849  13.613  -8.378  1.00  1.00            
ATOM    457    O LYS A  62      -2.889  13.344  -7.656  1.00  1.00            
ATOM    458    N LEU A  63      -3.756  13.626  -9.718  1.00  1.00            
ATOM    459   CA LEU A  63      -2.535  13.243 -10.356  1.00  1.00            
ATOM    460   CB LEU A  63      -2.690  12.106 -11.392  1.00  1.00            
ATOM    461   CG LEU A  63      -3.880  12.190 -12.378  1.00  1.00            
ATOM    462  CD1 LEU A  63      -3.836  11.021 -13.379  1.00  1.00            
ATOM    463  CD2 LEU A  63      -5.241  12.232 -11.660  1.00  1.00            
ATOM    464    C LEU A  63      -1.909  14.437 -11.019  1.00  1.00            
ATOM    465    O LEU A  63      -2.430  15.550 -10.955  1.00  1.00            
ATOM    466    N PHE A  64      -0.728  14.218 -11.638  4.00  1.00            
ATOM    467   CA PHE A  64       0.060  15.232 -12.292  4.00  1.00            
ATOM    468   CB PHE A  64       1.562  14.958 -12.109  4.00  1.00            
ATOM    469   CG PHE A  64       2.335  15.932 -12.920  4.00  1.00            
ATOM    470  CD1 PHE A  64       2.436  17.244 -12.525  4.00  1.00            
ATOM    471  CD2 PHE A  64       2.978  15.519 -14.064  4.00  1.00            
ATOM    472  CE1 PHE A  64       3.159  18.140 -13.275  4.00  1.00            
ATOM    473  CE2 PHE A  64       3.704  16.412 -14.816  4.00  1.00            
ATOM    474   CZ PHE A  64       3.794  17.725 -14.421  4.00  1.00            
ATOM    475    C PHE A  64      -0.241  15.238 -13.740  4.00  1.00            
ATOM    476    O PHE A  64      -0.495  14.192 -14.329  4.00  1.00            
ATOM    477    N ASP A  65      -0.248  16.447 -14.332  1.00  1.00            
ATOM    478   CA ASP A  65      -0.472  16.575 -15.736  1.00  1.00            
ATOM    479   CB ASP A  65      -1.764  17.340 -16.071  1.00  1.00            
ATOM    480   CG ASP A  65      -2.039  17.208 -17.561  1.00  1.00            
ATOM    481  OD1 ASP A  65      -1.081  16.939 -18.332  1.00  1.00            
ATOM    482  OD2 ASP A  65      -3.227  17.376 -17.943  1.00  1.00            
ATOM    483    C ASP A  65       0.671  17.376 -16.265  1.00  1.00            
ATOM    484    O ASP A  65       0.758  18.579 -16.023  1.00  1.00            
ATOM    485    N ALA A  66       1.593  16.720 -16.989  2.00  1.00            
ATOM    486   CA ALA A  66       2.729  17.423 -17.502  2.00  1.00            
ATOM    487   CB ALA A  66       3.729  16.504 -18.227  2.00  1.00            
ATOM    488    C ALA A  66       2.261  18.441 -18.492  2.00  1.00            
ATOM    489    O ALA A  66       2.743  19.573 -18.510  2.00  1.00            
ATOM    490    N SER A  67       1.276  18.070 -19.331  2.00  1.00            
ATOM    491   CA SER A  67       0.848  18.929 -20.395  2.00  1.00            
ATOM    492   CB SER A  67      -0.290  18.317 -21.230  2.00  1.00            
ATOM    493   OG SER A  67       0.141  17.111 -21.842  2.00  1.00            
ATOM    494    C SER A  67       0.331  20.214 -19.829  2.00  1.00            
ATOM    495    O SER A  67       0.550  21.280 -20.403  2.00  1.00            
ATOM    496    N ASP A  68      -0.361  20.159 -18.679  2.00  1.00            
ATOM    497   CA ASP A  68      -0.956  21.359 -18.172  2.00  1.00            
ATOM    498   CB ASP A  68      -1.755  21.148 -16.876  2.00  1.00            
ATOM    499   CG ASP A  68      -2.472  22.448 -16.530  2.00  1.00            
ATOM    500  OD1 ASP A  68      -2.502  23.364 -17.395  2.00  1.00            
ATOM    501  OD2 ASP A  68      -2.998  22.543 -15.388  2.00  1.00            
ATOM    502    C ASP A  68       0.093  22.359 -17.872  2.00  1.00            
ATOM    503    O ASP A  68      -0.033  23.530 -18.223  2.00  1.00            
ATOM    504    N SER A  69       1.178  21.923 -17.220  1.00  1.00            
ATOM    505   CA SER A  69       2.129  22.915 -16.856  1.00  1.00            
ATOM    506   CB SER A  69       3.030  22.500 -15.682  1.00  1.00            
ATOM    507   OG SER A  69       2.240  22.331 -14.513  1.00  1.00            
ATOM    508    C SER A  69       2.985  23.249 -18.009  1.00  1.00            
ATOM    509    O SER A  69       3.328  22.414 -18.843  1.00  1.00            
ATOM    510    N SER A  70       3.313  24.549 -18.078  3.00  1.00            
ATOM    511   CA SER A  70       4.397  24.986 -18.886  3.00  1.00            
ATOM    512   CB SER A  70       4.381  26.501 -19.167  3.00  1.00            
ATOM    513   OG SER A  70       3.245  26.836 -19.952  3.00  1.00            
ATOM    514    C SER A  70       5.468  24.687 -17.880  3.00  1.00            
ATOM    515    O SER A  70       5.162  24.273 -16.762  3.00  1.00            
ATOM    516    N SER A  71       6.747  24.876 -18.192  3.00  1.00            
ATOM    517   CA SER A  71       7.694  24.541 -17.171  3.00  1.00            
ATOM    518   CB SER A  71       7.509  25.314 -15.844  3.00  1.00            
ATOM    519   OG SER A  71       7.617  26.712 -16.065  3.00  1.00            
ATOM    520    C SER A  71       7.730  23.071 -16.867  3.00  1.00            
ATOM    521    O SER A  71       7.961  22.689 -15.722  3.00  1.00            
ATOM    522    N TYR A  72       7.515  22.193 -17.870  1.00  1.00            
ATOM    523   CA TYR A  72       7.681  20.792 -17.583  1.00  1.00            
ATOM    524   CB TYR A  72       6.431  19.926 -17.870  1.00  1.00            
ATOM    525   CG TYR A  72       6.180  19.847 -19.341  1.00  1.00            
ATOM    526  CD1 TYR A  72       6.754  18.847 -20.097  1.00  1.00            
ATOM    527  CD2 TYR A  72       5.370  20.765 -19.973  1.00  1.00            
ATOM    528  CE1 TYR A  72       6.530  18.762 -21.451  1.00  1.00            
ATOM    529  CE2 TYR A  72       5.141  20.686 -21.327  1.00  1.00            
ATOM    530   CZ TYR A  72       5.722  19.686 -22.070  1.00  1.00            
ATOM    531   OH TYR A  72       5.486  19.607 -23.461  1.00  1.00            
ATOM    532    C TYR A  72       8.778  20.325 -18.473  1.00  1.00            
ATOM    533    O TYR A  72       8.799  20.619 -19.667  1.00  1.00            
ATOM    534    N LYS A  73       9.764  19.627 -17.885  4.00  1.00            
ATOM    535   CA LYS A  73      10.819  19.077 -18.671  4.00  1.00            
ATOM    536   CB LYS A  73      12.227  19.532 -18.248  4.00  1.00            
ATOM    537   CG LYS A  73      12.523  20.998 -18.580  4.00  1.00            
ATOM    538   CD LYS A  73      12.483  21.317 -20.078  4.00  1.00            
ATOM    539   CE LYS A  73      13.668  20.746 -20.860  4.00  1.00            
ATOM    540   NZ LYS A  73      13.554  19.272 -20.953  4.00  1.00            
ATOM    541    C LYS A  73      10.718  17.613 -18.458  4.00  1.00            
ATOM    542    O LYS A  73      10.257  17.170 -17.407  4.00  1.00            
ATOM    543    N HIS A  74      11.115  16.807 -19.458  4.00  1.00            
ATOM    544   CA HIS A  74      10.922  15.414 -19.218  4.00  1.00            
ATOM    545  ND1 HIS A  74       8.932  16.348 -21.852  4.00  1.00            
ATOM    546   CG HIS A  74       9.721  15.286 -21.469  4.00  1.00            
ATOM    547   CB HIS A  74       9.799  14.781 -20.060  4.00  1.00            
ATOM    548  NE2 HIS A  74       9.953  15.624 -23.688  4.00  1.00            
ATOM    549  CD2 HIS A  74      10.339  14.857 -22.604  4.00  1.00            
ATOM    550  CE1 HIS A  74       9.108  16.506 -23.188  4.00  1.00            
ATOM    551    C HIS A  74      12.166  14.631 -19.422  4.00  1.00            
ATOM    552    O HIS A  74      12.906  14.794 -20.392  4.00  1.00            
ATOM    553    N ASN A  75      12.415  13.768 -18.424  4.00  1.00            
ATOM    554   CA ASN A  75      13.451  12.789 -18.416  4.00  1.00            
ATOM    555   CB ASN A  75      14.461  12.969 -17.267  4.00  1.00            
ATOM    556   CG ASN A  75      15.357  14.157 -17.590  4.00  1.00            
ATOM    557  OD1 ASN A  75      16.451  13.984 -18.123  4.00  1.00            
ATOM    558  ND2 ASN A  75      14.884  15.393 -17.281  4.00  1.00            
ATOM    559    C ASN A  75      12.695  11.545 -18.125  4.00  1.00            
ATOM    560    O ASN A  75      11.823  11.540 -17.256  4.00  1.00            
ATOM    561    N GLY A  76      12.966  10.452 -18.853  4.00  1.00            
ATOM    562   CA GLY A  76      12.188   9.304 -18.519  4.00  1.00            
ATOM    563    C GLY A  76      13.130   8.212 -18.177  4.00  1.00            
ATOM    564    O GLY A  76      13.662   7.524 -19.046  4.00  1.00            
ATOM    565    N THR A  77      13.359   8.034 -16.867  4.00  1.00            
ATOM    566   CA THR A  77      14.151   6.935 -16.430  4.00  1.00            
ATOM    567   CB THR A  77      15.398   7.311 -15.685  4.00  1.00            
ATOM    568  OG1 THR A  77      16.207   6.159 -15.483  4.00  1.00            
ATOM    569  CG2 THR A  77      15.003   7.926 -14.331  4.00  1.00            
ATOM    570    C THR A  77      13.254   6.199 -15.501  4.00  1.00            
ATOM    571    O THR A  77      12.490   6.811 -14.755  4.00  1.00            
ATOM    572    N GLU A  78      13.296   4.858 -15.528  4.00  1.00            
ATOM    573   CA GLU A  78      12.363   4.179 -14.688  4.00  1.00            
ATOM    574   CB GLU A  78      11.916   2.810 -15.225  4.00  1.00            
ATOM    575   CG GLU A  78      13.051   1.803 -15.385  4.00  1.00            
ATOM    576   CD GLU A  78      12.440   0.523 -15.945  4.00  1.00            
ATOM    577  OE1 GLU A  78      11.192   0.486 -16.108  4.00  1.00            
ATOM    578  OE2 GLU A  78      13.214  -0.431 -16.223  4.00  1.00            
ATOM    579    C GLU A  78      12.951   4.002 -13.337  4.00  1.00            
ATOM    580    O GLU A  78      14.101   3.592 -13.185  4.00  1.00            
ATOM    581    N LEU A  79      12.147   4.356 -12.318  4.00  1.00            
ATOM    582   CA LEU A  79      12.536   4.192 -10.955  4.00  1.00            
ATOM    583   CB LEU A  79      12.456   5.478 -10.115  4.00  1.00            
ATOM    584   CG LEU A  79      13.623   6.442 -10.401  4.00  1.00            
ATOM    585  CD1 LEU A  79      13.729   6.775 -11.898  4.00  1.00            
ATOM    586  CD2 LEU A  79      13.518   7.697  -9.522  4.00  1.00            
ATOM    587    C LEU A  79      11.647   3.161 -10.368  4.00  1.00            
ATOM    588    O LEU A  79      10.438   3.151 -10.598  4.00  1.00            
ATOM    589    N THR A  80      12.254   2.248  -9.596  4.00  1.00            
ATOM    590   CA THR A  80      11.515   1.170  -9.031  4.00  1.00            
ATOM    591   CB THR A  80      12.115  -0.167  -9.352  4.00  1.00            
ATOM    592  OG1 THR A  80      11.244  -1.214  -8.950  4.00  1.00            
ATOM    593  CG2 THR A  80      13.457  -0.273  -8.606  4.00  1.00            
ATOM    594    C THR A  80      11.593   1.302  -7.550  4.00  1.00            
ATOM    595    O THR A  80      12.553   1.852  -7.015  4.00  1.00            
ATOM    596    N LEU A  81      10.545   0.830  -6.850  4.00  1.00            
ATOM    597   CA LEU A  81      10.548   0.863  -5.419  4.00  1.00            
ATOM    598   CB LEU A  81       9.809   2.118  -4.906  4.00  1.00            
ATOM    599   CG LEU A  81       9.836   2.399  -3.389  4.00  1.00            
ATOM    600  CD1 LEU A  81       9.048   3.686  -3.073  4.00  1.00            
ATOM    601  CD2 LEU A  81       9.353   1.205  -2.552  4.00  1.00            
ATOM    602    C LEU A  81       9.769  -0.348  -5.018  4.00  1.00            
ATOM    603    O LEU A  81       8.550  -0.383  -5.176  4.00  1.00            
ATOM    604    N ARG A  82      10.448  -1.387  -4.497  4.00  1.00            
ATOM    605   CA ARG A  82       9.733  -2.569  -4.108  4.00  1.00            
ATOM    606   CB ARG A  82      10.653  -3.800  -3.964  4.00  1.00            
ATOM    607   CG ARG A  82       9.914  -5.127  -3.766  4.00  1.00            
ATOM    608   CD ARG A  82      10.819  -6.358  -3.889  4.00  1.00            
ATOM    609   NE ARG A  82      11.421  -6.630  -2.554  4.00  1.00            
ATOM    610   CZ ARG A  82      12.154  -7.765  -2.359  4.00  1.00            
ATOM    611  NH1 ARG A  82      12.341  -8.647  -3.386  4.00  1.00            
ATOM    612  NH2 ARG A  82      12.685  -8.029  -1.129  4.00  1.00            
ATOM    613    C ARG A  82       9.105  -2.255  -2.793  4.00  1.00            
ATOM    614    O ARG A  82       9.679  -1.547  -1.969  4.00  1.00            
ATOM    615    N TYR A  83       7.883  -2.757  -2.564  4.00  1.00            
ATOM    616   CA TYR A  83       7.213  -2.452  -1.337  4.00  1.00            
ATOM    617   CB TYR A  83       5.947  -1.613  -1.576  4.00  1.00            
ATOM    618   CG TYR A  83       5.612  -0.891  -0.320  4.00  1.00            
ATOM    619  CD1 TYR A  83       4.879  -1.480   0.681  4.00  1.00            
ATOM    620  CD2 TYR A  83       6.060   0.400  -0.154  4.00  1.00            
ATOM    621  CE1 TYR A  83       4.594  -0.776   1.828  4.00  1.00            
ATOM    622  CE2 TYR A  83       5.776   1.106   0.990  4.00  1.00            
ATOM    623   CZ TYR A  83       5.038   0.515   1.985  4.00  1.00            
ATOM    624   OH TYR A  83       4.738   1.227   3.166  4.00  1.00            
ATOM    625    C TYR A  83       6.783  -3.793  -0.862  4.00  1.00            
ATOM    626    O TYR A  83       6.858  -4.760  -1.617  4.00  1.00            
ATOM    627    N SER A  84       6.356  -3.901   0.408  3.00  1.00            
ATOM    628   CA SER A  84       5.966  -5.189   0.891  3.00  1.00            
ATOM    629   CB SER A  84       5.442  -5.155   2.336  3.00  1.00            
ATOM    630   OG SER A  84       4.274  -4.352   2.420  3.00  1.00            
ATOM    631    C SER A  84       4.871  -5.703   0.008  3.00  1.00            
ATOM    632    O SER A  84       4.976  -6.801  -0.534  3.00  1.00            
ATOM    633    N THR A  85       3.796  -4.913  -0.199  3.00  1.00            
ATOM    634   CA THR A  85       2.771  -5.417  -1.068  3.00  1.00            
ATOM    635   CB THR A  85       1.400  -5.389  -0.444  3.00  1.00            
ATOM    636  OG1 THR A  85       0.443  -5.952  -1.328  3.00  1.00            
ATOM    637  CG2 THR A  85       1.020  -3.950  -0.055  3.00  1.00            
ATOM    638    C THR A  85       2.802  -4.622  -2.343  3.00  1.00            
ATOM    639    O THR A  85       2.325  -3.491  -2.415  3.00  1.00            
ATOM    640    N GLY A  86       3.396  -5.217  -3.400  4.00  1.00            
ATOM    641   CA GLY A  86       3.450  -4.597  -4.694  4.00  1.00            
ATOM    642    C GLY A  86       4.676  -3.756  -4.822  4.00  1.00            
ATOM    643    O GLY A  86       5.400  -3.529  -3.855  4.00  1.00            
ATOM    644    N THR A  87       4.921  -3.272  -6.059  4.00  1.00            
ATOM    645   CA THR A  87       6.059  -2.455  -6.361  4.00  1.00            
ATOM    646   CB THR A  87       6.953  -3.057  -7.406  4.00  1.00            
ATOM    647  OG1 THR A  87       8.082  -2.224  -7.622  4.00  1.00            
ATOM    648  CG2 THR A  87       6.152  -3.232  -8.709  4.00  1.00            
ATOM    649    C THR A  87       5.562  -1.153  -6.884  4.00  1.00            
ATOM    650    O THR A  87       4.627  -1.116  -7.681  4.00  1.00            
ATOM    651    N VAL A  88       6.165  -0.037  -6.426  4.00  1.00            
ATOM    652   CA VAL A  88       5.740   1.213  -6.974  4.00  1.00            
ATOM    653   CB VAL A  88       5.534   2.318  -5.973  4.00  1.00            
ATOM    654  CG1 VAL A  88       6.864   2.661  -5.284  4.00  1.00            
ATOM    655  CG2 VAL A  88       4.881   3.502  -6.712  4.00  1.00            
ATOM    656    C VAL A  88       6.761   1.624  -7.989  4.00  1.00            
ATOM    657    O VAL A  88       7.927   1.858  -7.672  4.00  1.00            
ATOM    658    N SER A  89       6.335   1.684  -9.266  4.00  1.00            
ATOM    659   CA SER A  89       7.223   2.059 -10.326  4.00  1.00            
ATOM    660   CB SER A  89       6.939   1.325 -11.650  4.00  1.00            
ATOM    661   OG SER A  89       5.650   1.674 -12.132  4.00  1.00            
ATOM    662    C SER A  89       7.059   3.505 -10.546  4.00  1.00            
ATOM    663    O SER A  89       6.237   4.156  -9.905  4.00  1.00            
ATOM    664    N GLY A  90       7.862   4.060 -11.462  4.00  1.00            
ATOM    665   CA GLY A  90       7.684   5.452 -11.670  4.00  1.00            
ATOM    666    C GLY A  90       8.585   5.891 -12.767  4.00  1.00            
ATOM    667    O GLY A  90       9.303   5.096 -13.372  4.00  1.00            
ATOM    668    N PHE A  91       8.543   7.203 -13.049  4.00  1.00            
ATOM    669   CA PHE A  91       9.366   7.784 -14.059  4.00  1.00            
ATOM    670   CB PHE A  91       8.602   8.255 -15.304  4.00  1.00            
ATOM    671   CG PHE A  91       7.877   7.081 -15.854  4.00  1.00            
ATOM    672  CD1 PHE A  91       6.614   6.788 -15.399  4.00  1.00            
ATOM    673  CD2 PHE A  91       8.453   6.279 -16.809  4.00  1.00            
ATOM    674  CE1 PHE A  91       5.929   5.706 -15.895  4.00  1.00            
ATOM    675  CE2 PHE A  91       7.771   5.194 -17.309  4.00  1.00            
ATOM    676   CZ PHE A  91       6.507   4.908 -16.853  4.00  1.00            
ATOM    677    C PHE A  91       9.903   9.045 -13.443  4.00  1.00            
ATOM    678    O PHE A  91       9.525   9.405 -12.328  4.00  1.00            
ATOM    679    N LEU A  92      10.833   9.734 -14.137  4.00  1.00            
ATOM    680   CA LEU A  92      11.320  10.992 -13.641  4.00  1.00            
ATOM    681   CB LEU A  92      12.790  11.318 -13.978  4.00  1.00            
ATOM    682   CG LEU A  92      13.831  10.418 -13.288  4.00  1.00            
ATOM    683  CD1 LEU A  92      15.262  10.917 -13.557  4.00  1.00            
ATOM    684  CD2 LEU A  92      13.522  10.257 -11.794  4.00  1.00            
ATOM    685    C LEU A  92      10.523  12.056 -14.308  4.00  1.00            
ATOM    686    O LEU A  92       9.956  11.851 -15.380  4.00  1.00            
ATOM    687    N SER A  93      10.422  13.218 -13.644  4.00  1.00            
ATOM    688   CA SER A  93       9.764  14.346 -14.227  4.00  1.00            
ATOM    689   CB SER A  93       8.262  14.407 -13.903  4.00  1.00            
ATOM    690   OG SER A  93       7.670  15.543 -14.512  4.00  1.00            
ATOM    691    C SER A  93      10.404  15.541 -13.601  4.00  1.00            
ATOM    692    O SER A  93      10.760  15.513 -12.424  4.00  1.00            
ATOM    693    N GLN A  94      10.588  16.635 -14.364  4.00  1.00            
ATOM    694   CA GLN A  94      11.188  17.776 -13.740  4.00  1.00            
ATOM    695   CB GLN A  94      12.503  18.229 -14.390  4.00  1.00            
ATOM    696   CG GLN A  94      13.612  17.184 -14.238  4.00  1.00            
ATOM    697   CD GLN A  94      14.907  17.765 -14.781  4.00  1.00            
ATOM    698  OE1 GLN A  94      14.911  18.483 -15.779  4.00  1.00            
ATOM    699  NE2 GLN A  94      16.040  17.450 -14.101  4.00  1.00            
ATOM    700    C GLN A  94      10.200  18.889 -13.799  4.00  1.00            
ATOM    701    O GLN A  94       9.658  19.204 -14.857  4.00  1.00            
ATOM    702    N ASP A  95       9.917  19.495 -12.632  4.00  1.00            
ATOM    703   CA ASP A  95       8.972  20.568 -12.581  4.00  1.00            
ATOM    704   CB ASP A  95       7.563  20.144 -12.132  4.00  1.00            
ATOM    705   CG ASP A  95       6.903  19.337 -13.240  4.00  1.00            
ATOM    706  OD1 ASP A  95       6.841  19.843 -14.392  4.00  1.00            
ATOM    707  OD2 ASP A  95       6.439  18.204 -12.940  4.00  1.00            
ATOM    708    C ASP A  95       9.434  21.550 -11.555  4.00  1.00            
ATOM    709    O ASP A  95      10.549  21.453 -11.050  4.00  1.00            
ATOM    710    N ILE A  96       8.575  22.549 -11.242  4.00  1.00            
ATOM    711   CA ILE A  96       8.913  23.502 -10.223  4.00  1.00            
ATOM    712   CB ILE A  96       8.934  24.935 -10.682  4.00  1.00            
ATOM    713  CG1 ILE A  96       9.669  25.793  -9.637  4.00  1.00            
ATOM    714  CG2 ILE A  96       7.497  25.392 -10.982  4.00  1.00            
ATOM    715  CD1 ILE A  96      10.126  27.153 -10.163  4.00  1.00            
ATOM    716    C ILE A  96       7.924  23.356  -9.107  4.00  1.00            
ATOM    717    O ILE A  96       6.714  23.327  -9.329  4.00  1.00            
ATOM    718    N ILE A  97       8.431  23.235  -7.860  4.00  1.00            
ATOM    719   CA ILE A  97       7.557  23.051  -6.737  4.00  1.00            
ATOM    720   CB ILE A  97       7.747  21.758  -5.995  4.00  1.00            
ATOM    721  CG1 ILE A  97       7.212  20.600  -6.845  4.00  1.00            
ATOM    722  CG2 ILE A  97       7.098  21.858  -4.606  4.00  1.00            
ATOM    723  CD1 ILE A  97       7.364  19.242  -6.165  4.00  1.00            
ATOM    724    C ILE A  97       7.698  24.157  -5.779  4.00  1.00            
ATOM    725    O ILE A  97       8.785  24.688  -5.560  4.00  1.00            
ATOM    726    N THR A  98       6.549  24.557  -5.212  4.00  1.00            
ATOM    727   CA THR A  98       6.618  25.606  -4.264  4.00  1.00            
ATOM    728   CB THR A  98       5.861  26.832  -4.678  4.00  1.00            
ATOM    729  OG1 THR A  98       4.482  26.530  -4.832  4.00  1.00            
ATOM    730  CG2 THR A  98       6.444  27.338  -6.010  4.00  1.00            
ATOM    731    C THR A  98       6.073  25.148  -2.962  4.00  1.00            
ATOM    732    O THR A  98       4.923  24.722  -2.873  4.00  1.00            
ATOM    733    N VAL A  99       6.907  25.220  -1.905  4.00  1.00            
ATOM    734   CA VAL A  99       6.411  24.843  -0.621  4.00  1.00            
ATOM    735   CB VAL A  99       7.084  23.637  -0.029  4.00  1.00            
ATOM    736  CG1 VAL A  99       8.602  23.878   0.048  4.00  1.00            
ATOM    737  CG2 VAL A  99       6.432  23.362   1.336  4.00  1.00            
ATOM    738    C VAL A  99       6.604  25.987   0.328  4.00  1.00            
ATOM    739    O VAL A  99       7.724  26.403   0.625  4.00  1.00            
ATOM    740    N GLY A 100       5.481  26.557   0.793  3.00  1.00            
ATOM    741   CA GLY A 100       5.499  27.514   1.857  3.00  1.00            
ATOM    742    C GLY A 100       6.432  28.661   1.602  3.00  1.00            
ATOM    743    O GLY A 100       7.148  29.079   2.512  3.00  1.00            
ATOM    744    N GLY A 101       6.464  29.225   0.382  3.00  1.00            
ATOM    745   CA GLY A 101       7.322  30.367   0.225  3.00  1.00            
ATOM    746    C GLY A 101       8.615  29.958  -0.391  3.00  1.00            
ATOM    747    O GLY A 101       9.467  30.799  -0.677  3.00  1.00            
ATOM    748    N ILE A 102       8.794  28.654  -0.638  4.00  1.00            
ATOM    749   CA ILE A 102      10.025  28.232  -1.224  4.00  1.00            
ATOM    750   CB ILE A 102      10.609  27.005  -0.576  4.00  1.00            
ATOM    751  CG1 ILE A 102      11.114  27.301   0.843  4.00  1.00            
ATOM    752  CG2 ILE A 102      11.691  26.444  -1.512  4.00  1.00            
ATOM    753  CD1 ILE A 102      12.316  28.243   0.868  4.00  1.00            
ATOM    754    C ILE A 102       9.733  27.835  -2.626  4.00  1.00            
ATOM    755    O ILE A 102       8.758  27.135  -2.893  4.00  1.00            
ATOM    756    N THR A 103      10.573  28.299  -3.569  4.00  1.00            
ATOM    757   CA THR A 103      10.335  27.918  -4.922  4.00  1.00            
ATOM    758   CB THR A 103      10.155  29.088  -5.843  4.00  1.00            
ATOM    759  OG1 THR A 103       9.078  29.896  -5.395  4.00  1.00            
ATOM    760  CG2 THR A 103       9.854  28.562  -7.255  4.00  1.00            
ATOM    761    C THR A 103      11.509  27.139  -5.389  4.00  1.00            
ATOM    762    O THR A 103      12.638  27.629  -5.379  4.00  1.00            
ATOM    763    N VAL A 104      11.276  25.883  -5.806  4.00  1.00            
ATOM    764   CA VAL A 104      12.424  25.161  -6.238  4.00  1.00            
ATOM    765   CB VAL A 104      13.022  24.286  -5.176  4.00  1.00            
ATOM    766  CG1 VAL A 104      14.152  23.445  -5.795  4.00  1.00            
ATOM    767  CG2 VAL A 104      13.502  25.192  -4.031  4.00  1.00            
ATOM    768    C VAL A 104      12.094  24.296  -7.410  4.00  1.00            
ATOM    769    O VAL A 104      10.991  23.764  -7.518  4.00  1.00            
ATOM    770    N THR A 105      13.076  24.146  -8.328  4.00  1.00            
ATOM    771   CA THR A 105      12.934  23.303  -9.482  4.00  1.00            
ATOM    772   CB THR A 105      13.890  23.649 -10.588  4.00  1.00            
ATOM    773  OG1 THR A 105      13.692  24.991 -11.010  4.00  1.00            
ATOM    774  CG2 THR A 105      13.653  22.688 -11.762  4.00  1.00            
ATOM    775    C THR A 105      13.274  21.933  -9.015  4.00  1.00            
ATOM    776    O THR A 105      14.306  21.735  -8.377  4.00  1.00            
ATOM    777    N GLN A 106      12.418  20.932  -9.293  4.00  1.00            
ATOM    778   CA GLN A 106      12.818  19.667  -8.770  4.00  1.00            
ATOM    779   CB GLN A 106      12.169  19.276  -7.430  4.00  1.00            
ATOM    780   CG GLN A 106      10.665  19.017  -7.510  4.00  1.00            
ATOM    781   CD GLN A 106      10.281  18.257  -6.245  4.00  1.00            
ATOM    782  OE1 GLN A 106      10.777  18.547  -5.158  4.00  1.00            
ATOM    783  NE2 GLN A 106       9.397  17.236  -6.393  4.00  1.00            
ATOM    784    C GLN A 106      12.523  18.562  -9.694  4.00  1.00            
ATOM    785    O GLN A 106      11.669  18.651 -10.575  4.00  1.00            
ATOM    786    N MET A 107      13.290  17.478  -9.494  4.00  1.00            
ATOM    787   CA MET A 107      13.042  16.276 -10.205  4.00  1.00            
ATOM    788   CB MET A 107      14.231  15.301 -10.322  4.00  1.00            
ATOM    789   CG MET A 107      15.298  15.739 -11.327  4.00  1.00            
ATOM    790   SD MET A 107      16.373  14.392 -11.915  4.00  1.00            
ATOM    791   CE MET A 107      17.441  14.332 -10.449  4.00  1.00            
ATOM    792    C MET A 107      11.951  15.580  -9.471  4.00  1.00            
ATOM    793    O MET A 107      11.590  15.978  -8.364  4.00  1.00            
ATOM    794    N PHE A 108      11.376  14.526 -10.076  4.00  1.00            
ATOM    795   CA PHE A 108      10.253  13.921  -9.432  4.00  1.00            
ATOM    796   CB PHE A 108       8.896  14.363 -10.010  4.00  1.00            
ATOM    797   CG PHE A 108       8.570  15.779  -9.680  4.00  1.00            
ATOM    798  CD1 PHE A 108       9.184  16.820 -10.332  4.00  1.00            
ATOM    799  CD2 PHE A 108       7.606  16.058  -8.737  4.00  1.00            
ATOM    800  CE1 PHE A 108       8.856  18.121 -10.025  4.00  1.00            
ATOM    801  CE2 PHE A 108       7.274  17.354  -8.428  4.00  1.00            
ATOM    802   CZ PHE A 108       7.903  18.392  -9.072  4.00  1.00            
ATOM    803    C PHE A 108      10.238  12.473  -9.656  4.00  1.00            
ATOM    804    O PHE A 108      11.147  11.873 -10.226  4.00  1.00            
ATOM    805    N GLY A 109       9.147  11.892  -9.143  4.00  1.00            
ATOM    806   CA GLY A 109       8.888  10.524  -9.361  4.00  1.00            
ATOM    807    C GLY A 109       7.437  10.429  -9.666  4.00  1.00            
ATOM    808    O GLY A 109       6.603  10.417  -8.763  4.00  1.00            
ATOM    809    N GLU A 110       7.092  10.357 -10.962  4.00  1.00            
ATOM    810   CA GLU A 110       5.703  10.221 -11.260  4.00  1.00            
ATOM    811   CB GLU A 110       5.301  10.653 -12.684  4.00  1.00            
ATOM    812   CG GLU A 110       5.384  12.162 -12.932  4.00  1.00            
ATOM    813   CD GLU A 110       4.907  12.453 -14.353  4.00  1.00            
ATOM    814  OE1 GLU A 110       4.441  11.503 -15.038  4.00  1.00            
ATOM    815  OE2 GLU A 110       5.001  13.638 -14.773  4.00  1.00            
ATOM    816    C GLU A 110       5.443   8.746 -11.156  4.00  1.00            
ATOM    817    O GLU A 110       6.122   7.943 -11.794  4.00  1.00            
ATOM    818    N VAL A 111       4.449   8.356 -10.335  4.00  1.00            
ATOM    819   CA VAL A 111       4.093   6.985 -10.080  4.00  1.00            
ATOM    820   CB VAL A 111       3.203   6.855  -8.863  4.00  1.00            
ATOM    821  CG1 VAL A 111       2.820   5.391  -8.585  4.00  1.00            
ATOM    822  CG2 VAL A 111       3.931   7.509  -7.685  4.00  1.00            
ATOM    823    C VAL A 111       3.349   6.517 -11.294  4.00  1.00            
ATOM    824    O VAL A 111       3.095   7.273 -12.225  4.00  1.00            
ATOM    825    N THR A 112       3.077   5.210 -11.368  4.00  1.00            
ATOM    826   CA THR A 112       2.279   4.644 -12.406  4.00  1.00            
ATOM    827   CB THR A 112       3.091   3.973 -13.473  4.00  1.00            
ATOM    828  OG1 THR A 112       3.978   4.902 -14.078  4.00  1.00            
ATOM    829  CG2 THR A 112       2.128   3.386 -14.519  4.00  1.00            
ATOM    830    C THR A 112       1.553   3.580 -11.698  4.00  1.00            
ATOM    831    O THR A 112       0.545   3.824 -11.036  4.00  1.00            
ATOM    832    N GLU A 113       2.072   2.353 -11.818  4.00  1.00            
ATOM    833   CA GLU A 113       1.413   1.305 -11.132  4.00  1.00            
ATOM    834   CB GLU A 113       1.850  -0.113 -11.563  4.00  1.00            
ATOM    835   CG GLU A 113       1.367  -0.510 -12.959  4.00  1.00            
ATOM    836   CD GLU A 113       1.817  -1.939 -13.242  4.00  1.00            
ATOM    837  OE1 GLU A 113       2.647  -2.471 -12.457  4.00  1.00            
ATOM    838  OE2 GLU A 113       1.332  -2.519 -14.251  4.00  1.00            
ATOM    839    C GLU A 113       1.640   1.438  -9.664  4.00  1.00            
ATOM    840    O GLU A 113       2.716   1.824  -9.211  4.00  1.00            
ATOM    841    N MET A 114       0.588   1.132  -8.877  1.00  1.00            
ATOM    842   CA MET A 114       0.666   1.175  -7.441  1.00  1.00            
ATOM    843   CB MET A 114      -0.054   2.386  -6.824  1.00  1.00            
ATOM    844   CG MET A 114       0.667   3.728  -7.002  1.00  1.00            
ATOM    845   SD MET A 114      -0.266   5.151  -6.352  1.00  1.00            
ATOM    846   CE MET A 114       1.175   6.236  -6.148  1.00  1.00            
ATOM    847    C MET A 114      -0.066  -0.045  -6.948  1.00  1.00            
ATOM    848    O MET A 114      -0.882  -0.630  -7.663  1.00  1.00            
ATOM    849    N PRO A 115       0.234  -0.448  -5.743  1.00  1.00            
ATOM    850   CA PRO A 115      -0.396  -1.611  -5.146  1.00  1.00            
ATOM    851   CD PRO A 115       1.596  -0.263  -5.260  1.00  1.00            
ATOM    852   CB PRO A 115       0.486  -1.979  -3.949  1.00  1.00            
ATOM    853   CG PRO A 115       1.884  -1.470  -4.354  1.00  1.00            
ATOM    854    C PRO A 115      -1.843  -1.645  -4.811  1.00  1.00            
ATOM    855    O PRO A 115      -2.452  -2.705  -4.957  1.00  1.00            
ATOM    856    N ALA A 116      -2.416  -0.520  -4.387  2.00  1.00            
ATOM    857   CA ALA A 116      -3.759  -0.557  -3.899  2.00  1.00            
ATOM    858   CB ALA A 116      -4.739  -1.110  -4.940  2.00  1.00            
ATOM    859    C ALA A 116      -3.788  -1.496  -2.739  2.00  1.00            
ATOM    860    O ALA A 116      -4.335  -2.594  -2.819  2.00  1.00            
ATOM    861    N LEU A 117      -3.206  -1.028  -1.617  2.00  1.00            
ATOM    862   CA LEU A 117      -3.187  -1.651  -0.332  2.00  1.00            
ATOM    863   CB LEU A 117      -2.187  -2.817  -0.133  2.00  1.00            
ATOM    864   CG LEU A 117      -2.352  -4.038  -1.060  2.00  1.00            
ATOM    865  CD1 LEU A 117      -3.767  -4.630  -0.950  2.00  1.00            
ATOM    866  CD2 LEU A 117      -1.869  -3.746  -2.487  2.00  1.00            
ATOM    867    C LEU A 117      -2.849  -0.504   0.579  2.00  1.00            
ATOM    868    O LEU A 117      -3.762   0.214   0.978  2.00  1.00            
ATOM    869    N PRO A 118      -1.603  -0.266   0.947  2.00  1.00            
ATOM    870   CA PRO A 118      -1.375   0.845   1.818  2.00  1.00            
ATOM    871   CD PRO A 118      -0.458  -0.402   0.051  2.00  1.00            
ATOM    872   CB PRO A 118       0.133   0.901   2.012  2.00  1.00            
ATOM    873   CG PRO A 118       0.642   0.519   0.615  2.00  1.00            
ATOM    874    C PRO A 118      -1.828   2.137   1.179  2.00  1.00            
ATOM    875    O PRO A 118      -2.301   3.022   1.891  2.00  1.00            
ATOM    876    N PHE A 119      -1.656   2.268  -0.154  2.00  1.00            
ATOM    877   CA PHE A 119      -1.886   3.461  -0.935  2.00  1.00            
ATOM    878   CB PHE A 119      -1.366   3.321  -2.378  2.00  1.00            
ATOM    879   CG PHE A 119       0.091   3.034  -2.318  2.00  1.00            
ATOM    880  CD1 PHE A 119       0.524   1.741  -2.153  2.00  1.00            
ATOM    881  CD2 PHE A 119       1.019   4.044  -2.439  2.00  1.00            
ATOM    882  CE1 PHE A 119       1.867   1.455  -2.096  2.00  1.00            
ATOM    883  CE2 PHE A 119       2.363   3.763  -2.385  2.00  1.00            
ATOM    884   CZ PHE A 119       2.788   2.467  -2.211  2.00  1.00            
ATOM    885    C PHE A 119      -3.321   3.826  -1.078  2.00  1.00            
ATOM    886    O PHE A 119      -3.647   5.012  -1.040  2.00  1.00            
ATOM    887    N MET A 120      -4.208   2.825  -1.253  3.00  1.00            
ATOM    888   CA MET A 120      -5.575   3.107  -1.591  3.00  1.00            
ATOM    889   CB MET A 120      -6.442   1.835  -1.624  3.00  1.00            
ATOM    890   CG MET A 120      -7.903   2.090  -2.000  3.00  1.00            
ATOM    891   SD MET A 120      -8.956   0.606  -2.042  3.00  1.00            
ATOM    892   CE MET A 120      -9.027   0.450  -0.235  3.00  1.00            
ATOM    893    C MET A 120      -6.124   3.987  -0.542  3.00  1.00            
ATOM    894    O MET A 120      -6.776   4.983  -0.846  3.00  1.00            
ATOM    895    N LEU A 121      -5.853   3.681   0.732  3.00  1.00            
ATOM    896   CA LEU A 121      -6.416   4.615   1.641  3.00  1.00            
ATOM    897   CB LEU A 121      -7.101   3.978   2.864  3.00  1.00            
ATOM    898   CG LEU A 121      -8.055   4.912   3.655  3.00  1.00            
ATOM    899  CD1 LEU A 121      -8.441   4.276   4.995  3.00  1.00            
ATOM    900  CD2 LEU A 121      -7.552   6.356   3.810  3.00  1.00            
ATOM    901    C LEU A 121      -5.303   5.449   2.156  3.00  1.00            
ATOM    902    O LEU A 121      -4.588   5.072   3.082  3.00  1.00            
ATOM    903    N ALA A 122      -5.126   6.608   1.510  1.00  1.00            
ATOM    904   CA ALA A 122      -4.253   7.638   1.961  1.00  1.00            
ATOM    905   CB ALA A 122      -2.879   7.651   1.269  1.00  1.00            
ATOM    906    C ALA A 122      -4.990   8.841   1.486  1.00  1.00            
ATOM    907    O ALA A 122      -5.338   8.932   0.310  1.00  1.00            
ATOM    908    N GLU A 123      -5.288   9.786   2.386  1.00  1.00            
ATOM    909   CA GLU A 123      -6.004  10.939   1.943  1.00  1.00            
ATOM    910   CB GLU A 123      -6.386  11.886   3.094  1.00  1.00            
ATOM    911   CG GLU A 123      -7.451  11.322   4.038  1.00  1.00            
ATOM    912   CD GLU A 123      -8.824  11.582   3.433  1.00  1.00            
ATOM    913  OE1 GLU A 123      -9.255  10.765   2.575  1.00  1.00            
ATOM    914  OE2 GLU A 123      -9.458  12.601   3.817  1.00  1.00            
ATOM    915    C GLU A 123      -5.071  11.689   1.049  1.00  1.00            
ATOM    916    O GLU A 123      -5.480  12.286   0.053  1.00  1.00            
ATOM    917    N PHE A 124      -3.765  11.654   1.384  1.00  1.00            
ATOM    918   CA PHE A 124      -2.805  12.462   0.693  1.00  1.00            
ATOM    919   CB PHE A 124      -1.542  12.779   1.512  1.00  1.00            
ATOM    920   CG PHE A 124      -0.818  11.505   1.746  1.00  1.00            
ATOM    921  CD1 PHE A 124       0.094  11.051   0.825  1.00  1.00            
ATOM    922  CD2 PHE A 124      -1.052  10.766   2.883  1.00  1.00            
ATOM    923  CE1 PHE A 124       0.774   9.875   1.029  1.00  1.00            
ATOM    924  CE2 PHE A 124      -0.375   9.588   3.092  1.00  1.00            
ATOM    925   CZ PHE A 124       0.537   9.140   2.166  1.00  1.00            
ATOM    926    C PHE A 124      -2.387  11.903  -0.635  1.00  1.00            
ATOM    927    O PHE A 124      -2.369  10.692  -0.852  1.00  1.00            
ATOM    928    N ASP A 125      -2.062  12.828  -1.572  1.00  1.00            
ATOM    929   CA ASP A 125      -1.696  12.547  -2.939  1.00  1.00            
ATOM    930   CB ASP A 125      -1.698  13.783  -3.857  1.00  1.00            
ATOM    931   CG ASP A 125      -3.140  14.060  -4.259  1.00  1.00            
ATOM    932  OD1 ASP A 125      -4.015  13.200  -3.971  1.00  1.00            
ATOM    933  OD2 ASP A 125      -3.377  15.133  -4.875  1.00  1.00            
ATOM    934    C ASP A 125      -0.383  11.856  -3.142  1.00  1.00            
ATOM    935    O ASP A 125      -0.311  10.887  -3.897  1.00  1.00            
ATOM    936    N GLY A 126       0.700  12.305  -2.485  4.00  1.00            
ATOM    937   CA GLY A 126       1.954  11.680  -2.800  4.00  1.00            
ATOM    938    C GLY A 126       2.911  12.025  -1.716  4.00  1.00            
ATOM    939    O GLY A 126       2.517  12.512  -0.657  4.00  1.00            
ATOM    940    N VAL A 127       4.216  11.789  -1.954  4.00  1.00            
ATOM    941   CA VAL A 127       5.121  12.004  -0.869  4.00  1.00            
ATOM    942   CB VAL A 127       5.779  10.739  -0.416  4.00  1.00            
ATOM    943  CG1 VAL A 127       4.688   9.783   0.092  4.00  1.00            
ATOM    944  CG2 VAL A 127       6.604  10.183  -1.590  4.00  1.00            
ATOM    945    C VAL A 127       6.238  12.931  -1.240  4.00  1.00            
ATOM    946    O VAL A 127       6.742  12.923  -2.362  4.00  1.00            
ATOM    947    N VAL A 128       6.622  13.785  -0.267  4.00  1.00            
ATOM    948   CA VAL A 128       7.811  14.578  -0.373  4.00  1.00            
ATOM    949   CB VAL A 128       7.680  15.991   0.107  4.00  1.00            
ATOM    950  CG1 VAL A 128       9.082  16.625   0.137  4.00  1.00            
ATOM    951  CG2 VAL A 128       6.698  16.723  -0.822  4.00  1.00            
ATOM    952    C VAL A 128       8.728  13.872   0.564  4.00  1.00            
ATOM    953    O VAL A 128       8.425  13.735   1.750  4.00  1.00            
ATOM    954    N GLY A 129       9.875  13.382   0.066  4.00  1.00            
ATOM    955   CA GLY A 129      10.712  12.625   0.946  4.00  1.00            
ATOM    956    C GLY A 129      11.787  13.523   1.457  4.00  1.00            
ATOM    957    O GLY A 129      12.518  14.162   0.701  4.00  1.00            
ATOM    958    N MET A 130      11.873  13.592   2.792  1.00  1.00            
ATOM    959   CA MET A 130      12.809  14.389   3.518  1.00  1.00            
ATOM    960   CB MET A 130      12.456  14.526   5.008  1.00  1.00            
ATOM    961   CG MET A 130      13.454  15.377   5.803  1.00  1.00            
ATOM    962   SD MET A 130      13.388  17.176   5.522  1.00  1.00            
ATOM    963   CE MET A 130      14.084  17.169   3.847  1.00  1.00            
ATOM    964    C MET A 130      14.237  13.891   3.458  1.00  1.00            
ATOM    965    O MET A 130      15.171  14.691   3.419  1.00  1.00            
ATOM    966    N GLY A 131      14.464  12.561   3.421  1.00  1.00            
ATOM    967   CA GLY A 131      15.778  11.990   3.637  1.00  1.00            
ATOM    968    C GLY A 131      16.818  12.452   2.671  1.00  1.00            
ATOM    969    O GLY A 131      16.550  13.140   1.688  1.00  1.00            
ATOM    970    N PHE A 132      18.063  12.037   2.990  1.00  1.00            
ATOM    971   CA PHE A 132      19.294  12.366   2.332  1.00  1.00            
ATOM    972   CB PHE A 132      20.541  12.180   3.218  1.00  1.00            
ATOM    973   CG PHE A 132      20.648  13.383   4.094  1.00  1.00            
ATOM    974  CD1 PHE A 132      19.950  13.469   5.277  1.00  1.00            
ATOM    975  CD2 PHE A 132      21.446  14.437   3.712  1.00  1.00            
ATOM    976  CE1 PHE A 132      20.056  14.590   6.068  1.00  1.00            
ATOM    977  CE2 PHE A 132      21.557  15.559   4.500  1.00  1.00            
ATOM    978   CZ PHE A 132      20.860  15.635   5.681  1.00  1.00            
ATOM    979    C PHE A 132      19.496  11.607   1.048  1.00  1.00            
ATOM    980    O PHE A 132      18.774  10.666   0.725  1.00  1.00            
ATOM    981    N ILE A 133      20.515  12.067   0.285  2.00  1.00            
ATOM    982   CA ILE A 133      20.941  11.662  -1.033  2.00  1.00            
ATOM    983   CB ILE A 133      22.049  12.540  -1.548  2.00  1.00            
ATOM    984  CG1 ILE A 133      23.286  12.456  -0.637  2.00  1.00            
ATOM    985  CG2 ILE A 133      21.494  13.968  -1.677  2.00  1.00            
ATOM    986  CD1 ILE A 133      24.468  13.296  -1.121  2.00  1.00            
ATOM    987    C ILE A 133      21.395  10.239  -1.092  2.00  1.00            
ATOM    988    O ILE A 133      21.106   9.563  -2.077  2.00  1.00            
ATOM    989    N GLU A 134      22.114   9.740  -0.067  2.00  1.00            
ATOM    990   CA GLU A 134      22.623   8.397  -0.150  2.00  1.00            
ATOM    991   CB GLU A 134      23.306   7.900   1.145  2.00  1.00            
ATOM    992   CG GLU A 134      24.597   8.617   1.551  2.00  1.00            
ATOM    993   CD GLU A 134      25.128   7.922   2.803  2.00  1.00            
ATOM    994  OE1 GLU A 134      24.504   6.909   3.225  2.00  1.00            
ATOM    995  OE2 GLU A 134      26.165   8.384   3.346  2.00  1.00            
ATOM    996    C GLU A 134      21.464   7.484  -0.341  2.00  1.00            
ATOM    997    O GLU A 134      21.516   6.567  -1.158  2.00  1.00            
ATOM    998    N GLN A 135      20.367   7.720   0.399  2.00  1.00            
ATOM    999   CA GLN A 135      19.253   6.843   0.234  2.00  1.00            
ATOM   1000   CB GLN A 135      18.509   6.601   1.559  2.00  1.00            
ATOM   1001   CG GLN A 135      17.575   5.392   1.553  2.00  1.00            
ATOM   1002   CD GLN A 135      18.417   4.173   1.907  2.00  1.00            
ATOM   1003  OE1 GLN A 135      18.328   3.130   1.262  2.00  1.00            
ATOM   1004  NE2 GLN A 135      19.258   4.306   2.968  2.00  1.00            
ATOM   1005    C GLN A 135      18.299   7.515  -0.696  2.00  1.00            
ATOM   1006    O GLN A 135      17.259   8.017  -0.274  2.00  1.00            
ATOM   1007    N ALA A 136      18.633   7.529  -2.000  1.00  1.00            
ATOM   1008   CA ALA A 136      17.758   8.087  -2.992  1.00  1.00            
ATOM   1009   CB ALA A 136      18.344   9.312  -3.714  1.00  1.00            
ATOM   1010    C ALA A 136      17.620   6.997  -4.000  1.00  1.00            
ATOM   1011    O ALA A 136      18.578   6.276  -4.276  1.00  1.00            
ATOM   1012    N ILE A 137      16.413   6.835  -4.568  2.00  1.00            
ATOM   1013   CA ILE A 137      16.182   5.725  -5.443  2.00  1.00            
ATOM   1014   CB ILE A 137      14.721   5.580  -5.794  2.00  1.00            
ATOM   1015  CG1 ILE A 137      14.414   4.281  -6.570  2.00  1.00            
ATOM   1016  CG2 ILE A 137      14.279   6.867  -6.503  2.00  1.00            
ATOM   1017  CD1 ILE A 137      14.903   4.250  -8.018  2.00  1.00            
ATOM   1018    C ILE A 137      17.011   5.802  -6.691  2.00  1.00            
ATOM   1019    O ILE A 137      17.708   4.844  -7.020  2.00  1.00            
ATOM   1020    N GLY A 138      17.005   6.934  -7.420  2.00  1.00            
ATOM   1021   CA GLY A 138      17.779   6.931  -8.632  2.00  1.00            
ATOM   1022    C GLY A 138      18.739   8.055  -8.524  2.00  1.00            
ATOM   1023    O GLY A 138      18.871   8.878  -9.428  2.00  1.00            
ATOM   1024    N ARG A 139      19.441   8.088  -7.381  2.00  1.00            
ATOM   1025   CA ARG A 139      20.437   9.067  -7.105  2.00  1.00            
ATOM   1026   CB ARG A 139      21.761   8.869  -7.865  2.00  1.00            
ATOM   1027   CG ARG A 139      22.906   9.664  -7.229  2.00  1.00            
ATOM   1028   CD ARG A 139      24.296   9.363  -7.788  2.00  1.00            
ATOM   1029   NE ARG A 139      25.273  10.075  -6.912  2.00  1.00            
ATOM   1030   CZ ARG A 139      25.654  11.354  -7.195  2.00  1.00            
ATOM   1031  NH1 ARG A 139      25.165  11.984  -8.302  2.00  1.00            
ATOM   1032  NH2 ARG A 139      26.529  12.004  -6.373  2.00  1.00            
ATOM   1033    C ARG A 139      19.891  10.416  -7.402  2.00  1.00            
ATOM   1034    O ARG A 139      20.588  11.278  -7.937  2.00  1.00            
ATOM   1035    N VAL A 140      18.618  10.633  -7.043  1.00  1.00            
ATOM   1036   CA VAL A 140      18.000  11.889  -7.329  1.00  1.00            
ATOM   1037   CB VAL A 140      16.510  11.792  -7.440  1.00  1.00            
ATOM   1038  CG1 VAL A 140      15.941  13.192  -7.724  1.00  1.00            
ATOM   1039  CG2 VAL A 140      16.170  10.747  -8.515  1.00  1.00            
ATOM   1040    C VAL A 140      18.313  12.846  -6.218  1.00  1.00            
ATOM   1041    O VAL A 140      18.401  12.445  -5.060  1.00  1.00            
ATOM   1042    N THR A 141      18.504  14.135  -6.561  1.00  1.00            
ATOM   1043   CA THR A 141      18.793  15.134  -5.547  1.00  1.00            
ATOM   1044   CB THR A 141      19.142  16.487  -6.080  1.00  1.00            
ATOM   1045  OG1 THR A 141      18.063  17.019  -6.846  1.00  1.00            
ATOM   1046  CG2 THR A 141      20.412  16.393  -6.946  1.00  1.00            
ATOM   1047    C THR A 141      17.533  15.306  -4.752  1.00  1.00            
ATOM   1048    O THR A 141      16.488  15.671  -5.290  1.00  1.00            
ATOM   1049    N PRO A 142      17.620  15.063  -3.473  1.00  1.00            
ATOM   1050   CA PRO A 142      16.503  15.178  -2.571  1.00  1.00            
ATOM   1051   CD PRO A 142      18.890  15.055  -2.768  1.00  1.00            
ATOM   1052   CB PRO A 142      17.056  14.811  -1.199  1.00  1.00            
ATOM   1053   CG PRO A 142      18.525  15.261  -1.288  1.00  1.00            
ATOM   1054    C PRO A 142      16.076  16.616  -2.603  1.00  1.00            
ATOM   1055    O PRO A 142      16.874  17.462  -3.011  1.00  1.00            
ATOM   1056    N ILE A 143      14.810  16.910  -2.212  2.00  1.00            
ATOM   1057   CA ILE A 143      14.265  18.240  -2.230  2.00  1.00            
ATOM   1058   CB ILE A 143      12.806  18.261  -1.864  2.00  1.00            
ATOM   1059  CG1 ILE A 143      12.225  19.671  -2.046  2.00  1.00            
ATOM   1060  CG2 ILE A 143      12.639  17.695  -0.442  2.00  1.00            
ATOM   1061  CD1 ILE A 143      10.700  19.713  -1.951  2.00  1.00            
ATOM   1062    C ILE A 143      14.988  19.131  -1.281  2.00  1.00            
ATOM   1063    O ILE A 143      15.322  20.267  -1.616  2.00  1.00            
ATOM   1064    N PHE A 144      15.267  18.639  -0.065  2.00  1.00            
ATOM   1065   CA PHE A 144      15.882  19.518   0.872  2.00  1.00            
ATOM   1066   CB PHE A 144      16.043  18.966   2.297  2.00  1.00            
ATOM   1067   CG PHE A 144      16.636  20.096   3.071  2.00  1.00            
ATOM   1068  CD1 PHE A 144      15.955  21.288   3.163  2.00  1.00            
ATOM   1069  CD2 PHE A 144      17.844  19.973   3.722  2.00  1.00            
ATOM   1070  CE1 PHE A 144      16.473  22.348   3.870  2.00  1.00            
ATOM   1071  CE2 PHE A 144      18.366  21.030   4.432  2.00  1.00            
ATOM   1072   CZ PHE A 144      17.682  22.220   4.506  2.00  1.00            
ATOM   1073    C PHE A 144      17.234  19.877   0.331  2.00  1.00            
ATOM   1074    O PHE A 144      17.691  21.009   0.480  2.00  1.00            
ATOM   1075    N ASP A 145      17.906  18.922  -0.338  2.00  1.00            
ATOM   1076   CA ASP A 145      19.207  19.182  -0.887  2.00  1.00            
ATOM   1077   CB ASP A 145      19.742  18.002  -1.718  2.00  1.00            
ATOM   1078   CG ASP A 145      21.166  18.307  -2.169  2.00  1.00            
ATOM   1079  OD1 ASP A 145      21.680  19.411  -1.849  2.00  1.00            
ATOM   1080  OD2 ASP A 145      21.758  17.427  -2.852  2.00  1.00            
ATOM   1081    C ASP A 145      19.046  20.352  -1.819  2.00  1.00            
ATOM   1082    O ASP A 145      19.905  21.227  -1.907  2.00  1.00            
ATOM   1083    N ASN A 146      17.915  20.399  -2.547  2.00  1.00            
ATOM   1084   CA ASN A 146      17.688  21.462  -3.489  2.00  1.00            
ATOM   1085   CB ASN A 146      16.349  21.328  -4.237  2.00  1.00            
ATOM   1086   CG ASN A 146      16.455  20.226  -5.280  2.00  1.00            
ATOM   1087  OD1 ASN A 146      16.790  19.086  -4.964  2.00  1.00            
ATOM   1088  ND2 ASN A 146      16.161  20.574  -6.562  2.00  1.00            
ATOM   1089    C ASN A 146      17.610  22.778  -2.808  2.00  1.00            
ATOM   1090    O ASN A 146      18.189  23.738  -3.298  2.00  1.00            
ATOM   1091    N ILE A 147      16.846  22.868  -1.704  2.00  1.00            
ATOM   1092   CA ILE A 147      16.675  24.095  -0.973  2.00  1.00            
ATOM   1093   CB ILE A 147      15.574  24.035   0.046  2.00  1.00            
ATOM   1094  CG1 ILE A 147      14.213  23.805  -0.636  2.00  1.00            
ATOM   1095  CG2 ILE A 147      15.632  25.333   0.866  2.00  1.00            
ATOM   1096  CD1 ILE A 147      13.076  23.534   0.349  2.00  1.00            
ATOM   1097    C ILE A 147      17.932  24.469  -0.259  2.00  1.00            
ATOM   1098    O ILE A 147      18.215  25.656  -0.091  2.00  1.00            
ATOM   1099    N ILE A 148      18.680  23.476   0.264  2.00  1.00            
ATOM   1100   CA ILE A 148      19.885  23.823   0.959  2.00  1.00            
ATOM   1101   CB ILE A 148      20.562  22.659   1.638  2.00  1.00            
ATOM   1102  CG1 ILE A 148      21.727  23.159   2.511  2.00  1.00            
ATOM   1103  CG2 ILE A 148      20.977  21.627   0.579  2.00  1.00            
ATOM   1104  CD1 ILE A 148      21.285  24.008   3.703  2.00  1.00            
ATOM   1105    C ILE A 148      20.810  24.453  -0.021  2.00  1.00            
ATOM   1106    O ILE A 148      21.379  25.508   0.254  2.00  1.00            
ATOM   1107    N SER A 149      20.969  23.848  -1.218  2.00  1.00            
ATOM   1108   CA SER A 149      21.708  24.569  -2.209  2.00  1.00            
ATOM   1109   CB SER A 149      22.026  23.770  -3.487  2.00  1.00            
ATOM   1110   OG SER A 149      22.885  24.523  -4.330  2.00  1.00            
ATOM   1111    C SER A 149      20.737  25.659  -2.520  2.00  1.00            
ATOM   1112    O SER A 149      19.567  25.508  -2.200  2.00  1.00            
ATOM   1113    N GLN A 150      21.117  26.774  -3.161  2.00  1.00            
ATOM   1114   CA GLN A 150      20.124  27.817  -3.221  2.00  1.00            
ATOM   1115   CB GLN A 150      18.852  27.436  -4.002  2.00  1.00            
ATOM   1116   CG GLN A 150      19.152  27.158  -5.477  2.00  1.00            
ATOM   1117   CD GLN A 150      19.743  28.426  -6.077  2.00  1.00            
ATOM   1118  OE1 GLN A 150      19.107  29.479  -6.102  2.00  1.00            
ATOM   1119  NE2 GLN A 150      21.003  28.331  -6.583  2.00  1.00            
ATOM   1120    C GLN A 150      19.799  28.186  -1.815  2.00  1.00            
ATOM   1121    O GLN A 150      18.634  28.238  -1.428  2.00  1.00            
ATOM   1122    N GLY A 151      20.877  28.433  -1.035  3.00  1.00            
ATOM   1123   CA GLY A 151      20.849  28.671   0.378  3.00  1.00            
ATOM   1124    C GLY A 151      20.122  29.916   0.745  3.00  1.00            
ATOM   1125    O GLY A 151      20.723  30.897   1.178  3.00  1.00            
ATOM   1126    N VAL A 152      18.793  29.899   0.573  1.00  1.00            
ATOM   1127   CA VAL A 152      17.957  30.959   1.038  1.00  1.00            
ATOM   1128   CB VAL A 152      16.592  30.947   0.419  1.00  1.00            
ATOM   1129  CG1 VAL A 152      15.740  32.038   1.091  1.00  1.00            
ATOM   1130  CG2 VAL A 152      16.755  31.122  -1.099  1.00  1.00            
ATOM   1131    C VAL A 152      17.769  30.807   2.512  1.00  1.00            
ATOM   1132    O VAL A 152      17.766  31.784   3.258  1.00  1.00            
ATOM   1133    N LEU A 153      17.642  29.543   2.960  4.00  1.00            
ATOM   1134   CA LEU A 153      17.262  29.236   4.309  4.00  1.00            
ATOM   1135   CB LEU A 153      17.057  27.730   4.532  4.00  1.00            
ATOM   1136   CG LEU A 153      15.990  27.137   3.592  4.00  1.00            
ATOM   1137  CD1 LEU A 153      15.694  25.670   3.938  4.00  1.00            
ATOM   1138  CD2 LEU A 153      14.732  28.018   3.545  4.00  1.00            
ATOM   1139    C LEU A 153      18.285  29.744   5.282  4.00  1.00            
ATOM   1140    O LEU A 153      19.490  29.678   5.045  4.00  1.00            
ATOM   1141    N LYS A 154      17.784  30.294   6.412  1.00  1.00            
ATOM   1142   CA LYS A 154      18.560  30.840   7.494  1.00  1.00            
ATOM   1143   CB LYS A 154      17.658  31.467   8.575  1.00  1.00            
ATOM   1144   CG LYS A 154      18.389  32.243   9.673  1.00  1.00            
ATOM   1145   CD LYS A 154      17.464  33.162  10.477  1.00  1.00            
ATOM   1146   CE LYS A 154      18.182  33.984  11.550  1.00  1.00            
ATOM   1147   NZ LYS A 154      17.230  34.907  12.211  1.00  1.00            
ATOM   1148    C LYS A 154      19.330  29.714   8.099  1.00  1.00            
ATOM   1149    O LYS A 154      20.495  29.871   8.458  1.00  1.00            
ATOM   1150    N GLU A 155      18.693  28.530   8.207  1.00  1.00            
ATOM   1151   CA GLU A 155      19.334  27.411   8.836  1.00  1.00            
ATOM   1152   CB GLU A 155      18.742  27.147  10.231  1.00  1.00            
ATOM   1153   CG GLU A 155      18.882  28.321  11.208  1.00  1.00            
ATOM   1154   CD GLU A 155      19.893  27.957  12.285  1.00  1.00            
ATOM   1155  OE1 GLU A 155      21.121  28.015  12.007  1.00  1.00            
ATOM   1156  OE2 GLU A 155      19.439  27.617  13.409  1.00  1.00            
ATOM   1157    C GLU A 155      19.038  26.201   8.016  1.00  1.00            
ATOM   1158    O GLU A 155      18.043  26.151   7.295  1.00  1.00            
ATOM   1159    N ASP A 156      19.921  25.184   8.089  1.00  1.00            
ATOM   1160   CA ASP A 156      19.594  24.005   7.354  1.00  1.00            
ATOM   1161   CB ASP A 156      20.775  23.345   6.610  1.00  1.00            
ATOM   1162   CG ASP A 156      21.820  22.839   7.591  1.00  1.00            
ATOM   1163  OD1 ASP A 156      21.764  23.222   8.789  1.00  1.00            
ATOM   1164  OD2 ASP A 156      22.698  22.056   7.140  1.00  1.00            
ATOM   1165    C ASP A 156      18.993  23.032   8.312  1.00  1.00            
ATOM   1166    O ASP A 156      19.376  21.863   8.373  1.00  1.00            
ATOM   1167    N VAL A 157      17.998  23.514   9.080  4.00  1.00            
ATOM   1168   CA VAL A 157      17.303  22.697  10.025  4.00  1.00            
ATOM   1169   CB VAL A 157      17.376  23.241  11.423  4.00  1.00            
ATOM   1170  CG1 VAL A 157      16.492  22.383  12.343  4.00  1.00            
ATOM   1171  CG2 VAL A 157      18.852  23.318  11.850  4.00  1.00            
ATOM   1172    C VAL A 157      15.875  22.738   9.636  4.00  1.00            
ATOM   1173    O VAL A 157      15.330  23.803   9.351  4.00  1.00            
ATOM   1174    N PHE A 158      15.223  21.567   9.599  4.00  1.00            
ATOM   1175   CA PHE A 158      13.831  21.622   9.311  4.00  1.00            
ATOM   1176   CB PHE A 158      13.351  20.784   8.101  4.00  1.00            
ATOM   1177   CG PHE A 158      13.332  19.326   8.422  4.00  1.00            
ATOM   1178  CD1 PHE A 158      12.221  18.754   9.006  4.00  1.00            
ATOM   1179  CD2 PHE A 158      14.408  18.524   8.124  4.00  1.00            
ATOM   1180  CE1 PHE A 158      12.180  17.415   9.306  4.00  1.00            
ATOM   1181  CE2 PHE A 158      14.372  17.182   8.421  4.00  1.00            
ATOM   1182   CZ PHE A 158      13.264  16.626   9.013  4.00  1.00            
ATOM   1183    C PHE A 158      13.176  21.075  10.524  4.00  1.00            
ATOM   1184    O PHE A 158      13.826  20.458  11.367  4.00  1.00            
ATOM   1185    N SER A 159      11.863  21.290  10.666  4.00  1.00            
ATOM   1186   CA SER A 159      11.292  20.793  11.870  4.00  1.00            
ATOM   1187   CB SER A 159      11.151  21.850  12.979  4.00  1.00            
ATOM   1188   OG SER A 159      12.429  22.209  13.483  4.00  1.00            
ATOM   1189    C SER A 159       9.925  20.260  11.590  4.00  1.00            
ATOM   1190    O SER A 159       9.310  20.576  10.573  4.00  1.00            
ATOM   1191    N PHE A 160       9.426  19.411  12.513  4.00  1.00            
ATOM   1192   CA PHE A 160       8.150  18.785  12.337  4.00  1.00            
ATOM   1193   CB PHE A 160       8.294  17.297  11.985  4.00  1.00            
ATOM   1194   CG PHE A 160       6.945  16.673  11.931  4.00  1.00            
ATOM   1195  CD1 PHE A 160       6.151  16.800  10.816  4.00  1.00            
ATOM   1196  CD2 PHE A 160       6.483  15.946  13.003  4.00  1.00            
ATOM   1197  CE1 PHE A 160       4.909  16.213  10.777  4.00  1.00            
ATOM   1198  CE2 PHE A 160       5.241  15.358  12.965  4.00  1.00            
ATOM   1199   CZ PHE A 160       4.450  15.490  11.851  4.00  1.00            
ATOM   1200    C PHE A 160       7.376  18.874  13.607  4.00  1.00            
ATOM   1201    O PHE A 160       7.890  18.592  14.688  4.00  1.00            
ATOM   1202    N TYR A 161       6.103  19.291  13.500  4.00  1.00            
ATOM   1203   CA TYR A 161       5.242  19.303  14.643  4.00  1.00            
ATOM   1204   CB TYR A 161       4.790  20.698  15.102  4.00  1.00            
ATOM   1205   CG TYR A 161       3.784  20.452  16.172  4.00  1.00            
ATOM   1206  CD1 TYR A 161       4.175  19.961  17.396  4.00  1.00            
ATOM   1207  CD2 TYR A 161       2.451  20.715  15.952  4.00  1.00            
ATOM   1208  CE1 TYR A 161       3.245  19.734  18.381  4.00  1.00            
ATOM   1209  CE2 TYR A 161       1.517  20.491  16.937  4.00  1.00            
ATOM   1210   CZ TYR A 161       1.917  19.995  18.155  4.00  1.00            
ATOM   1211   OH TYR A 161       0.970  19.758  19.174  4.00  1.00            
ATOM   1212    C TYR A 161       4.038  18.556  14.252  4.00  1.00            
ATOM   1213    O TYR A 161       3.477  18.743  13.173  4.00  1.00            
ATOM   1214    N TYR A 162       3.629  17.655  15.139  4.00  1.00            
ATOM   1215   CA TYR A 162       2.470  16.886  14.889  4.00  1.00            
ATOM   1216   CB TYR A 162       2.815  15.393  14.769  4.00  1.00            
ATOM   1217   CG TYR A 162       1.546  14.668  14.555  4.00  1.00            
ATOM   1218  CD1 TYR A 162       0.920  14.715  13.333  4.00  1.00            
ATOM   1219  CD2 TYR A 162       0.999  13.928  15.576  4.00  1.00            
ATOM   1220  CE1 TYR A 162      -0.261  14.043  13.144  4.00  1.00            
ATOM   1221  CE2 TYR A 162      -0.181  13.255  15.390  4.00  1.00            
ATOM   1222   CZ TYR A 162      -0.812  13.318  14.173  4.00  1.00            
ATOM   1223   OH TYR A 162      -2.029  12.631  13.982  4.00  1.00            
ATOM   1224    C TYR A 162       1.638  17.098  16.104  4.00  1.00            
ATOM   1225    O TYR A 162       2.164  17.270  17.202  4.00  1.00            
ATOM   1226    N ASN A 163       0.310  17.125  15.936  1.00  1.00            
ATOM   1227   CA ASN A 163      -0.533  17.401  17.056  1.00  1.00            
ATOM   1228   CB ASN A 163      -1.291  18.728  16.870  1.00  1.00            
ATOM   1229   CG ASN A 163      -2.116  18.998  18.113  1.00  1.00            
ATOM   1230  OD1 ASN A 163      -1.616  18.938  19.234  1.00  1.00            
ATOM   1231  ND2 ASN A 163      -3.429  19.275  17.909  1.00  1.00            
ATOM   1232    C ASN A 163      -1.542  16.304  17.117  1.00  1.00            
ATOM   1233    O ASN A 163      -1.669  15.514  16.183  1.00  1.00            
ATOM   1234    N ARG A 164      -2.258  16.197  18.252  1.00  1.00            
ATOM   1235   CA ARG A 164      -3.307  15.235  18.323  1.00  1.00            
ATOM   1236   CB ARG A 164      -3.889  14.988  19.723  1.00  1.00            
ATOM   1237   CG ARG A 164      -4.596  16.184  20.360  1.00  1.00            
ATOM   1238   CD ARG A 164      -5.330  15.801  21.650  1.00  1.00            
ATOM   1239   NE ARG A 164      -6.163  16.965  22.059  1.00  1.00            
ATOM   1240   CZ ARG A 164      -7.497  16.793  22.294  1.00  1.00            
ATOM   1241  NH1 ARG A 164      -8.055  15.552  22.194  1.00  1.00            
ATOM   1242  NH2 ARG A 164      -8.271  17.868  22.623  1.00  1.00            
ATOM   1243    C ARG A 164      -4.393  15.805  17.464  1.00  1.00            
ATOM   1244    O ARG A 164      -4.228  16.889  16.904  1.00  1.00            
ATOM   1245    N ASP A 165      -5.512  15.067  17.302  1.00  1.00            
ATOM   1246   CA ASP A 165      -6.580  15.533  16.463  1.00  1.00            
ATOM   1247   CB ASP A 165      -7.861  14.685  16.544  1.00  1.00            
ATOM   1248   CG ASP A 165      -7.624  13.369  15.815  1.00  1.00            
ATOM   1249  OD1 ASP A 165      -6.600  13.275  15.087  1.00  1.00            
ATOM   1250  OD2 ASP A 165      -8.465  12.445  15.969  1.00  1.00            
ATOM   1251    C ASP A 165      -6.956  16.986  16.888  1.00  1.00            
ATOM   1252    O ASP A 165      -7.612  17.154  17.914  1.00  1.00            
ATOM   1253    N SER A 171      -6.545  18.066  16.122  1.00  1.00            
ATOM   1254   CA SER A 171      -6.786  19.512  16.369  1.00  1.00            
ATOM   1255   CB SER A 171      -6.182  20.033  17.683  1.00  1.00            
ATOM   1256   OG SER A 171      -6.841  19.448  18.796  1.00  1.00            
ATOM   1257    C SER A 171      -6.145  20.321  15.220  1.00  1.00            
ATOM   1258    O SER A 171      -6.528  20.129  14.067  1.00  1.00            
ATOM   1259    N LEU A 172      -5.149  21.232  15.495  1.00  1.00            
ATOM   1260   CA LEU A 172      -4.492  22.143  14.535  1.00  1.00            
ATOM   1261   CB LEU A 172      -3.313  22.919  15.147  1.00  1.00            
ATOM   1262   CG LEU A 172      -3.737  23.946  16.211  1.00  1.00            
ATOM   1263  CD1 LEU A 172      -2.519  24.692  16.783  1.00  1.00            
ATOM   1264  CD2 LEU A 172      -4.813  24.898  15.663  1.00  1.00            
ATOM   1265    C LEU A 172      -3.945  21.310  13.432  1.00  1.00            
ATOM   1266    O LEU A 172      -4.057  21.670  12.262  1.00  1.00            
ATOM   1267    N GLY A 173      -3.342  20.158  13.765  1.00  1.00            
ATOM   1268   CA GLY A 173      -2.812  19.379  12.696  1.00  1.00            
ATOM   1269    C GLY A 173      -1.346  19.411  12.866  1.00  1.00            
ATOM   1270    O GLY A 173      -0.802  18.812  13.791  1.00  1.00            
ATOM   1271    N GLY A 174      -0.648  20.109  11.957  4.00  1.00            
ATOM   1272   CA GLY A 174       0.753  20.114  12.186  4.00  1.00            
ATOM   1273    C GLY A 174       1.410  21.230  11.441  4.00  1.00            
ATOM   1274    O GLY A 174       0.768  21.957  10.689  4.00  1.00            
ATOM   1275    N GLN A 175       2.730  21.404  11.674  4.00  1.00            
ATOM   1276   CA GLN A 175       3.471  22.409  10.969  4.00  1.00            
ATOM   1277   CB GLN A 175       3.665  23.745  11.718  4.00  1.00            
ATOM   1278   CG GLN A 175       2.429  24.648  11.766  4.00  1.00            
ATOM   1279   CD GLN A 175       2.882  25.999  12.310  4.00  1.00            
ATOM   1280  OE1 GLN A 175       3.889  26.092  13.009  4.00  1.00            
ATOM   1281  NE2 GLN A 175       2.129  27.081  11.972  4.00  1.00            
ATOM   1282    C GLN A 175       4.843  21.903  10.661  4.00  1.00            
ATOM   1283    O GLN A 175       5.417  21.120  11.415  4.00  1.00            
ATOM   1284    N ILE A 176       5.393  22.332   9.505  4.00  1.00            
ATOM   1285   CA ILE A 176       6.724  21.953   9.119  4.00  1.00            
ATOM   1286   CB ILE A 176       6.737  21.087   7.895  4.00  1.00            
ATOM   1287  CG1 ILE A 176       5.961  19.785   8.164  4.00  1.00            
ATOM   1288  CG2 ILE A 176       8.199  20.872   7.473  4.00  1.00            
ATOM   1289  CD1 ILE A 176       5.618  19.004   6.898  4.00  1.00            
ATOM   1290    C ILE A 176       7.457  23.232   8.771  4.00  1.00            
ATOM   1291    O ILE A 176       7.043  23.961   7.870  4.00  1.00            
ATOM   1292    N VAL A 177       8.548  23.552   9.505  4.00  1.00            
ATOM   1293   CA VAL A 177       9.292  24.785   9.364  4.00  1.00            
ATOM   1294   CB VAL A 177      10.063  25.127  10.599  4.00  1.00            
ATOM   1295  CG1 VAL A 177      11.000  23.958  10.898  4.00  1.00            
ATOM   1296  CG2 VAL A 177      10.798  26.460  10.373  4.00  1.00            
ATOM   1297    C VAL A 177      10.201  24.940   8.173  4.00  1.00            
ATOM   1298    O VAL A 177      10.199  25.989   7.536  4.00  1.00            
ATOM   1299    N LEU A 178      10.994  23.927   7.797  4.00  1.00            
ATOM   1300   CA LEU A 178      11.885  24.146   6.687  4.00  1.00            
ATOM   1301   CB LEU A 178      11.150  24.325   5.351  4.00  1.00            
ATOM   1302   CG LEU A 178      10.306  23.106   4.942  4.00  1.00            
ATOM   1303  CD1 LEU A 178       9.703  23.287   3.537  4.00  1.00            
ATOM   1304  CD2 LEU A 178      11.099  21.800   5.095  4.00  1.00            
ATOM   1305    C LEU A 178      12.794  25.340   6.842  4.00  1.00            
ATOM   1306    O LEU A 178      12.652  26.329   6.125  4.00  1.00            
ATOM   1307    N GLY A 179      13.765  25.266   7.780  1.00  1.00            
ATOM   1308   CA GLY A 179      14.741  26.307   8.012  1.00  1.00            
ATOM   1309    C GLY A 179      14.290  26.953   9.279  1.00  1.00            
ATOM   1310    O GLY A 179      13.303  27.684   9.293  1.00  1.00            
ATOM   1311    N GLY A 180      15.010  26.702  10.388  1.00  1.00            
ATOM   1312   CA GLY A 180      14.598  27.251  11.646  1.00  1.00            
ATOM   1313    C GLY A 180      13.590  26.309  12.227  1.00  1.00            
ATOM   1314    O GLY A 180      13.274  25.289  11.621  1.00  1.00            
ATOM   1315    N SER A 181      13.086  26.631  13.439  1.00  1.00            
ATOM   1316   CA SER A 181      12.079  25.845  14.103  1.00  1.00            
ATOM   1317   CB SER A 181      12.629  24.930  15.216  1.00  1.00            
ATOM   1318   OG SER A 181      13.176  25.703  16.274  1.00  1.00            
ATOM   1319    C SER A 181      11.157  26.839  14.744  1.00  1.00            
ATOM   1320    O SER A 181      11.479  28.024  14.817  1.00  1.00            
ATOM   1321    N ASP A 182       9.974  26.386  15.208  1.00  1.00            
ATOM   1322   CA ASP A 182       9.002  27.285  15.772  1.00  1.00            
ATOM   1323   CB ASP A 182       7.562  26.905  15.395  1.00  1.00            
ATOM   1324   CG ASP A 182       7.445  27.014  13.888  1.00  1.00            
ATOM   1325  OD1 ASP A 182       8.465  27.375  13.245  1.00  1.00            
ATOM   1326  OD2 ASP A 182       6.334  26.736  13.363  1.00  1.00            
ATOM   1327    C ASP A 182       9.058  27.176  17.261  1.00  1.00            
ATOM   1328    O ASP A 182       8.818  26.108  17.822  1.00  1.00            
ATOM   1329    N PRO A 183       9.413  28.237  17.925  2.00  1.00            
ATOM   1330   CA PRO A 183       9.419  28.290  19.358  2.00  1.00            
ATOM   1331   CD PRO A 183       9.825  29.481  17.302  2.00  1.00            
ATOM   1332   CB PRO A 183      10.035  29.642  19.712  2.00  1.00            
ATOM   1333   CG PRO A 183       9.795  30.498  18.453  2.00  1.00            
ATOM   1334    C PRO A 183       8.010  28.164  19.803  2.00  1.00            
ATOM   1335    O PRO A 183       7.772  27.686  20.908  2.00  1.00            
ATOM   1336    N GLN A 184       7.059  28.630  18.976  2.00  1.00            
ATOM   1337   CA GLN A 184       5.700  28.393  19.330  2.00  1.00            
ATOM   1338   CB GLN A 184       4.696  29.101  18.406  2.00  1.00            
ATOM   1339   CG GLN A 184       3.232  28.871  18.784  2.00  1.00            
ATOM   1340   CD GLN A 184       2.403  29.821  17.936  2.00  1.00            
ATOM   1341  OE1 GLN A 184       1.198  29.642  17.766  2.00  1.00            
ATOM   1342  NE2 GLN A 184       3.072  30.870  17.386  2.00  1.00            
ATOM   1343    C GLN A 184       5.602  26.918  19.124  2.00  1.00            
ATOM   1344    O GLN A 184       6.342  26.353  18.322  2.00  1.00            
ATOM   1345    N HIS A 185       4.713  26.231  19.849  2.00  1.00            
ATOM   1346   CA HIS A 185       4.663  24.812  19.674  2.00  1.00            
ATOM   1347  ND1 HIS A 185       3.219  26.304  16.955  2.00  1.00            
ATOM   1348   CG HIS A 185       3.165  25.128  17.671  2.00  1.00            
ATOM   1349   CB HIS A 185       4.378  24.423  18.212  2.00  1.00            
ATOM   1350  NE2 HIS A 185       1.069  25.773  17.138  2.00  1.00            
ATOM   1351  CD2 HIS A 185       1.844  24.817  17.772  2.00  1.00            
ATOM   1352  CE1 HIS A 185       1.939  26.645  16.662  2.00  1.00            
ATOM   1353    C HIS A 185       5.972  24.222  20.093  2.00  1.00            
ATOM   1354    O HIS A 185       6.434  23.243  19.510  2.00  1.00            
ATOM   1355    N TYR A 186       6.599  24.800  21.139  4.00  1.00            
ATOM   1356   CA TYR A 186       7.884  24.307  21.541  4.00  1.00            
ATOM   1357   CB TYR A 186       8.927  25.034  20.680  4.00  1.00            
ATOM   1358   CG TYR A 186      10.329  24.784  21.077  4.00  1.00            
ATOM   1359  CD1 TYR A 186      10.836  23.511  21.159  4.00  1.00            
ATOM   1360  CD2 TYR A 186      11.155  25.860  21.297  4.00  1.00            
ATOM   1361  CE1 TYR A 186      12.151  23.324  21.502  4.00  1.00            
ATOM   1362  CE2 TYR A 186      12.471  25.679  21.636  4.00  1.00            
ATOM   1363   CZ TYR A 186      12.966  24.404  21.738  4.00  1.00            
ATOM   1364   OH TYR A 186      14.317  24.208  22.079  4.00  1.00            
ATOM   1365    C TYR A 186       8.066  24.570  22.992  4.00  1.00            
ATOM   1366    O TYR A 186       7.440  25.468  23.556  4.00  1.00            
ATOM   1367    N GLU A 187       8.916  23.760  23.650  4.00  1.00            
ATOM   1368   CA GLU A 187       9.139  23.991  25.040  4.00  1.00            
ATOM   1369   CB GLU A 187       8.418  23.005  25.970  4.00  1.00            
ATOM   1370   CG GLU A 187       8.875  23.124  27.426  4.00  1.00            
ATOM   1371   CD GLU A 187       8.624  24.553  27.885  4.00  1.00            
ATOM   1372  OE1 GLU A 187       7.840  25.268  27.209  4.00  1.00            
ATOM   1373  OE2 GLU A 187       9.230  24.951  28.917  4.00  1.00            
ATOM   1374    C GLU A 187      10.589  23.859  25.329  4.00  1.00            
ATOM   1375    O GLU A 187      11.263  22.945  24.854  4.00  1.00            
ATOM   1376    N GLY A 188      11.099  24.818  26.116  4.00  1.00            
ATOM   1377   CA GLY A 188      12.446  24.764  26.576  4.00  1.00            
ATOM   1378    C GLY A 188      13.361  24.707  25.407  4.00  1.00            
ATOM   1379    O GLY A 188      13.081  25.261  24.344  4.00  1.00            
ATOM   1380    N ASN A 189      14.499  24.012  25.603  4.00  1.00            
ATOM   1381   CA ASN A 189      15.475  23.872  24.570  4.00  1.00            
ATOM   1382   CB ASN A 189      16.880  24.370  24.973  4.00  1.00            
ATOM   1383   CG ASN A 189      17.638  24.776  23.710  4.00  1.00            
ATOM   1384  OD1 ASN A 189      17.249  25.719  23.021  4.00  1.00            
ATOM   1385  ND2 ASN A 189      18.758  24.069  23.403  4.00  1.00            
ATOM   1386    C ASN A 189      15.539  22.402  24.281  4.00  1.00            
ATOM   1387    O ASN A 189      15.030  21.596  25.057  4.00  1.00            
ATOM   1388    N PHE A 190      16.159  22.014  23.150  4.00  1.00            
ATOM   1389   CA PHE A 190      16.138  20.645  22.710  4.00  1.00            
ATOM   1390   CB PHE A 190      16.339  20.488  21.192  4.00  1.00            
ATOM   1391   CG PHE A 190      15.323  21.251  20.419  4.00  1.00            
ATOM   1392  CD1 PHE A 190      14.112  20.694  20.088  4.00  1.00            
ATOM   1393  CD2 PHE A 190      15.604  22.536  20.015  4.00  1.00            
ATOM   1394  CE1 PHE A 190      13.195  21.415  19.359  4.00  1.00            
ATOM   1395  CE2 PHE A 190      14.691  23.259  19.287  4.00  1.00            
ATOM   1396   CZ PHE A 190      13.483  22.698  18.956  4.00  1.00            
ATOM   1397    C PHE A 190      17.289  19.864  23.268  4.00  1.00            
ATOM   1398    O PHE A 190      18.295  20.418  23.709  4.00  1.00            
ATOM   1399    N HIS A 191      17.122  18.521  23.263  4.00  1.00            
ATOM   1400   CA HIS A 191      18.168  17.581  23.556  4.00  1.00            
ATOM   1401  ND1 HIS A 191      18.329  17.702  26.638  4.00  1.00            
ATOM   1402   CG HIS A 191      17.471  16.921  25.895  4.00  1.00            
ATOM   1403   CB HIS A 191      17.769  16.441  24.506  4.00  1.00            
ATOM   1404  NE2 HIS A 191      16.552  17.324  27.918  4.00  1.00            
ATOM   1405  CD2 HIS A 191      16.388  16.701  26.693  4.00  1.00            
ATOM   1406  CE1 HIS A 191      17.731  17.913  27.836  4.00  1.00            
ATOM   1407    C HIS A 191      18.475  16.989  22.218  4.00  1.00            
ATOM   1408    O HIS A 191      17.583  16.841  21.385  4.00  1.00            
ATOM   1409    N TYR A 192      19.748  16.649  21.950  4.00  1.00            
ATOM   1410   CA TYR A 192      20.047  16.202  20.619  4.00  1.00            
ATOM   1411   CB TYR A 192      21.065  17.100  19.898  4.00  1.00            
ATOM   1412   CG TYR A 192      20.560  18.498  19.877  4.00  1.00            
ATOM   1413  CD1 TYR A 192      19.707  18.942  18.893  4.00  1.00            
ATOM   1414  CD2 TYR A 192      20.958  19.373  20.862  4.00  1.00            
ATOM   1415  CE1 TYR A 192      19.263  20.245  18.898  4.00  1.00            
ATOM   1416  CE2 TYR A 192      20.516  20.673  20.871  4.00  1.00            
ATOM   1417   CZ TYR A 192      19.667  21.113  19.888  4.00  1.00            
ATOM   1418   OH TYR A 192      19.215  22.450  19.900  4.00  1.00            
ATOM   1419    C TYR A 192      20.732  14.862  20.706  4.00  1.00            
ATOM   1420    O TYR A 192      21.360  14.539  21.713  4.00  1.00            
ATOM   1421    N ILE A 193      20.604  14.039  19.638  4.00  1.00            
ATOM   1422   CA ILE A 193      21.299  12.776  19.523  4.00  1.00            
ATOM   1423   CB ILE A 193      20.408  11.553  19.488  4.00  1.00            
ATOM   1424  CG1 ILE A 193      19.517  11.476  18.230  4.00  1.00            
ATOM   1425  CG2 ILE A 193      19.600  11.571  20.794  4.00  1.00            
ATOM   1426  CD1 ILE A 193      20.204  10.955  16.965  4.00  1.00            
ATOM   1427    C ILE A 193      22.021  12.883  18.214  4.00  1.00            
ATOM   1428    O ILE A 193      21.625  13.666  17.352  4.00  1.00            
ATOM   1429    N ASN A 194      23.116  12.123  18.029  4.00  1.00            
ATOM   1430   CA ASN A 194      23.872  12.206  16.807  4.00  1.00            
ATOM   1431   CB ASN A 194      25.385  12.061  17.061  4.00  1.00            
ATOM   1432   CG ASN A 194      26.111  11.963  15.730  4.00  1.00            
ATOM   1433  OD1 ASN A 194      26.019  12.852  14.885  4.00  1.00            
ATOM   1434  ND2 ASN A 194      26.867  10.848  15.538  4.00  1.00            
ATOM   1435    C ASN A 194      23.462  11.079  15.925  4.00  1.00            
ATOM   1436    O ASN A 194      23.154   9.987  16.398  4.00  1.00            
ATOM   1437    N LEU A 195      23.424  11.327  14.600  1.00  1.00            
ATOM   1438   CA LEU A 195      23.074  10.259  13.716  1.00  1.00            
ATOM   1439   CB LEU A 195      22.673  10.717  12.306  1.00  1.00            
ATOM   1440   CG LEU A 195      21.346  11.501  12.331  1.00  1.00            
ATOM   1441  CD1 LEU A 195      21.495  12.824  13.101  1.00  1.00            
ATOM   1442  CD2 LEU A 195      20.764  11.685  10.922  1.00  1.00            
ATOM   1443    C LEU A 195      24.265   9.357  13.646  1.00  1.00            
ATOM   1444    O LEU A 195      25.396   9.822  13.514  1.00  1.00            
ATOM   1445    N ILE A 196      24.044   8.030  13.736  1.00  1.00            
ATOM   1446   CA ILE A 196      25.165   7.135  13.744  1.00  1.00            
ATOM   1447   CB ILE A 196      24.782   5.691  13.887  1.00  1.00            
ATOM   1448  CG1 ILE A 196      24.178   5.429  15.277  1.00  1.00            
ATOM   1449  CG2 ILE A 196      26.028   4.841  13.590  1.00  1.00            
ATOM   1450  CD1 ILE A 196      23.577   4.032  15.430  1.00  1.00            
ATOM   1451    C ILE A 196      25.899   7.299  12.457  1.00  1.00            
ATOM   1452    O ILE A 196      27.119   7.459  12.448  1.00  1.00            
ATOM   1453    N LYS A 197      25.172   7.288  11.325  1.00  1.00            
ATOM   1454   CA LYS A 197      25.853   7.477  10.081  1.00  1.00            
ATOM   1455   CB LYS A 197      25.911   6.220   9.198  1.00  1.00            
ATOM   1456   CG LYS A 197      26.888   6.382   8.031  1.00  1.00            
ATOM   1457   CD LYS A 197      27.158   5.101   7.243  1.00  1.00            
ATOM   1458   CE LYS A 197      26.601   5.133   5.817  1.00  1.00            
ATOM   1459   NZ LYS A 197      26.949   3.876   5.122  1.00  1.00            
ATOM   1460    C LYS A 197      25.089   8.500   9.309  1.00  1.00            
ATOM   1461    O LYS A 197      23.863   8.558   9.387  1.00  1.00            
ATOM   1462    N THR A 198      25.800   9.354   8.548  3.00  1.00            
ATOM   1463   CA THR A 198      25.081  10.282   7.730  3.00  1.00            
ATOM   1464   CB THR A 198      25.937  11.358   7.130  3.00  1.00            
ATOM   1465  OG1 THR A 198      26.932  10.795   6.289  3.00  1.00            
ATOM   1466  CG2 THR A 198      26.588  12.146   8.276  3.00  1.00            
ATOM   1467    C THR A 198      24.534   9.436   6.642  3.00  1.00            
ATOM   1468    O THR A 198      25.077   8.371   6.350  3.00  1.00            
ATOM   1469    N GLY A 199      23.434   9.876   6.014  3.00  1.00            
ATOM   1470   CA GLY A 199      22.859   9.060   4.992  3.00  1.00            
ATOM   1471    C GLY A 199      21.542   8.525   5.472  3.00  1.00            
ATOM   1472    O GLY A 199      20.713   8.114   4.662  3.00  1.00            
ATOM   1473    N VAL A 200      21.307   8.506   6.800  1.00  1.00            
ATOM   1474   CA VAL A 200      20.038   8.034   7.280  1.00  1.00            
ATOM   1475   CB VAL A 200      20.070   6.614   7.753  1.00  1.00            
ATOM   1476  CG1 VAL A 200      20.441   5.713   6.564  1.00  1.00            
ATOM   1477  CG2 VAL A 200      21.049   6.512   8.935  1.00  1.00            
ATOM   1478    C VAL A 200      19.688   8.853   8.452  1.00  1.00            
ATOM   1479    O VAL A 200      20.560   9.387   9.135  1.00  1.00            
ATOM   1480    N TRP A 201      18.382   8.996   8.712  1.00  1.00            
ATOM   1481   CA TRP A 201      18.118   9.714   9.902  1.00  1.00            
ATOM   1482   CB TRP A 201      16.826  10.544   9.852  1.00  1.00            
ATOM   1483   CG TRP A 201      16.711  11.562  10.962  1.00  1.00            
ATOM   1484  CD2 TRP A 201      15.769  12.645  10.947  1.00  1.00            
ATOM   1485  CD1 TRP A 201      17.433  11.693  12.113  1.00  1.00            
ATOM   1486  NE1 TRP A 201      16.991  12.786  12.822  1.00  1.00            
ATOM   1487  CE2 TRP A 201      15.969  13.385  12.112  1.00  1.00            
ATOM   1488  CE3 TRP A 201      14.817  12.994  10.035  1.00  1.00            
ATOM   1489  CZ2 TRP A 201      15.220  14.495  12.381  1.00  1.00            
ATOM   1490  CZ3 TRP A 201      14.059  14.107  10.317  1.00  1.00            
ATOM   1491  CH2 TRP A 201      14.255  14.844  11.464  1.00  1.00            
ATOM   1492    C TRP A 201      17.973   8.645  10.925  1.00  1.00            
ATOM   1493    O TRP A 201      16.868   8.199  11.231  1.00  1.00            
ATOM   1494    N GLN A 202      19.118   8.209  11.484  4.00  1.00            
ATOM   1495   CA GLN A 202      19.097   7.113  12.400  4.00  1.00            
ATOM   1496   CB GLN A 202      19.941   5.918  11.923  4.00  1.00            
ATOM   1497   CG GLN A 202      19.935   4.730  12.886  4.00  1.00            
ATOM   1498   CD GLN A 202      20.796   3.639  12.264  4.00  1.00            
ATOM   1499  OE1 GLN A 202      20.377   2.963  11.326  4.00  1.00            
ATOM   1500  NE2 GLN A 202      22.037   3.465  12.792  4.00  1.00            
ATOM   1501    C GLN A 202      19.668   7.567  13.705  4.00  1.00            
ATOM   1502    O GLN A 202      20.403   8.549  13.781  4.00  1.00            
ATOM   1503    N ILE A 203      19.305   6.840  14.778  4.00  1.00            
ATOM   1504   CA ILE A 203      19.706   7.139  16.114  4.00  1.00            
ATOM   1505   CB ILE A 203      18.619   7.804  16.895  4.00  1.00            
ATOM   1506  CG1 ILE A 203      18.123   9.041  16.133  4.00  1.00            
ATOM   1507  CG2 ILE A 203      19.163   8.140  18.292  4.00  1.00            
ATOM   1508  CD1 ILE A 203      16.851   9.653  16.723  4.00  1.00            
ATOM   1509    C ILE A 203      20.007   5.830  16.788  4.00  1.00            
ATOM   1510    O ILE A 203      19.579   4.774  16.325  4.00  1.00            
ATOM   1511    N GLN A 204      20.786   5.861  17.890  4.00  1.00            
ATOM   1512   CA GLN A 204      21.110   4.653  18.603  4.00  1.00            
ATOM   1513   CB GLN A 204      22.610   4.588  18.959  4.00  1.00            
ATOM   1514   CG GLN A 204      23.157   3.194  19.266  4.00  1.00            
ATOM   1515   CD GLN A 204      22.736   2.758  20.660  4.00  1.00            
ATOM   1516  OE1 GLN A 204      22.409   3.574  21.520  4.00  1.00            
ATOM   1517  NE2 GLN A 204      22.767   1.420  20.889  4.00  1.00            
ATOM   1518    C GLN A 204      20.330   4.719  19.881  4.00  1.00            
ATOM   1519    O GLN A 204      20.192   5.790  20.471  4.00  1.00            
ATOM   1520    N MET A 205      19.779   3.578  20.339  4.00  1.00            
ATOM   1521   CA MET A 205      18.978   3.635  21.529  4.00  1.00            
ATOM   1522   CB MET A 205      17.517   3.214  21.294  4.00  1.00            
ATOM   1523   CG MET A 205      16.658   3.263  22.557  4.00  1.00            
ATOM   1524   SD MET A 205      14.922   2.786  22.302  4.00  1.00            
ATOM   1525   CE MET A 205      14.447   4.356  21.519  4.00  1.00            
ATOM   1526    C MET A 205      19.530   2.710  22.554  4.00  1.00            
ATOM   1527    O MET A 205      19.847   1.557  22.266  4.00  1.00            
ATOM   1528    N LYS A 206      19.685   3.226  23.789  1.00  1.00            
ATOM   1529   CA LYS A 206      20.153   2.426  24.875  1.00  1.00            
ATOM   1530   CB LYS A 206      20.356   3.224  26.177  1.00  1.00            
ATOM   1531   CG LYS A 206      20.798   2.337  27.347  1.00  1.00            
ATOM   1532   CD LYS A 206      21.284   3.096  28.587  1.00  1.00            
ATOM   1533   CE LYS A 206      21.646   2.155  29.743  1.00  1.00            
ATOM   1534   NZ LYS A 206      22.116   2.930  30.914  1.00  1.00            
ATOM   1535    C LYS A 206      19.130   1.386  25.195  1.00  1.00            
ATOM   1536    O LYS A 206      19.447   0.202  25.294  1.00  1.00            
ATOM   1537    N GLY A 207      17.855   1.802  25.343  1.00  1.00            
ATOM   1538   CA GLY A 207      16.889   0.818  25.724  1.00  1.00            
ATOM   1539    C GLY A 207      15.514   1.384  25.668  1.00  1.00            
ATOM   1540    O GLY A 207      15.310   2.592  25.566  1.00  1.00            
ATOM   1541    N VAL A 208      14.532   0.466  25.742  4.00  1.00            
ATOM   1542   CA VAL A 208      13.134   0.769  25.746  4.00  1.00            
ATOM   1543   CB VAL A 208      12.360  -0.017  24.732  4.00  1.00            
ATOM   1544  CG1 VAL A 208      10.871   0.338  24.866  4.00  1.00            
ATOM   1545  CG2 VAL A 208      12.955   0.252  23.339  4.00  1.00            
ATOM   1546    C VAL A 208      12.662   0.322  27.082  4.00  1.00            
ATOM   1547    O VAL A 208      13.285  -0.535  27.707  4.00  1.00            
ATOM   1548    N SER A 209      11.555   0.897  27.582  4.00  1.00            
ATOM   1549   CA SER A 209      11.227   0.479  28.905  4.00  1.00            
ATOM   1550   CB SER A 209      11.845   1.388  29.976  4.00  1.00            
ATOM   1551   OG SER A 209      13.262   1.327  29.900  4.00  1.00            
ATOM   1552    C SER A 209       9.754   0.485  29.125  4.00  1.00            
ATOM   1553    O SER A 209       8.980   1.031  28.339  4.00  1.00            
ATOM   1554    N VAL A 210       9.364  -0.179  30.231  4.00  1.00            
ATOM   1555   CA VAL A 210       8.029  -0.235  30.739  4.00  1.00            
ATOM   1556   CB VAL A 210       7.632  -1.595  31.255  4.00  1.00            
ATOM   1557  CG1 VAL A 210       6.191  -1.543  31.796  4.00  1.00            
ATOM   1558  CG2 VAL A 210       7.811  -2.611  30.115  4.00  1.00            
ATOM   1559    C VAL A 210       8.111   0.696  31.903  4.00  1.00            
ATOM   1560    O VAL A 210       9.208   1.131  32.256  4.00  1.00            
ATOM   1561    N GLY A 211       6.970   1.067  32.505  3.00  1.00            
ATOM   1562   CA GLY A 211       7.026   2.002  33.585  3.00  1.00            
ATOM   1563    C GLY A 211       7.929   1.467  34.650  3.00  1.00            
ATOM   1564    O GLY A 211       7.796   0.326  35.090  3.00  1.00            
ATOM   1565    N SER A 212       8.883   2.319  35.080  3.00  1.00            
ATOM   1566   CA SER A 212       9.790   2.019  36.150  3.00  1.00            
ATOM   1567   CB SER A 212       9.069   1.877  37.504  3.00  1.00            
ATOM   1568   OG SER A 212       8.387   3.082  37.821  3.00  1.00            
ATOM   1569    C SER A 212      10.510   0.731  35.883  3.00  1.00            
ATOM   1570    O SER A 212      10.714  -0.059  36.804  3.00  1.00            
ATOM   1571    N SER A 213      10.927   0.473  34.627  4.00  1.00            
ATOM   1572   CA SER A 213      11.635  -0.751  34.361  4.00  1.00            
ATOM   1573   CB SER A 213      10.716  -1.975  34.188  4.00  1.00            
ATOM   1574   OG SER A 213      10.037  -2.251  35.404  4.00  1.00            
ATOM   1575    C SER A 213      12.386  -0.567  33.074  4.00  1.00            
ATOM   1576    O SER A 213      12.420   0.525  32.512  4.00  1.00            
ATOM   1577    N THR A 214      13.055  -1.646  32.614  4.00  1.00            
ATOM   1578   CA THR A 214      13.786  -1.698  31.375  4.00  1.00            
ATOM   1579   CB THR A 214      15.177  -2.269  31.563  4.00  1.00            
ATOM   1580  OG1 THR A 214      15.863  -2.335  30.320  4.00  1.00            
ATOM   1581  CG2 THR A 214      15.145  -3.624  32.299  4.00  1.00            
ATOM   1582    C THR A 214      12.938  -2.514  30.419  4.00  1.00            
ATOM   1583    O THR A 214      11.915  -2.040  29.926  4.00  1.00            
ATOM   1584    N LEU A 215      13.344  -3.773  30.157  4.00  1.00            
ATOM   1585   CA LEU A 215      12.641  -4.775  29.395  4.00  1.00            
ATOM   1586   CB LEU A 215      11.148  -4.852  29.743  4.00  1.00            
ATOM   1587   CG LEU A 215      10.909  -5.179  31.229  4.00  1.00            
ATOM   1588  CD1 LEU A 215       9.429  -5.495  31.495  4.00  1.00            
ATOM   1589  CD2 LEU A 215      11.873  -6.266  31.744  4.00  1.00            
ATOM   1590    C LEU A 215      12.773  -4.717  27.911  4.00  1.00            
ATOM   1591    O LEU A 215      12.206  -5.574  27.235  4.00  1.00            
ATOM   1592    N LEU A 216      13.507  -3.762  27.318  4.00  1.00            
ATOM   1593   CA LEU A 216      13.599  -3.912  25.893  4.00  1.00            
ATOM   1594   CB LEU A 216      12.507  -3.153  25.110  4.00  1.00            
ATOM   1595   CG LEU A 216      11.050  -3.525  25.453  4.00  1.00            
ATOM   1596  CD1 LEU A 216      10.640  -2.997  26.838  4.00  1.00            
ATOM   1597  CD2 LEU A 216      10.089  -3.083  24.336  4.00  1.00            
ATOM   1598    C LEU A 216      14.903  -3.329  25.447  4.00  1.00            
ATOM   1599    O LEU A 216      15.412  -2.404  26.080  4.00  1.00            
ATOM   1600    N CYS A 217      15.456  -3.865  24.329  1.00  1.00            
ATOM   1601   CA CYS A 217      16.679  -3.395  23.725  1.00  1.00            
ATOM   1602   CB CYS A 217      16.546  -2.004  23.081  1.00  1.00            
ATOM   1603   SG CYS A 217      15.256  -1.938  21.807  1.00  1.00            
ATOM   1604    C CYS A 217      17.665  -3.275  24.821  1.00  1.00            
ATOM   1605    O CYS A 217      18.182  -2.190  25.079  1.00  1.00            
ATOM   1606    N GLU A 218      17.917  -4.388  25.529  3.00  1.00            
ATOM   1607   CA GLU A 218      18.835  -4.289  26.616  3.00  1.00            
ATOM   1608   CB GLU A 218      19.073  -5.620  27.358  3.00  1.00            
ATOM   1609   CG GLU A 218      19.904  -5.444  28.639  3.00  1.00            
ATOM   1610   CD GLU A 218      20.005  -6.772  29.387  3.00  1.00            
ATOM   1611  OE1 GLU A 218      19.634  -7.824  28.800  3.00  1.00            
ATOM   1612  OE2 GLU A 218      20.464  -6.748  30.562  3.00  1.00            
ATOM   1613    C GLU A 218      20.128  -3.869  26.007  3.00  1.00            
ATOM   1614    O GLU A 218      20.844  -3.036  26.556  3.00  1.00            
ATOM   1615    N ASP A 219      20.452  -4.444  24.833  3.00  1.00            
ATOM   1616   CA ASP A 219      21.624  -4.012  24.132  3.00  1.00            
ATOM   1617   CB ASP A 219      22.222  -5.065  23.180  3.00  1.00            
ATOM   1618   CG ASP A 219      23.682  -4.696  22.945  3.00  1.00            
ATOM   1619  OD1 ASP A 219      24.260  -3.999  23.823  3.00  1.00            
ATOM   1620  OD2 ASP A 219      24.236  -5.101  21.888  3.00  1.00            
ATOM   1621    C ASP A 219      21.157  -2.853  23.301  3.00  1.00            
ATOM   1622    O ASP A 219      19.976  -2.514  23.319  3.00  1.00            
ATOM   1623    N GLY A 220      22.067  -2.196  22.554  1.00  1.00            
ATOM   1624   CA GLY A 220      21.635  -1.053  21.794  1.00  1.00            
ATOM   1625    C GLY A 220      20.946  -1.498  20.539  1.00  1.00            
ATOM   1626    O GLY A 220      21.196  -2.583  20.017  1.00  1.00            
ATOM   1627    N CYS A 221      20.055  -0.625  20.024  4.00  1.00            
ATOM   1628   CA CYS A 221      19.332  -0.844  18.804  4.00  1.00            
ATOM   1629   CB CYS A 221      17.834  -1.137  19.002  4.00  1.00            
ATOM   1630   SG CYS A 221      17.528  -2.772  19.735  4.00  1.00            
ATOM   1631    C CYS A 221      19.426   0.432  18.066  4.00  1.00            
ATOM   1632    O CYS A 221      20.008   1.404  18.544  4.00  1.00            
ATOM   1633    N LEU A 222      18.872   0.445  16.851  4.00  1.00            
ATOM   1634   CA LEU A 222      18.927   1.652  16.109  4.00  1.00            
ATOM   1635   CB LEU A 222      19.450   1.442  14.681  4.00  1.00            
ATOM   1636   CG LEU A 222      20.876   0.864  14.682  4.00  1.00            
ATOM   1637  CD1 LEU A 222      21.415   0.689  13.255  4.00  1.00            
ATOM   1638  CD2 LEU A 222      21.802   1.683  15.595  4.00  1.00            
ATOM   1639    C LEU A 222      17.521   2.123  16.029  4.00  1.00            
ATOM   1640    O LEU A 222      16.586   1.326  16.078  4.00  1.00            
ATOM   1641    N ALA A 223      17.337   3.452  15.962  4.00  1.00            
ATOM   1642   CA ALA A 223      16.017   3.974  15.804  4.00  1.00            
ATOM   1643   CB ALA A 223      15.544   4.834  16.990  4.00  1.00            
ATOM   1644    C ALA A 223      16.082   4.879  14.593  4.00  1.00            
ATOM   1645    O ALA A 223      17.039   5.630  14.455  4.00  1.00            
ATOM   1646    N LEU A 224      15.100   4.847  13.660  4.00  1.00            
ATOM   1647   CA LEU A 224      15.185   5.734  12.516  4.00  1.00            
ATOM   1648   CB LEU A 224      15.051   4.971  11.182  4.00  1.00            
ATOM   1649   CG LEU A 224      15.388   5.760   9.899  4.00  1.00            
ATOM   1650  CD1 LEU A 224      15.205   4.868   8.661  4.00  1.00            
ATOM   1651  CD2 LEU A 224      14.620   7.088   9.790  4.00  1.00            
ATOM   1652    C LEU A 224      14.024   6.670  12.642  4.00  1.00            
ATOM   1653    O LEU A 224      12.927   6.300  12.233  4.00  1.00            
ATOM   1654    N VAL A 225      14.243   7.907  13.166  4.00  1.00            
ATOM   1655   CA VAL A 225      13.161   8.843  13.379  4.00  1.00            
ATOM   1656   CB VAL A 225      13.606  10.186  13.866  4.00  1.00            
ATOM   1657  CG1 VAL A 225      14.203  10.030  15.274  4.00  1.00            
ATOM   1658  CG2 VAL A 225      14.609  10.738  12.857  4.00  1.00            
ATOM   1659    C VAL A 225      12.475   8.982  12.077  4.00  1.00            
ATOM   1660    O VAL A 225      13.075   9.324  11.060  4.00  1.00            
ATOM   1661    N ASP A 226      11.170   8.686  12.082  1.00  1.00            
ATOM   1662   CA ASP A 226      10.549   8.624  10.809  1.00  1.00            
ATOM   1663   CB ASP A 226      10.266   7.166  10.400  1.00  1.00            
ATOM   1664   CG ASP A 226       9.807   7.102   8.952  1.00  1.00            
ATOM   1665  OD1 ASP A 226       9.660   8.182   8.320  1.00  1.00            
ATOM   1666  OD2 ASP A 226       9.603   5.961   8.460  1.00  1.00            
ATOM   1667    C ASP A 226       9.242   9.342  10.827  1.00  1.00            
ATOM   1668    O ASP A 226       8.247   8.801  11.306  1.00  1.00            
ATOM   1669    N THR A 227       9.194  10.591  10.319  3.00  1.00            
ATOM   1670   CA THR A 227       7.894  11.180  10.181  3.00  1.00            
ATOM   1671   CB THR A 227       7.887  12.671   9.996  3.00  1.00            
ATOM   1672  OG1 THR A 227       8.640  13.040   8.850  3.00  1.00            
ATOM   1673  CG2 THR A 227       8.453  13.330  11.267  3.00  1.00            
ATOM   1674    C THR A 227       7.349  10.519   8.954  3.00  1.00            
ATOM   1675    O THR A 227       8.078  10.321   7.984  3.00  1.00            
ATOM   1676    N GLY A 228       6.058  10.135   8.956  3.00  1.00            
ATOM   1677   CA GLY A 228       5.540   9.469   7.793  3.00  1.00            
ATOM   1678    C GLY A 228       5.206   8.025   8.116  3.00  1.00            
ATOM   1679    O GLY A 228       4.447   7.388   7.387  3.00  1.00            
ATOM   1680    N ALA A 229       5.765   7.470   9.213  1.00  1.00            
ATOM   1681   CA ALA A 229       5.613   6.085   9.617  1.00  1.00            
ATOM   1682   CB ALA A 229       6.587   5.691  10.742  1.00  1.00            
ATOM   1683    C ALA A 229       4.238   5.697  10.068  1.00  1.00            
ATOM   1684    O ALA A 229       3.771   4.604   9.755  1.00  1.00            
ATOM   1685    N SER A 230       3.549   6.583  10.805  1.00  1.00            
ATOM   1686   CA SER A 230       2.251   6.332  11.373  1.00  1.00            
ATOM   1687   CB SER A 230       1.300   5.568  10.438  1.00  1.00            
ATOM   1688   OG SER A 230       1.006   6.355   9.293  1.00  1.00            
ATOM   1689    C SER A 230       2.279   5.625  12.676  1.00  1.00            
ATOM   1690    O SER A 230       1.251   5.603  13.351  1.00  1.00            
ATOM   1691    N TYR A 231       3.420   5.085  13.132  1.00  1.00            
ATOM   1692   CA TYR A 231       3.282   4.458  14.412  1.00  1.00            
ATOM   1693   CB TYR A 231       2.839   2.983  14.343  1.00  1.00            
ATOM   1694   CG TYR A 231       1.467   2.915  13.757  1.00  1.00            
ATOM   1695  CD1 TYR A 231       0.367   3.194  14.534  1.00  1.00            
ATOM   1696  CD2 TYR A 231       1.263   2.619  12.430  1.00  1.00            
ATOM   1697  CE1 TYR A 231      -0.908   3.147  14.033  1.00  1.00            
ATOM   1698  CE2 TYR A 231      -0.015   2.570  11.915  1.00  1.00            
ATOM   1699   CZ TYR A 231      -1.102   2.828  12.715  1.00  1.00            
ATOM   1700   OH TYR A 231      -2.408   2.774  12.182  1.00  1.00            
ATOM   1701    C TYR A 231       4.588   4.443  15.121  1.00  1.00            
ATOM   1702    O TYR A 231       5.599   4.941  14.632  1.00  1.00            
ATOM   1703    N ILE A 232       4.568   3.866  16.339  4.00  1.00            
ATOM   1704   CA ILE A 232       5.766   3.761  17.108  4.00  1.00            
ATOM   1705   CB ILE A 232       5.528   3.156  18.461  4.00  1.00            
ATOM   1706  CG1 ILE A 232       4.607   4.062  19.292  4.00  1.00            
ATOM   1707  CG2 ILE A 232       6.893   2.889  19.112  4.00  1.00            
ATOM   1708  CD1 ILE A 232       4.086   3.403  20.566  4.00  1.00            
ATOM   1709    C ILE A 232       6.719   2.848  16.384  4.00  1.00            
ATOM   1710    O ILE A 232       7.863   3.219  16.131  4.00  1.00            
ATOM   1711    N SER A 233       6.253   1.630  16.013  4.00  1.00            
ATOM   1712   CA SER A 233       7.023   0.676  15.251  4.00  1.00            
ATOM   1713   CB SER A 233       7.870   1.326  14.145  4.00  1.00            
ATOM   1714   OG SER A 233       8.649   0.362  13.447  4.00  1.00            
ATOM   1715    C SER A 233       7.922  -0.134  16.115  4.00  1.00            
ATOM   1716    O SER A 233       8.190   0.203  17.267  4.00  1.00            
ATOM   1717    N GLY A 234       8.401  -1.255  15.539  4.00  1.00            
ATOM   1718   CA GLY A 234       9.318  -2.123  16.209  4.00  1.00            
ATOM   1719    C GLY A 234       9.454  -3.366  15.389  4.00  1.00            
ATOM   1720    O GLY A 234       8.697  -3.581  14.444  4.00  1.00            
ATOM   1721    N SER A 235      10.440  -4.219  15.734  1.00  1.00            
ATOM   1722   CA SER A 235      10.604  -5.463  15.041  1.00  1.00            
ATOM   1723   CB SER A 235      11.988  -6.103  15.225  1.00  1.00            
ATOM   1724   OG SER A 235      12.057  -7.324  14.503  1.00  1.00            
ATOM   1725    C SER A 235       9.585  -6.390  15.638  1.00  1.00            
ATOM   1726    O SER A 235       9.008  -6.089  16.681  1.00  1.00            
ATOM   1727    N THR A 236       9.324  -7.543  14.989  2.00  1.00            
ATOM   1728   CA THR A 236       8.291  -8.440  15.439  2.00  1.00            
ATOM   1729   CB THR A 236       8.084  -9.585  14.488  2.00  1.00            
ATOM   1730  OG1 THR A 236       6.996 -10.386  14.916  2.00  1.00            
ATOM   1731  CG2 THR A 236       9.371 -10.424  14.412  2.00  1.00            
ATOM   1732    C THR A 236       8.573  -8.987  16.799  2.00  1.00            
ATOM   1733    O THR A 236       7.707  -8.951  17.673  2.00  1.00            
ATOM   1734    N SER A 237       9.803  -9.470  17.033  2.00  1.00            
ATOM   1735   CA SER A 237      10.086 -10.133  18.269  2.00  1.00            
ATOM   1736   CB SER A 237      11.500 -10.733  18.315  2.00  1.00            
ATOM   1737   OG SER A 237      11.598 -11.822  17.410  2.00  1.00            
ATOM   1738    C SER A 237       9.939  -9.204  19.432  2.00  1.00            
ATOM   1739    O SER A 237       9.326  -9.555  20.441  2.00  1.00            
ATOM   1740    N SER A 238      10.495  -7.985  19.321  2.00  1.00            
ATOM   1741   CA SER A 238      10.474  -7.048  20.410  2.00  1.00            
ATOM   1742   CB SER A 238      11.309  -5.791  20.116  2.00  1.00            
ATOM   1743   OG SER A 238      11.249  -4.894  21.216  2.00  1.00            
ATOM   1744    C SER A 238       9.072  -6.621  20.682  2.00  1.00            
ATOM   1745    O SER A 238       8.694  -6.436  21.837  2.00  1.00            
ATOM   1746    N ILE A 239       8.252  -6.468  19.626  2.00  1.00            
ATOM   1747   CA ILE A 239       6.906  -6.011  19.818  2.00  1.00            
ATOM   1748   CB ILE A 239       6.131  -5.894  18.540  2.00  1.00            
ATOM   1749  CG1 ILE A 239       6.755  -4.836  17.617  2.00  1.00            
ATOM   1750  CG2 ILE A 239       4.668  -5.605  18.914  2.00  1.00            
ATOM   1751  CD1 ILE A 239       6.762  -3.429  18.214  2.00  1.00            
ATOM   1752    C ILE A 239       6.195  -7.013  20.656  2.00  1.00            
ATOM   1753    O ILE A 239       5.447  -6.649  21.561  2.00  1.00            
ATOM   1754    N GLU A 240       6.421  -8.311  20.386  2.00  1.00            
ATOM   1755   CA GLU A 240       5.699  -9.310  21.110  2.00  1.00            
ATOM   1756   CB GLU A 240       6.037 -10.744  20.663  2.00  1.00            
ATOM   1757   CG GLU A 240       5.576 -11.019  19.227  2.00  1.00            
ATOM   1758   CD GLU A 240       5.672 -12.513  18.959  2.00  1.00            
ATOM   1759  OE1 GLU A 240       5.234 -13.301  19.836  2.00  1.00            
ATOM   1760  OE2 GLU A 240       6.161 -12.886  17.857  2.00  1.00            
ATOM   1761    C GLU A 240       6.008  -9.149  22.559  2.00  1.00            
ATOM   1762    O GLU A 240       5.112  -9.194  23.400  2.00  1.00            
ATOM   1763    N LYS A 241       7.287  -8.921  22.891  2.00  1.00            
ATOM   1764   CA LYS A 241       7.647  -8.818  24.271  2.00  1.00            
ATOM   1765   CB LYS A 241       9.170  -8.729  24.471  2.00  1.00            
ATOM   1766   CG LYS A 241       9.603  -8.900  25.927  2.00  1.00            
ATOM   1767   CD LYS A 241      11.067  -9.314  26.080  2.00  1.00            
ATOM   1768   CE LYS A 241      11.339 -10.746  25.607  2.00  1.00            
ATOM   1769   NZ LYS A 241      10.597 -11.715  26.447  2.00  1.00            
ATOM   1770    C LYS A 241       6.992  -7.616  24.901  2.00  1.00            
ATOM   1771    O LYS A 241       6.446  -7.725  25.997  2.00  1.00            
ATOM   1772    N LEU A 242       6.998  -6.440  24.232  2.00  1.00            
ATOM   1773   CA LEU A 242       6.410  -5.274  24.849  2.00  1.00            
ATOM   1774   CB LEU A 242       6.581  -3.958  24.058  2.00  1.00            
ATOM   1775   CG LEU A 242       5.990  -2.696  24.745  2.00  1.00            
ATOM   1776  CD1 LEU A 242       4.450  -2.651  24.716  2.00  1.00            
ATOM   1777  CD2 LEU A 242       6.546  -2.535  26.171  2.00  1.00            
ATOM   1778    C LEU A 242       4.963  -5.527  25.011  2.00  1.00            
ATOM   1779    O LEU A 242       4.354  -5.187  26.023  2.00  1.00            
ATOM   1780    N MET A 243       4.383  -6.170  23.998  2.00  1.00            
ATOM   1781   CA MET A 243       2.987  -6.426  24.000  2.00  1.00            
ATOM   1782   CB MET A 243       2.616  -7.333  22.813  2.00  1.00            
ATOM   1783   CG MET A 243       1.165  -7.812  22.807  2.00  1.00            
ATOM   1784   SD MET A 243       0.755  -8.905  21.413  2.00  1.00            
ATOM   1785   CE MET A 243       1.823 -10.271  21.959  2.00  1.00            
ATOM   1786    C MET A 243       2.685  -7.239  25.208  2.00  1.00            
ATOM   1787    O MET A 243       1.706  -6.988  25.907  2.00  1.00            
ATOM   1788    N GLU A 244       3.537  -8.238  25.495  2.00  1.00            
ATOM   1789   CA GLU A 244       3.276  -9.086  26.617  2.00  1.00            
ATOM   1790   CB GLU A 244       4.347 -10.173  26.823  2.00  1.00            
ATOM   1791   CG GLU A 244       4.077 -11.083  28.029  2.00  1.00            
ATOM   1792   CD GLU A 244       2.850 -11.940  27.740  2.00  1.00            
ATOM   1793  OE1 GLU A 244       1.866 -11.385  27.187  2.00  1.00            
ATOM   1794  OE2 GLU A 244       2.882 -13.158  28.065  2.00  1.00            
ATOM   1795    C GLU A 244       3.260  -8.249  27.844  2.00  1.00            
ATOM   1796    O GLU A 244       2.402  -8.416  28.708  2.00  1.00            
ATOM   1797    N ALA A 245       4.202  -7.300  27.950  2.00  1.00            
ATOM   1798   CA ALA A 245       4.251  -6.525  29.147  2.00  1.00            
ATOM   1799   CB ALA A 245       5.381  -5.483  29.147  2.00  1.00            
ATOM   1800    C ALA A 245       2.972  -5.775  29.293  2.00  1.00            
ATOM   1801    O ALA A 245       2.378  -5.744  30.370  2.00  1.00            
ATOM   1802    N LEU A 246       2.494  -5.159  28.201  2.00  1.00            
ATOM   1803   CA LEU A 246       1.280  -4.417  28.322  2.00  1.00            
ATOM   1804   CB LEU A 246       0.946  -3.528  27.115  2.00  1.00            
ATOM   1805   CG LEU A 246       1.937  -2.359  26.959  2.00  1.00            
ATOM   1806  CD1 LEU A 246       1.472  -1.376  25.875  2.00  1.00            
ATOM   1807  CD2 LEU A 246       2.214  -1.674  28.306  2.00  1.00            
ATOM   1808    C LEU A 246       0.154  -5.359  28.583  2.00  1.00            
ATOM   1809    O LEU A 246      -0.773  -5.030  29.321  2.00  1.00            
ATOM   1810    N GLY A 247       0.213  -6.576  28.012  3.00  1.00            
ATOM   1811   CA GLY A 247      -0.874  -7.489  28.192  3.00  1.00            
ATOM   1812    C GLY A 247      -1.798  -7.336  27.024  3.00  1.00            
ATOM   1813    O GLY A 247      -2.986  -7.639  27.114  3.00  1.00            
ATOM   1814    N ALA A 248      -1.259  -6.855  25.887  1.00  1.00            
ATOM   1815   CA ALA A 248      -2.063  -6.627  24.722  1.00  1.00            
ATOM   1816   CB ALA A 248      -1.400  -5.781  23.638  1.00  1.00            
ATOM   1817    C ALA A 248      -2.439  -7.908  24.063  1.00  1.00            
ATOM   1818    O ALA A 248      -1.837  -8.956  24.295  1.00  1.00            
ATOM   1819    N LYS A 249      -3.496  -7.824  23.228  4.00  1.00            
ATOM   1820   CA LYS A 249      -4.024  -8.923  22.470  4.00  1.00            
ATOM   1821   CB LYS A 249      -5.563  -8.911  22.448  4.00  1.00            
ATOM   1822   CG LYS A 249      -6.231 -10.176  21.904  4.00  1.00            
ATOM   1823   CD LYS A 249      -7.744 -10.179  22.140  4.00  1.00            
ATOM   1824   CE LYS A 249      -8.478 -11.366  21.512  4.00  1.00            
ATOM   1825   NZ LYS A 249      -8.339 -12.558  22.374  4.00  1.00            
ATOM   1826    C LYS A 249      -3.537  -8.746  21.069  4.00  1.00            
ATOM   1827    O LYS A 249      -3.315  -7.621  20.624  4.00  1.00            
ATOM   1828    N LYS A 250      -3.330  -9.855  20.332  4.00  1.00            
ATOM   1829   CA LYS A 250      -2.851  -9.683  18.993  4.00  1.00            
ATOM   1830   CB LYS A 250      -1.478 -10.321  18.741  4.00  1.00            
ATOM   1831   CG LYS A 250      -1.418 -11.799  19.116  4.00  1.00            
ATOM   1832   CD LYS A 250      -0.308 -12.553  18.385  4.00  1.00            
ATOM   1833   CE LYS A 250      -0.637 -12.731  16.903  4.00  1.00            
ATOM   1834   NZ LYS A 250      -2.050 -13.154  16.771  4.00  1.00            
ATOM   1835    C LYS A 250      -3.811 -10.264  18.017  4.00  1.00            
ATOM   1836    O LYS A 250      -4.221 -11.419  18.124  4.00  1.00            
ATOM   1837    N ARG A 251      -4.202  -9.427  17.042  1.00  1.00            
ATOM   1838   CA ARG A 251      -4.975  -9.847  15.918  1.00  1.00            
ATOM   1839   CB ARG A 251      -5.913  -8.776  15.333  1.00  1.00            
ATOM   1840   CG ARG A 251      -7.270  -8.672  16.040  1.00  1.00            
ATOM   1841   CD ARG A 251      -8.347  -9.563  15.410  1.00  1.00            
ATOM   1842   NE ARG A 251      -9.619  -9.360  16.163  1.00  1.00            
ATOM   1843   CZ ARG A 251      -9.997 -10.229  17.146  1.00  1.00            
ATOM   1844  NH1 ARG A 251      -9.211 -11.302  17.451  1.00  1.00            
ATOM   1845  NH2 ARG A 251     -11.164 -10.023  17.825  1.00  1.00            
ATOM   1846    C ARG A 251      -3.916 -10.159  14.903  1.00  1.00            
ATOM   1847    O ARG A 251      -2.744 -10.223  15.270  1.00  1.00            
ATOM   1848    N LEU A 252      -4.275 -10.421  13.626  1.00  1.00            
ATOM   1849   CA LEU A 252      -3.222 -10.698  12.686  1.00  1.00            
ATOM   1850   CB LEU A 252      -3.720 -10.897  11.236  1.00  1.00            
ATOM   1851   CG LEU A 252      -2.685 -11.435  10.208  1.00  1.00            
ATOM   1852  CD1 LEU A 252      -3.262 -11.376   8.784  1.00  1.00            
ATOM   1853  CD2 LEU A 252      -1.299 -10.771  10.289  1.00  1.00            
ATOM   1854    C LEU A 252      -2.389  -9.457  12.672  1.00  1.00            
ATOM   1855    O LEU A 252      -1.170  -9.503  12.839  1.00  1.00            
ATOM   1856    N PHE A 253      -3.052  -8.303  12.499  1.00  1.00            
ATOM   1857   CA PHE A 253      -2.377  -7.043  12.531  1.00  1.00            
ATOM   1858   CB PHE A 253      -2.395  -6.300  11.182  1.00  1.00            
ATOM   1859   CG PHE A 253      -3.812  -6.122  10.762  1.00  1.00            
ATOM   1860  CD1 PHE A 253      -4.458  -7.125  10.074  1.00  1.00            
ATOM   1861  CD2 PHE A 253      -4.497  -4.967  11.059  1.00  1.00            
ATOM   1862  CE1 PHE A 253      -5.766  -6.982   9.679  1.00  1.00            
ATOM   1863  CE2 PHE A 253      -5.807  -4.819  10.665  1.00  1.00            
ATOM   1864   CZ PHE A 253      -6.442  -5.824   9.977  1.00  1.00            
ATOM   1865    C PHE A 253      -3.096  -6.242  13.563  1.00  1.00            
ATOM   1866    O PHE A 253      -4.307  -6.388  13.711  1.00  1.00            
ATOM   1867    N ASP A 254      -2.340  -5.413  14.318  1.00  1.00            
ATOM   1868   CA ASP A 254      -2.826  -4.577  15.387  1.00  1.00            
ATOM   1869   CB ASP A 254      -4.336  -4.266  15.414  1.00  1.00            
ATOM   1870   CG ASP A 254      -4.660  -3.265  14.318  1.00  1.00            
ATOM   1871  OD1 ASP A 254      -3.707  -2.701  13.716  1.00  1.00            
ATOM   1872  OD2 ASP A 254      -5.877  -3.045  14.077  1.00  1.00            
ATOM   1873    C ASP A 254      -2.495  -5.225  16.692  1.00  1.00            
ATOM   1874    O ASP A 254      -2.175  -6.409  16.772  1.00  1.00            
ATOM   1875    N TYR A 255      -2.546  -4.397  17.746  4.00  1.00            
ATOM   1876   CA TYR A 255      -2.236  -4.698  19.112  4.00  1.00            
ATOM   1877   CB TYR A 255      -1.037  -3.787  19.440  4.00  1.00            
ATOM   1878   CG TYR A 255      -0.377  -3.884  20.769  4.00  1.00            
ATOM   1879  CD1 TYR A 255      -0.806  -3.117  21.826  4.00  1.00            
ATOM   1880  CD2 TYR A 255       0.704  -4.713  20.947  4.00  1.00            
ATOM   1881  CE1 TYR A 255      -0.180  -3.170  23.047  4.00  1.00            
ATOM   1882  CE2 TYR A 255       1.332  -4.770  22.165  4.00  1.00            
ATOM   1883   CZ TYR A 255       0.897  -4.003  23.215  4.00  1.00            
ATOM   1884   OH TYR A 255       1.557  -4.077  24.458  4.00  1.00            
ATOM   1885    C TYR A 255      -3.459  -4.178  19.812  4.00  1.00            
ATOM   1886    O TYR A 255      -3.871  -3.052  19.537  4.00  1.00            
ATOM   1887    N VAL A 256      -4.096  -4.950  20.717  4.00  1.00            
ATOM   1888   CA VAL A 256      -5.317  -4.398  21.240  4.00  1.00            
ATOM   1889   CB VAL A 256      -6.563  -4.984  20.644  4.00  1.00            
ATOM   1890  CG1 VAL A 256      -6.585  -4.646  19.144  4.00  1.00            
ATOM   1891  CG2 VAL A 256      -6.596  -6.489  20.947  4.00  1.00            
ATOM   1892    C VAL A 256      -5.414  -4.549  22.708  4.00  1.00            
ATOM   1893    O VAL A 256      -4.735  -5.360  23.335  4.00  1.00            
ATOM   1894    N VAL A 257      -6.291  -3.709  23.284  4.00  1.00            
ATOM   1895   CA VAL A 257      -6.506  -3.721  24.690  4.00  1.00            
ATOM   1896   CB VAL A 257      -5.978  -2.495  25.375  4.00  1.00            
ATOM   1897  CG1 VAL A 257      -6.363  -2.557  26.863  4.00  1.00            
ATOM   1898  CG2 VAL A 257      -4.466  -2.407  25.114  4.00  1.00            
ATOM   1899    C VAL A 257      -7.977  -3.745  24.915  4.00  1.00            
ATOM   1900    O VAL A 257      -8.744  -3.215  24.113  4.00  1.00            
ATOM   1901    N LYS A 258      -8.414  -4.393  26.012  4.00  1.00            
ATOM   1902   CA LYS A 258      -9.812  -4.332  26.288  4.00  1.00            
ATOM   1903   CB LYS A 258     -10.319  -5.237  27.427  4.00  1.00            
ATOM   1904   CG LYS A 258     -10.560  -6.687  27.001  4.00  1.00            
ATOM   1905   CD LYS A 258     -10.855  -7.635  28.168  4.00  1.00            
ATOM   1906   CE LYS A 258     -12.067  -7.224  29.010  4.00  1.00            
ATOM   1907   NZ LYS A 258     -11.689  -6.137  29.942  4.00  1.00            
ATOM   1908    C LYS A 258     -10.059  -2.926  26.678  4.00  1.00            
ATOM   1909    O LYS A 258      -9.216  -2.284  27.303  4.00  1.00            
ATOM   1910    N CYS A 259     -11.226  -2.395  26.297  2.00  1.00            
ATOM   1911   CA CYS A 259     -11.472  -1.027  26.600  2.00  1.00            
ATOM   1912   CB CYS A 259     -12.755  -0.476  25.952  2.00  1.00            
ATOM   1913   SG CYS A 259     -12.640  -0.394  24.138  2.00  1.00            
ATOM   1914    C CYS A 259     -11.632  -0.922  28.070  2.00  1.00            
ATOM   1915    O CYS A 259     -11.824  -1.911  28.776  2.00  1.00            
ATOM   1916    N ASN A 260     -11.511   0.319  28.559  2.00  1.00            
ATOM   1917   CA ASN A 260     -11.592   0.644  29.945  2.00  1.00            
ATOM   1918   CB ASN A 260     -12.725  -0.081  30.695  2.00  1.00            
ATOM   1919   CG ASN A 260     -14.056   0.494  30.240  2.00  1.00            
ATOM   1920  OD1 ASN A 260     -14.103   1.375  29.386  2.00  1.00            
ATOM   1921  ND2 ASN A 260     -15.170  -0.009  30.838  2.00  1.00            
ATOM   1922    C ASN A 260     -10.309   0.219  30.600  2.00  1.00            
ATOM   1923    O ASN A 260      -9.963   0.711  31.673  2.00  1.00            
ATOM   1924    N GLU A 261      -9.558  -0.694  29.956  2.00  1.00            
ATOM   1925   CA GLU A 261      -8.287  -1.139  30.447  2.00  1.00            
ATOM   1926   CB GLU A 261      -7.808  -2.460  29.814  2.00  1.00            
ATOM   1927   CG GLU A 261      -6.556  -3.043  30.481  2.00  1.00            
ATOM   1928   CD GLU A 261      -6.912  -3.493  31.895  2.00  1.00            
ATOM   1929  OE1 GLU A 261      -8.122  -3.468  32.245  2.00  1.00            
ATOM   1930  OE2 GLU A 261      -5.972  -3.859  32.652  2.00  1.00            
ATOM   1931    C GLU A 261      -7.265  -0.079  30.150  2.00  1.00            
ATOM   1932    O GLU A 261      -6.316   0.123  30.905  2.00  1.00            
ATOM   1933    N GLY A 262      -7.486   0.647  29.038  2.00  1.00            
ATOM   1934   CA GLY A 262      -6.535   1.543  28.446  2.00  1.00            
ATOM   1935    C GLY A 262      -6.069   2.648  29.347  2.00  1.00            
ATOM   1936    O GLY A 262      -4.878   2.952  29.336  2.00  1.00            
ATOM   1937    N PRO A 263      -6.901   3.279  30.122  2.00  1.00            
ATOM   1938   CA PRO A 263      -6.387   4.318  30.972  2.00  1.00            
ATOM   1939   CD PRO A 263      -8.287   3.505  29.746  2.00  1.00            
ATOM   1940   CB PRO A 263      -7.618   5.039  31.513  2.00  1.00            
ATOM   1941   CG PRO A 263      -8.676   4.839  30.407  2.00  1.00            
ATOM   1942    C PRO A 263      -5.486   3.731  32.003  2.00  1.00            
ATOM   1943    O PRO A 263      -4.665   4.462  32.552  2.00  1.00            
ATOM   1944    N THR A 264      -5.639   2.430  32.306  2.00  1.00            
ATOM   1945   CA THR A 264      -4.771   1.823  33.271  2.00  1.00            
ATOM   1946   CB THR A 264      -5.509   0.908  34.216  2.00  1.00            
ATOM   1947  OG1 THR A 264      -6.197  -0.109  33.498  2.00  1.00            
ATOM   1948  CG2 THR A 264      -6.513   1.749  35.024  2.00  1.00            
ATOM   1949    C THR A 264      -3.772   1.015  32.499  2.00  1.00            
ATOM   1950    O THR A 264      -3.880  -0.204  32.384  2.00  1.00            
ATOM   1951    N LEU A 265      -2.760   1.698  31.928  1.00  1.00            
ATOM   1952   CA LEU A 265      -1.719   1.033  31.192  1.00  1.00            
ATOM   1953   CB LEU A 265      -1.825   1.159  29.668  1.00  1.00            
ATOM   1954   CG LEU A 265      -3.014   0.361  29.092  1.00  1.00            
ATOM   1955  CD1 LEU A 265      -3.069   0.443  27.560  1.00  1.00            
ATOM   1956  CD2 LEU A 265      -2.998  -1.084  29.608  1.00  1.00            
ATOM   1957    C LEU A 265      -0.416   1.622  31.659  1.00  1.00            
ATOM   1958    O LEU A 265      -0.392   2.654  32.333  1.00  1.00            
ATOM   1959    N PRO A 266       0.658   0.967  31.350  1.00  1.00            
ATOM   1960   CA PRO A 266       1.957   1.436  31.758  1.00  1.00            
ATOM   1961   CD PRO A 266       0.611  -0.491  31.276  1.00  1.00            
ATOM   1962   CB PRO A 266       2.892   0.228  31.684  1.00  1.00            
ATOM   1963   CG PRO A 266       1.949  -0.977  31.844  1.00  1.00            
ATOM   1964    C PRO A 266       2.489   2.577  30.970  1.00  1.00            
ATOM   1965    O PRO A 266       2.033   2.797  29.852  1.00  1.00            
ATOM   1966    N ASP A 267       3.439   3.330  31.556  1.00  1.00            
ATOM   1967   CA ASP A 267       4.118   4.351  30.824  1.00  1.00            
ATOM   1968   CB ASP A 267       4.794   5.412  31.708  1.00  1.00            
ATOM   1969   CG ASP A 267       3.696   6.240  32.359  1.00  1.00            
ATOM   1970  OD1 ASP A 267       2.510   6.064  31.970  1.00  1.00            
ATOM   1971  OD2 ASP A 267       4.030   7.057  33.258  1.00  1.00            
ATOM   1972    C ASP A 267       5.184   3.627  30.069  1.00  1.00            
ATOM   1973    O ASP A 267       5.704   2.615  30.538  1.00  1.00            
ATOM   1974    N ILE A 268       5.523   4.096  28.856  4.00  1.00            
ATOM   1975   CA ILE A 268       6.549   3.395  28.145  4.00  1.00            
ATOM   1976   CB ILE A 268       6.047   2.683  26.922  4.00  1.00            
ATOM   1977  CG1 ILE A 268       7.040   1.598  26.476  4.00  1.00            
ATOM   1978  CG2 ILE A 268       5.739   3.739  25.851  4.00  1.00            
ATOM   1979  CD1 ILE A 268       6.423   0.578  25.517  4.00  1.00            
ATOM   1980    C ILE A 268       7.579   4.398  27.760  4.00  1.00            
ATOM   1981    O ILE A 268       7.248   5.532  27.418  4.00  1.00            
ATOM   1982    N SER A 269       8.870   4.024  27.832  4.00  1.00            
ATOM   1983   CA SER A 269       9.831   5.037  27.531  4.00  1.00            
ATOM   1984   CB SER A 269      10.569   5.592  28.761  4.00  1.00            
ATOM   1985   OG SER A 269       9.662   6.256  29.628  4.00  1.00            
ATOM   1986    C SER A 269      10.878   4.521  26.626  4.00  1.00            
ATOM   1987    O SER A 269      11.135   3.321  26.546  4.00  1.00            
ATOM   1988    N PHE A 270      11.498   5.460  25.893  4.00  1.00            
ATOM   1989   CA PHE A 270      12.591   5.106  25.052  4.00  1.00            
ATOM   1990   CB PHE A 270      12.386   5.449  23.566  4.00  1.00            
ATOM   1991   CG PHE A 270      11.297   4.570  23.059  4.00  1.00            
ATOM   1992  CD1 PHE A 270       9.983   4.966  23.138  4.00  1.00            
ATOM   1993  CD2 PHE A 270      11.592   3.344  22.510  4.00  1.00            
ATOM   1994  CE1 PHE A 270       8.979   4.149  22.671  4.00  1.00            
ATOM   1995  CE2 PHE A 270      10.594   2.524  22.043  4.00  1.00            
ATOM   1996   CZ PHE A 270       9.282   2.924  22.124  4.00  1.00            
ATOM   1997    C PHE A 270      13.761   5.907  25.541  4.00  1.00            
ATOM   1998    O PHE A 270      13.623   7.095  25.825  4.00  1.00            
ATOM   1999    N HIS A 271      14.952   5.282  25.670  4.00  1.00            
ATOM   2000   CA HIS A 271      16.078   6.029  26.161  4.00  1.00            
ATOM   2001  ND1 HIS A 271      15.740   3.587  28.585  4.00  1.00            
ATOM   2002   CG HIS A 271      16.372   4.797  28.399  4.00  1.00            
ATOM   2003   CB HIS A 271      16.999   5.231  27.104  4.00  1.00            
ATOM   2004  NE2 HIS A 271      15.685   4.638  30.544  4.00  1.00            
ATOM   2005  CD2 HIS A 271      16.326   5.427  29.605  4.00  1.00            
ATOM   2006  CE1 HIS A 271      15.351   3.543  29.884  4.00  1.00            
ATOM   2007    C HIS A 271      16.925   6.406  24.983  4.00  1.00            
ATOM   2008    O HIS A 271      17.702   5.591  24.490  4.00  1.00            
ATOM   2009    N LEU A 272      16.799   7.658  24.494  4.00  1.00            
ATOM   2010   CA LEU A 272      17.616   8.104  23.394  4.00  1.00            
ATOM   2011   CB LEU A 272      16.815   8.657  22.203  4.00  1.00            
ATOM   2012   CG LEU A 272      15.963   7.598  21.479  4.00  1.00            
ATOM   2013  CD1 LEU A 272      15.196   8.220  20.302  4.00  1.00            
ATOM   2014  CD2 LEU A 272      16.818   6.391  21.057  4.00  1.00            
ATOM   2015    C LEU A 272      18.457   9.218  23.914  4.00  1.00            
ATOM   2016    O LEU A 272      17.969  10.114  24.599  4.00  1.00            
ATOM   2017    N GLY A 273      19.767   9.171  23.625  3.00  1.00            
ATOM   2018   CA GLY A 273      20.623  10.231  24.061  3.00  1.00            
ATOM   2019    C GLY A 273      20.596  10.257  25.556  3.00  1.00            
ATOM   2020    O GLY A 273      20.519   9.221  26.215  3.00  1.00            
ATOM   2021    N GLY A 274      20.646  11.475  26.124  3.00  1.00            
ATOM   2022   CA GLY A 274      20.752  11.664  27.539  3.00  1.00            
ATOM   2023    C GLY A 274      19.570  11.174  28.314  3.00  1.00            
ATOM   2024    O GLY A 274      19.747  10.526  29.346  3.00  1.00            
ATOM   2025    N LYS A 275      18.330  11.448  27.868  4.00  1.00            
ATOM   2026   CA LYS A 275      17.278  11.103  28.779  4.00  1.00            
ATOM   2027   CB LYS A 275      16.705  12.330  29.512  4.00  1.00            
ATOM   2028   CG LYS A 275      17.763  13.085  30.324  4.00  1.00            
ATOM   2029   CD LYS A 275      17.301  14.448  30.845  4.00  1.00            
ATOM   2030   CE LYS A 275      18.426  15.268  31.488  4.00  1.00            
ATOM   2031   NZ LYS A 275      19.123  14.472  32.524  4.00  1.00            
ATOM   2032    C LYS A 275      16.155  10.423  28.087  4.00  1.00            
ATOM   2033    O LYS A 275      16.162  10.225  26.873  4.00  1.00            
ATOM   2034    N GLU A 276      15.158  10.033  28.904  4.00  1.00            
ATOM   2035   CA GLU A 276      14.039   9.275  28.448  4.00  1.00            
ATOM   2036   CB GLU A 276      13.447   8.360  29.538  4.00  1.00            
ATOM   2037   CG GLU A 276      12.937   9.102  30.775  4.00  1.00            
ATOM   2038   CD GLU A 276      12.672   8.070  31.865  4.00  1.00            
ATOM   2039  OE1 GLU A 276      13.454   7.087  31.950  4.00  1.00            
ATOM   2040  OE2 GLU A 276      11.694   8.263  32.638  4.00  1.00            
ATOM   2041    C GLU A 276      12.947  10.147  27.911  4.00  1.00            
ATOM   2042    O GLU A 276      12.731  11.275  28.354  4.00  1.00            
ATOM   2043    N TYR A 277      12.244   9.596  26.899  4.00  1.00            
ATOM   2044   CA TYR A 277      11.073  10.132  26.262  4.00  1.00            
ATOM   2045   CB TYR A 277      11.087   9.938  24.733  4.00  1.00            
ATOM   2046   CG TYR A 277       9.719  10.189  24.187  4.00  1.00            
ATOM   2047  CD1 TYR A 277       8.803   9.159  24.097  4.00  1.00            
ATOM   2048  CD2 TYR A 277       9.350  11.439  23.761  4.00  1.00            
ATOM   2049  CE1 TYR A 277       7.539   9.367  23.604  4.00  1.00            
ATOM   2050  CE2 TYR A 277       8.087  11.651  23.265  4.00  1.00            
ATOM   2051   CZ TYR A 277       7.180  10.624  23.187  4.00  1.00            
ATOM   2052   OH TYR A 277       5.884  10.854  22.677  4.00  1.00            
ATOM   2053    C TYR A 277       9.996   9.224  26.782  4.00  1.00            
ATOM   2054    O TYR A 277      10.151   8.005  26.735  4.00  1.00            
ATOM   2055    N THR A 278       8.879   9.762  27.308  4.00  1.00            
ATOM   2056   CA THR A 278       7.935   8.836  27.869  4.00  1.00            
ATOM   2057   CB THR A 278       7.699   9.057  29.330  4.00  1.00            
ATOM   2058  OG1 THR A 278       8.924   8.974  30.045  4.00  1.00            
ATOM   2059  CG2 THR A 278       6.720   7.981  29.828  4.00  1.00            
ATOM   2060    C THR A 278       6.613   8.971  27.193  4.00  1.00            
ATOM   2061    O THR A 278       6.052  10.062  27.100  4.00  1.00            
ATOM   2062    N LEU A 279       6.093   7.836  26.687  4.00  1.00            
ATOM   2063   CA LEU A 279       4.776   7.818  26.129  4.00  1.00            
ATOM   2064   CB LEU A 279       4.537   6.654  25.145  4.00  1.00            
ATOM   2065   CG LEU A 279       5.430   6.691  23.890  4.00  1.00            
ATOM   2066  CD1 LEU A 279       6.914   6.516  24.250  4.00  1.00            
ATOM   2067  CD2 LEU A 279       4.951   5.679  22.836  4.00  1.00            
ATOM   2068    C LEU A 279       3.884   7.590  27.307  4.00  1.00            
ATOM   2069    O LEU A 279       4.312   7.030  28.317  4.00  1.00            
ATOM   2070    N THR A 280       2.624   8.050  27.219  1.00  1.00            
ATOM   2071   CA THR A 280       1.677   7.855  28.279  1.00  1.00            
ATOM   2072   CB THR A 280       1.014   9.130  28.712  1.00  1.00            
ATOM   2073  OG1 THR A 280       1.994  10.077  29.112  1.00  1.00            
ATOM   2074  CG2 THR A 280       0.067   8.822  29.886  1.00  1.00            
ATOM   2075    C THR A 280       0.629   7.011  27.659  1.00  1.00            
ATOM   2076    O THR A 280       0.567   6.893  26.437  1.00  1.00            
ATOM   2077    N SER A 281      -0.220   6.388  28.487  2.00  1.00            
ATOM   2078   CA SER A 281      -1.203   5.512  27.937  2.00  1.00            
ATOM   2079   CB SER A 281      -2.140   4.927  29.008  2.00  1.00            
ATOM   2080   OG SER A 281      -1.393   4.174  29.951  2.00  1.00            
ATOM   2081    C SER A 281      -2.053   6.306  27.011  2.00  1.00            
ATOM   2082    O SER A 281      -2.419   5.840  25.934  2.00  1.00            
ATOM   2083    N ALA A 282      -2.377   7.548  27.403  2.00  1.00            
ATOM   2084   CA ALA A 282      -3.225   8.332  26.561  2.00  1.00            
ATOM   2085   CB ALA A 282      -3.514   9.729  27.141  2.00  1.00            
ATOM   2086    C ALA A 282      -2.510   8.510  25.267  2.00  1.00            
ATOM   2087    O ALA A 282      -3.102   8.389  24.195  2.00  1.00            
ATOM   2088    N ASP A 283      -1.195   8.779  25.332  2.00  1.00            
ATOM   2089   CA ASP A 283      -0.479   8.979  24.112  2.00  1.00            
ATOM   2090   CB ASP A 283       1.020   9.265  24.320  2.00  1.00            
ATOM   2091   CG ASP A 283       1.172  10.687  24.840  2.00  1.00            
ATOM   2092  OD1 ASP A 283       0.180  11.459  24.734  2.00  1.00            
ATOM   2093  OD2 ASP A 283       2.272  11.019  25.350  2.00  1.00            
ATOM   2094    C ASP A 283      -0.568   7.722  23.307  2.00  1.00            
ATOM   2095    O ASP A 283      -0.897   7.775  22.125  2.00  1.00            
ATOM   2096    N TYR A 284      -0.298   6.541  23.903  2.00  1.00            
ATOM   2097   CA TYR A 284      -0.395   5.411  23.027  2.00  1.00            
ATOM   2098   CB TYR A 284       0.914   4.604  22.857  2.00  1.00            
ATOM   2099   CG TYR A 284       1.390   3.925  24.098  2.00  1.00            
ATOM   2100  CD1 TYR A 284       2.170   4.589  25.020  2.00  1.00            
ATOM   2101  CD2 TYR A 284       1.076   2.606  24.328  2.00  1.00            
ATOM   2102  CE1 TYR A 284       2.616   3.946  26.152  2.00  1.00            
ATOM   2103  CE2 TYR A 284       1.515   1.956  25.453  2.00  1.00            
ATOM   2104   CZ TYR A 284       2.289   2.629  26.366  2.00  1.00            
ATOM   2105   OH TYR A 284       2.743   1.958  27.519  2.00  1.00            
ATOM   2106    C TYR A 284      -1.527   4.533  23.430  2.00  1.00            
ATOM   2107    O TYR A 284      -1.433   3.693  24.322  2.00  1.00            
ATOM   2108    N VAL A 285      -2.660   4.776  22.756  4.00  1.00            
ATOM   2109   CA VAL A 285      -3.865   4.021  22.855  4.00  1.00            
ATOM   2110   CB VAL A 285      -4.403   3.867  24.251  4.00  1.00            
ATOM   2111  CG1 VAL A 285      -4.834   5.248  24.772  4.00  1.00            
ATOM   2112  CG2 VAL A 285      -5.539   2.827  24.216  4.00  1.00            
ATOM   2113    C VAL A 285      -4.851   4.835  22.069  4.00  1.00            
ATOM   2114    O VAL A 285      -4.833   6.062  22.149  4.00  1.00            
ATOM   2115    N PHE A 286      -5.723   4.197  21.264  1.00  1.00            
ATOM   2116   CA PHE A 286      -6.674   4.980  20.523  1.00  1.00            
ATOM   2117   CB PHE A 286      -7.397   4.243  19.383  1.00  1.00            
ATOM   2118   CG PHE A 286      -6.532   4.312  18.171  1.00  1.00            
ATOM   2119  CD1 PHE A 286      -5.390   3.553  18.055  1.00  1.00            
ATOM   2120  CD2 PHE A 286      -6.879   5.139  17.126  1.00  1.00            
ATOM   2121  CE1 PHE A 286      -4.609   3.632  16.925  1.00  1.00            
ATOM   2122  CE2 PHE A 286      -6.104   5.223  15.992  1.00  1.00            
ATOM   2123   CZ PHE A 286      -4.964   4.465  15.889  1.00  1.00            
ATOM   2124    C PHE A 286      -7.700   5.567  21.443  1.00  1.00            
ATOM   2125    O PHE A 286      -8.117   6.709  21.265  1.00  1.00            
ATOM   2126    N GLN A 287      -8.126   4.807  22.470  1.00  1.00            
ATOM   2127   CA GLN A 287      -9.143   5.274  23.365  1.00  1.00            
ATOM   2128   CB GLN A 287      -8.709   6.539  24.138  1.00  1.00            
ATOM   2129   CG GLN A 287      -9.729   7.061  25.155  1.00  1.00            
ATOM   2130   CD GLN A 287      -9.129   8.295  25.823  1.00  1.00            
ATOM   2131  OE1 GLN A 287      -7.930   8.553  25.723  1.00  1.00            
ATOM   2132  NE2 GLN A 287      -9.985   9.085  26.525  1.00  1.00            
ATOM   2133    C GLN A 287     -10.386   5.574  22.570  1.00  1.00            
ATOM   2134    O GLN A 287     -11.043   6.590  22.795  1.00  1.00            
ATOM   2135    N GLU A 288     -10.753   4.695  21.607  1.00  1.00            
ATOM   2136   CA GLU A 288     -11.933   4.944  20.815  1.00  1.00            
ATOM   2137   CB GLU A 288     -12.317   3.799  19.857  1.00  1.00            
ATOM   2138   CG GLU A 288     -11.453   3.542  18.625  1.00  1.00            
ATOM   2139   CD GLU A 288     -12.217   2.493  17.814  1.00  1.00            
ATOM   2140  OE1 GLU A 288     -12.686   1.495  18.425  1.00  1.00            
ATOM   2141  OE2 GLU A 288     -12.351   2.682  16.576  1.00  1.00            
ATOM   2142    C GLU A 288     -13.121   4.971  21.712  1.00  1.00            
ATOM   2143    O GLU A 288     -13.862   5.951  21.764  1.00  1.00            
ATOM   2144    N SER A 289     -13.309   3.875  22.467  1.00  1.00            
ATOM   2145   CA SER A 289     -14.483   3.747  23.271  1.00  1.00            
ATOM   2146   CB SER A 289     -15.451   2.670  22.751  1.00  1.00            
ATOM   2147   OG SER A 289     -15.914   3.005  21.451  1.00  1.00            
ATOM   2148    C SER A 289     -14.036   3.294  24.614  1.00  1.00            
ATOM   2149    O SER A 289     -13.032   2.599  24.760  1.00  1.00            
ATOM   2150    N TYR A 290     -14.786   3.718  25.637  1.00  1.00            
ATOM   2151   CA TYR A 290     -14.566   3.297  26.983  1.00  1.00            
ATOM   2152   CB TYR A 290     -14.714   4.492  27.941  1.00  1.00            
ATOM   2153   CG TYR A 290     -14.382   4.100  29.336  1.00  1.00            
ATOM   2154  CD1 TYR A 290     -13.076   4.159  29.760  1.00  1.00            
ATOM   2155  CD2 TYR A 290     -15.357   3.687  30.214  1.00  1.00            
ATOM   2156  CE1 TYR A 290     -12.738   3.806  31.042  1.00  1.00            
ATOM   2157  CE2 TYR A 290     -15.025   3.331  31.500  1.00  1.00            
ATOM   2158   CZ TYR A 290     -13.715   3.392  31.912  1.00  1.00            
ATOM   2159   OH TYR A 290     -13.367   3.028  33.229  1.00  1.00            
ATOM   2160    C TYR A 290     -15.762   2.431  27.182  1.00  1.00            
ATOM   2161    O TYR A 290     -16.877   2.939  27.287  1.00  1.00            
ATOM   2162    N SER A 291     -15.589   1.098  27.227  1.00  1.00            
ATOM   2163   CA SER A 291     -16.802   0.344  27.222  1.00  1.00            
ATOM   2164   CB SER A 291     -17.271   0.007  25.795  1.00  1.00            
ATOM   2165   OG SER A 291     -17.554   1.200  25.078  1.00  1.00            
ATOM   2166    C SER A 291     -16.648  -0.954  27.943  1.00  1.00            
ATOM   2167    O SER A 291     -17.539  -1.355  28.690  1.00  1.00            
ATOM   2168    N SER A 292     -15.508  -1.639  27.739  3.00  1.00            
ATOM   2169   CA SER A 292     -15.281  -2.981  28.215  3.00  1.00            
ATOM   2170   CB SER A 292     -15.797  -3.237  29.642  3.00  1.00            
ATOM   2171   OG SER A 292     -15.528  -4.577  30.030  3.00  1.00            
ATOM   2172    C SER A 292     -15.997  -3.886  27.264  3.00  1.00            
ATOM   2173    O SER A 292     -15.817  -5.102  27.283  3.00  1.00            
ATOM   2174    N LYS A 293     -16.834  -3.285  26.395  3.00  1.00            
ATOM   2175   CA LYS A 293     -17.495  -3.951  25.315  3.00  1.00            
ATOM   2176   CB LYS A 293     -18.536  -3.054  24.611  3.00  1.00            
ATOM   2177   CG LYS A 293     -19.227  -3.726  23.417  3.00  1.00            
ATOM   2178   CD LYS A 293     -20.420  -2.947  22.845  3.00  1.00            
ATOM   2179   CE LYS A 293     -21.064  -3.631  21.631  3.00  1.00            
ATOM   2180   NZ LYS A 293     -22.022  -2.714  20.975  3.00  1.00            
ATOM   2181    C LYS A 293     -16.460  -4.249  24.275  3.00  1.00            
ATOM   2182    O LYS A 293     -16.408  -5.344  23.717  3.00  1.00            
ATOM   2183    N LYS A 294     -15.572  -3.265  24.020  1.00  1.00            
ATOM   2184   CA LYS A 294     -14.706  -3.366  22.884  1.00  1.00            
ATOM   2185   CB LYS A 294     -14.921  -2.222  21.882  1.00  1.00            
ATOM   2186   CG LYS A 294     -16.325  -2.214  21.278  1.00  1.00            
ATOM   2187   CD LYS A 294     -16.671  -0.898  20.582  1.00  1.00            
ATOM   2188   CE LYS A 294     -18.100  -0.844  20.049  1.00  1.00            
ATOM   2189   NZ LYS A 294     -18.442   0.552  19.700  1.00  1.00            
ATOM   2190    C LYS A 294     -13.276  -3.347  23.251  1.00  1.00            
ATOM   2191    O LYS A 294     -12.888  -3.347  24.418  1.00  1.00            
ATOM   2192    N LEU A 295     -12.459  -3.372  22.184  4.00  1.00            
ATOM   2193   CA LEU A 295     -11.046  -3.353  22.304  4.00  1.00            
ATOM   2194   CB LEU A 295     -10.355  -4.558  21.647  4.00  1.00            
ATOM   2195   CG LEU A 295     -10.706  -5.902  22.311  4.00  1.00            
ATOM   2196  CD1 LEU A 295     -12.199  -6.220  22.149  4.00  1.00            
ATOM   2197  CD2 LEU A 295      -9.804  -7.032  21.795  4.00  1.00            
ATOM   2198    C LEU A 295     -10.535  -2.118  21.651  4.00  1.00            
ATOM   2199    O LEU A 295     -11.254  -1.445  20.916  4.00  1.00            
ATOM   2200    N CYS A 296      -9.269  -1.767  21.944  4.00  1.00            
ATOM   2201   CA CYS A 296      -8.714  -0.603  21.331  4.00  1.00            
ATOM   2202   CB CYS A 296      -8.456   0.537  22.314  4.00  1.00            
ATOM   2203   SG CYS A 296      -8.098   2.066  21.421  4.00  1.00            
ATOM   2204    C CYS A 296      -7.420  -1.001  20.728  4.00  1.00            
ATOM   2205    O CYS A 296      -6.710  -1.860  21.247  4.00  1.00            
ATOM   2206    N THR A 297      -7.091  -0.385  19.585  4.00  1.00            
ATOM   2207   CA THR A 297      -5.871  -0.724  18.931  4.00  1.00            
ATOM   2208   CB THR A 297      -5.924  -0.461  17.455  4.00  1.00            
ATOM   2209  OG1 THR A 297      -6.078   0.931  17.218  4.00  1.00            
ATOM   2210  CG2 THR A 297      -7.118  -1.230  16.859  4.00  1.00            
ATOM   2211    C THR A 297      -4.800   0.155  19.512  4.00  1.00            
ATOM   2212    O THR A 297      -5.071   1.275  19.942  4.00  1.00            
ATOM   2213    N LEU A 298      -3.548  -0.350  19.555  4.00  1.00            
ATOM   2214   CA LEU A 298      -2.435   0.410  20.055  4.00  1.00            
ATOM   2215   CB LEU A 298      -1.469  -0.396  20.928  4.00  1.00            
ATOM   2216   CG LEU A 298      -0.209   0.397  21.298  4.00  1.00            
ATOM   2217  CD1 LEU A 298      -0.560   1.677  22.065  4.00  1.00            
ATOM   2218  CD2 LEU A 298       0.805  -0.486  22.037  4.00  1.00            
ATOM   2219    C LEU A 298      -1.671   0.900  18.892  4.00  1.00            
ATOM   2220    O LEU A 298      -1.667   0.317  17.809  4.00  1.00            
ATOM   2221    N ALA A 299      -1.022   2.036  19.129  1.00  1.00            
ATOM   2222   CA ALA A 299      -0.231   2.741  18.191  1.00  1.00            
ATOM   2223   CB ALA A 299       0.229   4.112  18.719  1.00  1.00            
ATOM   2224    C ALA A 299       1.016   1.950  17.811  1.00  1.00            
ATOM   2225    O ALA A 299       1.572   2.151  16.736  1.00  1.00            
ATOM   2226    N ILE A 300       1.533   1.043  18.668  4.00  1.00            
ATOM   2227   CA ILE A 300       2.870   0.540  18.429  4.00  1.00            
ATOM   2228   CB ILE A 300       3.324  -0.395  19.514  4.00  1.00            
ATOM   2229  CG1 ILE A 300       2.422  -1.636  19.561  4.00  1.00            
ATOM   2230  CG2 ILE A 300       3.372   0.389  20.837  4.00  1.00            
ATOM   2231  CD1 ILE A 300       2.963  -2.749  20.457  4.00  1.00            
ATOM   2232    C ILE A 300       3.158  -0.160  17.111  4.00  1.00            
ATOM   2233    O ILE A 300       4.024   0.308  16.376  4.00  1.00            
ATOM   2234    N HIS A 301       2.478  -1.264  16.732  4.00  1.00            
ATOM   2235   CA HIS A 301       2.783  -1.896  15.459  4.00  1.00            
ATOM   2236  ND1 HIS A 301       0.636  -1.057  12.794  4.00  1.00            
ATOM   2237   CG HIS A 301       1.273  -0.610  13.930  4.00  1.00            
ATOM   2238   CB HIS A 301       2.698  -0.927  14.269  4.00  1.00            
ATOM   2239  NE2 HIS A 301      -0.875   0.073  13.969  4.00  1.00            
ATOM   2240  CD2 HIS A 301       0.337   0.081  14.636  4.00  1.00            
ATOM   2241  CE1 HIS A 301      -0.645  -0.622  12.869  4.00  1.00            
ATOM   2242    C HIS A 301       4.079  -2.635  15.422  4.00  1.00            
ATOM   2243    O HIS A 301       5.038  -2.307  16.117  4.00  1.00            
ATOM   2244    N ALA A 302       4.088  -3.697  14.581  4.00  1.00            
ATOM   2245   CA ALA A 302       5.234  -4.519  14.330  4.00  1.00            
ATOM   2246   CB ALA A 302       4.958  -6.015  14.541  4.00  1.00            
ATOM   2247    C ALA A 302       5.556  -4.337  12.880  4.00  1.00            
ATOM   2248    O ALA A 302       4.704  -4.536  12.015  4.00  1.00            
ATOM   2249    N MET A 303       6.800  -3.926  12.572  1.00  1.00            
ATOM   2250   CA MET A 303       7.187  -3.817  11.197  1.00  1.00            
ATOM   2251   CB MET A 303       7.117  -2.394  10.608  1.00  1.00            
ATOM   2252   CG MET A 303       5.701  -1.854  10.392  1.00  1.00            
ATOM   2253   SD MET A 303       4.850  -1.333  11.907  1.00  1.00            
ATOM   2254   CE MET A 303       5.987   0.054  12.206  1.00  1.00            
ATOM   2255    C MET A 303       8.612  -4.227  11.121  1.00  1.00            
ATOM   2256    O MET A 303       9.456  -3.698  11.843  1.00  1.00            
ATOM   2257    N ASP A 304       8.922  -5.190  10.241  1.00  1.00            
ATOM   2258   CA ASP A 304      10.300  -5.533  10.137  1.00  1.00            
ATOM   2259   CB ASP A 304      10.608  -7.044  10.008  1.00  1.00            
ATOM   2260   CG ASP A 304      10.062  -7.610   8.700  1.00  1.00            
ATOM   2261  OD1 ASP A 304       8.842  -7.443   8.435  1.00  1.00            
ATOM   2262  OD2 ASP A 304      10.868  -8.213   7.940  1.00  1.00            
ATOM   2263    C ASP A 304      10.812  -4.851   8.922  1.00  1.00            
ATOM   2264    O ASP A 304      10.271  -5.017   7.832  1.00  1.00            
ATOM   2265    N ILE A 305      11.866  -4.036   9.086  1.00  1.00            
ATOM   2266   CA ILE A 305      12.365  -3.354   7.933  1.00  1.00            
ATOM   2267   CB ILE A 305      12.460  -1.877   8.094  1.00  1.00            
ATOM   2268  CG1 ILE A 305      11.052  -1.308   8.363  1.00  1.00            
ATOM   2269  CG2 ILE A 305      13.115  -1.301   6.827  1.00  1.00            
ATOM   2270  CD1 ILE A 305      11.046   0.122   8.893  1.00  1.00            
ATOM   2271    C ILE A 305      13.715  -3.937   7.610  1.00  1.00            
ATOM   2272    O ILE A 305      14.587  -4.022   8.480  1.00  1.00            
ATOM   2273    N PRO A 306      13.866  -4.374   6.380  1.00  1.00            
ATOM   2274   CA PRO A 306      15.101  -4.969   5.915  1.00  1.00            
ATOM   2275   CD PRO A 306      12.726  -4.789   5.589  1.00  1.00            
ATOM   2276   CB PRO A 306      14.726  -5.775   4.656  1.00  1.00            
ATOM   2277   CG PRO A 306      13.333  -5.260   4.259  1.00  1.00            
ATOM   2278    C PRO A 306      16.224  -4.017   5.685  1.00  1.00            
ATOM   2279    O PRO A 306      15.991  -2.887   5.258  1.00  1.00            
ATOM   2280    N PRO A 307      17.418  -4.472   5.958  3.00  1.00            
ATOM   2281   CA PRO A 307      18.637  -3.721   5.806  3.00  1.00            
ATOM   2282   CD PRO A 307      17.639  -5.810   6.464  3.00  1.00            
ATOM   2283   CB PRO A 307      19.721  -4.569   6.472  3.00  1.00            
ATOM   2284   CG PRO A 307      19.164  -6.004   6.395  3.00  1.00            
ATOM   2285    C PRO A 307      18.842  -3.550   4.338  3.00  1.00            
ATOM   2286    O PRO A 307      18.325  -4.402   3.612  3.00  1.00            
ATOM   2287    N PRO A 308      19.494  -2.534   3.829  3.00  1.00            
ATOM   2288   CA PRO A 308      20.102  -1.472   4.590  3.00  1.00            
ATOM   2289   CD PRO A 308      20.033  -2.627   2.486  3.00  1.00            
ATOM   2290   CB PRO A 308      20.823  -0.602   3.562  3.00  1.00            
ATOM   2291   CG PRO A 308      21.155  -1.580   2.419  3.00  1.00            
ATOM   2292    C PRO A 308      18.986  -0.783   5.305  3.00  1.00            
ATOM   2293    O PRO A 308      17.830  -1.095   5.020  3.00  1.00            
ATOM   2294    N THR A 309      19.313   0.175   6.197  3.00  1.00            
ATOM   2295   CA THR A 309      18.394   0.803   7.109  3.00  1.00            
ATOM   2296   CB THR A 309      17.676   1.989   6.517  3.00  1.00            
ATOM   2297  OG1 THR A 309      16.874   1.591   5.415  3.00  1.00            
ATOM   2298  CG2 THR A 309      18.724   3.019   6.058  3.00  1.00            
ATOM   2299    C THR A 309      17.379  -0.209   7.574  3.00  1.00            
ATOM   2300    O THR A 309      16.337  -0.408   6.954  3.00  1.00            
ATOM   2301    N GLY A 310      17.680  -0.871   8.719  1.00  1.00            
ATOM   2302   CA GLY A 310      16.818  -1.868   9.309  1.00  1.00            
ATOM   2303    C GLY A 310      17.591  -2.592  10.363  1.00  1.00            
ATOM   2304    O GLY A 310      18.773  -2.287  10.516  1.00  1.00            
ATOM   2305    N PRO A 311      17.057  -3.526  11.134  1.00  1.00            
ATOM   2306   CA PRO A 311      15.678  -3.986  11.195  1.00  1.00            
ATOM   2307   CD PRO A 311      17.954  -4.429  11.836  1.00  1.00            
ATOM   2308   CB PRO A 311      15.717  -5.329  11.927  1.00  1.00            
ATOM   2309   CG PRO A 311      17.041  -5.302  12.707  1.00  1.00            
ATOM   2310    C PRO A 311      14.856  -2.968  11.932  1.00  1.00            
ATOM   2311    O PRO A 311      13.649  -3.141  12.102  1.00  1.00            
ATOM   2312    N THR A 312      15.538  -1.896  12.335  1.00  1.00            
ATOM   2313   CA THR A 312      15.248  -0.778  13.182  1.00  1.00            
ATOM   2314   CB THR A 312      15.934   0.452  12.630  1.00  1.00            
ATOM   2315  OG1 THR A 312      17.330   0.206  12.537  1.00  1.00            
ATOM   2316  CG2 THR A 312      15.678   1.686  13.512  1.00  1.00            
ATOM   2317    C THR A 312      13.820  -0.423  13.486  1.00  1.00            
ATOM   2318    O THR A 312      12.895  -0.643  12.707  1.00  1.00            
ATOM   2319    N TRP A 313      13.670   0.135  14.721  4.00  1.00            
ATOM   2320   CA TRP A 313      12.499   0.693  15.348  4.00  1.00            
ATOM   2321   CB TRP A 313      12.623   0.793  16.878  4.00  1.00            
ATOM   2322   CG TRP A 313      12.374  -0.486  17.652  4.00  1.00            
ATOM   2323  CD2 TRP A 313      13.274  -1.604  17.746  4.00  1.00            
ATOM   2324  CD1 TRP A 313      11.274  -0.818  18.388  4.00  1.00            
ATOM   2325  NE1 TRP A 313      11.436  -2.060  18.949  4.00  1.00            
ATOM   2326  CE2 TRP A 313      12.661  -2.557  18.561  4.00  1.00            
ATOM   2327  CE3 TRP A 313      14.507  -1.821  17.201  4.00  1.00            
ATOM   2328  CZ2 TRP A 313      13.274  -3.743  18.846  4.00  1.00            
ATOM   2329  CZ3 TRP A 313      15.123  -3.019  17.489  4.00  1.00            
ATOM   2330  CH2 TRP A 313      14.518  -3.960  18.298  4.00  1.00            
ATOM   2331    C TRP A 313      12.289   2.107  14.822  4.00  1.00            
ATOM   2332    O TRP A 313      13.222   2.909  14.791  4.00  1.00            
ATOM   2333    N ALA A 314      11.045   2.427  14.371  4.00  1.00            
ATOM   2334   CA ALA A 314      10.655   3.657  13.695  4.00  1.00            
ATOM   2335   CB ALA A 314       9.350   3.526  12.893  4.00  1.00            
ATOM   2336    C ALA A 314      10.543   4.969  14.402  4.00  1.00            
ATOM   2337    O ALA A 314      11.092   5.956  13.921  4.00  1.00            
ATOM   2338    N LEU A 315       9.872   5.057  15.559  4.00  1.00            
ATOM   2339   CA LEU A 315       9.629   6.376  16.084  4.00  1.00            
ATOM   2340   CB LEU A 315      10.887   7.045  16.664  4.00  1.00            
ATOM   2341   CG LEU A 315      11.484   6.242  17.836  4.00  1.00            
ATOM   2342  CD1 LEU A 315      12.661   6.983  18.490  4.00  1.00            
ATOM   2343  CD2 LEU A 315      10.395   5.828  18.838  4.00  1.00            
ATOM   2344    C LEU A 315       8.990   7.275  15.065  4.00  1.00            
ATOM   2345    O LEU A 315       9.637   8.163  14.512  4.00  1.00            
ATOM   2346    N GLY A 316       7.688   7.035  14.781  1.00  1.00            
ATOM   2347   CA GLY A 316       6.955   7.765  13.780  1.00  1.00            
ATOM   2348    C GLY A 316       6.086   8.835  14.336  1.00  1.00            
ATOM   2349    O GLY A 316       6.431   9.545  15.281  1.00  1.00            
ATOM   2350    N ALA A 317       4.898   8.956  13.711  2.00  1.00            
ATOM   2351   CA ALA A 317       3.962   9.992  14.017  2.00  1.00            
ATOM   2352   CB ALA A 317       2.643   9.844  13.240  2.00  1.00            
ATOM   2353    C ALA A 317       3.644   9.865  15.478  2.00  1.00            
ATOM   2354    O ALA A 317       3.597  10.866  16.192  2.00  1.00            
ATOM   2355    N THR A 318       3.441   8.624  15.976  2.00  1.00            
ATOM   2356   CA THR A 318       3.181   8.450  17.379  2.00  1.00            
ATOM   2357   CB THR A 318       2.432   7.193  17.698  2.00  1.00            
ATOM   2358  OG1 THR A 318       1.173   7.187  17.044  2.00  1.00            
ATOM   2359  CG2 THR A 318       2.250   7.103  19.223  2.00  1.00            
ATOM   2360    C THR A 318       4.522   8.337  18.016  2.00  1.00            
ATOM   2361    O THR A 318       5.197   7.314  17.922  2.00  1.00            
ATOM   2362    N PHE A 319       4.944   9.438  18.654  2.00  1.00            
ATOM   2363   CA PHE A 319       6.217   9.553  19.293  2.00  1.00            
ATOM   2364   CB PHE A 319       7.378   8.873  18.550  2.00  1.00            
ATOM   2365   CG PHE A 319       8.552   8.989  19.465  2.00  1.00            
ATOM   2366  CD1 PHE A 319       8.792   8.017  20.409  2.00  1.00            
ATOM   2367  CD2 PHE A 319       9.402  10.069  19.394  2.00  1.00            
ATOM   2368  CE1 PHE A 319       9.863   8.111  21.264  2.00  1.00            
ATOM   2369  CE2 PHE A 319      10.476  10.170  20.248  2.00  1.00            
ATOM   2370   CZ PHE A 319      10.709   9.191  21.184  2.00  1.00            
ATOM   2371    C PHE A 319       6.462  11.032  19.202  2.00  1.00            
ATOM   2372    O PHE A 319       6.558  11.746  20.199  2.00  1.00            
ATOM   2373    N ILE A 320       6.533  11.501  17.937  2.00  1.00            
ATOM   2374   CA ILE A 320       6.760  12.850  17.494  2.00  1.00            
ATOM   2375   CB ILE A 320       6.794  12.966  16.003  2.00  1.00            
ATOM   2376  CG1 ILE A 320       7.825  11.984  15.426  2.00  1.00            
ATOM   2377  CG2 ILE A 320       7.074  14.436  15.649  2.00  1.00            
ATOM   2378  CD1 ILE A 320       9.238  12.152  15.984  2.00  1.00            
ATOM   2379    C ILE A 320       5.639  13.715  17.964  2.00  1.00            
ATOM   2380    O ILE A 320       5.868  14.880  18.275  2.00  1.00            
ATOM   2381    N ARG A 321       4.402  13.177  18.023  3.00  1.00            
ATOM   2382   CA ARG A 321       3.255  13.974  18.367  3.00  1.00            
ATOM   2383   CB ARG A 321       1.981  13.122  18.502  3.00  1.00            
ATOM   2384   CG ARG A 321       0.689  13.924  18.677  3.00  1.00            
ATOM   2385   CD ARG A 321      -0.561  13.041  18.604  3.00  1.00            
ATOM   2386   NE ARG A 321      -0.308  11.859  19.477  3.00  1.00            
ATOM   2387   CZ ARG A 321      -1.171  10.800  19.493  3.00  1.00            
ATOM   2388  NH1 ARG A 321      -2.283  10.814  18.702  3.00  1.00            
ATOM   2389  NH2 ARG A 321      -0.920   9.724  20.296  3.00  1.00            
ATOM   2390    C ARG A 321       3.530  14.643  19.662  3.00  1.00            
ATOM   2391    O ARG A 321       3.312  15.846  19.802  3.00  1.00            
ATOM   2392    N LYS A 322       4.034  13.893  20.648  3.00  1.00            
ATOM   2393   CA LYS A 322       4.413  14.581  21.836  3.00  1.00            
ATOM   2394   CB LYS A 322       3.949  13.886  23.122  3.00  1.00            
ATOM   2395   CG LYS A 322       2.454  14.034  23.386  3.00  1.00            
ATOM   2396   CD LYS A 322       2.043  15.500  23.498  3.00  1.00            
ATOM   2397   CE LYS A 322       2.930  16.284  24.465  3.00  1.00            
ATOM   2398   NZ LYS A 322       2.608  17.724  24.408  3.00  1.00            
ATOM   2399    C LYS A 322       5.897  14.548  21.857  3.00  1.00            
ATOM   2400    O LYS A 322       6.506  13.770  22.585  3.00  1.00            
ATOM   2401    N PHE A 323       6.517  15.431  21.066  4.00  1.00            
ATOM   2402   CA PHE A 323       7.936  15.421  20.901  4.00  1.00            
ATOM   2403   CB PHE A 323       8.283  14.076  20.236  4.00  1.00            
ATOM   2404   CG PHE A 323       9.709  13.664  20.315  4.00  1.00            
ATOM   2405  CD1 PHE A 323      10.296  13.426  21.533  4.00  1.00            
ATOM   2406  CD2 PHE A 323      10.430  13.442  19.164  4.00  1.00            
ATOM   2407  CE1 PHE A 323      11.604  13.013  21.614  4.00  1.00            
ATOM   2408  CE2 PHE A 323      11.738  13.028  19.236  4.00  1.00            
ATOM   2409   CZ PHE A 323      12.322  12.817  20.463  4.00  1.00            
ATOM   2410    C PHE A 323       8.050  16.531  19.906  4.00  1.00            
ATOM   2411    O PHE A 323       7.062  16.877  19.258  4.00  1.00            
ATOM   2412    N TYR A 324       9.210  17.174  19.774  4.00  1.00            
ATOM   2413   CA TYR A 324       9.289  18.158  18.740  4.00  1.00            
ATOM   2414   CB TYR A 324       9.620  19.565  19.254  4.00  1.00            
ATOM   2415   CG TYR A 324       9.527  20.499  18.100  4.00  1.00            
ATOM   2416  CD1 TYR A 324       8.313  21.039  17.741  4.00  1.00            
ATOM   2417  CD2 TYR A 324      10.652  20.840  17.385  4.00  1.00            
ATOM   2418  CE1 TYR A 324       8.219  21.905  16.678  4.00  1.00            
ATOM   2419  CE2 TYR A 324      10.564  21.705  16.322  4.00  1.00            
ATOM   2420   CZ TYR A 324       9.349  22.238  15.967  4.00  1.00            
ATOM   2421   OH TYR A 324       9.268  23.124  14.875  4.00  1.00            
ATOM   2422    C TYR A 324      10.467  17.675  18.000  4.00  1.00            
ATOM   2423    O TYR A 324      11.474  17.311  18.605  4.00  1.00            
ATOM   2424    N THR A 325      10.380  17.621  16.672  4.00  1.00            
ATOM   2425   CA THR A 325      11.526  17.058  16.058  4.00  1.00            
ATOM   2426   CB THR A 325      11.227  15.879  15.183  4.00  1.00            
ATOM   2427  OG1 THR A 325      10.363  16.268  14.125  4.00  1.00            
ATOM   2428  CG2 THR A 325      10.578  14.776  16.031  4.00  1.00            
ATOM   2429    C THR A 325      12.148  18.051  15.174  4.00  1.00            
ATOM   2430    O THR A 325      11.471  18.837  14.513  4.00  1.00            
ATOM   2431    N GLU A 326      13.486  18.031  15.169  4.00  1.00            
ATOM   2432   CA GLU A 326      14.175  18.907  14.299  4.00  1.00            
ATOM   2433   CB GLU A 326      14.669  20.191  14.994  4.00  1.00            
ATOM   2434   CG GLU A 326      15.623  19.941  16.161  4.00  1.00            
ATOM   2435   CD GLU A 326      15.942  21.275  16.824  4.00  1.00            
ATOM   2436  OE1 GLU A 326      15.304  22.298  16.460  4.00  1.00            
ATOM   2437  OE2 GLU A 326      16.833  21.281  17.716  4.00  1.00            
ATOM   2438    C GLU A 326      15.326  18.168  13.737  4.00  1.00            
ATOM   2439    O GLU A 326      16.003  17.407  14.427  4.00  1.00            
ATOM   2440    N PHE A 327      15.560  18.363  12.434  4.00  1.00            
ATOM   2441   CA PHE A 327      16.668  17.689  11.858  4.00  1.00            
ATOM   2442   CB PHE A 327      16.358  16.936  10.559  4.00  1.00            
ATOM   2443   CG PHE A 327      17.603  16.275  10.063  4.00  1.00            
ATOM   2444  CD1 PHE A 327      17.959  15.024  10.513  4.00  1.00            
ATOM   2445  CD2 PHE A 327      18.413  16.899   9.140  4.00  1.00            
ATOM   2446  CE1 PHE A 327      19.104  14.410  10.058  4.00  1.00            
ATOM   2447  CE2 PHE A 327      19.559  16.290   8.680  4.00  1.00            
ATOM   2448   CZ PHE A 327      19.908  15.042   9.140  4.00  1.00            
ATOM   2449    C PHE A 327      17.673  18.717  11.525  4.00  1.00            
ATOM   2450    O PHE A 327      17.344  19.808  11.062  4.00  1.00            
ATOM   2451    N ASP A 328      18.943  18.393  11.802  4.00  1.00            
ATOM   2452   CA ASP A 328      19.967  19.328  11.496  4.00  1.00            
ATOM   2453   CB ASP A 328      20.829  19.689  12.721  4.00  1.00            
ATOM   2454   CG ASP A 328      19.942  20.406  13.732  4.00  1.00            
ATOM   2455  OD1 ASP A 328      18.811  20.811  13.344  4.00  1.00            
ATOM   2456  OD2 ASP A 328      20.379  20.561  14.901  4.00  1.00            
ATOM   2457    C ASP A 328      20.872  18.653  10.527  4.00  1.00            
ATOM   2458    O ASP A 328      21.625  17.749  10.882  4.00  1.00            
ATOM   2459    N ARG A 329      20.784  19.042   9.249  3.00  1.00            
ATOM   2460   CA ARG A 329      21.679  18.490   8.283  3.00  1.00            
ATOM   2461   CB ARG A 329      21.341  18.913   6.835  3.00  1.00            
ATOM   2462   CG ARG A 329      22.259  18.324   5.752  3.00  1.00            
ATOM   2463   CD ARG A 329      22.055  18.948   4.362  3.00  1.00            
ATOM   2464   NE ARG A 329      22.655  18.038   3.340  3.00  1.00            
ATOM   2465   CZ ARG A 329      23.846  18.325   2.735  3.00  1.00            
ATOM   2466  NH1 ARG A 329      24.534  19.456   3.062  3.00  1.00            
ATOM   2467  NH2 ARG A 329      24.352  17.476   1.792  3.00  1.00            
ATOM   2468    C ARG A 329      23.036  19.042   8.583  3.00  1.00            
ATOM   2469    O ARG A 329      24.040  18.353   8.410  3.00  1.00            
ATOM   2470    N ARG A 330      23.092  20.312   9.052  3.00  1.00            
ATOM   2471   CA ARG A 330      24.359  20.968   9.241  3.00  1.00            
ATOM   2472   CB ARG A 330      24.260  22.365   9.880  3.00  1.00            
ATOM   2473   CG ARG A 330      25.620  23.067   9.927  3.00  1.00            
ATOM   2474   CD ARG A 330      25.656  24.363  10.746  3.00  1.00            
ATOM   2475   NE ARG A 330      26.983  24.998  10.506  3.00  1.00            
ATOM   2476   CZ ARG A 330      27.482  25.923  11.379  3.00  1.00            
ATOM   2477  NH1 ARG A 330      26.783  26.251  12.505  3.00  1.00            
ATOM   2478  NH2 ARG A 330      28.673  26.531  11.112  3.00  1.00            
ATOM   2479    C ARG A 330      25.172  20.130  10.159  3.00  1.00            
ATOM   2480    O ARG A 330      26.275  19.707   9.816  3.00  1.00            
ATOM   2481    N ASN A 331      24.625  19.842  11.347  3.00  1.00            
ATOM   2482   CA ASN A 331      25.284  18.932  12.222  3.00  1.00            
ATOM   2483   CB ASN A 331      25.486  19.479  13.645  3.00  1.00            
ATOM   2484   CG ASN A 331      26.500  18.599  14.355  3.00  1.00            
ATOM   2485  OD1 ASN A 331      26.935  17.573  13.833  3.00  1.00            
ATOM   2486  ND2 ASN A 331      26.886  19.014  15.593  3.00  1.00            
ATOM   2487    C ASN A 331      24.306  17.836  12.290  3.00  1.00            
ATOM   2488    O ASN A 331      23.220  18.023  12.832  3.00  1.00            
ATOM   2489    N ASN A 332      24.671  16.674  11.730  3.00  1.00            
ATOM   2490   CA ASN A 332      23.730  15.609  11.619  3.00  1.00            
ATOM   2491   CB ASN A 332      24.348  14.368  10.965  3.00  1.00            
ATOM   2492   CG ASN A 332      24.940  14.823   9.641  3.00  1.00            
ATOM   2493  OD1 ASN A 332      24.228  15.287   8.752  3.00  1.00            
ATOM   2494  ND2 ASN A 332      26.290  14.713   9.510  3.00  1.00            
ATOM   2495    C ASN A 332      23.344  15.230  13.004  3.00  1.00            
ATOM   2496    O ASN A 332      24.063  14.511  13.696  3.00  1.00            
ATOM   2497    N ARG A 333      22.170  15.720  13.430  4.00  1.00            
ATOM   2498   CA ARG A 333      21.677  15.486  14.744  4.00  1.00            
ATOM   2499   CB ARG A 333      22.158  16.528  15.783  4.00  1.00            
ATOM   2500   CG ARG A 333      23.605  16.363  16.265  4.00  1.00            
ATOM   2501   CD ARG A 333      24.249  17.660  16.785  4.00  1.00            
ATOM   2502   NE ARG A 333      23.720  17.987  18.144  4.00  1.00            
ATOM   2503   CZ ARG A 333      24.381  17.573  19.267  4.00  1.00            
ATOM   2504  NH1 ARG A 333      25.486  16.779  19.160  4.00  1.00            
ATOM   2505  NH2 ARG A 333      23.940  17.952  20.502  4.00  1.00            
ATOM   2506    C ARG A 333      20.198  15.662  14.662  4.00  1.00            
ATOM   2507    O ARG A 333      19.693  16.312  13.746  4.00  1.00            
ATOM   2508    N ILE A 334      19.458  15.071  15.617  4.00  1.00            
ATOM   2509   CA ILE A 334      18.040  15.257  15.630  4.00  1.00            
ATOM   2510   CB ILE A 334      17.240  13.997  15.477  4.00  1.00            
ATOM   2511  CG1 ILE A 334      15.741  14.336  15.398  4.00  1.00            
ATOM   2512  CG2 ILE A 334      17.611  13.046  16.620  4.00  1.00            
ATOM   2513  CD1 ILE A 334      14.856  13.160  14.983  4.00  1.00            
ATOM   2514    C ILE A 334      17.697  15.872  16.938  4.00  1.00            
ATOM   2515    O ILE A 334      18.266  15.525  17.973  4.00  1.00            
ATOM   2516    N GLY A 335      16.755  16.830  16.918  4.00  1.00            
ATOM   2517   CA GLY A 335      16.437  17.509  18.131  4.00  1.00            
ATOM   2518    C GLY A 335      15.152  16.981  18.661  4.00  1.00            
ATOM   2519    O GLY A 335      14.312  16.475  17.917  4.00  1.00            
ATOM   2520    N PHE A 336      14.973  17.105  19.991  4.00  1.00            
ATOM   2521   CA PHE A 336      13.769  16.612  20.579  4.00  1.00            
ATOM   2522   CB PHE A 336      13.979  15.376  21.454  4.00  1.00            
ATOM   2523   CG PHE A 336      15.008  14.547  20.776  4.00  1.00            
ATOM   2524  CD1 PHE A 336      14.818  14.031  19.516  4.00  1.00            
ATOM   2525  CD2 PHE A 336      16.182  14.281  21.437  4.00  1.00            
ATOM   2526  CE1 PHE A 336      15.793  13.265  18.927  4.00  1.00            
ATOM   2527  CE2 PHE A 336      17.163  13.515  20.854  4.00  1.00            
ATOM   2528   CZ PHE A 336      16.967  13.006  19.593  4.00  1.00            
ATOM   2529    C PHE A 336      13.346  17.673  21.551  4.00  1.00            
ATOM   2530    O PHE A 336      14.180  18.420  22.059  4.00  1.00            
ATOM   2531    N ALA A 337      12.031  17.775  21.830  4.00  1.00            
ATOM   2532   CA ALA A 337      11.547  18.716  22.805  4.00  1.00            
ATOM   2533   CB ALA A 337      11.543  20.175  22.315  4.00  1.00            
ATOM   2534    C ALA A 337      10.126  18.336  23.065  4.00  1.00            
ATOM   2535    O ALA A 337       9.559  17.520  22.342  4.00  1.00            
ATOM   2536    N LEU A 338       9.496  18.888  24.119  4.00  1.00            
ATOM   2537   CA LEU A 338       8.123  18.512  24.276  4.00  1.00            
ATOM   2538   CB LEU A 338       7.617  18.483  25.730  4.00  1.00            
ATOM   2539   CG LEU A 338       6.194  17.902  25.859  4.00  1.00            
ATOM   2540  CD1 LEU A 338       6.174  16.410  25.482  4.00  1.00            
ATOM   2541  CD2 LEU A 338       5.592  18.176  27.247  4.00  1.00            
ATOM   2542    C LEU A 338       7.353  19.535  23.556  4.00  1.00            
ATOM   2543    O LEU A 338       7.550  20.735  23.737  4.00  1.00            
ATOM   2544    N ALA A 339       6.463  19.060  22.680  4.00  1.00            
ATOM   2545   CA ALA A 339       5.726  19.977  21.890  4.00  1.00            
ATOM   2546   CB ALA A 339       4.998  19.314  20.712  4.00  1.00            
ATOM   2547    C ALA A 339       4.706  20.639  22.726  4.00  1.00            
ATOM   2548    O ALA A 339       4.166  20.072  23.675  4.00  1.00            
ATOM   2549    N ARG A 340       4.445  21.904  22.384  1.00  1.00            
ATOM   2550   CA ARG A 340       3.393  22.596  23.033  1.00  1.00            
ATOM   2551   CB ARG A 340       3.413  24.122  22.803  1.00  1.00            
ATOM   2552   CG ARG A 340       4.636  24.876  23.325  1.00  1.00            
ATOM   2553   CD ARG A 340       4.481  25.354  24.766  1.00  1.00            
ATOM   2554   NE ARG A 340       3.194  26.097  24.862  1.00  1.00            
ATOM   2555   CZ ARG A 340       2.414  25.925  25.969  1.00  1.00            
ATOM   2556  NH1 ARG A 340       2.832  25.104  26.976  1.00  1.00            
ATOM   2557  NH2 ARG A 340       1.204  26.552  26.058  1.00  1.00            
ATOM   2558    C ARG A 340       2.182  22.135  22.311  1.00  1.00            
ATOM   2559    O ARG A 340       2.271  21.669  21.176  1.00  1.00            
ATOM   2560    N HIS A 341       1.012  22.222  22.958  1.00  1.00            
ATOM   2561   CA HIS A 341      -0.170  21.847  22.251  1.00  1.00            
ATOM   2562  ND1 HIS A 341      -2.807  22.930  20.633  1.00  1.00            
ATOM   2563   CG HIS A 341      -1.591  22.449  20.206  1.00  1.00            
ATOM   2564   CB HIS A 341      -0.303  22.644  20.939  1.00  1.00            
ATOM   2565  NE2 HIS A 341      -3.174  21.894  18.699  1.00  1.00            
ATOM   2566  CD2 HIS A 341      -1.832  21.822  19.025  1.00  1.00            
ATOM   2567  CE1 HIS A 341      -3.721  22.570  19.693  1.00  1.00            
ATOM   2568    C HIS A 341      -0.136  20.346  21.971  1.00  1.00            
ATOM   2569    O HIS A 341       0.932  19.705  22.164  1.00  1.00            
ATOM   2570  OXT HIS A 341      -1.208  19.815  21.577  1.00  1.00            
ATOM   2571    N PRO C   1      -3.799   2.812   7.288  4.00  0.00            
ATOM   2572   CA PRO C   1      -3.069   3.993   7.819  4.00  0.00            
ATOM   2573   CD PRO C   1      -5.007   2.540   8.143  4.00  0.00            
ATOM   2574   CB PRO C   1      -3.634   4.232   9.219  4.00  0.00            
ATOM   2575   CG PRO C   1      -5.068   3.692   9.153  4.00  0.00            
ATOM   2576    C PRO C   1      -1.621   3.672   7.776  4.00  0.00            
ATOM   2577    O PRO C   1      -0.810   4.521   8.139  4.00  0.00            
ATOM   2578    N TYR C   2      -1.266   2.459   7.324  4.00  0.00            
ATOM   2579   CA TYR C   2       0.124   2.158   7.226  4.00  0.00            
ATOM   2580   CB TYR C   2       0.419   0.695   6.840  4.00  0.00            
ATOM   2581   CG TYR C   2       1.884   0.439   6.973  4.00  0.00            
ATOM   2582  CD1 TYR C   2       2.789   1.000   6.098  4.00  0.00            
ATOM   2583  CD2 TYR C   2       2.349  -0.397   7.966  4.00  0.00            
ATOM   2584  CE1 TYR C   2       4.136   0.750   6.227  4.00  0.00            
ATOM   2585  CE2 TYR C   2       3.693  -0.651   8.099  4.00  0.00            
ATOM   2586   CZ TYR C   2       4.589  -0.075   7.230  4.00  0.00            
ATOM   2587   OH TYR C   2       5.968  -0.336   7.367  4.00  0.00            
ATOM   2588    C TYR C   2       0.608   3.017   6.122  4.00  0.00            
ATOM   2589    O TYR C   2       0.016   3.058   5.043  4.00  0.00            
ATOM   2590    N ILE C   3       1.714   3.729   6.366  4.00  0.00            
ATOM   2591   CA ILE C   3       2.128   4.658   5.377  4.00  0.00            
ATOM   2592   CB ILE C   3       1.968   6.082   5.852  4.00  0.00            
ATOM   2593  CG1 ILE C   3       0.515   6.270   6.331  4.00  0.00            
ATOM   2594  CG2 ILE C   3       2.334   7.062   4.720  4.00  0.00            
ATOM   2595  CD1 ILE C   3      -0.521   5.968   5.248  4.00  0.00            
ATOM   2596    C ILE C   3       3.539   4.339   5.043  4.00  0.00            
ATOM   2597    O ILE C   3       4.194   3.545   5.718  4.00  0.00            
ATOM   2598    N LEU C   4       4.026   4.951   3.958  4.00  0.00            
ATOM   2599   CA LEU C   4       5.263   4.579   3.369  4.00  0.00            
ATOM   2600   CB LEU C   4       5.462   5.082   1.923  4.00  0.00            
ATOM   2601   CG LEU C   4       5.234   6.586   1.683  4.00  0.00            
ATOM   2602  CD1 LEU C   4       5.556   6.961   0.226  4.00  0.00            
ATOM   2603  CD2 LEU C   4       3.808   7.015   2.058  4.00  0.00            
ATOM   2604    C LEU C   4       6.490   4.876   4.125  4.00  0.00            
ATOM   2605    O LEU C   4       6.637   5.866   4.842  4.00  0.00            
ATOM   2606    N LYS C   5       7.375   3.883   3.955  4.00  0.00            
ATOM   2607   CA LYS C   5       8.741   3.808   4.327  4.00  0.00            
ATOM   2608   CB LYS C   5       8.991   3.259   5.737  4.00  0.00            
ATOM   2609   CG LYS C   5      10.483   3.191   6.040  4.00  0.00            
ATOM   2610   CD LYS C   5      10.816   3.069   7.522  4.00  0.00            
ATOM   2611   CE LYS C   5      12.321   2.997   7.777  4.00  0.00            
ATOM   2612   NZ LYS C   5      13.027   3.959   6.902  4.00  0.00            
ATOM   2613    C LYS C   5       9.268   2.826   3.357  4.00  0.00            
ATOM   2614    O LYS C   5       8.661   1.783   3.115  4.00  0.00            
ATOM   2615    N ARG C   6      10.410   3.147   2.754  4.00  0.00            
ATOM   2616   CA ARG C   6      10.947   2.214   1.834  4.00  0.00            
ATOM   2617   CB ARG C   6      11.815   2.862   0.734  4.00  0.00            
ATOM   2618   CG ARG C   6      11.001   3.702  -0.257  4.00  0.00            
ATOM   2619   CD ARG C   6      11.818   4.368  -1.369  4.00  0.00            
ATOM   2620   NE ARG C   6      12.628   5.457  -0.750  4.00  0.00            
ATOM   2621   CZ ARG C   6      13.850   5.185  -0.206  4.00  0.00            
ATOM   2622  NH1 ARG C   6      14.366   3.924  -0.274  4.00  0.00            
ATOM   2623  NH2 ARG C   6      14.554   6.177   0.414  4.00  0.00            
ATOM   2624    C ARG C   6      11.800   1.342   2.696  4.00  0.00            
ATOM   2625    O ARG C   6      11.313   0.778   3.676  4.00  0.00            
ATOM   2626    N GLY C   7      13.096   1.199   2.371  4.00  0.00            
ATOM   2627   CA GLY C   7      13.920   0.322   3.152  4.00  0.00            
ATOM   2628    C GLY C   7      13.924  -0.934   2.372  4.00  0.00            
ATOM   2629    O GLY C   7      14.676  -1.869   2.642  4.00  0.00            
ATOM   2630    N SER C   8      13.046  -0.958   1.357  4.00  0.00            
ATOM   2631   CA SER C   8      12.977  -2.077   0.484  4.00  0.00            
ATOM   2632   CB SER C   8      11.596  -2.300  -0.151  4.00  0.00            
ATOM   2633   OG SER C   8      10.672  -2.732   0.837  4.00  0.00            
ATOM   2634    C SER C   8      13.933  -1.764  -0.654  4.00  0.00            
ATOM   2635    O SER C   8      14.528  -0.655  -0.650  4.00  0.00            
ATOM   2636  OXT SER C   8      14.078  -2.634  -1.553  4.00  0.00            
END
