# Supplementary material for: Integrative modeling of diverse protein-peptide systems using CABS-dock
Source: PLoS Comput Biol. 2023 Jul 5;19(7):e1011275. doi: 10.1371/journal.pcbi.1011275 (PMC10351741; doi:10.1371/journal.pcbi.1011275)
Supplement: S1 File — Files in pdb format containing atomic coordinates of the structures obtained in this study: the highest-scored amyloid models and 10 examples of the docked peptide for each enzyme-substrate complex. (ZIP) [file pcbi.1011275.s006.zip › 7_renin_PYILKRGS/421.pdb]

CRYST1    0.000    0.000    0.000   0.00   0.00   0.00 P 1           1
ATOM      1    N GLY A   4      20.353  35.086   3.185  1.00  1.00            
ATOM      2   CA GLY A   4      19.681  33.768   3.231  1.00  1.00            
ATOM      3    C GLY A   4      18.921  33.610   4.499  1.00  1.00            
ATOM      4    O GLY A   4      19.132  32.653   5.242  1.00  1.00            
ATOM      5    N ASN A   5      18.007  34.552   4.787  1.00  1.00            
ATOM      6   CA ASN A   5      17.248  34.383   5.986  1.00  1.00            
ATOM      7   CB ASN A   5      17.355  35.577   6.946  1.00  1.00            
ATOM      8   CG ASN A   5      16.796  35.136   8.289  1.00  1.00            
ATOM      9  OD1 ASN A   5      15.805  34.412   8.359  1.00  1.00            
ATOM     10  ND2 ASN A   5      17.458  35.577   9.392  1.00  1.00            
ATOM     11    C ASN A   5      15.810  34.222   5.615  1.00  1.00            
ATOM     12    O ASN A   5      15.114  35.202   5.358  1.00  1.00            
ATOM     13    N THR A   6      15.331  32.963   5.553  4.00  1.00            
ATOM     14   CA THR A   6      13.935  32.766   5.298  4.00  1.00            
ATOM     15   CB THR A   6      13.576  32.674   3.841  4.00  1.00            
ATOM     16  OG1 THR A   6      12.165  32.692   3.681  4.00  1.00            
ATOM     17  CG2 THR A   6      14.161  31.378   3.261  4.00  1.00            
ATOM     18    C THR A   6      13.520  31.495   5.952  4.00  1.00            
ATOM     19    O THR A   6      14.248  30.504   5.939  4.00  1.00            
ATOM     20    N THR A   7      12.321  31.504   6.558  1.00  1.00            
ATOM     21   CA THR A   7      11.816  30.311   7.159  1.00  1.00            
ATOM     22   CB THR A   7      11.522  30.457   8.622  1.00  1.00            
ATOM     23  OG1 THR A   7      12.700  30.824   9.324  1.00  1.00            
ATOM     24  CG2 THR A   7      10.983  29.118   9.147  1.00  1.00            
ATOM     25    C THR A   7      10.517  30.056   6.471  1.00  1.00            
ATOM     26    O THR A   7       9.776  30.990   6.169  1.00  1.00            
ATOM     27    N SER A   8      10.207  28.780   6.174  4.00  1.00            
ATOM     28   CA SER A   8       8.958  28.521   5.523  4.00  1.00            
ATOM     29   CB SER A   8       9.058  27.584   4.309  4.00  1.00            
ATOM     30   OG SER A   8       9.372  26.267   4.737  4.00  1.00            
ATOM     31    C SER A   8       8.101  27.832   6.525  4.00  1.00            
ATOM     32    O SER A   8       8.576  27.006   7.302  4.00  1.00            
ATOM     33    N SER A   9       6.804  28.180   6.551  4.00  1.00            
ATOM     34   CA SER A   9       5.938  27.502   7.461  4.00  1.00            
ATOM     35   CB SER A   9       5.221  28.442   8.448  4.00  1.00            
ATOM     36   OG SER A   9       4.380  29.346   7.746  4.00  1.00            
ATOM     37    C SER A   9       4.910  26.826   6.638  4.00  1.00            
ATOM     38    O SER A   9       4.257  27.440   5.797  4.00  1.00            
ATOM     39    N VAL A  10       4.747  25.516   6.871  4.00  1.00            
ATOM     40   CA VAL A  10       3.798  24.784   6.108  4.00  1.00            
ATOM     41   CB VAL A  10       4.337  23.498   5.560  4.00  1.00            
ATOM     42  CG1 VAL A  10       3.205  22.762   4.824  4.00  1.00            
ATOM     43  CG2 VAL A  10       5.553  23.822   4.677  4.00  1.00            
ATOM     44    C VAL A  10       2.671  24.452   7.039  4.00  1.00            
ATOM     45    O VAL A  10       2.857  24.408   8.253  4.00  1.00            
ATOM     46    N ILE A  11       1.459  24.235   6.490  4.00  1.00            
ATOM     47   CA ILE A  11       0.310  23.949   7.306  4.00  1.00            
ATOM     48   CB ILE A  11      -0.840  24.882   7.045  4.00  1.00            
ATOM     49  CG1 ILE A  11      -1.296  24.767   5.581  4.00  1.00            
ATOM     50  CG2 ILE A  11      -0.413  26.300   7.466  4.00  1.00            
ATOM     51  CD1 ILE A  11      -2.613  25.485   5.294  4.00  1.00            
ATOM     52    C ILE A  11      -0.124  22.556   7.020  4.00  1.00            
ATOM     53    O ILE A  11      -0.058  22.091   5.883  4.00  1.00            
ATOM     54    N LEU A  12      -0.563  21.841   8.074  4.00  1.00            
ATOM     55   CA LEU A  12      -0.859  20.458   7.870  4.00  1.00            
ATOM     56   CB LEU A  12       0.130  19.526   8.590  4.00  1.00            
ATOM     57   CG LEU A  12       1.589  19.660   8.114  4.00  1.00            
ATOM     58  CD1 LEU A  12       2.140  21.071   8.373  4.00  1.00            
ATOM     59  CD2 LEU A  12       2.471  18.558   8.727  4.00  1.00            
ATOM     60    C LEU A  12      -2.218  20.085   8.393  4.00  1.00            
ATOM     61    O LEU A  12      -2.820  20.817   9.176  4.00  1.00            
ATOM     62    N THR A  13      -2.744  18.923   7.927  4.00  1.00            
ATOM     63   CA THR A  13      -3.983  18.389   8.435  4.00  1.00            
ATOM     64   CB THR A  13      -5.144  18.466   7.483  4.00  1.00            
ATOM     65  OG1 THR A  13      -4.932  17.630   6.358  4.00  1.00            
ATOM     66  CG2 THR A  13      -5.306  19.926   7.026  4.00  1.00            
ATOM     67    C THR A  13      -3.746  16.934   8.772  4.00  1.00            
ATOM     68    O THR A  13      -3.068  16.217   8.038  4.00  1.00            
ATOM     69    N ASN A  14      -4.294  16.475   9.918  4.00  1.00            
ATOM     70   CA ASN A  14      -4.055  15.166  10.479  4.00  1.00            
ATOM     71   CB ASN A  14      -4.563  15.065  11.929  4.00  1.00            
ATOM     72   CG ASN A  14      -3.731  15.986  12.807  4.00  1.00            
ATOM     73  OD1 ASN A  14      -2.867  16.716  12.323  4.00  1.00            
ATOM     74  ND2 ASN A  14      -3.991  15.947  14.142  4.00  1.00            
ATOM     75    C ASN A  14      -4.651  13.966   9.768  4.00  1.00            
ATOM     76    O ASN A  14      -3.923  13.034   9.432  4.00  1.00            
ATOM     77    N TYR A  15      -5.976  13.951   9.492  4.00  1.00            
ATOM     78   CA TYR A  15      -6.667  12.794   8.948  4.00  1.00            
ATOM     79   CB TYR A  15      -6.355  12.505   7.467  4.00  1.00            
ATOM     80   CG TYR A  15      -7.355  11.496   7.005  4.00  1.00            
ATOM     81  CD1 TYR A  15      -8.628  11.894   6.667  4.00  1.00            
ATOM     82  CD2 TYR A  15      -7.032  10.162   6.903  4.00  1.00            
ATOM     83  CE1 TYR A  15      -9.567  10.985   6.239  4.00  1.00            
ATOM     84  CE2 TYR A  15      -7.964   9.246   6.477  4.00  1.00            
ATOM     85   CZ TYR A  15      -9.234   9.657   6.144  4.00  1.00            
ATOM     86   OH TYR A  15     -10.193   8.718   5.708  4.00  1.00            
ATOM     87    C TYR A  15      -6.399  11.561   9.756  4.00  1.00            
ATOM     88    O TYR A  15      -5.754  10.631   9.276  4.00  1.00            
ATOM     89    N MET A  16      -6.909  11.540  11.014  3.00  1.00            
ATOM     90   CA MET A  16      -6.690  10.478  11.963  3.00  1.00            
ATOM     91   CB MET A  16      -6.613   9.068  11.344  3.00  1.00            
ATOM     92   CG MET A  16      -7.851   8.707  10.516  3.00  1.00            
ATOM     93   SD MET A  16      -9.422   8.670  11.432  3.00  1.00            
ATOM     94   CE MET A  16      -9.293   6.925  11.914  3.00  1.00            
ATOM     95    C MET A  16      -5.362  10.874  12.473  3.00  1.00            
ATOM     96    O MET A  16      -4.742  11.785  11.923  3.00  1.00            
ATOM     97    N ASP A  17      -4.896  10.271  13.567  3.00  1.00            
ATOM     98   CA ASP A  17      -3.581  10.663  13.948  3.00  1.00            
ATOM     99   CB ASP A  17      -3.098   9.993  15.246  3.00  1.00            
ATOM    100   CG ASP A  17      -3.040   8.491  15.012  3.00  1.00            
ATOM    101  OD1 ASP A  17      -4.119   7.883  14.781  3.00  1.00            
ATOM    102  OD2 ASP A  17      -1.909   7.935  15.045  3.00  1.00            
ATOM    103    C ASP A  17      -2.714  10.204  12.848  3.00  1.00            
ATOM    104    O ASP A  17      -1.708  10.823  12.506  3.00  1.00            
ATOM    105    N THR A  18      -3.128   9.084  12.250  3.00  1.00            
ATOM    106   CA THR A  18      -2.397   8.582  11.149  3.00  1.00            
ATOM    107   CB THR A  18      -2.949   7.296  10.606  3.00  1.00            
ATOM    108  OG1 THR A  18      -2.104   6.791   9.585  3.00  1.00            
ATOM    109  CG2 THR A  18      -4.355   7.560  10.043  3.00  1.00            
ATOM    110    C THR A  18      -2.507   9.599  10.083  3.00  1.00            
ATOM    111    O THR A  18      -3.367  10.476  10.124  3.00  1.00            
ATOM    112    N GLN A  19      -1.602   9.518   9.101  4.00  1.00            
ATOM    113   CA GLN A  19      -1.602  10.469   8.043  4.00  1.00            
ATOM    114   CB GLN A  19      -2.929  10.620   7.277  4.00  1.00            
ATOM    115   CG GLN A  19      -3.294   9.427   6.396  4.00  1.00            
ATOM    116   CD GLN A  19      -4.446   9.878   5.511  4.00  1.00            
ATOM    117  OE1 GLN A  19      -4.767  11.065   5.452  4.00  1.00            
ATOM    118  NE2 GLN A  19      -5.083   8.913   4.798  4.00  1.00            
ATOM    119    C GLN A  19      -1.236  11.806   8.574  4.00  1.00            
ATOM    120    O GLN A  19      -1.508  12.152   9.724  4.00  1.00            
ATOM    121    N TYR A  20      -0.559  12.587   7.718  4.00  1.00            
ATOM    122   CA TYR A  20      -0.205  13.928   8.046  4.00  1.00            
ATOM    123   CB TYR A  20       1.294  14.169   8.273  4.00  1.00            
ATOM    124   CG TYR A  20       1.858  13.096   9.134  4.00  1.00            
ATOM    125  CD1 TYR A  20       1.734  13.110  10.504  4.00  1.00            
ATOM    126  CD2 TYR A  20       2.511  12.049   8.529  4.00  1.00            
ATOM    127  CE1 TYR A  20       2.277  12.091  11.253  4.00  1.00            
ATOM    128  CE2 TYR A  20       3.055  11.032   9.269  4.00  1.00            
ATOM    129   CZ TYR A  20       2.939  11.056  10.634  4.00  1.00            
ATOM    130   OH TYR A  20       3.504  10.007  11.385  4.00  1.00            
ATOM    131    C TYR A  20      -0.461  14.621   6.765  4.00  1.00            
ATOM    132    O TYR A  20      -0.872  14.000   5.786  4.00  1.00            
ATOM    133    N TYR A  21      -0.246  15.939   6.737  4.00  1.00            
ATOM    134   CA TYR A  21      -0.453  16.614   5.505  4.00  1.00            
ATOM    135   CB TYR A  21      -1.774  17.396   5.408  4.00  1.00            
ATOM    136   CG TYR A  21      -2.874  16.592   4.809  4.00  1.00            
ATOM    137  CD1 TYR A  21      -3.415  15.486   5.420  4.00  1.00            
ATOM    138  CD2 TYR A  21      -3.393  17.010   3.608  4.00  1.00            
ATOM    139  CE1 TYR A  21      -4.450  14.798   4.826  4.00  1.00            
ATOM    140  CE2 TYR A  21      -4.424  16.334   3.009  4.00  1.00            
ATOM    141   CZ TYR A  21      -4.952  15.226   3.620  4.00  1.00            
ATOM    142   OH TYR A  21      -6.015  14.542   2.998  4.00  1.00            
ATOM    143    C TYR A  21       0.585  17.643   5.291  4.00  1.00            
ATOM    144    O TYR A  21       1.517  17.830   6.072  4.00  1.00            
ATOM    145    N GLY A  22       0.407  18.320   4.148  4.00  1.00            
ATOM    146   CA GLY A  22       1.217  19.396   3.703  4.00  1.00            
ATOM    147    C GLY A  22       0.551  19.855   2.458  4.00  1.00            
ATOM    148    O GLY A  22      -0.511  19.354   2.090  4.00  1.00            
ATOM    149    N GLU A  23       1.147  20.845   1.789  4.00  1.00            
ATOM    150   CA GLU A  23       0.580  21.292   0.560  4.00  1.00            
ATOM    151   CB GLU A  23      -0.017  22.703   0.631  4.00  1.00            
ATOM    152   CG GLU A  23       1.048  23.763   0.915  4.00  1.00            
ATOM    153   CD GLU A  23       0.369  25.121   0.966  4.00  1.00            
ATOM    154  OE1 GLU A  23      -0.823  25.172   1.372  4.00  1.00            
ATOM    155  OE2 GLU A  23       1.036  26.127   0.604  4.00  1.00            
ATOM    156    C GLU A  23       1.733  21.398  -0.371  4.00  1.00            
ATOM    157    O GLU A  23       2.880  21.505   0.061  4.00  1.00            
ATOM    158    N ILE A  24       1.462  21.343  -1.680  4.00  1.00            
ATOM    159   CA ILE A  24       2.554  21.427  -2.592  4.00  1.00            
ATOM    160   CB ILE A  24       3.031  20.070  -3.031  4.00  1.00            
ATOM    161  CG1 ILE A  24       4.303  20.170  -3.893  4.00  1.00            
ATOM    162  CG2 ILE A  24       1.856  19.373  -3.737  4.00  1.00            
ATOM    163  CD1 ILE A  24       5.538  20.633  -3.123  4.00  1.00            
ATOM    164    C ILE A  24       2.079  22.119  -3.820  4.00  1.00            
ATOM    165    O ILE A  24       0.878  22.271  -4.043  4.00  1.00            
ATOM    166    N GLY A  25       3.033  22.577  -4.649  4.00  1.00            
ATOM    167   CA GLY A  25       2.675  23.180  -5.894  4.00  1.00            
ATOM    168    C GLY A  25       3.598  22.582  -6.930  4.00  1.00            
ATOM    169    O GLY A  25       4.815  22.587  -6.750  4.00  1.00            
ATOM    170    N ILE A  26       3.052  22.052  -8.054  4.00  1.00            
ATOM    171   CA ILE A  26       3.881  21.454  -9.072  4.00  1.00            
ATOM    172   CB ILE A  26       3.671  19.984  -9.300  4.00  1.00            
ATOM    173  CG1 ILE A  26       4.143  19.166  -8.087  4.00  1.00            
ATOM    174  CG2 ILE A  26       4.380  19.606 -10.611  4.00  1.00            
ATOM    175  CD1 ILE A  26       3.887  17.667  -8.235  4.00  1.00            
ATOM    176    C ILE A  26       3.661  22.118 -10.388  4.00  1.00            
ATOM    177    O ILE A  26       2.530  22.322 -10.826  4.00  1.00            
ATOM    178    N GLY A  27       4.780  22.492 -11.039  3.00  1.00            
ATOM    179   CA GLY A  27       4.757  23.057 -12.353  3.00  1.00            
ATOM    180    C GLY A  27       4.003  24.330 -12.300  3.00  1.00            
ATOM    181    O GLY A  27       3.731  24.868 -11.230  3.00  1.00            
ATOM    182    N THR A  28       3.651  24.852 -13.485  3.00  1.00            
ATOM    183   CA THR A  28       2.750  25.952 -13.496  3.00  1.00            
ATOM    184   CB THR A  28       2.661  26.637 -14.829  3.00  1.00            
ATOM    185  OG1 THR A  28       1.969  27.870 -14.707  3.00  1.00            
ATOM    186  CG2 THR A  28       1.917  25.709 -15.804  3.00  1.00            
ATOM    187    C THR A  28       1.450  25.220 -13.290  3.00  1.00            
ATOM    188    O THR A  28       1.496  23.993 -13.362  3.00  1.00            
ATOM    189    N PRO A  29       0.294  25.765 -13.017  3.00  1.00            
ATOM    190   CA PRO A  29       0.041  27.156 -12.773  3.00  1.00            
ATOM    191   CD PRO A  29      -0.911  25.067 -13.434  3.00  1.00            
ATOM    192   CB PRO A  29      -1.436  27.390 -13.099  3.00  1.00            
ATOM    193   CG PRO A  29      -2.065  25.992 -13.033  3.00  1.00            
ATOM    194    C PRO A  29       0.400  27.631 -11.391  3.00  1.00            
ATOM    195    O PRO A  29       0.323  28.852 -11.267  3.00  1.00            
ATOM    196    N PRO A  30       0.759  26.930 -10.330  3.00  1.00            
ATOM    197   CA PRO A  30       0.901  25.490 -10.233  3.00  1.00            
ATOM    198   CD PRO A  30       1.720  27.600  -9.463  3.00  1.00            
ATOM    199   CB PRO A  30       1.902  25.234  -9.107  3.00  1.00            
ATOM    200   CG PRO A  30       2.717  26.526  -9.013  3.00  1.00            
ATOM    201    C PRO A  30      -0.322  24.641  -9.997  3.00  1.00            
ATOM    202    O PRO A  30      -1.388  25.179  -9.700  3.00  1.00            
ATOM    203    N GLN A  31      -0.160  23.299 -10.142  4.00  1.00            
ATOM    204   CA GLN A  31      -1.148  22.308  -9.790  4.00  1.00            
ATOM    205   CB GLN A  31      -1.185  21.074 -10.707  4.00  1.00            
ATOM    206   CG GLN A  31      -2.267  20.074 -10.293  4.00  1.00            
ATOM    207   CD GLN A  31      -2.262  18.928 -11.286  4.00  1.00            
ATOM    208  OE1 GLN A  31      -3.107  18.038 -11.228  4.00  1.00            
ATOM    209  NE2 GLN A  31      -1.286  18.950 -12.230  4.00  1.00            
ATOM    210    C GLN A  31      -0.737  21.856  -8.422  4.00  1.00            
ATOM    211    O GLN A  31       0.444  21.917  -8.090  4.00  1.00            
ATOM    212    N THR A  32      -1.673  21.395  -7.568  4.00  1.00            
ATOM    213   CA THR A  32      -1.219  21.088  -6.240  4.00  1.00            
ATOM    214   CB THR A  32      -1.790  22.001  -5.194  4.00  1.00            
ATOM    215  OG1 THR A  32      -3.196  21.832  -5.110  4.00  1.00            
ATOM    216  CG2 THR A  32      -1.459  23.452  -5.577  4.00  1.00            
ATOM    217    C THR A  32      -1.598  19.706  -5.860  4.00  1.00            
ATOM    218    O THR A  32      -2.438  19.066  -6.491  4.00  1.00            
ATOM    219    N PHE A  33      -0.934  19.212  -4.798  4.00  1.00            
ATOM    220   CA PHE A  33      -1.183  17.895  -4.306  4.00  1.00            
ATOM    221   CB PHE A  33      -0.080  16.895  -4.698  4.00  1.00            
ATOM    222   CG PHE A  33       0.009  16.815  -6.182  4.00  1.00            
ATOM    223  CD1 PHE A  33       0.847  17.662  -6.872  4.00  1.00            
ATOM    224  CD2 PHE A  33      -0.740  15.900  -6.883  4.00  1.00            
ATOM    225  CE1 PHE A  33       0.941  17.597  -8.241  4.00  1.00            
ATOM    226  CE2 PHE A  33      -0.649  15.831  -8.254  4.00  1.00            
ATOM    227   CZ PHE A  33       0.191  16.678  -8.935  4.00  1.00            
ATOM    228    C PHE A  33      -1.120  17.967  -2.813  4.00  1.00            
ATOM    229    O PHE A  33      -0.477  18.854  -2.255  4.00  1.00            
ATOM    230    N LYS A  34      -1.820  17.043  -2.121  4.00  1.00            
ATOM    231   CA LYS A  34      -1.674  16.963  -0.697  4.00  1.00            
ATOM    232   CB LYS A  34      -2.830  16.236   0.015  4.00  1.00            
ATOM    233   CG LYS A  34      -4.094  17.094   0.109  4.00  1.00            
ATOM    234   CD LYS A  34      -4.670  17.493  -1.253  4.00  1.00            
ATOM    235   CE LYS A  34      -5.773  18.549  -1.160  4.00  1.00            
ATOM    236   NZ LYS A  34      -6.135  19.018  -2.516  4.00  1.00            
ATOM    237    C LYS A  34      -0.381  16.220  -0.531  4.00  1.00            
ATOM    238    O LYS A  34       0.013  15.474  -1.427  4.00  1.00            
ATOM    239    N VAL A  35       0.360  16.431   0.576  4.00  1.00            
ATOM    240   CA VAL A  35       1.631  15.766   0.604  4.00  1.00            
ATOM    241   CB VAL A  35       2.769  16.660   0.203  4.00  1.00            
ATOM    242  CG1 VAL A  35       2.961  17.728   1.293  4.00  1.00            
ATOM    243  CG2 VAL A  35       4.015  15.798  -0.051  4.00  1.00            
ATOM    244    C VAL A  35       1.932  15.271   1.966  4.00  1.00            
ATOM    245    O VAL A  35       1.371  15.724   2.963  4.00  1.00            
ATOM    246    N VAL A  36       2.834  14.279   2.011  4.00  1.00            
ATOM    247   CA VAL A  36       3.287  13.767   3.255  4.00  1.00            
ATOM    248   CB VAL A  36       3.100  12.288   3.407  4.00  1.00            
ATOM    249  CG1 VAL A  36       3.962  11.580   2.348  4.00  1.00            
ATOM    250  CG2 VAL A  36       3.441  11.899   4.854  4.00  1.00            
ATOM    251    C VAL A  36       4.736  14.038   3.304  4.00  1.00            
ATOM    252    O VAL A  36       5.447  13.975   2.302  4.00  1.00            
ATOM    253    N PHE A  37       5.188  14.376   4.508  4.00  1.00            
ATOM    254   CA PHE A  37       6.551  14.680   4.746  4.00  1.00            
ATOM    255   CB PHE A  37       6.642  15.723   5.873  4.00  1.00            
ATOM    256   CG PHE A  37       8.037  16.061   6.269  4.00  1.00            
ATOM    257  CD1 PHE A  37       8.729  15.263   7.153  4.00  1.00            
ATOM    258  CD2 PHE A  37       8.645  17.183   5.763  4.00  1.00            
ATOM    259  CE1 PHE A  37      10.012  15.582   7.528  4.00  1.00            
ATOM    260  CE2 PHE A  37       9.926  17.507   6.137  4.00  1.00            
ATOM    261   CZ PHE A  37      10.613  16.707   7.021  4.00  1.00            
ATOM    262    C PHE A  37       7.129  13.429   5.264  4.00  1.00            
ATOM    263    O PHE A  37       6.588  12.826   6.189  4.00  1.00            
ATOM    264    N ASP A  38       8.239  12.976   4.672  4.00  1.00            
ATOM    265   CA ASP A  38       8.670  11.734   5.199  4.00  1.00            
ATOM    266   CB ASP A  38       8.241  10.529   4.346  4.00  1.00            
ATOM    267   CG ASP A  38       8.541   9.271   5.144  4.00  1.00            
ATOM    268  OD1 ASP A  38       8.776   9.400   6.376  4.00  1.00            
ATOM    269  OD2 ASP A  38       8.550   8.168   4.535  4.00  1.00            
ATOM    270    C ASP A  38      10.130  11.675   5.297  4.00  1.00            
ATOM    271    O ASP A  38      10.856  11.739   4.308  4.00  1.00            
ATOM    272    N THR A  39      10.590  11.544   6.537  3.00  1.00            
ATOM    273   CA THR A  39      11.976  11.395   6.773  3.00  1.00            
ATOM    274   CB THR A  39      12.331  11.487   8.229  3.00  1.00            
ATOM    275  OG1 THR A  39      11.946  12.749   8.755  3.00  1.00            
ATOM    276  CG2 THR A  39      13.848  11.290   8.381  3.00  1.00            
ATOM    277    C THR A  39      12.402  10.041   6.306  3.00  1.00            
ATOM    278    O THR A  39      13.528   9.849   5.851  3.00  1.00            
ATOM    279    N GLY A  40      11.483   9.064   6.393  3.00  1.00            
ATOM    280   CA GLY A  40      11.815   7.699   6.121  3.00  1.00            
ATOM    281    C GLY A  40      12.396   7.579   4.751  3.00  1.00            
ATOM    282    O GLY A  40      13.367   6.848   4.556  3.00  1.00            
ATOM    283    N SER A  41      11.837   8.288   3.755  1.00  1.00            
ATOM    284   CA SER A  41      12.374   8.100   2.442  1.00  1.00            
ATOM    285   CB SER A  41      11.378   7.429   1.484  1.00  1.00            
ATOM    286   OG SER A  41      10.267   8.288   1.268  1.00  1.00            
ATOM    287    C SER A  41      12.702   9.423   1.851  1.00  1.00            
ATOM    288    O SER A  41      12.255  10.467   2.323  1.00  1.00            
ATOM    289    N SER A  42      13.540   9.397   0.797  1.00  1.00            
ATOM    290   CA SER A  42      13.863  10.617   0.132  1.00  1.00            
ATOM    291   CB SER A  42      15.351  10.993   0.232  1.00  1.00            
ATOM    292   OG SER A  42      15.599  12.213  -0.448  1.00  1.00            
ATOM    293    C SER A  42      13.555  10.448  -1.305  1.00  1.00            
ATOM    294    O SER A  42      14.245   9.734  -2.030  1.00  1.00            
ATOM    295    N ASN A  43      12.479  11.113  -1.742  1.00  1.00            
ATOM    296   CA ASN A  43      12.100  11.077  -3.110  1.00  1.00            
ATOM    297   CB ASN A  43      12.020   9.648  -3.682  1.00  1.00            
ATOM    298   CG ASN A  43      11.133   8.788  -2.792  1.00  1.00            
ATOM    299  OD1 ASN A  43      10.322   9.286  -2.013  1.00  1.00            
ATOM    300  ND2 ASN A  43      11.315   7.446  -2.888  1.00  1.00            
ATOM    301    C ASN A  43      10.787  11.756  -3.193  1.00  1.00            
ATOM    302    O ASN A  43      10.027  11.797  -2.226  1.00  1.00            
ATOM    303    N VAL A  44      10.497  12.353  -4.357  4.00  1.00            
ATOM    304   CA VAL A  44       9.227  12.985  -4.466  4.00  1.00            
ATOM    305   CB VAL A  44       9.283  14.364  -5.052  4.00  1.00            
ATOM    306  CG1 VAL A  44       9.851  14.288  -6.478  4.00  1.00            
ATOM    307  CG2 VAL A  44       7.878  14.980  -4.966  4.00  1.00            
ATOM    308    C VAL A  44       8.431  12.134  -5.358  4.00  1.00            
ATOM    309    O VAL A  44       8.874  11.723  -6.430  4.00  1.00            
ATOM    310    N TRP A  45       7.224  11.798  -4.906  4.00  1.00            
ATOM    311   CA TRP A  45       6.460  11.001  -5.786  4.00  1.00            
ATOM    312   CB TRP A  45       6.324   9.531  -5.343  4.00  1.00            
ATOM    313   CG TRP A  45       7.598   8.721  -5.400  4.00  1.00            
ATOM    314  CD2 TRP A  45       8.053   8.005  -6.561  4.00  1.00            
ATOM    315  CD1 TRP A  45       8.522   8.493  -4.423  4.00  1.00            
ATOM    316  NE1 TRP A  45       9.520   7.674  -4.898  4.00  1.00            
ATOM    317  CE2 TRP A  45       9.243   7.366  -6.213  4.00  1.00            
ATOM    318  CE3 TRP A  45       7.522   7.889  -7.813  4.00  1.00            
ATOM    319  CZ2 TRP A  45       9.918   6.599  -7.119  4.00  1.00            
ATOM    320  CZ3 TRP A  45       8.203   7.115  -8.726  4.00  1.00            
ATOM    321  CH2 TRP A  45       9.378   6.481  -8.382  4.00  1.00            
ATOM    322    C TRP A  45       5.070  11.567  -5.817  4.00  1.00            
ATOM    323    O TRP A  45       4.509  11.923  -4.782  4.00  1.00            
ATOM    324    N VAL A  46       4.491  11.680  -7.031  4.00  1.00            
ATOM    325   CA VAL A  46       3.133  12.128  -7.240  4.00  1.00            
ATOM    326   CB VAL A  46       3.048  13.501  -7.832  4.00  1.00            
ATOM    327  CG1 VAL A  46       1.572  13.822  -8.128  4.00  1.00            
ATOM    328  CG2 VAL A  46       3.723  14.494  -6.862  4.00  1.00            
ATOM    329    C VAL A  46       2.619  11.154  -8.292  4.00  1.00            
ATOM    330    O VAL A  46       3.431  10.577  -9.016  4.00  1.00            
ATOM    331    N PRO A  47       1.330  10.919  -8.413  4.00  1.00            
ATOM    332   CA PRO A  47       0.826   9.993  -9.420  4.00  1.00            
ATOM    333   CD PRO A  47       0.493  10.918  -7.225  4.00  1.00            
ATOM    334   CB PRO A  47      -0.596   9.647  -8.991  4.00  1.00            
ATOM    335   CG PRO A  47      -0.566   9.828  -7.463  4.00  1.00            
ATOM    336    C PRO A  47       0.901  10.610 -10.778  4.00  1.00            
ATOM    337    O PRO A  47       1.098  11.822 -10.869  4.00  1.00            
ATOM    338    N SER A  48       0.776   9.793 -11.843  4.00  1.00            
ATOM    339   CA SER A  48       0.902  10.337 -13.160  4.00  1.00            
ATOM    340   CB SER A  48       2.017   9.683 -13.994  4.00  1.00            
ATOM    341   OG SER A  48       2.075  10.278 -15.280  4.00  1.00            
ATOM    342    C SER A  48      -0.367  10.143 -13.901  4.00  1.00            
ATOM    343    O SER A  48      -1.208   9.317 -13.550  4.00  1.00            
ATOM    344    N SER A  49      -0.530  10.960 -14.955  3.00  1.00            
ATOM    345   CA SER A  49      -1.675  10.899 -15.807  3.00  1.00            
ATOM    346   CB SER A  49      -1.682  12.020 -16.859  3.00  1.00            
ATOM    347   OG SER A  49      -1.760  13.286 -16.219  3.00  1.00            
ATOM    348    C SER A  49      -1.597   9.600 -16.537  3.00  1.00            
ATOM    349    O SER A  49      -2.608   9.022 -16.929  3.00  1.00            
ATOM    350    N LYS A  50      -0.359   9.112 -16.716  3.00  1.00            
ATOM    351   CA LYS A  50      -0.058   7.884 -17.389  3.00  1.00            
ATOM    352   CB LYS A  50       1.456   7.610 -17.447  3.00  1.00            
ATOM    353   CG LYS A  50       1.835   6.236 -18.010  3.00  1.00            
ATOM    354   CD LYS A  50       1.494   6.037 -19.490  3.00  1.00            
ATOM    355   CE LYS A  50       0.167   5.308 -19.718  3.00  1.00            
ATOM    356   NZ LYS A  50      -0.028   5.046 -21.163  3.00  1.00            
ATOM    357    C LYS A  50      -0.683   6.785 -16.621  3.00  1.00            
ATOM    358    O LYS A  50      -0.984   5.739 -17.197  3.00  1.00            
ATOM    359    N CYS A  51      -0.851   6.986 -15.295  1.00  1.00            
ATOM    360   CA CYS A  51      -1.455   5.953 -14.517  1.00  1.00            
ATOM    361   CB CYS A  51      -1.768   6.286 -13.063  1.00  1.00            
ATOM    362   SG CYS A  51      -2.672   4.876 -12.382  1.00  1.00            
ATOM    363    C CYS A  51      -2.752   5.620 -15.141  1.00  1.00            
ATOM    364    O CYS A  51      -3.610   6.476 -15.352  1.00  1.00            
ATOM    365    N SER A  52      -2.898   4.331 -15.470  1.00  1.00            
ATOM    366   CA SER A  52      -4.087   3.919 -16.126  1.00  1.00            
ATOM    367   CB SER A  52      -4.078   2.442 -16.551  1.00  1.00            
ATOM    368   OG SER A  52      -4.018   1.609 -15.403  1.00  1.00            
ATOM    369    C SER A  52      -5.189   4.114 -15.150  1.00  1.00            
ATOM    370    O SER A  52      -4.973   4.194 -13.942  1.00  1.00            
ATOM    371    N ARG A  53      -6.412   4.213 -15.680  3.00  1.00            
ATOM    372   CA ARG A  53      -7.560   4.489 -14.884  3.00  1.00            
ATOM    373   CB ARG A  53      -8.787   4.866 -15.726  3.00  1.00            
ATOM    374   CG ARG A  53      -8.571   6.230 -16.385  3.00  1.00            
ATOM    375   CD ARG A  53      -9.758   6.777 -17.179  3.00  1.00            
ATOM    376   NE ARG A  53      -9.403   8.180 -17.536  3.00  1.00            
ATOM    377   CZ ARG A  53     -10.290   8.975 -18.198  3.00  1.00            
ATOM    378  NH1 ARG A  53     -11.500   8.477 -18.586  3.00  1.00            
ATOM    379  NH2 ARG A  53      -9.969  10.274 -18.466  3.00  1.00            
ATOM    380    C ARG A  53      -7.868   3.355 -13.974  3.00  1.00            
ATOM    381    O ARG A  53      -8.428   3.551 -12.895  3.00  1.00            
ATOM    382    N LEU A  54      -7.490   2.134 -14.376  3.00  1.00            
ATOM    383   CA LEU A  54      -7.868   0.967 -13.645  3.00  1.00            
ATOM    384   CB LEU A  54      -7.384  -0.327 -14.317  3.00  1.00            
ATOM    385   CG LEU A  54      -7.974  -0.520 -15.732  3.00  1.00            
ATOM    386  CD1 LEU A  54      -9.511  -0.591 -15.705  3.00  1.00            
ATOM    387  CD2 LEU A  54      -7.443   0.540 -16.708  3.00  1.00            
ATOM    388    C LEU A  54      -7.367   0.997 -12.218  3.00  1.00            
ATOM    389    O LEU A  54      -8.117   0.607 -11.323  3.00  1.00            
ATOM    390    N TYR A  55      -6.131   1.458 -11.902  1.00  1.00            
ATOM    391   CA TYR A  55      -5.829   1.260 -10.507  1.00  1.00            
ATOM    392   CB TYR A  55      -4.419   0.750 -10.113  1.00  1.00            
ATOM    393   CG TYR A  55      -3.303   1.733 -10.120  1.00  1.00            
ATOM    394  CD1 TYR A  55      -3.230   2.709  -9.154  1.00  1.00            
ATOM    395  CD2 TYR A  55      -2.291   1.632 -11.046  1.00  1.00            
ATOM    396  CE1 TYR A  55      -2.184   3.599  -9.136  1.00  1.00            
ATOM    397  CE2 TYR A  55      -1.241   2.519 -11.033  1.00  1.00            
ATOM    398   CZ TYR A  55      -1.189   3.506 -10.076  1.00  1.00            
ATOM    399   OH TYR A  55      -0.114   4.418 -10.060  1.00  1.00            
ATOM    400    C TYR A  55      -6.318   2.366  -9.614  1.00  1.00            
ATOM    401    O TYR A  55      -6.177   3.553  -9.902  1.00  1.00            
ATOM    402    N THR A  56      -6.938   1.931  -8.491  2.00  1.00            
ATOM    403   CA THR A  56      -7.623   2.691  -7.476  2.00  1.00            
ATOM    404   CB THR A  56      -8.311   1.828  -6.458  2.00  1.00            
ATOM    405  OG1 THR A  56      -9.181   2.611  -5.652  2.00  1.00            
ATOM    406  CG2 THR A  56      -7.239   1.168  -5.579  2.00  1.00            
ATOM    407    C THR A  56      -6.711   3.592  -6.740  2.00  1.00            
ATOM    408    O THR A  56      -7.135   4.678  -6.343  2.00  1.00            
ATOM    409    N ALA A  57      -5.455   3.164  -6.514  2.00  1.00            
ATOM    410   CA ALA A  57      -4.589   3.988  -5.731  2.00  1.00            
ATOM    411   CB ALA A  57      -3.170   3.410  -5.610  2.00  1.00            
ATOM    412    C ALA A  57      -4.492   5.298  -6.426  2.00  1.00            
ATOM    413    O ALA A  57      -4.698   6.354  -5.830  2.00  1.00            
ATOM    414    N CYS A  58      -4.217   5.251  -7.732  2.00  1.00            
ATOM    415   CA CYS A  58      -4.091   6.459  -8.472  2.00  1.00            
ATOM    416   CB CYS A  58      -3.297   6.293  -9.763  2.00  1.00            
ATOM    417   SG CYS A  58      -3.150   7.851 -10.685  2.00  1.00            
ATOM    418    C CYS A  58      -5.378   7.140  -8.823  2.00  1.00            
ATOM    419    O CYS A  58      -5.434   8.370  -8.818  2.00  1.00            
ATOM    420    N VAL A  59      -6.449   6.376  -9.128  2.00  1.00            
ATOM    421   CA VAL A  59      -7.659   6.965  -9.650  2.00  1.00            
ATOM    422   CB VAL A  59      -8.762   5.965  -9.864  2.00  1.00            
ATOM    423  CG1 VAL A  59      -9.140   5.317  -8.521  2.00  1.00            
ATOM    424  CG2 VAL A  59      -9.930   6.693 -10.546  2.00  1.00            
ATOM    425    C VAL A  59      -8.134   7.989  -8.687  2.00  1.00            
ATOM    426    O VAL A  59      -8.557   9.078  -9.075  2.00  1.00            
ATOM    427    N TYR A  60      -8.053   7.663  -7.394  3.00  1.00            
ATOM    428   CA TYR A  60      -8.540   8.563  -6.407  3.00  1.00            
ATOM    429   CB TYR A  60      -8.569   7.943  -4.996  3.00  1.00            
ATOM    430   CG TYR A  60      -9.297   8.890  -4.103  3.00  1.00            
ATOM    431  CD1 TYR A  60      -8.662   9.985  -3.561  3.00  1.00            
ATOM    432  CD2 TYR A  60     -10.623   8.678  -3.805  3.00  1.00            
ATOM    433  CE1 TYR A  60      -9.339  10.855  -2.740  3.00  1.00            
ATOM    434  CE2 TYR A  60     -11.309   9.543  -2.986  3.00  1.00            
ATOM    435   CZ TYR A  60     -10.665  10.634  -2.452  3.00  1.00            
ATOM    436   OH TYR A  60     -11.365  11.525  -1.610  3.00  1.00            
ATOM    437    C TYR A  60      -7.690   9.811  -6.337  3.00  1.00            
ATOM    438    O TYR A  60      -8.222  10.920  -6.283  3.00  1.00            
ATOM    439    N HIS A  61      -6.346   9.672  -6.354  1.00  1.00            
ATOM    440   CA HIS A  61      -5.449  10.782  -6.125  1.00  1.00            
ATOM    441  ND1 HIS A  61      -3.805  10.062  -3.386  1.00  1.00            
ATOM    442   CG HIS A  61      -3.678   9.585  -4.670  1.00  1.00            
ATOM    443   CB HIS A  61      -3.973  10.384  -5.904  1.00  1.00            
ATOM    444  NE2 HIS A  61      -3.040   7.983  -3.213  1.00  1.00            
ATOM    445  CD2 HIS A  61      -3.208   8.314  -4.545  1.00  1.00            
ATOM    446  CE1 HIS A  61      -3.412   9.065  -2.555  1.00  1.00            
ATOM    447    C HIS A  61      -5.412  11.744  -7.284  1.00  1.00            
ATOM    448    O HIS A  61      -5.764  11.400  -8.411  1.00  1.00            
ATOM    449    N LYS A  62      -4.987  13.003  -6.999  1.00  1.00            
ATOM    450   CA LYS A  62      -4.791  14.031  -7.991  1.00  1.00            
ATOM    451   CB LYS A  62      -4.544  15.426  -7.388  1.00  1.00            
ATOM    452   CG LYS A  62      -4.421  16.542  -8.428  1.00  1.00            
ATOM    453   CD LYS A  62      -5.724  16.843  -9.173  1.00  1.00            
ATOM    454   CE LYS A  62      -5.619  18.037 -10.126  1.00  1.00            
ATOM    455   NZ LYS A  62      -6.794  18.079 -11.025  1.00  1.00            
ATOM    456    C LYS A  62      -3.569  13.611  -8.744  1.00  1.00            
ATOM    457    O LYS A  62      -2.634  13.068  -8.158  1.00  1.00            
ATOM    458    N LEU A  63      -3.549  13.821 -10.074  1.00  1.00            
ATOM    459   CA LEU A  63      -2.418  13.359 -10.827  1.00  1.00            
ATOM    460   CB LEU A  63      -2.789  12.491 -12.041  1.00  1.00            
ATOM    461   CG LEU A  63      -3.338  13.307 -13.226  1.00  1.00            
ATOM    462  CD1 LEU A  63      -3.788  12.393 -14.377  1.00  1.00            
ATOM    463  CD2 LEU A  63      -4.428  14.293 -12.773  1.00  1.00            
ATOM    464    C LEU A  63      -1.692  14.519 -11.360  1.00  1.00            
ATOM    465    O LEU A  63      -2.224  15.623 -11.463  1.00  1.00            
ATOM    466    N PHE A  64      -0.418  14.292 -11.699  4.00  1.00            
ATOM    467   CA PHE A  64       0.260  15.385 -12.284  4.00  1.00            
ATOM    468   CB PHE A  64       1.764  15.487 -11.986  4.00  1.00            
ATOM    469   CG PHE A  64       2.238  16.644 -12.802  4.00  1.00            
ATOM    470  CD1 PHE A  64       1.971  17.937 -12.412  4.00  1.00            
ATOM    471  CD2 PHE A  64       2.948  16.432 -13.963  4.00  1.00            
ATOM    472  CE1 PHE A  64       2.403  19.002 -13.165  4.00  1.00            
ATOM    473  CE2 PHE A  64       3.384  17.496 -14.719  4.00  1.00            
ATOM    474   CZ PHE A  64       3.112  18.783 -14.322  4.00  1.00            
ATOM    475    C PHE A  64       0.123  15.264 -13.764  4.00  1.00            
ATOM    476    O PHE A  64       0.340  14.194 -14.333  4.00  1.00            
ATOM    477    N ASP A  65      -0.266  16.369 -14.428  1.00  1.00            
ATOM    478   CA ASP A  65      -0.413  16.333 -15.852  1.00  1.00            
ATOM    479   CB ASP A  65      -1.789  16.830 -16.335  1.00  1.00            
ATOM    480   CG ASP A  65      -1.994  16.353 -17.767  1.00  1.00            
ATOM    481  OD1 ASP A  65      -1.097  15.637 -18.286  1.00  1.00            
ATOM    482  OD2 ASP A  65      -3.055  16.689 -18.356  1.00  1.00            
ATOM    483    C ASP A  65       0.632  17.238 -16.426  1.00  1.00            
ATOM    484    O ASP A  65       0.569  18.457 -16.277  1.00  1.00            
ATOM    485    N ALA A  66       1.639  16.643 -17.089  2.00  1.00            
ATOM    486   CA ALA A  66       2.737  17.365 -17.671  2.00  1.00            
ATOM    487   CB ALA A  66       3.796  16.438 -18.291  2.00  1.00            
ATOM    488    C ALA A  66       2.233  18.244 -18.762  2.00  1.00            
ATOM    489    O ALA A  66       2.726  19.355 -18.949  2.00  1.00            
ATOM    490    N SER A  67       1.227  17.757 -19.509  2.00  1.00            
ATOM    491   CA SER A  67       0.723  18.496 -20.623  2.00  1.00            
ATOM    492   CB SER A  67      -0.512  17.837 -21.263  2.00  1.00            
ATOM    493   OG SER A  67      -0.979  18.622 -22.352  2.00  1.00            
ATOM    494    C SER A  67       0.296  19.839 -20.116  2.00  1.00            
ATOM    495    O SER A  67       0.424  20.848 -20.808  2.00  1.00            
ATOM    496    N ASP A  68      -0.209  19.882 -18.873  2.00  1.00            
ATOM    497   CA ASP A  68      -0.723  21.096 -18.312  2.00  1.00            
ATOM    498   CB ASP A  68      -1.469  20.869 -16.984  2.00  1.00            
ATOM    499   CG ASP A  68      -2.133  22.176 -16.566  2.00  1.00            
ATOM    500  OD1 ASP A  68      -1.444  23.016 -15.928  2.00  1.00            
ATOM    501  OD2 ASP A  68      -3.346  22.347 -16.868  2.00  1.00            
ATOM    502    C ASP A  68       0.320  22.136 -18.070  2.00  1.00            
ATOM    503    O ASP A  68       0.098  23.307 -18.374  2.00  1.00            
ATOM    504    N SER A  69       1.498  21.763 -17.545  1.00  1.00            
ATOM    505   CA SER A  69       2.389  22.820 -17.164  1.00  1.00            
ATOM    506   CB SER A  69       3.108  22.550 -15.835  1.00  1.00            
ATOM    507   OG SER A  69       3.938  21.405 -15.969  1.00  1.00            
ATOM    508    C SER A  69       3.435  23.021 -18.183  1.00  1.00            
ATOM    509    O SER A  69       3.994  22.075 -18.734  1.00  1.00            
ATOM    510    N SER A  70       3.701  24.306 -18.466  3.00  1.00            
ATOM    511   CA SER A  70       4.835  24.627 -19.256  3.00  1.00            
ATOM    512   CB SER A  70       4.894  26.101 -19.698  3.00  1.00            
ATOM    513   OG SER A  70       3.796  26.405 -20.544  3.00  1.00            
ATOM    514    C SER A  70       5.913  24.431 -18.236  3.00  1.00            
ATOM    515    O SER A  70       5.626  24.217 -17.060  3.00  1.00            
ATOM    516    N SER A  71       7.183  24.482 -18.636  3.00  1.00            
ATOM    517   CA SER A  71       8.209  24.360 -17.647  3.00  1.00            
ATOM    518   CB SER A  71       8.068  25.373 -16.497  3.00  1.00            
ATOM    519   OG SER A  71       8.255  26.694 -16.984  3.00  1.00            
ATOM    520    C SER A  71       8.302  22.991 -17.040  3.00  1.00            
ATOM    521    O SER A  71       8.850  22.827 -15.952  3.00  1.00            
ATOM    522    N TYR A  72       7.784  21.966 -17.734  1.00  1.00            
ATOM    523   CA TYR A  72       7.947  20.595 -17.328  1.00  1.00            
ATOM    524   CB TYR A  72       6.585  19.882 -17.266  1.00  1.00            
ATOM    525   CG TYR A  72       6.756  18.414 -17.469  1.00  1.00            
ATOM    526  CD1 TYR A  72       7.114  17.566 -16.447  1.00  1.00            
ATOM    527  CD2 TYR A  72       6.533  17.885 -18.721  1.00  1.00            
ATOM    528  CE1 TYR A  72       7.255  16.216 -16.682  1.00  1.00            
ATOM    529  CE2 TYR A  72       6.672  16.539 -18.961  1.00  1.00            
ATOM    530   CZ TYR A  72       7.034  15.702 -17.937  1.00  1.00            
ATOM    531   OH TYR A  72       7.177  14.319 -18.177  1.00  1.00            
ATOM    532    C TYR A  72       8.724  19.990 -18.448  1.00  1.00            
ATOM    533    O TYR A  72       8.226  19.873 -19.567  1.00  1.00            
ATOM    534    N LYS A  73       9.986  19.612 -18.189  4.00  1.00            
ATOM    535   CA LYS A  73      10.766  19.036 -19.240  4.00  1.00            
ATOM    536   CB LYS A  73      12.279  19.278 -19.111  4.00  1.00            
ATOM    537   CG LYS A  73      13.057  18.916 -20.376  4.00  1.00            
ATOM    538   CD LYS A  73      12.782  19.869 -21.542  4.00  1.00            
ATOM    539   CE LYS A  73      13.242  21.301 -21.271  4.00  1.00            
ATOM    540   NZ LYS A  73      12.869  22.178 -22.402  4.00  1.00            
ATOM    541    C LYS A  73      10.536  17.565 -19.161  4.00  1.00            
ATOM    542    O LYS A  73       9.906  17.079 -18.222  4.00  1.00            
ATOM    543    N HIS A  74      11.012  16.808 -20.168  4.00  1.00            
ATOM    544   CA HIS A  74      10.758  15.403 -20.114  4.00  1.00            
ATOM    545  ND1 HIS A  74      10.367  16.533 -23.248  4.00  1.00            
ATOM    546   CG HIS A  74      10.601  15.316 -22.646  4.00  1.00            
ATOM    547   CB HIS A  74       9.981  14.894 -21.343  4.00  1.00            
ATOM    548  NE2 HIS A  74      11.779  15.435 -24.568  4.00  1.00            
ATOM    549  CD2 HIS A  74      11.466  14.659 -23.467  4.00  1.00            
ATOM    550  CE1 HIS A  74      11.095  16.551 -24.394  4.00  1.00            
ATOM    551    C HIS A  74      12.030  14.636 -20.035  4.00  1.00            
ATOM    552    O HIS A  74      12.865  14.676 -20.939  4.00  1.00            
ATOM    553    N ASN A  75      12.195  13.919 -18.909  4.00  1.00            
ATOM    554   CA ASN A  75      13.284  13.013 -18.720  4.00  1.00            
ATOM    555   CB ASN A  75      14.210  13.385 -17.551  4.00  1.00            
ATOM    556   CG ASN A  75      14.922  14.681 -17.910  4.00  1.00            
ATOM    557  OD1 ASN A  75      14.385  15.521 -18.631  4.00  1.00            
ATOM    558  ND2 ASN A  75      16.172  14.846 -17.404  4.00  1.00            
ATOM    559    C ASN A  75      12.593  11.751 -18.348  4.00  1.00            
ATOM    560    O ASN A  75      11.705  11.762 -17.499  4.00  1.00            
ATOM    561    N GLY A  76      12.937  10.619 -18.982  4.00  1.00            
ATOM    562   CA GLY A  76      12.205   9.460 -18.580  4.00  1.00            
ATOM    563    C GLY A  76      13.170   8.352 -18.365  4.00  1.00            
ATOM    564    O GLY A  76      13.679   7.739 -19.302  4.00  1.00            
ATOM    565    N THR A  77      13.426   8.082 -17.080  4.00  1.00            
ATOM    566   CA THR A  77      14.214   6.978 -16.645  4.00  1.00            
ATOM    567   CB THR A  77      15.407   7.380 -15.825  4.00  1.00            
ATOM    568  OG1 THR A  77      16.235   6.256 -15.570  4.00  1.00            
ATOM    569  CG2 THR A  77      14.916   7.989 -14.503  4.00  1.00            
ATOM    570    C THR A  77      13.237   6.311 -15.739  4.00  1.00            
ATOM    571    O THR A  77      12.224   6.915 -15.392  4.00  1.00            
ATOM    572    N GLU A  78      13.462   5.054 -15.335  4.00  1.00            
ATOM    573   CA GLU A  78      12.401   4.490 -14.560  4.00  1.00            
ATOM    574   CB GLU A  78      11.958   3.111 -15.087  4.00  1.00            
ATOM    575   CG GLU A  78      10.684   2.562 -14.444  4.00  1.00            
ATOM    576   CD GLU A  78      10.225   1.385 -15.293  4.00  1.00            
ATOM    577  OE1 GLU A  78      10.711   1.262 -16.450  4.00  1.00            
ATOM    578  OE2 GLU A  78       9.375   0.597 -14.799  4.00  1.00            
ATOM    579    C GLU A  78      12.839   4.337 -13.145  4.00  1.00            
ATOM    580    O GLU A  78      13.962   3.925 -12.862  4.00  1.00            
ATOM    581    N LEU A  79      11.938   4.713 -12.218  4.00  1.00            
ATOM    582   CA LEU A  79      12.187   4.541 -10.821  4.00  1.00            
ATOM    583   CB LEU A  79      11.756   5.743  -9.965  4.00  1.00            
ATOM    584   CG LEU A  79      12.504   7.047 -10.292  4.00  1.00            
ATOM    585  CD1 LEU A  79      12.213   7.504 -11.732  4.00  1.00            
ATOM    586  CD2 LEU A  79      12.200   8.138  -9.252  4.00  1.00            
ATOM    587    C LEU A  79      11.301   3.401 -10.416  4.00  1.00            
ATOM    588    O LEU A  79      10.083   3.477 -10.570  4.00  1.00            
ATOM    589    N THR A  80      11.880   2.297  -9.898  4.00  1.00            
ATOM    590   CA THR A  80      11.061   1.177  -9.524  4.00  1.00            
ATOM    591   CB THR A  80      11.482  -0.104 -10.182  4.00  1.00            
ATOM    592  OG1 THR A  80      11.451   0.032 -11.595  4.00  1.00            
ATOM    593  CG2 THR A  80      10.522  -1.219  -9.742  4.00  1.00            
ATOM    594    C THR A  80      11.236   0.973  -8.057  4.00  1.00            
ATOM    595    O THR A  80      12.354   1.002  -7.545  4.00  1.00            
ATOM    596    N LEU A  81      10.119   0.784  -7.330  4.00  1.00            
ATOM    597   CA LEU A  81      10.235   0.551  -5.923  4.00  1.00            
ATOM    598   CB LEU A  81       9.664   1.690  -5.063  4.00  1.00            
ATOM    599   CG LEU A  81      10.390   3.033  -5.276  4.00  1.00            
ATOM    600  CD1 LEU A  81      10.179   3.558  -6.706  4.00  1.00            
ATOM    601  CD2 LEU A  81      10.004   4.059  -4.197  4.00  1.00            
ATOM    602    C LEU A  81       9.457  -0.689  -5.606  4.00  1.00            
ATOM    603    O LEU A  81       8.290  -0.810  -5.975  4.00  1.00            
ATOM    604    N ARG A  82      10.100  -1.664  -4.930  4.00  1.00            
ATOM    605   CA ARG A  82       9.401  -2.851  -4.528  4.00  1.00            
ATOM    606   CB ARG A  82      10.302  -4.091  -4.404  4.00  1.00            
ATOM    607   CG ARG A  82      10.810  -4.611  -5.753  4.00  1.00            
ATOM    608   CD ARG A  82       9.760  -5.423  -6.519  4.00  1.00            
ATOM    609   NE ARG A  82      10.351  -5.854  -7.818  4.00  1.00            
ATOM    610   CZ ARG A  82       9.734  -6.830  -8.547  4.00  1.00            
ATOM    611  NH1 ARG A  82       8.620  -7.445  -8.055  4.00  1.00            
ATOM    612  NH2 ARG A  82      10.219  -7.182  -9.773  4.00  1.00            
ATOM    613    C ARG A  82       8.821  -2.551  -3.182  4.00  1.00            
ATOM    614    O ARG A  82       9.408  -1.798  -2.405  4.00  1.00            
ATOM    615    N TYR A  83       7.636  -3.115  -2.876  4.00  1.00            
ATOM    616   CA TYR A  83       7.025  -2.822  -1.613  4.00  1.00            
ATOM    617   CB TYR A  83       5.814  -1.880  -1.748  4.00  1.00            
ATOM    618   CG TYR A  83       5.575  -1.219  -0.432  4.00  1.00            
ATOM    619  CD1 TYR A  83       6.503  -0.325   0.056  4.00  1.00            
ATOM    620  CD2 TYR A  83       4.428  -1.444   0.293  4.00  1.00            
ATOM    621  CE1 TYR A  83       6.310   0.314   1.258  4.00  1.00            
ATOM    622  CE2 TYR A  83       4.229  -0.808   1.498  4.00  1.00            
ATOM    623   CZ TYR A  83       5.168   0.069   1.983  4.00  1.00            
ATOM    624   OH TYR A  83       4.960   0.720   3.216  4.00  1.00            
ATOM    625    C TYR A  83       6.602  -4.146  -1.066  4.00  1.00            
ATOM    626    O TYR A  83       6.720  -5.156  -1.759  4.00  1.00            
ATOM    627    N SER A  84       6.135  -4.187   0.204  3.00  1.00            
ATOM    628   CA SER A  84       5.738  -5.441   0.788  3.00  1.00            
ATOM    629   CB SER A  84       5.125  -5.289   2.190  3.00  1.00            
ATOM    630   OG SER A  84       3.924  -4.536   2.116  3.00  1.00            
ATOM    631    C SER A  84       4.712  -6.012  -0.117  3.00  1.00            
ATOM    632    O SER A  84       4.760  -7.194  -0.458  3.00  1.00            
ATOM    633    N THR A  85       3.755  -5.180  -0.554  3.00  1.00            
ATOM    634   CA THR A  85       2.852  -5.716  -1.515  3.00  1.00            
ATOM    635   CB THR A  85       1.427  -5.760  -1.056  3.00  1.00            
ATOM    636  OG1 THR A  85       0.634  -6.350  -2.074  3.00  1.00            
ATOM    637  CG2 THR A  85       0.938  -4.344  -0.709  3.00  1.00            
ATOM    638    C THR A  85       2.963  -4.883  -2.752  3.00  1.00            
ATOM    639    O THR A  85       2.633  -3.698  -2.762  3.00  1.00            
ATOM    640    N GLY A  86       3.494  -5.491  -3.831  4.00  1.00            
ATOM    641   CA GLY A  86       3.519  -4.839  -5.105  4.00  1.00            
ATOM    642    C GLY A  86       4.710  -3.958  -5.274  4.00  1.00            
ATOM    643    O GLY A  86       5.546  -3.813  -4.383  4.00  1.00            
ATOM    644    N THR A  87       4.791  -3.351  -6.480  4.00  1.00            
ATOM    645   CA THR A  87       5.848  -2.454  -6.843  4.00  1.00            
ATOM    646   CB THR A  87       6.684  -2.941  -7.988  4.00  1.00            
ATOM    647  OG1 THR A  87       7.805  -2.091  -8.184  4.00  1.00            
ATOM    648  CG2 THR A  87       5.807  -2.958  -9.248  4.00  1.00            
ATOM    649    C THR A  87       5.224  -1.180  -7.284  4.00  1.00            
ATOM    650    O THR A  87       4.168  -1.171  -7.914  4.00  1.00            
ATOM    651    N VAL A  88       5.864  -0.054  -6.931  4.00  1.00            
ATOM    652   CA VAL A  88       5.385   1.201  -7.409  4.00  1.00            
ATOM    653   CB VAL A  88       5.383   2.283  -6.366  4.00  1.00            
ATOM    654  CG1 VAL A  88       4.377   1.876  -5.276  4.00  1.00            
ATOM    655  CG2 VAL A  88       6.812   2.484  -5.835  4.00  1.00            
ATOM    656    C VAL A  88       6.346   1.562  -8.496  4.00  1.00            
ATOM    657    O VAL A  88       7.560   1.546  -8.298  4.00  1.00            
ATOM    658    N SER A  89       5.829   1.876  -9.698  4.00  1.00            
ATOM    659   CA SER A  89       6.713   2.165 -10.789  4.00  1.00            
ATOM    660   CB SER A  89       6.438   1.327 -12.050  4.00  1.00            
ATOM    661   OG SER A  89       6.684  -0.046 -11.782  4.00  1.00            
ATOM    662    C SER A  89       6.529   3.583 -11.141  4.00  1.00            
ATOM    663    O SER A  89       5.548   4.215 -10.752  4.00  1.00            
ATOM    664    N GLY A  90       7.504   4.140 -11.872  4.00  1.00            
ATOM    665   CA GLY A  90       7.322   5.507 -12.203  4.00  1.00            
ATOM    666    C GLY A  90       8.468   5.965 -13.020  4.00  1.00            
ATOM    667    O GLY A  90       9.358   5.192 -13.369  4.00  1.00            
ATOM    668    N PHE A  91       8.449   7.266 -13.357  4.00  1.00            
ATOM    669   CA PHE A  91       9.507   7.813 -14.133  4.00  1.00            
ATOM    670   CB PHE A  91       9.135   8.144 -15.588  4.00  1.00            
ATOM    671   CG PHE A  91       8.873   6.871 -16.313  4.00  1.00            
ATOM    672  CD1 PHE A  91       9.915   6.146 -16.840  4.00  1.00            
ATOM    673  CD2 PHE A  91       7.589   6.399 -16.455  4.00  1.00            
ATOM    674  CE1 PHE A  91       9.682   4.969 -17.511  4.00  1.00            
ATOM    675  CE2 PHE A  91       7.349   5.222 -17.127  4.00  1.00            
ATOM    676   CZ PHE A  91       8.395   4.506 -17.656  4.00  1.00            
ATOM    677    C PHE A  91       9.916   9.115 -13.515  4.00  1.00            
ATOM    678    O PHE A  91       9.246   9.630 -12.623  4.00  1.00            
ATOM    679    N LEU A  92      11.064   9.663 -13.972  4.00  1.00            
ATOM    680   CA LEU A  92      11.563  10.921 -13.487  4.00  1.00            
ATOM    681   CB LEU A  92      13.082  11.104 -13.647  4.00  1.00            
ATOM    682   CG LEU A  92      13.905  10.148 -12.764  4.00  1.00            
ATOM    683  CD1 LEU A  92      15.412  10.430 -12.882  4.00  1.00            
ATOM    684  CD2 LEU A  92      13.406  10.176 -11.310  4.00  1.00            
ATOM    685    C LEU A  92      10.878  12.037 -14.243  4.00  1.00            
ATOM    686    O LEU A  92      10.377  11.826 -15.345  4.00  1.00            
ATOM    687    N SER A  93      10.795  13.249 -13.637  4.00  1.00            
ATOM    688   CA SER A  93      10.229  14.422 -14.271  4.00  1.00            
ATOM    689   CB SER A  93       8.736  14.640 -13.971  4.00  1.00            
ATOM    690   OG SER A  93       8.555  14.977 -12.603  4.00  1.00            
ATOM    691    C SER A  93      10.966  15.601 -13.684  4.00  1.00            
ATOM    692    O SER A  93      11.528  15.489 -12.595  4.00  1.00            
ATOM    693    N GLN A  94      11.027  16.756 -14.391  4.00  1.00            
ATOM    694   CA GLN A  94      11.680  17.903 -13.803  4.00  1.00            
ATOM    695   CB GLN A  94      12.985  18.324 -14.500  4.00  1.00            
ATOM    696   CG GLN A  94      13.691  19.487 -13.794  4.00  1.00            
ATOM    697   CD GLN A  94      14.956  19.837 -14.564  4.00  1.00            
ATOM    698  OE1 GLN A  94      16.065  19.471 -14.178  4.00  1.00            
ATOM    699  NE2 GLN A  94      14.790  20.573 -15.694  4.00  1.00            
ATOM    700    C GLN A  94      10.746  19.064 -13.903  4.00  1.00            
ATOM    701    O GLN A  94      10.470  19.553 -14.997  4.00  1.00            
ATOM    702    N ASP A  95      10.238  19.531 -12.745  4.00  1.00            
ATOM    703   CA ASP A  95       9.344  20.653 -12.716  4.00  1.00            
ATOM    704   CB ASP A  95       7.885  20.286 -12.384  4.00  1.00            
ATOM    705   CG ASP A  95       7.272  19.596 -13.594  4.00  1.00            
ATOM    706  OD1 ASP A  95       7.958  19.526 -14.647  4.00  1.00            
ATOM    707  OD2 ASP A  95       6.105  19.135 -13.485  4.00  1.00            
ATOM    708    C ASP A  95       9.823  21.596 -11.650  4.00  1.00            
ATOM    709    O ASP A  95      10.907  21.426 -11.096  4.00  1.00            
ATOM    710    N ILE A  96       9.017  22.640 -11.357  4.00  1.00            
ATOM    711   CA ILE A  96       9.338  23.604 -10.341  4.00  1.00            
ATOM    712   CB ILE A  96       9.149  25.026 -10.785  4.00  1.00            
ATOM    713  CG1 ILE A  96       9.792  25.996  -9.779  4.00  1.00            
ATOM    714  CG2 ILE A  96       7.648  25.257 -11.016  4.00  1.00            
ATOM    715  CD1 ILE A  96       9.960  27.412 -10.325  4.00  1.00            
ATOM    716    C ILE A  96       8.398  23.341  -9.204  4.00  1.00            
ATOM    717    O ILE A  96       7.220  23.063  -9.418  4.00  1.00            
ATOM    718    N ILE A  97       8.900  23.389  -7.952  4.00  1.00            
ATOM    719   CA ILE A  97       8.057  23.068  -6.839  4.00  1.00            
ATOM    720   CB ILE A  97       8.511  21.888  -6.033  4.00  1.00            
ATOM    721  CG1 ILE A  97       9.870  22.171  -5.377  4.00  1.00            
ATOM    722  CG2 ILE A  97       8.502  20.658  -6.947  4.00  1.00            
ATOM    723  CD1 ILE A  97      10.240  21.150  -4.303  4.00  1.00            
ATOM    724    C ILE A  97       8.003  24.186  -5.885  4.00  1.00            
ATOM    725    O ILE A  97       8.943  24.960  -5.732  4.00  1.00            
ATOM    726    N THR A  98       6.844  24.302  -5.227  4.00  1.00            
ATOM    727   CA THR A  98       6.719  25.306  -4.234  4.00  1.00            
ATOM    728   CB THR A  98       5.623  26.289  -4.523  4.00  1.00            
ATOM    729  OG1 THR A  98       4.362  25.635  -4.508  4.00  1.00            
ATOM    730  CG2 THR A  98       5.870  26.905  -5.909  4.00  1.00            
ATOM    731    C THR A  98       6.335  24.609  -2.971  4.00  1.00            
ATOM    732    O THR A  98       5.368  23.850  -2.948  4.00  1.00            
ATOM    733    N VAL A  99       7.106  24.803  -1.885  4.00  1.00            
ATOM    734   CA VAL A  99       6.635  24.239  -0.657  4.00  1.00            
ATOM    735   CB VAL A  99       7.373  22.997  -0.224  4.00  1.00            
ATOM    736  CG1 VAL A  99       8.875  23.290  -0.089  4.00  1.00            
ATOM    737  CG2 VAL A  99       6.724  22.477   1.069  4.00  1.00            
ATOM    738    C VAL A  99       6.745  25.309   0.392  4.00  1.00            
ATOM    739    O VAL A  99       7.833  25.639   0.861  4.00  1.00            
ATOM    740    N GLY A 100       5.593  25.902   0.767  3.00  1.00            
ATOM    741   CA GLY A 100       5.519  26.852   1.843  3.00  1.00            
ATOM    742    C GLY A 100       6.357  28.071   1.630  3.00  1.00            
ATOM    743    O GLY A 100       7.155  28.423   2.499  3.00  1.00            
ATOM    744    N GLY A 101       6.217  28.761   0.484  3.00  1.00            
ATOM    745   CA GLY A 101       6.935  29.998   0.359  3.00  1.00            
ATOM    746    C GLY A 101       8.257  29.751  -0.277  3.00  1.00            
ATOM    747    O GLY A 101       9.067  30.668  -0.407  3.00  1.00            
ATOM    748    N ILE A 102       8.523  28.504  -0.694  4.00  1.00            
ATOM    749   CA ILE A 102       9.791  28.291  -1.313  4.00  1.00            
ATOM    750   CB ILE A 102      10.666  27.290  -0.631  4.00  1.00            
ATOM    751  CG1 ILE A 102      12.090  27.358  -1.212  4.00  1.00            
ATOM    752  CG2 ILE A 102      10.006  25.917  -0.781  4.00  1.00            
ATOM    753  CD1 ILE A 102      13.112  26.560  -0.406  4.00  1.00            
ATOM    754    C ILE A 102       9.552  27.780  -2.691  4.00  1.00            
ATOM    755    O ILE A 102       8.613  27.027  -2.940  4.00  1.00            
ATOM    756    N THR A 103      10.400  28.217  -3.638  4.00  1.00            
ATOM    757   CA THR A 103      10.281  27.739  -4.978  4.00  1.00            
ATOM    758   CB THR A 103      10.149  28.837  -5.992  4.00  1.00            
ATOM    759  OG1 THR A 103       9.018  29.644  -5.694  4.00  1.00            
ATOM    760  CG2 THR A 103       9.987  28.205  -7.384  4.00  1.00            
ATOM    761    C THR A 103      11.535  26.999  -5.267  4.00  1.00            
ATOM    762    O THR A 103      12.627  27.445  -4.918  4.00  1.00            
ATOM    763    N VAL A 104      11.403  25.828  -5.905  4.00  1.00            
ATOM    764   CA VAL A 104      12.594  25.081  -6.127  4.00  1.00            
ATOM    765   CB VAL A 104      12.866  24.105  -5.011  4.00  1.00            
ATOM    766  CG1 VAL A 104      14.144  23.303  -5.306  4.00  1.00            
ATOM    767  CG2 VAL A 104      12.935  24.910  -3.704  4.00  1.00            
ATOM    768    C VAL A 104      12.484  24.348  -7.422  4.00  1.00            
ATOM    769    O VAL A 104      11.394  24.150  -7.951  4.00  1.00            
ATOM    770    N THR A 105      13.637  23.962  -7.997  4.00  1.00            
ATOM    771   CA THR A 105      13.597  23.174  -9.186  4.00  1.00            
ATOM    772   CB THR A 105      14.751  23.404 -10.115  4.00  1.00            
ATOM    773  OG1 THR A 105      14.538  22.709 -11.336  4.00  1.00            
ATOM    774  CG2 THR A 105      16.043  22.920  -9.434  4.00  1.00            
ATOM    775    C THR A 105      13.652  21.769  -8.719  4.00  1.00            
ATOM    776    O THR A 105      14.367  21.460  -7.768  4.00  1.00            
ATOM    777    N GLN A 106      12.888  20.866  -9.357  4.00  1.00            
ATOM    778   CA GLN A 106      12.880  19.565  -8.769  4.00  1.00            
ATOM    779   CB GLN A 106      11.619  19.305  -7.924  4.00  1.00            
ATOM    780   CG GLN A 106      11.519  17.882  -7.369  4.00  1.00            
ATOM    781   CD GLN A 106      12.501  17.745  -6.216  4.00  1.00            
ATOM    782  OE1 GLN A 106      12.773  16.643  -5.745  4.00  1.00            
ATOM    783  NE2 GLN A 106      13.048  18.898  -5.745  4.00  1.00            
ATOM    784    C GLN A 106      12.937  18.488  -9.773  4.00  1.00            
ATOM    785    O GLN A 106      12.507  18.626 -10.917  4.00  1.00            
ATOM    786    N MET A 107      13.528  17.372  -9.320  4.00  1.00            
ATOM    787   CA MET A 107      13.467  16.172 -10.071  4.00  1.00            
ATOM    788   CB MET A 107      14.751  15.326 -10.100  4.00  1.00            
ATOM    789   CG MET A 107      14.560  14.035 -10.903  4.00  1.00            
ATOM    790   SD MET A 107      16.086  13.141 -11.318  4.00  1.00            
ATOM    791   CE MET A 107      16.288  13.956 -12.928  4.00  1.00            
ATOM    792    C MET A 107      12.422  15.388  -9.351  4.00  1.00            
ATOM    793    O MET A 107      12.380  15.386  -8.122  4.00  1.00            
ATOM    794    N PHE A 108      11.536  14.703 -10.094  4.00  1.00            
ATOM    795   CA PHE A 108      10.439  14.079  -9.417  4.00  1.00            
ATOM    796   CB PHE A 108       9.052  14.528  -9.900  4.00  1.00            
ATOM    797   CG PHE A 108       8.756  15.944  -9.574  4.00  1.00            
ATOM    798  CD1 PHE A 108       8.170  16.281  -8.377  4.00  1.00            
ATOM    799  CD2 PHE A 108       9.045  16.932 -10.485  4.00  1.00            
ATOM    800  CE1 PHE A 108       7.887  17.594  -8.090  4.00  1.00            
ATOM    801  CE2 PHE A 108       8.764  18.246 -10.202  4.00  1.00            
ATOM    802   CZ PHE A 108       8.184  18.575  -9.002  4.00  1.00            
ATOM    803    C PHE A 108      10.390  12.645  -9.733  4.00  1.00            
ATOM    804    O PHE A 108      11.204  12.094 -10.472  4.00  1.00            
ATOM    805    N GLY A 109       9.382  12.015  -9.113  4.00  1.00            
ATOM    806   CA GLY A 109       9.095  10.659  -9.387  4.00  1.00            
ATOM    807    C GLY A 109       7.608  10.579  -9.606  4.00  1.00            
ATOM    808    O GLY A 109       6.828  10.617  -8.656  4.00  1.00            
ATOM    809    N GLU A 110       7.177  10.476 -10.883  4.00  1.00            
ATOM    810   CA GLU A 110       5.782  10.323 -11.204  4.00  1.00            
ATOM    811   CB GLU A 110       5.460  10.663 -12.669  4.00  1.00            
ATOM    812   CG GLU A 110       5.768  12.116 -13.037  4.00  1.00            
ATOM    813   CD GLU A 110       5.519  12.291 -14.528  4.00  1.00            
ATOM    814  OE1 GLU A 110       4.873  11.394 -15.135  4.00  1.00            
ATOM    815  OE2 GLU A 110       5.977  13.325 -15.081  4.00  1.00            
ATOM    816    C GLU A 110       5.546   8.872 -11.025  4.00  1.00            
ATOM    817    O GLU A 110       6.428   8.061 -11.305  4.00  1.00            
ATOM    818    N VAL A 111       4.360   8.490 -10.534  4.00  1.00            
ATOM    819   CA VAL A 111       4.203   7.086 -10.349  4.00  1.00            
ATOM    820   CB VAL A 111       3.690   6.719  -8.984  4.00  1.00            
ATOM    821  CG1 VAL A 111       3.466   5.198  -8.941  4.00  1.00            
ATOM    822  CG2 VAL A 111       4.648   7.253  -7.908  4.00  1.00            
ATOM    823    C VAL A 111       3.142   6.602 -11.275  4.00  1.00            
ATOM    824    O VAL A 111       1.964   6.908 -11.097  4.00  1.00            
ATOM    825    N THR A 112       3.542   5.851 -12.314  4.00  1.00            
ATOM    826   CA THR A 112       2.580   5.323 -13.229  4.00  1.00            
ATOM    827   CB THR A 112       3.220   4.820 -14.490  4.00  1.00            
ATOM    828  OG1 THR A 112       3.942   5.864 -15.131  4.00  1.00            
ATOM    829  CG2 THR A 112       2.120   4.287 -15.422  4.00  1.00            
ATOM    830    C THR A 112       1.802   4.177 -12.642  4.00  1.00            
ATOM    831    O THR A 112       0.573   4.170 -12.686  4.00  1.00            
ATOM    832    N GLU A 113       2.504   3.184 -12.053  4.00  1.00            
ATOM    833   CA GLU A 113       1.870   1.982 -11.564  4.00  1.00            
ATOM    834   CB GLU A 113       2.569   0.693 -12.023  4.00  1.00            
ATOM    835   CG GLU A 113       1.922  -0.578 -11.468  4.00  1.00            
ATOM    836   CD GLU A 113       2.871  -1.740 -11.725  4.00  1.00            
ATOM    837  OE1 GLU A 113       3.071  -2.090 -12.918  4.00  1.00            
ATOM    838  OE2 GLU A 113       3.414  -2.291 -10.731  4.00  1.00            
ATOM    839    C GLU A 113       1.967   1.986 -10.078  4.00  1.00            
ATOM    840    O GLU A 113       2.950   2.456  -9.508  4.00  1.00            
ATOM    841    N MET A 114       0.926   1.463  -9.395  1.00  1.00            
ATOM    842   CA MET A 114       0.985   1.432  -7.971  1.00  1.00            
ATOM    843   CB MET A 114       0.628   2.799  -7.356  1.00  1.00            
ATOM    844   CG MET A 114       0.926   2.934  -5.866  1.00  1.00            
ATOM    845   SD MET A 114       0.573   4.590  -5.202  1.00  1.00            
ATOM    846   CE MET A 114       1.927   5.411  -6.088  1.00  1.00            
ATOM    847    C MET A 114      -0.017   0.431  -7.484  1.00  1.00            
ATOM    848    O MET A 114      -0.984   0.115  -8.177  1.00  1.00            
ATOM    849    N PRO A 115       0.208  -0.092  -6.314  1.00  1.00            
ATOM    850   CA PRO A 115      -0.696  -1.063  -5.759  1.00  1.00            
ATOM    851   CD PRO A 115       1.574  -0.307  -5.844  1.00  1.00            
ATOM    852   CB PRO A 115       0.127  -1.946  -4.824  1.00  1.00            
ATOM    853   CG PRO A 115       1.414  -1.143  -4.567  1.00  1.00            
ATOM    854    C PRO A 115      -1.897  -0.487  -5.112  1.00  1.00            
ATOM    855    O PRO A 115      -1.833   0.637  -4.620  1.00  1.00            
ATOM    856    N ALA A 116      -2.992  -1.257  -5.117  2.00  1.00            
ATOM    857   CA ALA A 116      -4.128  -0.806  -4.391  2.00  1.00            
ATOM    858   CB ALA A 116      -5.458  -1.124  -5.094  2.00  1.00            
ATOM    859    C ALA A 116      -4.093  -1.596  -3.131  2.00  1.00            
ATOM    860    O ALA A 116      -4.657  -2.686  -3.046  2.00  1.00            
ATOM    861    N LEU A 117      -3.416  -1.037  -2.115  2.00  1.00            
ATOM    862   CA LEU A 117      -3.254  -1.652  -0.834  2.00  1.00            
ATOM    863   CB LEU A 117      -2.200  -2.774  -0.821  2.00  1.00            
ATOM    864   CG LEU A 117      -2.759  -4.043  -1.494  2.00  1.00            
ATOM    865  CD1 LEU A 117      -1.800  -5.228  -1.363  2.00  1.00            
ATOM    866  CD2 LEU A 117      -4.158  -4.382  -0.949  2.00  1.00            
ATOM    867    C LEU A 117      -2.972  -0.532   0.091  2.00  1.00            
ATOM    868    O LEU A 117      -3.692   0.455  -0.023  2.00  1.00            
ATOM    869    N PRO A 118      -2.068  -0.578   1.039  2.00  1.00            
ATOM    870   CA PRO A 118      -1.831   0.668   1.690  2.00  1.00            
ATOM    871   CD PRO A 118      -1.934  -1.688   1.970  2.00  1.00            
ATOM    872   CB PRO A 118      -0.952   0.350   2.895  2.00  1.00            
ATOM    873   CG PRO A 118      -1.435  -1.062   3.290  2.00  1.00            
ATOM    874    C PRO A 118      -1.300   1.619   0.665  2.00  1.00            
ATOM    875    O PRO A 118      -0.119   1.549   0.336  2.00  1.00            
ATOM    876    N PHE A 119      -2.172   2.538   0.204  2.00  1.00            
ATOM    877   CA PHE A 119      -1.985   3.485  -0.854  2.00  1.00            
ATOM    878   CB PHE A 119      -1.580   2.914  -2.231  2.00  1.00            
ATOM    879   CG PHE A 119      -0.110   2.657  -2.281  2.00  1.00            
ATOM    880  CD1 PHE A 119       0.767   3.719  -2.262  2.00  1.00            
ATOM    881  CD2 PHE A 119       0.403   1.379  -2.335  2.00  1.00            
ATOM    882  CE1 PHE A 119       2.126   3.518  -2.305  2.00  1.00            
ATOM    883  CE2 PHE A 119       1.762   1.171  -2.376  2.00  1.00            
ATOM    884   CZ PHE A 119       2.627   2.239  -2.362  2.00  1.00            
ATOM    885    C PHE A 119      -3.322   4.089  -1.040  2.00  1.00            
ATOM    886    O PHE A 119      -3.519   5.288  -0.848  2.00  1.00            
ATOM    887    N MET A 120      -4.282   3.220  -1.408  3.00  1.00            
ATOM    888   CA MET A 120      -5.631   3.639  -1.586  3.00  1.00            
ATOM    889   CB MET A 120      -6.582   2.470  -1.895  3.00  1.00            
ATOM    890   CG MET A 120      -6.782   1.507  -0.724  3.00  1.00            
ATOM    891   SD MET A 120      -7.793   0.051  -1.124  3.00  1.00            
ATOM    892   CE MET A 120      -9.274   0.993  -1.588  3.00  1.00            
ATOM    893    C MET A 120      -5.963   4.208  -0.256  3.00  1.00            
ATOM    894    O MET A 120      -6.663   5.214  -0.157  3.00  1.00            
ATOM    895    N LEU A 121      -5.439   3.582   0.814  3.00  1.00            
ATOM    896   CA LEU A 121      -5.671   4.183   2.086  3.00  1.00            
ATOM    897   CB LEU A 121      -5.575   3.236   3.291  3.00  1.00            
ATOM    898   CG LEU A 121      -5.841   3.981   4.616  3.00  1.00            
ATOM    899  CD1 LEU A 121      -7.251   4.595   4.637  3.00  1.00            
ATOM    900  CD2 LEU A 121      -5.556   3.094   5.837  3.00  1.00            
ATOM    901    C LEU A 121      -4.668   5.247   2.289  3.00  1.00            
ATOM    902    O LEU A 121      -3.707   5.089   3.039  3.00  1.00            
ATOM    903    N ALA A 122      -4.873   6.374   1.598  1.00  1.00            
ATOM    904   CA ALA A 122      -4.032   7.490   1.851  1.00  1.00            
ATOM    905   CB ALA A 122      -2.668   7.409   1.147  1.00  1.00            
ATOM    906    C ALA A 122      -4.753   8.675   1.288  1.00  1.00            
ATOM    907    O ALA A 122      -5.152   8.687   0.126  1.00  1.00            
ATOM    908    N GLU A 123      -4.952   9.694   2.137  1.00  1.00            
ATOM    909   CA GLU A 123      -5.564  10.946   1.811  1.00  1.00            
ATOM    910   CB GLU A 123      -5.913  11.767   3.058  1.00  1.00            
ATOM    911   CG GLU A 123      -7.084  11.194   3.852  1.00  1.00            
ATOM    912   CD GLU A 123      -8.336  11.420   3.019  1.00  1.00            
ATOM    913  OE1 GLU A 123      -8.618  12.601   2.682  1.00  1.00            
ATOM    914  OE2 GLU A 123      -9.022  10.413   2.700  1.00  1.00            
ATOM    915    C GLU A 123      -4.561  11.730   1.029  1.00  1.00            
ATOM    916    O GLU A 123      -4.890  12.682   0.322  1.00  1.00            
ATOM    917    N PHE A 124      -3.297  11.296   1.137  1.00  1.00            
ATOM    918   CA PHE A 124      -2.112  12.016   0.786  1.00  1.00            
ATOM    919   CB PHE A 124      -0.842  11.147   0.886  1.00  1.00            
ATOM    920   CG PHE A 124      -0.599  10.735   2.297  1.00  1.00            
ATOM    921  CD1 PHE A 124       0.025  11.579   3.186  1.00  1.00            
ATOM    922  CD2 PHE A 124      -0.980   9.485   2.728  1.00  1.00            
ATOM    923  CE1 PHE A 124       0.251  11.189   4.485  1.00  1.00            
ATOM    924  CE2 PHE A 124      -0.756   9.090   4.026  1.00  1.00            
ATOM    925   CZ PHE A 124      -0.139   9.942   4.911  1.00  1.00            
ATOM    926    C PHE A 124      -2.023  12.631  -0.575  1.00  1.00            
ATOM    927    O PHE A 124      -1.740  13.822  -0.657  1.00  1.00            
ATOM    928    N ASP A 125      -2.229  11.894  -1.675  1.00  1.00            
ATOM    929   CA ASP A 125      -2.060  12.512  -2.969  1.00  1.00            
ATOM    930   CB ASP A 125      -2.856  13.825  -3.151  1.00  1.00            
ATOM    931   CG ASP A 125      -4.351  13.592  -2.978  1.00  1.00            
ATOM    932  OD1 ASP A 125      -4.758  12.438  -2.684  1.00  1.00            
ATOM    933  OD2 ASP A 125      -5.113  14.585  -3.126  1.00  1.00            
ATOM    934    C ASP A 125      -0.626  12.890  -3.204  1.00  1.00            
ATOM    935    O ASP A 125      -0.359  13.819  -3.964  1.00  1.00            
ATOM    936    N GLY A 126       0.346  12.193  -2.584  4.00  1.00            
ATOM    937   CA GLY A 126       1.705  12.525  -2.914  4.00  1.00            
ATOM    938    C GLY A 126       2.572  12.291  -1.731  4.00  1.00            
ATOM    939    O GLY A 126       2.101  12.210  -0.598  4.00  1.00            
ATOM    940    N VAL A 127       3.888  12.168  -1.989  4.00  1.00            
ATOM    941   CA VAL A 127       4.807  11.990  -0.911  4.00  1.00            
ATOM    942   CB VAL A 127       5.311  10.585  -0.759  4.00  1.00            
ATOM    943  CG1 VAL A 127       6.153  10.223  -1.996  4.00  1.00            
ATOM    944  CG2 VAL A 127       6.088  10.490   0.566  4.00  1.00            
ATOM    945    C VAL A 127       6.009  12.836  -1.201  4.00  1.00            
ATOM    946    O VAL A 127       6.445  12.937  -2.347  4.00  1.00            
ATOM    947    N VAL A 128       6.556  13.490  -0.157  4.00  1.00            
ATOM    948   CA VAL A 128       7.791  14.213  -0.275  4.00  1.00            
ATOM    949   CB VAL A 128       7.756  15.622   0.240  4.00  1.00            
ATOM    950  CG1 VAL A 128       9.197  16.157   0.256  4.00  1.00            
ATOM    951  CG2 VAL A 128       6.821  16.459  -0.649  4.00  1.00            
ATOM    952    C VAL A 128       8.705  13.457   0.624  4.00  1.00            
ATOM    953    O VAL A 128       8.278  12.984   1.678  4.00  1.00            
ATOM    954    N GLY A 129       9.985  13.296   0.248  4.00  1.00            
ATOM    955   CA GLY A 129      10.770  12.490   1.127  4.00  1.00            
ATOM    956    C GLY A 129      11.954  13.262   1.598  4.00  1.00            
ATOM    957    O GLY A 129      12.890  13.519   0.842  4.00  1.00            
ATOM    958    N MET A 130      11.932  13.650   2.888  1.00  1.00            
ATOM    959   CA MET A 130      13.095  14.234   3.476  1.00  1.00            
ATOM    960   CB MET A 130      12.825  15.033   4.753  1.00  1.00            
ATOM    961   CG MET A 130      12.033  16.306   4.474  1.00  1.00            
ATOM    962   SD MET A 130      12.923  17.567   3.518  1.00  1.00            
ATOM    963   CE MET A 130      11.548  18.755   3.540  1.00  1.00            
ATOM    964    C MET A 130      13.915  13.047   3.826  1.00  1.00            
ATOM    965    O MET A 130      13.396  12.034   4.294  1.00  1.00            
ATOM    966    N GLY A 131      15.227  13.134   3.588  1.00  1.00            
ATOM    967   CA GLY A 131      16.084  12.017   3.818  1.00  1.00            
ATOM    968    C GLY A 131      17.429  12.547   3.526  1.00  1.00            
ATOM    969    O GLY A 131      17.796  13.631   3.972  1.00  1.00            
ATOM    970    N PHE A 132      18.218  11.766   2.785  1.00  1.00            
ATOM    971   CA PHE A 132      19.494  12.255   2.396  1.00  1.00            
ATOM    972   CB PHE A 132      20.663  11.769   3.268  1.00  1.00            
ATOM    973   CG PHE A 132      20.652  12.538   4.542  1.00  1.00            
ATOM    974  CD1 PHE A 132      19.796  12.210   5.565  1.00  1.00            
ATOM    975  CD2 PHE A 132      21.519  13.593   4.713  1.00  1.00            
ATOM    976  CE1 PHE A 132      19.799  12.927   6.738  1.00  1.00            
ATOM    977  CE2 PHE A 132      21.529  14.315   5.884  1.00  1.00            
ATOM    978   CZ PHE A 132      20.666  13.983   6.899  1.00  1.00            
ATOM    979    C PHE A 132      19.738  11.735   1.015  1.00  1.00            
ATOM    980    O PHE A 132      18.896  11.038   0.450  1.00  1.00            
ATOM    981    N ILE A 133      20.901  12.079   0.429  2.00  1.00            
ATOM    982   CA ILE A 133      21.216  11.646  -0.903  2.00  1.00            
ATOM    983   CB ILE A 133      22.534  12.195  -1.372  2.00  1.00            
ATOM    984  CG1 ILE A 133      23.685  11.705  -0.474  2.00  1.00            
ATOM    985  CG2 ILE A 133      22.408  13.727  -1.422  2.00  1.00            
ATOM    986  CD1 ILE A 133      25.073  12.016  -1.032  2.00  1.00            
ATOM    987    C ILE A 133      21.280  10.148  -0.910  2.00  1.00            
ATOM    988    O ILE A 133      20.698   9.509  -1.786  2.00  1.00            
ATOM    989    N GLU A 134      21.969   9.530   0.074  2.00  1.00            
ATOM    990   CA GLU A 134      21.961   8.096   0.095  2.00  1.00            
ATOM    991   CB GLU A 134      22.976   7.456   1.058  2.00  1.00            
ATOM    992   CG GLU A 134      22.938   7.951   2.502  2.00  1.00            
ATOM    993   CD GLU A 134      24.232   7.459   3.136  2.00  1.00            
ATOM    994  OE1 GLU A 134      24.526   6.240   3.003  2.00  1.00            
ATOM    995  OE2 GLU A 134      24.954   8.295   3.741  2.00  1.00            
ATOM    996    C GLU A 134      20.543   7.734   0.416  2.00  1.00            
ATOM    997    O GLU A 134      19.799   8.554   0.956  2.00  1.00            
ATOM    998    N GLN A 135      20.111   6.507   0.072  2.00  1.00            
ATOM    999   CA GLN A 135      18.731   6.137   0.234  2.00  1.00            
ATOM   1000   CB GLN A 135      18.228   6.271   1.683  2.00  1.00            
ATOM   1001   CG GLN A 135      18.812   5.215   2.627  2.00  1.00            
ATOM   1002   CD GLN A 135      20.286   5.521   2.852  2.00  1.00            
ATOM   1003  OE1 GLN A 135      20.638   6.555   3.417  2.00  1.00            
ATOM   1004  NE2 GLN A 135      21.176   4.598   2.397  2.00  1.00            
ATOM   1005    C GLN A 135      17.870   6.967  -0.674  2.00  1.00            
ATOM   1006    O GLN A 135      16.749   7.334  -0.323  2.00  1.00            
ATOM   1007    N ALA A 136      18.383   7.269  -1.886  1.00  1.00            
ATOM   1008   CA ALA A 136      17.631   7.958  -2.903  1.00  1.00            
ATOM   1009   CB ALA A 136      18.344   9.205  -3.452  1.00  1.00            
ATOM   1010    C ALA A 136      17.529   6.965  -4.023  1.00  1.00            
ATOM   1011    O ALA A 136      18.423   6.139  -4.200  1.00  1.00            
ATOM   1012    N ILE A 137      16.424   6.994  -4.795  2.00  1.00            
ATOM   1013   CA ILE A 137      16.236   5.977  -5.792  2.00  1.00            
ATOM   1014   CB ILE A 137      14.858   5.989  -6.399  2.00  1.00            
ATOM   1015  CG1 ILE A 137      14.654   4.740  -7.275  2.00  1.00            
ATOM   1016  CG2 ILE A 137      14.642   7.325  -7.130  2.00  1.00            
ATOM   1017  CD1 ILE A 137      13.195   4.505  -7.667  2.00  1.00            
ATOM   1018    C ILE A 137      17.237   6.034  -6.901  2.00  1.00            
ATOM   1019    O ILE A 137      17.881   5.028  -7.194  2.00  1.00            
ATOM   1020    N GLY A 138      17.428   7.204  -7.536  2.00  1.00            
ATOM   1021   CA GLY A 138      18.354   7.236  -8.629  2.00  1.00            
ATOM   1022    C GLY A 138      19.345   8.284  -8.281  2.00  1.00            
ATOM   1023    O GLY A 138      19.773   9.067  -9.127  2.00  1.00            
ATOM   1024    N ARG A 139      19.734   8.302  -6.996  2.00  1.00            
ATOM   1025   CA ARG A 139      20.684   9.251  -6.513  2.00  1.00            
ATOM   1026   CB ARG A 139      22.101   9.025  -7.066  2.00  1.00            
ATOM   1027   CG ARG A 139      22.678   7.671  -6.648  2.00  1.00            
ATOM   1028   CD ARG A 139      22.716   7.474  -5.129  2.00  1.00            
ATOM   1029   NE ARG A 139      23.156   6.074  -4.858  2.00  1.00            
ATOM   1030   CZ ARG A 139      22.852   5.485  -3.665  2.00  1.00            
ATOM   1031  NH1 ARG A 139      22.150   6.180  -2.722  2.00  1.00            
ATOM   1032  NH2 ARG A 139      23.242   4.201  -3.411  2.00  1.00            
ATOM   1033    C ARG A 139      20.213  10.611  -6.902  2.00  1.00            
ATOM   1034    O ARG A 139      21.016  11.492  -7.213  2.00  1.00            
ATOM   1035    N VAL A 140      18.879  10.824  -6.883  1.00  1.00            
ATOM   1036   CA VAL A 140      18.350  12.117  -7.225  1.00  1.00            
ATOM   1037   CB VAL A 140      16.899  12.099  -7.608  1.00  1.00            
ATOM   1038  CG1 VAL A 140      16.452  13.553  -7.846  1.00  1.00            
ATOM   1039  CG2 VAL A 140      16.730  11.186  -8.832  1.00  1.00            
ATOM   1040    C VAL A 140      18.488  12.977  -6.020  1.00  1.00            
ATOM   1041    O VAL A 140      18.382  12.508  -4.886  1.00  1.00            
ATOM   1042    N THR A 141      18.748  14.283  -6.232  1.00  1.00            
ATOM   1043   CA THR A 141      18.914  15.169  -5.119  1.00  1.00            
ATOM   1044   CB THR A 141      19.409  16.527  -5.519  1.00  1.00            
ATOM   1045  OG1 THR A 141      20.661  16.406  -6.187  1.00  1.00            
ATOM   1046  CG2 THR A 141      19.556  17.390  -4.261  1.00  1.00            
ATOM   1047    C THR A 141      17.586  15.323  -4.476  1.00  1.00            
ATOM   1048    O THR A 141      16.554  15.497  -5.118  1.00  1.00            
ATOM   1049    N PRO A 142      17.632  15.229  -3.185  1.00  1.00            
ATOM   1050   CA PRO A 142      16.426  15.367  -2.429  1.00  1.00            
ATOM   1051   CD PRO A 142      18.571  14.321  -2.555  1.00  1.00            
ATOM   1052   CB PRO A 142      16.738  14.806  -1.044  1.00  1.00            
ATOM   1053   CG PRO A 142      17.846  13.773  -1.315  1.00  1.00            
ATOM   1054    C PRO A 142      16.060  16.804  -2.433  1.00  1.00            
ATOM   1055    O PRO A 142      16.904  17.644  -2.753  1.00  1.00            
ATOM   1056    N ILE A 143      14.802  17.095  -2.100  2.00  1.00            
ATOM   1057   CA ILE A 143      14.308  18.433  -2.146  2.00  1.00            
ATOM   1058   CB ILE A 143      12.846  18.499  -1.831  2.00  1.00            
ATOM   1059  CG1 ILE A 143      12.051  17.682  -2.862  2.00  1.00            
ATOM   1060  CG2 ILE A 143      12.428  19.979  -1.764  2.00  1.00            
ATOM   1061  CD1 ILE A 143      10.605  17.410  -2.442  2.00  1.00            
ATOM   1062    C ILE A 143      15.012  19.292  -1.168  2.00  1.00            
ATOM   1063    O ILE A 143      15.412  20.399  -1.509  2.00  1.00            
ATOM   1064    N PHE A 144      15.195  18.808   0.066  2.00  1.00            
ATOM   1065   CA PHE A 144      15.807  19.655   1.041  2.00  1.00            
ATOM   1066   CB PHE A 144      15.908  19.014   2.435  2.00  1.00            
ATOM   1067   CG PHE A 144      16.895  17.899   2.419  2.00  1.00            
ATOM   1068  CD1 PHE A 144      16.499  16.621   2.105  2.00  1.00            
ATOM   1069  CD2 PHE A 144      18.216  18.138   2.724  2.00  1.00            
ATOM   1070  CE1 PHE A 144      17.413  15.595   2.095  2.00  1.00            
ATOM   1071  CE2 PHE A 144      19.132  17.114   2.716  2.00  1.00            
ATOM   1072   CZ PHE A 144      18.730  15.840   2.401  2.00  1.00            
ATOM   1073    C PHE A 144      17.181  19.946   0.534  2.00  1.00            
ATOM   1074    O PHE A 144      17.673  21.063   0.680  2.00  1.00            
ATOM   1075    N ASP A 145      17.833  18.948  -0.097  2.00  1.00            
ATOM   1076   CA ASP A 145      19.142  19.188  -0.635  2.00  1.00            
ATOM   1077   CB ASP A 145      19.730  17.980  -1.379  2.00  1.00            
ATOM   1078   CG ASP A 145      20.240  16.993  -0.338  2.00  1.00            
ATOM   1079  OD1 ASP A 145      21.116  17.397   0.473  2.00  1.00            
ATOM   1080  OD2 ASP A 145      19.755  15.832  -0.333  2.00  1.00            
ATOM   1081    C ASP A 145      18.998  20.325  -1.606  2.00  1.00            
ATOM   1082    O ASP A 145      19.833  21.226  -1.644  2.00  1.00            
ATOM   1083    N ASN A 146      17.910  20.325  -2.401  2.00  1.00            
ATOM   1084   CA ASN A 146      17.682  21.354  -3.380  2.00  1.00            
ATOM   1085   CB ASN A 146      16.440  21.088  -4.250  2.00  1.00            
ATOM   1086   CG ASN A 146      16.712  19.873  -5.125  2.00  1.00            
ATOM   1087  OD1 ASN A 146      15.856  19.004  -5.288  2.00  1.00            
ATOM   1088  ND2 ASN A 146      17.938  19.809  -5.711  2.00  1.00            
ATOM   1089    C ASN A 146      17.459  22.680  -2.720  2.00  1.00            
ATOM   1090    O ASN A 146      18.044  23.688  -3.112  2.00  1.00            
ATOM   1091    N ILE A 147      16.618  22.702  -1.675  2.00  1.00            
ATOM   1092   CA ILE A 147      16.260  23.915  -1.008  2.00  1.00            
ATOM   1093   CB ILE A 147      15.345  23.668   0.156  2.00  1.00            
ATOM   1094  CG1 ILE A 147      14.012  23.075  -0.332  2.00  1.00            
ATOM   1095  CG2 ILE A 147      15.196  24.979   0.946  2.00  1.00            
ATOM   1096  CD1 ILE A 147      13.147  22.505   0.790  2.00  1.00            
ATOM   1097    C ILE A 147      17.508  24.482  -0.468  2.00  1.00            
ATOM   1098    O ILE A 147      17.752  25.686  -0.522  2.00  1.00            
ATOM   1099    N ILE A 148      18.338  23.580   0.061  2.00  1.00            
ATOM   1100   CA ILE A 148      19.540  23.963   0.704  2.00  1.00            
ATOM   1101   CB ILE A 148      20.229  22.813   1.382  2.00  1.00            
ATOM   1102  CG1 ILE A 148      19.332  22.271   2.509  2.00  1.00            
ATOM   1103  CG2 ILE A 148      21.598  23.297   1.886  2.00  1.00            
ATOM   1104  CD1 ILE A 148      19.826  20.961   3.122  2.00  1.00            
ATOM   1105    C ILE A 148      20.483  24.623  -0.234  2.00  1.00            
ATOM   1106    O ILE A 148      21.145  25.596   0.124  2.00  1.00            
ATOM   1107    N SER A 149      20.562  24.128  -1.472  2.00  1.00            
ATOM   1108   CA SER A 149      21.552  24.623  -2.373  2.00  1.00            
ATOM   1109   CB SER A 149      21.462  23.966  -3.763  2.00  1.00            
ATOM   1110   OG SER A 149      21.702  22.570  -3.662  2.00  1.00            
ATOM   1111    C SER A 149      21.418  26.089  -2.566  2.00  1.00            
ATOM   1112    O SER A 149      22.419  26.790  -2.702  2.00  1.00            
ATOM   1113    N GLN A 150      20.182  26.601  -2.573  2.00  1.00            
ATOM   1114   CA GLN A 150      20.009  28.003  -2.782  2.00  1.00            
ATOM   1115   CB GLN A 150      18.523  28.394  -2.752  2.00  1.00            
ATOM   1116   CG GLN A 150      17.736  27.761  -3.905  2.00  1.00            
ATOM   1117   CD GLN A 150      16.247  27.948  -3.656  2.00  1.00            
ATOM   1118  OE1 GLN A 150      15.611  27.142  -2.978  2.00  1.00            
ATOM   1119  NE2 GLN A 150      15.669  29.041  -4.222  2.00  1.00            
ATOM   1120    C GLN A 150      20.727  28.681  -1.662  2.00  1.00            
ATOM   1121    O GLN A 150      21.391  29.696  -1.866  2.00  1.00            
ATOM   1122    N GLY A 151      20.637  28.116  -0.445  3.00  1.00            
ATOM   1123   CA GLY A 151      21.331  28.713   0.655  3.00  1.00            
ATOM   1124    C GLY A 151      20.449  29.786   1.203  3.00  1.00            
ATOM   1125    O GLY A 151      20.870  30.615   2.007  3.00  1.00            
ATOM   1126    N VAL A 152      19.183  29.770   0.758  1.00  1.00            
ATOM   1127   CA VAL A 152      18.180  30.727   1.112  1.00  1.00            
ATOM   1128   CB VAL A 152      16.905  30.531   0.343  1.00  1.00            
ATOM   1129  CG1 VAL A 152      16.316  29.159   0.716  1.00  1.00            
ATOM   1130  CG2 VAL A 152      15.963  31.709   0.648  1.00  1.00            
ATOM   1131    C VAL A 152      17.824  30.644   2.558  1.00  1.00            
ATOM   1132    O VAL A 152      17.526  31.656   3.188  1.00  1.00            
ATOM   1133    N LEU A 153      17.833  29.432   3.129  4.00  1.00            
ATOM   1134   CA LEU A 153      17.320  29.270   4.456  4.00  1.00            
ATOM   1135   CB LEU A 153      16.935  27.819   4.823  4.00  1.00            
ATOM   1136   CG LEU A 153      18.067  26.776   4.731  4.00  1.00            
ATOM   1137  CD1 LEU A 153      17.553  25.379   5.117  4.00  1.00            
ATOM   1138  CD2 LEU A 153      18.728  26.768   3.343  4.00  1.00            
ATOM   1139    C LEU A 153      18.208  29.792   5.533  4.00  1.00            
ATOM   1140    O LEU A 153      19.416  29.958   5.371  4.00  1.00            
ATOM   1141    N LYS A 154      17.559  30.083   6.683  1.00  1.00            
ATOM   1142   CA LYS A 154      18.174  30.646   7.846  1.00  1.00            
ATOM   1143   CB LYS A 154      17.176  30.935   8.975  1.00  1.00            
ATOM   1144   CG LYS A 154      17.847  31.537  10.211  1.00  1.00            
ATOM   1145   CD LYS A 154      16.865  32.084  11.246  1.00  1.00            
ATOM   1146   CE LYS A 154      17.556  32.635  12.493  1.00  1.00            
ATOM   1147   NZ LYS A 154      16.548  33.125  13.459  1.00  1.00            
ATOM   1148    C LYS A 154      19.201  29.741   8.406  1.00  1.00            
ATOM   1149    O LYS A 154      20.357  30.117   8.594  1.00  1.00            
ATOM   1150    N GLU A 155      18.787  28.502   8.663  1.00  1.00            
ATOM   1151   CA GLU A 155      19.646  27.530   9.240  1.00  1.00            
ATOM   1152   CB GLU A 155      19.286  27.223  10.703  1.00  1.00            
ATOM   1153   CG GLU A 155      20.176  26.181  11.380  1.00  1.00            
ATOM   1154   CD GLU A 155      19.586  25.930  12.759  1.00  1.00            
ATOM   1155  OE1 GLU A 155      18.482  26.473  13.032  1.00  1.00            
ATOM   1156  OE2 GLU A 155      20.229  25.195  13.556  1.00  1.00            
ATOM   1157    C GLU A 155      19.322  26.300   8.466  1.00  1.00            
ATOM   1158    O GLU A 155      18.311  26.256   7.768  1.00  1.00            
ATOM   1159    N ASP A 156      20.176  25.270   8.539  1.00  1.00            
ATOM   1160   CA ASP A 156      19.859  24.075   7.820  1.00  1.00            
ATOM   1161   CB ASP A 156      21.131  23.316   7.390  1.00  1.00            
ATOM   1162   CG ASP A 156      20.772  22.081   6.573  1.00  1.00            
ATOM   1163  OD1 ASP A 156      19.948  21.259   7.052  1.00  1.00            
ATOM   1164  OD2 ASP A 156      21.325  21.946   5.448  1.00  1.00            
ATOM   1165    C ASP A 156      19.099  23.209   8.775  1.00  1.00            
ATOM   1166    O ASP A 156      19.694  22.437   9.527  1.00  1.00            
ATOM   1167    N VAL A 157      17.755  23.330   8.791  4.00  1.00            
ATOM   1168   CA VAL A 157      17.011  22.505   9.695  4.00  1.00            
ATOM   1169   CB VAL A 157      16.950  23.061  11.096  4.00  1.00            
ATOM   1170  CG1 VAL A 157      16.180  24.391  11.060  4.00  1.00            
ATOM   1171  CG2 VAL A 157      16.331  22.018  12.047  4.00  1.00            
ATOM   1172    C VAL A 157      15.627  22.375   9.210  4.00  1.00            
ATOM   1173    O VAL A 157      15.131  23.178   8.421  4.00  1.00            
ATOM   1174    N PHE A 158      14.989  21.298   9.676  4.00  1.00            
ATOM   1175   CA PHE A 158      13.633  21.066   9.353  4.00  1.00            
ATOM   1176   CB PHE A 158      13.433  19.834   8.462  4.00  1.00            
ATOM   1177   CG PHE A 158      14.227  20.073   7.230  4.00  1.00            
ATOM   1178  CD1 PHE A 158      15.597  19.952   7.269  4.00  1.00            
ATOM   1179  CD2 PHE A 158      13.614  20.403   6.045  4.00  1.00            
ATOM   1180  CE1 PHE A 158      16.353  20.169   6.145  4.00  1.00            
ATOM   1181  CE2 PHE A 158      14.367  20.620   4.916  4.00  1.00            
ATOM   1182   CZ PHE A 158      15.735  20.505   4.967  4.00  1.00            
ATOM   1183    C PHE A 158      13.011  20.736  10.647  4.00  1.00            
ATOM   1184    O PHE A 158      13.646  20.146  11.518  4.00  1.00            
ATOM   1185    N SER A 159      11.750  21.129  10.829  4.00  1.00            
ATOM   1186   CA SER A 159      11.190  20.763  12.076  4.00  1.00            
ATOM   1187   CB SER A 159      11.101  21.922  13.087  4.00  1.00            
ATOM   1188   OG SER A 159      12.405  22.338  13.466  4.00  1.00            
ATOM   1189    C SER A 159       9.815  20.279  11.826  4.00  1.00            
ATOM   1190    O SER A 159       9.156  20.702  10.878  4.00  1.00            
ATOM   1191    N PHE A 160       9.350  19.356  12.681  4.00  1.00            
ATOM   1192   CA PHE A 160       8.052  18.832  12.430  4.00  1.00            
ATOM   1193   CB PHE A 160       8.105  17.350  12.017  4.00  1.00            
ATOM   1194   CG PHE A 160       6.760  16.913  11.545  4.00  1.00            
ATOM   1195  CD1 PHE A 160       5.781  16.537  12.439  4.00  1.00            
ATOM   1196  CD2 PHE A 160       6.477  16.892  10.198  4.00  1.00            
ATOM   1197  CE1 PHE A 160       4.542  16.136  11.994  4.00  1.00            
ATOM   1198  CE2 PHE A 160       5.240  16.491   9.749  4.00  1.00            
ATOM   1199   CZ PHE A 160       4.272  16.111  10.647  4.00  1.00            
ATOM   1200    C PHE A 160       7.258  18.891  13.699  4.00  1.00            
ATOM   1201    O PHE A 160       7.712  18.431  14.745  4.00  1.00            
ATOM   1202    N TYR A 161       6.048  19.488  13.646  4.00  1.00            
ATOM   1203   CA TYR A 161       5.201  19.461  14.801  4.00  1.00            
ATOM   1204   CB TYR A 161       5.252  20.733  15.673  4.00  1.00            
ATOM   1205   CG TYR A 161       5.290  21.960  14.833  4.00  1.00            
ATOM   1206  CD1 TYR A 161       6.471  22.342  14.238  4.00  1.00            
ATOM   1207  CD2 TYR A 161       4.165  22.724  14.640  4.00  1.00            
ATOM   1208  CE1 TYR A 161       6.539  23.473  13.461  4.00  1.00            
ATOM   1209  CE2 TYR A 161       4.228  23.857  13.867  4.00  1.00            
ATOM   1210   CZ TYR A 161       5.412  24.235  13.277  4.00  1.00            
ATOM   1211   OH TYR A 161       5.475  25.400  12.481  4.00  1.00            
ATOM   1212    C TYR A 161       3.824  19.011  14.416  4.00  1.00            
ATOM   1213    O TYR A 161       3.215  19.535  13.485  4.00  1.00            
ATOM   1214    N TYR A 162       3.320  17.984  15.138  4.00  1.00            
ATOM   1215   CA TYR A 162       2.062  17.342  14.857  4.00  1.00            
ATOM   1216   CB TYR A 162       2.266  15.861  14.493  4.00  1.00            
ATOM   1217   CG TYR A 162       0.947  15.204  14.318  4.00  1.00            
ATOM   1218  CD1 TYR A 162       0.191  15.425  13.190  4.00  1.00            
ATOM   1219  CD2 TYR A 162       0.484  14.344  15.284  4.00  1.00            
ATOM   1220  CE1 TYR A 162      -1.027  14.804  13.038  4.00  1.00            
ATOM   1221  CE2 TYR A 162      -0.730  13.721  15.138  4.00  1.00            
ATOM   1222   CZ TYR A 162      -1.486  13.953  14.016  4.00  1.00            
ATOM   1223   OH TYR A 162      -2.733  13.313  13.869  4.00  1.00            
ATOM   1224    C TYR A 162       1.213  17.431  16.100  4.00  1.00            
ATOM   1225    O TYR A 162       1.716  17.276  17.212  4.00  1.00            
ATOM   1226    N ASN A 163      -0.102  17.702  15.940  1.00  1.00            
ATOM   1227   CA ASN A 163      -1.005  17.803  17.061  1.00  1.00            
ATOM   1228   CB ASN A 163      -1.933  19.031  17.033  1.00  1.00            
ATOM   1229   CG ASN A 163      -1.169  20.248  17.529  1.00  1.00            
ATOM   1230  OD1 ASN A 163      -0.321  20.796  16.829  1.00  1.00            
ATOM   1231  ND2 ASN A 163      -1.490  20.694  18.774  1.00  1.00            
ATOM   1232    C ASN A 163      -1.909  16.601  17.022  1.00  1.00            
ATOM   1233    O ASN A 163      -2.061  15.961  15.984  1.00  1.00            
ATOM   1234    N ARG A 164      -2.533  16.274  18.174  1.00  1.00            
ATOM   1235   CA ARG A 164      -3.349  15.098  18.346  1.00  1.00            
ATOM   1236   CB ARG A 164      -3.915  15.026  19.771  1.00  1.00            
ATOM   1237   CG ARG A 164      -2.825  15.197  20.832  1.00  1.00            
ATOM   1238   CD ARG A 164      -3.327  15.118  22.274  1.00  1.00            
ATOM   1239   NE ARG A 164      -2.232  15.643  23.137  1.00  1.00            
ATOM   1240   CZ ARG A 164      -1.150  14.863  23.423  1.00  1.00            
ATOM   1241  NH1 ARG A 164      -1.064  13.600  22.910  1.00  1.00            
ATOM   1242  NH2 ARG A 164      -0.146  15.353  24.205  1.00  1.00            
ATOM   1243    C ARG A 164      -4.515  15.123  17.406  1.00  1.00            
ATOM   1244    O ARG A 164      -4.740  14.161  16.672  1.00  1.00            
ATOM   1245    N ASP A 165      -5.280  16.231  17.378  1.00  1.00            
ATOM   1246   CA ASP A 165      -6.460  16.258  16.557  1.00  1.00            
ATOM   1247   CB ASP A 165      -7.740  16.213  17.404  1.00  1.00            
ATOM   1248   CG ASP A 165      -7.743  14.902  18.178  1.00  1.00            
ATOM   1249  OD1 ASP A 165      -7.032  13.957  17.745  1.00  1.00            
ATOM   1250  OD2 ASP A 165      -8.451  14.831  19.219  1.00  1.00            
ATOM   1251    C ASP A 165      -6.480  17.630  15.821  1.00  1.00            
ATOM   1252    O ASP A 165      -6.301  17.662  14.605  1.00  1.00            
ATOM   1253    N SER A 171      -6.686  18.797  16.534  1.00  1.00            
ATOM   1254   CA SER A 171      -6.841  20.177  16.014  1.00  1.00            
ATOM   1255   CB SER A 171      -7.430  21.152  17.048  1.00  1.00            
ATOM   1256   OG SER A 171      -7.552  22.451  16.486  1.00  1.00            
ATOM   1257    C SER A 171      -5.516  20.771  15.537  1.00  1.00            
ATOM   1258    O SER A 171      -4.457  20.414  16.050  1.00  1.00            
ATOM   1259    N LEU A 172      -5.564  21.683  14.513  1.00  1.00            
ATOM   1260   CA LEU A 172      -4.471  22.474  13.941  1.00  1.00            
ATOM   1261   CB LEU A 172      -3.644  23.204  15.014  1.00  1.00            
ATOM   1262   CG LEU A 172      -2.487  24.045  14.436  1.00  1.00            
ATOM   1263  CD1 LEU A 172      -2.996  25.178  13.532  1.00  1.00            
ATOM   1264  CD2 LEU A 172      -1.558  24.549  15.550  1.00  1.00            
ATOM   1265    C LEU A 172      -3.554  21.608  13.183  1.00  1.00            
ATOM   1266    O LEU A 172      -2.706  22.114  12.449  1.00  1.00            
ATOM   1267    N GLY A 173      -3.752  20.286  13.279  1.00  1.00            
ATOM   1268   CA GLY A 173      -2.815  19.440  12.624  1.00  1.00            
ATOM   1269    C GLY A 173      -1.504  19.786  13.208  1.00  1.00            
ATOM   1270    O GLY A 173      -1.206  19.472  14.359  1.00  1.00            
ATOM   1271    N GLY A 174      -0.683  20.462  12.397  4.00  1.00            
ATOM   1272   CA GLY A 174       0.557  20.905  12.915  4.00  1.00            
ATOM   1273    C GLY A 174       1.282  21.563  11.798  4.00  1.00            
ATOM   1274    O GLY A 174       0.770  21.651  10.684  4.00  1.00            
ATOM   1275    N GLN A 175       2.507  22.055  12.063  4.00  1.00            
ATOM   1276   CA GLN A 175       3.195  22.667  10.971  4.00  1.00            
ATOM   1277   CB GLN A 175       3.394  24.190  11.070  4.00  1.00            
ATOM   1278   CG GLN A 175       2.107  25.014  10.997  4.00  1.00            
ATOM   1279   CD GLN A 175       2.521  26.478  11.012  4.00  1.00            
ATOM   1280  OE1 GLN A 175       3.709  26.797  10.983  4.00  1.00            
ATOM   1281  NE2 GLN A 175       1.522  27.398  11.050  4.00  1.00            
ATOM   1282    C GLN A 175       4.546  22.078  10.812  4.00  1.00            
ATOM   1283    O GLN A 175       5.121  21.501  11.734  4.00  1.00            
ATOM   1284    N ILE A 176       5.059  22.213   9.578  4.00  1.00            
ATOM   1285   CA ILE A 176       6.369  21.772   9.227  4.00  1.00            
ATOM   1286   CB ILE A 176       6.404  20.973   7.957  4.00  1.00            
ATOM   1287  CG1 ILE A 176       5.532  19.713   8.078  4.00  1.00            
ATOM   1288  CG2 ILE A 176       7.877  20.689   7.616  4.00  1.00            
ATOM   1289  CD1 ILE A 176       5.249  19.046   6.732  4.00  1.00            
ATOM   1290    C ILE A 176       7.105  23.021   8.946  4.00  1.00            
ATOM   1291    O ILE A 176       6.627  23.888   8.216  4.00  1.00            
ATOM   1292    N VAL A 177       8.293  23.163   9.542  4.00  1.00            
ATOM   1293   CA VAL A 177       8.972  24.389   9.314  4.00  1.00            
ATOM   1294   CB VAL A 177       9.260  25.131  10.584  4.00  1.00            
ATOM   1295  CG1 VAL A 177      10.043  24.197  11.518  4.00  1.00            
ATOM   1296  CG2 VAL A 177      10.002  26.433  10.244  4.00  1.00            
ATOM   1297    C VAL A 177      10.276  24.098   8.643  4.00  1.00            
ATOM   1298    O VAL A 177      10.932  23.098   8.932  4.00  1.00            
ATOM   1299    N LEU A 178      10.668  24.976   7.697  4.00  1.00            
ATOM   1300   CA LEU A 178      11.903  24.838   6.981  4.00  1.00            
ATOM   1301   CB LEU A 178      11.713  24.940   5.453  4.00  1.00            
ATOM   1302   CG LEU A 178      12.993  24.799   4.603  4.00  1.00            
ATOM   1303  CD1 LEU A 178      13.903  26.039   4.698  4.00  1.00            
ATOM   1304  CD2 LEU A 178      13.731  23.496   4.933  4.00  1.00            
ATOM   1305    C LEU A 178      12.790  25.955   7.420  4.00  1.00            
ATOM   1306    O LEU A 178      12.368  27.110   7.481  4.00  1.00            
ATOM   1307    N GLY A 179      14.051  25.627   7.757  1.00  1.00            
ATOM   1308   CA GLY A 179      14.999  26.651   8.079  1.00  1.00            
ATOM   1309    C GLY A 179      14.895  27.087   9.506  1.00  1.00            
ATOM   1310    O GLY A 179      15.415  28.146   9.855  1.00  1.00            
ATOM   1311    N GLY A 180      14.224  26.320  10.385  1.00  1.00            
ATOM   1312   CA GLY A 180      14.232  26.797  11.738  1.00  1.00            
ATOM   1313    C GLY A 180      13.236  26.039  12.550  1.00  1.00            
ATOM   1314    O GLY A 180      12.566  25.135  12.056  1.00  1.00            
ATOM   1315    N SER A 181      13.130  26.409  13.843  1.00  1.00            
ATOM   1316   CA SER A 181      12.225  25.768  14.747  1.00  1.00            
ATOM   1317   CB SER A 181      12.913  25.214  16.003  1.00  1.00            
ATOM   1318   OG SER A 181      13.490  26.275  16.749  1.00  1.00            
ATOM   1319    C SER A 181      11.259  26.832  15.217  1.00  1.00            
ATOM   1320    O SER A 181      11.649  27.986  15.384  1.00  1.00            
ATOM   1321    N ASP A 182       9.966  26.480  15.413  1.00  1.00            
ATOM   1322   CA ASP A 182       9.022  27.437  15.916  1.00  1.00            
ATOM   1323   CB ASP A 182       7.699  27.527  15.114  1.00  1.00            
ATOM   1324   CG ASP A 182       6.957  26.206  15.204  1.00  1.00            
ATOM   1325  OD1 ASP A 182       7.624  25.149  15.341  1.00  1.00            
ATOM   1326  OD2 ASP A 182       5.701  26.243  15.129  1.00  1.00            
ATOM   1327    C ASP A 182       8.737  27.073  17.336  1.00  1.00            
ATOM   1328    O ASP A 182       8.201  26.016  17.657  1.00  1.00            
ATOM   1329    N PRO A 183       9.155  27.954  18.189  2.00  1.00            
ATOM   1330   CA PRO A 183       8.982  27.793  19.604  2.00  1.00            
ATOM   1331   CD PRO A 183      10.318  28.769  17.873  2.00  1.00            
ATOM   1332   CB PRO A 183       9.907  28.823  20.259  2.00  1.00            
ATOM   1333   CG PRO A 183      11.014  29.032  19.212  2.00  1.00            
ATOM   1334    C PRO A 183       7.587  27.876  20.113  2.00  1.00            
ATOM   1335    O PRO A 183       7.395  27.540  21.279  2.00  1.00            
ATOM   1336    N GLN A 184       6.615  28.358  19.319  2.00  1.00            
ATOM   1337   CA GLN A 184       5.288  28.431  19.849  2.00  1.00            
ATOM   1338   CB GLN A 184       4.223  28.924  18.850  2.00  1.00            
ATOM   1339   CG GLN A 184       2.816  28.942  19.455  2.00  1.00            
ATOM   1340   CD GLN A 184       2.810  29.886  20.651  2.00  1.00            
ATOM   1341  OE1 GLN A 184       2.727  31.105  20.501  2.00  1.00            
ATOM   1342  NE2 GLN A 184       2.891  29.308  21.879  2.00  1.00            
ATOM   1343    C GLN A 184       4.934  27.017  20.227  2.00  1.00            
ATOM   1344    O GLN A 184       4.405  26.768  21.310  2.00  1.00            
ATOM   1345    N HIS A 185       5.267  26.054  19.341  2.00  1.00            
ATOM   1346   CA HIS A 185       5.012  24.654  19.557  2.00  1.00            
ATOM   1347  ND1 HIS A 185       2.750  23.081  17.561  2.00  1.00            
ATOM   1348   CG HIS A 185       3.807  23.958  17.464  2.00  1.00            
ATOM   1349   CB HIS A 185       5.066  23.823  18.264  2.00  1.00            
ATOM   1350  NE2 HIS A 185       2.154  24.630  16.085  2.00  1.00            
ATOM   1351  CD2 HIS A 185       3.426  24.898  16.559  2.00  1.00            
ATOM   1352  CE1 HIS A 185       1.789  23.529  16.716  2.00  1.00            
ATOM   1353    C HIS A 185       5.891  23.990  20.584  2.00  1.00            
ATOM   1354    O HIS A 185       5.383  23.228  21.407  2.00  1.00            
ATOM   1355    N TYR A 186       7.217  24.247  20.610  4.00  1.00            
ATOM   1356   CA TYR A 186       7.989  23.420  21.505  4.00  1.00            
ATOM   1357   CB TYR A 186       9.234  22.767  20.866  4.00  1.00            
ATOM   1358   CG TYR A 186      10.316  23.780  20.719  4.00  1.00            
ATOM   1359  CD1 TYR A 186      11.210  23.967  21.748  4.00  1.00            
ATOM   1360  CD2 TYR A 186      10.450  24.531  19.574  4.00  1.00            
ATOM   1361  CE1 TYR A 186      12.221  24.891  21.644  4.00  1.00            
ATOM   1362  CE2 TYR A 186      11.460  25.459  19.462  4.00  1.00            
ATOM   1363   CZ TYR A 186      12.346  25.638  20.499  4.00  1.00            
ATOM   1364   OH TYR A 186      13.385  26.587  20.392  4.00  1.00            
ATOM   1365    C TYR A 186       8.430  24.216  22.691  4.00  1.00            
ATOM   1366    O TYR A 186       8.880  25.354  22.570  4.00  1.00            
ATOM   1367    N GLU A 187       8.285  23.612  23.889  4.00  1.00            
ATOM   1368   CA GLU A 187       8.660  24.261  25.109  4.00  1.00            
ATOM   1369   CB GLU A 187       7.677  24.042  26.274  4.00  1.00            
ATOM   1370   CG GLU A 187       6.336  24.764  26.122  4.00  1.00            
ATOM   1371   CD GLU A 187       5.500  24.438  27.352  4.00  1.00            
ATOM   1372  OE1 GLU A 187       5.120  23.246  27.510  4.00  1.00            
ATOM   1373  OE2 GLU A 187       5.238  25.372  28.156  4.00  1.00            
ATOM   1374    C GLU A 187       9.967  23.712  25.558  4.00  1.00            
ATOM   1375    O GLU A 187      10.358  22.606  25.187  4.00  1.00            
ATOM   1376    N GLY A 188      10.689  24.507  26.366  4.00  1.00            
ATOM   1377   CA GLY A 188      11.939  24.059  26.891  4.00  1.00            
ATOM   1378    C GLY A 188      12.943  24.145  25.793  4.00  1.00            
ATOM   1379    O GLY A 188      12.758  24.865  24.812  4.00  1.00            
ATOM   1380    N ASN A 189      14.042  23.387  25.943  4.00  1.00            
ATOM   1381   CA ASN A 189      15.088  23.416  24.972  4.00  1.00            
ATOM   1382   CB ASN A 189      16.463  23.774  25.572  4.00  1.00            
ATOM   1383   CG ASN A 189      17.464  23.950  24.438  4.00  1.00            
ATOM   1384  OD1 ASN A 189      17.242  24.727  23.512  4.00  1.00            
ATOM   1385  ND2 ASN A 189      18.598  23.202  24.513  4.00  1.00            
ATOM   1386    C ASN A 189      15.195  22.044  24.382  4.00  1.00            
ATOM   1387    O ASN A 189      14.670  21.080  24.934  4.00  1.00            
ATOM   1388    N PHE A 190      15.872  21.930  23.221  4.00  1.00            
ATOM   1389   CA PHE A 190      15.986  20.664  22.553  4.00  1.00            
ATOM   1390   CB PHE A 190      15.819  20.782  21.025  4.00  1.00            
ATOM   1391   CG PHE A 190      16.712  21.875  20.539  4.00  1.00            
ATOM   1392  CD1 PHE A 190      18.042  21.656  20.262  4.00  1.00            
ATOM   1393  CD2 PHE A 190      16.199  23.140  20.356  4.00  1.00            
ATOM   1394  CE1 PHE A 190      18.846  22.679  19.814  4.00  1.00            
ATOM   1395  CE2 PHE A 190      16.996  24.167  19.909  4.00  1.00            
ATOM   1396   CZ PHE A 190      18.323  23.938  19.636  4.00  1.00            
ATOM   1397    C PHE A 190      17.310  20.016  22.865  4.00  1.00            
ATOM   1398    O PHE A 190      18.361  20.652  22.793  4.00  1.00            
ATOM   1399    N HIS A 191      17.277  18.720  23.269  4.00  1.00            
ATOM   1400   CA HIS A 191      18.474  17.952  23.510  4.00  1.00            
ATOM   1401  ND1 HIS A 191      20.759  16.721  25.581  4.00  1.00            
ATOM   1402   CG HIS A 191      19.675  16.205  24.907  4.00  1.00            
ATOM   1403   CB HIS A 191      18.395  16.952  24.677  4.00  1.00            
ATOM   1404  NE2 HIS A 191      21.318  14.659  24.964  4.00  1.00            
ATOM   1405  CD2 HIS A 191      20.033  14.945  24.537  4.00  1.00            
ATOM   1406  CE1 HIS A 191      21.714  15.755  25.584  4.00  1.00            
ATOM   1407    C HIS A 191      18.728  17.186  22.246  4.00  1.00            
ATOM   1408    O HIS A 191      17.826  17.045  21.421  4.00  1.00            
ATOM   1409    N TYR A 192      19.962  16.679  22.027  4.00  1.00            
ATOM   1410   CA TYR A 192      20.167  16.059  20.746  4.00  1.00            
ATOM   1411   CB TYR A 192      20.948  16.963  19.775  4.00  1.00            
ATOM   1412   CG TYR A 192      22.323  17.167  20.325  4.00  1.00            
ATOM   1413  CD1 TYR A 192      23.336  16.281  20.033  4.00  1.00            
ATOM   1414  CD2 TYR A 192      22.602  18.242  21.137  4.00  1.00            
ATOM   1415  CE1 TYR A 192      24.601  16.459  20.538  4.00  1.00            
ATOM   1416  CE2 TYR A 192      23.866  18.428  21.647  4.00  1.00            
ATOM   1417   CZ TYR A 192      24.867  17.536  21.347  4.00  1.00            
ATOM   1418   OH TYR A 192      26.166  17.723  21.868  4.00  1.00            
ATOM   1419    C TYR A 192      20.932  14.789  20.842  4.00  1.00            
ATOM   1420    O TYR A 192      21.678  14.539  21.787  4.00  1.00            
ATOM   1421    N ILE A 193      20.723  13.950  19.811  4.00  1.00            
ATOM   1422   CA ILE A 193      21.461  12.746  19.618  4.00  1.00            
ATOM   1423   CB ILE A 193      20.640  11.503  19.722  4.00  1.00            
ATOM   1424  CG1 ILE A 193      20.057  11.415  21.138  4.00  1.00            
ATOM   1425  CG2 ILE A 193      21.533  10.308  19.345  4.00  1.00            
ATOM   1426  CD1 ILE A 193      21.139  11.510  22.211  4.00  1.00            
ATOM   1427    C ILE A 193      21.988  12.850  18.223  4.00  1.00            
ATOM   1428    O ILE A 193      21.317  13.381  17.340  4.00  1.00            
ATOM   1429    N ASN A 194      23.226  12.377  17.988  4.00  1.00            
ATOM   1430   CA ASN A 194      23.792  12.511  16.678  4.00  1.00            
ATOM   1431   CB ASN A 194      25.296  12.809  16.707  4.00  1.00            
ATOM   1432   CG ASN A 194      25.434  14.187  17.340  4.00  1.00            
ATOM   1433  OD1 ASN A 194      24.998  15.193  16.780  4.00  1.00            
ATOM   1434  ND2 ASN A 194      26.028  14.236  18.561  4.00  1.00            
ATOM   1435    C ASN A 194      23.548  11.236  15.935  4.00  1.00            
ATOM   1436    O ASN A 194      23.440  10.162  16.525  4.00  1.00            
ATOM   1437    N LEU A 195      23.444  11.345  14.597  1.00  1.00            
ATOM   1438   CA LEU A 195      23.119  10.232  13.754  1.00  1.00            
ATOM   1439   CB LEU A 195      22.825  10.665  12.310  1.00  1.00            
ATOM   1440   CG LEU A 195      21.693  11.707  12.221  1.00  1.00            
ATOM   1441  CD1 LEU A 195      21.355  12.044  10.761  1.00  1.00            
ATOM   1442  CD2 LEU A 195      20.470  11.279  13.048  1.00  1.00            
ATOM   1443    C LEU A 195      24.263   9.285  13.730  1.00  1.00            
ATOM   1444    O LEU A 195      25.424   9.686  13.673  1.00  1.00            
ATOM   1445    N ILE A 196      23.942   7.981  13.793  1.00  1.00            
ATOM   1446   CA ILE A 196      24.970   6.994  13.722  1.00  1.00            
ATOM   1447   CB ILE A 196      24.468   5.583  13.894  1.00  1.00            
ATOM   1448  CG1 ILE A 196      25.657   4.607  13.936  1.00  1.00            
ATOM   1449  CG2 ILE A 196      23.423   5.272  12.809  1.00  1.00            
ATOM   1450  CD1 ILE A 196      25.281   3.201  14.402  1.00  1.00            
ATOM   1451    C ILE A 196      25.573   7.130  12.367  1.00  1.00            
ATOM   1452    O ILE A 196      26.794   7.112  12.215  1.00  1.00            
ATOM   1453    N LYS A 197      24.721   7.295  11.338  1.00  1.00            
ATOM   1454   CA LYS A 197      25.255   7.430  10.022  1.00  1.00            
ATOM   1455   CB LYS A 197      24.924   6.268   9.064  1.00  1.00            
ATOM   1456   CG LYS A 197      25.829   5.038   9.169  1.00  1.00            
ATOM   1457   CD LYS A 197      25.631   4.179  10.419  1.00  1.00            
ATOM   1458   CE LYS A 197      26.473   2.899  10.390  1.00  1.00            
ATOM   1459   NZ LYS A 197      26.231   2.097  11.609  1.00  1.00            
ATOM   1460    C LYS A 197      24.706   8.643   9.369  1.00  1.00            
ATOM   1461    O LYS A 197      23.569   9.046   9.611  1.00  1.00            
ATOM   1462    N THR A 198      25.547   9.275   8.528  3.00  1.00            
ATOM   1463   CA THR A 198      25.053  10.335   7.712  3.00  1.00            
ATOM   1464   CB THR A 198      26.123  11.152   7.049  3.00  1.00            
ATOM   1465  OG1 THR A 198      26.889  10.337   6.175  3.00  1.00            
ATOM   1466  CG2 THR A 198      27.024  11.765   8.133  3.00  1.00            
ATOM   1467    C THR A 198      24.323   9.594   6.648  3.00  1.00            
ATOM   1468    O THR A 198      24.734   8.501   6.263  3.00  1.00            
ATOM   1469    N GLY A 199      23.205  10.146   6.154  3.00  1.00            
ATOM   1470   CA GLY A 199      22.506   9.437   5.127  3.00  1.00            
ATOM   1471    C GLY A 199      21.150   9.018   5.620  3.00  1.00            
ATOM   1472    O GLY A 199      20.183   9.082   4.862  3.00  1.00            
ATOM   1473    N VAL A 200      21.018   8.589   6.893  1.00  1.00            
ATOM   1474   CA VAL A 200      19.708   8.202   7.342  1.00  1.00            
ATOM   1475   CB VAL A 200      19.555   6.728   7.591  1.00  1.00            
ATOM   1476  CG1 VAL A 200      19.709   5.995   6.248  1.00  1.00            
ATOM   1477  CG2 VAL A 200      20.577   6.300   8.655  1.00  1.00            
ATOM   1478    C VAL A 200      19.414   8.918   8.605  1.00  1.00            
ATOM   1479    O VAL A 200      20.290   9.085   9.453  1.00  1.00            
ATOM   1480    N TRP A 201      18.160   9.388   8.766  1.00  1.00            
ATOM   1481   CA TRP A 201      17.914   9.996  10.028  1.00  1.00            
ATOM   1482   CB TRP A 201      16.637  10.848  10.126  1.00  1.00            
ATOM   1483   CG TRP A 201      16.533  11.521  11.474  1.00  1.00            
ATOM   1484  CD2 TRP A 201      15.416  12.301  11.934  1.00  1.00            
ATOM   1485  CD1 TRP A 201      17.448  11.528  12.486  1.00  1.00            
ATOM   1486  NE1 TRP A 201      16.979  12.268  13.543  1.00  1.00            
ATOM   1487  CE2 TRP A 201      15.728  12.748  13.219  1.00  1.00            
ATOM   1488  CE3 TRP A 201      14.231  12.622  11.337  1.00  1.00            
ATOM   1489  CZ2 TRP A 201      14.857  13.524  13.927  1.00  1.00            
ATOM   1490  CZ3 TRP A 201      13.354  13.403  12.056  1.00  1.00            
ATOM   1491  CH2 TRP A 201      13.661  13.845  13.327  1.00  1.00            
ATOM   1492    C TRP A 201      17.755   8.815  10.944  1.00  1.00            
ATOM   1493    O TRP A 201      16.652   8.300  11.118  1.00  1.00            
ATOM   1494    N GLN A 202      18.876   8.344  11.540  4.00  1.00            
ATOM   1495   CA GLN A 202      18.853   7.166  12.371  4.00  1.00            
ATOM   1496   CB GLN A 202      19.696   6.009  11.805  4.00  1.00            
ATOM   1497   CG GLN A 202      19.502   4.680  12.534  4.00  1.00            
ATOM   1498   CD GLN A 202      18.204   4.066  12.035  4.00  1.00            
ATOM   1499  OE1 GLN A 202      17.147   4.692  12.084  4.00  1.00            
ATOM   1500  NE2 GLN A 202      18.291   2.808  11.530  4.00  1.00            
ATOM   1501    C GLN A 202      19.447   7.531  13.695  4.00  1.00            
ATOM   1502    O GLN A 202      20.342   8.373  13.770  4.00  1.00            
ATOM   1503    N ILE A 203      18.948   6.910  14.783  4.00  1.00            
ATOM   1504   CA ILE A 203      19.462   7.226  16.084  4.00  1.00            
ATOM   1505   CB ILE A 203      18.514   8.034  16.922  4.00  1.00            
ATOM   1506  CG1 ILE A 203      19.227   8.567  18.176  4.00  1.00            
ATOM   1507  CG2 ILE A 203      17.276   7.169  17.213  4.00  1.00            
ATOM   1508  CD1 ILE A 203      18.452   9.662  18.902  4.00  1.00            
ATOM   1509    C ILE A 203      19.753   5.957  16.817  4.00  1.00            
ATOM   1510    O ILE A 203      19.143   4.922  16.563  4.00  1.00            
ATOM   1511    N GLN A 204      20.730   6.003  17.743  4.00  1.00            
ATOM   1512   CA GLN A 204      21.063   4.838  18.512  4.00  1.00            
ATOM   1513   CB GLN A 204      22.526   4.865  18.989  4.00  1.00            
ATOM   1514   CG GLN A 204      23.027   3.561  19.605  4.00  1.00            
ATOM   1515   CD GLN A 204      24.534   3.700  19.774  4.00  1.00            
ATOM   1516  OE1 GLN A 204      25.036   4.757  20.155  4.00  1.00            
ATOM   1517  NE2 GLN A 204      25.282   2.608  19.461  4.00  1.00            
ATOM   1518    C GLN A 204      20.150   4.855  19.693  4.00  1.00            
ATOM   1519    O GLN A 204      20.086   5.844  20.422  4.00  1.00            
ATOM   1520    N MET A 205      19.398   3.757  19.900  4.00  1.00            
ATOM   1521   CA MET A 205      18.458   3.731  20.981  4.00  1.00            
ATOM   1522   CB MET A 205      17.044   3.289  20.555  4.00  1.00            
ATOM   1523   CG MET A 205      15.984   3.460  21.645  4.00  1.00            
ATOM   1524   SD MET A 205      14.265   3.253  21.081  4.00  1.00            
ATOM   1525   CE MET A 205      14.369   1.459  20.821  4.00  1.00            
ATOM   1526    C MET A 205      18.958   2.774  22.006  4.00  1.00            
ATOM   1527    O MET A 205      19.100   1.578  21.752  4.00  1.00            
ATOM   1528    N LYS A 206      19.247   3.309  23.203  1.00  1.00            
ATOM   1529   CA LYS A 206      19.811   2.529  24.257  1.00  1.00            
ATOM   1530   CB LYS A 206      20.284   3.388  25.438  1.00  1.00            
ATOM   1531   CG LYS A 206      21.470   4.286  25.079  1.00  1.00            
ATOM   1532   CD LYS A 206      21.792   5.336  26.142  1.00  1.00            
ATOM   1533   CE LYS A 206      22.992   6.215  25.779  1.00  1.00            
ATOM   1534   NZ LYS A 206      23.234   7.211  26.845  1.00  1.00            
ATOM   1535    C LYS A 206      18.856   1.495  24.786  1.00  1.00            
ATOM   1536    O LYS A 206      19.246   0.341  24.952  1.00  1.00            
ATOM   1537    N GLY A 207      17.582   1.848  25.075  1.00  1.00            
ATOM   1538   CA GLY A 207      16.732   0.807  25.598  1.00  1.00            
ATOM   1539    C GLY A 207      15.364   1.339  25.869  1.00  1.00            
ATOM   1540    O GLY A 207      15.201   2.454  26.365  1.00  1.00            
ATOM   1541    N VAL A 208      14.334   0.523  25.559  4.00  1.00            
ATOM   1542   CA VAL A 208      12.995   0.938  25.843  4.00  1.00            
ATOM   1543   CB VAL A 208      11.943   0.380  24.926  4.00  1.00            
ATOM   1544  CG1 VAL A 208      12.250   0.815  23.481  4.00  1.00            
ATOM   1545  CG2 VAL A 208      11.859  -1.135  25.129  4.00  1.00            
ATOM   1546    C VAL A 208      12.705   0.468  27.227  4.00  1.00            
ATOM   1547    O VAL A 208      13.166  -0.593  27.643  4.00  1.00            
ATOM   1548    N SER A 209      11.950   1.270  28.001  4.00  1.00            
ATOM   1549   CA SER A 209      11.685   0.871  29.344  4.00  1.00            
ATOM   1550   CB SER A 209      12.321   1.808  30.383  4.00  1.00            
ATOM   1551   OG SER A 209      11.749   3.104  30.289  4.00  1.00            
ATOM   1552    C SER A 209      10.207   0.910  29.565  4.00  1.00            
ATOM   1553    O SER A 209       9.523   1.837  29.135  4.00  1.00            
ATOM   1554    N VAL A 210       9.685  -0.136  30.237  4.00  1.00            
ATOM   1555   CA VAL A 210       8.323  -0.184  30.689  4.00  1.00            
ATOM   1556   CB VAL A 210       7.904  -1.576  31.080  4.00  1.00            
ATOM   1557  CG1 VAL A 210       6.469  -1.562  31.629  4.00  1.00            
ATOM   1558  CG2 VAL A 210       8.065  -2.478  29.844  4.00  1.00            
ATOM   1559    C VAL A 210       8.412   0.685  31.897  4.00  1.00            
ATOM   1560    O VAL A 210       9.505   1.162  32.203  4.00  1.00            
ATOM   1561    N GLY A 211       7.289   0.960  32.585  3.00  1.00            
ATOM   1562   CA GLY A 211       7.321   1.878  33.687  3.00  1.00            
ATOM   1563    C GLY A 211       8.394   1.500  34.659  3.00  1.00            
ATOM   1564    O GLY A 211       8.375   0.436  35.276  3.00  1.00            
ATOM   1565    N SER A 212       9.373   2.417  34.790  3.00  1.00            
ATOM   1566   CA SER A 212      10.469   2.316  35.705  3.00  1.00            
ATOM   1567   CB SER A 212      10.054   2.547  37.168  3.00  1.00            
ATOM   1568   OG SER A 212       9.154   1.530  37.584  3.00  1.00            
ATOM   1569    C SER A 212      11.126   0.981  35.614  3.00  1.00            
ATOM   1570    O SER A 212      11.316   0.303  36.623  3.00  1.00            
ATOM   1571    N SER A 213      11.502   0.569  34.394  4.00  1.00            
ATOM   1572   CA SER A 213      12.179  -0.680  34.237  4.00  1.00            
ATOM   1573   CB SER A 213      11.237  -1.870  33.989  4.00  1.00            
ATOM   1574   OG SER A 213      10.589  -1.729  32.735  4.00  1.00            
ATOM   1575    C SER A 213      13.013  -0.529  33.010  4.00  1.00            
ATOM   1576    O SER A 213      13.349   0.583  32.607  4.00  1.00            
ATOM   1577    N THR A 214      13.406  -1.667  32.418  4.00  1.00            
ATOM   1578   CA THR A 214      14.168  -1.695  31.205  4.00  1.00            
ATOM   1579   CB THR A 214      15.552  -2.263  31.423  4.00  1.00            
ATOM   1580  OG1 THR A 214      16.234  -2.402  30.186  4.00  1.00            
ATOM   1581  CG2 THR A 214      15.499  -3.585  32.214  4.00  1.00            
ATOM   1582    C THR A 214      13.369  -2.516  30.223  4.00  1.00            
ATOM   1583    O THR A 214      12.396  -2.031  29.647  4.00  1.00            
ATOM   1584    N LEU A 215      13.763  -3.788  30.017  4.00  1.00            
ATOM   1585   CA LEU A 215      13.046  -4.759  29.237  4.00  1.00            
ATOM   1586   CB LEU A 215      11.530  -4.689  29.481  4.00  1.00            
ATOM   1587   CG LEU A 215      11.146  -4.966  30.949  4.00  1.00            
ATOM   1588  CD1 LEU A 215       9.620  -5.040  31.125  4.00  1.00            
ATOM   1589  CD2 LEU A 215      11.879  -6.201  31.500  4.00  1.00            
ATOM   1590    C LEU A 215      13.279  -4.744  27.760  4.00  1.00            
ATOM   1591    O LEU A 215      12.846  -5.686  27.099  4.00  1.00            
ATOM   1592    N LEU A 216      13.964  -3.762  27.147  4.00  1.00            
ATOM   1593   CA LEU A 216      14.070  -4.053  25.744  4.00  1.00            
ATOM   1594   CB LEU A 216      12.732  -3.933  24.992  4.00  1.00            
ATOM   1595   CG LEU A 216      12.813  -4.258  23.490  4.00  1.00            
ATOM   1596  CD1 LEU A 216      13.246  -5.715  23.261  4.00  1.00            
ATOM   1597  CD2 LEU A 216      11.501  -3.902  22.776  4.00  1.00            
ATOM   1598    C LEU A 216      15.104  -3.209  25.071  4.00  1.00            
ATOM   1599    O LEU A 216      15.517  -2.177  25.599  4.00  1.00            
ATOM   1600    N CYS A 217      15.546  -3.658  23.868  1.00  1.00            
ATOM   1601   CA CYS A 217      16.573  -2.983  23.123  1.00  1.00            
ATOM   1602   CB CYS A 217      16.185  -1.553  22.720  1.00  1.00            
ATOM   1603   SG CYS A 217      14.760  -1.525  21.592  1.00  1.00            
ATOM   1604    C CYS A 217      17.689  -2.908  24.101  1.00  1.00            
ATOM   1605    O CYS A 217      18.423  -1.924  24.166  1.00  1.00            
ATOM   1606    N GLU A 218      17.839  -3.991  24.884  3.00  1.00            
ATOM   1607   CA GLU A 218      18.765  -3.986  25.969  3.00  1.00            
ATOM   1608   CB GLU A 218      18.878  -5.357  26.656  3.00  1.00            
ATOM   1609   CG GLU A 218      19.932  -5.393  27.764  3.00  1.00            
ATOM   1610   CD GLU A 218      20.227  -6.851  28.080  3.00  1.00            
ATOM   1611  OE1 GLU A 218      19.327  -7.704  27.853  3.00  1.00            
ATOM   1612  OE2 GLU A 218      21.364  -7.133  28.546  3.00  1.00            
ATOM   1613    C GLU A 218      20.140  -3.679  25.459  3.00  1.00            
ATOM   1614    O GLU A 218      20.786  -2.746  25.935  3.00  1.00            
ATOM   1615    N ASP A 219      20.624  -4.436  24.456  3.00  1.00            
ATOM   1616   CA ASP A 219      21.963  -4.215  23.984  3.00  1.00            
ATOM   1617   CB ASP A 219      22.398  -5.245  22.927  3.00  1.00            
ATOM   1618   CG ASP A 219      23.905  -5.126  22.746  3.00  1.00            
ATOM   1619  OD1 ASP A 219      24.394  -3.977  22.579  3.00  1.00            
ATOM   1620  OD2 ASP A 219      24.588  -6.185  22.767  3.00  1.00            
ATOM   1621    C ASP A 219      22.019  -2.854  23.360  3.00  1.00            
ATOM   1622    O ASP A 219      22.922  -2.067  23.644  3.00  1.00            
ATOM   1623    N GLY A 220      21.030  -2.537  22.502  1.00  1.00            
ATOM   1624   CA GLY A 220      20.973  -1.257  21.855  1.00  1.00            
ATOM   1625    C GLY A 220      20.486  -1.499  20.468  1.00  1.00            
ATOM   1626    O GLY A 220      20.908  -2.446  19.808  1.00  1.00            
ATOM   1627    N CYS A 221      19.582  -0.630  19.985  4.00  1.00            
ATOM   1628   CA CYS A 221      19.084  -0.819  18.659  4.00  1.00            
ATOM   1629   CB CYS A 221      17.753  -1.586  18.605  4.00  1.00            
ATOM   1630   SG CYS A 221      17.915  -3.281  19.246  4.00  1.00            
ATOM   1631    C CYS A 221      18.851   0.520  18.074  4.00  1.00            
ATOM   1632    O CYS A 221      18.690   1.503  18.792  4.00  1.00            
ATOM   1633    N LEU A 222      18.823   0.595  16.735  4.00  1.00            
ATOM   1634   CA LEU A 222      18.668   1.885  16.154  4.00  1.00            
ATOM   1635   CB LEU A 222      19.351   2.050  14.788  4.00  1.00            
ATOM   1636   CG LEU A 222      20.884   1.978  14.915  4.00  1.00            
ATOM   1637  CD1 LEU A 222      21.586   2.336  13.597  4.00  1.00            
ATOM   1638  CD2 LEU A 222      21.377   2.819  16.106  4.00  1.00            
ATOM   1639    C LEU A 222      17.226   2.265  16.055  4.00  1.00            
ATOM   1640    O LEU A 222      16.336   1.419  16.120  4.00  1.00            
ATOM   1641    N ALA A 223      16.979   3.591  15.962  4.00  1.00            
ATOM   1642   CA ALA A 223      15.659   4.129  15.823  4.00  1.00            
ATOM   1643   CB ALA A 223      15.189   4.910  17.062  4.00  1.00            
ATOM   1644    C ALA A 223      15.667   5.099  14.664  4.00  1.00            
ATOM   1645    O ALA A 223      16.485   6.018  14.633  4.00  1.00            
ATOM   1646    N LEU A 224      14.765   4.914  13.665  4.00  1.00            
ATOM   1647   CA LEU A 224      14.638   5.896  12.613  4.00  1.00            
ATOM   1648   CB LEU A 224      13.849   5.475  11.356  4.00  1.00            
ATOM   1649   CG LEU A 224      14.402   4.273  10.571  4.00  1.00            
ATOM   1650  CD1 LEU A 224      14.087   2.951  11.281  4.00  1.00            
ATOM   1651  CD2 LEU A 224      13.927   4.285   9.110  4.00  1.00            
ATOM   1652    C LEU A 224      13.774   6.917  13.258  4.00  1.00            
ATOM   1653    O LEU A 224      13.012   6.594  14.164  4.00  1.00            
ATOM   1654    N VAL A 225      13.915   8.198  12.897  4.00  1.00            
ATOM   1655   CA VAL A 225      12.896   9.071  13.383  4.00  1.00            
ATOM   1656   CB VAL A 225      13.393  10.414  13.810  4.00  1.00            
ATOM   1657  CG1 VAL A 225      12.178  11.284  14.179  4.00  1.00            
ATOM   1658  CG2 VAL A 225      14.382  10.206  14.967  4.00  1.00            
ATOM   1659    C VAL A 225      12.082   9.247  12.162  4.00  1.00            
ATOM   1660    O VAL A 225      12.394  10.065  11.299  4.00  1.00            
ATOM   1661    N ASP A 226      11.008   8.455  12.057  1.00  1.00            
ATOM   1662   CA ASP A 226      10.288   8.482  10.832  1.00  1.00            
ATOM   1663   CB ASP A 226       9.683   7.122  10.439  1.00  1.00            
ATOM   1664   CG ASP A 226      10.805   6.222   9.939  1.00  1.00            
ATOM   1665  OD1 ASP A 226      11.540   6.659   9.014  1.00  1.00            
ATOM   1666  OD2 ASP A 226      10.931   5.083  10.462  1.00  1.00            
ATOM   1667    C ASP A 226       9.153   9.447  10.939  1.00  1.00            
ATOM   1668    O ASP A 226       8.212   9.233  11.702  1.00  1.00            
ATOM   1669    N THR A 227       9.222  10.562  10.180  3.00  1.00            
ATOM   1670   CA THR A 227       8.122  11.482  10.187  3.00  1.00            
ATOM   1671   CB THR A 227       8.361  12.688   9.334  3.00  1.00            
ATOM   1672  OG1 THR A 227       9.525  13.376   9.771  3.00  1.00            
ATOM   1673  CG2 THR A 227       7.132  13.606   9.449  3.00  1.00            
ATOM   1674    C THR A 227       6.966  10.746   9.603  3.00  1.00            
ATOM   1675    O THR A 227       5.883  10.702  10.185  3.00  1.00            
ATOM   1676    N GLY A 228       7.185  10.125   8.427  3.00  1.00            
ATOM   1677   CA GLY A 228       6.147   9.336   7.841  3.00  1.00            
ATOM   1678    C GLY A 228       6.155   8.064   8.641  3.00  1.00            
ATOM   1679    O GLY A 228       7.215   7.663   9.121  3.00  1.00            
ATOM   1680    N ALA A 229       4.996   7.382   8.808  1.00  1.00            
ATOM   1681   CA ALA A 229       4.990   6.196   9.635  1.00  1.00            
ATOM   1682   CB ALA A 229       5.692   6.373  10.994  1.00  1.00            
ATOM   1683    C ALA A 229       3.581   5.851   9.948  1.00  1.00            
ATOM   1684    O ALA A 229       2.999   4.924   9.389  1.00  1.00            
ATOM   1685    N SER A 230       3.013   6.642  10.873  1.00  1.00            
ATOM   1686   CA SER A 230       1.711   6.446  11.425  1.00  1.00            
ATOM   1687   CB SER A 230       0.675   5.980  10.388  1.00  1.00            
ATOM   1688   OG SER A 230       0.504   6.986   9.399  1.00  1.00            
ATOM   1689    C SER A 230       1.782   5.456  12.527  1.00  1.00            
ATOM   1690    O SER A 230       0.762   5.120  13.128  1.00  1.00            
ATOM   1691    N TYR A 231       2.992   4.968  12.850  1.00  1.00            
ATOM   1692   CA TYR A 231       3.023   4.116  13.993  1.00  1.00            
ATOM   1693   CB TYR A 231       2.495   2.701  13.697  1.00  1.00            
ATOM   1694   CG TYR A 231       3.307   2.106  12.591  1.00  1.00            
ATOM   1695  CD1 TYR A 231       2.984   2.365  11.277  1.00  1.00            
ATOM   1696  CD2 TYR A 231       4.392   1.302  12.861  1.00  1.00            
ATOM   1697  CE1 TYR A 231       3.722   1.823  10.251  1.00  1.00            
ATOM   1698  CE2 TYR A 231       5.133   0.757  11.839  1.00  1.00            
ATOM   1699   CZ TYR A 231       4.798   1.015  10.531  1.00  1.00            
ATOM   1700   OH TYR A 231       5.557   0.454   9.483  1.00  1.00            
ATOM   1701    C TYR A 231       4.429   3.992  14.543  1.00  1.00            
ATOM   1702    O TYR A 231       5.400   4.344  13.875  1.00  1.00            
ATOM   1703    N ILE A 232       4.568   3.495  15.803  4.00  1.00            
ATOM   1704   CA ILE A 232       5.855   3.342  16.448  4.00  1.00            
ATOM   1705   CB ILE A 232       5.754   2.999  17.906  4.00  1.00            
ATOM   1706  CG1 ILE A 232       5.098   4.153  18.680  4.00  1.00            
ATOM   1707  CG2 ILE A 232       7.164   2.654  18.412  4.00  1.00            
ATOM   1708  CD1 ILE A 232       4.691   3.792  20.107  4.00  1.00            
ATOM   1709    C ILE A 232       6.691   2.292  15.801  4.00  1.00            
ATOM   1710    O ILE A 232       7.811   2.563  15.371  4.00  1.00            
ATOM   1711    N SER A 233       6.154   1.066  15.706  4.00  1.00            
ATOM   1712   CA SER A 233       6.846  -0.007  15.064  4.00  1.00            
ATOM   1713   CB SER A 233       7.494   0.398  13.720  4.00  1.00            
ATOM   1714   OG SER A 233       8.048  -0.730  13.059  4.00  1.00            
ATOM   1715    C SER A 233       7.871  -0.605  15.955  4.00  1.00            
ATOM   1716    O SER A 233       8.156  -0.106  17.041  4.00  1.00            
ATOM   1717    N GLY A 234       8.427  -1.738  15.488  4.00  1.00            
ATOM   1718   CA GLY A 234       9.443  -2.474  16.168  4.00  1.00            
ATOM   1719    C GLY A 234       9.500  -3.791  15.464  4.00  1.00            
ATOM   1720    O GLY A 234       8.655  -4.074  14.616  4.00  1.00            
ATOM   1721    N SER A 235      10.491  -4.641  15.796  1.00  1.00            
ATOM   1722   CA SER A 235      10.560  -5.912  15.134  1.00  1.00            
ATOM   1723   CB SER A 235      11.837  -6.716  15.434  1.00  1.00            
ATOM   1724   OG SER A 235      12.963  -6.071  14.858  1.00  1.00            
ATOM   1725    C SER A 235       9.400  -6.701  15.609  1.00  1.00            
ATOM   1726    O SER A 235       8.774  -6.370  16.616  1.00  1.00            
ATOM   1727    N THR A 236       9.066  -7.770  14.870  2.00  1.00            
ATOM   1728   CA THR A 236       7.925  -8.525  15.263  2.00  1.00            
ATOM   1729   CB THR A 236       7.590  -9.656  14.327  2.00  1.00            
ATOM   1730  OG1 THR A 236       6.372 -10.268  14.726  2.00  1.00            
ATOM   1731  CG2 THR A 236       8.731 -10.689  14.310  2.00  1.00            
ATOM   1732    C THR A 236       8.171  -9.088  16.631  2.00  1.00            
ATOM   1733    O THR A 236       7.308  -9.005  17.504  2.00  1.00            
ATOM   1734    N SER A 237       9.373  -9.654  16.855  2.00  1.00            
ATOM   1735   CA SER A 237       9.721 -10.273  18.102  2.00  1.00            
ATOM   1736   CB SER A 237      11.087 -10.977  18.037  2.00  1.00            
ATOM   1737   OG SER A 237      12.111 -10.020  17.811  2.00  1.00            
ATOM   1738    C SER A 237       9.814  -9.255  19.189  2.00  1.00            
ATOM   1739    O SER A 237       9.296  -9.447  20.286  2.00  1.00            
ATOM   1740    N SER A 238      10.477  -8.125  18.914  2.00  1.00            
ATOM   1741   CA SER A 238      10.674  -7.175  19.964  2.00  1.00            
ATOM   1742   CB SER A 238      11.528  -5.975  19.529  2.00  1.00            
ATOM   1743   OG SER A 238      10.845  -5.226  18.535  2.00  1.00            
ATOM   1744    C SER A 238       9.374  -6.640  20.422  2.00  1.00            
ATOM   1745    O SER A 238       9.132  -6.507  21.621  2.00  1.00            
ATOM   1746    N ILE A 239       8.484  -6.336  19.472  2.00  1.00            
ATOM   1747   CA ILE A 239       7.256  -5.749  19.884  2.00  1.00            
ATOM   1748   CB ILE A 239       6.323  -5.380  18.773  2.00  1.00            
ATOM   1749  CG1 ILE A 239       5.151  -4.582  19.371  2.00  1.00            
ATOM   1750  CG2 ILE A 239       5.893  -6.661  18.039  2.00  1.00            
ATOM   1751  CD1 ILE A 239       4.248  -3.910  18.340  2.00  1.00            
ATOM   1752    C ILE A 239       6.532  -6.712  20.750  2.00  1.00            
ATOM   1753    O ILE A 239       5.897  -6.310  21.725  2.00  1.00            
ATOM   1754    N GLU A 240       6.623  -8.015  20.423  2.00  1.00            
ATOM   1755   CA GLU A 240       5.836  -8.964  21.143  2.00  1.00            
ATOM   1756   CB GLU A 240       6.002 -10.434  20.717  2.00  1.00            
ATOM   1757   CG GLU A 240       7.300 -11.086  21.188  2.00  1.00            
ATOM   1758   CD GLU A 240       7.176 -12.584  20.961  2.00  1.00            
ATOM   1759  OE1 GLU A 240       6.099 -13.015  20.471  2.00  1.00            
ATOM   1760  OE2 GLU A 240       8.150 -13.316  21.280  2.00  1.00            
ATOM   1761    C GLU A 240       6.176  -8.893  22.587  2.00  1.00            
ATOM   1762    O GLU A 240       5.296  -8.990  23.441  2.00  1.00            
ATOM   1763    N LYS A 241       7.464  -8.701  22.905  2.00  1.00            
ATOM   1764   CA LYS A 241       7.815  -8.644  24.287  2.00  1.00            
ATOM   1765   CB LYS A 241       9.320  -8.438  24.517  2.00  1.00            
ATOM   1766   CG LYS A 241      10.149  -9.662  24.127  2.00  1.00            
ATOM   1767   CD LYS A 241       9.763 -10.916  24.911  2.00  1.00            
ATOM   1768   CE LYS A 241      10.540 -12.168  24.498  2.00  1.00            
ATOM   1769   NZ LYS A 241      10.092 -13.329  25.300  2.00  1.00            
ATOM   1770    C LYS A 241       7.081  -7.487  24.905  2.00  1.00            
ATOM   1771    O LYS A 241       6.546  -7.606  26.006  2.00  1.00            
ATOM   1772    N LEU A 242       7.017  -6.338  24.204  2.00  1.00            
ATOM   1773   CA LEU A 242       6.350  -5.186  24.748  2.00  1.00            
ATOM   1774   CB LEU A 242       6.515  -3.920  23.894  2.00  1.00            
ATOM   1775   CG LEU A 242       7.961  -3.394  23.914  2.00  1.00            
ATOM   1776  CD1 LEU A 242       8.089  -2.073  23.143  2.00  1.00            
ATOM   1777  CD2 LEU A 242       8.494  -3.300  25.354  2.00  1.00            
ATOM   1778    C LEU A 242       4.910  -5.481  24.906  2.00  1.00            
ATOM   1779    O LEU A 242       4.295  -5.125  25.909  2.00  1.00            
ATOM   1780    N MET A 243       4.329  -6.157  23.912  2.00  1.00            
ATOM   1781   CA MET A 243       2.944  -6.461  24.013  2.00  1.00            
ATOM   1782   CB MET A 243       2.413  -7.191  22.767  2.00  1.00            
ATOM   1783   CG MET A 243       0.923  -7.526  22.835  2.00  1.00            
ATOM   1784   SD MET A 243       0.225  -8.161  21.283  2.00  1.00            
ATOM   1785   CE MET A 243       1.082  -9.762  21.335  2.00  1.00            
ATOM   1786    C MET A 243       2.767  -7.368  25.191  2.00  1.00            
ATOM   1787    O MET A 243       1.792  -7.260  25.928  2.00  1.00            
ATOM   1788    N GLU A 244       3.698  -8.312  25.408  2.00  1.00            
ATOM   1789   CA GLU A 244       3.533  -9.181  26.539  2.00  1.00            
ATOM   1790   CB GLU A 244       4.612 -10.276  26.624  2.00  1.00            
ATOM   1791   CG GLU A 244       4.479 -11.341  25.534  2.00  1.00            
ATOM   1792   CD GLU A 244       3.245 -12.178  25.850  2.00  1.00            
ATOM   1793  OE1 GLU A 244       2.115 -11.711  25.545  2.00  1.00            
ATOM   1794  OE2 GLU A 244       3.418 -13.295  26.411  2.00  1.00            
ATOM   1795    C GLU A 244       3.628  -8.353  27.777  2.00  1.00            
ATOM   1796    O GLU A 244       2.832  -8.514  28.701  2.00  1.00            
ATOM   1797    N ALA A 245       4.599  -7.421  27.821  2.00  1.00            
ATOM   1798   CA ALA A 245       4.769  -6.641  29.009  2.00  1.00            
ATOM   1799   CB ALA A 245       5.950  -5.659  28.910  2.00  1.00            
ATOM   1800    C ALA A 245       3.531  -5.836  29.243  2.00  1.00            
ATOM   1801    O ALA A 245       2.980  -5.849  30.342  2.00  1.00            
ATOM   1802    N LEU A 246       3.038  -5.130  28.205  2.00  1.00            
ATOM   1803   CA LEU A 246       1.820  -4.404  28.404  2.00  1.00            
ATOM   1804   CB LEU A 246       1.784  -3.018  27.743  2.00  1.00            
ATOM   1805   CG LEU A 246       0.558  -2.200  28.181  2.00  1.00            
ATOM   1806  CD1 LEU A 246      -0.758  -2.765  27.621  2.00  1.00            
ATOM   1807  CD2 LEU A 246       0.541  -2.081  29.714  2.00  1.00            
ATOM   1808    C LEU A 246       0.801  -5.258  27.756  2.00  1.00            
ATOM   1809    O LEU A 246       0.585  -5.142  26.550  2.00  1.00            
ATOM   1810    N GLY A 247       0.122  -6.077  28.590  3.00  1.00            
ATOM   1811   CA GLY A 247      -0.747  -7.132  28.156  3.00  1.00            
ATOM   1812    C GLY A 247      -1.622  -6.647  27.059  3.00  1.00            
ATOM   1813    O GLY A 247      -2.577  -5.900  27.272  3.00  1.00            
ATOM   1814    N ALA A 248      -1.283  -7.083  25.834  1.00  1.00            
ATOM   1815   CA ALA A 248      -2.063  -6.735  24.697  1.00  1.00            
ATOM   1816   CB ALA A 248      -1.369  -5.852  23.666  1.00  1.00            
ATOM   1817    C ALA A 248      -2.360  -8.004  23.999  1.00  1.00            
ATOM   1818    O ALA A 248      -1.513  -8.892  23.899  1.00  1.00            
ATOM   1819    N LYS A 249      -3.600  -8.120  23.511  4.00  1.00            
ATOM   1820   CA LYS A 249      -3.959  -9.293  22.798  4.00  1.00            
ATOM   1821   CB LYS A 249      -5.472  -9.555  22.808  4.00  1.00            
ATOM   1822   CG LYS A 249      -5.852 -10.987  22.437  4.00  1.00            
ATOM   1823   CD LYS A 249      -7.279 -11.346  22.852  4.00  1.00            
ATOM   1824   CE LYS A 249      -7.658 -12.804  22.586  4.00  1.00            
ATOM   1825   NZ LYS A 249      -8.960 -13.109  23.216  4.00  1.00            
ATOM   1826    C LYS A 249      -3.508  -9.083  21.394  4.00  1.00            
ATOM   1827    O LYS A 249      -3.562  -7.967  20.882  4.00  1.00            
ATOM   1828    N LYS A 250      -3.033 -10.153  20.730  4.00  1.00            
ATOM   1829   CA LYS A 250      -2.557  -9.949  19.396  4.00  1.00            
ATOM   1830   CB LYS A 250      -1.307 -10.777  19.040  4.00  1.00            
ATOM   1831   CG LYS A 250      -1.532 -12.291  18.968  4.00  1.00            
ATOM   1832   CD LYS A 250      -1.952 -12.927  20.294  4.00  1.00            
ATOM   1833   CE LYS A 250      -2.122 -14.446  20.220  4.00  1.00            
ATOM   1834   NZ LYS A 250      -0.797 -15.099  20.127  4.00  1.00            
ATOM   1835    C LYS A 250      -3.634 -10.333  18.442  4.00  1.00            
ATOM   1836    O LYS A 250      -4.139 -11.453  18.458  4.00  1.00            
ATOM   1837    N ARG A 251      -4.024  -9.362  17.600  1.00  1.00            
ATOM   1838   CA ARG A 251      -4.938  -9.570  16.520  1.00  1.00            
ATOM   1839   CB ARG A 251      -5.689  -8.300  16.094  1.00  1.00            
ATOM   1840   CG ARG A 251      -6.849  -7.923  17.012  1.00  1.00            
ATOM   1841   CD ARG A 251      -8.200  -8.339  16.433  1.00  1.00            
ATOM   1842   NE ARG A 251      -8.348  -7.623  15.135  1.00  1.00            
ATOM   1843   CZ ARG A 251      -8.942  -6.395  15.105  1.00  1.00            
ATOM   1844  NH1 ARG A 251      -9.448  -5.862  16.255  1.00  1.00            
ATOM   1845  NH2 ARG A 251      -9.031  -5.703  13.932  1.00  1.00            
ATOM   1846    C ARG A 251      -4.027  -9.926  15.407  1.00  1.00            
ATOM   1847    O ARG A 251      -2.824 -10.044  15.633  1.00  1.00            
ATOM   1848    N LEU A 252      -4.554 -10.166  14.191  1.00  1.00            
ATOM   1849   CA LEU A 252      -3.602 -10.518  13.186  1.00  1.00            
ATOM   1850   CB LEU A 252      -4.225 -10.787  11.807  1.00  1.00            
ATOM   1851   CG LEU A 252      -5.074 -12.066  11.734  1.00  1.00            
ATOM   1852  CD1 LEU A 252      -5.648 -12.261  10.321  1.00  1.00            
ATOM   1853  CD2 LEU A 252      -4.285 -13.288  12.226  1.00  1.00            
ATOM   1854    C LEU A 252      -2.645  -9.387  12.993  1.00  1.00            
ATOM   1855    O LEU A 252      -1.457  -9.508  13.289  1.00  1.00            
ATOM   1856    N PHE A 253      -3.150  -8.242  12.508  1.00  1.00            
ATOM   1857   CA PHE A 253      -2.306  -7.101  12.334  1.00  1.00            
ATOM   1858   CB PHE A 253      -2.865  -6.089  11.321  1.00  1.00            
ATOM   1859   CG PHE A 253      -2.700  -6.716   9.980  1.00  1.00            
ATOM   1860  CD1 PHE A 253      -3.623  -7.618   9.502  1.00  1.00            
ATOM   1861  CD2 PHE A 253      -1.613  -6.398   9.200  1.00  1.00            
ATOM   1862  CE1 PHE A 253      -3.463  -8.192   8.262  1.00  1.00            
ATOM   1863  CE2 PHE A 253      -1.446  -6.967   7.961  1.00  1.00            
ATOM   1864   CZ PHE A 253      -2.371  -7.867   7.491  1.00  1.00            
ATOM   1865    C PHE A 253      -2.095  -6.408  13.631  1.00  1.00            
ATOM   1866    O PHE A 253      -0.990  -5.972  13.949  1.00  1.00            
ATOM   1867    N ASP A 254      -3.170  -6.307  14.431  1.00  1.00            
ATOM   1868   CA ASP A 254      -3.089  -5.436  15.558  1.00  1.00            
ATOM   1869   CB ASP A 254      -4.374  -4.637  15.832  1.00  1.00            
ATOM   1870   CG ASP A 254      -4.453  -3.494  14.832  1.00  1.00            
ATOM   1871  OD1 ASP A 254      -3.674  -3.512  13.841  1.00  1.00            
ATOM   1872  OD2 ASP A 254      -5.289  -2.580  15.056  1.00  1.00            
ATOM   1873    C ASP A 254      -2.703  -6.050  16.861  1.00  1.00            
ATOM   1874    O ASP A 254      -2.421  -7.240  16.995  1.00  1.00            
ATOM   1875    N TYR A 255      -2.678  -5.130  17.852  4.00  1.00            
ATOM   1876   CA TYR A 255      -2.359  -5.249  19.245  4.00  1.00            
ATOM   1877   CB TYR A 255      -1.055  -4.452  19.475  4.00  1.00            
ATOM   1878   CG TYR A 255      -0.537  -4.170  20.850  4.00  1.00            
ATOM   1879  CD1 TYR A 255      -1.088  -3.177  21.628  4.00  1.00            
ATOM   1880  CD2 TYR A 255       0.542  -4.863  21.347  4.00  1.00            
ATOM   1881  CE1 TYR A 255      -0.592  -2.888  22.879  4.00  1.00            
ATOM   1882  CE2 TYR A 255       1.050  -4.580  22.596  4.00  1.00            
ATOM   1883   CZ TYR A 255       0.482  -3.592  23.363  4.00  1.00            
ATOM   1884   OH TYR A 255       0.997  -3.299  24.642  4.00  1.00            
ATOM   1885    C TYR A 255      -3.556  -4.661  19.956  4.00  1.00            
ATOM   1886    O TYR A 255      -3.960  -3.535  19.682  4.00  1.00            
ATOM   1887    N VAL A 256      -4.190  -5.396  20.893  4.00  1.00            
ATOM   1888   CA VAL A 256      -5.415  -4.864  21.442  4.00  1.00            
ATOM   1889   CB VAL A 256      -6.613  -5.654  20.987  4.00  1.00            
ATOM   1890  CG1 VAL A 256      -7.895  -5.088  21.623  4.00  1.00            
ATOM   1891  CG2 VAL A 256      -6.626  -5.652  19.448  4.00  1.00            
ATOM   1892    C VAL A 256      -5.359  -4.931  22.935  4.00  1.00            
ATOM   1893    O VAL A 256      -4.596  -5.702  23.513  4.00  1.00            
ATOM   1894    N VAL A 257      -6.157  -4.070  23.597  4.00  1.00            
ATOM   1895   CA VAL A 257      -6.251  -4.057  25.027  4.00  1.00            
ATOM   1896   CB VAL A 257      -5.451  -2.960  25.662  4.00  1.00            
ATOM   1897  CG1 VAL A 257      -3.970  -3.163  25.299  4.00  1.00            
ATOM   1898  CG2 VAL A 257      -6.028  -1.610  25.200  4.00  1.00            
ATOM   1899    C VAL A 257      -7.689  -3.755  25.335  4.00  1.00            
ATOM   1900    O VAL A 257      -8.420  -3.279  24.469  4.00  1.00            
ATOM   1901    N LYS A 258      -8.148  -4.058  26.568  4.00  1.00            
ATOM   1902   CA LYS A 258      -9.479  -3.687  26.977  4.00  1.00            
ATOM   1903   CB LYS A 258      -9.812  -4.225  28.386  4.00  1.00            
ATOM   1904   CG LYS A 258     -11.284  -4.172  28.802  4.00  1.00            
ATOM   1905   CD LYS A 258     -11.552  -4.881  30.135  4.00  1.00            
ATOM   1906   CE LYS A 258     -11.063  -6.330  30.186  4.00  1.00            
ATOM   1907   NZ LYS A 258     -11.942  -7.190  29.361  4.00  1.00            
ATOM   1908    C LYS A 258      -9.366  -2.197  27.070  4.00  1.00            
ATOM   1909    O LYS A 258      -8.331  -1.677  27.484  4.00  1.00            
ATOM   1910    N CYS A 259     -10.411  -1.462  26.658  2.00  1.00            
ATOM   1911   CA CYS A 259     -10.326  -0.029  26.618  2.00  1.00            
ATOM   1912   CB CYS A 259     -11.561   0.625  25.979  2.00  1.00            
ATOM   1913   SG CYS A 259     -11.688   0.263  24.204  2.00  1.00            
ATOM   1914    C CYS A 259     -10.170   0.550  27.990  2.00  1.00            
ATOM   1915    O CYS A 259      -9.413   1.501  28.180  2.00  1.00            
ATOM   1916    N ASN A 260     -10.874  -0.007  28.991  2.00  1.00            
ATOM   1917   CA ASN A 260     -10.844   0.550  30.316  2.00  1.00            
ATOM   1918   CB ASN A 260     -11.668  -0.294  31.309  2.00  1.00            
ATOM   1919   CG ASN A 260     -11.717   0.377  32.675  2.00  1.00            
ATOM   1920  OD1 ASN A 260     -10.843   1.160  33.048  2.00  1.00            
ATOM   1921  ND2 ASN A 260     -12.776   0.044  33.463  2.00  1.00            
ATOM   1922    C ASN A 260      -9.427   0.542  30.793  2.00  1.00            
ATOM   1923    O ASN A 260      -8.954   1.511  31.385  2.00  1.00            
ATOM   1924    N GLU A 261      -8.715  -0.566  30.541  2.00  1.00            
ATOM   1925   CA GLU A 261      -7.350  -0.716  30.957  2.00  1.00            
ATOM   1926   CB GLU A 261      -6.787  -2.132  30.738  2.00  1.00            
ATOM   1927   CG GLU A 261      -7.423  -3.160  31.679  2.00  1.00            
ATOM   1928   CD GLU A 261      -6.631  -4.454  31.584  2.00  1.00            
ATOM   1929  OE1 GLU A 261      -6.001  -4.693  30.519  2.00  1.00            
ATOM   1930  OE2 GLU A 261      -6.640  -5.218  32.585  2.00  1.00            
ATOM   1931    C GLU A 261      -6.526   0.264  30.197  2.00  1.00            
ATOM   1932    O GLU A 261      -5.418   0.599  30.614  2.00  1.00            
ATOM   1933    N GLY A 262      -7.066   0.753  29.064  2.00  1.00            
ATOM   1934   CA GLY A 262      -6.351   1.637  28.192  2.00  1.00            
ATOM   1935    C GLY A 262      -5.830   2.780  29.020  2.00  1.00            
ATOM   1936    O GLY A 262      -4.733   3.268  28.767  2.00  1.00            
ATOM   1937    N PRO A 263      -6.554   3.303  29.958  2.00  1.00            
ATOM   1938   CA PRO A 263      -5.943   4.355  30.727  2.00  1.00            
ATOM   1939   CD PRO A 263      -7.966   3.564  29.720  2.00  1.00            
ATOM   1940   CB PRO A 263      -7.094   5.097  31.401  2.00  1.00            
ATOM   1941   CG PRO A 263      -8.260   4.906  30.411  2.00  1.00            
ATOM   1942    C PRO A 263      -4.827   3.961  31.660  2.00  1.00            
ATOM   1943    O PRO A 263      -3.889   4.740  31.824  2.00  1.00            
ATOM   1944    N THR A 264      -4.921   2.772  32.288  2.00  1.00            
ATOM   1945   CA THR A 264      -4.010   2.277  33.291  2.00  1.00            
ATOM   1946   CB THR A 264      -4.570   1.090  34.020  2.00  1.00            
ATOM   1947  OG1 THR A 264      -4.752   0.006  33.121  2.00  1.00            
ATOM   1948  CG2 THR A 264      -5.918   1.490  34.641  2.00  1.00            
ATOM   1949    C THR A 264      -2.705   1.852  32.725  2.00  1.00            
ATOM   1950    O THR A 264      -1.706   1.930  33.438  2.00  1.00            
ATOM   1951    N LEU A 265      -2.675   1.387  31.454  1.00  1.00            
ATOM   1952   CA LEU A 265      -1.462   0.772  31.002  1.00  1.00            
ATOM   1953   CB LEU A 265      -1.466   0.069  29.613  1.00  1.00            
ATOM   1954   CG LEU A 265      -1.391   0.882  28.299  1.00  1.00            
ATOM   1955  CD1 LEU A 265      -2.681   1.646  28.029  1.00  1.00            
ATOM   1956  CD2 LEU A 265      -0.130   1.751  28.191  1.00  1.00            
ATOM   1957    C LEU A 265      -0.302   1.711  31.123  1.00  1.00            
ATOM   1958    O LEU A 265      -0.398   2.928  30.974  1.00  1.00            
ATOM   1959    N PRO A 266       0.792   1.085  31.458  1.00  1.00            
ATOM   1960   CA PRO A 266       2.005   1.786  31.785  1.00  1.00            
ATOM   1961   CD PRO A 266       0.676  -0.160  32.204  1.00  1.00            
ATOM   1962   CB PRO A 266       2.890   0.774  32.508  1.00  1.00            
ATOM   1963   CG PRO A 266       1.884  -0.192  33.153  1.00  1.00            
ATOM   1964    C PRO A 266       2.716   2.487  30.682  1.00  1.00            
ATOM   1965    O PRO A 266       2.449   2.232  29.509  1.00  1.00            
ATOM   1966    N ASP A 267       3.632   3.392  31.082  1.00  1.00            
ATOM   1967   CA ASP A 267       4.385   4.228  30.202  1.00  1.00            
ATOM   1968   CB ASP A 267       5.073   5.395  30.931  1.00  1.00            
ATOM   1969   CG ASP A 267       3.992   6.306  31.491  1.00  1.00            
ATOM   1970  OD1 ASP A 267       2.865   6.307  30.929  1.00  1.00            
ATOM   1971  OD2 ASP A 267       4.276   7.008  32.499  1.00  1.00            
ATOM   1972    C ASP A 267       5.453   3.448  29.515  1.00  1.00            
ATOM   1973    O ASP A 267       5.908   2.416  30.008  1.00  1.00            
ATOM   1974    N ILE A 268       5.852   3.923  28.315  4.00  1.00            
ATOM   1975   CA ILE A 268       6.967   3.325  27.646  4.00  1.00            
ATOM   1976   CB ILE A 268       6.659   2.621  26.354  4.00  1.00            
ATOM   1977  CG1 ILE A 268       7.846   1.718  25.971  4.00  1.00            
ATOM   1978  CG2 ILE A 268       6.291   3.663  25.288  4.00  1.00            
ATOM   1979  CD1 ILE A 268       7.518   0.675  24.904  4.00  1.00            
ATOM   1980    C ILE A 268       7.952   4.416  27.404  4.00  1.00            
ATOM   1981    O ILE A 268       7.605   5.472  26.879  4.00  1.00            
ATOM   1982    N SER A 269       9.216   4.198  27.812  4.00  1.00            
ATOM   1983   CA SER A 269      10.165   5.254  27.653  4.00  1.00            
ATOM   1984   CB SER A 269      10.797   5.711  28.979  4.00  1.00            
ATOM   1985   OG SER A 269      11.727   6.759  28.749  4.00  1.00            
ATOM   1986    C SER A 269      11.275   4.766  26.783  4.00  1.00            
ATOM   1987    O SER A 269      11.778   3.655  26.935  4.00  1.00            
ATOM   1988    N PHE A 270      11.656   5.613  25.818  4.00  1.00            
ATOM   1989   CA PHE A 270      12.645   5.307  24.832  4.00  1.00            
ATOM   1990   CB PHE A 270      12.607   6.253  23.618  4.00  1.00            
ATOM   1991   CG PHE A 270      11.358   5.984  22.854  4.00  1.00            
ATOM   1992  CD1 PHE A 270      11.350   5.040  21.857  4.00  1.00            
ATOM   1993  CD2 PHE A 270      10.199   6.666  23.137  4.00  1.00            
ATOM   1994  CE1 PHE A 270      10.201   4.784  21.150  4.00  1.00            
ATOM   1995  CE2 PHE A 270       9.048   6.412  22.428  4.00  1.00            
ATOM   1996   CZ PHE A 270       9.046   5.469  21.431  4.00  1.00            
ATOM   1997    C PHE A 270      14.081   5.319  25.294  4.00  1.00            
ATOM   1998    O PHE A 270      14.860   4.476  24.853  4.00  1.00            
ATOM   1999    N HIS A 271      14.490   6.244  26.192  4.00  1.00            
ATOM   2000   CA HIS A 271      15.886   6.368  26.566  4.00  1.00            
ATOM   2001  ND1 HIS A 271      18.550   4.160  28.265  4.00  1.00            
ATOM   2002   CG HIS A 271      17.751   5.217  27.883  4.00  1.00            
ATOM   2003   CB HIS A 271      16.462   5.055  27.130  4.00  1.00            
ATOM   2004  NE2 HIS A 271      19.530   6.003  29.027  4.00  1.00            
ATOM   2005  CD2 HIS A 271      18.365   6.335  28.357  4.00  1.00            
ATOM   2006  CE1 HIS A 271      19.598   4.687  28.945  4.00  1.00            
ATOM   2007    C HIS A 271      16.764   6.816  25.433  4.00  1.00            
ATOM   2008    O HIS A 271      17.730   6.140  25.081  4.00  1.00            
ATOM   2009    N LEU A 272      16.443   7.987  24.834  4.00  1.00            
ATOM   2010   CA LEU A 272      17.265   8.558  23.799  4.00  1.00            
ATOM   2011   CB LEU A 272      16.477   9.360  22.749  4.00  1.00            
ATOM   2012   CG LEU A 272      15.520   8.525  21.883  4.00  1.00            
ATOM   2013  CD1 LEU A 272      14.786   9.413  20.864  4.00  1.00            
ATOM   2014  CD2 LEU A 272      16.249   7.349  21.214  4.00  1.00            
ATOM   2015    C LEU A 272      18.207   9.529  24.421  4.00  1.00            
ATOM   2016    O LEU A 272      17.794  10.486  25.076  4.00  1.00            
ATOM   2017    N GLY A 273      19.518   9.308  24.219  3.00  1.00            
ATOM   2018   CA GLY A 273      20.471  10.219  24.771  3.00  1.00            
ATOM   2019    C GLY A 273      20.348  10.094  26.250  3.00  1.00            
ATOM   2020    O GLY A 273      19.875   9.083  26.767  3.00  1.00            
ATOM   2021    N GLY A 274      20.774  11.147  26.969  3.00  1.00            
ATOM   2022   CA GLY A 274      20.693  11.152  28.395  3.00  1.00            
ATOM   2023    C GLY A 274      19.242  11.096  28.761  3.00  1.00            
ATOM   2024    O GLY A 274      18.852  10.432  29.720  3.00  1.00            
ATOM   2025    N LYS A 275      18.409  11.803  27.976  4.00  1.00            
ATOM   2026   CA LYS A 275      17.009  11.957  28.245  4.00  1.00            
ATOM   2027   CB LYS A 275      16.363  13.058  27.382  4.00  1.00            
ATOM   2028   CG LYS A 275      16.462  12.805  25.875  4.00  1.00            
ATOM   2029   CD LYS A 275      15.651  13.788  25.027  4.00  1.00            
ATOM   2030   CE LYS A 275      15.751  13.524  23.523  4.00  1.00            
ATOM   2031   NZ LYS A 275      14.730  12.530  23.119  4.00  1.00            
ATOM   2032    C LYS A 275      16.253  10.698  28.029  4.00  1.00            
ATOM   2033    O LYS A 275      16.621   9.843  27.225  4.00  1.00            
ATOM   2034    N GLU A 276      15.172  10.545  28.811  4.00  1.00            
ATOM   2035   CA GLU A 276      14.288   9.446  28.597  4.00  1.00            
ATOM   2036   CB GLU A 276      13.804   8.742  29.876  4.00  1.00            
ATOM   2037   CG GLU A 276      14.889   7.950  30.605  4.00  1.00            
ATOM   2038   CD GLU A 276      14.222   7.211  31.759  4.00  1.00            
ATOM   2039  OE1 GLU A 276      12.980   7.005  31.691  4.00  1.00            
ATOM   2040  OE2 GLU A 276      14.945   6.842  32.722  4.00  1.00            
ATOM   2041    C GLU A 276      13.084  10.066  27.978  4.00  1.00            
ATOM   2042    O GLU A 276      12.615  11.104  28.442  4.00  1.00            
ATOM   2043    N TYR A 277      12.551   9.468  26.896  4.00  1.00            
ATOM   2044   CA TYR A 277      11.385  10.090  26.350  4.00  1.00            
ATOM   2045   CB TYR A 277      11.348  10.150  24.818  4.00  1.00            
ATOM   2046   CG TYR A 277      10.314  11.170  24.495  4.00  1.00            
ATOM   2047  CD1 TYR A 277      10.624  12.501  24.649  4.00  1.00            
ATOM   2048  CD2 TYR A 277       9.060  10.823  24.045  4.00  1.00            
ATOM   2049  CE1 TYR A 277       9.703  13.480  24.366  4.00  1.00            
ATOM   2050  CE2 TYR A 277       8.133  11.801  23.759  4.00  1.00            
ATOM   2051   CZ TYR A 277       8.452  13.130  23.920  4.00  1.00            
ATOM   2052   OH TYR A 277       7.499  14.128  23.628  4.00  1.00            
ATOM   2053    C TYR A 277      10.265   9.227  26.805  4.00  1.00            
ATOM   2054    O TYR A 277      10.251   8.025  26.547  4.00  1.00            
ATOM   2055    N THR A 278       9.292   9.819  27.520  4.00  1.00            
ATOM   2056   CA THR A 278       8.255   8.993  28.047  4.00  1.00            
ATOM   2057   CB THR A 278       7.942   9.277  29.491  4.00  1.00            
ATOM   2058  OG1 THR A 278       6.978   8.357  29.980  4.00  1.00            
ATOM   2059  CG2 THR A 278       7.424  10.720  29.621  4.00  1.00            
ATOM   2060    C THR A 278       7.016   9.228  27.263  4.00  1.00            
ATOM   2061    O THR A 278       6.597  10.362  27.033  4.00  1.00            
ATOM   2062    N LEU A 279       6.418   8.123  26.794  4.00  1.00            
ATOM   2063   CA LEU A 279       5.173   8.209  26.105  4.00  1.00            
ATOM   2064   CB LEU A 279       5.122   7.343  24.834  4.00  1.00            
ATOM   2065   CG LEU A 279       6.161   7.733  23.765  4.00  1.00            
ATOM   2066  CD1 LEU A 279       6.051   6.834  22.519  4.00  1.00            
ATOM   2067  CD2 LEU A 279       6.080   9.232  23.428  4.00  1.00            
ATOM   2068    C LEU A 279       4.199   7.612  27.074  4.00  1.00            
ATOM   2069    O LEU A 279       4.398   6.490  27.538  4.00  1.00            
ATOM   2070    N THR A 280       3.125   8.345  27.421  1.00  1.00            
ATOM   2071   CA THR A 280       2.193   7.845  28.396  1.00  1.00            
ATOM   2072   CB THR A 280       1.526   8.961  29.166  1.00  1.00            
ATOM   2073  OG1 THR A 280       2.527   9.795  29.733  1.00  1.00            
ATOM   2074  CG2 THR A 280       0.672   8.387  30.312  1.00  1.00            
ATOM   2075    C THR A 280       1.165   7.032  27.655  1.00  1.00            
ATOM   2076    O THR A 280       1.198   6.948  26.429  1.00  1.00            
ATOM   2077    N SER A 281       0.235   6.386  28.393  2.00  1.00            
ATOM   2078   CA SER A 281      -0.790   5.560  27.821  2.00  1.00            
ATOM   2079   CB SER A 281      -1.716   4.934  28.878  2.00  1.00            
ATOM   2080   OG SER A 281      -2.464   5.948  29.532  2.00  1.00            
ATOM   2081    C SER A 281      -1.643   6.419  26.949  2.00  1.00            
ATOM   2082    O SER A 281      -2.127   5.978  25.907  2.00  1.00            
ATOM   2083    N ALA A 282      -1.827   7.689  27.346  2.00  1.00            
ATOM   2084   CA ALA A 282      -2.654   8.575  26.586  2.00  1.00            
ATOM   2085   CB ALA A 282      -2.697   9.996  27.172  2.00  1.00            
ATOM   2086    C ALA A 282      -2.050   8.663  25.233  2.00  1.00            
ATOM   2087    O ALA A 282      -2.749   8.678  24.221  2.00  1.00            
ATOM   2088    N ASP A 283      -0.711   8.699  25.192  2.00  1.00            
ATOM   2089   CA ASP A 283      -0.038   8.878  23.950  2.00  1.00            
ATOM   2090   CB ASP A 283       1.487   8.952  24.122  2.00  1.00            
ATOM   2091   CG ASP A 283       2.110   9.415  22.811  2.00  1.00            
ATOM   2092  OD1 ASP A 283       1.372   9.518  21.795  2.00  1.00            
ATOM   2093  OD2 ASP A 283       3.344   9.672  22.812  2.00  1.00            
ATOM   2094    C ASP A 283      -0.337   7.742  23.002  2.00  1.00            
ATOM   2095    O ASP A 283      -0.722   7.997  21.862  2.00  1.00            
ATOM   2096    N TYR A 284      -0.197   6.457  23.414  2.00  1.00            
ATOM   2097   CA TYR A 284      -0.397   5.448  22.402  2.00  1.00            
ATOM   2098   CB TYR A 284       0.896   4.648  22.100  2.00  1.00            
ATOM   2099   CG TYR A 284       1.391   3.967  23.336  2.00  1.00            
ATOM   2100  CD1 TYR A 284       1.955   4.698  24.357  2.00  1.00            
ATOM   2101  CD2 TYR A 284       1.278   2.602  23.489  2.00  1.00            
ATOM   2102  CE1 TYR A 284       2.405   4.077  25.501  2.00  1.00            
ATOM   2103  CE2 TYR A 284       1.723   1.975  24.627  2.00  1.00            
ATOM   2104   CZ TYR A 284       2.291   2.713  25.637  2.00  1.00            
ATOM   2105   OH TYR A 284       2.748   2.072  26.808  2.00  1.00            
ATOM   2106    C TYR A 284      -1.531   4.499  22.731  2.00  1.00            
ATOM   2107    O TYR A 284      -1.309   3.447  23.324  2.00  1.00            
ATOM   2108    N VAL A 285      -2.782   4.850  22.336  4.00  1.00            
ATOM   2109   CA VAL A 285      -3.982   4.033  22.425  4.00  1.00            
ATOM   2110   CB VAL A 285      -4.546   3.832  23.814  4.00  1.00            
ATOM   2111  CG1 VAL A 285      -3.629   2.941  24.664  4.00  1.00            
ATOM   2112  CG2 VAL A 285      -4.792   5.217  24.437  4.00  1.00            
ATOM   2113    C VAL A 285      -5.038   4.846  21.716  4.00  1.00            
ATOM   2114    O VAL A 285      -5.077   6.069  21.850  4.00  1.00            
ATOM   2115    N PHE A 286      -5.902   4.205  20.904  1.00  1.00            
ATOM   2116   CA PHE A 286      -6.950   4.934  20.237  1.00  1.00            
ATOM   2117   CB PHE A 286      -7.507   4.198  19.010  1.00  1.00            
ATOM   2118   CG PHE A 286      -6.443   4.329  17.972  1.00  1.00            
ATOM   2119  CD1 PHE A 286      -5.309   3.550  18.024  1.00  1.00            
ATOM   2120  CD2 PHE A 286      -6.575   5.241  16.949  1.00  1.00            
ATOM   2121  CE1 PHE A 286      -4.326   3.674  17.069  1.00  1.00            
ATOM   2122  CE2 PHE A 286      -5.595   5.369  15.993  1.00  1.00            
ATOM   2123   CZ PHE A 286      -4.469   4.585  16.050  1.00  1.00            
ATOM   2124    C PHE A 286      -8.069   5.308  21.160  1.00  1.00            
ATOM   2125    O PHE A 286      -8.536   6.445  21.134  1.00  1.00            
ATOM   2126    N GLN A 287      -8.510   4.375  22.030  1.00  1.00            
ATOM   2127   CA GLN A 287      -9.607   4.670  22.913  1.00  1.00            
ATOM   2128   CB GLN A 287      -9.209   5.709  23.977  1.00  1.00            
ATOM   2129   CG GLN A 287     -10.285   6.032  25.012  1.00  1.00            
ATOM   2130   CD GLN A 287      -9.619   6.915  26.062  1.00  1.00            
ATOM   2131  OE1 GLN A 287      -8.480   6.667  26.458  1.00  1.00            
ATOM   2132  NE2 GLN A 287     -10.337   7.975  26.522  1.00  1.00            
ATOM   2133    C GLN A 287     -10.759   5.175  22.121  1.00  1.00            
ATOM   2134    O GLN A 287     -11.244   6.285  22.338  1.00  1.00            
ATOM   2135    N GLU A 288     -11.224   4.352  21.165  1.00  1.00            
ATOM   2136   CA GLU A 288     -12.367   4.737  20.403  1.00  1.00            
ATOM   2137   CB GLU A 288     -12.858   3.633  19.450  1.00  1.00            
ATOM   2138   CG GLU A 288     -11.896   3.289  18.312  1.00  1.00            
ATOM   2139   CD GLU A 288     -12.541   2.176  17.501  1.00  1.00            
ATOM   2140  OE1 GLU A 288     -12.979   1.170  18.120  1.00  1.00            
ATOM   2141  OE2 GLU A 288     -12.610   2.315  16.250  1.00  1.00            
ATOM   2142    C GLU A 288     -13.440   4.919  21.424  1.00  1.00            
ATOM   2143    O GLU A 288     -14.213   5.874  21.360  1.00  1.00            
ATOM   2144    N SER A 289     -13.503   4.000  22.411  1.00  1.00            
ATOM   2145   CA SER A 289     -14.505   4.139  23.426  1.00  1.00            
ATOM   2146   CB SER A 289     -15.826   3.422  23.082  1.00  1.00            
ATOM   2147   OG SER A 289     -16.793   3.641  24.100  1.00  1.00            
ATOM   2148    C SER A 289     -13.983   3.565  24.703  1.00  1.00            
ATOM   2149    O SER A 289     -12.903   2.978  24.742  1.00  1.00            
ATOM   2150    N TYR A 290     -14.749   3.758  25.795  1.00  1.00            
ATOM   2151   CA TYR A 290     -14.342   3.296  27.087  1.00  1.00            
ATOM   2152   CB TYR A 290     -14.421   4.442  28.115  1.00  1.00            
ATOM   2153   CG TYR A 290     -13.986   4.017  29.476  1.00  1.00            
ATOM   2154  CD1 TYR A 290     -12.649   3.998  29.805  1.00  1.00            
ATOM   2155  CD2 TYR A 290     -14.911   3.663  30.432  1.00  1.00            
ATOM   2156  CE1 TYR A 290     -12.237   3.623  31.062  1.00  1.00            
ATOM   2157  CE2 TYR A 290     -14.504   3.287  31.691  1.00  1.00            
ATOM   2158   CZ TYR A 290     -13.166   3.266  32.008  1.00  1.00            
ATOM   2159   OH TYR A 290     -12.750   2.885  33.300  1.00  1.00            
ATOM   2160    C TYR A 290     -15.310   2.236  27.510  1.00  1.00            
ATOM   2161    O TYR A 290     -16.432   2.540  27.914  1.00  1.00            
ATOM   2162    N SER A 291     -14.901   0.954  27.417  1.00  1.00            
ATOM   2163   CA SER A 291     -15.754  -0.107  27.872  1.00  1.00            
ATOM   2164   CB SER A 291     -16.905  -0.444  26.912  1.00  1.00            
ATOM   2165   OG SER A 291     -16.389  -0.972  25.702  1.00  1.00            
ATOM   2166    C SER A 291     -14.906  -1.330  28.023  1.00  1.00            
ATOM   2167    O SER A 291     -13.895  -1.487  27.339  1.00  1.00            
ATOM   2168    N SER A 292     -15.296  -2.222  28.957  3.00  1.00            
ATOM   2169   CA SER A 292     -14.554  -3.428  29.188  3.00  1.00            
ATOM   2170   CB SER A 292     -15.047  -4.218  30.411  3.00  1.00            
ATOM   2171   OG SER A 292     -14.820  -3.475  31.599  3.00  1.00            
ATOM   2172    C SER A 292     -14.674  -4.322  27.997  3.00  1.00            
ATOM   2173    O SER A 292     -13.685  -4.857  27.498  3.00  1.00            
ATOM   2174    N LYS A 293     -15.911  -4.483  27.501  3.00  1.00            
ATOM   2175   CA LYS A 293     -16.211  -5.357  26.404  3.00  1.00            
ATOM   2176   CB LYS A 293     -17.726  -5.359  26.106  3.00  1.00            
ATOM   2177   CG LYS A 293     -18.187  -6.254  24.953  3.00  1.00            
ATOM   2178   CD LYS A 293     -17.773  -5.759  23.567  3.00  1.00            
ATOM   2179   CE LYS A 293     -18.361  -6.580  22.421  3.00  1.00            
ATOM   2180   NZ LYS A 293     -18.126  -5.891  21.134  3.00  1.00            
ATOM   2181    C LYS A 293     -15.475  -4.883  25.192  3.00  1.00            
ATOM   2182    O LYS A 293     -14.912  -5.691  24.455  3.00  1.00            
ATOM   2183    N LYS A 294     -15.426  -3.555  24.958  1.00  1.00            
ATOM   2184   CA LYS A 294     -14.806  -3.112  23.743  1.00  1.00            
ATOM   2185   CB LYS A 294     -15.029  -1.641  23.371  1.00  1.00            
ATOM   2186   CG LYS A 294     -14.440  -1.320  21.998  1.00  1.00            
ATOM   2187   CD LYS A 294     -15.097  -2.114  20.866  1.00  1.00            
ATOM   2188   CE LYS A 294     -14.385  -1.977  19.517  1.00  1.00            
ATOM   2189   NZ LYS A 294     -14.931  -2.963  18.560  1.00  1.00            
ATOM   2190    C LYS A 294     -13.351  -3.356  23.779  1.00  1.00            
ATOM   2191    O LYS A 294     -12.708  -3.323  24.825  1.00  1.00            
ATOM   2192    N LEU A 295     -12.812  -3.635  22.582  4.00  1.00            
ATOM   2193   CA LEU A 295     -11.419  -3.877  22.441  4.00  1.00            
ATOM   2194   CB LEU A 295     -11.096  -4.998  21.442  4.00  1.00            
ATOM   2195   CG LEU A 295     -11.667  -6.365  21.859  4.00  1.00            
ATOM   2196  CD1 LEU A 295     -13.205  -6.347  21.873  4.00  1.00            
ATOM   2197  CD2 LEU A 295     -11.092  -7.500  20.998  4.00  1.00            
ATOM   2198    C LEU A 295     -10.835  -2.616  21.897  4.00  1.00            
ATOM   2199    O LEU A 295     -11.423  -1.962  21.036  4.00  1.00            
ATOM   2200    N CYS A 296      -9.650  -2.241  22.403  4.00  1.00            
ATOM   2201   CA CYS A 296      -9.042  -1.012  22.005  4.00  1.00            
ATOM   2202   CB CYS A 296      -8.411  -0.272  23.202  4.00  1.00            
ATOM   2203   SG CYS A 296      -7.620   1.311  22.777  4.00  1.00            
ATOM   2204    C CYS A 296      -7.966  -1.325  21.030  4.00  1.00            
ATOM   2205    O CYS A 296      -7.544  -2.470  20.887  4.00  1.00            
ATOM   2206    N THR A 297      -7.517  -0.286  20.307  4.00  1.00            
ATOM   2207   CA THR A 297      -6.461  -0.463  19.368  4.00  1.00            
ATOM   2208   CB THR A 297      -6.794   0.050  17.999  4.00  1.00            
ATOM   2209  OG1 THR A 297      -7.112   1.432  18.050  4.00  1.00            
ATOM   2210  CG2 THR A 297      -7.995  -0.750  17.464  4.00  1.00            
ATOM   2211    C THR A 297      -5.269   0.275  19.905  4.00  1.00            
ATOM   2212    O THR A 297      -5.379   1.082  20.826  4.00  1.00            
ATOM   2213    N LEU A 298      -4.090  -0.021  19.328  4.00  1.00            
ATOM   2214   CA LEU A 298      -2.806   0.416  19.811  4.00  1.00            
ATOM   2215   CB LEU A 298      -1.939  -0.808  20.110  4.00  1.00            
ATOM   2216   CG LEU A 298      -1.527  -1.645  18.858  4.00  1.00            
ATOM   2217  CD1 LEU A 298      -2.669  -1.954  17.878  4.00  1.00            
ATOM   2218  CD2 LEU A 298      -0.277  -1.153  18.140  4.00  1.00            
ATOM   2219    C LEU A 298      -2.053   1.108  18.711  4.00  1.00            
ATOM   2220    O LEU A 298      -2.257   0.836  17.529  4.00  1.00            
ATOM   2221    N ALA A 299      -1.170   2.048  19.104  1.00  1.00            
ATOM   2222   CA ALA A 299      -0.245   2.769  18.266  1.00  1.00            
ATOM   2223   CB ALA A 299       0.334   4.014  18.960  1.00  1.00            
ATOM   2224    C ALA A 299       0.937   1.936  17.795  1.00  1.00            
ATOM   2225    O ALA A 299       1.407   2.126  16.675  1.00  1.00            
ATOM   2226    N ILE A 300       1.458   0.992  18.620  4.00  1.00            
ATOM   2227   CA ILE A 300       2.753   0.386  18.376  4.00  1.00            
ATOM   2228   CB ILE A 300       3.183  -0.542  19.482  4.00  1.00            
ATOM   2229  CG1 ILE A 300       4.676  -0.885  19.339  4.00  1.00            
ATOM   2230  CG2 ILE A 300       2.258  -1.769  19.506  4.00  1.00            
ATOM   2231  CD1 ILE A 300       5.273  -1.551  20.579  4.00  1.00            
ATOM   2232    C ILE A 300       2.940  -0.329  17.059  4.00  1.00            
ATOM   2233    O ILE A 300       3.799   0.083  16.284  4.00  1.00            
ATOM   2234    N HIS A 301       2.151  -1.364  16.713  4.00  1.00            
ATOM   2235   CA HIS A 301       2.384  -2.023  15.447  4.00  1.00            
ATOM   2236  ND1 HIS A 301       0.384   0.415  14.918  4.00  1.00            
ATOM   2237   CG HIS A 301       1.001  -0.417  14.012  4.00  1.00            
ATOM   2238   CB HIS A 301       2.332  -1.069  14.241  4.00  1.00            
ATOM   2239  NE2 HIS A 301      -0.950   0.312  13.143  4.00  1.00            
ATOM   2240  CD2 HIS A 301       0.172  -0.469  12.933  4.00  1.00            
ATOM   2241  CE1 HIS A 301      -0.779   0.822  14.349  4.00  1.00            
ATOM   2242    C HIS A 301       3.727  -2.652  15.406  4.00  1.00            
ATOM   2243    O HIS A 301       4.637  -2.304  16.154  4.00  1.00            
ATOM   2244    N ALA A 302       3.861  -3.631  14.495  4.00  1.00            
ATOM   2245   CA ALA A 302       5.122  -4.266  14.321  4.00  1.00            
ATOM   2246   CB ALA A 302       5.112  -5.763  14.678  4.00  1.00            
ATOM   2247    C ALA A 302       5.463  -4.168  12.877  4.00  1.00            
ATOM   2248    O ALA A 302       4.615  -4.361  12.008  4.00  1.00            
ATOM   2249    N MET A 303       6.730  -3.831  12.593  1.00  1.00            
ATOM   2250   CA MET A 303       7.189  -3.755  11.246  1.00  1.00            
ATOM   2251   CB MET A 303       7.354  -2.317  10.733  1.00  1.00            
ATOM   2252   CG MET A 303       8.082  -2.235   9.390  1.00  1.00            
ATOM   2253   SD MET A 303       7.155  -2.875   7.965  1.00  1.00            
ATOM   2254   CE MET A 303       8.514  -2.628   6.787  1.00  1.00            
ATOM   2255    C MET A 303       8.550  -4.374  11.238  1.00  1.00            
ATOM   2256    O MET A 303       9.334  -4.188  12.167  1.00  1.00            
ATOM   2257    N ASP A 304       8.855  -5.157  10.189  1.00  1.00            
ATOM   2258   CA ASP A 304      10.154  -5.760  10.087  1.00  1.00            
ATOM   2259   CB ASP A 304      10.065  -7.239   9.663  1.00  1.00            
ATOM   2260   CG ASP A 304      11.465  -7.832   9.644  1.00  1.00            
ATOM   2261  OD1 ASP A 304      12.403  -7.180  10.173  1.00  1.00            
ATOM   2262  OD2 ASP A 304      11.610  -8.955   9.090  1.00  1.00            
ATOM   2263    C ASP A 304      10.836  -5.026   9.002  1.00  1.00            
ATOM   2264    O ASP A 304      10.799  -5.430   7.842  1.00  1.00            
ATOM   2265    N ILE A 305      11.467  -3.910   9.370  1.00  1.00            
ATOM   2266   CA ILE A 305      12.167  -3.165   8.375  1.00  1.00            
ATOM   2267   CB ILE A 305      12.693  -1.858   8.885  1.00  1.00            
ATOM   2268  CG1 ILE A 305      13.210  -0.989   7.728  1.00  1.00            
ATOM   2269  CG2 ILE A 305      13.739  -2.148   9.974  1.00  1.00            
ATOM   2270  CD1 ILE A 305      13.505   0.446   8.138  1.00  1.00            
ATOM   2271    C ILE A 305      13.312  -4.032   7.998  1.00  1.00            
ATOM   2272    O ILE A 305      13.988  -4.641   8.828  1.00  1.00            
ATOM   2273    N PRO A 306      13.493  -4.109   6.723  1.00  1.00            
ATOM   2274   CA PRO A 306      14.531  -4.887   6.118  1.00  1.00            
ATOM   2275   CD PRO A 306      12.615  -3.471   5.760  1.00  1.00            
ATOM   2276   CB PRO A 306      14.200  -4.894   4.624  1.00  1.00            
ATOM   2277   CG PRO A 306      13.344  -3.638   4.418  1.00  1.00            
ATOM   2278    C PRO A 306      15.866  -4.274   6.387  1.00  1.00            
ATOM   2279    O PRO A 306      15.961  -3.160   6.904  1.00  1.00            
ATOM   2280    N PRO A 307      16.869  -5.034   6.034  3.00  1.00            
ATOM   2281   CA PRO A 307      18.245  -4.741   6.342  3.00  1.00            
ATOM   2282   CD PRO A 307      16.639  -6.454   5.826  3.00  1.00            
ATOM   2283   CB PRO A 307      19.012  -6.013   5.985  3.00  1.00            
ATOM   2284   CG PRO A 307      17.972  -7.135   6.146  3.00  1.00            
ATOM   2285    C PRO A 307      18.962  -3.513   5.916  3.00  1.00            
ATOM   2286    O PRO A 307      19.797  -3.102   6.724  3.00  1.00            
ATOM   2287    N PRO A 308      18.804  -2.932   4.761  3.00  1.00            
ATOM   2288   CA PRO A 308      19.521  -1.709   4.562  3.00  1.00            
ATOM   2289   CD PRO A 308      18.577  -3.652   3.520  3.00  1.00            
ATOM   2290   CB PRO A 308      19.345  -1.370   3.085  3.00  1.00            
ATOM   2291   CG PRO A 308      19.192  -2.757   2.421  3.00  1.00            
ATOM   2292    C PRO A 308      18.729  -0.907   5.526  3.00  1.00            
ATOM   2293    O PRO A 308      17.505  -0.922   5.389  3.00  1.00            
ATOM   2294    N THR A 309      19.414  -0.160   6.414  3.00  1.00            
ATOM   2295   CA THR A 309      18.866   0.404   7.619  3.00  1.00            
ATOM   2296   CB THR A 309      18.553   1.866   7.500  3.00  1.00            
ATOM   2297  OG1 THR A 309      17.569   2.075   6.498  3.00  1.00            
ATOM   2298  CG2 THR A 309      19.846   2.616   7.144  3.00  1.00            
ATOM   2299    C THR A 309      17.626  -0.327   8.019  3.00  1.00            
ATOM   2300    O THR A 309      16.509   0.020   7.638  3.00  1.00            
ATOM   2301    N GLY A 310      17.854  -1.397   8.801  1.00  1.00            
ATOM   2302   CA GLY A 310      16.876  -2.292   9.341  1.00  1.00            
ATOM   2303    C GLY A 310      17.655  -2.965  10.434  1.00  1.00            
ATOM   2304    O GLY A 310      18.872  -2.786  10.397  1.00  1.00            
ATOM   2305    N PRO A 311      17.196  -3.710  11.421  1.00  1.00            
ATOM   2306   CA PRO A 311      15.827  -4.043  11.752  1.00  1.00            
ATOM   2307   CD PRO A 311      18.120  -4.686  11.980  1.00  1.00            
ATOM   2308   CB PRO A 311      15.883  -5.349  12.548  1.00  1.00            
ATOM   2309   CG PRO A 311      17.325  -5.432  13.056  1.00  1.00            
ATOM   2310    C PRO A 311      15.090  -2.965  12.479  1.00  1.00            
ATOM   2311    O PRO A 311      14.019  -3.221  13.029  1.00  1.00            
ATOM   2312    N THR A 312      15.652  -1.757  12.464  1.00  1.00            
ATOM   2313   CA THR A 312      15.307  -0.603  13.229  1.00  1.00            
ATOM   2314   CB THR A 312      15.879   0.633  12.592  1.00  1.00            
ATOM   2315  OG1 THR A 312      17.275   0.454  12.404  1.00  1.00            
ATOM   2316  CG2 THR A 312      15.664   1.849  13.503  1.00  1.00            
ATOM   2317    C THR A 312      13.863  -0.383  13.549  1.00  1.00            
ATOM   2318    O THR A 312      12.947  -0.787  12.834  1.00  1.00            
ATOM   2319    N TRP A 313      13.691   0.262  14.731  4.00  1.00            
ATOM   2320   CA TRP A 313      12.481   0.709  15.361  4.00  1.00            
ATOM   2321   CB TRP A 313      12.713   0.898  16.870  4.00  1.00            
ATOM   2322   CG TRP A 313      11.489   1.010  17.741  4.00  1.00            
ATOM   2323  CD2 TRP A 313      10.923  -0.120  18.421  4.00  1.00            
ATOM   2324  CD1 TRP A 313      10.739   2.093  18.091  4.00  1.00            
ATOM   2325  NE1 TRP A 313       9.735   1.705  18.947  4.00  1.00            
ATOM   2326  CE2 TRP A 313       9.837   0.346  19.159  4.00  1.00            
ATOM   2327  CE3 TRP A 313      11.281  -1.437  18.429  4.00  1.00            
ATOM   2328  CZ2 TRP A 313       9.086  -0.505  19.918  4.00  1.00            
ATOM   2329  CZ3 TRP A 313      10.521  -2.293  19.197  4.00  1.00            
ATOM   2330  CH2 TRP A 313       9.444  -1.835  19.927  4.00  1.00            
ATOM   2331    C TRP A 313      12.233   2.082  14.749  4.00  1.00            
ATOM   2332    O TRP A 313      13.105   2.950  14.788  4.00  1.00            
ATOM   2333    N ALA A 314      11.038   2.291  14.149  4.00  1.00            
ATOM   2334   CA ALA A 314      10.626   3.437  13.360  4.00  1.00            
ATOM   2335   CB ALA A 314       9.347   3.140  12.561  4.00  1.00            
ATOM   2336    C ALA A 314      10.410   4.769  14.034  4.00  1.00            
ATOM   2337    O ALA A 314      10.735   5.792  13.435  4.00  1.00            
ATOM   2338    N LEU A 315       9.826   4.836  15.247  4.00  1.00            
ATOM   2339   CA LEU A 315       9.586   6.118  15.877  4.00  1.00            
ATOM   2340   CB LEU A 315      10.887   6.813  16.312  4.00  1.00            
ATOM   2341   CG LEU A 315      11.769   5.957  17.235  4.00  1.00            
ATOM   2342  CD1 LEU A 315      12.982   6.746  17.746  4.00  1.00            
ATOM   2343  CD2 LEU A 315      10.946   5.315  18.355  4.00  1.00            
ATOM   2344    C LEU A 315       8.862   7.091  14.965  4.00  1.00            
ATOM   2345    O LEU A 315       9.482   8.014  14.439  4.00  1.00            
ATOM   2346    N GLY A 316       7.531   6.916  14.749  1.00  1.00            
ATOM   2347   CA GLY A 316       6.762   7.768  13.857  1.00  1.00            
ATOM   2348    C GLY A 316       5.867   8.740  14.568  1.00  1.00            
ATOM   2349    O GLY A 316       6.282   9.449  15.481  1.00  1.00            
ATOM   2350    N ALA A 317       4.596   8.803  14.102  2.00  1.00            
ATOM   2351   CA ALA A 317       3.597   9.749  14.534  2.00  1.00            
ATOM   2352   CB ALA A 317       2.244   9.567  13.822  2.00  1.00            
ATOM   2353    C ALA A 317       3.302   9.600  16.002  2.00  1.00            
ATOM   2354    O ALA A 317       3.208  10.607  16.701  2.00  1.00            
ATOM   2355    N THR A 318       3.134   8.367  16.533  2.00  1.00            
ATOM   2356   CA THR A 318       2.870   8.311  17.949  2.00  1.00            
ATOM   2357   CB THR A 318       2.037   7.133  18.387  2.00  1.00            
ATOM   2358  OG1 THR A 318       1.747   7.227  19.775  2.00  1.00            
ATOM   2359  CG2 THR A 318       2.755   5.818  18.062  2.00  1.00            
ATOM   2360    C THR A 318       4.208   8.321  18.593  2.00  1.00            
ATOM   2361    O THR A 318       4.641   7.392  19.274  2.00  1.00            
ATOM   2362    N PHE A 319       4.874   9.461  18.360  2.00  1.00            
ATOM   2363   CA PHE A 319       6.198   9.785  18.766  2.00  1.00            
ATOM   2364   CB PHE A 319       7.263   8.989  17.987  2.00  1.00            
ATOM   2365   CG PHE A 319       8.631   9.431  18.379  2.00  1.00            
ATOM   2366  CD1 PHE A 319       9.176   9.054  19.583  2.00  1.00            
ATOM   2367  CD2 PHE A 319       9.379  10.201  17.517  2.00  1.00            
ATOM   2368  CE1 PHE A 319      10.443   9.461  19.932  2.00  1.00            
ATOM   2369  CE2 PHE A 319      10.647  10.609  17.858  2.00  1.00            
ATOM   2370   CZ PHE A 319      11.178  10.240  19.071  2.00  1.00            
ATOM   2371    C PHE A 319       6.309  11.225  18.448  2.00  1.00            
ATOM   2372    O PHE A 319       6.112  12.066  19.322  2.00  1.00            
ATOM   2373    N ILE A 320       6.661  11.553  17.189  2.00  1.00            
ATOM   2374   CA ILE A 320       6.586  12.943  16.885  2.00  1.00            
ATOM   2375   CB ILE A 320       7.100  13.279  15.501  2.00  1.00            
ATOM   2376  CG1 ILE A 320       7.091  14.799  15.231  2.00  1.00            
ATOM   2377  CG2 ILE A 320       6.355  12.422  14.463  2.00  1.00            
ATOM   2378  CD1 ILE A 320       5.705  15.444  15.177  2.00  1.00            
ATOM   2379    C ILE A 320       5.108  13.236  17.020  2.00  1.00            
ATOM   2380    O ILE A 320       4.285  12.845  16.193  2.00  1.00            
ATOM   2381    N ARG A 321       4.744  13.936  18.111  3.00  1.00            
ATOM   2382   CA ARG A 321       3.400  14.268  18.511  3.00  1.00            
ATOM   2383   CB ARG A 321       2.489  13.055  18.759  3.00  1.00            
ATOM   2384   CG ARG A 321       1.011  13.455  18.823  3.00  1.00            
ATOM   2385   CD ARG A 321       0.086  12.358  19.350  3.00  1.00            
ATOM   2386   NE ARG A 321       0.297  11.143  18.514  3.00  1.00            
ATOM   2387   CZ ARG A 321      -0.674  10.185  18.458  3.00  1.00            
ATOM   2388  NH1 ARG A 321      -1.869  10.391  19.085  3.00  1.00            
ATOM   2389  NH2 ARG A 321      -0.448   9.023  17.778  3.00  1.00            
ATOM   2390    C ARG A 321       3.650  14.915  19.841  3.00  1.00            
ATOM   2391    O ARG A 321       3.613  16.137  19.978  3.00  1.00            
ATOM   2392    N LYS A 322       3.931  14.073  20.861  3.00  1.00            
ATOM   2393   CA LYS A 322       4.263  14.535  22.181  3.00  1.00            
ATOM   2394   CB LYS A 322       4.530  13.395  23.177  3.00  1.00            
ATOM   2395   CG LYS A 322       4.690  13.883  24.620  3.00  1.00            
ATOM   2396   CD LYS A 322       3.395  14.440  25.220  3.00  1.00            
ATOM   2397   CE LYS A 322       3.527  14.876  26.681  3.00  1.00            
ATOM   2398   NZ LYS A 322       2.213  15.319  27.199  3.00  1.00            
ATOM   2399    C LYS A 322       5.538  15.336  22.060  3.00  1.00            
ATOM   2400    O LYS A 322       5.693  16.397  22.663  3.00  1.00            
ATOM   2401    N PHE A 323       6.466  14.818  21.233  4.00  1.00            
ATOM   2402   CA PHE A 323       7.806  15.252  20.908  4.00  1.00            
ATOM   2403   CB PHE A 323       8.469  14.009  20.281  4.00  1.00            
ATOM   2404   CG PHE A 323       9.881  14.115  19.832  4.00  1.00            
ATOM   2405  CD1 PHE A 323      10.231  14.859  18.730  4.00  1.00            
ATOM   2406  CD2 PHE A 323      10.854  13.437  20.526  4.00  1.00            
ATOM   2407  CE1 PHE A 323      11.545  14.926  18.330  4.00  1.00            
ATOM   2408  CE2 PHE A 323      12.164  13.497  20.127  4.00  1.00            
ATOM   2409   CZ PHE A 323      12.513  14.243  19.027  4.00  1.00            
ATOM   2410    C PHE A 323       7.698  16.299  19.826  4.00  1.00            
ATOM   2411    O PHE A 323       6.769  16.284  19.020  4.00  1.00            
ATOM   2412    N TYR A 324       8.656  17.251  19.801  4.00  1.00            
ATOM   2413   CA TYR A 324       8.769  18.265  18.781  4.00  1.00            
ATOM   2414   CB TYR A 324       8.946  19.662  19.403  4.00  1.00            
ATOM   2415   CG TYR A 324       9.205  20.682  18.349  4.00  1.00            
ATOM   2416  CD1 TYR A 324       8.174  21.221  17.612  4.00  1.00            
ATOM   2417  CD2 TYR A 324      10.488  21.116  18.119  4.00  1.00            
ATOM   2418  CE1 TYR A 324       8.429  22.169  16.648  4.00  1.00            
ATOM   2419  CE2 TYR A 324      10.748  22.063  17.157  4.00  1.00            
ATOM   2420   CZ TYR A 324       9.716  22.590  16.420  4.00  1.00            
ATOM   2421   OH TYR A 324       9.978  23.563  15.432  4.00  1.00            
ATOM   2422    C TYR A 324      10.042  17.888  18.095  4.00  1.00            
ATOM   2423    O TYR A 324      11.097  17.823  18.725  4.00  1.00            
ATOM   2424    N THR A 325       9.979  17.604  16.781  4.00  1.00            
ATOM   2425   CA THR A 325      11.153  17.097  16.135  4.00  1.00            
ATOM   2426   CB THR A 325      10.851  16.099  15.056  4.00  1.00            
ATOM   2427  OG1 THR A 325      10.104  16.708  14.013  4.00  1.00            
ATOM   2428  CG2 THR A 325      10.052  14.942  15.677  4.00  1.00            
ATOM   2429    C THR A 325      11.928  18.206  15.497  4.00  1.00            
ATOM   2430    O THR A 325      11.424  19.310  15.295  4.00  1.00            
ATOM   2431    N GLU A 326      13.213  17.921  15.196  4.00  1.00            
ATOM   2432   CA GLU A 326      14.107  18.834  14.538  4.00  1.00            
ATOM   2433   CB GLU A 326      14.754  19.806  15.535  4.00  1.00            
ATOM   2434   CG GLU A 326      15.721  20.816  14.921  4.00  1.00            
ATOM   2435   CD GLU A 326      16.130  21.767  16.038  4.00  1.00            
ATOM   2436  OE1 GLU A 326      15.309  22.658  16.384  4.00  1.00            
ATOM   2437  OE2 GLU A 326      17.264  21.609  16.565  4.00  1.00            
ATOM   2438    C GLU A 326      15.181  17.996  13.952  4.00  1.00            
ATOM   2439    O GLU A 326      15.684  17.079  14.600  4.00  1.00            
ATOM   2440    N PHE A 327      15.541  18.268  12.688  4.00  1.00            
ATOM   2441   CA PHE A 327      16.605  17.510  12.111  4.00  1.00            
ATOM   2442   CB PHE A 327      16.154  16.645  10.924  4.00  1.00            
ATOM   2443   CG PHE A 327      17.324  15.847  10.466  4.00  1.00            
ATOM   2444  CD1 PHE A 327      17.652  14.669  11.099  4.00  1.00            
ATOM   2445  CD2 PHE A 327      18.090  16.269   9.405  4.00  1.00            
ATOM   2446  CE1 PHE A 327      18.730  13.926  10.680  4.00  1.00            
ATOM   2447  CE2 PHE A 327      19.169  15.531   8.983  4.00  1.00            
ATOM   2448   CZ PHE A 327      19.492  14.356   9.621  4.00  1.00            
ATOM   2449    C PHE A 327      17.578  18.508  11.605  4.00  1.00            
ATOM   2450    O PHE A 327      17.227  19.398  10.832  4.00  1.00            
ATOM   2451    N ASP A 328      18.839  18.386  12.045  4.00  1.00            
ATOM   2452   CA ASP A 328      19.819  19.309  11.581  4.00  1.00            
ATOM   2453   CB ASP A 328      20.666  19.929  12.705  4.00  1.00            
ATOM   2454   CG ASP A 328      19.791  20.890  13.495  4.00  1.00            
ATOM   2455  OD1 ASP A 328      18.900  21.525  12.872  4.00  1.00            
ATOM   2456  OD2 ASP A 328      20.003  21.010  14.731  4.00  1.00            
ATOM   2457    C ASP A 328      20.753  18.534  10.724  4.00  1.00            
ATOM   2458    O ASP A 328      21.484  17.669  11.200  4.00  1.00            
ATOM   2459    N ARG A 329      20.710  18.792   9.413  3.00  1.00            
ATOM   2460   CA ARG A 329      21.636  18.176   8.517  3.00  1.00            
ATOM   2461   CB ARG A 329      21.311  18.488   7.047  3.00  1.00            
ATOM   2462   CG ARG A 329      22.248  17.824   6.034  3.00  1.00            
ATOM   2463   CD ARG A 329      22.114  18.387   4.616  3.00  1.00            
ATOM   2464   NE ARG A 329      23.064  19.530   4.516  3.00  1.00            
ATOM   2465   CZ ARG A 329      23.214  20.211   3.341  3.00  1.00            
ATOM   2466  NH1 ARG A 329      22.468  19.871   2.248  3.00  1.00            
ATOM   2467  NH2 ARG A 329      24.109  21.239   3.265  3.00  1.00            
ATOM   2468    C ARG A 329      22.961  18.813   8.825  3.00  1.00            
ATOM   2469    O ARG A 329      24.007  18.181   8.684  3.00  1.00            
ATOM   2470    N ARG A 330      22.933  20.092   9.277  3.00  1.00            
ATOM   2471   CA ARG A 330      24.133  20.860   9.484  3.00  1.00            
ATOM   2472   CB ARG A 330      23.864  22.212  10.172  3.00  1.00            
ATOM   2473   CG ARG A 330      25.130  23.041  10.399  3.00  1.00            
ATOM   2474   CD ARG A 330      24.889  24.390  11.080  3.00  1.00            
ATOM   2475   NE ARG A 330      24.512  24.138  12.500  3.00  1.00            
ATOM   2476   CZ ARG A 330      23.196  24.039  12.851  3.00  1.00            
ATOM   2477  NH1 ARG A 330      22.228  24.142  11.894  3.00  1.00            
ATOM   2478  NH2 ARG A 330      22.846  23.844  14.156  3.00  1.00            
ATOM   2479    C ARG A 330      25.043  20.078  10.369  3.00  1.00            
ATOM   2480    O ARG A 330      26.170  19.762   9.990  3.00  1.00            
ATOM   2481    N ASN A 331      24.571  19.719  11.570  3.00  1.00            
ATOM   2482   CA ASN A 331      25.327  18.809  12.372  3.00  1.00            
ATOM   2483   CB ASN A 331      25.552  19.282  13.816  3.00  1.00            
ATOM   2484   CG ASN A 331      26.675  18.444  14.410  3.00  1.00            
ATOM   2485  OD1 ASN A 331      27.241  18.784  15.448  3.00  1.00            
ATOM   2486  ND2 ASN A 331      27.021  17.325  13.721  3.00  1.00            
ATOM   2487    C ASN A 331      24.390  17.687  12.394  3.00  1.00            
ATOM   2488    O ASN A 331      23.307  17.866  12.942  3.00  1.00            
ATOM   2489    N ASN A 332      24.766  16.542  11.780  3.00  1.00            
ATOM   2490   CA ASN A 332      23.820  15.478  11.660  3.00  1.00            
ATOM   2491   CB ASN A 332      24.342  14.227  10.918  3.00  1.00            
ATOM   2492   CG ASN A 332      25.545  13.647  11.645  3.00  1.00            
ATOM   2493  OD1 ASN A 332      26.353  14.374  12.224  3.00  1.00            
ATOM   2494  ND2 ASN A 332      25.674  12.293  11.606  3.00  1.00            
ATOM   2495    C ASN A 332      23.371  15.136  13.029  3.00  1.00            
ATOM   2496    O ASN A 332      24.076  14.491  13.805  3.00  1.00            
ATOM   2497    N ARG A 333      22.145  15.595  13.343  4.00  1.00            
ATOM   2498   CA ARG A 333      21.656  15.485  14.667  4.00  1.00            
ATOM   2499   CB ARG A 333      21.961  16.688  15.572  4.00  1.00            
ATOM   2500   CG ARG A 333      21.308  17.986  15.103  4.00  1.00            
ATOM   2501   CD ARG A 333      21.438  19.126  16.114  4.00  1.00            
ATOM   2502   NE ARG A 333      22.797  19.714  15.958  4.00  1.00            
ATOM   2503   CZ ARG A 333      23.007  21.039  16.219  4.00  1.00            
ATOM   2504  NH1 ARG A 333      21.970  21.833  16.616  4.00  1.00            
ATOM   2505  NH2 ARG A 333      24.258  21.570  16.080  4.00  1.00            
ATOM   2506    C ARG A 333      20.197  15.382  14.601  4.00  1.00            
ATOM   2507    O ARG A 333      19.563  15.520  13.555  4.00  1.00            
ATOM   2508    N ILE A 334      19.643  15.097  15.775  4.00  1.00            
ATOM   2509   CA ILE A 334      18.246  14.996  15.943  4.00  1.00            
ATOM   2510   CB ILE A 334      17.829  13.622  16.375  4.00  1.00            
ATOM   2511  CG1 ILE A 334      16.304  13.515  16.501  4.00  1.00            
ATOM   2512  CG2 ILE A 334      18.585  13.295  17.674  4.00  1.00            
ATOM   2513  CD1 ILE A 334      15.827  12.082  16.725  4.00  1.00            
ATOM   2514    C ILE A 334      17.955  15.884  17.090  4.00  1.00            
ATOM   2515    O ILE A 334      18.839  16.185  17.890  4.00  1.00            
ATOM   2516    N GLY A 335      16.710  16.361  17.190  4.00  1.00            
ATOM   2517   CA GLY A 335      16.437  17.185  18.316  4.00  1.00            
ATOM   2518    C GLY A 335      15.091  16.787  18.831  4.00  1.00            
ATOM   2519    O GLY A 335      14.279  16.234  18.092  4.00  1.00            
ATOM   2520    N PHE A 336      14.817  17.063  20.123  4.00  1.00            
ATOM   2521   CA PHE A 336      13.548  16.687  20.677  4.00  1.00            
ATOM   2522   CB PHE A 336      13.631  15.514  21.666  4.00  1.00            
ATOM   2523   CG PHE A 336      13.960  16.027  23.024  4.00  1.00            
ATOM   2524  CD1 PHE A 336      15.225  16.428  23.380  4.00  1.00            
ATOM   2525  CD2 PHE A 336      12.951  16.121  23.956  4.00  1.00            
ATOM   2526  CE1 PHE A 336      15.459  16.895  24.655  4.00  1.00            
ATOM   2527  CE2 PHE A 336      13.183  16.586  25.227  4.00  1.00            
ATOM   2528   CZ PHE A 336      14.449  16.975  25.581  4.00  1.00            
ATOM   2529    C PHE A 336      13.150  17.859  21.524  4.00  1.00            
ATOM   2530    O PHE A 336      13.937  18.783  21.727  4.00  1.00            
ATOM   2531    N ALA A 337      11.895  17.866  22.010  4.00  1.00            
ATOM   2532   CA ALA A 337      11.398  18.899  22.879  4.00  1.00            
ATOM   2533   CB ALA A 337      11.197  20.252  22.172  4.00  1.00            
ATOM   2534    C ALA A 337      10.033  18.402  23.289  4.00  1.00            
ATOM   2535    O ALA A 337       9.616  17.329  22.856  4.00  1.00            
ATOM   2536    N LEU A 338       9.304  19.139  24.156  4.00  1.00            
ATOM   2537   CA LEU A 338       7.987  18.699  24.555  4.00  1.00            
ATOM   2538   CB LEU A 338       7.729  18.926  26.060  4.00  1.00            
ATOM   2539   CG LEU A 338       6.503  18.204  26.660  4.00  1.00            
ATOM   2540  CD1 LEU A 338       6.245  18.667  28.102  4.00  1.00            
ATOM   2541  CD2 LEU A 338       5.261  18.299  25.768  4.00  1.00            
ATOM   2542    C LEU A 338       7.024  19.564  23.766  4.00  1.00            
ATOM   2543    O LEU A 338       7.209  20.778  23.697  4.00  1.00            
ATOM   2544    N ALA A 339       5.989  18.966  23.125  4.00  1.00            
ATOM   2545   CA ALA A 339       5.045  19.695  22.301  4.00  1.00            
ATOM   2546   CB ALA A 339       4.228  18.802  21.351  4.00  1.00            
ATOM   2547    C ALA A 339       4.072  20.447  23.162  4.00  1.00            
ATOM   2548    O ALA A 339       3.773  20.061  24.289  4.00  1.00            
ATOM   2549    N ARG A 340       3.567  21.575  22.622  1.00  1.00            
ATOM   2550   CA ARG A 340       2.703  22.489  23.316  1.00  1.00            
ATOM   2551   CB ARG A 340       2.504  23.801  22.540  1.00  1.00            
ATOM   2552   CG ARG A 340       1.918  24.930  23.392  1.00  1.00            
ATOM   2553   CD ARG A 340       1.685  26.232  22.621  1.00  1.00            
ATOM   2554   NE ARG A 340       0.270  26.220  22.154  1.00  1.00            
ATOM   2555   CZ ARG A 340      -0.048  25.688  20.938  1.00  1.00            
ATOM   2556  NH1 ARG A 340       0.935  25.190  20.133  1.00  1.00            
ATOM   2557  NH2 ARG A 340      -1.350  25.653  20.529  1.00  1.00            
ATOM   2558    C ARG A 340       1.338  21.953  23.623  1.00  1.00            
ATOM   2559    O ARG A 340       0.869  22.086  24.751  1.00  1.00            
ATOM   2560    N HIS A 341       0.659  21.328  22.640  1.00  1.00            
ATOM   2561   CA HIS A 341      -0.706  20.907  22.838  1.00  1.00            
ATOM   2562  ND1 HIS A 341      -3.213  18.675  22.427  1.00  1.00            
ATOM   2563   CG HIS A 341      -2.724  19.778  21.767  1.00  1.00            
ATOM   2564   CB HIS A 341      -1.265  20.113  21.642  1.00  1.00            
ATOM   2565  NE2 HIS A 341      -4.976  19.769  21.634  1.00  1.00            
ATOM   2566  CD2 HIS A 341      -3.814  20.437  21.285  1.00  1.00            
ATOM   2567  CE1 HIS A 341      -4.564  18.718  22.320  1.00  1.00            
ATOM   2568    C HIS A 341      -0.785  20.012  24.069  1.00  1.00            
ATOM   2569    O HIS A 341       0.286  19.613  24.597  1.00  1.00            
ATOM   2570  OXT HIS A 341      -1.928  19.716  24.505  1.00  1.00            
ATOM   2571    N PRO C   1      -1.842  -0.066   8.037  4.00  0.00            
ATOM   2572   CA PRO C   1      -1.583   1.215   7.331  4.00  0.00            
ATOM   2573   CD PRO C   1      -2.189   0.222   9.472  4.00  0.00            
ATOM   2574   CB PRO C   1      -2.218   2.295   8.198  4.00  0.00            
ATOM   2575   CG PRO C   1      -2.064   1.749   9.624  4.00  0.00            
ATOM   2576    C PRO C   1      -0.108   1.366   7.284  4.00  0.00            
ATOM   2577    O PRO C   1       0.529   1.402   8.336  4.00  0.00            
ATOM   2578    N TYR C   2       0.449   1.418   6.069  4.00  0.00            
ATOM   2579   CA TYR C   2       1.846   1.642   5.910  4.00  0.00            
ATOM   2580   CB TYR C   2       2.632   0.378   5.520  4.00  0.00            
ATOM   2581   CG TYR C   2       2.652  -0.554   6.684  4.00  0.00            
ATOM   2582  CD1 TYR C   2       1.540  -1.296   7.013  4.00  0.00            
ATOM   2583  CD2 TYR C   2       3.795  -0.701   7.437  4.00  0.00            
ATOM   2584  CE1 TYR C   2       1.567  -2.158   8.083  4.00  0.00            
ATOM   2585  CE2 TYR C   2       3.827  -1.563   8.509  4.00  0.00            
ATOM   2586   CZ TYR C   2       2.710  -2.294   8.833  4.00  0.00            
ATOM   2587   OH TYR C   2       2.734  -3.180   9.931  4.00  0.00            
ATOM   2588    C TYR C   2       1.935   2.580   4.763  4.00  0.00            
ATOM   2589    O TYR C   2       1.016   2.670   3.952  4.00  0.00            
ATOM   2590    N ILE C   3       3.047   3.321   4.668  4.00  0.00            
ATOM   2591   CA ILE C   3       3.143   4.270   3.608  4.00  0.00            
ATOM   2592   CB ILE C   3       2.739   5.649   4.079  4.00  0.00            
ATOM   2593  CG1 ILE C   3       1.364   5.570   4.765  4.00  0.00            
ATOM   2594  CG2 ILE C   3       2.690   6.620   2.887  4.00  0.00            
ATOM   2595  CD1 ILE C   3       0.996   6.844   5.527  4.00  0.00            
ATOM   2596    C ILE C   3       4.577   4.248   3.175  4.00  0.00            
ATOM   2597    O ILE C   3       5.354   3.423   3.654  4.00  0.00            
ATOM   2598    N LEU C   4       4.974   5.133   2.239  4.00  0.00            
ATOM   2599   CA LEU C   4       6.303   5.053   1.724  4.00  0.00            
ATOM   2600   CB LEU C   4       6.607   6.036   0.578  4.00  0.00            
ATOM   2601   CG LEU C   4       5.807   5.707  -0.698  4.00  0.00            
ATOM   2602  CD1 LEU C   4       6.235   6.589  -1.882  4.00  0.00            
ATOM   2603  CD2 LEU C   4       5.864   4.203  -1.023  4.00  0.00            
ATOM   2604    C LEU C   4       7.315   5.187   2.800  4.00  0.00            
ATOM   2605    O LEU C   4       7.353   6.153   3.559  4.00  0.00            
ATOM   2606    N LYS C   5       8.153   4.139   2.871  4.00  0.00            
ATOM   2607   CA LYS C   5       9.266   3.975   3.752  4.00  0.00            
ATOM   2608   CB LYS C   5       8.924   3.068   4.947  4.00  0.00            
ATOM   2609   CG LYS C   5      10.056   2.840   5.950  4.00  0.00            
ATOM   2610   CD LYS C   5      10.316   4.022   6.881  4.00  0.00            
ATOM   2611   CE LYS C   5      11.241   3.667   8.048  4.00  0.00            
ATOM   2612   NZ LYS C   5      10.644   2.569   8.847  4.00  0.00            
ATOM   2613    C LYS C   5      10.230   3.209   2.917  4.00  0.00            
ATOM   2614    O LYS C   5       9.827   2.298   2.196  4.00  0.00            
ATOM   2615    N ARG C   6      11.526   3.555   2.950  4.00  0.00            
ATOM   2616   CA ARG C   6      12.370   2.769   2.108  4.00  0.00            
ATOM   2617   CB ARG C   6      13.142   3.608   1.081  4.00  0.00            
ATOM   2618   CG ARG C   6      12.229   4.341   0.099  4.00  0.00            
ATOM   2619   CD ARG C   6      12.994   5.135  -0.957  4.00  0.00            
ATOM   2620   NE ARG C   6      13.922   4.181  -1.622  4.00  0.00            
ATOM   2621   CZ ARG C   6      14.356   4.424  -2.893  4.00  0.00            
ATOM   2622  NH1 ARG C   6      13.901   5.519  -3.569  4.00  0.00            
ATOM   2623  NH2 ARG C   6      15.249   3.575  -3.481  4.00  0.00            
ATOM   2624    C ARG C   6      13.378   2.090   2.965  4.00  0.00            
ATOM   2625    O ARG C   6      14.539   2.492   3.002  4.00  0.00            
ATOM   2626    N GLY C   7      12.953   1.040   3.689  4.00  0.00            
ATOM   2627   CA GLY C   7      13.916   0.251   4.392  4.00  0.00            
ATOM   2628    C GLY C   7      14.683  -0.353   3.270  4.00  0.00            
ATOM   2629    O GLY C   7      15.892  -0.565   3.353  4.00  0.00            
ATOM   2630    N SER C   8      13.933  -0.633   2.180  4.00  0.00            
ATOM   2631   CA SER C   8      14.409  -1.210   0.958  4.00  0.00            
ATOM   2632   CB SER C   8      15.093  -0.199   0.018  4.00  0.00            
ATOM   2633   OG SER C   8      14.148   0.761  -0.434  4.00  0.00            
ATOM   2634    C SER C   8      15.397  -2.314   1.303  4.00  0.00            
ATOM   2635    O SER C   8      15.005  -3.226   2.079  4.00  0.00            
ATOM   2636  OXT SER C   8      16.552  -2.263   0.800  4.00  0.00            
END
