# Supplementary material for: Integrative modeling of diverse protein-peptide systems using CABS-dock
Source: PLoS Comput Biol. 2023 Jul 5;19(7):e1011275. doi: 10.1371/journal.pcbi.1011275 (PMC10351741; doi:10.1371/journal.pcbi.1011275)
Supplement: S1 File — Files in pdb format containing atomic coordinates of the structures obtained in this study: the highest-scored amyloid models and 10 examples of the docked peptide for each enzyme-substrate complex. (ZIP) [file pcbi.1011275.s006.zip › 7_renin_PYILKRGS/479.pdb]

CRYST1    0.000    0.000    0.000   0.00   0.00   0.00 P 1           1
ATOM      1    N GLY A   4      20.432  33.541   2.860  1.00  1.00            
ATOM      2   CA GLY A   4      19.390  34.540   3.184  1.00  1.00            
ATOM      3    C GLY A   4      18.537  34.045   4.299  1.00  1.00            
ATOM      4    O GLY A   4      18.517  32.851   4.594  1.00  1.00            
ATOM      5    N ASN A   5      17.799  34.960   4.953  1.00  1.00            
ATOM      6   CA ASN A   5      16.974  34.520   6.034  1.00  1.00            
ATOM      7   CB ASN A   5      16.747  35.576   7.133  1.00  1.00            
ATOM      8   CG ASN A   5      17.991  35.692   8.000  1.00  1.00            
ATOM      9  OD1 ASN A   5      18.743  34.733   8.162  1.00  1.00            
ATOM     10  ND2 ASN A   5      18.204  36.899   8.590  1.00  1.00            
ATOM     11    C ASN A   5      15.623  34.221   5.491  1.00  1.00            
ATOM     12    O ASN A   5      14.894  35.122   5.077  1.00  1.00            
ATOM     13    N THR A   6      15.262  32.928   5.459  4.00  1.00            
ATOM     14   CA THR A   6      13.943  32.596   5.031  4.00  1.00            
ATOM     15   CB THR A   6      13.851  32.217   3.586  4.00  1.00            
ATOM     16  OG1 THR A   6      14.656  31.076   3.322  4.00  1.00            
ATOM     17  CG2 THR A   6      14.315  33.419   2.749  4.00  1.00            
ATOM     18    C THR A   6      13.497  31.435   5.823  4.00  1.00            
ATOM     19    O THR A   6      14.264  30.509   6.086  4.00  1.00            
ATOM     20    N THR A   7      12.233  31.478   6.253  1.00  1.00            
ATOM     21   CA THR A   7      11.740  30.346   6.949  1.00  1.00            
ATOM     22   CB THR A   7      11.479  30.602   8.407  1.00  1.00            
ATOM     23  OG1 THR A   7      10.485  31.605   8.558  1.00  1.00            
ATOM     24  CG2 THR A   7      12.790  31.047   9.078  1.00  1.00            
ATOM     25    C THR A   7      10.446  30.003   6.328  1.00  1.00            
ATOM     26    O THR A   7       9.519  30.810   6.299  1.00  1.00            
ATOM     27    N SER A   8      10.361  28.783   5.790  4.00  1.00            
ATOM     28   CA SER A   8       9.118  28.404   5.224  4.00  1.00            
ATOM     29   CB SER A   8       9.246  27.308   4.153  4.00  1.00            
ATOM     30   OG SER A   8      10.061  27.759   3.081  4.00  1.00            
ATOM     31    C SER A   8       8.338  27.816   6.337  4.00  1.00            
ATOM     32    O SER A   8       8.893  27.415   7.361  4.00  1.00            
ATOM     33    N SER A   9       7.008  27.782   6.177  4.00  1.00            
ATOM     34   CA SER A   9       6.208  27.151   7.171  4.00  1.00            
ATOM     35   CB SER A   9       5.576  28.128   8.177  4.00  1.00            
ATOM     36   OG SER A   9       6.591  28.756   8.946  4.00  1.00            
ATOM     37    C SER A   9       5.087  26.497   6.423  4.00  1.00            
ATOM     38    O SER A   9       4.609  27.032   5.424  4.00  1.00            
ATOM     39    N VAL A  10       4.656  25.301   6.870  4.00  1.00            
ATOM     40   CA VAL A  10       3.566  24.643   6.208  4.00  1.00            
ATOM     41   CB VAL A  10       3.966  23.395   5.475  4.00  1.00            
ATOM     42  CG1 VAL A  10       2.702  22.741   4.896  4.00  1.00            
ATOM     43  CG2 VAL A  10       5.028  23.750   4.422  4.00  1.00            
ATOM     44    C VAL A  10       2.614  24.212   7.275  4.00  1.00            
ATOM     45    O VAL A  10       3.030  23.769   8.344  4.00  1.00            
ATOM     46    N ILE A  11       1.297  24.329   7.011  4.00  1.00            
ATOM     47   CA ILE A  11       0.322  23.909   7.976  4.00  1.00            
ATOM     48   CB ILE A  11      -0.942  24.722   7.963  4.00  1.00            
ATOM     49  CG1 ILE A  11      -0.641  26.209   8.222  4.00  1.00            
ATOM     50  CG2 ILE A  11      -1.899  24.105   8.999  4.00  1.00            
ATOM     51  CD1 ILE A  11       0.098  26.890   7.071  4.00  1.00            
ATOM     52    C ILE A  11      -0.043  22.529   7.563  4.00  1.00            
ATOM     53    O ILE A  11      -0.228  22.257   6.379  4.00  1.00            
ATOM     54    N LEU A  12      -0.130  21.603   8.531  4.00  1.00            
ATOM     55   CA LEU A  12      -0.356  20.252   8.130  4.00  1.00            
ATOM     56   CB LEU A  12       0.658  19.276   8.751  4.00  1.00            
ATOM     57   CG LEU A  12       2.124  19.622   8.424  4.00  1.00            
ATOM     58  CD1 LEU A  12       3.089  18.576   9.005  4.00  1.00            
ATOM     59  CD2 LEU A  12       2.327  19.866   6.921  4.00  1.00            
ATOM     60    C LEU A  12      -1.702  19.809   8.564  4.00  1.00            
ATOM     61    O LEU A  12      -2.295  20.361   9.489  4.00  1.00            
ATOM     62    N THR A  13      -2.221  18.782   7.868  4.00  1.00            
ATOM     63   CA THR A  13      -3.505  18.270   8.213  4.00  1.00            
ATOM     64   CB THR A  13      -4.446  18.163   7.051  4.00  1.00            
ATOM     65  OG1 THR A  13      -4.636  19.440   6.457  4.00  1.00            
ATOM     66  CG2 THR A  13      -5.789  17.610   7.559  4.00  1.00            
ATOM     67    C THR A  13      -3.324  16.896   8.773  4.00  1.00            
ATOM     68    O THR A  13      -2.673  16.046   8.167  4.00  1.00            
ATOM     69    N ASN A  14      -3.886  16.649   9.973  4.00  1.00            
ATOM     70   CA ASN A  14      -3.811  15.340  10.557  4.00  1.00            
ATOM     71   CB ASN A  14      -3.568  15.356  12.075  4.00  1.00            
ATOM     72   CG ASN A  14      -2.146  15.848  12.302  4.00  1.00            
ATOM     73  OD1 ASN A  14      -1.791  16.283  13.396  4.00  1.00            
ATOM     74  ND2 ASN A  14      -1.307  15.784  11.234  4.00  1.00            
ATOM     75    C ASN A  14      -5.141  14.721  10.312  4.00  1.00            
ATOM     76    O ASN A  14      -6.145  15.125  10.897  4.00  1.00            
ATOM     77    N TYR A  15      -5.178  13.723   9.412  4.00  1.00            
ATOM     78   CA TYR A  15      -6.431  13.150   9.035  4.00  1.00            
ATOM     79   CB TYR A  15      -6.266  12.157   7.868  4.00  1.00            
ATOM     80   CG TYR A  15      -7.585  11.565   7.503  4.00  1.00            
ATOM     81  CD1 TYR A  15      -8.563  12.327   6.906  4.00  1.00            
ATOM     82  CD2 TYR A  15      -7.829  10.230   7.727  4.00  1.00            
ATOM     83  CE1 TYR A  15      -9.773  11.771   6.562  4.00  1.00            
ATOM     84  CE2 TYR A  15      -9.035   9.667   7.385  4.00  1.00            
ATOM     85   CZ TYR A  15     -10.012  10.439   6.803  4.00  1.00            
ATOM     86   OH TYR A  15     -11.252   9.866   6.450  4.00  1.00            
ATOM     87    C TYR A  15      -7.084  12.445  10.174  4.00  1.00            
ATOM     88    O TYR A  15      -8.213  12.744  10.563  4.00  1.00            
ATOM     89    N MET A  16      -6.341  11.490  10.737  3.00  1.00            
ATOM     90   CA MET A  16      -6.637  10.747  11.917  3.00  1.00            
ATOM     91   CB MET A  16      -6.854   9.243  11.693  3.00  1.00            
ATOM     92   CG MET A  16      -7.260   8.503  12.969  3.00  1.00            
ATOM     93   SD MET A  16      -7.854   6.808  12.698  3.00  1.00            
ATOM     94   CE MET A  16      -9.443   7.331  11.989  3.00  1.00            
ATOM     95    C MET A  16      -5.280  10.951  12.503  3.00  1.00            
ATOM     96    O MET A  16      -4.529  11.768  11.974  3.00  1.00            
ATOM     97    N ASP A  17      -4.890  10.283  13.587  3.00  1.00            
ATOM     98   CA ASP A  17      -3.541  10.541  14.003  3.00  1.00            
ATOM     99   CB ASP A  17      -3.142   9.803  15.294  3.00  1.00            
ATOM    100   CG ASP A  17      -3.726  10.546  16.486  3.00  1.00            
ATOM    101  OD1 ASP A  17      -4.614  11.414  16.273  3.00  1.00            
ATOM    102  OD2 ASP A  17      -3.284  10.254  17.629  3.00  1.00            
ATOM    103    C ASP A  17      -2.633  10.035  12.942  3.00  1.00            
ATOM    104    O ASP A  17      -1.512  10.512  12.775  3.00  1.00            
ATOM    105    N THR A  18      -3.130   9.053  12.183  3.00  1.00            
ATOM    106   CA THR A  18      -2.317   8.310  11.281  3.00  1.00            
ATOM    107   CB THR A  18      -3.086   7.238  10.562  3.00  1.00            
ATOM    108  OG1 THR A  18      -2.195   6.393   9.851  3.00  1.00            
ATOM    109  CG2 THR A  18      -4.090   7.894   9.598  3.00  1.00            
ATOM    110    C THR A  18      -1.591   9.124  10.244  3.00  1.00            
ATOM    111    O THR A  18      -0.382   8.957  10.092  3.00  1.00            
ATOM    112    N GLN A  19      -2.253  10.037   9.504  4.00  1.00            
ATOM    113   CA GLN A  19      -1.509  10.646   8.432  4.00  1.00            
ATOM    114   CB GLN A  19      -2.176  10.505   7.053  4.00  1.00            
ATOM    115   CG GLN A  19      -2.267   9.054   6.578  4.00  1.00            
ATOM    116   CD GLN A  19      -2.930   9.040   5.208  4.00  1.00            
ATOM    117  OE1 GLN A  19      -2.607   9.848   4.340  4.00  1.00            
ATOM    118  NE2 GLN A  19      -3.890   8.099   5.010  4.00  1.00            
ATOM    119    C GLN A  19      -1.312  12.105   8.682  4.00  1.00            
ATOM    120    O GLN A  19      -2.140  12.769   9.306  4.00  1.00            
ATOM    121    N TYR A  20      -0.162  12.625   8.204  4.00  1.00            
ATOM    122   CA TYR A  20       0.152  14.022   8.286  4.00  1.00            
ATOM    123   CB TYR A  20       1.423  14.314   9.112  4.00  1.00            
ATOM    124   CG TYR A  20       2.546  13.649   8.407  4.00  1.00            
ATOM    125  CD1 TYR A  20       2.766  12.302   8.572  4.00  1.00            
ATOM    126  CD2 TYR A  20       3.355  14.365   7.555  4.00  1.00            
ATOM    127  CE1 TYR A  20       3.791  11.682   7.904  4.00  1.00            
ATOM    128  CE2 TYR A  20       4.380  13.746   6.887  4.00  1.00            
ATOM    129   CZ TYR A  20       4.601  12.402   7.059  4.00  1.00            
ATOM    130   OH TYR A  20       5.652  11.762   6.372  4.00  1.00            
ATOM    131    C TYR A  20       0.349  14.469   6.871  4.00  1.00            
ATOM    132    O TYR A  20       1.088  13.853   6.106  4.00  1.00            
ATOM    133    N TYR A  21      -0.375  15.515   6.432  4.00  1.00            
ATOM    134   CA TYR A  21      -0.117  15.913   5.083  4.00  1.00            
ATOM    135   CB TYR A  21      -0.991  15.187   4.042  4.00  1.00            
ATOM    136   CG TYR A  21      -2.439  15.419   4.318  4.00  1.00            
ATOM    137  CD1 TYR A  21      -3.130  14.580   5.161  4.00  1.00            
ATOM    138  CD2 TYR A  21      -3.110  16.468   3.731  4.00  1.00            
ATOM    139  CE1 TYR A  21      -4.467  14.782   5.416  4.00  1.00            
ATOM    140  CE2 TYR A  21      -4.446  16.677   3.981  4.00  1.00            
ATOM    141   CZ TYR A  21      -5.127  15.833   4.824  4.00  1.00            
ATOM    142   OH TYR A  21      -6.498  16.041   5.084  4.00  1.00            
ATOM    143    C TYR A  21      -0.288  17.391   4.936  4.00  1.00            
ATOM    144    O TYR A  21      -1.198  17.988   5.510  4.00  1.00            
ATOM    145    N GLY A  22       0.618  18.020   4.159  4.00  1.00            
ATOM    146   CA GLY A  22       0.554  19.431   3.914  4.00  1.00            
ATOM    147    C GLY A  22       0.129  19.648   2.501  4.00  1.00            
ATOM    148    O GLY A  22      -0.468  18.772   1.877  4.00  1.00            
ATOM    149    N GLU A  23       0.429  20.849   1.961  4.00  1.00            
ATOM    150   CA GLU A  23       0.079  21.114   0.600  4.00  1.00            
ATOM    151   CB GLU A  23      -1.034  22.160   0.420  4.00  1.00            
ATOM    152   CG GLU A  23      -2.402  21.679   0.910  4.00  1.00            
ATOM    153   CD GLU A  23      -3.434  22.711   0.481  4.00  1.00            
ATOM    154  OE1 GLU A  23      -3.072  23.608  -0.327  4.00  1.00            
ATOM    155  OE2 GLU A  23      -4.599  22.613   0.949  4.00  1.00            
ATOM    156    C GLU A  23       1.282  21.609  -0.138  4.00  1.00            
ATOM    157    O GLU A  23       1.976  22.517   0.318  4.00  1.00            
ATOM    158    N ILE A  24       1.564  20.994  -1.309  4.00  1.00            
ATOM    159   CA ILE A  24       2.660  21.403  -2.145  4.00  1.00            
ATOM    160   CB ILE A  24       3.840  20.471  -2.114  4.00  1.00            
ATOM    161  CG1 ILE A  24       4.500  20.491  -0.722  4.00  1.00            
ATOM    162  CG2 ILE A  24       4.808  20.887  -3.233  4.00  1.00            
ATOM    163  CD1 ILE A  24       3.633  19.917   0.395  4.00  1.00            
ATOM    164    C ILE A  24       2.151  21.490  -3.540  4.00  1.00            
ATOM    165    O ILE A  24       1.256  20.747  -3.938  4.00  1.00            
ATOM    166    N GLY A  25       2.708  22.429  -4.324  4.00  1.00            
ATOM    167   CA GLY A  25       2.219  22.566  -5.655  4.00  1.00            
ATOM    168    C GLY A  25       3.345  22.314  -6.615  4.00  1.00            
ATOM    169    O GLY A  25       4.511  22.531  -6.290  4.00  1.00            
ATOM    170    N ILE A  26       3.008  21.841  -7.837  4.00  1.00            
ATOM    171   CA ILE A  26       4.012  21.553  -8.826  4.00  1.00            
ATOM    172   CB ILE A  26       4.168  20.088  -9.113  4.00  1.00            
ATOM    173  CG1 ILE A  26       4.565  19.311  -7.848  4.00  1.00            
ATOM    174  CG2 ILE A  26       5.176  19.944 -10.266  4.00  1.00            
ATOM    175  CD1 ILE A  26       4.418  17.798  -8.005  4.00  1.00            
ATOM    176    C ILE A  26       3.601  22.145 -10.119  4.00  1.00            
ATOM    177    O ILE A  26       2.432  22.114 -10.495  4.00  1.00            
ATOM    178    N GLY A  27       4.573  22.710 -10.845  3.00  1.00            
ATOM    179   CA GLY A  27       4.266  23.179 -12.154  3.00  1.00            
ATOM    180    C GLY A  27       3.685  24.541 -12.087  3.00  1.00            
ATOM    181    O GLY A  27       3.486  25.123 -11.020  3.00  1.00            
ATOM    182    N THR A  28       3.401  25.061 -13.290  3.00  1.00            
ATOM    183   CA THR A  28       2.902  26.375 -13.529  3.00  1.00            
ATOM    184   CB THR A  28       2.876  26.723 -14.986  3.00  1.00            
ATOM    185  OG1 THR A  28       4.185  26.640 -15.530  3.00  1.00            
ATOM    186  CG2 THR A  28       2.330  28.152 -15.137  3.00  1.00            
ATOM    187    C THR A  28       1.522  26.661 -13.005  3.00  1.00            
ATOM    188    O THR A  28       1.370  27.721 -12.402  3.00  1.00            
ATOM    189    N PRO A  29       0.503  25.842 -13.164  3.00  1.00            
ATOM    190   CA PRO A  29      -0.829  26.199 -12.742  3.00  1.00            
ATOM    191   CD PRO A  29       0.603  24.437 -13.531  3.00  1.00            
ATOM    192   CB PRO A  29      -1.696  24.962 -12.997  3.00  1.00            
ATOM    193   CG PRO A  29      -0.690  23.797 -13.010  3.00  1.00            
ATOM    194    C PRO A  29      -0.931  26.728 -11.328  3.00  1.00            
ATOM    195    O PRO A  29      -1.722  27.663 -11.213  3.00  1.00            
ATOM    196    N PRO A  30      -0.317  26.303 -10.234  3.00  1.00            
ATOM    197   CA PRO A  30       0.505  25.124 -10.090  3.00  1.00            
ATOM    198   CD PRO A  30      -0.036  27.277  -9.192  3.00  1.00            
ATOM    199   CB PRO A  30       1.445  25.397  -8.914  3.00  1.00            
ATOM    200   CG PRO A  30       0.737  26.502  -8.116  3.00  1.00            
ATOM    201    C PRO A  30      -0.459  24.016  -9.802  3.00  1.00            
ATOM    202    O PRO A  30      -1.595  24.307  -9.429  3.00  1.00            
ATOM    203    N GLN A  31      -0.044  22.748  -9.973  4.00  1.00            
ATOM    204   CA GLN A  31      -0.891  21.645  -9.634  4.00  1.00            
ATOM    205   CB GLN A  31      -0.420  20.298 -10.205  4.00  1.00            
ATOM    206   CG GLN A  31      -0.457  20.230 -11.733  4.00  1.00            
ATOM    207   CD GLN A  31      -1.913  20.259 -12.172  4.00  1.00            
ATOM    208  OE1 GLN A  31      -2.461  19.254 -12.624  4.00  1.00            
ATOM    209  NE2 GLN A  31      -2.563  21.445 -12.037  4.00  1.00            
ATOM    210    C GLN A  31      -0.816  21.541  -8.148  4.00  1.00            
ATOM    211    O GLN A  31       0.124  22.042  -7.535  4.00  1.00            
ATOM    212    N THR A  32      -1.821  20.913  -7.512  4.00  1.00            
ATOM    213   CA THR A  32      -1.761  20.851  -6.084  4.00  1.00            
ATOM    214   CB THR A  32      -2.991  21.381  -5.409  4.00  1.00            
ATOM    215  OG1 THR A  32      -2.796  21.422  -4.003  4.00  1.00            
ATOM    216  CG2 THR A  32      -4.187  20.476  -5.752  4.00  1.00            
ATOM    217    C THR A  32      -1.625  19.447  -5.672  4.00  1.00            
ATOM    218    O THR A  32      -2.286  18.553  -6.200  4.00  1.00            
ATOM    219    N PHE A  33      -0.708  19.200  -4.730  4.00  1.00            
ATOM    220   CA PHE A  33      -0.705  17.868  -4.256  4.00  1.00            
ATOM    221   CB PHE A  33       0.335  16.925  -4.903  4.00  1.00            
ATOM    222   CG PHE A  33       1.730  17.302  -4.537  4.00  1.00            
ATOM    223  CD1 PHE A  33       2.255  16.931  -3.320  4.00  1.00            
ATOM    224  CD2 PHE A  33       2.525  17.992  -5.423  4.00  1.00            
ATOM    225  CE1 PHE A  33       3.546  17.266  -2.982  4.00  1.00            
ATOM    226  CE2 PHE A  33       3.815  18.329  -5.090  4.00  1.00            
ATOM    227   CZ PHE A  33       4.328  17.965  -3.869  4.00  1.00            
ATOM    228    C PHE A  33      -0.487  17.892  -2.805  4.00  1.00            
ATOM    229    O PHE A  33       0.345  18.633  -2.286  4.00  1.00            
ATOM    230    N LYS A  34      -1.271  17.069  -2.104  4.00  1.00            
ATOM    231   CA LYS A  34      -1.042  17.042  -0.713  4.00  1.00            
ATOM    232   CB LYS A  34      -2.246  16.624   0.149  4.00  1.00            
ATOM    233   CG LYS A  34      -3.230  17.777   0.363  4.00  1.00            
ATOM    234   CD LYS A  34      -4.546  17.383   1.034  4.00  1.00            
ATOM    235   CE LYS A  34      -5.413  18.591   1.397  4.00  1.00            
ATOM    236   NZ LYS A  34      -6.694  18.140   1.986  4.00  1.00            
ATOM    237    C LYS A  34       0.088  16.115  -0.470  4.00  1.00            
ATOM    238    O LYS A  34       0.355  15.229  -1.282  4.00  1.00            
ATOM    239    N VAL A  35       0.815  16.298   0.649  4.00  1.00            
ATOM    240   CA VAL A  35       1.946  15.438   0.751  4.00  1.00            
ATOM    241   CB VAL A  35       3.203  16.061   0.215  4.00  1.00            
ATOM    242  CG1 VAL A  35       3.681  17.099   1.245  4.00  1.00            
ATOM    243  CG2 VAL A  35       4.238  14.965  -0.105  4.00  1.00            
ATOM    244    C VAL A  35       2.245  15.089   2.154  4.00  1.00            
ATOM    245    O VAL A  35       1.772  15.708   3.104  4.00  1.00            
ATOM    246    N VAL A  36       3.064  14.035   2.287  4.00  1.00            
ATOM    247   CA VAL A  36       3.547  13.606   3.550  4.00  1.00            
ATOM    248   CB VAL A  36       3.274  12.153   3.802  4.00  1.00            
ATOM    249  CG1 VAL A  36       1.754  11.964   3.948  4.00  1.00            
ATOM    250  CG2 VAL A  36       3.854  11.342   2.630  4.00  1.00            
ATOM    251    C VAL A  36       5.047  13.823   3.521  4.00  1.00            
ATOM    252    O VAL A  36       5.729  13.341   2.617  4.00  1.00            
ATOM    253    N PHE A  37       5.608  14.590   4.490  4.00  1.00            
ATOM    254   CA PHE A  37       7.040  14.776   4.558  4.00  1.00            
ATOM    255   CB PHE A  37       7.464  16.062   5.287  4.00  1.00            
ATOM    256   CG PHE A  37       7.110  17.202   4.397  4.00  1.00            
ATOM    257  CD1 PHE A  37       5.805  17.624   4.281  4.00  1.00            
ATOM    258  CD2 PHE A  37       8.086  17.854   3.680  4.00  1.00            
ATOM    259  CE1 PHE A  37       5.479  18.676   3.458  4.00  1.00            
ATOM    260  CE2 PHE A  37       7.766  18.907   2.857  4.00  1.00            
ATOM    261   CZ PHE A  37       6.460  19.320   2.744  4.00  1.00            
ATOM    262    C PHE A  37       7.510  13.625   5.353  4.00  1.00            
ATOM    263    O PHE A  37       7.419  13.628   6.580  4.00  1.00            
ATOM    264    N ASP A  38       8.032  12.594   4.671  4.00  1.00            
ATOM    265   CA ASP A  38       8.340  11.455   5.460  4.00  1.00            
ATOM    266   CB ASP A  38       7.573  10.177   5.056  4.00  1.00            
ATOM    267   CG ASP A  38       7.905   9.800   3.620  4.00  1.00            
ATOM    268  OD1 ASP A  38       8.308  10.715   2.855  4.00  1.00            
ATOM    269  OD2 ASP A  38       7.781   8.593   3.277  4.00  1.00            
ATOM    270    C ASP A  38       9.767  11.173   5.492  4.00  1.00            
ATOM    271    O ASP A  38      10.334  10.614   4.556  4.00  1.00            
ATOM    272    N THR A  39      10.380  11.549   6.620  3.00  1.00            
ATOM    273   CA THR A  39      11.734  11.182   6.735  3.00  1.00            
ATOM    274   CB THR A  39      12.386  11.592   8.024  3.00  1.00            
ATOM    275  OG1 THR A  39      12.347  13.000   8.183  3.00  1.00            
ATOM    276  CG2 THR A  39      13.843  11.100   8.015  3.00  1.00            
ATOM    277    C THR A  39      11.678   9.704   6.743  3.00  1.00            
ATOM    278    O THR A  39      10.676   9.117   7.150  3.00  1.00            
ATOM    279    N GLY A  40      12.742   9.053   6.271  3.00  1.00            
ATOM    280   CA GLY A  40      12.633   7.639   6.208  3.00  1.00            
ATOM    281    C GLY A  40      12.666   7.239   4.777  3.00  1.00            
ATOM    282    O GLY A  40      13.024   6.109   4.446  3.00  1.00            
ATOM    283    N SER A  41      12.287   8.163   3.881  1.00  1.00            
ATOM    284   CA SER A  41      12.351   7.856   2.487  1.00  1.00            
ATOM    285   CB SER A  41      10.980   7.590   1.848  1.00  1.00            
ATOM    286   OG SER A  41      11.137   7.293   0.468  1.00  1.00            
ATOM    287    C SER A  41      12.897   9.071   1.829  1.00  1.00            
ATOM    288    O SER A  41      12.726  10.183   2.329  1.00  1.00            
ATOM    289    N SER A  42      13.602   8.896   0.698  1.00  1.00            
ATOM    290   CA SER A  42      14.077  10.087   0.075  1.00  1.00            
ATOM    291   CB SER A  42      15.600  10.265   0.189  1.00  1.00            
ATOM    292   OG SER A  42      16.003  11.467  -0.450  1.00  1.00            
ATOM    293    C SER A  42      13.737  10.028  -1.366  1.00  1.00            
ATOM    294    O SER A  42      14.430   9.394  -2.161  1.00  1.00            
ATOM    295    N ASN A  43      12.641  10.704  -1.737  1.00  1.00            
ATOM    296   CA ASN A  43      12.292  10.735  -3.116  1.00  1.00            
ATOM    297   CB ASN A  43      12.066   9.331  -3.703  1.00  1.00            
ATOM    298   CG ASN A  43      12.221   9.410  -5.212  1.00  1.00            
ATOM    299  OD1 ASN A  43      11.248   9.579  -5.946  1.00  1.00            
ATOM    300  ND2 ASN A  43      13.490   9.296  -5.690  1.00  1.00            
ATOM    301    C ASN A  43      11.012  11.486  -3.173  1.00  1.00            
ATOM    302    O ASN A  43      10.223  11.449  -2.231  1.00  1.00            
ATOM    303    N VAL A  44      10.772  12.212  -4.276  4.00  1.00            
ATOM    304   CA VAL A  44       9.523  12.897  -4.350  4.00  1.00            
ATOM    305   CB VAL A  44       9.646  14.295  -4.864  4.00  1.00            
ATOM    306  CG1 VAL A  44      10.401  14.243  -6.193  4.00  1.00            
ATOM    307  CG2 VAL A  44       8.238  14.904  -4.978  4.00  1.00            
ATOM    308    C VAL A  44       8.668  12.103  -5.271  4.00  1.00            
ATOM    309    O VAL A  44       9.007  11.901  -6.435  4.00  1.00            
ATOM    310    N TRP A  45       7.531  11.588  -4.767  4.00  1.00            
ATOM    311   CA TRP A  45       6.744  10.849  -5.697  4.00  1.00            
ATOM    312   CB TRP A  45       6.671   9.324  -5.470  4.00  1.00            
ATOM    313   CG TRP A  45       5.914   8.854  -4.253  4.00  1.00            
ATOM    314  CD2 TRP A  45       4.485   8.742  -4.204  4.00  1.00            
ATOM    315  CD1 TRP A  45       6.378   8.449  -3.035  4.00  1.00            
ATOM    316  NE1 TRP A  45       5.324   8.082  -2.233  4.00  1.00            
ATOM    317  CE2 TRP A  45       4.152   8.260  -2.939  4.00  1.00            
ATOM    318  CE3 TRP A  45       3.528   9.019  -5.137  4.00  1.00            
ATOM    319  CZ2 TRP A  45       2.850   8.048  -2.587  4.00  1.00            
ATOM    320  CZ3 TRP A  45       2.216   8.803  -4.780  4.00  1.00            
ATOM    321  CH2 TRP A  45       1.883   8.326  -3.529  4.00  1.00            
ATOM    322    C TRP A  45       5.342  11.386  -5.681  4.00  1.00            
ATOM    323    O TRP A  45       4.864  11.880  -4.662  4.00  1.00            
ATOM    324    N VAL A  46       4.674  11.321  -6.850  4.00  1.00            
ATOM    325   CA VAL A  46       3.327  11.792  -7.045  4.00  1.00            
ATOM    326   CB VAL A  46       3.300  13.176  -7.625  4.00  1.00            
ATOM    327  CG1 VAL A  46       3.987  13.126  -8.997  4.00  1.00            
ATOM    328  CG2 VAL A  46       1.850  13.687  -7.673  4.00  1.00            
ATOM    329    C VAL A  46       2.720  10.856  -8.081  4.00  1.00            
ATOM    330    O VAL A  46       3.458  10.126  -8.745  4.00  1.00            
ATOM    331    N PRO A  47       1.413  10.817  -8.235  4.00  1.00            
ATOM    332   CA PRO A  47       0.770   9.949  -9.218  4.00  1.00            
ATOM    333   CD PRO A  47       0.563  11.012  -7.067  4.00  1.00            
ATOM    334   CB PRO A  47      -0.689   9.838  -8.783  4.00  1.00            
ATOM    335   CG PRO A  47      -0.645  10.090  -7.268  4.00  1.00            
ATOM    336    C PRO A  47       0.925  10.547 -10.579  4.00  1.00            
ATOM    337    O PRO A  47       1.364  11.690 -10.677  4.00  1.00            
ATOM    338    N SER A  48       0.579   9.795 -11.652  4.00  1.00            
ATOM    339   CA SER A  48       0.733  10.302 -12.984  4.00  1.00            
ATOM    340   CB SER A  48       1.635   9.421 -13.863  4.00  1.00            
ATOM    341   OG SER A  48       2.901   9.254 -13.249  4.00  1.00            
ATOM    342    C SER A  48      -0.604  10.283 -13.660  4.00  1.00            
ATOM    343    O SER A  48      -1.469   9.477 -13.319  4.00  1.00            
ATOM    344    N SER A  49      -0.807  11.203 -14.627  3.00  1.00            
ATOM    345   CA SER A  49      -2.000  11.195 -15.426  3.00  1.00            
ATOM    346   CB SER A  49      -2.095  12.391 -16.390  3.00  1.00            
ATOM    347   OG SER A  49      -1.048  12.336 -17.348  3.00  1.00            
ATOM    348    C SER A  49      -1.867   9.954 -16.236  3.00  1.00            
ATOM    349    O SER A  49      -2.848   9.355 -16.674  3.00  1.00            
ATOM    350    N LYS A  50      -0.602   9.539 -16.417  3.00  1.00            
ATOM    351   CA LYS A  50      -0.256   8.363 -17.148  3.00  1.00            
ATOM    352   CB LYS A  50       1.261   8.148 -17.248  3.00  1.00            
ATOM    353   CG LYS A  50       1.961   9.303 -17.969  3.00  1.00            
ATOM    354   CD LYS A  50       1.347   9.622 -19.334  3.00  1.00            
ATOM    355   CE LYS A  50       1.388   8.455 -20.319  3.00  1.00            
ATOM    356   NZ LYS A  50       0.555   8.765 -21.504  3.00  1.00            
ATOM    357    C LYS A  50      -0.866   7.210 -16.405  3.00  1.00            
ATOM    358    O LYS A  50      -1.269   6.216 -17.009  3.00  1.00            
ATOM    359    N CYS A  51      -0.969   7.325 -15.063  1.00  1.00            
ATOM    360   CA CYS A  51      -1.510   6.265 -14.253  1.00  1.00            
ATOM    361   CB CYS A  51      -1.635   6.630 -12.761  1.00  1.00            
ATOM    362   SG CYS A  51      -2.325   5.276 -11.760  1.00  1.00            
ATOM    363    C CYS A  51      -2.875   5.921 -14.748  1.00  1.00            
ATOM    364    O CYS A  51      -3.642   6.792 -15.156  1.00  1.00            
ATOM    365    N SER A  52      -3.192   4.611 -14.738  1.00  1.00            
ATOM    366   CA SER A  52      -4.464   4.148 -15.210  1.00  1.00            
ATOM    367   CB SER A  52      -4.485   2.648 -15.561  1.00  1.00            
ATOM    368   OG SER A  52      -3.618   2.389 -16.655  1.00  1.00            
ATOM    369    C SER A  52      -5.496   4.375 -14.143  1.00  1.00            
ATOM    370    O SER A  52      -5.195   4.411 -12.951  1.00  1.00            
ATOM    371    N ARG A  53      -6.755   4.554 -14.590  3.00  1.00            
ATOM    372   CA ARG A  53      -7.930   4.791 -13.794  3.00  1.00            
ATOM    373   CB ARG A  53      -9.136   5.172 -14.666  3.00  1.00            
ATOM    374   CG ARG A  53     -10.403   5.523 -13.887  3.00  1.00            
ATOM    375   CD ARG A  53     -11.565   5.893 -14.811  3.00  1.00            
ATOM    376   NE ARG A  53     -12.746   6.215 -13.964  3.00  1.00            
ATOM    377   CZ ARG A  53     -13.945   6.483 -14.559  3.00  1.00            
ATOM    378  NH1 ARG A  53     -14.061   6.418 -15.919  3.00  1.00            
ATOM    379  NH2 ARG A  53     -15.029   6.812 -13.797  3.00  1.00            
ATOM    380    C ARG A  53      -8.290   3.559 -13.036  3.00  1.00            
ATOM    381    O ARG A  53      -8.839   3.629 -11.936  3.00  1.00            
ATOM    382    N LEU A  54      -7.975   2.390 -13.616  3.00  1.00            
ATOM    383   CA LEU A  54      -8.333   1.128 -13.044  3.00  1.00            
ATOM    384   CB LEU A  54      -7.679  -0.044 -13.797  3.00  1.00            
ATOM    385   CG LEU A  54      -7.966  -0.046 -15.312  3.00  1.00            
ATOM    386  CD1 LEU A  54      -7.341  -1.269 -16.002  3.00  1.00            
ATOM    387  CD2 LEU A  54      -9.465   0.116 -15.604  3.00  1.00            
ATOM    388    C LEU A  54      -7.740   1.131 -11.680  3.00  1.00            
ATOM    389    O LEU A  54      -8.305   0.583 -10.735  3.00  1.00            
ATOM    390    N TYR A  55      -6.572   1.779 -11.551  1.00  1.00            
ATOM    391   CA TYR A  55      -5.874   1.781 -10.309  1.00  1.00            
ATOM    392   CB TYR A  55      -4.406   2.194 -10.507  1.00  1.00            
ATOM    393   CG TYR A  55      -3.735   2.194  -9.191  1.00  1.00            
ATOM    394  CD1 TYR A  55      -4.022   1.216  -8.270  1.00  1.00            
ATOM    395  CD2 TYR A  55      -2.769   3.132  -8.923  1.00  1.00            
ATOM    396  CE1 TYR A  55      -3.390   1.215  -7.053  1.00  1.00            
ATOM    397  CE2 TYR A  55      -2.134   3.134  -7.710  1.00  1.00            
ATOM    398   CZ TYR A  55      -2.453   2.179  -6.778  1.00  1.00            
ATOM    399   OH TYR A  55      -1.798   2.191  -5.535  1.00  1.00            
ATOM    400    C TYR A  55      -6.590   2.609  -9.276  1.00  1.00            
ATOM    401    O TYR A  55      -6.871   3.789  -9.482  1.00  1.00            
ATOM    402    N THR A  56      -6.921   1.961  -8.130  2.00  1.00            
ATOM    403   CA THR A  56      -7.644   2.548  -7.028  2.00  1.00            
ATOM    404   CB THR A  56      -8.020   1.538  -5.977  2.00  1.00            
ATOM    405  OG1 THR A  56      -8.766   2.164  -4.942  2.00  1.00            
ATOM    406  CG2 THR A  56      -6.750   0.878  -5.410  2.00  1.00            
ATOM    407    C THR A  56      -6.836   3.613  -6.399  2.00  1.00            
ATOM    408    O THR A  56      -7.346   4.709  -6.172  2.00  1.00            
ATOM    409    N ALA A  57      -5.553   3.342  -6.080  2.00  1.00            
ATOM    410   CA ALA A  57      -4.855   4.508  -5.671  2.00  1.00            
ATOM    411   CB ALA A  57      -3.453   4.350  -5.076  2.00  1.00            
ATOM    412    C ALA A  57      -4.781   5.222  -6.963  2.00  1.00            
ATOM    413    O ALA A  57      -4.879   4.613  -8.026  2.00  1.00            
ATOM    414    N CYS A  58      -4.682   6.544  -6.902  2.00  1.00            
ATOM    415   CA CYS A  58      -4.658   7.336  -8.080  2.00  1.00            
ATOM    416   CB CYS A  58      -3.723   6.802  -9.183  2.00  1.00            
ATOM    417   SG CYS A  58      -1.978   6.843  -8.680  2.00  1.00            
ATOM    418    C CYS A  58      -6.021   7.544  -8.662  2.00  1.00            
ATOM    419    O CYS A  58      -6.217   8.531  -9.368  2.00  1.00            
ATOM    420    N VAL A  59      -7.022   6.682  -8.404  2.00  1.00            
ATOM    421   CA VAL A  59      -8.281   7.088  -8.964  2.00  1.00            
ATOM    422   CB VAL A  59      -9.297   5.982  -9.107  2.00  1.00            
ATOM    423  CG1 VAL A  59      -9.763   5.488  -7.728  2.00  1.00            
ATOM    424  CG2 VAL A  59     -10.429   6.505 -10.010  2.00  1.00            
ATOM    425    C VAL A  59      -8.828   8.203  -8.136  2.00  1.00            
ATOM    426    O VAL A  59      -9.217   9.253  -8.647  2.00  1.00            
ATOM    427    N TYR A  60      -8.840   7.985  -6.807  3.00  1.00            
ATOM    428   CA TYR A  60      -9.315   8.927  -5.844  3.00  1.00            
ATOM    429   CB TYR A  60      -9.399   8.311  -4.438  3.00  1.00            
ATOM    430   CG TYR A  60      -9.797   9.371  -3.472  3.00  1.00            
ATOM    431  CD1 TYR A  60     -11.085   9.851  -3.443  3.00  1.00            
ATOM    432  CD2 TYR A  60      -8.877   9.871  -2.580  3.00  1.00            
ATOM    433  CE1 TYR A  60     -11.446  10.828  -2.546  3.00  1.00            
ATOM    434  CE2 TYR A  60      -9.231  10.846  -1.680  3.00  1.00            
ATOM    435   CZ TYR A  60     -10.518  11.326  -1.663  3.00  1.00            
ATOM    436   OH TYR A  60     -10.883  12.328  -0.739  3.00  1.00            
ATOM    437    C TYR A  60      -8.349  10.070  -5.815  3.00  1.00            
ATOM    438    O TYR A  60      -8.738  11.234  -5.737  3.00  1.00            
ATOM    439    N HIS A  61      -7.044   9.742  -5.887  1.00  1.00            
ATOM    440   CA HIS A  61      -5.990  10.711  -5.775  1.00  1.00            
ATOM    441  ND1 HIS A  61      -4.056   9.812  -3.155  1.00  1.00            
ATOM    442   CG HIS A  61      -4.379   9.282  -4.382  1.00  1.00            
ATOM    443   CB HIS A  61      -4.587  10.094  -5.626  1.00  1.00            
ATOM    444  NE2 HIS A  61      -4.145   7.606  -2.891  1.00  1.00            
ATOM    445  CD2 HIS A  61      -4.430   7.934  -4.204  1.00  1.00            
ATOM    446  CE1 HIS A  61      -3.928   8.766  -2.300  1.00  1.00            
ATOM    447    C HIS A  61      -5.907  11.563  -6.997  1.00  1.00            
ATOM    448    O HIS A  61      -6.403  11.215  -8.067  1.00  1.00            
ATOM    449    N LYS A  62      -5.269  12.739  -6.822  1.00  1.00            
ATOM    450   CA LYS A  62      -5.041  13.691  -7.868  1.00  1.00            
ATOM    451   CB LYS A  62      -4.802  15.117  -7.344  1.00  1.00            
ATOM    452   CG LYS A  62      -6.030  15.694  -6.637  1.00  1.00            
ATOM    453   CD LYS A  62      -5.742  16.935  -5.791  1.00  1.00            
ATOM    454   CE LYS A  62      -6.962  17.425  -5.008  1.00  1.00            
ATOM    455   NZ LYS A  62      -6.581  18.551  -4.128  1.00  1.00            
ATOM    456    C LYS A  62      -3.822  13.258  -8.635  1.00  1.00            
ATOM    457    O LYS A  62      -2.966  12.553  -8.102  1.00  1.00            
ATOM    458    N LEU A  63      -3.725  13.650  -9.926  1.00  1.00            
ATOM    459   CA LEU A  63      -2.603  13.247 -10.732  1.00  1.00            
ATOM    460   CB LEU A  63      -2.979  12.286 -11.879  1.00  1.00            
ATOM    461   CG LEU A  63      -4.146  12.760 -12.768  1.00  1.00            
ATOM    462  CD1 LEU A  63      -3.783  14.026 -13.558  1.00  1.00            
ATOM    463  CD2 LEU A  63      -4.650  11.622 -13.669  1.00  1.00            
ATOM    464    C LEU A  63      -1.919  14.447 -11.314  1.00  1.00            
ATOM    465    O LEU A  63      -2.467  15.548 -11.331  1.00  1.00            
ATOM    466    N PHE A  64      -0.672  14.245 -11.797  4.00  1.00            
ATOM    467   CA PHE A  64       0.131  15.296 -12.361  4.00  1.00            
ATOM    468   CB PHE A  64       1.634  15.115 -12.079  4.00  1.00            
ATOM    469   CG PHE A  64       2.363  16.318 -12.576  4.00  1.00            
ATOM    470  CD1 PHE A  64       2.816  16.383 -13.874  4.00  1.00            
ATOM    471  CD2 PHE A  64       2.589  17.385 -11.739  4.00  1.00            
ATOM    472  CE1 PHE A  64       3.488  17.496 -14.326  4.00  1.00            
ATOM    473  CE2 PHE A  64       3.261  18.499 -12.185  4.00  1.00            
ATOM    474   CZ PHE A  64       3.712  18.557 -13.482  4.00  1.00            
ATOM    475    C PHE A  64      -0.037  15.261 -13.831  4.00  1.00            
ATOM    476    O PHE A  64      -0.071  14.197 -14.446  4.00  1.00            
ATOM    477    N ASP A  65      -0.178  16.454 -14.431  1.00  1.00            
ATOM    478   CA ASP A  65      -0.290  16.502 -15.848  1.00  1.00            
ATOM    479   CB ASP A  65      -1.652  17.023 -16.349  1.00  1.00            
ATOM    480   CG ASP A  65      -1.944  18.400 -15.769  1.00  1.00            
ATOM    481  OD1 ASP A  65      -1.244  18.819 -14.809  1.00  1.00            
ATOM    482  OD2 ASP A  65      -2.896  19.050 -16.279  1.00  1.00            
ATOM    483    C ASP A  65       0.822  17.346 -16.376  1.00  1.00            
ATOM    484    O ASP A  65       0.859  18.561 -16.197  1.00  1.00            
ATOM    485    N ALA A  66       1.785  16.685 -17.037  2.00  1.00            
ATOM    486   CA ALA A  66       2.928  17.349 -17.578  2.00  1.00            
ATOM    487   CB ALA A  66       3.930  16.375 -18.222  2.00  1.00            
ATOM    488    C ALA A  66       2.472  18.298 -18.646  2.00  1.00            
ATOM    489    O ALA A  66       2.981  19.413 -18.758  2.00  1.00            
ATOM    490    N SER A  67       1.470  17.880 -19.445  2.00  1.00            
ATOM    491   CA SER A  67       1.031  18.637 -20.585  2.00  1.00            
ATOM    492   CB SER A  67      -0.161  17.985 -21.309  2.00  1.00            
ATOM    493   OG SER A  67      -1.297  17.963 -20.457  2.00  1.00            
ATOM    494    C SER A  67       0.610  20.015 -20.187  2.00  1.00            
ATOM    495    O SER A  67       1.067  20.998 -20.768  2.00  1.00            
ATOM    496    N ASP A  68      -0.261  20.133 -19.170  2.00  1.00            
ATOM    497   CA ASP A  68      -0.755  21.430 -18.821  2.00  1.00            
ATOM    498   CB ASP A  68      -1.822  21.420 -17.715  2.00  1.00            
ATOM    499   CG ASP A  68      -2.404  22.828 -17.656  2.00  1.00            
ATOM    500  OD1 ASP A  68      -2.312  23.545 -18.688  2.00  1.00            
ATOM    501  OD2 ASP A  68      -2.953  23.202 -16.585  2.00  1.00            
ATOM    502    C ASP A  68       0.370  22.279 -18.326  2.00  1.00            
ATOM    503    O ASP A  68       0.404  23.480 -18.596  2.00  1.00            
ATOM    504    N SER A  69       1.331  21.674 -17.600  1.00  1.00            
ATOM    505   CA SER A  69       2.382  22.436 -16.989  1.00  1.00            
ATOM    506   CB SER A  69       3.457  21.568 -16.309  1.00  1.00            
ATOM    507   OG SER A  69       2.892  20.840 -15.230  1.00  1.00            
ATOM    508    C SER A  69       3.072  23.273 -18.021  1.00  1.00            
ATOM    509    O SER A  69       3.553  22.769 -19.034  1.00  1.00            
ATOM    510    N SER A  70       3.104  24.601 -17.782  3.00  1.00            
ATOM    511   CA SER A  70       3.797  25.515 -18.646  3.00  1.00            
ATOM    512   CB SER A  70       3.604  26.986 -18.232  3.00  1.00            
ATOM    513   OG SER A  70       4.313  27.845 -19.113  3.00  1.00            
ATOM    514    C SER A  70       5.243  25.196 -18.494  3.00  1.00            
ATOM    515    O SER A  70       5.975  25.088 -19.477  3.00  1.00            
ATOM    516    N SER A  71       5.688  25.019 -17.234  3.00  1.00            
ATOM    517   CA SER A  71       7.069  24.712 -17.036  3.00  1.00            
ATOM    518   CB SER A  71       7.764  25.639 -16.026  3.00  1.00            
ATOM    519   OG SER A  71       7.802  26.966 -16.529  3.00  1.00            
ATOM    520    C SER A  71       7.169  23.324 -16.500  3.00  1.00            
ATOM    521    O SER A  71       7.029  23.087 -15.301  3.00  1.00            
ATOM    522    N TYR A  72       7.404  22.366 -17.411  1.00  1.00            
ATOM    523   CA TYR A  72       7.642  20.998 -17.065  1.00  1.00            
ATOM    524   CB TYR A  72       6.495  20.061 -17.487  1.00  1.00            
ATOM    525   CG TYR A  72       6.988  18.656 -17.412  1.00  1.00            
ATOM    526  CD1 TYR A  72       6.981  17.962 -16.226  1.00  1.00            
ATOM    527  CD2 TYR A  72       7.459  18.033 -18.545  1.00  1.00            
ATOM    528  CE1 TYR A  72       7.439  16.667 -16.167  1.00  1.00            
ATOM    529  CE2 TYR A  72       7.917  16.738 -18.495  1.00  1.00            
ATOM    530   CZ TYR A  72       7.908  16.054 -17.304  1.00  1.00            
ATOM    531   OH TYR A  72       8.379  14.724 -17.247  1.00  1.00            
ATOM    532    C TYR A  72       8.826  20.616 -17.877  1.00  1.00            
ATOM    533    O TYR A  72       8.803  20.707 -19.104  1.00  1.00            
ATOM    534    N LYS A  73       9.904  20.193 -17.208  4.00  1.00            
ATOM    535   CA LYS A  73      11.066  19.792 -17.927  4.00  1.00            
ATOM    536   CB LYS A  73      12.366  20.109 -17.162  4.00  1.00            
ATOM    537   CG LYS A  73      13.629  20.213 -18.025  4.00  1.00            
ATOM    538   CD LYS A  73      14.094  18.909 -18.672  4.00  1.00            
ATOM    539   CE LYS A  73      15.314  19.098 -19.576  4.00  1.00            
ATOM    540   NZ LYS A  73      16.336  19.915 -18.882  4.00  1.00            
ATOM    541    C LYS A  73      10.925  18.308 -18.077  4.00  1.00            
ATOM    542    O LYS A  73      10.212  17.680 -17.297  4.00  1.00            
ATOM    543    N HIS A  74      11.579  17.691 -19.083  4.00  1.00            
ATOM    544   CA HIS A  74      11.309  16.292 -19.258  4.00  1.00            
ATOM    545  ND1 HIS A  74      10.829  13.519 -20.931  4.00  1.00            
ATOM    546   CG HIS A  74      10.035  14.616 -20.686  4.00  1.00            
ATOM    547   CB HIS A  74      10.548  16.018 -20.566  4.00  1.00            
ATOM    548  NE2 HIS A  74       8.741  12.770 -20.776  4.00  1.00            
ATOM    549  CD2 HIS A  74       8.763  14.141 -20.593  4.00  1.00            
ATOM    550  CE1 HIS A  74      10.005  12.442 -20.976  4.00  1.00            
ATOM    551    C HIS A  74      12.562  15.486 -19.321  4.00  1.00            
ATOM    552    O HIS A  74      13.482  15.775 -20.085  4.00  1.00            
ATOM    553    N ASN A  75      12.611  14.451 -18.466  4.00  1.00            
ATOM    554   CA ASN A  75      13.624  13.442 -18.495  4.00  1.00            
ATOM    555   CB ASN A  75      14.831  13.715 -17.580  4.00  1.00            
ATOM    556   CG ASN A  75      14.359  13.775 -16.139  4.00  1.00            
ATOM    557  OD1 ASN A  75      13.268  14.264 -15.848  4.00  1.00            
ATOM    558  ND2 ASN A  75      15.207  13.261 -15.209  4.00  1.00            
ATOM    559    C ASN A  75      12.908  12.226 -18.020  4.00  1.00            
ATOM    560    O ASN A  75      12.168  12.289 -17.039  4.00  1.00            
ATOM    561    N GLY A  76      13.079  11.079 -18.698  4.00  1.00            
ATOM    562   CA GLY A  76      12.299   9.969 -18.244  4.00  1.00            
ATOM    563    C GLY A  76      13.190   8.795 -18.041  4.00  1.00            
ATOM    564    O GLY A  76      13.881   8.344 -18.954  4.00  1.00            
ATOM    565    N THR A  77      13.182   8.275 -16.802  4.00  1.00            
ATOM    566   CA THR A  77      13.900   7.085 -16.475  4.00  1.00            
ATOM    567   CB THR A  77      15.174   7.317 -15.720  4.00  1.00            
ATOM    568  OG1 THR A  77      14.896   7.890 -14.452  4.00  1.00            
ATOM    569  CG2 THR A  77      16.074   8.252 -16.548  4.00  1.00            
ATOM    570    C THR A  77      12.981   6.336 -15.573  4.00  1.00            
ATOM    571    O THR A  77      12.064   6.921 -14.998  4.00  1.00            
ATOM    572    N GLU A  78      13.170   5.013 -15.439  4.00  1.00            
ATOM    573   CA GLU A  78      12.274   4.305 -14.576  4.00  1.00            
ATOM    574   CB GLU A  78      12.116   2.809 -14.896  4.00  1.00            
ATOM    575   CG GLU A  78      11.328   2.500 -16.167  4.00  1.00            
ATOM    576   CD GLU A  78      11.121   0.993 -16.201  4.00  1.00            
ATOM    577  OE1 GLU A  78      12.143   0.255 -16.191  4.00  1.00            
ATOM    578  OE2 GLU A  78       9.939   0.560 -16.224  4.00  1.00            
ATOM    579    C GLU A  78      12.808   4.355 -13.187  4.00  1.00            
ATOM    580    O GLU A  78      14.017   4.314 -12.962  4.00  1.00            
ATOM    581    N LEU A  79      11.887   4.480 -12.215  4.00  1.00            
ATOM    582   CA LEU A  79      12.255   4.397 -10.837  4.00  1.00            
ATOM    583   CB LEU A  79      12.043   5.690 -10.034  4.00  1.00            
ATOM    584   CG LEU A  79      13.007   6.825 -10.424  4.00  1.00            
ATOM    585  CD1 LEU A  79      12.760   7.307 -11.862  4.00  1.00            
ATOM    586  CD2 LEU A  79      12.974   7.961  -9.391  4.00  1.00            
ATOM    587    C LEU A  79      11.365   3.350 -10.257  4.00  1.00            
ATOM    588    O LEU A  79      10.162   3.349 -10.511  4.00  1.00            
ATOM    589    N THR A  80      11.930   2.409  -9.477  4.00  1.00            
ATOM    590   CA THR A  80      11.064   1.392  -8.966  4.00  1.00            
ATOM    591   CB THR A  80      11.241   0.066  -9.646  4.00  1.00            
ATOM    592  OG1 THR A  80      10.985   0.190 -11.038  4.00  1.00            
ATOM    593  CG2 THR A  80      10.272  -0.948  -9.016  4.00  1.00            
ATOM    594    C THR A  80      11.342   1.167  -7.511  4.00  1.00            
ATOM    595    O THR A  80      12.468   1.336  -7.048  4.00  1.00            
ATOM    596    N LEU A  81      10.293   0.788  -6.748  4.00  1.00            
ATOM    597   CA LEU A  81      10.463   0.497  -5.354  4.00  1.00            
ATOM    598   CB LEU A  81       9.931   1.594  -4.415  4.00  1.00            
ATOM    599   CG LEU A  81      10.753   2.896  -4.455  4.00  1.00            
ATOM    600  CD1 LEU A  81      12.174   2.671  -3.914  4.00  1.00            
ATOM    601  CD2 LEU A  81      10.741   3.532  -5.854  4.00  1.00            
ATOM    602    C LEU A  81       9.733  -0.769  -5.032  4.00  1.00            
ATOM    603    O LEU A  81       8.610  -0.980  -5.486  4.00  1.00            
ATOM    604    N ARG A  82      10.369  -1.669  -4.251  4.00  1.00            
ATOM    605   CA ARG A  82       9.655  -2.848  -3.858  4.00  1.00            
ATOM    606   CB ARG A  82      10.529  -4.042  -3.433  4.00  1.00            
ATOM    607   CG ARG A  82       9.686  -5.279  -3.100  4.00  1.00            
ATOM    608   CD ARG A  82      10.493  -6.510  -2.683  4.00  1.00            
ATOM    609   NE ARG A  82       9.521  -7.621  -2.471  4.00  1.00            
ATOM    610   CZ ARG A  82       9.950  -8.821  -1.984  4.00  1.00            
ATOM    611  NH1 ARG A  82      11.264  -8.987  -1.649  4.00  1.00            
ATOM    612  NH2 ARG A  82       9.073  -9.855  -1.833  4.00  1.00            
ATOM    613    C ARG A  82       8.851  -2.438  -2.673  4.00  1.00            
ATOM    614    O ARG A  82       9.346  -1.748  -1.782  4.00  1.00            
ATOM    615    N TYR A  83       7.573  -2.845  -2.638  4.00  1.00            
ATOM    616   CA TYR A  83       6.742  -2.494  -1.532  4.00  1.00            
ATOM    617   CB TYR A  83       5.499  -1.677  -1.931  4.00  1.00            
ATOM    618   CG TYR A  83       4.783  -1.218  -0.705  4.00  1.00            
ATOM    619  CD1 TYR A  83       5.121  -0.032  -0.095  4.00  1.00            
ATOM    620  CD2 TYR A  83       3.768  -1.972  -0.163  4.00  1.00            
ATOM    621  CE1 TYR A  83       4.453   0.393   1.032  4.00  1.00            
ATOM    622  CE2 TYR A  83       3.095  -1.555   0.961  4.00  1.00            
ATOM    623   CZ TYR A  83       3.437  -0.367   1.560  4.00  1.00            
ATOM    624   OH TYR A  83       2.752   0.068   2.713  4.00  1.00            
ATOM    625    C TYR A  83       6.301  -3.801  -0.992  4.00  1.00            
ATOM    626    O TYR A  83       6.298  -4.799  -1.713  4.00  1.00            
ATOM    627    N SER A  84       5.953  -3.838   0.305  3.00  1.00            
ATOM    628   CA SER A  84       5.585  -5.090   0.882  3.00  1.00            
ATOM    629   CB SER A  84       5.138  -4.979   2.349  3.00  1.00            
ATOM    630   OG SER A  84       6.238  -4.610   3.168  3.00  1.00            
ATOM    631    C SER A  84       4.427  -5.622   0.101  3.00  1.00            
ATOM    632    O SER A  84       4.437  -6.769  -0.343  3.00  1.00            
ATOM    633    N THR A  85       3.401  -4.783  -0.107  3.00  1.00            
ATOM    634   CA THR A  85       2.241  -5.253  -0.796  3.00  1.00            
ATOM    635   CB THR A  85       1.060  -4.338  -0.680  3.00  1.00            
ATOM    636  OG1 THR A  85      -0.103  -4.970  -1.195  3.00  1.00            
ATOM    637  CG2 THR A  85       1.358  -3.053  -1.455  3.00  1.00            
ATOM    638    C THR A  85       2.494  -5.526  -2.244  3.00  1.00            
ATOM    639    O THR A  85       2.064  -6.553  -2.766  3.00  1.00            
ATOM    640    N GLY A  86       3.211  -4.627  -2.941  4.00  1.00            
ATOM    641   CA GLY A  86       3.406  -4.827  -4.348  4.00  1.00            
ATOM    642    C GLY A  86       4.499  -3.897  -4.756  4.00  1.00            
ATOM    643    O GLY A  86       5.343  -3.535  -3.941  4.00  1.00            
ATOM    644    N THR A  87       4.528  -3.485  -6.039  4.00  1.00            
ATOM    645   CA THR A  87       5.615  -2.640  -6.436  4.00  1.00            
ATOM    646   CB THR A  87       6.501  -3.261  -7.475  4.00  1.00            
ATOM    647  OG1 THR A  87       7.665  -2.470  -7.667  4.00  1.00            
ATOM    648  CG2 THR A  87       5.712  -3.379  -8.791  4.00  1.00            
ATOM    649    C THR A  87       5.100  -1.360  -7.007  4.00  1.00            
ATOM    650    O THR A  87       4.017  -1.303  -7.589  4.00  1.00            
ATOM    651    N VAL A  88       5.894  -0.286  -6.821  4.00  1.00            
ATOM    652   CA VAL A  88       5.600   1.007  -7.363  4.00  1.00            
ATOM    653   CB VAL A  88       5.845   2.125  -6.390  4.00  1.00            
ATOM    654  CG1 VAL A  88       7.307   2.057  -5.912  4.00  1.00            
ATOM    655  CG2 VAL A  88       5.498   3.454  -7.083  4.00  1.00            
ATOM    656    C VAL A  88       6.560   1.185  -8.498  4.00  1.00            
ATOM    657    O VAL A  88       7.752   0.911  -8.362  4.00  1.00            
ATOM    658    N SER A  89       6.062   1.614  -9.673  4.00  1.00            
ATOM    659   CA SER A  89       6.951   1.835 -10.775  4.00  1.00            
ATOM    660   CB SER A  89       6.810   0.800 -11.904  4.00  1.00            
ATOM    661   OG SER A  89       7.203  -0.482 -11.436  4.00  1.00            
ATOM    662    C SER A  89       6.609   3.159 -11.315  4.00  1.00            
ATOM    663    O SER A  89       5.444   3.554 -11.335  4.00  1.00            
ATOM    664    N GLY A  90       7.630   3.893 -11.767  4.00  1.00            
ATOM    665   CA GLY A  90       7.283   5.184 -12.231  4.00  1.00            
ATOM    666    C GLY A  90       8.416   5.749 -12.988  4.00  1.00            
ATOM    667    O GLY A  90       9.454   5.116 -13.175  4.00  1.00            
ATOM    668    N PHE A  91       8.219   6.994 -13.443  4.00  1.00            
ATOM    669   CA PHE A  91       9.243   7.608 -14.205  4.00  1.00            
ATOM    670   CB PHE A  91       8.854   7.947 -15.652  4.00  1.00            
ATOM    671   CG PHE A  91       8.644   6.665 -16.376  4.00  1.00            
ATOM    672  CD1 PHE A  91       9.701   6.021 -16.975  4.00  1.00            
ATOM    673  CD2 PHE A  91       7.391   6.103 -16.445  4.00  1.00            
ATOM    674  CE1 PHE A  91       9.509   4.835 -17.640  4.00  1.00            
ATOM    675  CE2 PHE A  91       7.194   4.917 -17.110  4.00  1.00            
ATOM    676   CZ PHE A  91       8.254   4.281 -17.709  4.00  1.00            
ATOM    677    C PHE A  91       9.607   8.920 -13.557  4.00  1.00            
ATOM    678    O PHE A  91       8.985   9.339 -12.584  4.00  1.00            
ATOM    679    N LEU A  92      10.666   9.582 -14.087  4.00  1.00            
ATOM    680   CA LEU A  92      11.181  10.840 -13.593  4.00  1.00            
ATOM    681   CB LEU A  92      12.647  11.123 -13.974  4.00  1.00            
ATOM    682   CG LEU A  92      13.701  10.192 -13.356  4.00  1.00            
ATOM    683  CD1 LEU A  92      15.113  10.592 -13.821  4.00  1.00            
ATOM    684  CD2 LEU A  92      13.572  10.142 -11.825  4.00  1.00            
ATOM    685    C LEU A  92      10.428  11.995 -14.220  4.00  1.00            
ATOM    686    O LEU A  92       9.710  11.815 -15.202  4.00  1.00            
ATOM    687    N SER A  93      10.563  13.217 -13.634  4.00  1.00            
ATOM    688   CA SER A  93       9.985  14.434 -14.171  4.00  1.00            
ATOM    689   CB SER A  93       8.485  14.580 -13.867  4.00  1.00            
ATOM    690   OG SER A  93       7.763  13.523 -14.482  4.00  1.00            
ATOM    691    C SER A  93      10.676  15.603 -13.515  4.00  1.00            
ATOM    692    O SER A  93      11.175  15.481 -12.398  4.00  1.00            
ATOM    693    N GLN A  94      10.731  16.771 -14.202  4.00  1.00            
ATOM    694   CA GLN A  94      11.344  17.953 -13.640  4.00  1.00            
ATOM    695   CB GLN A  94      12.567  18.440 -14.440  4.00  1.00            
ATOM    696   CG GLN A  94      13.330  19.591 -13.782  4.00  1.00            
ATOM    697   CD GLN A  94      14.296  19.006 -12.759  4.00  1.00            
ATOM    698  OE1 GLN A  94      14.416  17.789 -12.623  4.00  1.00            
ATOM    699  NE2 GLN A  94      15.015  19.897 -12.025  4.00  1.00            
ATOM    700    C GLN A  94      10.303  19.044 -13.700  4.00  1.00            
ATOM    701    O GLN A  94       9.730  19.298 -14.756  4.00  1.00            
ATOM    702    N ASP A  95      10.003  19.703 -12.559  4.00  1.00            
ATOM    703   CA ASP A  95       9.035  20.775 -12.518  4.00  1.00            
ATOM    704   CB ASP A  95       7.650  20.323 -12.024  4.00  1.00            
ATOM    705   CG ASP A  95       7.049  19.425 -13.092  4.00  1.00            
ATOM    706  OD1 ASP A  95       6.974  19.878 -14.265  4.00  1.00            
ATOM    707  OD2 ASP A  95       6.653  18.278 -12.751  4.00  1.00            
ATOM    708    C ASP A  95       9.551  21.759 -11.510  4.00  1.00            
ATOM    709    O ASP A  95      10.682  21.646 -11.041  4.00  1.00            
ATOM    710    N ILE A  96       8.727  22.771 -11.170  4.00  1.00            
ATOM    711   CA ILE A  96       9.070  23.753 -10.175  4.00  1.00            
ATOM    712   CB ILE A  96       8.751  25.154 -10.610  4.00  1.00            
ATOM    713  CG1 ILE A  96       9.477  25.491 -11.924  4.00  1.00            
ATOM    714  CG2 ILE A  96       9.094  26.101  -9.449  4.00  1.00            
ATOM    715  CD1 ILE A  96      10.998  25.379 -11.835  4.00  1.00            
ATOM    716    C ILE A  96       8.147  23.439  -9.027  4.00  1.00            
ATOM    717    O ILE A  96       6.954  23.238  -9.243  4.00  1.00            
ATOM    718    N ILE A  97       8.659  23.365  -7.777  4.00  1.00            
ATOM    719   CA ILE A  97       7.785  22.987  -6.694  4.00  1.00            
ATOM    720   CB ILE A  97       8.235  21.775  -5.934  4.00  1.00            
ATOM    721  CG1 ILE A  97       9.570  22.049  -5.231  4.00  1.00            
ATOM    722  CG2 ILE A  97       8.274  20.589  -6.912  4.00  1.00            
ATOM    723  CD1 ILE A  97       9.954  20.986  -4.203  4.00  1.00            
ATOM    724    C ILE A  97       7.681  24.108  -5.715  4.00  1.00            
ATOM    725    O ILE A  97       8.650  24.826  -5.471  4.00  1.00            
ATOM    726    N THR A  98       6.472  24.301  -5.142  4.00  1.00            
ATOM    727   CA THR A  98       6.322  25.370  -4.202  4.00  1.00            
ATOM    728   CB THR A  98       5.249  26.352  -4.573  4.00  1.00            
ATOM    729  OG1 THR A  98       5.519  26.910  -5.850  4.00  1.00            
ATOM    730  CG2 THR A  98       5.220  27.465  -3.511  4.00  1.00            
ATOM    731    C THR A  98       5.992  24.824  -2.845  4.00  1.00            
ATOM    732    O THR A  98       4.873  24.380  -2.596  4.00  1.00            
ATOM    733    N VAL A  99       6.989  24.832  -1.933  4.00  1.00            
ATOM    734   CA VAL A  99       6.815  24.311  -0.604  4.00  1.00            
ATOM    735   CB VAL A  99       8.120  24.164   0.119  4.00  1.00            
ATOM    736  CG1 VAL A  99       7.838  23.688   1.554  4.00  1.00            
ATOM    737  CG2 VAL A  99       9.019  23.216  -0.693  4.00  1.00            
ATOM    738    C VAL A  99       5.925  25.150   0.254  4.00  1.00            
ATOM    739    O VAL A  99       4.905  24.686   0.760  4.00  1.00            
ATOM    740    N GLY A 100       6.294  26.431   0.416  3.00  1.00            
ATOM    741   CA GLY A 100       5.601  27.352   1.271  3.00  1.00            
ATOM    742    C GLY A 100       6.582  28.466   1.450  3.00  1.00            
ATOM    743    O GLY A 100       7.295  28.529   2.450  3.00  1.00            
ATOM    744    N GLY A 101       6.638  29.378   0.462  3.00  1.00            
ATOM    745   CA GLY A 101       7.548  30.482   0.527  3.00  1.00            
ATOM    746    C GLY A 101       8.819  30.127  -0.190  3.00  1.00            
ATOM    747    O GLY A 101       9.665  30.990  -0.411  3.00  1.00            
ATOM    748    N ILE A 102       9.003  28.846  -0.573  4.00  1.00            
ATOM    749   CA ILE A 102      10.207  28.502  -1.281  4.00  1.00            
ATOM    750   CB ILE A 102      11.099  27.540  -0.552  4.00  1.00            
ATOM    751  CG1 ILE A 102      12.461  27.442  -1.263  4.00  1.00            
ATOM    752  CG2 ILE A 102      10.363  26.198  -0.424  4.00  1.00            
ATOM    753  CD1 ILE A 102      13.524  26.707  -0.449  4.00  1.00            
ATOM    754    C ILE A 102       9.812  27.853  -2.565  4.00  1.00            
ATOM    755    O ILE A 102       8.887  27.043  -2.607  4.00  1.00            
ATOM    756    N THR A 103      10.497  28.229  -3.662  4.00  1.00            
ATOM    757   CA THR A 103      10.229  27.623  -4.931  4.00  1.00            
ATOM    758   CB THR A 103       9.913  28.605  -6.021  4.00  1.00            
ATOM    759  OG1 THR A 103      11.026  29.456  -6.252  4.00  1.00            
ATOM    760  CG2 THR A 103       8.687  29.434  -5.600  4.00  1.00            
ATOM    761    C THR A 103      11.479  26.920  -5.325  4.00  1.00            
ATOM    762    O THR A 103      12.568  27.488  -5.236  4.00  1.00            
ATOM    763    N VAL A 104      11.369  25.650  -5.757  4.00  1.00            
ATOM    764   CA VAL A 104      12.592  25.006  -6.115  4.00  1.00            
ATOM    765   CB VAL A 104      13.201  24.180  -5.019  4.00  1.00            
ATOM    766  CG1 VAL A 104      12.346  22.926  -4.798  4.00  1.00            
ATOM    767  CG2 VAL A 104      14.658  23.878  -5.395  4.00  1.00            
ATOM    768    C VAL A 104      12.374  24.118  -7.288  4.00  1.00            
ATOM    769    O VAL A 104      11.248  23.749  -7.617  4.00  1.00            
ATOM    770    N THR A 105      13.486  23.776  -7.965  4.00  1.00            
ATOM    771   CA THR A 105      13.427  22.899  -9.088  4.00  1.00            
ATOM    772   CB THR A 105      14.667  22.918  -9.928  4.00  1.00            
ATOM    773  OG1 THR A 105      15.773  22.451  -9.171  4.00  1.00            
ATOM    774  CG2 THR A 105      14.921  24.360 -10.400  4.00  1.00            
ATOM    775    C THR A 105      13.319  21.537  -8.522  4.00  1.00            
ATOM    776    O THR A 105      13.626  21.322  -7.350  4.00  1.00            
ATOM    777    N GLN A 106      12.852  20.566  -9.324  4.00  1.00            
ATOM    778   CA GLN A 106      12.757  19.297  -8.693  4.00  1.00            
ATOM    779   CB GLN A 106      11.484  19.176  -7.834  4.00  1.00            
ATOM    780   CG GLN A 106      11.358  17.870  -7.049  4.00  1.00            
ATOM    781   CD GLN A 106      12.395  17.885  -5.938  4.00  1.00            
ATOM    782  OE1 GLN A 106      12.495  18.847  -5.178  4.00  1.00            
ATOM    783  NE2 GLN A 106      13.197  16.790  -5.843  4.00  1.00            
ATOM    784    C GLN A 106      12.745  18.220  -9.706  4.00  1.00            
ATOM    785    O GLN A 106      12.360  18.403 -10.859  4.00  1.00            
ATOM    786    N MET A 107      13.221  17.052  -9.257  4.00  1.00            
ATOM    787   CA MET A 107      13.194  15.854 -10.021  4.00  1.00            
ATOM    788   CB MET A 107      14.432  14.971  -9.783  4.00  1.00            
ATOM    789   CG MET A 107      14.567  13.767 -10.717  4.00  1.00            
ATOM    790   SD MET A 107      15.258  14.148 -12.355  4.00  1.00            
ATOM    791   CE MET A 107      13.831  15.090 -12.959  4.00  1.00            
ATOM    792    C MET A 107      12.052  15.132  -9.398  4.00  1.00            
ATOM    793    O MET A 107      11.711  15.442  -8.261  4.00  1.00            
ATOM    794    N PHE A 108      11.401  14.174 -10.081  4.00  1.00            
ATOM    795   CA PHE A 108      10.281  13.617  -9.379  4.00  1.00            
ATOM    796   CB PHE A 108       8.930  14.248  -9.771  4.00  1.00            
ATOM    797   CG PHE A 108       8.897  15.699  -9.428  4.00  1.00            
ATOM    798  CD1 PHE A 108       9.437  16.629 -10.286  4.00  1.00            
ATOM    799  CD2 PHE A 108       8.307  16.131  -8.263  4.00  1.00            
ATOM    800  CE1 PHE A 108       9.399  17.969  -9.979  4.00  1.00            
ATOM    801  CE2 PHE A 108       8.266  17.470  -7.949  4.00  1.00            
ATOM    802   CZ PHE A 108       8.812  18.391  -8.809  4.00  1.00            
ATOM    803    C PHE A 108      10.123  12.197  -9.706  4.00  1.00            
ATOM    804    O PHE A 108      10.853  11.617 -10.508  4.00  1.00            
ATOM    805    N GLY A 109       9.125  11.608  -9.036  4.00  1.00            
ATOM    806   CA GLY A 109       8.807  10.260  -9.303  4.00  1.00            
ATOM    807    C GLY A 109       7.344  10.204  -9.554  4.00  1.00            
ATOM    808    O GLY A 109       6.539  10.148  -8.625  4.00  1.00            
ATOM    809    N GLU A 110       6.970  10.221 -10.843  4.00  1.00            
ATOM    810   CA GLU A 110       5.592  10.098 -11.193  4.00  1.00            
ATOM    811   CB GLU A 110       5.319  10.481 -12.655  4.00  1.00            
ATOM    812   CG GLU A 110       6.027   9.556 -13.650  4.00  1.00            
ATOM    813   CD GLU A 110       5.553   9.893 -15.058  4.00  1.00            
ATOM    814  OE1 GLU A 110       4.773  10.871 -15.204  4.00  1.00            
ATOM    815  OE2 GLU A 110       5.967   9.171 -16.005  4.00  1.00            
ATOM    816    C GLU A 110       5.323   8.622 -11.071  4.00  1.00            
ATOM    817    O GLU A 110       6.209   7.821 -11.368  4.00  1.00            
ATOM    818    N VAL A 111       4.120   8.195 -10.625  4.00  1.00            
ATOM    819   CA VAL A 111       3.965   6.769 -10.482  4.00  1.00            
ATOM    820   CB VAL A 111       3.821   6.335  -9.052  4.00  1.00            
ATOM    821  CG1 VAL A 111       3.557   4.819  -9.023  4.00  1.00            
ATOM    822  CG2 VAL A 111       5.077   6.763  -8.276  4.00  1.00            
ATOM    823    C VAL A 111       2.748   6.270 -11.204  4.00  1.00            
ATOM    824    O VAL A 111       1.622   6.660 -10.896  4.00  1.00            
ATOM    825    N THR A 112       2.963   5.397 -12.214  4.00  1.00            
ATOM    826   CA THR A 112       1.898   4.779 -12.958  4.00  1.00            
ATOM    827   CB THR A 112       2.350   4.200 -14.269  4.00  1.00            
ATOM    828  OG1 THR A 112       1.225   3.786 -15.032  4.00  1.00            
ATOM    829  CG2 THR A 112       3.287   3.007 -14.011  4.00  1.00            
ATOM    830    C THR A 112       1.220   3.698 -12.180  4.00  1.00            
ATOM    831    O THR A 112      -0.008   3.633 -12.148  4.00  1.00            
ATOM    832    N GLU A 113       1.993   2.825 -11.507  4.00  1.00            
ATOM    833   CA GLU A 113       1.341   1.711 -10.884  4.00  1.00            
ATOM    834   CB GLU A 113       1.772   0.357 -11.466  4.00  1.00            
ATOM    835   CG GLU A 113       3.274   0.102 -11.348  4.00  1.00            
ATOM    836   CD GLU A 113       3.563  -1.240 -12.002  4.00  1.00            
ATOM    837  OE1 GLU A 113       3.465  -1.317 -13.256  4.00  1.00            
ATOM    838  OE2 GLU A 113       3.881  -2.205 -11.259  4.00  1.00            
ATOM    839    C GLU A 113       1.648   1.701  -9.424  4.00  1.00            
ATOM    840    O GLU A 113       2.766   1.999  -9.007  4.00  1.00            
ATOM    841    N MET A 114       0.626   1.379  -8.612  1.00  1.00            
ATOM    842   CA MET A 114       0.840   1.258  -7.204  1.00  1.00            
ATOM    843   CB MET A 114       0.788   2.592  -6.435  1.00  1.00            
ATOM    844   CG MET A 114       1.994   3.492  -6.728  1.00  1.00            
ATOM    845   SD MET A 114       1.994   5.077  -5.840  1.00  1.00            
ATOM    846   CE MET A 114       0.733   5.852  -6.891  1.00  1.00            
ATOM    847    C MET A 114      -0.145   0.284  -6.660  1.00  1.00            
ATOM    848    O MET A 114      -1.050  -0.163  -7.359  1.00  1.00            
ATOM    849    N PRO A 115       0.064  -0.124  -5.433  1.00  1.00            
ATOM    850   CA PRO A 115      -0.854  -1.076  -4.871  1.00  1.00            
ATOM    851   CD PRO A 115       1.429  -0.386  -5.003  1.00  1.00            
ATOM    852   CB PRO A 115      -0.094  -1.823  -3.790  1.00  1.00            
ATOM    853   CG PRO A 115       1.371  -1.719  -4.236  1.00  1.00            
ATOM    854    C PRO A 115      -2.139  -0.523  -4.384  1.00  1.00            
ATOM    855    O PRO A 115      -2.154   0.482  -3.673  1.00  1.00            
ATOM    856    N ALA A 116      -3.239  -1.246  -4.655  2.00  1.00            
ATOM    857   CA ALA A 116      -4.512  -0.785  -4.236  2.00  1.00            
ATOM    858   CB ALA A 116      -5.654  -1.749  -4.610  2.00  1.00            
ATOM    859    C ALA A 116      -4.474  -0.694  -2.753  2.00  1.00            
ATOM    860    O ALA A 116      -5.013   0.239  -2.159  2.00  1.00            
ATOM    861    N LEU A 117      -3.809  -1.669  -2.111  2.00  1.00            
ATOM    862   CA LEU A 117      -3.928  -1.745  -0.693  2.00  1.00            
ATOM    863   CB LEU A 117      -3.232  -2.991  -0.117  2.00  1.00            
ATOM    864   CG LEU A 117      -3.846  -4.322  -0.586  2.00  1.00            
ATOM    865  CD1 LEU A 117      -3.103  -5.518   0.030  2.00  1.00            
ATOM    866  CD2 LEU A 117      -5.360  -4.369  -0.324  2.00  1.00            
ATOM    867    C LEU A 117      -3.409  -0.574   0.097  2.00  1.00            
ATOM    868    O LEU A 117      -4.197   0.203   0.634  2.00  1.00            
ATOM    869    N PRO A 118      -2.121  -0.397   0.168  2.00  1.00            
ATOM    870   CA PRO A 118      -1.536   0.581   1.055  2.00  1.00            
ATOM    871   CD PRO A 118      -1.218  -0.784  -0.903  2.00  1.00            
ATOM    872   CB PRO A 118      -0.034   0.482   0.801  2.00  1.00            
ATOM    873   CG PRO A 118       0.039   0.079  -0.686  2.00  1.00            
ATOM    874    C PRO A 118      -2.011   1.980   0.816  2.00  1.00            
ATOM    875    O PRO A 118      -2.442   2.649   1.756  2.00  1.00            
ATOM    876    N PHE A 119      -1.921   2.417  -0.448  2.00  1.00            
ATOM    877   CA PHE A 119      -2.157   3.756  -0.898  2.00  1.00            
ATOM    878   CB PHE A 119      -1.581   4.024  -2.299  2.00  1.00            
ATOM    879   CG PHE A 119      -0.097   3.970  -2.192  2.00  1.00            
ATOM    880  CD1 PHE A 119       0.572   2.778  -2.345  2.00  1.00            
ATOM    881  CD2 PHE A 119       0.624   5.112  -1.934  2.00  1.00            
ATOM    882  CE1 PHE A 119       1.942   2.731  -2.246  2.00  1.00            
ATOM    883  CE2 PHE A 119       1.995   5.072  -1.834  2.00  1.00            
ATOM    884   CZ PHE A 119       2.655   3.878  -1.991  2.00  1.00            
ATOM    885    C PHE A 119      -3.590   4.170  -0.949  2.00  1.00            
ATOM    886    O PHE A 119      -3.880   5.351  -0.754  2.00  1.00            
ATOM    887    N MET A 120      -4.519   3.229  -1.207  3.00  1.00            
ATOM    888   CA MET A 120      -5.886   3.577  -1.496  3.00  1.00            
ATOM    889   CB MET A 120      -6.812   2.353  -1.601  3.00  1.00            
ATOM    890   CG MET A 120      -8.259   2.726  -1.937  3.00  1.00            
ATOM    891   SD MET A 120      -9.433   1.338  -1.903  3.00  1.00            
ATOM    892   CE MET A 120      -9.471   1.217  -0.091  3.00  1.00            
ATOM    893    C MET A 120      -6.417   4.415  -0.396  3.00  1.00            
ATOM    894    O MET A 120      -7.135   5.388  -0.621  3.00  1.00            
ATOM    895    N LEU A 121      -6.047   4.059   0.833  3.00  1.00            
ATOM    896   CA LEU A 121      -6.513   4.769   1.971  3.00  1.00            
ATOM    897   CB LEU A 121      -6.052   4.117   3.286  3.00  1.00            
ATOM    898   CG LEU A 121      -6.574   2.685   3.487  3.00  1.00            
ATOM    899  CD1 LEU A 121      -6.082   2.087   4.813  3.00  1.00            
ATOM    900  CD2 LEU A 121      -8.102   2.625   3.341  3.00  1.00            
ATOM    901    C LEU A 121      -5.995   6.168   1.989  3.00  1.00            
ATOM    902    O LEU A 121      -6.699   7.080   2.419  3.00  1.00            
ATOM    903    N ALA A 122      -4.752   6.370   1.515  1.00  1.00            
ATOM    904   CA ALA A 122      -4.091   7.630   1.686  1.00  1.00            
ATOM    905   CB ALA A 122      -2.739   7.720   0.955  1.00  1.00            
ATOM    906    C ALA A 122      -4.916   8.791   1.244  1.00  1.00            
ATOM    907    O ALA A 122      -5.388   8.864   0.112  1.00  1.00            
ATOM    908    N GLU A 123      -5.131   9.721   2.197  1.00  1.00            
ATOM    909   CA GLU A 123      -5.763  10.981   1.947  1.00  1.00            
ATOM    910   CB GLU A 123      -6.074  11.762   3.236  1.00  1.00            
ATOM    911   CG GLU A 123      -6.754  13.114   3.003  1.00  1.00            
ATOM    912   CD GLU A 123      -8.231  12.882   2.713  1.00  1.00            
ATOM    913  OE1 GLU A 123      -8.592  11.745   2.310  1.00  1.00            
ATOM    914  OE2 GLU A 123      -9.024  13.846   2.893  1.00  1.00            
ATOM    915    C GLU A 123      -4.752  11.777   1.166  1.00  1.00            
ATOM    916    O GLU A 123      -5.103  12.512   0.244  1.00  1.00            
ATOM    917    N PHE A 124      -3.448  11.616   1.509  1.00  1.00            
ATOM    918   CA PHE A 124      -2.390  12.406   0.927  1.00  1.00            
ATOM    919   CB PHE A 124      -1.055  12.345   1.694  1.00  1.00            
ATOM    920   CG PHE A 124      -0.427  11.015   1.448  1.00  1.00            
ATOM    921  CD1 PHE A 124      -0.741   9.924   2.225  1.00  1.00            
ATOM    922  CD2 PHE A 124       0.477  10.863   0.420  1.00  1.00            
ATOM    923  CE1 PHE A 124      -0.152   8.705   1.982  1.00  1.00            
ATOM    924  CE2 PHE A 124       1.067   9.648   0.175  1.00  1.00            
ATOM    925   CZ PHE A 124       0.752   8.563   0.957  1.00  1.00            
ATOM    926    C PHE A 124      -2.109  11.963  -0.472  1.00  1.00            
ATOM    927    O PHE A 124      -2.073  10.770  -0.771  1.00  1.00            
ATOM    928    N ASP A 125      -1.925  12.952  -1.373  1.00  1.00            
ATOM    929   CA ASP A 125      -1.647  12.702  -2.756  1.00  1.00            
ATOM    930   CB ASP A 125      -1.816  13.940  -3.654  1.00  1.00            
ATOM    931   CG ASP A 125      -3.308  14.186  -3.825  1.00  1.00            
ATOM    932  OD1 ASP A 125      -4.102  13.545  -3.086  1.00  1.00            
ATOM    933  OD2 ASP A 125      -3.676  15.009  -4.706  1.00  1.00            
ATOM    934    C ASP A 125      -0.272  12.161  -2.986  1.00  1.00            
ATOM    935    O ASP A 125      -0.107  11.212  -3.750  1.00  1.00            
ATOM    936    N GLY A 126       0.762  12.719  -2.326  4.00  1.00            
ATOM    937   CA GLY A 126       2.070  12.257  -2.695  4.00  1.00            
ATOM    938    C GLY A 126       2.982  12.273  -1.521  4.00  1.00            
ATOM    939    O GLY A 126       2.578  12.566  -0.396  4.00  1.00            
ATOM    940    N VAL A 127       4.264  11.939  -1.770  4.00  1.00            
ATOM    941   CA VAL A 127       5.187  11.856  -0.684  4.00  1.00            
ATOM    942   CB VAL A 127       5.623  10.444  -0.439  4.00  1.00            
ATOM    943  CG1 VAL A 127       6.694  10.438   0.657  4.00  1.00            
ATOM    944  CG2 VAL A 127       4.375   9.609  -0.104  4.00  1.00            
ATOM    945    C VAL A 127       6.422  12.681  -0.973  4.00  1.00            
ATOM    946    O VAL A 127       7.002  12.594  -2.053  4.00  1.00            
ATOM    947    N VAL A 128       6.831  13.531   0.004  4.00  1.00            
ATOM    948   CA VAL A 128       7.953  14.442  -0.088  4.00  1.00            
ATOM    949   CB VAL A 128       7.981  15.403   1.067  4.00  1.00            
ATOM    950  CG1 VAL A 128       9.243  16.276   0.957  4.00  1.00            
ATOM    951  CG2 VAL A 128       6.659  16.190   1.089  4.00  1.00            
ATOM    952    C VAL A 128       9.333  13.782  -0.099  4.00  1.00            
ATOM    953    O VAL A 128      10.058  13.934  -1.080  4.00  1.00            
ATOM    954    N GLY A 129       9.742  13.020   0.962  4.00  1.00            
ATOM    955   CA GLY A 129      11.096  12.473   1.014  4.00  1.00            
ATOM    956    C GLY A 129      11.803  12.941   2.272  4.00  1.00            
ATOM    957    O GLY A 129      11.701  12.317   3.320  4.00  1.00            
ATOM    958    N MET A 130      12.574  14.050   2.216  1.00  1.00            
ATOM    959   CA MET A 130      13.261  14.548   3.392  1.00  1.00            
ATOM    960   CB MET A 130      12.249  14.991   4.471  1.00  1.00            
ATOM    961   CG MET A 130      12.842  15.638   5.726  1.00  1.00            
ATOM    962   SD MET A 130      11.610  16.424   6.810  1.00  1.00            
ATOM    963   CE MET A 130      10.645  14.917   7.107  1.00  1.00            
ATOM    964    C MET A 130      14.202  13.522   3.962  1.00  1.00            
ATOM    965    O MET A 130      14.436  13.482   5.169  1.00  1.00            
ATOM    966    N GLY A 131      14.782  12.660   3.104  1.00  1.00            
ATOM    967   CA GLY A 131      15.776  11.727   3.568  1.00  1.00            
ATOM    968    C GLY A 131      17.089  12.239   3.091  1.00  1.00            
ATOM    969    O GLY A 131      17.309  13.446   3.010  1.00  1.00            
ATOM    970    N PHE A 132      18.006  11.313   2.759  1.00  1.00            
ATOM    971   CA PHE A 132      19.286  11.736   2.287  1.00  1.00            
ATOM    972   CB PHE A 132      20.439  11.369   3.241  1.00  1.00            
ATOM    973   CG PHE A 132      21.701  11.936   2.689  1.00  1.00            
ATOM    974  CD1 PHE A 132      21.923  13.294   2.703  1.00  1.00            
ATOM    975  CD2 PHE A 132      22.670  11.109   2.167  1.00  1.00            
ATOM    976  CE1 PHE A 132      23.087  13.820   2.194  1.00  1.00            
ATOM    977  CE2 PHE A 132      23.837  11.628   1.659  1.00  1.00            
ATOM    978   CZ PHE A 132      24.048  12.987   1.670  1.00  1.00            
ATOM    979    C PHE A 132      19.513  11.069   0.952  1.00  1.00            
ATOM    980    O PHE A 132      18.821  10.117   0.598  1.00  1.00            
ATOM    981    N ILE A 133      20.485  11.584   0.170  2.00  1.00            
ATOM    982   CA ILE A 133      20.776  11.175  -1.182  2.00  1.00            
ATOM    983   CB ILE A 133      21.742  12.088  -1.875  2.00  1.00            
ATOM    984  CG1 ILE A 133      21.667  11.862  -3.393  2.00  1.00            
ATOM    985  CG2 ILE A 133      23.140  11.868  -1.272  2.00  1.00            
ATOM    986  CD1 ILE A 133      22.250  13.015  -4.204  2.00  1.00            
ATOM    987    C ILE A 133      21.277   9.782  -1.299  2.00  1.00            
ATOM    988    O ILE A 133      20.930   9.101  -2.264  2.00  1.00            
ATOM    989    N GLU A 134      22.114   9.328  -0.349  2.00  1.00            
ATOM    990   CA GLU A 134      22.639   7.998  -0.438  2.00  1.00            
ATOM    991   CB GLU A 134      23.481   7.597   0.785  2.00  1.00            
ATOM    992   CG GLU A 134      24.755   8.429   0.947  2.00  1.00            
ATOM    993   CD GLU A 134      25.535   7.871   2.128  2.00  1.00            
ATOM    994  OE1 GLU A 134      26.015   6.710   2.020  2.00  1.00            
ATOM    995  OE2 GLU A 134      25.661   8.591   3.153  2.00  1.00            
ATOM    996    C GLU A 134      21.431   7.117  -0.470  2.00  1.00            
ATOM    997    O GLU A 134      21.404   6.109  -1.173  2.00  1.00            
ATOM    998    N GLN A 135      20.380   7.504   0.282  2.00  1.00            
ATOM    999   CA GLN A 135      19.160   6.749   0.264  2.00  1.00            
ATOM   1000   CB GLN A 135      18.457   6.723   1.634  2.00  1.00            
ATOM   1001   CG GLN A 135      17.188   5.866   1.679  2.00  1.00            
ATOM   1002   CD GLN A 135      17.572   4.468   2.146  2.00  1.00            
ATOM   1003  OE1 GLN A 135      18.627   4.269   2.745  2.00  1.00            
ATOM   1004  NE2 GLN A 135      16.685   3.472   1.878  2.00  1.00            
ATOM   1005    C GLN A 135      18.220   7.407  -0.688  2.00  1.00            
ATOM   1006    O GLN A 135      17.390   8.226  -0.298  2.00  1.00            
ATOM   1007    N ALA A 136      18.318   7.045  -1.977  1.00  1.00            
ATOM   1008   CA ALA A 136      17.427   7.588  -2.953  1.00  1.00            
ATOM   1009   CB ALA A 136      17.900   8.924  -3.549  1.00  1.00            
ATOM   1010    C ALA A 136      17.410   6.594  -4.057  1.00  1.00            
ATOM   1011    O ALA A 136      18.347   5.811  -4.214  1.00  1.00            
ATOM   1012    N ILE A 137      16.329   6.578  -4.850  2.00  1.00            
ATOM   1013   CA ILE A 137      16.318   5.653  -5.935  2.00  1.00            
ATOM   1014   CB ILE A 137      14.938   5.255  -6.377  2.00  1.00            
ATOM   1015  CG1 ILE A 137      14.234   4.473  -5.254  2.00  1.00            
ATOM   1016  CG2 ILE A 137      15.062   4.460  -7.687  2.00  1.00            
ATOM   1017  CD1 ILE A 137      14.942   3.167  -4.885  2.00  1.00            
ATOM   1018    C ILE A 137      17.018   6.325  -7.048  2.00  1.00            
ATOM   1019    O ILE A 137      16.760   7.487  -7.351  2.00  1.00            
ATOM   1020    N GLY A 138      17.957   5.601  -7.678  2.00  1.00            
ATOM   1021   CA GLY A 138      18.798   6.310  -8.579  2.00  1.00            
ATOM   1022    C GLY A 138      19.543   7.152  -7.603  2.00  1.00            
ATOM   1023    O GLY A 138      19.631   6.809  -6.424  2.00  1.00            
ATOM   1024    N ARG A 139      20.140   8.265  -8.038  2.00  1.00            
ATOM   1025   CA ARG A 139      20.650   9.120  -7.014  2.00  1.00            
ATOM   1026   CB ARG A 139      22.157   9.383  -7.139  2.00  1.00            
ATOM   1027   CG ARG A 139      22.730  10.232  -6.005  2.00  1.00            
ATOM   1028   CD ARG A 139      24.242  10.431  -6.120  2.00  1.00            
ATOM   1029   NE ARG A 139      24.734  10.969  -4.820  2.00  1.00            
ATOM   1030   CZ ARG A 139      25.060  12.288  -4.694  2.00  1.00            
ATOM   1031  NH1 ARG A 139      24.957  13.126  -5.768  2.00  1.00            
ATOM   1032  NH2 ARG A 139      25.486  12.769  -3.490  2.00  1.00            
ATOM   1033    C ARG A 139      19.954  10.400  -7.304  2.00  1.00            
ATOM   1034    O ARG A 139      20.533  11.327  -7.871  2.00  1.00            
ATOM   1035    N VAL A 140      18.666  10.479  -6.935  1.00  1.00            
ATOM   1036   CA VAL A 140      17.954  11.682  -7.220  1.00  1.00            
ATOM   1037   CB VAL A 140      16.459  11.534  -7.138  1.00  1.00            
ATOM   1038  CG1 VAL A 140      16.001  10.517  -8.193  1.00  1.00            
ATOM   1039  CG2 VAL A 140      16.084  11.159  -5.692  1.00  1.00            
ATOM   1040    C VAL A 140      18.339  12.632  -6.150  1.00  1.00            
ATOM   1041    O VAL A 140      18.510  12.245  -4.995  1.00  1.00            
ATOM   1042    N THR A 141      18.516  13.914  -6.509  1.00  1.00            
ATOM   1043   CA THR A 141      18.842  14.840  -5.471  1.00  1.00            
ATOM   1044   CB THR A 141      19.247  16.189  -5.964  1.00  1.00            
ATOM   1045  OG1 THR A 141      20.379  16.087  -6.820  1.00  1.00            
ATOM   1046  CG2 THR A 141      19.589  17.069  -4.747  1.00  1.00            
ATOM   1047    C THR A 141      17.574  14.985  -4.680  1.00  1.00            
ATOM   1048    O THR A 141      16.480  15.008  -5.246  1.00  1.00            
ATOM   1049    N PRO A 142      17.695  15.062  -3.383  1.00  1.00            
ATOM   1050   CA PRO A 142      16.524  15.215  -2.560  1.00  1.00            
ATOM   1051   CD PRO A 142      18.747  14.344  -2.698  1.00  1.00            
ATOM   1052   CB PRO A 142      16.914  14.695  -1.166  1.00  1.00            
ATOM   1053   CG PRO A 142      18.445  14.569  -1.207  1.00  1.00            
ATOM   1054    C PRO A 142      15.984  16.610  -2.565  1.00  1.00            
ATOM   1055    O PRO A 142      16.685  17.516  -3.012  1.00  1.00            
ATOM   1056    N ILE A 143      14.739  16.800  -2.075  2.00  1.00            
ATOM   1057   CA ILE A 143      14.107  18.093  -2.108  2.00  1.00            
ATOM   1058   CB ILE A 143      12.706  18.103  -1.573  2.00  1.00            
ATOM   1059  CG1 ILE A 143      12.106  19.511  -1.748  2.00  1.00            
ATOM   1060  CG2 ILE A 143      12.716  17.599  -0.120  2.00  1.00            
ATOM   1061  CD1 ILE A 143      10.601  19.583  -1.494  2.00  1.00            
ATOM   1062    C ILE A 143      14.906  19.081  -1.294  2.00  1.00            
ATOM   1063    O ILE A 143      15.192  20.179  -1.768  2.00  1.00            
ATOM   1064    N PHE A 144      15.309  18.719  -0.056  2.00  1.00            
ATOM   1065   CA PHE A 144      16.028  19.622   0.813  2.00  1.00            
ATOM   1066   CB PHE A 144      16.290  19.070   2.224  2.00  1.00            
ATOM   1067   CG PHE A 144      17.324  19.968   2.822  2.00  1.00            
ATOM   1068  CD1 PHE A 144      17.001  21.222   3.287  2.00  1.00            
ATOM   1069  CD2 PHE A 144      18.632  19.550   2.913  2.00  1.00            
ATOM   1070  CE1 PHE A 144      17.957  22.044   3.835  2.00  1.00            
ATOM   1071  CE2 PHE A 144      19.593  20.367   3.459  2.00  1.00            
ATOM   1072   CZ PHE A 144      19.258  21.616   3.922  2.00  1.00            
ATOM   1073    C PHE A 144      17.377  19.948   0.253  2.00  1.00            
ATOM   1074    O PHE A 144      17.796  21.103   0.291  2.00  1.00            
ATOM   1075    N ASP A 145      18.088  18.940  -0.292  2.00  1.00            
ATOM   1076   CA ASP A 145      19.426  19.163  -0.767  2.00  1.00            
ATOM   1077   CB ASP A 145      20.063  17.919  -1.406  2.00  1.00            
ATOM   1078   CG ASP A 145      21.558  18.181  -1.545  2.00  1.00            
ATOM   1079  OD1 ASP A 145      21.998  19.311  -1.203  2.00  1.00            
ATOM   1080  OD2 ASP A 145      22.282  17.252  -1.995  2.00  1.00            
ATOM   1081    C ASP A 145      19.329  20.222  -1.799  2.00  1.00            
ATOM   1082    O ASP A 145      20.238  21.032  -1.959  2.00  1.00            
ATOM   1083    N ASN A 146      18.216  20.213  -2.548  2.00  1.00            
ATOM   1084   CA ASN A 146      17.981  21.206  -3.548  2.00  1.00            
ATOM   1085   CB ASN A 146      16.786  20.841  -4.447  2.00  1.00            
ATOM   1086   CG ASN A 146      16.965  21.537  -5.792  2.00  1.00            
ATOM   1087  OD1 ASN A 146      16.821  20.915  -6.843  2.00  1.00            
ATOM   1088  ND2 ASN A 146      17.305  22.853  -5.772  2.00  1.00            
ATOM   1089    C ASN A 146      17.699  22.536  -2.890  2.00  1.00            
ATOM   1090    O ASN A 146      18.164  23.574  -3.361  2.00  1.00            
ATOM   1091    N ILE A 147      16.916  22.550  -1.786  2.00  1.00            
ATOM   1092   CA ILE A 147      16.574  23.794  -1.133  2.00  1.00            
ATOM   1093   CB ILE A 147      15.639  23.603   0.024  2.00  1.00            
ATOM   1094  CG1 ILE A 147      14.287  23.065  -0.473  2.00  1.00            
ATOM   1095  CG2 ILE A 147      15.539  24.934   0.787  2.00  1.00            
ATOM   1096  CD1 ILE A 147      13.375  22.579   0.654  2.00  1.00            
ATOM   1097    C ILE A 147      17.828  24.400  -0.605  2.00  1.00            
ATOM   1098    O ILE A 147      18.106  25.573  -0.845  2.00  1.00            
ATOM   1099    N ILE A 148      18.636  23.602   0.122  2.00  1.00            
ATOM   1100   CA ILE A 148      19.925  24.098   0.488  2.00  1.00            
ATOM   1101   CB ILE A 148      20.739  23.217   1.386  2.00  1.00            
ATOM   1102  CG1 ILE A 148      21.988  23.991   1.843  2.00  1.00            
ATOM   1103  CG2 ILE A 148      21.057  21.912   0.638  2.00  1.00            
ATOM   1104  CD1 ILE A 148      21.661  25.261   2.631  2.00  1.00            
ATOM   1105    C ILE A 148      20.584  24.185  -0.838  2.00  1.00            
ATOM   1106    O ILE A 148      20.143  23.545  -1.785  2.00  1.00            
ATOM   1107    N SER A 149      21.624  25.009  -0.959  2.00  1.00            
ATOM   1108   CA SER A 149      22.266  25.264  -2.210  2.00  1.00            
ATOM   1109   CB SER A 149      22.450  24.041  -3.135  2.00  1.00            
ATOM   1110   OG SER A 149      23.278  23.073  -2.508  2.00  1.00            
ATOM   1111    C SER A 149      21.478  26.294  -2.937  2.00  1.00            
ATOM   1112    O SER A 149      21.994  26.939  -3.849  2.00  1.00            
ATOM   1113    N GLN A 150      20.206  26.498  -2.556  2.00  1.00            
ATOM   1114   CA GLN A 150      19.555  27.644  -3.105  2.00  1.00            
ATOM   1115   CB GLN A 150      18.043  27.699  -2.848  2.00  1.00            
ATOM   1116   CG GLN A 150      17.368  28.820  -3.642  2.00  1.00            
ATOM   1117   CD GLN A 150      17.527  28.497  -5.125  2.00  1.00            
ATOM   1118  OE1 GLN A 150      18.093  27.467  -5.490  2.00  1.00            
ATOM   1119  NE2 GLN A 150      17.017  29.399  -6.003  2.00  1.00            
ATOM   1120    C GLN A 150      20.210  28.769  -2.382  2.00  1.00            
ATOM   1121    O GLN A 150      20.477  29.835  -2.936  2.00  1.00            
ATOM   1122    N GLY A 151      20.509  28.504  -1.094  3.00  1.00            
ATOM   1123   CA GLY A 151      21.165  29.436  -0.230  3.00  1.00            
ATOM   1124    C GLY A 151      20.119  30.198   0.494  3.00  1.00            
ATOM   1125    O GLY A 151      20.422  31.024   1.353  3.00  1.00            
ATOM   1126    N VAL A 152      18.844  29.940   0.163  1.00  1.00            
ATOM   1127   CA VAL A 152      17.826  30.684   0.832  1.00  1.00            
ATOM   1128   CB VAL A 152      16.701  31.030  -0.099  1.00  1.00            
ATOM   1129  CG1 VAL A 152      15.612  31.778   0.678  1.00  1.00            
ATOM   1130  CG2 VAL A 152      17.280  31.827  -1.281  1.00  1.00            
ATOM   1131    C VAL A 152      17.287  29.835   1.923  1.00  1.00            
ATOM   1132    O VAL A 152      16.195  29.280   1.819  1.00  1.00            
ATOM   1133    N LEU A 153      18.065  29.726   3.012  4.00  1.00            
ATOM   1134   CA LEU A 153      17.631  29.002   4.164  4.00  1.00            
ATOM   1135   CB LEU A 153      18.090  27.535   4.188  4.00  1.00            
ATOM   1136   CG LEU A 153      17.465  26.698   3.053  4.00  1.00            
ATOM   1137  CD1 LEU A 153      17.927  25.235   3.115  4.00  1.00            
ATOM   1138  CD2 LEU A 153      15.933  26.832   3.031  4.00  1.00            
ATOM   1139    C LEU A 153      18.231  29.718   5.327  4.00  1.00            
ATOM   1140    O LEU A 153      19.401  30.098   5.290  4.00  1.00            
ATOM   1141    N LYS A 154      17.435  29.946   6.386  1.00  1.00            
ATOM   1142   CA LYS A 154      17.948  30.612   7.547  1.00  1.00            
ATOM   1143   CB LYS A 154      16.869  30.731   8.638  1.00  1.00            
ATOM   1144   CG LYS A 154      17.267  31.560   9.858  1.00  1.00            
ATOM   1145   CD LYS A 154      18.430  30.971  10.654  1.00  1.00            
ATOM   1146   CE LYS A 154      18.642  31.655  12.004  1.00  1.00            
ATOM   1147   NZ LYS A 154      19.000  33.076  11.804  1.00  1.00            
ATOM   1148    C LYS A 154      19.048  29.722   8.032  1.00  1.00            
ATOM   1149    O LYS A 154      20.139  30.177   8.372  1.00  1.00            
ATOM   1150    N GLU A 155      18.766  28.406   8.038  1.00  1.00            
ATOM   1151   CA GLU A 155      19.701  27.379   8.396  1.00  1.00            
ATOM   1152   CB GLU A 155      19.617  26.930   9.866  1.00  1.00            
ATOM   1153   CG GLU A 155      20.091  27.975  10.876  1.00  1.00            
ATOM   1154   CD GLU A 155      19.937  27.355  12.258  1.00  1.00            
ATOM   1155  OE1 GLU A 155      19.297  26.273  12.349  1.00  1.00            
ATOM   1156  OE2 GLU A 155      20.459  27.948  13.240  1.00  1.00            
ATOM   1157    C GLU A 155      19.274  26.204   7.568  1.00  1.00            
ATOM   1158    O GLU A 155      18.337  26.313   6.780  1.00  1.00            
ATOM   1159    N ASP A 156      19.962  25.052   7.695  1.00  1.00            
ATOM   1160   CA ASP A 156      19.562  23.908   6.921  1.00  1.00            
ATOM   1161   CB ASP A 156      20.771  23.158   6.339  1.00  1.00            
ATOM   1162   CG ASP A 156      21.524  24.142   5.459  1.00  1.00            
ATOM   1163  OD1 ASP A 156      21.014  25.284   5.295  1.00  1.00            
ATOM   1164  OD2 ASP A 156      22.624  23.780   4.962  1.00  1.00            
ATOM   1165    C ASP A 156      18.891  22.967   7.868  1.00  1.00            
ATOM   1166    O ASP A 156      19.405  21.883   8.140  1.00  1.00            
ATOM   1167    N VAL A 157      17.717  23.354   8.401  4.00  1.00            
ATOM   1168   CA VAL A 157      17.050  22.475   9.313  4.00  1.00            
ATOM   1169   CB VAL A 157      17.264  22.838  10.753  4.00  1.00            
ATOM   1170  CG1 VAL A 157      18.762  22.688  11.073  4.00  1.00            
ATOM   1171  CG2 VAL A 157      16.720  24.257  10.991  4.00  1.00            
ATOM   1172    C VAL A 157      15.602  22.544   9.038  4.00  1.00            
ATOM   1173    O VAL A 157      15.082  23.538   8.533  4.00  1.00            
ATOM   1174    N PHE A 158      14.924  21.443   9.369  4.00  1.00            
ATOM   1175   CA PHE A 158      13.521  21.344   9.177  4.00  1.00            
ATOM   1176   CB PHE A 158      13.093  20.095   8.389  4.00  1.00            
ATOM   1177   CG PHE A 158      13.618  20.098   6.997  4.00  1.00            
ATOM   1178  CD1 PHE A 158      14.960  19.936   6.744  4.00  1.00            
ATOM   1179  CD2 PHE A 158      12.745  20.213   5.942  4.00  1.00            
ATOM   1180  CE1 PHE A 158      15.422  19.922   5.449  4.00  1.00            
ATOM   1181  CE2 PHE A 158      13.200  20.199   4.647  4.00  1.00            
ATOM   1182   CZ PHE A 158      14.543  20.054   4.400  4.00  1.00            
ATOM   1183    C PHE A 158      12.985  21.050  10.522  4.00  1.00            
ATOM   1184    O PHE A 158      13.734  20.751  11.450  4.00  1.00            
ATOM   1185    N SER A 159      11.660  21.154  10.672  4.00  1.00            
ATOM   1186   CA SER A 159      11.149  20.772  11.940  4.00  1.00            
ATOM   1187   CB SER A 159      11.013  21.936  12.931  4.00  1.00            
ATOM   1188   OG SER A 159      12.300  22.385  13.329  4.00  1.00            
ATOM   1189    C SER A 159       9.826  20.151  11.745  4.00  1.00            
ATOM   1190    O SER A 159       9.094  20.486  10.813  4.00  1.00            
ATOM   1191    N PHE A 160       9.489  19.196  12.626  4.00  1.00            
ATOM   1192   CA PHE A 160       8.235  18.564  12.416  4.00  1.00            
ATOM   1193   CB PHE A 160       8.390  17.079  12.044  4.00  1.00            
ATOM   1194   CG PHE A 160       7.154  16.638  11.342  4.00  1.00            
ATOM   1195  CD1 PHE A 160       6.995  16.929  10.005  4.00  1.00            
ATOM   1196  CD2 PHE A 160       6.167  15.934  11.989  4.00  1.00            
ATOM   1197  CE1 PHE A 160       5.872  16.536   9.320  4.00  1.00            
ATOM   1198  CE2 PHE A 160       5.039  15.537  11.310  4.00  1.00            
ATOM   1199   CZ PHE A 160       4.890  15.838   9.977  4.00  1.00            
ATOM   1200    C PHE A 160       7.466  18.641  13.694  4.00  1.00            
ATOM   1201    O PHE A 160       7.949  18.236  14.750  4.00  1.00            
ATOM   1202    N TYR A 161       6.241  19.192  13.627  4.00  1.00            
ATOM   1203   CA TYR A 161       5.403  19.256  14.785  4.00  1.00            
ATOM   1204   CB TYR A 161       5.124  20.692  15.265  4.00  1.00            
ATOM   1205   CG TYR A 161       4.058  20.648  16.306  4.00  1.00            
ATOM   1206  CD1 TYR A 161       4.323  20.193  17.577  4.00  1.00            
ATOM   1207  CD2 TYR A 161       2.785  21.080  16.007  4.00  1.00            
ATOM   1208  CE1 TYR A 161       3.332  20.162  18.530  4.00  1.00            
ATOM   1209  CE2 TYR A 161       1.790  21.051  16.955  4.00  1.00            
ATOM   1210   CZ TYR A 161       2.063  20.589  18.219  4.00  1.00            
ATOM   1211   OH TYR A 161       1.046  20.558  19.196  4.00  1.00            
ATOM   1212    C TYR A 161       4.115  18.645  14.407  4.00  1.00            
ATOM   1213    O TYR A 161       3.460  19.048  13.446  4.00  1.00            
ATOM   1214    N TYR A 162       3.738  17.624  15.175  4.00  1.00            
ATOM   1215   CA TYR A 162       2.530  16.919  14.944  4.00  1.00            
ATOM   1216   CB TYR A 162       2.843  15.468  14.537  4.00  1.00            
ATOM   1217   CG TYR A 162       1.693  14.568  14.804  4.00  1.00            
ATOM   1218  CD1 TYR A 162       0.565  14.557  14.016  4.00  1.00            
ATOM   1219  CD2 TYR A 162       1.787  13.698  15.864  4.00  1.00            
ATOM   1220  CE1 TYR A 162      -0.464  13.693  14.308  4.00  1.00            
ATOM   1221  CE2 TYR A 162       0.764  12.834  16.159  4.00  1.00            
ATOM   1222   CZ TYR A 162      -0.366  12.834  15.379  4.00  1.00            
ATOM   1223   OH TYR A 162      -1.417  11.948  15.680  4.00  1.00            
ATOM   1224    C TYR A 162       1.774  16.960  16.227  4.00  1.00            
ATOM   1225    O TYR A 162       2.317  16.660  17.289  4.00  1.00            
ATOM   1226    N ASN A 163       0.491  17.355  16.162  1.00  1.00            
ATOM   1227   CA ASN A 163      -0.257  17.476  17.374  1.00  1.00            
ATOM   1228   CB ASN A 163      -0.813  18.886  17.635  1.00  1.00            
ATOM   1229   CG ASN A 163      -1.760  19.208  16.496  1.00  1.00            
ATOM   1230  OD1 ASN A 163      -1.448  18.947  15.336  1.00  1.00            
ATOM   1231  ND2 ASN A 163      -2.950  19.777  16.831  1.00  1.00            
ATOM   1232    C ASN A 163      -1.405  16.535  17.326  1.00  1.00            
ATOM   1233    O ASN A 163      -1.679  15.899  16.309  1.00  1.00            
ATOM   1234    N ARG A 164      -2.094  16.420  18.475  1.00  1.00            
ATOM   1235   CA ARG A 164      -3.248  15.589  18.627  1.00  1.00            
ATOM   1236   CB ARG A 164      -3.792  15.599  20.066  1.00  1.00            
ATOM   1237   CG ARG A 164      -4.930  14.615  20.328  1.00  1.00            
ATOM   1238   CD ARG A 164      -5.490  14.725  21.748  1.00  1.00            
ATOM   1239   NE ARG A 164      -6.423  13.583  21.957  1.00  1.00            
ATOM   1240   CZ ARG A 164      -5.936  12.389  22.403  1.00  1.00            
ATOM   1241  NH1 ARG A 164      -4.601  12.253  22.655  1.00  1.00            
ATOM   1242  NH2 ARG A 164      -6.781  11.335  22.599  1.00  1.00            
ATOM   1243    C ARG A 164      -4.286  16.197  17.741  1.00  1.00            
ATOM   1244    O ARG A 164      -4.045  17.238  17.130  1.00  1.00            
ATOM   1245    N ASP A 165      -5.456  15.534  17.623  1.00  1.00            
ATOM   1246   CA ASP A 165      -6.515  15.988  16.764  1.00  1.00            
ATOM   1247   CB ASP A 165      -7.854  15.289  17.051  1.00  1.00            
ATOM   1248   CG ASP A 165      -7.681  13.789  16.862  1.00  1.00            
ATOM   1249  OD1 ASP A 165      -6.551  13.358  16.507  1.00  1.00            
ATOM   1250  OD2 ASP A 165      -8.677  13.051  17.088  1.00  1.00            
ATOM   1251    C ASP A 165      -6.758  17.497  17.077  1.00  1.00            
ATOM   1252    O ASP A 165      -7.260  17.802  18.158  1.00  1.00            
ATOM   1253    N SER A 171      -6.404  18.485  16.173  1.00  1.00            
ATOM   1254   CA SER A 171      -6.563  19.944  16.388  1.00  1.00            
ATOM   1255   CB SER A 171      -5.928  20.437  17.700  1.00  1.00            
ATOM   1256   OG SER A 171      -6.122  21.837  17.835  1.00  1.00            
ATOM   1257    C SER A 171      -5.872  20.696  15.237  1.00  1.00            
ATOM   1258    O SER A 171      -6.306  20.588  14.092  1.00  1.00            
ATOM   1259    N LEU A 172      -4.774  21.474  15.515  1.00  1.00            
ATOM   1260   CA LEU A 172      -4.035  22.307  14.557  1.00  1.00            
ATOM   1261   CB LEU A 172      -2.793  22.983  15.166  1.00  1.00            
ATOM   1262   CG LEU A 172      -3.131  24.133  16.133  1.00  1.00            
ATOM   1263  CD1 LEU A 172      -3.720  25.337  15.378  1.00  1.00            
ATOM   1264  CD2 LEU A 172      -4.040  23.655  17.276  1.00  1.00            
ATOM   1265    C LEU A 172      -3.594  21.428  13.450  1.00  1.00            
ATOM   1266    O LEU A 172      -3.677  21.798  12.280  1.00  1.00            
ATOM   1267    N GLY A 173      -3.128  20.222  13.789  1.00  1.00            
ATOM   1268   CA GLY A 173      -2.757  19.331  12.743  1.00  1.00            
ATOM   1269    C GLY A 173      -1.291  19.373  12.567  1.00  1.00            
ATOM   1270    O GLY A 173      -0.718  18.548  11.857  1.00  1.00            
ATOM   1271    N GLY A 174      -0.638  20.348  13.206  4.00  1.00            
ATOM   1272   CA GLY A 174       0.778  20.330  13.102  4.00  1.00            
ATOM   1273    C GLY A 174       1.238  21.275  12.057  4.00  1.00            
ATOM   1274    O GLY A 174       0.463  21.752  11.229  4.00  1.00            
ATOM   1275    N GLN A 175       2.550  21.570  12.096  4.00  1.00            
ATOM   1276   CA GLN A 175       3.122  22.474  11.153  4.00  1.00            
ATOM   1277   CB GLN A 175       3.156  23.919  11.690  4.00  1.00            
ATOM   1278   CG GLN A 175       3.704  24.960  10.716  4.00  1.00            
ATOM   1279   CD GLN A 175       3.390  26.334  11.294  4.00  1.00            
ATOM   1280  OE1 GLN A 175       2.252  26.617  11.669  4.00  1.00            
ATOM   1281  NE2 GLN A 175       4.424  27.212  11.372  4.00  1.00            
ATOM   1282    C GLN A 175       4.515  22.024  10.877  4.00  1.00            
ATOM   1283    O GLN A 175       5.163  21.406  11.722  4.00  1.00            
ATOM   1284    N ILE A 176       5.004  22.308   9.656  4.00  1.00            
ATOM   1285   CA ILE A 176       6.342  21.936   9.321  4.00  1.00            
ATOM   1286   CB ILE A 176       6.471  21.119   8.067  4.00  1.00            
ATOM   1287  CG1 ILE A 176       7.853  20.450   8.009  4.00  1.00            
ATOM   1288  CG2 ILE A 176       6.181  22.031   6.864  4.00  1.00            
ATOM   1289  CD1 ILE A 176       7.973  19.395   6.910  4.00  1.00            
ATOM   1290    C ILE A 176       7.070  23.219   9.087  4.00  1.00            
ATOM   1291    O ILE A 176       6.504  24.171   8.551  4.00  1.00            
ATOM   1292    N VAL A 177       8.339  23.297   9.527  4.00  1.00            
ATOM   1293   CA VAL A 177       9.065  24.516   9.334  4.00  1.00            
ATOM   1294   CB VAL A 177       9.563  25.106  10.623  4.00  1.00            
ATOM   1295  CG1 VAL A 177      10.369  26.376  10.308  4.00  1.00            
ATOM   1296  CG2 VAL A 177       8.366  25.333  11.561  4.00  1.00            
ATOM   1297    C VAL A 177      10.271  24.190   8.536  4.00  1.00            
ATOM   1298    O VAL A 177      10.926  23.170   8.749  4.00  1.00            
ATOM   1299    N LEU A 178      10.580  25.058   7.563  4.00  1.00            
ATOM   1300   CA LEU A 178      11.763  24.857   6.799  4.00  1.00            
ATOM   1301   CB LEU A 178      11.541  24.932   5.281  4.00  1.00            
ATOM   1302   CG LEU A 178      12.829  24.715   4.467  4.00  1.00            
ATOM   1303  CD1 LEU A 178      13.392  23.301   4.680  4.00  1.00            
ATOM   1304  CD2 LEU A 178      12.616  25.060   2.986  4.00  1.00            
ATOM   1305    C LEU A 178      12.674  25.989   7.165  4.00  1.00            
ATOM   1306    O LEU A 178      12.241  27.138   7.232  4.00  1.00            
ATOM   1307    N GLY A 179      13.962  25.696   7.434  1.00  1.00            
ATOM   1308   CA GLY A 179      14.893  26.752   7.722  1.00  1.00            
ATOM   1309    C GLY A 179      14.706  27.281   9.104  1.00  1.00            
ATOM   1310    O GLY A 179      14.846  28.483   9.329  1.00  1.00            
ATOM   1311    N GLY A 180      14.373  26.413  10.074  1.00  1.00            
ATOM   1312   CA GLY A 180      14.257  26.917  11.410  1.00  1.00            
ATOM   1313    C GLY A 180      13.307  26.035  12.143  1.00  1.00            
ATOM   1314    O GLY A 180      12.830  25.032  11.616  1.00  1.00            
ATOM   1315    N SER A 181      13.024  26.403  13.403  1.00  1.00            
ATOM   1316   CA SER A 181      12.101  25.663  14.209  1.00  1.00            
ATOM   1317   CB SER A 181      12.769  24.936  15.390  1.00  1.00            
ATOM   1318   OG SER A 181      13.686  23.965  14.911  1.00  1.00            
ATOM   1319    C SER A 181      11.166  26.693  14.799  1.00  1.00            
ATOM   1320    O SER A 181      11.508  27.873  14.846  1.00  1.00            
ATOM   1321    N ASP A 182       9.951  26.293  15.242  1.00  1.00            
ATOM   1322   CA ASP A 182       9.039  27.266  15.797  1.00  1.00            
ATOM   1323   CB ASP A 182       7.628  27.256  15.161  1.00  1.00            
ATOM   1324   CG ASP A 182       6.966  25.913  15.424  1.00  1.00            
ATOM   1325  OD1 ASP A 182       7.338  24.923  14.741  1.00  1.00            
ATOM   1326  OD2 ASP A 182       6.066  25.864  16.303  1.00  1.00            
ATOM   1327    C ASP A 182       8.879  27.045  17.267  1.00  1.00            
ATOM   1328    O ASP A 182       8.455  25.985  17.725  1.00  1.00            
ATOM   1329    N PRO A 183       9.263  28.047  18.008  2.00  1.00            
ATOM   1330   CA PRO A 183       9.180  28.032  19.447  2.00  1.00            
ATOM   1331   CD PRO A 183      10.234  29.011  17.527  2.00  1.00            
ATOM   1332   CB PRO A 183      10.105  29.154  19.933  2.00  1.00            
ATOM   1333   CG PRO A 183      10.378  30.009  18.685  2.00  1.00            
ATOM   1334    C PRO A 183       7.789  28.143  19.975  2.00  1.00            
ATOM   1335    O PRO A 183       7.590  27.818  21.144  2.00  1.00            
ATOM   1336    N GLN A 184       6.817  28.603  19.168  2.00  1.00            
ATOM   1337   CA GLN A 184       5.511  28.742  19.739  2.00  1.00            
ATOM   1338   CB GLN A 184       4.462  29.311  18.769  2.00  1.00            
ATOM   1339   CG GLN A 184       3.076  29.447  19.413  2.00  1.00            
ATOM   1340   CD GLN A 184       2.163  30.178  18.439  2.00  1.00            
ATOM   1341  OE1 GLN A 184       0.944  30.025  18.481  2.00  1.00            
ATOM   1342  NE2 GLN A 184       2.768  31.001  17.541  2.00  1.00            
ATOM   1343    C GLN A 184       5.067  27.369  20.164  2.00  1.00            
ATOM   1344    O GLN A 184       4.571  27.186  21.275  2.00  1.00            
ATOM   1345    N HIS A 185       5.254  26.360  19.288  2.00  1.00            
ATOM   1346   CA HIS A 185       4.865  25.004  19.578  2.00  1.00            
ATOM   1347  ND1 HIS A 185       3.755  24.373  16.125  2.00  1.00            
ATOM   1348   CG HIS A 185       3.711  24.137  17.480  2.00  1.00            
ATOM   1349   CB HIS A 185       4.914  24.050  18.370  2.00  1.00            
ATOM   1350  NE2 HIS A 185       1.609  24.116  16.656  2.00  1.00            
ATOM   1351  CD2 HIS A 185       2.394  23.984  17.788  2.00  1.00            
ATOM   1352  CE1 HIS A 185       2.471  24.348  15.682  2.00  1.00            
ATOM   1353    C HIS A 185       5.716  24.379  20.640  2.00  1.00            
ATOM   1354    O HIS A 185       5.197  23.675  21.504  2.00  1.00            
ATOM   1355    N TYR A 186       7.044  24.622  20.640  4.00  1.00            
ATOM   1356   CA TYR A 186       7.823  23.841  21.560  4.00  1.00            
ATOM   1357   CB TYR A 186       9.006  23.074  20.927  4.00  1.00            
ATOM   1358   CG TYR A 186      10.051  24.013  20.414  4.00  1.00            
ATOM   1359  CD1 TYR A 186      10.960  24.595  21.270  4.00  1.00            
ATOM   1360  CD2 TYR A 186      10.140  24.287  19.070  4.00  1.00            
ATOM   1361  CE1 TYR A 186      11.926  25.451  20.795  4.00  1.00            
ATOM   1362  CE2 TYR A 186      11.104  25.142  18.588  4.00  1.00            
ATOM   1363   CZ TYR A 186      11.997  25.726  19.452  4.00  1.00            
ATOM   1364   OH TYR A 186      12.987  26.604  18.962  4.00  1.00            
ATOM   1365    C TYR A 186       8.367  24.677  22.667  4.00  1.00            
ATOM   1366    O TYR A 186       8.648  25.863  22.506  4.00  1.00            
ATOM   1367    N GLU A 187       8.504  24.041  23.851  4.00  1.00            
ATOM   1368   CA GLU A 187       8.988  24.720  25.012  4.00  1.00            
ATOM   1369   CB GLU A 187       8.010  24.667  26.200  4.00  1.00            
ATOM   1370   CG GLU A 187       8.506  25.416  27.439  4.00  1.00            
ATOM   1371   CD GLU A 187       7.451  25.282  28.527  4.00  1.00            
ATOM   1372  OE1 GLU A 187       6.259  25.071  28.175  4.00  1.00            
ATOM   1373  OE2 GLU A 187       7.821  25.395  29.727  4.00  1.00            
ATOM   1374    C GLU A 187      10.268  24.094  25.449  4.00  1.00            
ATOM   1375    O GLU A 187      10.512  22.910  25.220  4.00  1.00            
ATOM   1376    N GLY A 188      11.136  24.913  26.074  4.00  1.00            
ATOM   1377   CA GLY A 188      12.374  24.432  26.602  4.00  1.00            
ATOM   1378    C GLY A 188      13.368  24.339  25.490  4.00  1.00            
ATOM   1379    O GLY A 188      13.113  24.770  24.367  4.00  1.00            
ATOM   1380    N ASN A 189      14.540  23.747  25.795  4.00  1.00            
ATOM   1381   CA ASN A 189      15.601  23.635  24.840  4.00  1.00            
ATOM   1382   CB ASN A 189      16.989  23.919  25.440  4.00  1.00            
ATOM   1383   CG ASN A 189      17.961  24.190  24.299  4.00  1.00            
ATOM   1384  OD1 ASN A 189      17.556  24.536  23.191  4.00  1.00            
ATOM   1385  ND2 ASN A 189      19.283  24.029  24.576  4.00  1.00            
ATOM   1386    C ASN A 189      15.612  22.244  24.320  4.00  1.00            
ATOM   1387    O ASN A 189      14.876  21.377  24.791  4.00  1.00            
ATOM   1388    N PHE A 190      16.450  22.015  23.298  4.00  1.00            
ATOM   1389   CA PHE A 190      16.518  20.737  22.666  4.00  1.00            
ATOM   1390   CB PHE A 190      16.830  20.812  21.157  4.00  1.00            
ATOM   1391   CG PHE A 190      15.656  21.284  20.369  4.00  1.00            
ATOM   1392  CD1 PHE A 190      15.229  22.590  20.428  4.00  1.00            
ATOM   1393  CD2 PHE A 190      15.006  20.409  19.529  4.00  1.00            
ATOM   1394  CE1 PHE A 190      14.150  23.004  19.680  4.00  1.00            
ATOM   1395  CE2 PHE A 190      13.929  20.818  18.778  4.00  1.00            
ATOM   1396   CZ PHE A 190      13.497  22.120  18.856  4.00  1.00            
ATOM   1397    C PHE A 190      17.648  19.940  23.222  4.00  1.00            
ATOM   1398    O PHE A 190      18.656  20.481  23.674  4.00  1.00            
ATOM   1399    N HIS A 191      17.473  18.603  23.216  4.00  1.00            
ATOM   1400   CA HIS A 191      18.558  17.719  23.515  4.00  1.00            
ATOM   1401  ND1 HIS A 191      20.178  16.365  26.188  4.00  1.00            
ATOM   1402   CG HIS A 191      19.540  15.991  25.024  4.00  1.00            
ATOM   1403   CB HIS A 191      18.263  16.608  24.535  4.00  1.00            
ATOM   1404  NE2 HIS A 191      21.438  14.790  25.250  4.00  1.00            
ATOM   1405  CD2 HIS A 191      20.324  15.028  24.466  4.00  1.00            
ATOM   1406  CE1 HIS A 191      21.307  15.617  26.273  4.00  1.00            
ATOM   1407    C HIS A 191      18.817  17.072  22.198  4.00  1.00            
ATOM   1408    O HIS A 191      17.877  16.761  21.469  4.00  1.00            
ATOM   1409    N TYR A 192      20.093  16.860  21.828  4.00  1.00            
ATOM   1410   CA TYR A 192      20.277  16.335  20.507  4.00  1.00            
ATOM   1411   CB TYR A 192      21.118  17.221  19.569  4.00  1.00            
ATOM   1412   CG TYR A 192      20.524  18.586  19.511  4.00  1.00            
ATOM   1413  CD1 TYR A 192      19.332  18.823  18.864  4.00  1.00            
ATOM   1414  CD2 TYR A 192      21.157  19.631  20.144  4.00  1.00            
ATOM   1415  CE1 TYR A 192      18.801  20.092  18.829  4.00  1.00            
ATOM   1416  CE2 TYR A 192      20.632  20.900  20.110  4.00  1.00            
ATOM   1417   CZ TYR A 192      19.451  21.133  19.451  4.00  1.00            
ATOM   1418   OH TYR A 192      18.907  22.434  19.415  4.00  1.00            
ATOM   1419    C TYR A 192      21.030  15.036  20.598  4.00  1.00            
ATOM   1420    O TYR A 192      21.769  14.793  21.551  4.00  1.00            
ATOM   1421    N ILE A 193      20.821  14.158  19.591  4.00  1.00            
ATOM   1422   CA ILE A 193      21.484  12.887  19.444  4.00  1.00            
ATOM   1423   CB ILE A 193      20.547  11.721  19.418  4.00  1.00            
ATOM   1424  CG1 ILE A 193      21.312  10.408  19.648  4.00  1.00            
ATOM   1425  CG2 ILE A 193      19.786  11.777  18.082  4.00  1.00            
ATOM   1426  CD1 ILE A 193      21.901  10.293  21.054  4.00  1.00            
ATOM   1427    C ILE A 193      22.108  12.969  18.080  4.00  1.00            
ATOM   1428    O ILE A 193      21.658  13.755  17.247  4.00  1.00            
ATOM   1429    N ASN A 194      23.173  12.189  17.810  4.00  1.00            
ATOM   1430   CA ASN A 194      23.822  12.306  16.530  4.00  1.00            
ATOM   1431   CB ASN A 194      25.355  12.272  16.622  4.00  1.00            
ATOM   1432   CG ASN A 194      25.783  13.487  17.431  4.00  1.00            
ATOM   1433  OD1 ASN A 194      25.250  13.745  18.509  4.00  1.00            
ATOM   1434  ND2 ASN A 194      26.764  14.263  16.897  4.00  1.00            
ATOM   1435    C ASN A 194      23.402  11.161  15.672  4.00  1.00            
ATOM   1436    O ASN A 194      23.073  10.085  16.168  4.00  1.00            
ATOM   1437    N LEU A 195      23.374  11.386  14.342  1.00  1.00            
ATOM   1438   CA LEU A 195      23.023  10.317  13.458  1.00  1.00            
ATOM   1439   CB LEU A 195      22.688  10.746  12.016  1.00  1.00            
ATOM   1440   CG LEU A 195      21.383  11.561  11.893  1.00  1.00            
ATOM   1441  CD1 LEU A 195      21.010  11.815  10.422  1.00  1.00            
ATOM   1442  CD2 LEU A 195      20.236  10.908  12.683  1.00  1.00            
ATOM   1443    C LEU A 195      24.189   9.387  13.415  1.00  1.00            
ATOM   1444    O LEU A 195      25.337   9.817  13.513  1.00  1.00            
ATOM   1445    N ILE A 196      23.922   8.072  13.283  1.00  1.00            
ATOM   1446   CA ILE A 196      25.011   7.141  13.271  1.00  1.00            
ATOM   1447   CB ILE A 196      24.571   5.703  13.190  1.00  1.00            
ATOM   1448  CG1 ILE A 196      23.795   5.418  11.893  1.00  1.00            
ATOM   1449  CG2 ILE A 196      23.777   5.387  14.467  1.00  1.00            
ATOM   1450  CD1 ILE A 196      23.613   3.929  11.609  1.00  1.00            
ATOM   1451    C ILE A 196      25.848   7.464  12.097  1.00  1.00            
ATOM   1452    O ILE A 196      27.070   7.549  12.190  1.00  1.00            
ATOM   1453    N LYS A 197      25.193   7.679  10.951  1.00  1.00            
ATOM   1454   CA LYS A 197      25.954   8.006   9.800  1.00  1.00            
ATOM   1455   CB LYS A 197      26.275   6.788   8.919  1.00  1.00            
ATOM   1456   CG LYS A 197      27.222   5.794   9.592  1.00  1.00            
ATOM   1457   CD LYS A 197      27.232   4.413   8.934  1.00  1.00            
ATOM   1458   CE LYS A 197      26.060   3.528   9.365  1.00  1.00            
ATOM   1459   NZ LYS A 197      26.164   2.201   8.720  1.00  1.00            
ATOM   1460    C LYS A 197      25.126   8.919   8.989  1.00  1.00            
ATOM   1461    O LYS A 197      23.899   8.920   9.086  1.00  1.00            
ATOM   1462    N THR A 198      25.783   9.746   8.170  3.00  1.00            
ATOM   1463   CA THR A 198      24.974  10.546   7.323  3.00  1.00            
ATOM   1464   CB THR A 198      25.741  11.590   6.562  3.00  1.00            
ATOM   1465  OG1 THR A 198      26.413  12.458   7.462  3.00  1.00            
ATOM   1466  CG2 THR A 198      24.752  12.391   5.697  3.00  1.00            
ATOM   1467    C THR A 198      24.424   9.563   6.352  3.00  1.00            
ATOM   1468    O THR A 198      24.925   8.445   6.246  3.00  1.00            
ATOM   1469    N GLY A 199      23.360   9.930   5.625  3.00  1.00            
ATOM   1470   CA GLY A 199      22.840   8.985   4.692  3.00  1.00            
ATOM   1471    C GLY A 199      21.444   8.626   5.077  3.00  1.00            
ATOM   1472    O GLY A 199      20.583   8.465   4.213  3.00  1.00            
ATOM   1473    N VAL A 200      21.171   8.486   6.383  1.00  1.00            
ATOM   1474   CA VAL A 200      19.827   8.188   6.778  1.00  1.00            
ATOM   1475   CB VAL A 200      19.549   6.718   6.905  1.00  1.00            
ATOM   1476  CG1 VAL A 200      20.442   6.143   8.018  1.00  1.00            
ATOM   1477  CG2 VAL A 200      18.044   6.523   7.155  1.00  1.00            
ATOM   1478    C VAL A 200      19.638   8.795   8.124  1.00  1.00            
ATOM   1479    O VAL A 200      20.589   8.914   8.894  1.00  1.00            
ATOM   1480    N TRP A 201      18.403   9.215   8.447  1.00  1.00            
ATOM   1481   CA TRP A 201      18.225   9.740   9.762  1.00  1.00            
ATOM   1482   CB TRP A 201      17.149  10.833   9.884  1.00  1.00            
ATOM   1483   CG TRP A 201      17.751  12.204   9.692  1.00  1.00            
ATOM   1484  CD2 TRP A 201      18.441  12.644   8.511  1.00  1.00            
ATOM   1485  CD1 TRP A 201      17.883  13.206  10.609  1.00  1.00            
ATOM   1486  NE1 TRP A 201      18.614  14.239  10.077  1.00  1.00            
ATOM   1487  CE2 TRP A 201      18.968  13.907   8.787  1.00  1.00            
ATOM   1488  CE3 TRP A 201      18.638  12.039   7.303  1.00  1.00            
ATOM   1489  CZ2 TRP A 201      19.705  14.584   7.858  1.00  1.00            
ATOM   1490  CZ3 TRP A 201      19.363  12.735   6.361  1.00  1.00            
ATOM   1491  CH2 TRP A 201      19.887  13.982   6.633  1.00  1.00            
ATOM   1492    C TRP A 201      17.968   8.607  10.682  1.00  1.00            
ATOM   1493    O TRP A 201      16.878   8.039  10.727  1.00  1.00            
ATOM   1494    N GLN A 202      19.022   8.243  11.435  4.00  1.00            
ATOM   1495   CA GLN A 202      18.923   7.167  12.362  4.00  1.00            
ATOM   1496   CB GLN A 202      19.562   5.855  11.873  4.00  1.00            
ATOM   1497   CG GLN A 202      18.819   5.259  10.675  4.00  1.00            
ATOM   1498   CD GLN A 202      19.458   3.929  10.302  4.00  1.00            
ATOM   1499  OE1 GLN A 202      18.767   2.930  10.107  4.00  1.00            
ATOM   1500  NE2 GLN A 202      20.813   3.911  10.185  4.00  1.00            
ATOM   1501    C GLN A 202      19.581   7.583  13.632  4.00  1.00            
ATOM   1502    O GLN A 202      20.541   8.351  13.632  4.00  1.00            
ATOM   1503    N ILE A 203      19.055   7.071  14.761  4.00  1.00            
ATOM   1504   CA ILE A 203      19.535   7.455  16.052  4.00  1.00            
ATOM   1505   CB ILE A 203      18.516   8.224  16.839  4.00  1.00            
ATOM   1506  CG1 ILE A 203      19.085   8.652  18.202  4.00  1.00            
ATOM   1507  CG2 ILE A 203      17.249   7.359  16.934  4.00  1.00            
ATOM   1508  CD1 ILE A 203      18.126   9.531  19.007  4.00  1.00            
ATOM   1509    C ILE A 203      19.829   6.241  16.855  4.00  1.00            
ATOM   1510    O ILE A 203      19.193   5.206  16.690  4.00  1.00            
ATOM   1511    N GLN A 204      20.823   6.336  17.756  4.00  1.00            
ATOM   1512   CA GLN A 204      21.092   5.202  18.580  4.00  1.00            
ATOM   1513   CB GLN A 204      22.593   4.955  18.828  4.00  1.00            
ATOM   1514   CG GLN A 204      23.324   6.071  19.573  4.00  1.00            
ATOM   1515   CD GLN A 204      24.793   5.671  19.644  4.00  1.00            
ATOM   1516  OE1 GLN A 204      25.430   5.763  20.692  4.00  1.00            
ATOM   1517  NE2 GLN A 204      25.348   5.212  18.491  4.00  1.00            
ATOM   1518    C GLN A 204      20.373   5.404  19.878  4.00  1.00            
ATOM   1519    O GLN A 204      20.357   6.504  20.425  4.00  1.00            
ATOM   1520    N MET A 205      19.725   4.332  20.392  4.00  1.00            
ATOM   1521   CA MET A 205      18.934   4.447  21.587  4.00  1.00            
ATOM   1522   CB MET A 205      17.432   4.468  21.238  4.00  1.00            
ATOM   1523   CG MET A 205      16.458   4.586  22.409  4.00  1.00            
ATOM   1524   SD MET A 205      16.150   3.013  23.256  4.00  1.00            
ATOM   1525   CE MET A 205      15.629   2.109  21.771  4.00  1.00            
ATOM   1526    C MET A 205      19.230   3.280  22.492  4.00  1.00            
ATOM   1527    O MET A 205      19.216   2.130  22.058  4.00  1.00            
ATOM   1528    N LYS A 206      19.531   3.562  23.784  1.00  1.00            
ATOM   1529   CA LYS A 206      19.937   2.538  24.715  1.00  1.00            
ATOM   1530   CB LYS A 206      20.568   3.080  26.017  1.00  1.00            
ATOM   1531   CG LYS A 206      19.579   3.462  27.123  1.00  1.00            
ATOM   1532   CD LYS A 206      20.243   3.617  28.495  1.00  1.00            
ATOM   1533   CE LYS A 206      19.263   3.640  29.670  1.00  1.00            
ATOM   1534   NZ LYS A 206      19.151   2.289  30.267  1.00  1.00            
ATOM   1535    C LYS A 206      18.848   1.580  25.124  1.00  1.00            
ATOM   1536    O LYS A 206      19.034   0.369  25.017  1.00  1.00            
ATOM   1537    N GLY A 207      17.671   2.068  25.583  1.00  1.00            
ATOM   1538   CA GLY A 207      16.706   1.121  26.082  1.00  1.00            
ATOM   1539    C GLY A 207      15.321   1.662  25.972  1.00  1.00            
ATOM   1540    O GLY A 207      15.099   2.871  25.933  1.00  1.00            
ATOM   1541    N VAL A 208      14.349   0.728  25.916  4.00  1.00            
ATOM   1542   CA VAL A 208      12.949   1.035  25.900  4.00  1.00            
ATOM   1543   CB VAL A 208      12.181   0.283  24.854  4.00  1.00            
ATOM   1544  CG1 VAL A 208      10.688   0.618  25.010  4.00  1.00            
ATOM   1545  CG2 VAL A 208      12.759   0.628  23.471  4.00  1.00            
ATOM   1546    C VAL A 208      12.463   0.557  27.232  4.00  1.00            
ATOM   1547    O VAL A 208      12.884  -0.500  27.699  4.00  1.00            
ATOM   1548    N SER A 209      11.582   1.325  27.901  4.00  1.00            
ATOM   1549   CA SER A 209      11.157   0.906  29.206  4.00  1.00            
ATOM   1550   CB SER A 209      11.660   1.838  30.322  4.00  1.00            
ATOM   1551   OG SER A 209      11.087   3.130  30.179  4.00  1.00            
ATOM   1552    C SER A 209       9.682   0.937  29.254  4.00  1.00            
ATOM   1553    O SER A 209       9.034   1.755  28.607  4.00  1.00            
ATOM   1554    N VAL A 210       9.108  -0.010  30.003  4.00  1.00            
ATOM   1555   CA VAL A 210       7.704   0.049  30.199  4.00  1.00            
ATOM   1556   CB VAL A 210       6.951  -1.073  29.540  4.00  1.00            
ATOM   1557  CG1 VAL A 210       7.059  -0.881  28.021  4.00  1.00            
ATOM   1558  CG2 VAL A 210       7.523  -2.421  30.015  4.00  1.00            
ATOM   1559    C VAL A 210       7.505  -0.034  31.678  4.00  1.00            
ATOM   1560    O VAL A 210       7.912  -0.999  32.324  4.00  1.00            
ATOM   1561    N GLY A 211       6.896   1.013  32.263  3.00  1.00            
ATOM   1562   CA GLY A 211       6.571   0.979  33.657  3.00  1.00            
ATOM   1563    C GLY A 211       7.789   0.849  34.532  3.00  1.00            
ATOM   1564    O GLY A 211       7.917  -0.117  35.282  3.00  1.00            
ATOM   1565    N SER A 212       8.719   1.819  34.445  3.00  1.00            
ATOM   1566   CA SER A 212       9.862   1.923  35.319  3.00  1.00            
ATOM   1567   CB SER A 212       9.487   2.226  36.781  3.00  1.00            
ATOM   1568   OG SER A 212       8.823   1.113  37.362  3.00  1.00            
ATOM   1569    C SER A 212      10.749   0.713  35.315  3.00  1.00            
ATOM   1570    O SER A 212      11.258   0.321  36.363  3.00  1.00            
ATOM   1571    N SER A 213      10.975   0.084  34.148  4.00  1.00            
ATOM   1572   CA SER A 213      11.924  -0.995  34.118  4.00  1.00            
ATOM   1573   CB SER A 213      11.310  -2.386  34.353  4.00  1.00            
ATOM   1574   OG SER A 213      10.469  -2.739  33.266  4.00  1.00            
ATOM   1575    C SER A 213      12.504  -0.991  32.735  4.00  1.00            
ATOM   1576    O SER A 213      11.895  -0.449  31.814  4.00  1.00            
ATOM   1577    N THR A 214      13.703  -1.581  32.538  4.00  1.00            
ATOM   1578   CA THR A 214      14.264  -1.569  31.214  4.00  1.00            
ATOM   1579   CB THR A 214      15.740  -1.279  31.190  4.00  1.00            
ATOM   1580  OG1 THR A 214      16.461  -2.256  31.926  4.00  1.00            
ATOM   1581  CG2 THR A 214      15.972   0.115  31.796  4.00  1.00            
ATOM   1582    C THR A 214      14.025  -2.911  30.582  4.00  1.00            
ATOM   1583    O THR A 214      14.853  -3.819  30.657  4.00  1.00            
ATOM   1584    N LEU A 215      12.850  -3.058  29.940  4.00  1.00            
ATOM   1585   CA LEU A 215      12.417  -4.281  29.324  4.00  1.00            
ATOM   1586   CB LEU A 215      10.954  -4.179  28.860  4.00  1.00            
ATOM   1587   CG LEU A 215      10.441  -5.421  28.112  4.00  1.00            
ATOM   1588  CD1 LEU A 215      10.426  -6.658  29.022  4.00  1.00            
ATOM   1589  CD2 LEU A 215       9.080  -5.146  27.451  4.00  1.00            
ATOM   1590    C LEU A 215      13.196  -4.660  28.126  4.00  1.00            
ATOM   1591    O LEU A 215      13.704  -5.776  28.032  4.00  1.00            
ATOM   1592    N LEU A 216      13.330  -3.731  27.174  4.00  1.00            
ATOM   1593   CA LEU A 216      13.919  -4.187  25.963  4.00  1.00            
ATOM   1594   CB LEU A 216      12.966  -4.253  24.747  4.00  1.00            
ATOM   1595   CG LEU A 216      12.185  -2.965  24.413  4.00  1.00            
ATOM   1596  CD1 LEU A 216      11.304  -3.167  23.168  4.00  1.00            
ATOM   1597  CD2 LEU A 216      11.351  -2.473  25.608  4.00  1.00            
ATOM   1598    C LEU A 216      15.074  -3.363  25.606  4.00  1.00            
ATOM   1599    O LEU A 216      15.386  -2.364  26.253  4.00  1.00            
ATOM   1600    N CYS A 217      15.733  -3.804  24.528  1.00  1.00            
ATOM   1601   CA CYS A 217      16.903  -3.143  24.094  1.00  1.00            
ATOM   1602   CB CYS A 217      16.652  -1.710  23.598  1.00  1.00            
ATOM   1603   SG CYS A 217      15.658  -1.663  22.078  1.00  1.00            
ATOM   1604    C CYS A 217      17.835  -3.076  25.256  1.00  1.00            
ATOM   1605    O CYS A 217      18.343  -2.007  25.593  1.00  1.00            
ATOM   1606    N GLU A 218      18.076  -4.232  25.906  3.00  1.00            
ATOM   1607   CA GLU A 218      18.985  -4.249  27.012  3.00  1.00            
ATOM   1608   CB GLU A 218      19.265  -5.676  27.514  3.00  1.00            
ATOM   1609   CG GLU A 218      18.046  -6.408  28.081  3.00  1.00            
ATOM   1610   CD GLU A 218      18.461  -7.857  28.304  3.00  1.00            
ATOM   1611  OE1 GLU A 218      19.570  -8.229  27.836  3.00  1.00            
ATOM   1612  OE2 GLU A 218      17.676  -8.610  28.939  3.00  1.00            
ATOM   1613    C GLU A 218      20.274  -3.756  26.440  3.00  1.00            
ATOM   1614    O GLU A 218      20.900  -2.845  26.978  3.00  1.00            
ATOM   1615    N ASP A 219      20.682  -4.347  25.299  3.00  1.00            
ATOM   1616   CA ASP A 219      21.836  -3.874  24.596  3.00  1.00            
ATOM   1617   CB ASP A 219      22.398  -4.883  23.579  3.00  1.00            
ATOM   1618   CG ASP A 219      23.725  -4.352  23.053  3.00  1.00            
ATOM   1619  OD1 ASP A 219      24.448  -3.685  23.841  3.00  1.00            
ATOM   1620  OD2 ASP A 219      24.041  -4.620  21.864  3.00  1.00            
ATOM   1621    C ASP A 219      21.296  -2.707  23.823  3.00  1.00            
ATOM   1622    O ASP A 219      20.085  -2.498  23.792  3.00  1.00            
ATOM   1623    N GLY A 220      22.156  -1.897  23.182  1.00  1.00            
ATOM   1624   CA GLY A 220      21.619  -0.761  22.484  1.00  1.00            
ATOM   1625    C GLY A 220      21.026  -1.219  21.193  1.00  1.00            
ATOM   1626    O GLY A 220      21.327  -2.304  20.699  1.00  1.00            
ATOM   1627    N CYS A 221      20.146  -0.373  20.623  4.00  1.00            
ATOM   1628   CA CYS A 221      19.520  -0.649  19.366  4.00  1.00            
ATOM   1629   CB CYS A 221      18.083  -1.183  19.490  4.00  1.00            
ATOM   1630   SG CYS A 221      18.027  -2.843  20.229  4.00  1.00            
ATOM   1631    C CYS A 221      19.453   0.653  18.646  4.00  1.00            
ATOM   1632    O CYS A 221      19.856   1.688  19.173  4.00  1.00            
ATOM   1633    N LEU A 222      18.940   0.626  17.404  4.00  1.00            
ATOM   1634   CA LEU A 222      18.906   1.824  16.625  4.00  1.00            
ATOM   1635   CB LEU A 222      19.507   1.616  15.221  4.00  1.00            
ATOM   1636   CG LEU A 222      19.664   2.895  14.377  4.00  1.00            
ATOM   1637  CD1 LEU A 222      20.768   3.801  14.943  4.00  1.00            
ATOM   1638  CD2 LEU A 222      19.879   2.560  12.892  4.00  1.00            
ATOM   1639    C LEU A 222      17.483   2.221  16.434  4.00  1.00            
ATOM   1640    O LEU A 222      16.572   1.400  16.532  4.00  1.00            
ATOM   1641    N ALA A 223      17.265   3.526  16.185  4.00  1.00            
ATOM   1642   CA ALA A 223      15.952   4.030  15.944  4.00  1.00            
ATOM   1643   CB ALA A 223      15.455   4.986  17.043  4.00  1.00            
ATOM   1644    C ALA A 223      16.004   4.811  14.666  4.00  1.00            
ATOM   1645    O ALA A 223      16.963   5.539  14.416  4.00  1.00            
ATOM   1646    N LEU A 224      14.986   4.656  13.794  4.00  1.00            
ATOM   1647   CA LEU A 224      14.927   5.472  12.612  4.00  1.00            
ATOM   1648   CB LEU A 224      14.401   4.743  11.362  4.00  1.00            
ATOM   1649   CG LEU A 224      14.618   5.514  10.040  4.00  1.00            
ATOM   1650  CD1 LEU A 224      14.073   6.949  10.098  4.00  1.00            
ATOM   1651  CD2 LEU A 224      16.083   5.443   9.589  4.00  1.00            
ATOM   1652    C LEU A 224      13.864   6.465  12.993  4.00  1.00            
ATOM   1653    O LEU A 224      12.734   6.069  13.270  4.00  1.00            
ATOM   1654    N VAL A 225      14.183   7.774  13.063  4.00  1.00            
ATOM   1655   CA VAL A 225      13.126   8.694  13.390  4.00  1.00            
ATOM   1656   CB VAL A 225      13.618  10.060  13.766  4.00  1.00            
ATOM   1657  CG1 VAL A 225      12.403  10.961  14.033  4.00  1.00            
ATOM   1658  CG2 VAL A 225      14.572   9.920  14.966  4.00  1.00            
ATOM   1659    C VAL A 225      12.363   8.803  12.129  4.00  1.00            
ATOM   1660    O VAL A 225      12.898   9.210  11.100  4.00  1.00            
ATOM   1661    N ASP A 226      11.077   8.435  12.173  1.00  1.00            
ATOM   1662   CA ASP A 226      10.404   8.383  10.923  1.00  1.00            
ATOM   1663   CB ASP A 226       9.892   6.973  10.589  1.00  1.00            
ATOM   1664   CG ASP A 226      11.064   6.042  10.329  1.00  1.00            
ATOM   1665  OD1 ASP A 226      11.625   6.105   9.203  1.00  1.00            
ATOM   1666  OD2 ASP A 226      11.416   5.262  11.253  1.00  1.00            
ATOM   1667    C ASP A 226       9.166   9.218  10.960  1.00  1.00            
ATOM   1668    O ASP A 226       8.141   8.786  11.486  1.00  1.00            
ATOM   1669    N THR A 227       9.214  10.445  10.413  3.00  1.00            
ATOM   1670   CA THR A 227       7.954  11.100  10.248  3.00  1.00            
ATOM   1671   CB THR A 227       8.040  12.557   9.904  3.00  1.00            
ATOM   1672  OG1 THR A 227       8.720  13.270  10.926  3.00  1.00            
ATOM   1673  CG2 THR A 227       6.609  13.097   9.739  3.00  1.00            
ATOM   1674    C THR A 227       7.431  10.388   9.048  3.00  1.00            
ATOM   1675    O THR A 227       8.198  10.047   8.150  3.00  1.00            
ATOM   1676    N GLY A 228       6.121  10.117   8.993  3.00  1.00            
ATOM   1677   CA GLY A 228       5.652   9.402   7.846  3.00  1.00            
ATOM   1678    C GLY A 228       5.190   8.044   8.285  3.00  1.00            
ATOM   1679    O GLY A 228       4.207   7.526   7.756  3.00  1.00            
ATOM   1680    N ALA A 229       5.881   7.417   9.260  1.00  1.00            
ATOM   1681   CA ALA A 229       5.373   6.169   9.757  1.00  1.00            
ATOM   1682   CB ALA A 229       6.424   5.329  10.506  1.00  1.00            
ATOM   1683    C ALA A 229       4.356   6.611  10.739  1.00  1.00            
ATOM   1684    O ALA A 229       4.641   7.410  11.630  1.00  1.00            
ATOM   1685    N SER A 230       3.125   6.116  10.584  1.00  1.00            
ATOM   1686   CA SER A 230       2.084   6.576  11.439  1.00  1.00            
ATOM   1687   CB SER A 230       0.697   6.067  11.010  1.00  1.00            
ATOM   1688   OG SER A 230       0.650   4.650  11.077  1.00  1.00            
ATOM   1689    C SER A 230       2.334   6.103  12.811  1.00  1.00            
ATOM   1690    O SER A 230       1.913   6.732  13.782  1.00  1.00            
ATOM   1691    N TYR A 231       3.046   4.980  12.940  1.00  1.00            
ATOM   1692   CA TYR A 231       3.135   4.482  14.264  1.00  1.00            
ATOM   1693   CB TYR A 231       2.159   3.321  14.532  1.00  1.00            
ATOM   1694   CG TYR A 231       2.233   2.388  13.370  1.00  1.00            
ATOM   1695  CD1 TYR A 231       3.331   1.588  13.155  1.00  1.00            
ATOM   1696  CD2 TYR A 231       1.173   2.309  12.495  1.00  1.00            
ATOM   1697  CE1 TYR A 231       3.373   0.733  12.075  1.00  1.00            
ATOM   1698  CE2 TYR A 231       1.208   1.457  11.417  1.00  1.00            
ATOM   1699   CZ TYR A 231       2.312   0.667  11.204  1.00  1.00            
ATOM   1700   OH TYR A 231       2.352  -0.208  10.097  1.00  1.00            
ATOM   1701    C TYR A 231       4.505   4.019  14.634  1.00  1.00            
ATOM   1702    O TYR A 231       5.411   3.937  13.806  1.00  1.00            
ATOM   1703    N ILE A 232       4.661   3.731  15.946  4.00  1.00            
ATOM   1704   CA ILE A 232       5.879   3.246  16.529  4.00  1.00            
ATOM   1705   CB ILE A 232       5.890   3.302  18.031  4.00  1.00            
ATOM   1706  CG1 ILE A 232       7.290   2.970  18.574  4.00  1.00            
ATOM   1707  CG2 ILE A 232       4.774   2.384  18.557  4.00  1.00            
ATOM   1708  CD1 ILE A 232       8.346   4.020  18.228  4.00  1.00            
ATOM   1709    C ILE A 232       6.022   1.849  16.111  4.00  1.00            
ATOM   1710    O ILE A 232       5.082   1.059  16.174  4.00  1.00            
ATOM   1711    N SER A 233       7.222   1.514  15.638  4.00  1.00            
ATOM   1712   CA SER A 233       7.339   0.183  15.186  4.00  1.00            
ATOM   1713   CB SER A 233       7.495   0.062  13.661  4.00  1.00            
ATOM   1714   OG SER A 233       6.325   0.538  13.013  4.00  1.00            
ATOM   1715    C SER A 233       8.529  -0.428  15.797  4.00  1.00            
ATOM   1716    O SER A 233       9.396   0.246  16.349  4.00  1.00            
ATOM   1717    N GLY A 234       8.569  -1.764  15.719  4.00  1.00            
ATOM   1718   CA GLY A 234       9.682  -2.445  16.266  4.00  1.00            
ATOM   1719    C GLY A 234       9.770  -3.760  15.585  4.00  1.00            
ATOM   1720    O GLY A 234       8.836  -4.190  14.909  4.00  1.00            
ATOM   1721    N SER A 235      10.912  -4.445  15.756  1.00  1.00            
ATOM   1722   CA SER A 235      11.027  -5.730  15.148  1.00  1.00            
ATOM   1723   CB SER A 235      12.426  -6.359  15.268  1.00  1.00            
ATOM   1724   OG SER A 235      12.757  -6.566  16.633  1.00  1.00            
ATOM   1725    C SER A 235      10.047  -6.590  15.863  1.00  1.00            
ATOM   1726    O SER A 235       9.523  -6.215  16.911  1.00  1.00            
ATOM   1727    N THR A 236       9.761  -7.769  15.294  2.00  1.00            
ATOM   1728   CA THR A 236       8.745  -8.609  15.841  2.00  1.00            
ATOM   1729   CB THR A 236       8.536  -9.859  15.035  2.00  1.00            
ATOM   1730  OG1 THR A 236       7.458 -10.612  15.571  2.00  1.00            
ATOM   1731  CG2 THR A 236       9.830 -10.691  15.043  2.00  1.00            
ATOM   1732    C THR A 236       9.093  -9.026  17.241  2.00  1.00            
ATOM   1733    O THR A 236       8.238  -8.996  18.125  2.00  1.00            
ATOM   1734    N SER A 237      10.359  -9.402  17.496  2.00  1.00            
ATOM   1735   CA SER A 237      10.710  -9.914  18.790  2.00  1.00            
ATOM   1736   CB SER A 237      12.203 -10.267  18.909  2.00  1.00            
ATOM   1737   OG SER A 237      12.993  -9.092  18.787  2.00  1.00            
ATOM   1738    C SER A 237      10.415  -8.885  19.833  2.00  1.00            
ATOM   1739    O SER A 237       9.785  -9.177  20.848  2.00  1.00            
ATOM   1740    N SER A 238      10.853  -7.639  19.597  2.00  1.00            
ATOM   1741   CA SER A 238      10.694  -6.614  20.584  2.00  1.00            
ATOM   1742   CB SER A 238      11.375  -5.297  20.173  2.00  1.00            
ATOM   1743   OG SER A 238      12.774  -5.492  20.030  2.00  1.00            
ATOM   1744    C SER A 238       9.252  -6.300  20.803  2.00  1.00            
ATOM   1745    O SER A 238       8.799  -6.194  21.942  2.00  1.00            
ATOM   1746    N ILE A 239       8.480  -6.165  19.713  2.00  1.00            
ATOM   1747   CA ILE A 239       7.118  -5.749  19.851  2.00  1.00            
ATOM   1748   CB ILE A 239       6.446  -5.487  18.523  2.00  1.00            
ATOM   1749  CG1 ILE A 239       6.362  -6.737  17.631  2.00  1.00            
ATOM   1750  CG2 ILE A 239       7.205  -4.322  17.867  2.00  1.00            
ATOM   1751  CD1 ILE A 239       5.231  -7.701  17.989  2.00  1.00            
ATOM   1752    C ILE A 239       6.366  -6.767  20.649  2.00  1.00            
ATOM   1753    O ILE A 239       5.562  -6.407  21.508  2.00  1.00            
ATOM   1754    N GLU A 240       6.609  -8.070  20.414  2.00  1.00            
ATOM   1755   CA GLU A 240       5.857  -9.049  21.143  2.00  1.00            
ATOM   1756   CB GLU A 240       6.060 -10.496  20.664  2.00  1.00            
ATOM   1757   CG GLU A 240       5.335 -10.776  19.346  2.00  1.00            
ATOM   1758   CD GLU A 240       5.277 -12.279  19.127  2.00  1.00            
ATOM   1759  OE1 GLU A 240       6.074 -13.007  19.778  2.00  1.00            
ATOM   1760  OE2 GLU A 240       4.430 -12.719  18.304  2.00  1.00            
ATOM   1761    C GLU A 240       6.185  -8.966  22.594  2.00  1.00            
ATOM   1762    O GLU A 240       5.292  -9.034  23.438  2.00  1.00            
ATOM   1763    N LYS A 241       7.473  -8.796  22.936  2.00  1.00            
ATOM   1764   CA LYS A 241       7.802  -8.744  24.327  2.00  1.00            
ATOM   1765   CB LYS A 241       9.303  -8.558  24.606  2.00  1.00            
ATOM   1766   CG LYS A 241      10.150  -9.812  24.375  2.00  1.00            
ATOM   1767   CD LYS A 241      11.654  -9.526  24.352  2.00  1.00            
ATOM   1768   CE LYS A 241      12.525 -10.782  24.381  2.00  1.00            
ATOM   1769   NZ LYS A 241      12.568 -11.332  25.754  2.00  1.00            
ATOM   1770    C LYS A 241       7.105  -7.568  24.920  2.00  1.00            
ATOM   1771    O LYS A 241       6.537  -7.650  26.007  2.00  1.00            
ATOM   1772    N LEU A 242       7.115  -6.438  24.194  2.00  1.00            
ATOM   1773   CA LEU A 242       6.527  -5.236  24.696  2.00  1.00            
ATOM   1774   CB LEU A 242       6.684  -4.073  23.692  2.00  1.00            
ATOM   1775   CG LEU A 242       6.207  -2.684  24.170  2.00  1.00            
ATOM   1776  CD1 LEU A 242       4.687  -2.616  24.380  2.00  1.00            
ATOM   1777  CD2 LEU A 242       7.002  -2.219  25.397  2.00  1.00            
ATOM   1778    C LEU A 242       5.082  -5.489  24.887  2.00  1.00            
ATOM   1779    O LEU A 242       4.488  -5.116  25.896  2.00  1.00            
ATOM   1780    N MET A 243       4.491  -6.161  23.898  2.00  1.00            
ATOM   1781   CA MET A 243       3.094  -6.417  23.909  2.00  1.00            
ATOM   1782   CB MET A 243       2.679  -7.243  22.681  2.00  1.00            
ATOM   1783   CG MET A 243       1.224  -7.709  22.701  2.00  1.00            
ATOM   1784   SD MET A 243       0.863  -9.043  21.521  2.00  1.00            
ATOM   1785   CE MET A 243       1.841 -10.295  22.403  2.00  1.00            
ATOM   1786    C MET A 243       2.737  -7.251  25.095  2.00  1.00            
ATOM   1787    O MET A 243       1.766  -6.953  25.788  2.00  1.00            
ATOM   1788    N GLU A 244       3.520  -8.310  25.381  2.00  1.00            
ATOM   1789   CA GLU A 244       3.114  -9.168  26.455  2.00  1.00            
ATOM   1790   CB GLU A 244       3.996 -10.403  26.686  2.00  1.00            
ATOM   1791   CG GLU A 244       3.278 -11.421  27.577  2.00  1.00            
ATOM   1792   CD GLU A 244       4.218 -12.571  27.894  2.00  1.00            
ATOM   1793  OE1 GLU A 244       4.261 -13.545  27.096  2.00  1.00            
ATOM   1794  OE2 GLU A 244       4.907 -12.487  28.945  2.00  1.00            
ATOM   1795    C GLU A 244       3.122  -8.370  27.705  2.00  1.00            
ATOM   1796    O GLU A 244       2.231  -8.496  28.544  2.00  1.00            
ATOM   1797    N ALA A 245       4.128  -7.498  27.848  2.00  1.00            
ATOM   1798   CA ALA A 245       4.203  -6.721  29.039  2.00  1.00            
ATOM   1799   CB ALA A 245       5.401  -5.755  29.041  2.00  1.00            
ATOM   1800    C ALA A 245       2.960  -5.895  29.112  2.00  1.00            
ATOM   1801    O ALA A 245       2.344  -5.766  30.169  2.00  1.00            
ATOM   1802    N LEU A 246       2.545  -5.331  27.966  2.00  1.00            
ATOM   1803   CA LEU A 246       1.395  -4.484  27.933  2.00  1.00            
ATOM   1804   CB LEU A 246       1.100  -3.913  26.531  2.00  1.00            
ATOM   1805   CG LEU A 246       2.156  -2.942  25.971  2.00  1.00            
ATOM   1806  CD1 LEU A 246       1.748  -2.443  24.573  2.00  1.00            
ATOM   1807  CD2 LEU A 246       2.433  -1.788  26.949  2.00  1.00            
ATOM   1808    C LEU A 246       0.174  -5.274  28.298  2.00  1.00            
ATOM   1809    O LEU A 246      -0.666  -4.799  29.061  2.00  1.00            
ATOM   1810    N GLY A 247       0.050  -6.513  27.779  3.00  1.00            
ATOM   1811   CA GLY A 247      -1.136  -7.283  28.040  3.00  1.00            
ATOM   1812    C GLY A 247      -2.050  -7.183  26.855  3.00  1.00            
ATOM   1813    O GLY A 247      -3.197  -7.624  26.912  3.00  1.00            
ATOM   1814    N ALA A 248      -1.568  -6.593  25.744  1.00  1.00            
ATOM   1815   CA ALA A 248      -2.396  -6.442  24.580  1.00  1.00            
ATOM   1816   CB ALA A 248      -1.878  -5.386  23.587  1.00  1.00            
ATOM   1817    C ALA A 248      -2.504  -7.733  23.839  1.00  1.00            
ATOM   1818    O ALA A 248      -1.642  -8.608  23.921  1.00  1.00            
ATOM   1819    N LYS A 249      -3.626  -7.867  23.110  4.00  1.00            
ATOM   1820   CA LYS A 249      -3.951  -8.959  22.249  4.00  1.00            
ATOM   1821   CB LYS A 249      -5.468  -9.187  22.140  4.00  1.00            
ATOM   1822   CG LYS A 249      -5.886 -10.288  21.164  4.00  1.00            
ATOM   1823   CD LYS A 249      -7.364 -10.662  21.295  4.00  1.00            
ATOM   1824   CE LYS A 249      -7.914 -11.441  20.100  4.00  1.00            
ATOM   1825   NZ LYS A 249      -7.460 -12.848  20.148  4.00  1.00            
ATOM   1826    C LYS A 249      -3.458  -8.602  20.892  4.00  1.00            
ATOM   1827    O LYS A 249      -3.323  -7.426  20.560  4.00  1.00            
ATOM   1828    N LYS A 250      -3.144  -9.621  20.075  4.00  1.00            
ATOM   1829   CA LYS A 250      -2.718  -9.339  18.740  4.00  1.00            
ATOM   1830   CB LYS A 250      -1.467 -10.126  18.313  4.00  1.00            
ATOM   1831   CG LYS A 250      -1.683 -11.640  18.292  4.00  1.00            
ATOM   1832   CD LYS A 250      -2.038 -12.218  19.662  4.00  1.00            
ATOM   1833   CE LYS A 250      -2.269 -13.732  19.660  4.00  1.00            
ATOM   1834   NZ LYS A 250      -2.447 -14.216  21.049  4.00  1.00            
ATOM   1835    C LYS A 250      -3.830  -9.781  17.858  4.00  1.00            
ATOM   1836    O LYS A 250      -4.528 -10.753  18.142  4.00  1.00            
ATOM   1837    N ARG A 251      -4.042  -9.025  16.775  1.00  1.00            
ATOM   1838   CA ARG A 251      -4.984  -9.396  15.772  1.00  1.00            
ATOM   1839   CB ARG A 251      -5.918  -8.264  15.313  1.00  1.00            
ATOM   1840   CG ARG A 251      -7.011  -7.910  16.321  1.00  1.00            
ATOM   1841   CD ARG A 251      -7.927  -6.787  15.833  1.00  1.00            
ATOM   1842   NE ARG A 251      -8.429  -7.178  14.485  1.00  1.00            
ATOM   1843   CZ ARG A 251      -8.717  -6.216  13.560  1.00  1.00            
ATOM   1844  NH1 ARG A 251      -8.546  -4.899  13.872  1.00  1.00            
ATOM   1845  NH2 ARG A 251      -9.169  -6.571  12.321  1.00  1.00            
ATOM   1846    C ARG A 251      -4.079  -9.703  14.640  1.00  1.00            
ATOM   1847    O ARG A 251      -2.862  -9.686  14.816  1.00  1.00            
ATOM   1848    N LEU A 252      -4.623 -10.045  13.463  1.00  1.00            
ATOM   1849   CA LEU A 252      -3.690 -10.343  12.425  1.00  1.00            
ATOM   1850   CB LEU A 252      -4.368 -10.763  11.107  1.00  1.00            
ATOM   1851   CG LEU A 252      -5.174 -12.073  11.213  1.00  1.00            
ATOM   1852  CD1 LEU A 252      -5.815 -12.444   9.865  1.00  1.00            
ATOM   1853  CD2 LEU A 252      -4.325 -13.211  11.803  1.00  1.00            
ATOM   1854    C LEU A 252      -2.893  -9.099  12.149  1.00  1.00            
ATOM   1855    O LEU A 252      -1.664  -9.125  12.168  1.00  1.00            
ATOM   1856    N PHE A 253      -3.584  -7.969  11.897  1.00  1.00            
ATOM   1857   CA PHE A 253      -2.919  -6.747  11.526  1.00  1.00            
ATOM   1858   CB PHE A 253      -3.895  -5.726  10.919  1.00  1.00            
ATOM   1859   CG PHE A 253      -4.532  -6.338   9.719  1.00  1.00            
ATOM   1860  CD1 PHE A 253      -3.860  -6.417   8.522  1.00  1.00            
ATOM   1861  CD2 PHE A 253      -5.818  -6.821   9.795  1.00  1.00            
ATOM   1862  CE1 PHE A 253      -4.462  -6.982   7.421  1.00  1.00            
ATOM   1863  CE2 PHE A 253      -6.425  -7.386   8.699  1.00  1.00            
ATOM   1864   CZ PHE A 253      -5.746  -7.467   7.509  1.00  1.00            
ATOM   1865    C PHE A 253      -2.211  -6.012  12.630  1.00  1.00            
ATOM   1866    O PHE A 253      -1.007  -5.772  12.548  1.00  1.00            
ATOM   1867    N ASP A 254      -2.939  -5.656  13.711  1.00  1.00            
ATOM   1868   CA ASP A 254      -2.382  -4.746  14.680  1.00  1.00            
ATOM   1869   CB ASP A 254      -3.142  -3.412  14.736  1.00  1.00            
ATOM   1870   CG ASP A 254      -2.941  -2.722  13.396  1.00  1.00            
ATOM   1871  OD1 ASP A 254      -1.774  -2.672  12.920  1.00  1.00            
ATOM   1872  OD2 ASP A 254      -3.959  -2.252  12.820  1.00  1.00            
ATOM   1873    C ASP A 254      -2.475  -5.358  16.037  1.00  1.00            
ATOM   1874    O ASP A 254      -2.413  -6.576  16.196  1.00  1.00            
ATOM   1875    N TYR A 255      -2.606  -4.491  17.060  4.00  1.00            
ATOM   1876   CA TYR A 255      -2.673  -4.943  18.417  4.00  1.00            
ATOM   1877   CB TYR A 255      -1.523  -4.413  19.285  4.00  1.00            
ATOM   1878   CG TYR A 255      -0.264  -4.882  18.642  4.00  1.00            
ATOM   1879  CD1 TYR A 255       0.297  -4.149  17.621  4.00  1.00            
ATOM   1880  CD2 TYR A 255       0.348  -6.046  19.043  4.00  1.00            
ATOM   1881  CE1 TYR A 255       1.455  -4.566  17.011  4.00  1.00            
ATOM   1882  CE2 TYR A 255       1.508  -6.469  18.436  4.00  1.00            
ATOM   1883   CZ TYR A 255       2.064  -5.727  17.419  4.00  1.00            
ATOM   1884   OH TYR A 255       3.252  -6.153  16.791  4.00  1.00            
ATOM   1885    C TYR A 255      -3.957  -4.434  19.001  4.00  1.00            
ATOM   1886    O TYR A 255      -4.452  -3.380  18.604  4.00  1.00            
ATOM   1887    N VAL A 256      -4.546  -5.191  19.952  4.00  1.00            
ATOM   1888   CA VAL A 256      -5.803  -4.791  20.520  4.00  1.00            
ATOM   1889   CB VAL A 256      -6.937  -5.653  20.055  4.00  1.00            
ATOM   1890  CG1 VAL A 256      -8.214  -5.223  20.792  4.00  1.00            
ATOM   1891  CG2 VAL A 256      -7.025  -5.565  18.519  4.00  1.00            
ATOM   1892    C VAL A 256      -5.739  -4.908  22.007  4.00  1.00            
ATOM   1893    O VAL A 256      -5.019  -5.743  22.546  4.00  1.00            
ATOM   1894    N VAL A 257      -6.477  -4.037  22.717  4.00  1.00            
ATOM   1895   CA VAL A 257      -6.555  -4.117  24.149  4.00  1.00            
ATOM   1896   CB VAL A 257      -5.862  -2.989  24.856  4.00  1.00            
ATOM   1897  CG1 VAL A 257      -6.149  -3.109  26.361  4.00  1.00            
ATOM   1898  CG2 VAL A 257      -4.367  -3.031  24.503  4.00  1.00            
ATOM   1899    C VAL A 257      -8.009  -3.986  24.460  4.00  1.00            
ATOM   1900    O VAL A 257      -8.744  -3.319  23.732  4.00  1.00            
ATOM   1901    N LYS A 258      -8.482  -4.641  25.535  4.00  1.00            
ATOM   1902   CA LYS A 258      -9.865  -4.470  25.866  4.00  1.00            
ATOM   1903   CB LYS A 258     -10.293  -5.294  27.091  4.00  1.00            
ATOM   1904   CG LYS A 258     -11.786  -5.222  27.408  4.00  1.00            
ATOM   1905   CD LYS A 258     -12.230  -6.271  28.429  4.00  1.00            
ATOM   1906   CE LYS A 258     -12.075  -7.709  27.930  4.00  1.00            
ATOM   1907   NZ LYS A 258     -12.324  -8.661  29.036  4.00  1.00            
ATOM   1908    C LYS A 258      -9.965  -3.046  26.209  4.00  1.00            
ATOM   1909    O LYS A 258      -9.105  -2.499  26.897  4.00  1.00            
ATOM   1910    N CYS A 259     -11.020  -2.387  25.718  2.00  1.00            
ATOM   1911   CA CYS A 259     -11.148  -1.037  26.133  2.00  1.00            
ATOM   1912   CB CYS A 259     -12.334  -0.300  25.490  2.00  1.00            
ATOM   1913   SG CYS A 259     -12.140  -0.080  23.698  2.00  1.00            
ATOM   1914    C CYS A 259     -11.436  -1.171  27.593  2.00  1.00            
ATOM   1915    O CYS A 259     -11.786  -2.250  28.071  2.00  1.00            
ATOM   1916    N ASN A 260     -11.293  -0.062  28.332  2.00  1.00            
ATOM   1917   CA ASN A 260     -11.444  -0.019  29.755  2.00  1.00            
ATOM   1918   CB ASN A 260     -12.610  -0.890  30.283  2.00  1.00            
ATOM   1919   CG ASN A 260     -12.982  -0.538  31.722  2.00  1.00            
ATOM   1920  OD1 ASN A 260     -12.135  -0.224  32.556  2.00  1.00            
ATOM   1921  ND2 ASN A 260     -14.305  -0.607  32.026  2.00  1.00            
ATOM   1922    C ASN A 260     -10.154  -0.503  30.357  2.00  1.00            
ATOM   1923    O ASN A 260      -9.835  -0.160  31.494  2.00  1.00            
ATOM   1924    N GLU A 261      -9.344  -1.284  29.611  2.00  1.00            
ATOM   1925   CA GLU A 261      -8.043  -1.606  30.135  2.00  1.00            
ATOM   1926   CB GLU A 261      -7.304  -2.675  29.312  2.00  1.00            
ATOM   1927   CG GLU A 261      -7.888  -4.085  29.444  2.00  1.00            
ATOM   1928   CD GLU A 261      -7.412  -4.675  30.765  2.00  1.00            
ATOM   1929  OE1 GLU A 261      -7.116  -3.880  31.696  2.00  1.00            
ATOM   1930  OE2 GLU A 261      -7.341  -5.929  30.858  2.00  1.00            
ATOM   1931    C GLU A 261      -7.261  -0.349  30.028  2.00  1.00            
ATOM   1932    O GLU A 261      -6.635   0.102  30.985  2.00  1.00            
ATOM   1933    N GLY A 262      -7.311   0.261  28.824  2.00  1.00            
ATOM   1934   CA GLY A 262      -6.708   1.544  28.658  2.00  1.00            
ATOM   1935    C GLY A 262      -7.655   2.364  29.474  2.00  1.00            
ATOM   1936    O GLY A 262      -8.805   1.942  29.601  2.00  1.00            
ATOM   1937    N PRO A 263      -7.326   3.480  30.060  2.00  1.00            
ATOM   1938   CA PRO A 263      -6.035   4.103  30.058  2.00  1.00            
ATOM   1939   CD PRO A 263      -8.362   4.362  30.570  2.00  1.00            
ATOM   1940   CB PRO A 263      -6.270   5.556  30.473  2.00  1.00            
ATOM   1941   CG PRO A 263      -7.598   5.513  31.244  2.00  1.00            
ATOM   1942    C PRO A 263      -5.044   3.433  30.942  2.00  1.00            
ATOM   1943    O PRO A 263      -3.893   3.860  30.927  2.00  1.00            
ATOM   1944    N THR A 264      -5.442   2.424  31.736  2.00  1.00            
ATOM   1945   CA THR A 264      -4.478   1.890  32.650  2.00  1.00            
ATOM   1946   CB THR A 264      -5.094   1.104  33.767  2.00  1.00            
ATOM   1947  OG1 THR A 264      -5.998   1.917  34.497  2.00  1.00            
ATOM   1948  CG2 THR A 264      -3.970   0.604  34.693  2.00  1.00            
ATOM   1949    C THR A 264      -3.539   0.988  31.904  2.00  1.00            
ATOM   1950    O THR A 264      -3.642  -0.235  31.978  2.00  1.00            
ATOM   1951    N LEU A 265      -2.601   1.604  31.165  1.00  1.00            
ATOM   1952   CA LEU A 265      -1.533   0.913  30.498  1.00  1.00            
ATOM   1953   CB LEU A 265      -1.398   1.190  28.985  1.00  1.00            
ATOM   1954   CG LEU A 265      -2.601   0.788  28.124  1.00  1.00            
ATOM   1955  CD1 LEU A 265      -3.787   1.713  28.411  1.00  1.00            
ATOM   1956  CD2 LEU A 265      -2.242   0.742  26.631  1.00  1.00            
ATOM   1957    C LEU A 265      -0.332   1.545  31.095  1.00  1.00            
ATOM   1958    O LEU A 265      -0.366   2.713  31.473  1.00  1.00            
ATOM   1959    N PRO A 266       0.736   0.826  31.250  1.00  1.00            
ATOM   1960   CA PRO A 266       1.859   1.517  31.809  1.00  1.00            
ATOM   1961   CD PRO A 266       0.626  -0.527  31.756  1.00  1.00            
ATOM   1962   CB PRO A 266       2.755   0.435  32.409  1.00  1.00            
ATOM   1963   CG PRO A 266       1.764  -0.681  32.782  1.00  1.00            
ATOM   1964    C PRO A 266       2.521   2.364  30.781  1.00  1.00            
ATOM   1965    O PRO A 266       2.353   2.102  29.587  1.00  1.00            
ATOM   1966    N ASP A 267       3.276   3.400  31.208  1.00  1.00            
ATOM   1967   CA ASP A 267       3.908   4.265  30.261  1.00  1.00            
ATOM   1968   CB ASP A 267       4.368   5.613  30.852  1.00  1.00            
ATOM   1969   CG ASP A 267       5.281   5.345  32.038  1.00  1.00            
ATOM   1970  OD1 ASP A 267       6.505   5.142  31.819  1.00  1.00            
ATOM   1971  OD2 ASP A 267       4.757   5.331  33.183  1.00  1.00            
ATOM   1972    C ASP A 267       5.070   3.575  29.623  1.00  1.00            
ATOM   1973    O ASP A 267       5.728   2.734  30.235  1.00  1.00            
ATOM   1974    N ILE A 268       5.334   3.918  28.341  4.00  1.00            
ATOM   1975   CA ILE A 268       6.430   3.349  27.614  4.00  1.00            
ATOM   1976   CB ILE A 268       6.069   2.855  26.241  4.00  1.00            
ATOM   1977  CG1 ILE A 268       4.976   1.774  26.328  4.00  1.00            
ATOM   1978  CG2 ILE A 268       7.360   2.349  25.574  4.00  1.00            
ATOM   1979  CD1 ILE A 268       3.617   2.318  26.765  4.00  1.00            
ATOM   1980    C ILE A 268       7.419   4.461  27.450  4.00  1.00            
ATOM   1981    O ILE A 268       7.074   5.540  26.971  4.00  1.00            
ATOM   1982    N SER A 269       8.682   4.236  27.872  4.00  1.00            
ATOM   1983   CA SER A 269       9.671   5.271  27.784  4.00  1.00            
ATOM   1984   CB SER A 269      10.330   5.626  29.124  4.00  1.00            
ATOM   1985   OG SER A 269      11.288   6.655  28.927  4.00  1.00            
ATOM   1986    C SER A 269      10.760   4.819  26.857  4.00  1.00            
ATOM   1987    O SER A 269      11.055   3.629  26.765  4.00  1.00            
ATOM   1988    N PHE A 270      11.372   5.774  26.122  4.00  1.00            
ATOM   1989   CA PHE A 270      12.446   5.445  25.224  4.00  1.00            
ATOM   1990   CB PHE A 270      12.139   5.783  23.758  4.00  1.00            
ATOM   1991   CG PHE A 270      10.947   4.954  23.429  4.00  1.00            
ATOM   1992  CD1 PHE A 270      11.089   3.673  22.948  4.00  1.00            
ATOM   1993  CD2 PHE A 270       9.683   5.458  23.630  4.00  1.00            
ATOM   1994  CE1 PHE A 270       9.983   2.911  22.655  4.00  1.00            
ATOM   1995  CE2 PHE A 270       8.574   4.701  23.339  4.00  1.00            
ATOM   1996   CZ PHE A 270       8.723   3.425  22.851  4.00  1.00            
ATOM   1997    C PHE A 270      13.647   6.241  25.673  4.00  1.00            
ATOM   1998    O PHE A 270      13.507   7.401  26.057  4.00  1.00            
ATOM   1999    N HIS A 271      14.863   5.639  25.657  4.00  1.00            
ATOM   2000   CA HIS A 271      16.017   6.356  26.148  4.00  1.00            
ATOM   2001  ND1 HIS A 271      17.655   6.784  29.250  4.00  1.00            
ATOM   2002   CG HIS A 271      17.809   6.442  27.925  4.00  1.00            
ATOM   2003   CB HIS A 271      16.853   5.566  27.170  4.00  1.00            
ATOM   2004  NE2 HIS A 271      19.502   7.799  28.545  4.00  1.00            
ATOM   2005  CD2 HIS A 271      18.943   7.069  27.510  4.00  1.00            
ATOM   2006  CE1 HIS A 271      18.694   7.595  29.568  4.00  1.00            
ATOM   2007    C HIS A 271      16.939   6.685  24.995  4.00  1.00            
ATOM   2008    O HIS A 271      17.860   5.923  24.703  4.00  1.00            
ATOM   2009    N LEU A 272      16.714   7.828  24.303  4.00  1.00            
ATOM   2010   CA LEU A 272      17.515   8.221  23.164  4.00  1.00            
ATOM   2011   CB LEU A 272      16.891   9.380  22.367  4.00  1.00            
ATOM   2012   CG LEU A 272      15.590   8.991  21.640  4.00  1.00            
ATOM   2013  CD1 LEU A 272      15.859   7.943  20.548  4.00  1.00            
ATOM   2014  CD2 LEU A 272      14.498   8.560  22.631  4.00  1.00            
ATOM   2015    C LEU A 272      18.910   8.624  23.516  4.00  1.00            
ATOM   2016    O LEU A 272      19.878   8.095  22.976  4.00  1.00            
ATOM   2017    N GLY A 273      19.035   9.567  24.461  3.00  1.00            
ATOM   2018   CA GLY A 273      20.296  10.121  24.852  3.00  1.00            
ATOM   2019    C GLY A 273      19.897  11.180  25.814  3.00  1.00            
ATOM   2020    O GLY A 273      18.832  11.780  25.671  3.00  1.00            
ATOM   2021    N GLY A 274      20.739  11.466  26.817  3.00  1.00            
ATOM   2022   CA GLY A 274      20.287  12.444  27.752  3.00  1.00            
ATOM   2023    C GLY A 274      19.111  11.845  28.454  3.00  1.00            
ATOM   2024    O GLY A 274      19.253  10.863  29.181  3.00  1.00            
ATOM   2025    N LYS A 275      17.902  12.407  28.246  4.00  1.00            
ATOM   2026   CA LYS A 275      16.809  11.916  29.028  4.00  1.00            
ATOM   2027   CB LYS A 275      16.042  13.016  29.788  4.00  1.00            
ATOM   2028   CG LYS A 275      15.209  13.951  28.910  4.00  1.00            
ATOM   2029   CD LYS A 275      14.342  14.910  29.729  4.00  1.00            
ATOM   2030   CE LYS A 275      13.341  14.211  30.652  4.00  1.00            
ATOM   2031   NZ LYS A 275      12.182  13.734  29.869  4.00  1.00            
ATOM   2032    C LYS A 275      15.822  11.139  28.239  4.00  1.00            
ATOM   2033    O LYS A 275      15.793  11.169  27.011  4.00  1.00            
ATOM   2034    N GLU A 276      14.984  10.399  28.991  4.00  1.00            
ATOM   2035   CA GLU A 276      13.981   9.561  28.422  4.00  1.00            
ATOM   2036   CB GLU A 276      13.389   8.517  29.390  4.00  1.00            
ATOM   2037   CG GLU A 276      14.336   7.362  29.721  4.00  1.00            
ATOM   2038   CD GLU A 276      13.570   6.359  30.574  4.00  1.00            
ATOM   2039  OE1 GLU A 276      12.542   6.761  31.183  4.00  1.00            
ATOM   2040  OE2 GLU A 276      14.002   5.176  30.626  4.00  1.00            
ATOM   2041    C GLU A 276      12.843  10.390  27.930  4.00  1.00            
ATOM   2042    O GLU A 276      12.513  11.436  28.485  4.00  1.00            
ATOM   2043    N TYR A 277      12.222   9.909  26.838  4.00  1.00            
ATOM   2044   CA TYR A 277      11.054  10.480  26.240  4.00  1.00            
ATOM   2045   CB TYR A 277      11.144  10.479  24.707  4.00  1.00            
ATOM   2046   CG TYR A 277       9.800  10.722  24.121  4.00  1.00            
ATOM   2047  CD1 TYR A 277       9.252  11.982  24.069  4.00  1.00            
ATOM   2048  CD2 TYR A 277       9.099   9.660  23.606  4.00  1.00            
ATOM   2049  CE1 TYR A 277       8.010  12.171  23.512  4.00  1.00            
ATOM   2050  CE2 TYR A 277       7.862   9.842  23.047  4.00  1.00            
ATOM   2051   CZ TYR A 277       7.318  11.099  23.001  4.00  1.00            
ATOM   2052   OH TYR A 277       6.047  11.279  22.425  4.00  1.00            
ATOM   2053    C TYR A 277       9.965   9.531  26.665  4.00  1.00            
ATOM   2054    O TYR A 277      10.112   8.320  26.510  4.00  1.00            
ATOM   2055    N THR A 278       8.851  10.039  27.238  4.00  1.00            
ATOM   2056   CA THR A 278       7.871   9.135  27.788  4.00  1.00            
ATOM   2057   CB THR A 278       7.569   9.405  29.233  4.00  1.00            
ATOM   2058  OG1 THR A 278       6.729   8.387  29.758  4.00  1.00            
ATOM   2059  CG2 THR A 278       6.887  10.779  29.350  4.00  1.00            
ATOM   2060    C THR A 278       6.576   9.206  27.037  4.00  1.00            
ATOM   2061    O THR A 278       6.199  10.251  26.509  4.00  1.00            
ATOM   2062    N LEU A 279       5.874   8.052  26.958  4.00  1.00            
ATOM   2063   CA LEU A 279       4.590   7.966  26.316  4.00  1.00            
ATOM   2064   CB LEU A 279       4.592   7.042  25.095  4.00  1.00            
ATOM   2065   CG LEU A 279       5.436   7.691  23.996  4.00  1.00            
ATOM   2066  CD1 LEU A 279       5.380   6.941  22.662  4.00  1.00            
ATOM   2067  CD2 LEU A 279       5.025   9.158  23.877  4.00  1.00            
ATOM   2068    C LEU A 279       3.621   7.451  27.328  4.00  1.00            
ATOM   2069    O LEU A 279       3.857   6.422  27.957  4.00  1.00            
ATOM   2070    N THR A 280       2.505   8.178  27.529  1.00  1.00            
ATOM   2071   CA THR A 280       1.535   7.730  28.484  1.00  1.00            
ATOM   2072   CB THR A 280       0.824   8.829  29.217  1.00  1.00            
ATOM   2073  OG1 THR A 280       0.089   8.293  30.308  1.00  1.00            
ATOM   2074  CG2 THR A 280      -0.127   9.541  28.241  1.00  1.00            
ATOM   2075    C THR A 280       0.517   6.946  27.745  1.00  1.00            
ATOM   2076    O THR A 280       0.542   6.865  26.517  1.00  1.00            
ATOM   2077    N SER A 281      -0.410   6.330  28.493  2.00  1.00            
ATOM   2078   CA SER A 281      -1.411   5.540  27.858  2.00  1.00            
ATOM   2079   CB SER A 281      -2.376   4.873  28.846  2.00  1.00            
ATOM   2080   OG SER A 281      -1.682   3.896  29.604  2.00  1.00            
ATOM   2081    C SER A 281      -2.224   6.424  26.982  2.00  1.00            
ATOM   2082    O SER A 281      -2.503   6.073  25.838  2.00  1.00            
ATOM   2083    N ALA A 282      -2.631   7.603  27.491  2.00  1.00            
ATOM   2084   CA ALA A 282      -3.399   8.421  26.610  2.00  1.00            
ATOM   2085   CB ALA A 282      -4.268   9.462  27.335  2.00  1.00            
ATOM   2086    C ALA A 282      -2.411   9.158  25.785  2.00  1.00            
ATOM   2087    O ALA A 282      -2.220  10.365  25.919  2.00  1.00            
ATOM   2088    N ASP A 283      -1.769   8.400  24.889  2.00  1.00            
ATOM   2089   CA ASP A 283      -0.835   8.880  23.930  2.00  1.00            
ATOM   2090   CB ASP A 283       0.620   8.928  24.420  2.00  1.00            
ATOM   2091   CG ASP A 283       1.450   9.514  23.285  2.00  1.00            
ATOM   2092  OD1 ASP A 283       1.551   8.844  22.221  2.00  1.00            
ATOM   2093  OD2 ASP A 283       1.992  10.638  23.464  2.00  1.00            
ATOM   2094    C ASP A 283      -0.919   7.829  22.862  2.00  1.00            
ATOM   2095    O ASP A 283      -1.339   8.095  21.737  2.00  1.00            
ATOM   2096    N TYR A 284      -0.522   6.584  23.218  2.00  1.00            
ATOM   2097   CA TYR A 284      -0.543   5.469  22.307  2.00  1.00            
ATOM   2098   CB TYR A 284       0.160   4.193  22.805  2.00  1.00            
ATOM   2099   CG TYR A 284       1.617   4.256  22.508  2.00  1.00            
ATOM   2100  CD1 TYR A 284       2.037   4.244  21.197  2.00  1.00            
ATOM   2101  CD2 TYR A 284       2.556   4.272  23.511  2.00  1.00            
ATOM   2102  CE1 TYR A 284       3.374   4.283  20.883  2.00  1.00            
ATOM   2103  CE2 TYR A 284       3.897   4.309  23.204  2.00  1.00            
ATOM   2104   CZ TYR A 284       4.304   4.317  21.891  2.00  1.00            
ATOM   2105   OH TYR A 284       5.679   4.356  21.579  2.00  1.00            
ATOM   2106    C TYR A 284      -1.895   5.002  21.893  2.00  1.00            
ATOM   2107    O TYR A 284      -2.168   4.855  20.702  2.00  1.00            
ATOM   2108    N VAL A 285      -2.793   4.772  22.859  4.00  1.00            
ATOM   2109   CA VAL A 285      -3.989   4.082  22.491  4.00  1.00            
ATOM   2110   CB VAL A 285      -4.641   3.373  23.641  4.00  1.00            
ATOM   2111  CG1 VAL A 285      -5.076   4.421  24.680  4.00  1.00            
ATOM   2112  CG2 VAL A 285      -5.805   2.530  23.094  4.00  1.00            
ATOM   2113    C VAL A 285      -5.010   4.987  21.913  4.00  1.00            
ATOM   2114    O VAL A 285      -5.143   6.147  22.299  4.00  1.00            
ATOM   2115    N PHE A 286      -5.749   4.444  20.929  1.00  1.00            
ATOM   2116   CA PHE A 286      -6.880   5.140  20.410  1.00  1.00            
ATOM   2117   CB PHE A 286      -7.310   4.712  18.993  1.00  1.00            
ATOM   2118   CG PHE A 286      -6.438   5.305  17.945  1.00  1.00            
ATOM   2119  CD1 PHE A 286      -5.192   4.792  17.675  1.00  1.00            
ATOM   2120  CD2 PHE A 286      -6.901   6.370  17.209  1.00  1.00            
ATOM   2121  CE1 PHE A 286      -4.409   5.352  16.694  1.00  1.00            
ATOM   2122  CE2 PHE A 286      -6.123   6.932  16.226  1.00  1.00            
ATOM   2123   CZ PHE A 286      -4.873   6.424  15.968  1.00  1.00            
ATOM   2124    C PHE A 286      -8.000   4.670  21.255  1.00  1.00            
ATOM   2125    O PHE A 286      -8.524   3.576  21.043  1.00  1.00            
ATOM   2126    N GLN A 287      -8.406   5.464  22.253  1.00  1.00            
ATOM   2127   CA GLN A 287      -9.526   4.959  22.967  1.00  1.00            
ATOM   2128   CB GLN A 287      -9.663   5.492  24.407  1.00  1.00            
ATOM   2129   CG GLN A 287      -8.583   4.982  25.363  1.00  1.00            
ATOM   2130   CD GLN A 287      -8.881   5.538  26.749  1.00  1.00            
ATOM   2131  OE1 GLN A 287      -8.364   5.051  27.754  1.00  1.00            
ATOM   2132  NE2 GLN A 287      -9.747   6.586  26.810  1.00  1.00            
ATOM   2133    C GLN A 287     -10.705   5.436  22.199  1.00  1.00            
ATOM   2134    O GLN A 287     -11.227   6.520  22.455  1.00  1.00            
ATOM   2135    N GLU A 288     -11.152   4.635  21.214  1.00  1.00            
ATOM   2136   CA GLU A 288     -12.271   5.094  20.456  1.00  1.00            
ATOM   2137   CB GLU A 288     -12.672   4.190  19.281  1.00  1.00            
ATOM   2138   CG GLU A 288     -13.686   4.879  18.363  1.00  1.00            
ATOM   2139   CD GLU A 288     -14.021   3.941  17.215  1.00  1.00            
ATOM   2140  OE1 GLU A 288     -13.784   2.712  17.367  1.00  1.00            
ATOM   2141  OE2 GLU A 288     -14.516   4.441  16.169  1.00  1.00            
ATOM   2142    C GLU A 288     -13.406   5.162  21.397  1.00  1.00            
ATOM   2143    O GLU A 288     -14.157   6.136  21.431  1.00  1.00            
ATOM   2144    N SER A 289     -13.533   4.110  22.213  1.00  1.00            
ATOM   2145   CA SER A 289     -14.582   4.091  23.169  1.00  1.00            
ATOM   2146   CB SER A 289     -15.776   3.217  22.751  1.00  1.00            
ATOM   2147   OG SER A 289     -16.349   3.710  21.549  1.00  1.00            
ATOM   2148    C SER A 289     -14.007   3.466  24.384  1.00  1.00            
ATOM   2149    O SER A 289     -12.993   2.773  24.334  1.00  1.00            
ATOM   2150    N TYR A 290     -14.645   3.740  25.525  1.00  1.00            
ATOM   2151   CA TYR A 290     -14.229   3.162  26.758  1.00  1.00            
ATOM   2152   CB TYR A 290     -14.115   4.265  27.830  1.00  1.00            
ATOM   2153   CG TYR A 290     -13.867   3.743  29.205  1.00  1.00            
ATOM   2154  CD1 TYR A 290     -14.917   3.370  30.014  1.00  1.00            
ATOM   2155  CD2 TYR A 290     -12.586   3.658  29.695  1.00  1.00            
ATOM   2156  CE1 TYR A 290     -14.692   2.905  31.288  1.00  1.00            
ATOM   2157  CE2 TYR A 290     -12.354   3.194  30.969  1.00  1.00            
ATOM   2158   CZ TYR A 290     -13.407   2.818  31.768  1.00  1.00            
ATOM   2159   OH TYR A 290     -13.169   2.344  33.076  1.00  1.00            
ATOM   2160    C TYR A 290     -15.348   2.244  27.130  1.00  1.00            
ATOM   2161    O TYR A 290     -16.317   2.655  27.767  1.00  1.00            
ATOM   2162    N SER A 291     -15.254   0.967  26.715  1.00  1.00            
ATOM   2163   CA SER A 291     -16.283   0.034  27.059  1.00  1.00            
ATOM   2164   CB SER A 291     -17.419  -0.067  26.022  1.00  1.00            
ATOM   2165   OG SER A 291     -16.929  -0.564  24.788  1.00  1.00            
ATOM   2166    C SER A 291     -15.628  -1.305  27.176  1.00  1.00            
ATOM   2167    O SER A 291     -14.620  -1.575  26.525  1.00  1.00            
ATOM   2168    N SER A 292     -16.188  -2.176  28.038  3.00  1.00            
ATOM   2169   CA SER A 292     -15.607  -3.460  28.306  3.00  1.00            
ATOM   2170   CB SER A 292     -16.348  -4.227  29.414  3.00  1.00            
ATOM   2171   OG SER A 292     -17.673  -4.531  28.999  3.00  1.00            
ATOM   2172    C SER A 292     -15.617  -4.330  27.088  3.00  1.00            
ATOM   2173    O SER A 292     -14.571  -4.812  26.655  3.00  1.00            
ATOM   2174    N LYS A 293     -16.802  -4.544  26.484  3.00  1.00            
ATOM   2175   CA LYS A 293     -16.856  -5.467  25.387  3.00  1.00            
ATOM   2176   CB LYS A 293     -18.250  -6.097  25.217  3.00  1.00            
ATOM   2177   CG LYS A 293     -18.651  -7.017  26.370  3.00  1.00            
ATOM   2178   CD LYS A 293     -17.773  -8.263  26.479  3.00  1.00            
ATOM   2179   CE LYS A 293     -18.324  -9.458  25.696  3.00  1.00            
ATOM   2180   NZ LYS A 293     -18.632  -9.051  24.306  3.00  1.00            
ATOM   2181    C LYS A 293     -16.573  -4.712  24.136  3.00  1.00            
ATOM   2182    O LYS A 293     -17.375  -4.700  23.203  3.00  1.00            
ATOM   2183    N LYS A 294     -15.396  -4.071  24.087  1.00  1.00            
ATOM   2184   CA LYS A 294     -15.003  -3.366  22.910  1.00  1.00            
ATOM   2185   CB LYS A 294     -15.298  -1.859  22.946  1.00  1.00            
ATOM   2186   CG LYS A 294     -15.092  -1.154  21.603  1.00  1.00            
ATOM   2187   CD LYS A 294     -16.138  -1.534  20.554  1.00  1.00            
ATOM   2188   CE LYS A 294     -15.948  -0.836  19.205  1.00  1.00            
ATOM   2189   NZ LYS A 294     -16.999  -1.272  18.257  1.00  1.00            
ATOM   2190    C LYS A 294     -13.533  -3.505  22.856  1.00  1.00            
ATOM   2191    O LYS A 294     -12.885  -3.754  23.872  1.00  1.00            
ATOM   2192    N LEU A 295     -12.957  -3.362  21.658  4.00  1.00            
ATOM   2193   CA LEU A 295     -11.548  -3.531  21.619  4.00  1.00            
ATOM   2194   CB LEU A 295     -11.119  -4.722  20.750  4.00  1.00            
ATOM   2195   CG LEU A 295     -11.661  -6.073  21.260  4.00  1.00            
ATOM   2196  CD1 LEU A 295     -11.193  -7.239  20.373  4.00  1.00            
ATOM   2197  CD2 LEU A 295     -11.329  -6.285  22.746  4.00  1.00            
ATOM   2198    C LEU A 295     -10.935  -2.299  21.045  4.00  1.00            
ATOM   2199    O LEU A 295     -11.488  -1.682  20.136  4.00  1.00            
ATOM   2200    N CYS A 296      -9.760  -1.910  21.580  4.00  1.00            
ATOM   2201   CA CYS A 296      -9.095  -0.733  21.103  4.00  1.00            
ATOM   2202   CB CYS A 296      -8.657   0.230  22.219  4.00  1.00            
ATOM   2203   SG CYS A 296      -7.423  -0.506  23.331  4.00  1.00            
ATOM   2204    C CYS A 296      -7.870  -1.157  20.376  4.00  1.00            
ATOM   2205    O CYS A 296      -7.426  -2.300  20.484  4.00  1.00            
ATOM   2206    N THR A 297      -7.309  -0.228  19.581  4.00  1.00            
ATOM   2207   CA THR A 297      -6.109  -0.528  18.869  4.00  1.00            
ATOM   2208   CB THR A 297      -6.199  -0.288  17.390  4.00  1.00            
ATOM   2209  OG1 THR A 297      -6.476   1.079  17.125  4.00  1.00            
ATOM   2210  CG2 THR A 297      -7.313  -1.180  16.813  4.00  1.00            
ATOM   2211    C THR A 297      -5.043   0.385  19.418  4.00  1.00            
ATOM   2212    O THR A 297      -5.343   1.485  19.880  4.00  1.00            
ATOM   2213    N LEU A 298      -3.767  -0.065  19.404  4.00  1.00            
ATOM   2214   CA LEU A 298      -2.675   0.714  19.938  4.00  1.00            
ATOM   2215   CB LEU A 298      -1.773  -0.101  20.877  4.00  1.00            
ATOM   2216   CG LEU A 298      -2.526  -0.704  22.078  4.00  1.00            
ATOM   2217  CD1 LEU A 298      -1.578  -1.507  22.982  4.00  1.00            
ATOM   2218  CD2 LEU A 298      -3.333   0.362  22.837  4.00  1.00            
ATOM   2219    C LEU A 298      -1.827   1.145  18.780  4.00  1.00            
ATOM   2220    O LEU A 298      -1.665   0.395  17.818  4.00  1.00            
ATOM   2221    N ALA A 299      -1.276   2.380  18.823  1.00  1.00            
ATOM   2222   CA ALA A 299      -0.430   2.776  17.731  1.00  1.00            
ATOM   2223   CB ALA A 299      -0.400   4.298  17.507  1.00  1.00            
ATOM   2224    C ALA A 299       0.944   2.349  18.099  1.00  1.00            
ATOM   2225    O ALA A 299       1.804   3.156  18.446  1.00  1.00            
ATOM   2226    N ILE A 300       1.158   1.030  18.025  4.00  1.00            
ATOM   2227   CA ILE A 300       2.432   0.416  18.200  4.00  1.00            
ATOM   2228   CB ILE A 300       2.648  -0.197  19.556  4.00  1.00            
ATOM   2229  CG1 ILE A 300       4.126  -0.577  19.741  4.00  1.00            
ATOM   2230  CG2 ILE A 300       1.669  -1.370  19.727  4.00  1.00            
ATOM   2231  CD1 ILE A 300       4.491  -0.917  21.185  4.00  1.00            
ATOM   2232    C ILE A 300       2.368  -0.686  17.189  4.00  1.00            
ATOM   2233    O ILE A 300       1.310  -1.288  17.009  4.00  1.00            
ATOM   2234    N HIS A 301       3.459  -0.978  16.461  4.00  1.00            
ATOM   2235   CA HIS A 301       3.295  -2.012  15.483  4.00  1.00            
ATOM   2236  ND1 HIS A 301       1.254  -3.293  13.171  4.00  1.00            
ATOM   2237   CG HIS A 301       2.434  -2.585  13.160  4.00  1.00            
ATOM   2238   CB HIS A 301       2.773  -1.491  14.131  4.00  1.00            
ATOM   2239  NE2 HIS A 301       2.464  -4.101  11.490  4.00  1.00            
ATOM   2240  CD2 HIS A 301       3.162  -3.091  12.128  4.00  1.00            
ATOM   2241  CE1 HIS A 301       1.323  -4.187  12.153  4.00  1.00            
ATOM   2242    C HIS A 301       4.603  -2.653  15.252  4.00  1.00            
ATOM   2243    O HIS A 301       5.648  -2.138  15.648  4.00  1.00            
ATOM   2244    N ALA A 302       4.569  -3.829  14.610  4.00  1.00            
ATOM   2245   CA ALA A 302       5.808  -4.475  14.371  4.00  1.00            
ATOM   2246   CB ALA A 302       5.802  -5.969  14.732  4.00  1.00            
ATOM   2247    C ALA A 302       6.119  -4.376  12.920  4.00  1.00            
ATOM   2248    O ALA A 302       5.344  -4.823  12.075  4.00  1.00            
ATOM   2249    N MET A 303       7.275  -3.770  12.590  1.00  1.00            
ATOM   2250   CA MET A 303       7.637  -3.718  11.210  1.00  1.00            
ATOM   2251   CB MET A 303       7.544  -2.323  10.565  1.00  1.00            
ATOM   2252   CG MET A 303       8.618  -1.335  11.023  1.00  1.00            
ATOM   2253   SD MET A 303       8.636   0.217  10.074  1.00  1.00            
ATOM   2254   CE MET A 303       9.353  -0.513   8.572  1.00  1.00            
ATOM   2255    C MET A 303       9.061  -4.181  11.109  1.00  1.00            
ATOM   2256    O MET A 303       9.928  -3.688  11.828  1.00  1.00            
ATOM   2257    N ASP A 304       9.340  -5.158  10.217  1.00  1.00            
ATOM   2258   CA ASP A 304      10.698  -5.595  10.042  1.00  1.00            
ATOM   2259   CB ASP A 304      10.854  -6.933   9.294  1.00  1.00            
ATOM   2260   CG ASP A 304      10.596  -8.064  10.285  1.00  1.00            
ATOM   2261  OD1 ASP A 304      11.230  -8.046  11.374  1.00  1.00            
ATOM   2262  OD2 ASP A 304       9.765  -8.956   9.970  1.00  1.00            
ATOM   2263    C ASP A 304      11.360  -4.514   9.252  1.00  1.00            
ATOM   2264    O ASP A 304      10.696  -3.614   8.741  1.00  1.00            
ATOM   2265    N ILE A 305      12.699  -4.571   9.143  1.00  1.00            
ATOM   2266   CA ILE A 305      13.444  -3.513   8.526  1.00  1.00            
ATOM   2267   CB ILE A 305      14.221  -2.814   9.618  1.00  1.00            
ATOM   2268  CG1 ILE A 305      13.269  -2.604  10.808  1.00  1.00            
ATOM   2269  CG2 ILE A 305      14.743  -1.449   9.149  1.00  1.00            
ATOM   2270  CD1 ILE A 305      12.040  -1.765  10.461  1.00  1.00            
ATOM   2271    C ILE A 305      14.367  -4.235   7.554  1.00  1.00            
ATOM   2272    O ILE A 305      14.465  -5.461   7.586  1.00  1.00            
ATOM   2273    N PRO A 306      15.008  -3.514   6.676  1.00  1.00            
ATOM   2274   CA PRO A 306      15.725  -4.099   5.556  1.00  1.00            
ATOM   2275   CD PRO A 306      14.412  -2.248   6.279  1.00  1.00            
ATOM   2276   CB PRO A 306      16.145  -2.892   4.722  1.00  1.00            
ATOM   2277   CG PRO A 306      14.977  -1.914   4.895  1.00  1.00            
ATOM   2278    C PRO A 306      16.743  -5.201   5.407  1.00  1.00            
ATOM   2279    O PRO A 306      16.259  -6.133   4.765  1.00  1.00            
ATOM   2280    N PRO A 307      17.990  -5.392   5.795  3.00  1.00            
ATOM   2281   CA PRO A 307      18.936  -4.571   6.532  3.00  1.00            
ATOM   2282   CD PRO A 307      18.416  -6.788   5.792  3.00  1.00            
ATOM   2283   CB PRO A 307      19.922  -5.544   7.174  3.00  1.00            
ATOM   2284   CG PRO A 307      19.860  -6.790   6.290  3.00  1.00            
ATOM   2285    C PRO A 307      19.707  -3.379   6.020  3.00  1.00            
ATOM   2286    O PRO A 307      20.491  -2.953   6.861  3.00  1.00            
ATOM   2287    N PRO A 308      19.675  -2.804   4.837  3.00  1.00            
ATOM   2288   CA PRO A 308      20.521  -1.651   4.562  3.00  1.00            
ATOM   2289   CD PRO A 308      19.268  -3.493   3.626  3.00  1.00            
ATOM   2290   CB PRO A 308      20.262  -1.315   3.099  3.00  1.00            
ATOM   2291   CG PRO A 308      19.911  -2.686   2.478  3.00  1.00            
ATOM   2292    C PRO A 308      20.180  -0.591   5.551  3.00  1.00            
ATOM   2293    O PRO A 308      21.020   0.259   5.845  3.00  1.00            
ATOM   2294    N THR A 309      18.939  -0.639   6.050  3.00  1.00            
ATOM   2295   CA THR A 309      18.543   0.168   7.154  3.00  1.00            
ATOM   2296   CB THR A 309      17.547   1.229   6.788  3.00  1.00            
ATOM   2297  OG1 THR A 309      18.092   2.103   5.807  3.00  1.00            
ATOM   2298  CG2 THR A 309      17.177   2.018   8.053  3.00  1.00            
ATOM   2299    C THR A 309      17.832  -0.820   8.043  3.00  1.00            
ATOM   2300    O THR A 309      16.974  -1.557   7.565  3.00  1.00            
ATOM   2301    N GLY A 310      18.184  -0.895   9.347  1.00  1.00            
ATOM   2302   CA GLY A 310      17.457  -1.750  10.256  1.00  1.00            
ATOM   2303    C GLY A 310      17.996  -3.149  10.298  1.00  1.00            
ATOM   2304    O GLY A 310      18.994  -3.444   9.642  1.00  1.00            
ATOM   2305    N PRO A 311      17.363  -4.059  11.032  1.00  1.00            
ATOM   2306   CA PRO A 311      16.141  -3.859  11.790  1.00  1.00            
ATOM   2307   CD PRO A 311      18.030  -5.294  11.411  1.00  1.00            
ATOM   2308   CB PRO A 311      15.850  -5.193  12.475  1.00  1.00            
ATOM   2309   CG PRO A 311      17.246  -5.820  12.628  1.00  1.00            
ATOM   2310    C PRO A 311      16.291  -2.740  12.763  1.00  1.00            
ATOM   2311    O PRO A 311      17.331  -2.648  13.413  1.00  1.00            
ATOM   2312    N THR A 312      15.265  -1.872  12.874  1.00  1.00            
ATOM   2313   CA THR A 312      15.400  -0.755  13.755  1.00  1.00            
ATOM   2314   CB THR A 312      15.864   0.487  13.053  1.00  1.00            
ATOM   2315  OG1 THR A 312      16.145   1.513  13.992  1.00  1.00            
ATOM   2316  CG2 THR A 312      14.765   0.944  12.079  1.00  1.00            
ATOM   2317    C THR A 312      14.085  -0.433  14.370  1.00  1.00            
ATOM   2318    O THR A 312      13.046  -0.967  13.980  1.00  1.00            
ATOM   2319    N TRP A 313      14.112   0.465  15.374  4.00  1.00            
ATOM   2320   CA TRP A 313      12.895   0.841  16.020  4.00  1.00            
ATOM   2321   CB TRP A 313      13.061   1.056  17.536  4.00  1.00            
ATOM   2322   CG TRP A 313      11.767   1.183  18.303  4.00  1.00            
ATOM   2323  CD2 TRP A 313      11.095   0.064  18.900  4.00  1.00            
ATOM   2324  CD1 TRP A 313      11.014   2.284  18.590  4.00  1.00            
ATOM   2325  NE1 TRP A 313       9.911   1.918  19.324  4.00  1.00            
ATOM   2326  CE2 TRP A 313       9.950   0.554  19.524  4.00  1.00            
ATOM   2327  CE3 TRP A 313      11.409  -1.265  18.924  4.00  1.00            
ATOM   2328  CZ2 TRP A 313       9.096  -0.283  20.185  4.00  1.00            
ATOM   2329  CZ3 TRP A 313      10.547  -2.106  19.595  4.00  1.00            
ATOM   2330  CH2 TRP A 313       9.413  -1.624  20.212  4.00  1.00            
ATOM   2331    C TRP A 313      12.488   2.158  15.409  4.00  1.00            
ATOM   2332    O TRP A 313      13.048   3.199  15.750  4.00  1.00            
ATOM   2333    N ALA A 314      11.505   2.147  14.477  4.00  1.00            
ATOM   2334   CA ALA A 314      11.072   3.370  13.845  4.00  1.00            
ATOM   2335   CB ALA A 314      10.242   3.148  12.569  4.00  1.00            
ATOM   2336    C ALA A 314      10.208   4.095  14.822  4.00  1.00            
ATOM   2337    O ALA A 314       9.338   3.504  15.460  4.00  1.00            
ATOM   2338    N LEU A 315      10.460   5.406  14.986  4.00  1.00            
ATOM   2339   CA LEU A 315       9.591   6.231  15.768  4.00  1.00            
ATOM   2340   CB LEU A 315      10.248   7.512  16.321  4.00  1.00            
ATOM   2341   CG LEU A 315      11.449   7.282  17.257  4.00  1.00            
ATOM   2342  CD1 LEU A 315      11.033   6.561  18.549  4.00  1.00            
ATOM   2343  CD2 LEU A 315      12.604   6.594  16.517  4.00  1.00            
ATOM   2344    C LEU A 315       8.645   6.694  14.726  4.00  1.00            
ATOM   2345    O LEU A 315       8.872   6.466  13.539  4.00  1.00            
ATOM   2346    N GLY A 316       7.545   7.340  15.119  1.00  1.00            
ATOM   2347   CA GLY A 316       6.660   7.767  14.088  1.00  1.00            
ATOM   2348    C GLY A 316       5.875   8.888  14.658  1.00  1.00            
ATOM   2349    O GLY A 316       6.356   9.645  15.499  1.00  1.00            
ATOM   2350    N ALA A 317       4.624   9.013  14.196  2.00  1.00            
ATOM   2351   CA ALA A 317       3.780  10.081  14.612  2.00  1.00            
ATOM   2352   CB ALA A 317       2.412  10.068  13.908  2.00  1.00            
ATOM   2353    C ALA A 317       3.516  10.002  16.092  2.00  1.00            
ATOM   2354    O ALA A 317       3.477  11.035  16.758  2.00  1.00            
ATOM   2355    N THR A 318       3.344   8.785  16.658  2.00  1.00            
ATOM   2356   CA THR A 318       2.964   8.681  18.046  2.00  1.00            
ATOM   2357   CB THR A 318       2.810   7.263  18.529  2.00  1.00            
ATOM   2358  OG1 THR A 318       2.277   7.258  19.844  2.00  1.00            
ATOM   2359  CG2 THR A 318       4.163   6.532  18.491  2.00  1.00            
ATOM   2360    C THR A 318       3.980   9.390  18.892  2.00  1.00            
ATOM   2361    O THR A 318       3.631  10.187  19.761  2.00  1.00            
ATOM   2362    N PHE A 319       5.267   9.123  18.632  2.00  1.00            
ATOM   2363   CA PHE A 319       6.392   9.645  19.352  2.00  1.00            
ATOM   2364   CB PHE A 319       7.641   8.936  18.787  2.00  1.00            
ATOM   2365   CG PHE A 319       8.760   8.791  19.758  2.00  1.00            
ATOM   2366  CD1 PHE A 319       9.732   9.747  19.908  2.00  1.00            
ATOM   2367  CD2 PHE A 319       8.835   7.642  20.511  2.00  1.00            
ATOM   2368  CE1 PHE A 319      10.757   9.567  20.808  2.00  1.00            
ATOM   2369  CE2 PHE A 319       9.854   7.454  21.414  2.00  1.00            
ATOM   2370   CZ PHE A 319      10.819   8.419  21.562  2.00  1.00            
ATOM   2371    C PHE A 319       6.521  11.109  19.095  2.00  1.00            
ATOM   2372    O PHE A 319       6.619  11.921  20.011  2.00  1.00            
ATOM   2373    N ILE A 320       6.466  11.490  17.812  2.00  1.00            
ATOM   2374   CA ILE A 320       6.700  12.845  17.423  2.00  1.00            
ATOM   2375   CB ILE A 320       6.690  13.068  15.941  2.00  1.00            
ATOM   2376  CG1 ILE A 320       7.276  14.455  15.630  2.00  1.00            
ATOM   2377  CG2 ILE A 320       5.255  12.865  15.425  2.00  1.00            
ATOM   2378  CD1 ILE A 320       7.672  14.639  14.170  2.00  1.00            
ATOM   2379    C ILE A 320       5.661  13.725  18.031  2.00  1.00            
ATOM   2380    O ILE A 320       5.924  14.903  18.265  2.00  1.00            
ATOM   2381    N ARG A 321       4.438  13.195  18.255  3.00  1.00            
ATOM   2382   CA ARG A 321       3.386  14.017  18.789  3.00  1.00            
ATOM   2383   CB ARG A 321       2.150  13.207  19.209  3.00  1.00            
ATOM   2384   CG ARG A 321       1.112  14.043  19.962  3.00  1.00            
ATOM   2385   CD ARG A 321       0.067  13.209  20.706  3.00  1.00            
ATOM   2386   NE ARG A 321      -0.798  14.151  21.473  3.00  1.00            
ATOM   2387   CZ ARG A 321      -1.592  13.682  22.479  3.00  1.00            
ATOM   2388  NH1 ARG A 321      -1.582  12.353  22.794  3.00  1.00            
ATOM   2389  NH2 ARG A 321      -2.394  14.545  23.170  3.00  1.00            
ATOM   2390    C ARG A 321       3.890  14.666  20.052  3.00  1.00            
ATOM   2391    O ARG A 321       3.846  15.890  20.170  3.00  1.00            
ATOM   2392    N LYS A 322       4.398  13.884  21.030  3.00  1.00            
ATOM   2393   CA LYS A 322       4.924  14.510  22.213  3.00  1.00            
ATOM   2394   CB LYS A 322       4.989  13.614  23.459  3.00  1.00            
ATOM   2395   CG LYS A 322       3.605  13.419  24.087  3.00  1.00            
ATOM   2396   CD LYS A 322       3.521  12.312  25.138  3.00  1.00            
ATOM   2397   CE LYS A 322       2.146  12.227  25.805  3.00  1.00            
ATOM   2398   NZ LYS A 322       2.074  11.027  26.665  3.00  1.00            
ATOM   2399    C LYS A 322       6.242  15.164  21.952  3.00  1.00            
ATOM   2400    O LYS A 322       6.497  16.249  22.474  3.00  1.00            
ATOM   2401    N PHE A 323       7.122  14.565  21.124  4.00  1.00            
ATOM   2402   CA PHE A 323       8.394  15.219  21.044  4.00  1.00            
ATOM   2403   CB PHE A 323       9.600  14.271  21.248  4.00  1.00            
ATOM   2404   CG PHE A 323       9.998  13.559  20.000  4.00  1.00            
ATOM   2405  CD1 PHE A 323       9.133  12.740  19.319  4.00  1.00            
ATOM   2406  CD2 PHE A 323      11.256  13.763  19.481  4.00  1.00            
ATOM   2407  CE1 PHE A 323       9.526  12.109  18.163  4.00  1.00            
ATOM   2408  CE2 PHE A 323      11.659  13.131  18.330  4.00  1.00            
ATOM   2409   CZ PHE A 323      10.792  12.297  17.667  4.00  1.00            
ATOM   2410    C PHE A 323       8.519  15.910  19.715  4.00  1.00            
ATOM   2411    O PHE A 323       8.388  15.309  18.649  4.00  1.00            
ATOM   2412    N TYR A 324       8.787  17.227  19.765  4.00  1.00            
ATOM   2413   CA TYR A 324       8.954  18.065  18.610  4.00  1.00            
ATOM   2414   CB TYR A 324       8.971  19.542  19.042  4.00  1.00            
ATOM   2415   CG TYR A 324       9.043  20.468  17.882  4.00  1.00            
ATOM   2416  CD1 TYR A 324       7.892  20.838  17.230  4.00  1.00            
ATOM   2417  CD2 TYR A 324      10.249  20.981  17.465  4.00  1.00            
ATOM   2418  CE1 TYR A 324       7.940  21.708  16.169  4.00  1.00            
ATOM   2419  CE2 TYR A 324      10.303  21.853  16.404  4.00  1.00            
ATOM   2420   CZ TYR A 324       9.146  22.216  15.755  4.00  1.00            
ATOM   2421   OH TYR A 324       9.189  23.111  14.668  4.00  1.00            
ATOM   2422    C TYR A 324      10.315  17.706  18.076  4.00  1.00            
ATOM   2423    O TYR A 324      11.261  17.568  18.850  4.00  1.00            
ATOM   2424    N THR A 325      10.460  17.523  16.744  4.00  1.00            
ATOM   2425   CA THR A 325      11.736  17.076  16.249  4.00  1.00            
ATOM   2426   CB THR A 325      11.655  15.822  15.434  4.00  1.00            
ATOM   2427  OG1 THR A 325      11.051  14.780  16.182  4.00  1.00            
ATOM   2428  CG2 THR A 325      13.082  15.419  15.025  4.00  1.00            
ATOM   2429    C THR A 325      12.332  18.099  15.339  4.00  1.00            
ATOM   2430    O THR A 325      11.627  18.764  14.582  4.00  1.00            
ATOM   2431    N GLU A 326      13.671  18.264  15.418  4.00  1.00            
ATOM   2432   CA GLU A 326      14.354  19.117  14.491  4.00  1.00            
ATOM   2433   CB GLU A 326      15.091  20.318  15.115  4.00  1.00            
ATOM   2434   CG GLU A 326      16.255  19.972  16.044  4.00  1.00            
ATOM   2435   CD GLU A 326      16.870  21.294  16.481  4.00  1.00            
ATOM   2436  OE1 GLU A 326      16.089  22.232  16.796  4.00  1.00            
ATOM   2437  OE2 GLU A 326      18.127  21.386  16.508  4.00  1.00            
ATOM   2438    C GLU A 326      15.339  18.259  13.807  4.00  1.00            
ATOM   2439    O GLU A 326      16.145  17.557  14.414  4.00  1.00            
ATOM   2440    N PHE A 327      15.248  18.308  12.482  4.00  1.00            
ATOM   2441   CA PHE A 327      16.050  17.564  11.581  4.00  1.00            
ATOM   2442   CB PHE A 327      15.198  17.377  10.312  4.00  1.00            
ATOM   2443   CG PHE A 327      15.825  16.630   9.195  4.00  1.00            
ATOM   2444  CD1 PHE A 327      16.561  17.304   8.249  4.00  1.00            
ATOM   2445  CD2 PHE A 327      15.643  15.273   9.073  4.00  1.00            
ATOM   2446  CE1 PHE A 327      17.128  16.624   7.198  4.00  1.00            
ATOM   2447  CE2 PHE A 327      16.207  14.592   8.023  4.00  1.00            
ATOM   2448   CZ PHE A 327      16.950  15.267   7.085  4.00  1.00            
ATOM   2449    C PHE A 327      17.171  18.494  11.264  4.00  1.00            
ATOM   2450    O PHE A 327      16.946  19.592  10.759  4.00  1.00            
ATOM   2451    N ASP A 328      18.420  18.095  11.566  4.00  1.00            
ATOM   2452   CA ASP A 328      19.466  19.037  11.318  4.00  1.00            
ATOM   2453   CB ASP A 328      20.289  19.401  12.567  4.00  1.00            
ATOM   2454   CG ASP A 328      19.416  20.258  13.474  4.00  1.00            
ATOM   2455  OD1 ASP A 328      18.279  20.598  13.053  4.00  1.00            
ATOM   2456  OD2 ASP A 328      19.880  20.590  14.598  4.00  1.00            
ATOM   2457    C ASP A 328      20.418  18.497  10.312  4.00  1.00            
ATOM   2458    O ASP A 328      21.174  17.567  10.581  4.00  1.00            
ATOM   2459    N ARG A 329      20.355  19.037   9.084  3.00  1.00            
ATOM   2460   CA ARG A 329      21.293  18.649   8.082  3.00  1.00            
ATOM   2461   CB ARG A 329      20.889  19.122   6.670  3.00  1.00            
ATOM   2462   CG ARG A 329      21.907  18.766   5.578  3.00  1.00            
ATOM   2463   CD ARG A 329      22.686  19.973   5.040  3.00  1.00            
ATOM   2464   NE ARG A 329      23.762  19.464   4.138  3.00  1.00            
ATOM   2465   CZ ARG A 329      24.290  20.268   3.169  3.00  1.00            
ATOM   2466  NH1 ARG A 329      23.788  21.522   2.969  3.00  1.00            
ATOM   2467  NH2 ARG A 329      25.322  19.822   2.394  3.00  1.00            
ATOM   2468    C ARG A 329      22.652  19.233   8.360  3.00  1.00            
ATOM   2469    O ARG A 329      23.659  18.533   8.267  3.00  1.00            
ATOM   2470    N ARG A 330      22.725  20.533   8.731  3.00  1.00            
ATOM   2471   CA ARG A 330      24.023  21.151   8.846  3.00  1.00            
ATOM   2472   CB ARG A 330      23.971  22.652   9.189  3.00  1.00            
ATOM   2473   CG ARG A 330      23.236  23.462   8.115  3.00  1.00            
ATOM   2474   CD ARG A 330      23.619  24.943   8.026  3.00  1.00            
ATOM   2475   NE ARG A 330      23.537  25.532   9.390  3.00  1.00            
ATOM   2476   CZ ARG A 330      24.672  25.655  10.138  3.00  1.00            
ATOM   2477  NH1 ARG A 330      25.877  25.281   9.617  3.00  1.00            
ATOM   2478  NH2 ARG A 330      24.605  26.169  11.401  3.00  1.00            
ATOM   2479    C ARG A 330      24.809  20.426   9.896  3.00  1.00            
ATOM   2480    O ARG A 330      25.938  20.005   9.647  3.00  1.00            
ATOM   2481    N ASN A 331      24.227  20.237  11.096  3.00  1.00            
ATOM   2482   CA ASN A 331      24.867  19.424  12.095  3.00  1.00            
ATOM   2483   CB ASN A 331      24.737  19.961  13.531  3.00  1.00            
ATOM   2484   CG ASN A 331      25.607  21.200  13.670  3.00  1.00            
ATOM   2485  OD1 ASN A 331      25.143  22.253  14.104  3.00  1.00            
ATOM   2486  ND2 ASN A 331      26.910  21.072  13.300  3.00  1.00            
ATOM   2487    C ASN A 331      24.057  18.184  12.027  3.00  1.00            
ATOM   2488    O ASN A 331      22.871  18.222  12.342  3.00  1.00            
ATOM   2489    N ASN A 332      24.659  17.053  11.615  3.00  1.00            
ATOM   2490   CA ASN A 332      23.830  15.903  11.427  3.00  1.00            
ATOM   2491   CB ASN A 332      24.518  14.775  10.641  3.00  1.00            
ATOM   2492   CG ASN A 332      23.432  13.895  10.041  3.00  1.00            
ATOM   2493  OD1 ASN A 332      23.574  12.676   9.967  3.00  1.00            
ATOM   2494  ND2 ASN A 332      22.321  14.531   9.580  3.00  1.00            
ATOM   2495    C ASN A 332      23.446  15.405  12.776  3.00  1.00            
ATOM   2496    O ASN A 332      24.178  14.649  13.413  3.00  1.00            
ATOM   2497    N ARG A 333      22.265  15.847  13.245  4.00  1.00            
ATOM   2498   CA ARG A 333      21.777  15.451  14.525  4.00  1.00            
ATOM   2499   CB ARG A 333      22.204  16.363  15.687  4.00  1.00            
ATOM   2500   CG ARG A 333      23.638  16.144  16.170  4.00  1.00            
ATOM   2501   CD ARG A 333      23.916  16.843  17.502  4.00  1.00            
ATOM   2502   NE ARG A 333      25.230  16.361  18.007  4.00  1.00            
ATOM   2503   CZ ARG A 333      25.468  16.350  19.351  4.00  1.00            
ATOM   2504  NH1 ARG A 333      24.503  16.781  20.217  4.00  1.00            
ATOM   2505  NH2 ARG A 333      26.666  15.903  19.830  4.00  1.00            
ATOM   2506    C ARG A 333      20.282  15.508  14.491  4.00  1.00            
ATOM   2507    O ARG A 333      19.692  16.131  13.610  4.00  1.00            
ATOM   2508    N ILE A 334      19.628  14.830  15.458  4.00  1.00            
ATOM   2509   CA ILE A 334      18.196  14.883  15.548  4.00  1.00            
ATOM   2510   CB ILE A 334      17.518  13.546  15.486  4.00  1.00            
ATOM   2511  CG1 ILE A 334      17.761  12.896  14.114  4.00  1.00            
ATOM   2512  CG2 ILE A 334      16.028  13.756  15.813  4.00  1.00            
ATOM   2513  CD1 ILE A 334      17.331  11.432  14.042  4.00  1.00            
ATOM   2514    C ILE A 334      17.871  15.506  16.852  4.00  1.00            
ATOM   2515    O ILE A 334      18.369  15.095  17.898  4.00  1.00            
ATOM   2516    N GLY A 335      17.025  16.547  16.807  4.00  1.00            
ATOM   2517   CA GLY A 335      16.714  17.241  18.009  4.00  1.00            
ATOM   2518    C GLY A 335      15.536  16.629  18.662  4.00  1.00            
ATOM   2519    O GLY A 335      14.910  15.701  18.154  4.00  1.00            
ATOM   2520    N PHE A 336      15.224  17.180  19.844  4.00  1.00            
ATOM   2521   CA PHE A 336      14.129  16.750  20.642  4.00  1.00            
ATOM   2522   CB PHE A 336      14.536  15.603  21.589  4.00  1.00            
ATOM   2523   CG PHE A 336      13.505  15.399  22.647  4.00  1.00            
ATOM   2524  CD1 PHE A 336      12.448  14.536  22.474  4.00  1.00            
ATOM   2525  CD2 PHE A 336      13.612  16.083  23.837  4.00  1.00            
ATOM   2526  CE1 PHE A 336      11.520  14.366  23.476  4.00  1.00            
ATOM   2527  CE2 PHE A 336      12.687  15.918  24.839  4.00  1.00            
ATOM   2528   CZ PHE A 336      11.634  15.055  24.658  4.00  1.00            
ATOM   2529    C PHE A 336      13.764  17.915  21.493  4.00  1.00            
ATOM   2530    O PHE A 336      14.590  18.779  21.782  4.00  1.00            
ATOM   2531    N ALA A 337      12.488  17.969  21.898  4.00  1.00            
ATOM   2532   CA ALA A 337      12.017  19.012  22.749  4.00  1.00            
ATOM   2533   CB ALA A 337      11.937  20.386  22.064  4.00  1.00            
ATOM   2534    C ALA A 337      10.637  18.604  23.081  4.00  1.00            
ATOM   2535    O ALA A 337      10.099  17.675  22.482  4.00  1.00            
ATOM   2536    N LEU A 338      10.020  19.270  24.063  4.00  1.00            
ATOM   2537   CA LEU A 338       8.694  18.843  24.350  4.00  1.00            
ATOM   2538   CB LEU A 338       8.316  18.944  25.838  4.00  1.00            
ATOM   2539   CG LEU A 338       9.140  18.021  26.754  4.00  1.00            
ATOM   2540  CD1 LEU A 338      10.630  18.400  26.739  4.00  1.00            
ATOM   2541  CD2 LEU A 338       8.549  17.974  28.172  4.00  1.00            
ATOM   2542    C LEU A 338       7.769  19.729  23.602  4.00  1.00            
ATOM   2543    O LEU A 338       7.844  20.954  23.689  4.00  1.00            
ATOM   2544    N ALA A 339       6.868  19.109  22.823  4.00  1.00            
ATOM   2545   CA ALA A 339       5.932  19.874  22.068  4.00  1.00            
ATOM   2546   CB ALA A 339       5.227  19.067  20.966  4.00  1.00            
ATOM   2547    C ALA A 339       4.888  20.362  23.008  4.00  1.00            
ATOM   2548    O ALA A 339       4.660  19.771  24.062  4.00  1.00            
ATOM   2549    N ARG A 340       4.236  21.483  22.652  1.00  1.00            
ATOM   2550   CA ARG A 340       3.212  21.984  23.511  1.00  1.00            
ATOM   2551   CB ARG A 340       3.408  23.461  23.894  1.00  1.00            
ATOM   2552   CG ARG A 340       2.352  23.985  24.866  1.00  1.00            
ATOM   2553   CD ARG A 340       1.290  24.847  24.187  1.00  1.00            
ATOM   2554   NE ARG A 340       0.257  25.177  25.207  1.00  1.00            
ATOM   2555   CZ ARG A 340      -0.887  25.812  24.818  1.00  1.00            
ATOM   2556  NH1 ARG A 340      -1.051  26.168  23.510  1.00  1.00            
ATOM   2557  NH2 ARG A 340      -1.868  26.084  25.728  1.00  1.00            
ATOM   2558    C ARG A 340       1.911  21.834  22.793  1.00  1.00            
ATOM   2559    O ARG A 340       1.766  22.270  21.652  1.00  1.00            
ATOM   2560    N HIS A 341       0.923  21.191  23.451  1.00  1.00            
ATOM   2561   CA HIS A 341      -0.354  20.983  22.830  1.00  1.00            
ATOM   2562  ND1 HIS A 341      -0.443  17.791  22.409  1.00  1.00            
ATOM   2563   CG HIS A 341      -0.564  18.581  23.531  1.00  1.00            
ATOM   2564   CB HIS A 341      -1.216  19.929  23.541  1.00  1.00            
ATOM   2565  NE2 HIS A 341       0.523  16.681  24.076  1.00  1.00            
ATOM   2566  CD2 HIS A 341       0.030  17.887  24.540  1.00  1.00            
ATOM   2567  CE1 HIS A 341       0.215  16.668  22.792  1.00  1.00            
ATOM   2568    C HIS A 341      -1.090  22.313  22.864  1.00  1.00            
ATOM   2569    O HIS A 341      -0.531  23.307  22.329  1.00  1.00            
ATOM   2570  OXT HIS A 341      -2.220  22.354  23.421  1.00  1.00            
ATOM   2571    N PRO C   1       0.480   7.759   6.330  4.00  0.00            
ATOM   2572   CA PRO C   1       0.337   6.436   5.662  4.00  0.00            
ATOM   2573   CD PRO C   1       1.143   8.726   5.388  4.00  0.00            
ATOM   2574   CB PRO C   1       0.748   6.651   4.207  4.00  0.00            
ATOM   2575   CG PRO C   1       1.686   7.862   4.243  4.00  0.00            
ATOM   2576    C PRO C   1       1.294   5.557   6.408  4.00  0.00            
ATOM   2577    O PRO C   1       2.034   6.063   7.251  4.00  0.00            
ATOM   2578    N TYR C   2       1.300   4.238   6.109  4.00  0.00            
ATOM   2579   CA TYR C   2       2.324   3.341   6.580  4.00  0.00            
ATOM   2580   CB TYR C   2       2.154   1.948   5.954  4.00  0.00            
ATOM   2581   CG TYR C   2       3.322   1.079   6.272  4.00  0.00            
ATOM   2582  CD1 TYR C   2       4.431   1.089   5.458  4.00  0.00            
ATOM   2583  CD2 TYR C   2       3.307   0.256   7.375  4.00  0.00            
ATOM   2584  CE1 TYR C   2       5.512   0.286   5.736  4.00  0.00            
ATOM   2585  CE2 TYR C   2       4.387  -0.550   7.657  4.00  0.00            
ATOM   2586   CZ TYR C   2       5.489  -0.536   6.837  4.00  0.00            
ATOM   2587   OH TYR C   2       6.596  -1.362   7.123  4.00  0.00            
ATOM   2588    C TYR C   2       3.491   3.984   5.934  4.00  0.00            
ATOM   2589    O TYR C   2       4.581   4.040   6.498  4.00  0.00            
ATOM   2590    N ILE C   3       3.220   4.477   4.700  4.00  0.00            
ATOM   2591   CA ILE C   3       4.078   5.306   3.919  4.00  0.00            
ATOM   2592   CB ILE C   3       4.448   6.629   4.543  4.00  0.00            
ATOM   2593  CG1 ILE C   3       4.905   7.612   3.457  4.00  0.00            
ATOM   2594  CG2 ILE C   3       5.552   6.418   5.590  4.00  0.00            
ATOM   2595  CD1 ILE C   3       5.072   9.030   3.996  4.00  0.00            
ATOM   2596    C ILE C   3       5.309   4.565   3.636  4.00  0.00            
ATOM   2597    O ILE C   3       5.631   3.546   4.247  4.00  0.00            
ATOM   2598    N LEU C   4       6.004   5.062   2.625  4.00  0.00            
ATOM   2599   CA LEU C   4       7.116   4.357   2.134  4.00  0.00            
ATOM   2600   CB LEU C   4       7.595   4.884   0.769  4.00  0.00            
ATOM   2601   CG LEU C   4       6.521   4.857  -0.339  4.00  0.00            
ATOM   2602  CD1 LEU C   4       6.062   3.423  -0.650  4.00  0.00            
ATOM   2603  CD2 LEU C   4       5.358   5.813  -0.024  4.00  0.00            
ATOM   2604    C LEU C   4       8.291   4.397   3.032  4.00  0.00            
ATOM   2605    O LEU C   4       8.439   5.234   3.921  4.00  0.00            
ATOM   2606    N LYS C   5       9.137   3.394   2.769  4.00  0.00            
ATOM   2607   CA LYS C   5      10.384   3.094   3.380  4.00  0.00            
ATOM   2608   CB LYS C   5      10.173   2.267   4.662  4.00  0.00            
ATOM   2609   CG LYS C   5      11.433   1.696   5.312  4.00  0.00            
ATOM   2610   CD LYS C   5      12.305   2.756   5.974  4.00  0.00            
ATOM   2611   CE LYS C   5      11.490   3.889   6.598  4.00  0.00            
ATOM   2612   NZ LYS C   5      10.466   3.335   7.510  4.00  0.00            
ATOM   2613    C LYS C   5      10.985   2.166   2.393  4.00  0.00            
ATOM   2614    O LYS C   5      10.259   1.612   1.569  4.00  0.00            
ATOM   2615    N ARG C   6      12.310   1.958   2.395  4.00  0.00            
ATOM   2616   CA ARG C   6      12.642   1.001   1.395  4.00  0.00            
ATOM   2617   CB ARG C   6      13.495   1.498   0.221  4.00  0.00            
ATOM   2618   CG ARG C   6      13.389   0.500  -0.936  4.00  0.00            
ATOM   2619   CD ARG C   6      14.156   0.847  -2.210  4.00  0.00            
ATOM   2620   NE ARG C   6      13.738  -0.166  -3.221  4.00  0.00            
ATOM   2621   CZ ARG C   6      14.627  -0.649  -4.137  4.00  0.00            
ATOM   2622  NH1 ARG C   6      15.918  -0.207  -4.138  4.00  0.00            
ATOM   2623  NH2 ARG C   6      14.222  -1.581  -5.047  4.00  0.00            
ATOM   2624    C ARG C   6      13.331  -0.166   2.001  4.00  0.00            
ATOM   2625    O ARG C   6      14.306  -0.036   2.739  4.00  0.00            
ATOM   2626    N GLY C   7      12.783  -1.356   1.700  4.00  0.00            
ATOM   2627   CA GLY C   7      13.331  -2.599   2.142  4.00  0.00            
ATOM   2628    C GLY C   7      14.642  -2.789   1.455  4.00  0.00            
ATOM   2629    O GLY C   7      15.582  -3.349   2.012  4.00  0.00            
ATOM   2630    N SER C   8      14.734  -2.367   0.184  4.00  0.00            
ATOM   2631   CA SER C   8      15.992  -2.533  -0.471  4.00  0.00            
ATOM   2632   CB SER C   8      15.911  -2.395  -2.000  4.00  0.00            
ATOM   2633   OG SER C   8      17.197  -2.575  -2.575  4.00  0.00            
ATOM   2634    C SER C   8      16.894  -1.415   0.038  4.00  0.00            
ATOM   2635    O SER C   8      17.925  -1.733   0.688  4.00  0.00            
ATOM   2636  OXT SER C   8      16.558  -0.227  -0.218  4.00  0.00            
END
