# Supplementary material for: Integrative modeling of diverse protein-peptide systems using CABS-dock
Source: PLoS Comput Biol. 2023 Jul 5;19(7):e1011275. doi: 10.1371/journal.pcbi.1011275 (PMC10351741; doi:10.1371/journal.pcbi.1011275)
Supplement: S1 File — Files in pdb format containing atomic coordinates of the structures obtained in this study: the highest-scored amyloid models and 10 examples of the docked peptide for each enzyme-substrate complex. (ZIP) [file pcbi.1011275.s006.zip › 7_renin_PYILKRGS/65.pdb]

CRYST1    0.000    0.000    0.000   0.00   0.00   0.00 P 1           1
ATOM      1    N GLY A   4      19.740  34.500   2.841  1.00  1.00            
ATOM      2   CA GLY A   4      20.312  33.946   4.087  1.00  1.00            
ATOM      3    C GLY A   4      19.235  33.685   5.082  1.00  1.00            
ATOM      4    O GLY A   4      19.283  32.703   5.821  1.00  1.00            
ATOM      5    N ASN A   5      18.223  34.571   5.129  1.00  1.00            
ATOM      6   CA ASN A   5      17.173  34.374   6.081  1.00  1.00            
ATOM      7   CB ASN A   5      16.813  35.639   6.881  1.00  1.00            
ATOM      8   CG ASN A   5      17.892  35.899   7.921  1.00  1.00            
ATOM      9  OD1 ASN A   5      17.594  36.197   9.076  1.00  1.00            
ATOM     10  ND2 ASN A   5      19.182  35.787   7.506  1.00  1.00            
ATOM     11    C ASN A   5      15.932  33.981   5.361  1.00  1.00            
ATOM     12    O ASN A   5      15.439  34.701   4.493  1.00  1.00            
ATOM     13    N THR A   6      15.417  32.789   5.701  4.00  1.00            
ATOM     14   CA THR A   6      14.163  32.340   5.186  4.00  1.00            
ATOM     15   CB THR A   6      14.282  31.466   3.972  4.00  1.00            
ATOM     16  OG1 THR A   6      12.999  31.242   3.407  4.00  1.00            
ATOM     17  CG2 THR A   6      14.910  30.125   4.390  4.00  1.00            
ATOM     18    C THR A   6      13.595  31.483   6.257  4.00  1.00            
ATOM     19    O THR A   6      14.323  30.807   6.982  4.00  1.00            
ATOM     20    N THR A   7      12.269  31.529   6.420  1.00  1.00            
ATOM     21   CA THR A   7      11.620  30.638   7.323  1.00  1.00            
ATOM     22   CB THR A   7      11.149  31.310   8.588  1.00  1.00            
ATOM     23  OG1 THR A   7      10.562  30.359   9.466  1.00  1.00            
ATOM     24  CG2 THR A   7      10.140  32.421   8.246  1.00  1.00            
ATOM     25    C THR A   7      10.425  30.209   6.535  1.00  1.00            
ATOM     26    O THR A   7       9.762  31.037   5.913  1.00  1.00            
ATOM     27    N SER A   8      10.131  28.901   6.489  4.00  1.00            
ATOM     28   CA SER A   8       8.991  28.504   5.717  4.00  1.00            
ATOM     29   CB SER A   8       9.340  27.631   4.500  4.00  1.00            
ATOM     30   OG SER A   8       8.160  27.282   3.792  4.00  1.00            
ATOM     31    C SER A   8       8.152  27.676   6.630  4.00  1.00            
ATOM     32    O SER A   8       8.666  27.049   7.555  4.00  1.00            
ATOM     33    N SER A   9       6.824  27.675   6.418  4.00  1.00            
ATOM     34   CA SER A   9       5.990  26.883   7.271  4.00  1.00            
ATOM     35   CB SER A   9       5.231  27.712   8.320  4.00  1.00            
ATOM     36   OG SER A   9       4.343  28.614   7.676  4.00  1.00            
ATOM     37    C SER A   9       4.968  26.227   6.418  4.00  1.00            
ATOM     38    O SER A   9       4.533  26.770   5.402  4.00  1.00            
ATOM     39    N VAL A  10       4.582  25.006   6.812  4.00  1.00            
ATOM     40   CA VAL A  10       3.544  24.320   6.118  4.00  1.00            
ATOM     41   CB VAL A  10       3.963  22.999   5.542  4.00  1.00            
ATOM     42  CG1 VAL A  10       2.712  22.288   4.997  4.00  1.00            
ATOM     43  CG2 VAL A  10       5.050  23.242   4.483  4.00  1.00            
ATOM     44    C VAL A  10       2.533  24.009   7.162  4.00  1.00            
ATOM     45    O VAL A  10       2.880  23.669   8.292  4.00  1.00            
ATOM     46    N ILE A  11       1.242  24.140   6.820  4.00  1.00            
ATOM     47   CA ILE A  11       0.259  23.767   7.782  4.00  1.00            
ATOM     48   CB ILE A  11      -0.872  24.747   7.916  4.00  1.00            
ATOM     49  CG1 ILE A  11      -1.702  24.429   9.171  4.00  1.00            
ATOM     50  CG2 ILE A  11      -1.675  24.766   6.605  4.00  1.00            
ATOM     51  CD1 ILE A  11      -2.640  25.562   9.581  4.00  1.00            
ATOM     52    C ILE A  11      -0.260  22.457   7.296  4.00  1.00            
ATOM     53    O ILE A  11      -0.598  22.292   6.125  4.00  1.00            
ATOM     54    N LEU A  12      -0.308  21.473   8.202  4.00  1.00            
ATOM     55   CA LEU A  12      -0.584  20.131   7.812  4.00  1.00            
ATOM     56   CB LEU A  12       0.532  19.185   8.283  4.00  1.00            
ATOM     57   CG LEU A  12       1.931  19.522   7.710  4.00  1.00            
ATOM     58  CD1 LEU A  12       2.002  19.260   6.207  4.00  1.00            
ATOM     59  CD2 LEU A  12       2.445  20.915   8.108  4.00  1.00            
ATOM     60    C LEU A  12      -1.853  19.700   8.443  4.00  1.00            
ATOM     61    O LEU A  12      -2.205  20.132   9.541  4.00  1.00            
ATOM     62    N THR A  13      -2.586  18.837   7.725  4.00  1.00            
ATOM     63   CA THR A  13      -3.813  18.336   8.244  4.00  1.00            
ATOM     64   CB THR A  13      -4.965  18.537   7.306  4.00  1.00            
ATOM     65  OG1 THR A  13      -6.163  18.025   7.868  4.00  1.00            
ATOM     66  CG2 THR A  13      -4.642  17.838   5.980  4.00  1.00            
ATOM     67    C THR A  13      -3.627  16.885   8.483  4.00  1.00            
ATOM     68    O THR A  13      -3.228  16.130   7.596  4.00  1.00            
ATOM     69    N ASN A  14      -3.906  16.470   9.726  4.00  1.00            
ATOM     70   CA ASN A  14      -3.741  15.104  10.095  4.00  1.00            
ATOM     71   CB ASN A  14      -3.091  14.938  11.486  4.00  1.00            
ATOM     72   CG ASN A  14      -3.873  15.731  12.533  4.00  1.00            
ATOM     73  OD1 ASN A  14      -4.331  16.844  12.279  4.00  1.00            
ATOM     74  ND2 ASN A  14      -4.010  15.155  13.757  4.00  1.00            
ATOM     75    C ASN A  14      -5.080  14.449  10.069  4.00  1.00            
ATOM     76    O ASN A  14      -5.959  14.760  10.872  4.00  1.00            
ATOM     77    N TYR A  15      -5.266  13.526   9.104  4.00  1.00            
ATOM     78   CA TYR A  15      -6.492  12.793   9.026  4.00  1.00            
ATOM     79   CB TYR A  15      -6.900  12.291   7.624  4.00  1.00            
ATOM     80   CG TYR A  15      -7.631  13.314   6.821  4.00  1.00            
ATOM     81  CD1 TYR A  15      -6.980  14.249   6.049  4.00  1.00            
ATOM     82  CD2 TYR A  15      -9.008  13.306   6.831  4.00  1.00            
ATOM     83  CE1 TYR A  15      -7.699  15.162   5.310  4.00  1.00            
ATOM     84  CE2 TYR A  15      -9.731  14.214   6.098  4.00  1.00            
ATOM     85   CZ TYR A  15      -9.074  15.146   5.333  4.00  1.00            
ATOM     86   OH TYR A  15      -9.813  16.079   4.576  4.00  1.00            
ATOM     87    C TYR A  15      -6.332  11.574   9.816  4.00  1.00            
ATOM     88    O TYR A  15      -5.402  10.797   9.612  4.00  1.00            
ATOM     89    N MET A  16      -7.250  11.382  10.775  3.00  1.00            
ATOM     90   CA MET A  16      -7.012  10.319  11.683  3.00  1.00            
ATOM     91   CB MET A  16      -6.884   8.924  11.048  3.00  1.00            
ATOM     92   CG MET A  16      -8.211   8.393  10.506  3.00  1.00            
ATOM     93   SD MET A  16      -8.198   6.627  10.078  3.00  1.00            
ATOM     94   CE MET A  16      -7.051   6.809   8.683  3.00  1.00            
ATOM     95    C MET A  16      -5.704  10.692  12.339  3.00  1.00            
ATOM     96    O MET A  16      -5.191  11.808  12.230  3.00  1.00            
ATOM     97    N ASP A  17      -5.151   9.815  13.168  3.00  1.00            
ATOM     98   CA ASP A  17      -3.877  10.179  13.704  3.00  1.00            
ATOM     99   CB ASP A  17      -3.541   9.321  14.940  3.00  1.00            
ATOM    100   CG ASP A  17      -2.245   9.790  15.594  3.00  1.00            
ATOM    101  OD1 ASP A  17      -1.187   9.823  14.911  3.00  1.00            
ATOM    102  OD2 ASP A  17      -2.305  10.120  16.808  3.00  1.00            
ATOM    103    C ASP A  17      -2.800   9.953  12.701  3.00  1.00            
ATOM    104    O ASP A  17      -1.828  10.703  12.616  3.00  1.00            
ATOM    105    N THR A  18      -2.979   8.897  11.898  3.00  1.00            
ATOM    106   CA THR A  18      -1.948   8.366  11.068  3.00  1.00            
ATOM    107   CB THR A  18      -2.419   7.166  10.303  3.00  1.00            
ATOM    108  OG1 THR A  18      -1.354   6.635   9.535  3.00  1.00            
ATOM    109  CG2 THR A  18      -3.580   7.576   9.382  3.00  1.00            
ATOM    110    C THR A  18      -1.386   9.322  10.086  3.00  1.00            
ATOM    111    O THR A  18      -0.169   9.410   9.935  3.00  1.00            
ATOM    112    N GLN A  19      -2.224  10.094   9.394  4.00  1.00            
ATOM    113   CA GLN A  19      -1.574  10.771   8.325  4.00  1.00            
ATOM    114   CB GLN A  19      -2.285  10.547   6.976  4.00  1.00            
ATOM    115   CG GLN A  19      -3.719  11.079   6.917  4.00  1.00            
ATOM    116   CD GLN A  19      -3.714  12.412   6.184  4.00  1.00            
ATOM    117  OE1 GLN A  19      -3.851  12.458   4.962  4.00  1.00            
ATOM    118  NE2 GLN A  19      -3.553  13.526   6.944  4.00  1.00            
ATOM    119    C GLN A  19      -1.423  12.212   8.554  4.00  1.00            
ATOM    120    O GLN A  19      -2.113  12.840   9.356  4.00  1.00            
ATOM    121    N TYR A  20      -0.443  12.742   7.811  4.00  1.00            
ATOM    122   CA TYR A  20      -0.034  14.090   7.934  4.00  1.00            
ATOM    123   CB TYR A  20       1.352  14.041   8.590  4.00  1.00            
ATOM    124   CG TYR A  20       1.814  15.349   9.090  4.00  1.00            
ATOM    125  CD1 TYR A  20       1.285  15.875  10.244  4.00  1.00            
ATOM    126  CD2 TYR A  20       2.814  16.011   8.427  4.00  1.00            
ATOM    127  CE1 TYR A  20       1.731  17.083  10.721  4.00  1.00            
ATOM    128  CE2 TYR A  20       3.262  17.214   8.902  4.00  1.00            
ATOM    129   CZ TYR A  20       2.723  17.755  10.045  4.00  1.00            
ATOM    130   OH TYR A  20       3.192  18.995  10.525  4.00  1.00            
ATOM    131    C TYR A  20       0.086  14.637   6.537  4.00  1.00            
ATOM    132    O TYR A  20       0.899  14.136   5.762  4.00  1.00            
ATOM    133    N TYR A  21      -0.713  15.659   6.137  4.00  1.00            
ATOM    134   CA TYR A  21      -0.437  16.108   4.799  4.00  1.00            
ATOM    135   CB TYR A  21      -1.271  15.467   3.665  4.00  1.00            
ATOM    136   CG TYR A  21      -2.659  15.997   3.539  4.00  1.00            
ATOM    137  CD1 TYR A  21      -2.878  17.223   2.951  4.00  1.00            
ATOM    138  CD2 TYR A  21      -3.742  15.258   3.956  4.00  1.00            
ATOM    139  CE1 TYR A  21      -4.154  17.714   2.803  4.00  1.00            
ATOM    140  CE2 TYR A  21      -5.022  15.746   3.811  4.00  1.00            
ATOM    141   CZ TYR A  21      -5.231  16.976   3.233  4.00  1.00            
ATOM    142   OH TYR A  21      -6.541  17.480   3.083  4.00  1.00            
ATOM    143    C TYR A  21      -0.462  17.586   4.666  4.00  1.00            
ATOM    144    O TYR A  21      -1.297  18.280   5.243  4.00  1.00            
ATOM    145    N GLY A  22       0.520  18.088   3.894  4.00  1.00            
ATOM    146   CA GLY A  22       0.644  19.483   3.619  4.00  1.00            
ATOM    147    C GLY A  22       0.221  19.710   2.216  4.00  1.00            
ATOM    148    O GLY A  22      -0.395  18.849   1.589  4.00  1.00            
ATOM    149    N GLU A  23       0.555  20.899   1.688  4.00  1.00            
ATOM    150   CA GLU A  23       0.207  21.189   0.336  4.00  1.00            
ATOM    151   CB GLU A  23      -0.877  22.269   0.187  4.00  1.00            
ATOM    152   CG GLU A  23      -2.285  21.770   0.513  4.00  1.00            
ATOM    153   CD GLU A  23      -2.782  20.978  -0.689  4.00  1.00            
ATOM    154  OE1 GLU A  23      -2.398  19.784  -0.818  4.00  1.00            
ATOM    155  OE2 GLU A  23      -3.548  21.563  -1.501  4.00  1.00            
ATOM    156    C GLU A  23       1.424  21.700  -0.373  4.00  1.00            
ATOM    157    O GLU A  23       2.189  22.488   0.180  4.00  1.00            
ATOM    158    N ILE A  24       1.653  21.228  -1.620  4.00  1.00            
ATOM    159   CA ILE A  24       2.761  21.710  -2.397  4.00  1.00            
ATOM    160   CB ILE A  24       3.931  20.765  -2.419  4.00  1.00            
ATOM    161  CG1 ILE A  24       4.496  20.598  -0.995  4.00  1.00            
ATOM    162  CG2 ILE A  24       4.963  21.292  -3.431  4.00  1.00            
ATOM    163  CD1 ILE A  24       5.498  19.453  -0.849  4.00  1.00            
ATOM    164    C ILE A  24       2.291  21.914  -3.803  4.00  1.00            
ATOM    165    O ILE A  24       1.589  21.071  -4.360  4.00  1.00            
ATOM    166    N GLY A  25       2.664  23.060  -4.412  4.00  1.00            
ATOM    167   CA GLY A  25       2.243  23.360  -5.752  4.00  1.00            
ATOM    168    C GLY A  25       3.157  22.665  -6.731  4.00  1.00            
ATOM    169    O GLY A  25       4.306  22.366  -6.413  4.00  1.00            
ATOM    170    N ILE A  26       2.658  22.392  -7.965  4.00  1.00            
ATOM    171   CA ILE A  26       3.458  21.765  -8.993  4.00  1.00            
ATOM    172   CB ILE A  26       3.118  20.322  -9.244  4.00  1.00            
ATOM    173  CG1 ILE A  26       3.419  19.450  -8.016  4.00  1.00            
ATOM    174  CG2 ILE A  26       3.859  19.882 -10.517  4.00  1.00            
ATOM    175  CD1 ILE A  26       2.921  18.012  -8.165  4.00  1.00            
ATOM    176    C ILE A  26       3.198  22.451 -10.296  4.00  1.00            
ATOM    177    O ILE A  26       2.062  22.801 -10.614  4.00  1.00            
ATOM    178    N GLY A  27       4.268  22.683 -11.080  3.00  1.00            
ATOM    179   CA GLY A  27       4.114  23.153 -12.426  3.00  1.00            
ATOM    180    C GLY A  27       3.887  24.644 -12.487  3.00  1.00            
ATOM    181    O GLY A  27       3.674  25.291 -11.464  3.00  1.00            
ATOM    182    N THR A  28       3.925  25.222 -13.721  3.00  1.00            
ATOM    183   CA THR A  28       3.755  26.645 -13.900  3.00  1.00            
ATOM    184   CB THR A  28       4.142  27.214 -15.248  3.00  1.00            
ATOM    185  OG1 THR A  28       3.627  26.452 -16.326  3.00  1.00            
ATOM    186  CG2 THR A  28       5.668  27.338 -15.326  3.00  1.00            
ATOM    187    C THR A  28       2.399  27.133 -13.499  3.00  1.00            
ATOM    188    O THR A  28       2.352  28.080 -12.716  3.00  1.00            
ATOM    189    N PRO A  29       1.278  26.615 -13.926  3.00  1.00            
ATOM    190   CA PRO A  29       0.077  27.032 -13.278  3.00  1.00            
ATOM    191   CD PRO A  29       1.028  26.048 -15.238  3.00  1.00            
ATOM    192   CB PRO A  29      -1.079  26.605 -14.184  3.00  1.00            
ATOM    193   CG PRO A  29      -0.445  25.605 -15.169  3.00  1.00            
ATOM    194    C PRO A  29       0.289  26.196 -12.071  3.00  1.00            
ATOM    195    O PRO A  29       0.867  25.126 -12.255  3.00  1.00            
ATOM    196    N PRO A  30      -0.066  26.539 -10.881  3.00  1.00            
ATOM    197   CA PRO A  30       0.243  25.587  -9.861  3.00  1.00            
ATOM    198   CD PRO A  30       0.000  27.904 -10.392  3.00  1.00            
ATOM    199   CB PRO A  30       0.242  26.360  -8.539  3.00  1.00            
ATOM    200   CG PRO A  30      -0.323  27.750  -8.896  3.00  1.00            
ATOM    201    C PRO A  30      -0.770  24.511  -9.962  3.00  1.00            
ATOM    202    O PRO A  30      -1.920  24.788 -10.304  3.00  1.00            
ATOM    203    N GLN A  31      -0.347  23.275  -9.686  4.00  1.00            
ATOM    204   CA GLN A  31      -1.235  22.163  -9.667  4.00  1.00            
ATOM    205   CB GLN A  31      -0.739  21.036 -10.579  4.00  1.00            
ATOM    206   CG GLN A  31      -1.791  19.991 -10.929  4.00  1.00            
ATOM    207   CD GLN A  31      -1.208  19.194 -12.084  4.00  1.00            
ATOM    208  OE1 GLN A  31      -0.645  18.119 -11.889  4.00  1.00            
ATOM    209  NE2 GLN A  31      -1.324  19.744 -13.322  4.00  1.00            
ATOM    210    C GLN A  31      -1.121  21.748  -8.234  4.00  1.00            
ATOM    211    O GLN A  31      -0.047  21.883  -7.649  4.00  1.00            
ATOM    212    N THR A  32      -2.196  21.257  -7.594  4.00  1.00            
ATOM    213   CA THR A  32      -2.000  21.064  -6.186  4.00  1.00            
ATOM    214   CB THR A  32      -3.018  21.763  -5.334  4.00  1.00            
ATOM    215  OG1 THR A  32      -2.622  21.721  -3.970  4.00  1.00            
ATOM    216  CG2 THR A  32      -4.379  21.071  -5.515  4.00  1.00            
ATOM    217    C THR A  32      -2.025  19.624  -5.810  4.00  1.00            
ATOM    218    O THR A  32      -2.811  18.839  -6.338  4.00  1.00            
ATOM    219    N PHE A  33      -1.122  19.243  -4.877  4.00  1.00            
ATOM    220   CA PHE A  33      -1.126  17.894  -4.403  4.00  1.00            
ATOM    221   CB PHE A  33      -0.100  16.968  -5.081  4.00  1.00            
ATOM    222   CG PHE A  33       1.272  17.395  -4.704  4.00  1.00            
ATOM    223  CD1 PHE A  33       1.914  18.376  -5.420  4.00  1.00            
ATOM    224  CD2 PHE A  33       1.914  16.818  -3.633  4.00  1.00            
ATOM    225  CE1 PHE A  33       3.183  18.774  -5.077  4.00  1.00            
ATOM    226  CE2 PHE A  33       3.184  17.211  -3.285  4.00  1.00            
ATOM    227   CZ PHE A  33       3.821  18.191  -4.009  4.00  1.00            
ATOM    228    C PHE A  33      -0.887  17.885  -2.923  4.00  1.00            
ATOM    229    O PHE A  33      -0.158  18.723  -2.395  4.00  1.00            
ATOM    230    N LYS A  34      -1.536  16.935  -2.212  4.00  1.00            
ATOM    231   CA LYS A  34      -1.343  16.783  -0.795  4.00  1.00            
ATOM    232   CB LYS A  34      -2.366  15.863  -0.104  4.00  1.00            
ATOM    233   CG LYS A  34      -3.801  16.386  -0.063  4.00  1.00            
ATOM    234   CD LYS A  34      -4.801  15.322   0.402  4.00  1.00            
ATOM    235   CE LYS A  34      -6.214  15.858   0.635  4.00  1.00            
ATOM    236   NZ LYS A  34      -6.805  16.298  -0.647  4.00  1.00            
ATOM    237    C LYS A  34      -0.030  16.082  -0.654  4.00  1.00            
ATOM    238    O LYS A  34       0.334  15.287  -1.519  4.00  1.00            
ATOM    239    N VAL A  35       0.744  16.355   0.420  4.00  1.00            
ATOM    240   CA VAL A  35       1.989  15.645   0.479  4.00  1.00            
ATOM    241   CB VAL A  35       3.154  16.427  -0.053  4.00  1.00            
ATOM    242  CG1 VAL A  35       3.441  17.612   0.884  4.00  1.00            
ATOM    243  CG2 VAL A  35       4.333  15.460  -0.233  4.00  1.00            
ATOM    244    C VAL A  35       2.313  15.216   1.867  4.00  1.00            
ATOM    245    O VAL A  35       2.020  15.914   2.837  4.00  1.00            
ATOM    246    N VAL A  36       2.930  14.021   1.981  4.00  1.00            
ATOM    247   CA VAL A  36       3.376  13.540   3.252  4.00  1.00            
ATOM    248   CB VAL A  36       3.191  12.065   3.469  4.00  1.00            
ATOM    249  CG1 VAL A  36       1.686  11.782   3.554  4.00  1.00            
ATOM    250  CG2 VAL A  36       3.898  11.296   2.340  4.00  1.00            
ATOM    251    C VAL A  36       4.858  13.844   3.322  4.00  1.00            
ATOM    252    O VAL A  36       5.617  13.433   2.446  4.00  1.00            
ATOM    253    N PHE A  37       5.308  14.601   4.355  4.00  1.00            
ATOM    254   CA PHE A  37       6.711  14.909   4.553  4.00  1.00            
ATOM    255   CB PHE A  37       6.935  16.066   5.541  4.00  1.00            
ATOM    256   CG PHE A  37       6.594  17.372   4.910  4.00  1.00            
ATOM    257  CD1 PHE A  37       5.344  17.612   4.387  4.00  1.00            
ATOM    258  CD2 PHE A  37       7.525  18.386   4.901  4.00  1.00            
ATOM    259  CE1 PHE A  37       5.046  18.832   3.824  4.00  1.00            
ATOM    260  CE2 PHE A  37       7.234  19.607   4.342  4.00  1.00            
ATOM    261   CZ PHE A  37       5.992  19.830   3.797  4.00  1.00            
ATOM    262    C PHE A  37       7.263  13.680   5.241  4.00  1.00            
ATOM    263    O PHE A  37       6.864  13.377   6.363  4.00  1.00            
ATOM    264    N ASP A  38       8.187  12.926   4.595  4.00  1.00            
ATOM    265   CA ASP A  38       8.696  11.718   5.209  4.00  1.00            
ATOM    266   CB ASP A  38       8.488  10.449   4.361  4.00  1.00            
ATOM    267   CG ASP A  38       7.009  10.096   4.330  4.00  1.00            
ATOM    268  OD1 ASP A  38       6.176  10.966   4.701  4.00  1.00            
ATOM    269  OD2 ASP A  38       6.694   8.941   3.937  4.00  1.00            
ATOM    270    C ASP A  38      10.186  11.838   5.396  4.00  1.00            
ATOM    271    O ASP A  38      10.921  12.117   4.450  4.00  1.00            
ATOM    272    N THR A  39      10.653  11.650   6.651  3.00  1.00            
ATOM    273   CA THR A  39      12.050  11.582   7.016  3.00  1.00            
ATOM    274   CB THR A  39      12.264  11.545   8.501  3.00  1.00            
ATOM    275  OG1 THR A  39      11.690  10.365   9.040  3.00  1.00            
ATOM    276  CG2 THR A  39      11.614  12.786   9.137  3.00  1.00            
ATOM    277    C THR A  39      12.522  10.267   6.466  3.00  1.00            
ATOM    278    O THR A  39      13.694  10.090   6.143  3.00  1.00            
ATOM    279    N GLY A  40      11.570   9.317   6.328  3.00  1.00            
ATOM    280   CA GLY A  40      11.827   7.934   6.024  3.00  1.00            
ATOM    281    C GLY A  40      12.595   7.699   4.754  3.00  1.00            
ATOM    282    O GLY A  40      13.564   6.941   4.772  3.00  1.00            
ATOM    283    N SER A  41      12.223   8.313   3.616  1.00  1.00            
ATOM    284   CA SER A  41      12.968   7.988   2.426  1.00  1.00            
ATOM    285   CB SER A  41      12.245   7.006   1.490  1.00  1.00            
ATOM    286   OG SER A  41      12.109   5.740   2.119  1.00  1.00            
ATOM    287    C SER A  41      13.179   9.252   1.670  1.00  1.00            
ATOM    288    O SER A  41      12.542  10.267   1.945  1.00  1.00            
ATOM    289    N SER A  42      14.105   9.223   0.693  1.00  1.00            
ATOM    290   CA SER A  42      14.366  10.423  -0.037  1.00  1.00            
ATOM    291   CB SER A  42      15.856  10.801  -0.048  1.00  1.00            
ATOM    292   OG SER A  42      16.609   9.778  -0.685  1.00  1.00            
ATOM    293    C SER A  42      13.947  10.233  -1.457  1.00  1.00            
ATOM    294    O SER A  42      14.490   9.387  -2.164  1.00  1.00            
ATOM    295    N ASN A  43      12.943  11.021  -1.895  1.00  1.00            
ATOM    296   CA ASN A  43      12.508  10.980  -3.260  1.00  1.00            
ATOM    297   CB ASN A  43      12.277   9.546  -3.777  1.00  1.00            
ATOM    298   CG ASN A  43      12.079   9.582  -5.284  1.00  1.00            
ATOM    299  OD1 ASN A  43      10.967   9.420  -5.781  1.00  1.00            
ATOM    300  ND2 ASN A  43      13.190   9.803  -6.038  1.00  1.00            
ATOM    301    C ASN A  43      11.187  11.711  -3.323  1.00  1.00            
ATOM    302    O ASN A  43      10.421  11.671  -2.362  1.00  1.00            
ATOM    303    N VAL A  44      10.877  12.410  -4.444  4.00  1.00            
ATOM    304   CA VAL A  44       9.587  13.055  -4.553  4.00  1.00            
ATOM    305   CB VAL A  44       9.606  14.423  -5.169  4.00  1.00            
ATOM    306  CG1 VAL A  44       9.779  14.285  -6.685  4.00  1.00            
ATOM    307  CG2 VAL A  44       8.328  15.165  -4.745  4.00  1.00            
ATOM    308    C VAL A  44       8.769  12.128  -5.422  4.00  1.00            
ATOM    309    O VAL A  44       9.296  11.559  -6.377  4.00  1.00            
ATOM    310    N TRP A  45       7.467  11.925  -5.104  4.00  1.00            
ATOM    311   CA TRP A  45       6.655  10.931  -5.776  4.00  1.00            
ATOM    312   CB TRP A  45       6.522   9.747  -4.799  4.00  1.00            
ATOM    313   CG TRP A  45       6.125   8.375  -5.280  4.00  1.00            
ATOM    314  CD2 TRP A  45       4.825   7.785  -5.129  4.00  1.00            
ATOM    315  CD1 TRP A  45       6.926   7.412  -5.822  4.00  1.00            
ATOM    316  NE1 TRP A  45       6.213   6.253  -5.999  4.00  1.00            
ATOM    317  CE2 TRP A  45       4.917   6.468  -5.578  4.00  1.00            
ATOM    318  CE3 TRP A  45       3.656   8.293  -4.642  4.00  1.00            
ATOM    319  CZ2 TRP A  45       3.836   5.635  -5.551  4.00  1.00            
ATOM    320  CZ3 TRP A  45       2.565   7.454  -4.625  4.00  1.00            
ATOM    321  CH2 TRP A  45       2.653   6.150  -5.069  4.00  1.00            
ATOM    322    C TRP A  45       5.299  11.583  -5.964  4.00  1.00            
ATOM    323    O TRP A  45       4.873  12.366  -5.117  4.00  1.00            
ATOM    324    N VAL A  46       4.592  11.302  -7.085  4.00  1.00            
ATOM    325   CA VAL A  46       3.294  11.886  -7.371  4.00  1.00            
ATOM    326   CB VAL A  46       3.433  13.149  -8.177  4.00  1.00            
ATOM    327  CG1 VAL A  46       2.050  13.727  -8.513  4.00  1.00            
ATOM    328  CG2 VAL A  46       4.331  14.116  -7.385  4.00  1.00            
ATOM    329    C VAL A  46       2.599  10.856  -8.221  4.00  1.00            
ATOM    330    O VAL A  46       3.232   9.959  -8.776  4.00  1.00            
ATOM    331    N PRO A  47       1.306  10.962  -8.313  4.00  1.00            
ATOM    332   CA PRO A  47       0.524  10.018  -9.078  4.00  1.00            
ATOM    333   CD PRO A  47       0.565  11.463  -7.164  4.00  1.00            
ATOM    334   CB PRO A  47      -0.918  10.209  -8.608  4.00  1.00            
ATOM    335   CG PRO A  47      -0.770  10.710  -7.164  4.00  1.00            
ATOM    336    C PRO A  47       0.590   9.876 -10.568  4.00  1.00            
ATOM    337    O PRO A  47       0.245   8.798 -11.043  4.00  1.00            
ATOM    338    N SER A  48       0.939  10.911 -11.344  4.00  1.00            
ATOM    339   CA SER A  48       1.024  10.713 -12.767  4.00  1.00            
ATOM    340   CB SER A  48       1.883   9.501 -13.168  4.00  1.00            
ATOM    341   OG SER A  48       1.920   9.367 -14.581  4.00  1.00            
ATOM    342    C SER A  48      -0.319  10.550 -13.390  4.00  1.00            
ATOM    343    O SER A  48      -1.142   9.751 -12.947  4.00  1.00            
ATOM    344    N SER A  49      -0.561  11.346 -14.452  3.00  1.00            
ATOM    345   CA SER A  49      -1.760  11.242 -15.226  3.00  1.00            
ATOM    346   CB SER A  49      -2.024  12.450 -16.146  3.00  1.00            
ATOM    347   OG SER A  49      -1.047  12.518 -17.173  3.00  1.00            
ATOM    348    C SER A  49      -1.624  10.042 -16.086  3.00  1.00            
ATOM    349    O SER A  49      -2.608   9.430 -16.500  3.00  1.00            
ATOM    350    N LYS A  50      -0.365   9.668 -16.352  3.00  1.00            
ATOM    351   CA LYS A  50      -0.074   8.564 -17.206  3.00  1.00            
ATOM    352   CB LYS A  50       1.433   8.341 -17.434  3.00  1.00            
ATOM    353   CG LYS A  50       2.061   9.390 -18.356  3.00  1.00            
ATOM    354   CD LYS A  50       3.590   9.334 -18.419  3.00  1.00            
ATOM    355   CE LYS A  50       4.200  10.353 -19.385  3.00  1.00            
ATOM    356   NZ LYS A  50       3.807  10.033 -20.776  3.00  1.00            
ATOM    357    C LYS A  50      -0.647   7.341 -16.588  3.00  1.00            
ATOM    358    O LYS A  50      -1.010   6.397 -17.289  3.00  1.00            
ATOM    359    N CYS A  51      -0.750   7.335 -15.249  1.00  1.00            
ATOM    360   CA CYS A  51      -1.236   6.174 -14.574  1.00  1.00            
ATOM    361   CB CYS A  51      -1.407   6.347 -13.055  1.00  1.00            
ATOM    362   SG CYS A  51      -2.848   7.376 -12.643  1.00  1.00            
ATOM    363    C CYS A  51      -2.569   5.821 -15.111  1.00  1.00            
ATOM    364    O CYS A  51      -3.360   6.679 -15.500  1.00  1.00            
ATOM    365    N SER A  52      -2.822   4.507 -15.169  1.00  1.00            
ATOM    366   CA SER A  52      -4.060   4.023 -15.677  1.00  1.00            
ATOM    367   CB SER A  52      -4.017   2.528 -16.039  1.00  1.00            
ATOM    368   OG SER A  52      -3.755   1.755 -14.876  1.00  1.00            
ATOM    369    C SER A  52      -5.094   4.179 -14.602  1.00  1.00            
ATOM    370    O SER A  52      -4.779   4.307 -13.420  1.00  1.00            
ATOM    371    N ARG A  53      -6.373   4.190 -15.029  3.00  1.00            
ATOM    372   CA ARG A  53      -7.540   4.325 -14.203  3.00  1.00            
ATOM    373   CB ARG A  53      -8.846   4.433 -15.003  3.00  1.00            
ATOM    374   CG ARG A  53      -9.135   5.797 -15.623  3.00  1.00            
ATOM    375   CD ARG A  53     -10.477   5.807 -16.359  3.00  1.00            
ATOM    376   NE ARG A  53     -10.843   7.221 -16.640  3.00  1.00            
ATOM    377   CZ ARG A  53     -11.574   7.921 -15.723  3.00  1.00            
ATOM    378  NH1 ARG A  53     -11.933   7.334 -14.544  3.00  1.00            
ATOM    379  NH2 ARG A  53     -11.950   9.206 -15.989  3.00  1.00            
ATOM    380    C ARG A  53      -7.736   3.110 -13.355  3.00  1.00            
ATOM    381    O ARG A  53      -8.217   3.196 -12.225  3.00  1.00            
ATOM    382    N LEU A  54      -7.329   1.945 -13.878  3.00  1.00            
ATOM    383   CA LEU A  54      -7.674   0.670 -13.324  3.00  1.00            
ATOM    384   CB LEU A  54      -7.030  -0.487 -14.103  3.00  1.00            
ATOM    385   CG LEU A  54      -7.654  -0.683 -15.501  3.00  1.00            
ATOM    386  CD1 LEU A  54      -7.596   0.600 -16.347  3.00  1.00            
ATOM    387  CD2 LEU A  54      -7.019  -1.881 -16.221  3.00  1.00            
ATOM    388    C LEU A  54      -7.292   0.574 -11.876  3.00  1.00            
ATOM    389    O LEU A  54      -8.009  -0.047 -11.092  3.00  1.00            
ATOM    390    N TYR A  55      -6.165   1.176 -11.471  1.00  1.00            
ATOM    391   CA TYR A  55      -5.706   1.086 -10.111  1.00  1.00            
ATOM    392   CB TYR A  55      -4.178   1.287 -10.111  1.00  1.00            
ATOM    393   CG TYR A  55      -3.573   1.400  -8.767  1.00  1.00            
ATOM    394  CD1 TYR A  55      -3.846   0.514  -7.753  1.00  1.00            
ATOM    395  CD2 TYR A  55      -2.643   2.389  -8.576  1.00  1.00            
ATOM    396  CE1 TYR A  55      -3.227   0.671  -6.537  1.00  1.00            
ATOM    397  CE2 TYR A  55      -2.023   2.546  -7.368  1.00  1.00            
ATOM    398   CZ TYR A  55      -2.322   1.685  -6.348  1.00  1.00            
ATOM    399   OH TYR A  55      -1.678   1.876  -5.111  1.00  1.00            
ATOM    400    C TYR A  55      -6.484   2.025  -9.237  1.00  1.00            
ATOM    401    O TYR A  55      -6.694   3.186  -9.584  1.00  1.00            
ATOM    402    N THR A  56      -6.980   1.508  -8.086  2.00  1.00            
ATOM    403   CA THR A  56      -7.771   2.293  -7.174  2.00  1.00            
ATOM    404   CB THR A  56      -8.229   1.542  -5.961  2.00  1.00            
ATOM    405  OG1 THR A  56      -9.016   0.425  -6.348  2.00  1.00            
ATOM    406  CG2 THR A  56      -9.063   2.498  -5.088  2.00  1.00            
ATOM    407    C THR A  56      -6.909   3.388  -6.720  2.00  1.00            
ATOM    408    O THR A  56      -7.337   4.539  -6.660  2.00  1.00            
ATOM    409    N ALA A  57      -5.653   3.074  -6.370  2.00  1.00            
ATOM    410   CA ALA A  57      -4.921   4.250  -6.095  2.00  1.00            
ATOM    411   CB ALA A  57      -3.578   4.119  -5.365  2.00  1.00            
ATOM    412    C ALA A  57      -4.731   4.890  -7.422  2.00  1.00            
ATOM    413    O ALA A  57      -4.677   4.218  -8.450  2.00  1.00            
ATOM    414    N CYS A  58      -4.650   6.225  -7.424  2.00  1.00            
ATOM    415   CA CYS A  58      -4.520   7.013  -8.609  2.00  1.00            
ATOM    416   CB CYS A  58      -3.525   6.412  -9.619  2.00  1.00            
ATOM    417   SG CYS A  58      -1.851   6.268  -8.925  2.00  1.00            
ATOM    418    C CYS A  58      -5.831   7.205  -9.296  2.00  1.00            
ATOM    419    O CYS A  58      -5.966   8.142 -10.082  2.00  1.00            
ATOM    420    N VAL A  59      -6.851   6.368  -9.042  2.00  1.00            
ATOM    421   CA VAL A  59      -8.106   6.767  -9.613  2.00  1.00            
ATOM    422   CB VAL A  59      -9.177   5.708  -9.587  2.00  1.00            
ATOM    423  CG1 VAL A  59      -9.508   5.312  -8.140  2.00  1.00            
ATOM    424  CG2 VAL A  59     -10.392   6.263 -10.350  2.00  1.00            
ATOM    425    C VAL A  59      -8.542   7.933  -8.799  2.00  1.00            
ATOM    426    O VAL A  59      -9.028   8.944  -9.305  2.00  1.00            
ATOM    427    N TYR A  60      -8.328   7.784  -7.482  3.00  1.00            
ATOM    428   CA TYR A  60      -8.769   8.677  -6.462  3.00  1.00            
ATOM    429   CB TYR A  60      -8.578   8.055  -5.069  3.00  1.00            
ATOM    430   CG TYR A  60      -9.451   8.779  -4.107  3.00  1.00            
ATOM    431  CD1 TYR A  60      -9.104  10.008  -3.598  3.00  1.00            
ATOM    432  CD2 TYR A  60     -10.632   8.196  -3.710  3.00  1.00            
ATOM    433  CE1 TYR A  60      -9.937  10.648  -2.708  3.00  1.00            
ATOM    434  CE2 TYR A  60     -11.466   8.829  -2.823  3.00  1.00            
ATOM    435   CZ TYR A  60     -11.118  10.058  -2.321  3.00  1.00            
ATOM    436   OH TYR A  60     -11.975  10.710  -1.410  3.00  1.00            
ATOM    437    C TYR A  60      -8.046   9.985  -6.475  3.00  1.00            
ATOM    438    O TYR A  60      -8.662  11.048  -6.413  3.00  1.00            
ATOM    439    N HIS A  61      -6.710   9.939  -6.591  1.00  1.00            
ATOM    440   CA HIS A  61      -5.909  11.101  -6.347  1.00  1.00            
ATOM    441  ND1 HIS A  61      -4.660  10.243  -3.303  1.00  1.00            
ATOM    442   CG HIS A  61      -4.733   9.826  -4.612  1.00  1.00            
ATOM    443   CB HIS A  61      -4.529  10.707  -5.802  1.00  1.00            
ATOM    444  NE2 HIS A  61      -5.274   8.106  -3.258  1.00  1.00            
ATOM    445  CD2 HIS A  61      -5.104   8.517  -4.566  1.00  1.00            
ATOM    446  CE1 HIS A  61      -4.994   9.176  -2.536  1.00  1.00            
ATOM    447    C HIS A  61      -5.730  11.973  -7.543  1.00  1.00            
ATOM    448    O HIS A  61      -5.987  11.577  -8.679  1.00  1.00            
ATOM    449    N LYS A  62      -5.286  13.222  -7.274  1.00  1.00            
ATOM    450   CA LYS A  62      -5.080  14.197  -8.302  1.00  1.00            
ATOM    451   CB LYS A  62      -4.911  15.639  -7.780  1.00  1.00            
ATOM    452   CG LYS A  62      -3.531  16.009  -7.235  1.00  1.00            
ATOM    453   CD LYS A  62      -2.526  16.377  -8.329  1.00  1.00            
ATOM    454   CE LYS A  62      -1.278  17.074  -7.784  1.00  1.00            
ATOM    455   NZ LYS A  62      -0.598  17.826  -8.862  1.00  1.00            
ATOM    456    C LYS A  62      -3.896  13.777  -9.096  1.00  1.00            
ATOM    457    O LYS A  62      -2.927  13.243  -8.559  1.00  1.00            
ATOM    458    N LEU A  63      -3.961  13.993 -10.422  1.00  1.00            
ATOM    459   CA LEU A  63      -2.905  13.524 -11.262  1.00  1.00            
ATOM    460   CB LEU A  63      -3.407  12.831 -12.542  1.00  1.00            
ATOM    461   CG LEU A  63      -4.295  11.597 -12.297  1.00  1.00            
ATOM    462  CD1 LEU A  63      -4.691  10.933 -13.627  1.00  1.00            
ATOM    463  CD2 LEU A  63      -3.646  10.619 -11.306  1.00  1.00            
ATOM    464    C LEU A  63      -2.093  14.680 -11.724  1.00  1.00            
ATOM    465    O LEU A  63      -2.618  15.761 -11.990  1.00  1.00            
ATOM    466    N PHE A  64      -0.766  14.473 -11.819  4.00  1.00            
ATOM    467   CA PHE A  64       0.070  15.512 -12.327  4.00  1.00            
ATOM    468   CB PHE A  64       1.555  15.359 -11.955  4.00  1.00            
ATOM    469   CG PHE A  64       2.315  16.389 -12.718  4.00  1.00            
ATOM    470  CD1 PHE A  64       2.289  17.714 -12.349  4.00  1.00            
ATOM    471  CD2 PHE A  64       3.069  16.016 -13.807  4.00  1.00            
ATOM    472  CE1 PHE A  64       2.997  18.651 -13.064  4.00  1.00            
ATOM    473  CE2 PHE A  64       3.780  16.947 -14.525  4.00  1.00            
ATOM    474   CZ PHE A  64       3.743  18.269 -14.153  4.00  1.00            
ATOM    475    C PHE A  64      -0.048  15.469 -13.816  4.00  1.00            
ATOM    476    O PHE A  64       0.078  14.409 -14.426  4.00  1.00            
ATOM    477    N ASP A  65      -0.318  16.632 -14.443  1.00  1.00            
ATOM    478   CA ASP A  65      -0.440  16.663 -15.872  1.00  1.00            
ATOM    479   CB ASP A  65      -1.707  17.368 -16.381  1.00  1.00            
ATOM    480   CG ASP A  65      -1.784  17.142 -17.884  1.00  1.00            
ATOM    481  OD1 ASP A  65      -0.897  16.424 -18.419  1.00  1.00            
ATOM    482  OD2 ASP A  65      -2.732  17.678 -18.518  1.00  1.00            
ATOM    483    C ASP A  65       0.728  17.424 -16.400  1.00  1.00            
ATOM    484    O ASP A  65       0.842  18.633 -16.206  1.00  1.00            
ATOM    485    N ALA A  66       1.642  16.706 -17.071  2.00  1.00            
ATOM    486   CA ALA A  66       2.823  17.299 -17.617  2.00  1.00            
ATOM    487   CB ALA A  66       3.791  16.258 -18.206  2.00  1.00            
ATOM    488    C ALA A  66       2.466  18.252 -18.711  2.00  1.00            
ATOM    489    O ALA A  66       3.049  19.330 -18.821  2.00  1.00            
ATOM    490    N SER A  67       1.472  17.881 -19.536  2.00  1.00            
ATOM    491   CA SER A  67       1.146  18.665 -20.688  2.00  1.00            
ATOM    492   CB SER A  67      -0.068  18.116 -21.458  2.00  1.00            
ATOM    493   OG SER A  67      -1.230  18.175 -20.646  2.00  1.00            
ATOM    494    C SER A  67       0.828  20.063 -20.259  2.00  1.00            
ATOM    495    O SER A  67       1.279  21.027 -20.875  2.00  1.00            
ATOM    496    N ASP A  68       0.060  20.209 -19.169  2.00  1.00            
ATOM    497   CA ASP A  68      -0.385  21.507 -18.758  2.00  1.00            
ATOM    498   CB ASP A  68      -1.390  21.428 -17.595  2.00  1.00            
ATOM    499   CG ASP A  68      -2.640  20.741 -18.129  2.00  1.00            
ATOM    500  OD1 ASP A  68      -2.693  20.496 -19.364  2.00  1.00            
ATOM    501  OD2 ASP A  68      -3.552  20.444 -17.312  2.00  1.00            
ATOM    502    C ASP A  68       0.728  22.401 -18.330  2.00  1.00            
ATOM    503    O ASP A  68       0.802  23.548 -18.768  2.00  1.00            
ATOM    504    N SER A  69       1.645  21.913 -17.480  1.00  1.00            
ATOM    505   CA SER A  69       2.625  22.838 -16.999  1.00  1.00            
ATOM    506   CB SER A  69       3.533  22.252 -15.904  1.00  1.00            
ATOM    507   OG SER A  69       2.760  21.912 -14.761  1.00  1.00            
ATOM    508    C SER A  69       3.496  23.251 -18.135  1.00  1.00            
ATOM    509    O SER A  69       4.058  22.411 -18.837  1.00  1.00            
ATOM    510    N SER A  70       3.611  24.578 -18.351  3.00  1.00            
ATOM    511   CA SER A  70       4.497  25.051 -19.369  3.00  1.00            
ATOM    512   CB SER A  70       4.443  26.568 -19.601  3.00  1.00            
ATOM    513   OG SER A  70       5.358  26.918 -20.628  3.00  1.00            
ATOM    514    C SER A  70       5.864  24.706 -18.877  3.00  1.00            
ATOM    515    O SER A  70       6.697  24.200 -19.626  3.00  1.00            
ATOM    516    N SER A  71       6.114  24.953 -17.571  3.00  1.00            
ATOM    517   CA SER A  71       7.383  24.588 -17.016  3.00  1.00            
ATOM    518   CB SER A  71       7.754  25.309 -15.711  3.00  1.00            
ATOM    519   OG SER A  71       9.028  24.875 -15.258  3.00  1.00            
ATOM    520    C SER A  71       7.281  23.138 -16.689  3.00  1.00            
ATOM    521    O SER A  71       6.415  22.708 -15.927  3.00  1.00            
ATOM    522    N TYR A  72       8.183  22.347 -17.286  1.00  1.00            
ATOM    523   CA TYR A  72       8.188  20.929 -17.124  1.00  1.00            
ATOM    524   CB TYR A  72       6.842  20.304 -17.542  1.00  1.00            
ATOM    525   CG TYR A  72       6.997  18.847 -17.838  1.00  1.00            
ATOM    526  CD1 TYR A  72       6.844  17.884 -16.868  1.00  1.00            
ATOM    527  CD2 TYR A  72       7.292  18.452 -19.124  1.00  1.00            
ATOM    528  CE1 TYR A  72       6.986  16.551 -17.184  1.00  1.00            
ATOM    529  CE2 TYR A  72       7.434  17.123 -19.445  1.00  1.00            
ATOM    530   CZ TYR A  72       7.280  16.169 -18.472  1.00  1.00            
ATOM    531   OH TYR A  72       7.425  14.804 -18.796  1.00  1.00            
ATOM    532    C TYR A  72       9.215  20.441 -18.102  1.00  1.00            
ATOM    533    O TYR A  72       9.127  20.742 -19.292  1.00  1.00            
ATOM    534    N LYS A  73      10.234  19.693 -17.640  4.00  1.00            
ATOM    535   CA LYS A  73      11.187  19.195 -18.589  4.00  1.00            
ATOM    536   CB LYS A  73      12.655  19.494 -18.244  4.00  1.00            
ATOM    537   CG LYS A  73      13.033  20.958 -18.481  4.00  1.00            
ATOM    538   CD LYS A  73      14.401  21.341 -17.917  4.00  1.00            
ATOM    539   CE LYS A  73      14.779  22.801 -18.170  4.00  1.00            
ATOM    540   NZ LYS A  73      16.050  23.116 -17.479  4.00  1.00            
ATOM    541    C LYS A  73      11.013  17.715 -18.646  4.00  1.00            
ATOM    542    O LYS A  73      10.726  17.078 -17.634  4.00  1.00            
ATOM    543    N HIS A  74      11.167  17.125 -19.849  4.00  1.00            
ATOM    544   CA HIS A  74      10.944  15.715 -19.943  4.00  1.00            
ATOM    545  ND1 HIS A  74      12.087  14.088 -22.815  4.00  1.00            
ATOM    546   CG HIS A  74      11.428  15.225 -22.403  4.00  1.00            
ATOM    547   CB HIS A  74      10.404  15.245 -21.308  4.00  1.00            
ATOM    548  NE2 HIS A  74      12.858  15.756 -24.065  4.00  1.00            
ATOM    549  CD2 HIS A  74      11.911  16.235 -23.177  4.00  1.00            
ATOM    550  CE1 HIS A  74      12.929  14.463 -23.810  4.00  1.00            
ATOM    551    C HIS A  74      12.202  14.992 -19.665  4.00  1.00            
ATOM    552    O HIS A  74      13.267  15.290 -20.202  4.00  1.00            
ATOM    553    N ASN A  75      12.073  14.014 -18.762  4.00  1.00            
ATOM    554   CA ASN A  75      13.130  13.136 -18.405  4.00  1.00            
ATOM    555   CB ASN A  75      13.666  13.436 -16.997  4.00  1.00            
ATOM    556   CG ASN A  75      15.075  12.890 -16.860  4.00  1.00            
ATOM    557  OD1 ASN A  75      15.755  13.161 -15.872  4.00  1.00            
ATOM    558  ND2 ASN A  75      15.540  12.119 -17.880  4.00  1.00            
ATOM    559    C ASN A  75      12.415  11.830 -18.358  4.00  1.00            
ATOM    560    O ASN A  75      11.251  11.783 -17.962  4.00  1.00            
ATOM    561    N GLY A  76      13.041  10.729 -18.791  4.00  1.00            
ATOM    562   CA GLY A  76      12.254   9.540 -18.701  4.00  1.00            
ATOM    563    C GLY A  76      13.163   8.425 -18.354  4.00  1.00            
ATOM    564    O GLY A  76      13.772   7.793 -19.216  4.00  1.00            
ATOM    565    N THR A  77      13.266   8.165 -17.046  4.00  1.00            
ATOM    566   CA THR A  77      14.035   7.075 -16.564  4.00  1.00            
ATOM    567   CB THR A  77      15.267   7.484 -15.808  4.00  1.00            
ATOM    568  OG1 THR A  77      14.912   8.245 -14.662  4.00  1.00            
ATOM    569  CG2 THR A  77      16.167   8.310 -16.742  4.00  1.00            
ATOM    570    C THR A  77      13.131   6.382 -15.619  4.00  1.00            
ATOM    571    O THR A  77      12.550   7.010 -14.735  4.00  1.00            
ATOM    572    N GLU A  78      12.965   5.065 -15.789  4.00  1.00            
ATOM    573   CA GLU A  78      12.084   4.402 -14.889  4.00  1.00            
ATOM    574   CB GLU A  78      11.736   2.957 -15.295  4.00  1.00            
ATOM    575   CG GLU A  78      10.680   2.842 -16.398  4.00  1.00            
ATOM    576   CD GLU A  78      11.285   3.254 -17.732  4.00  1.00            
ATOM    577  OE1 GLU A  78      12.324   2.662 -18.130  4.00  1.00            
ATOM    578  OE2 GLU A  78      10.702   4.165 -18.377  4.00  1.00            
ATOM    579    C GLU A  78      12.764   4.332 -13.578  4.00  1.00            
ATOM    580    O GLU A  78      13.989   4.262 -13.482  4.00  1.00            
ATOM    581    N LEU A  79      11.945   4.389 -12.525  4.00  1.00            
ATOM    582   CA LEU A  79      12.405   4.319 -11.181  4.00  1.00            
ATOM    583   CB LEU A  79      12.035   5.609 -10.436  4.00  1.00            
ATOM    584   CG LEU A  79      12.656   5.779  -9.049  4.00  1.00            
ATOM    585  CD1 LEU A  79      14.176   5.969  -9.171  4.00  1.00            
ATOM    586  CD2 LEU A  79      11.965   6.917  -8.282  4.00  1.00            
ATOM    587    C LEU A  79      11.591   3.219 -10.621  4.00  1.00            
ATOM    588    O LEU A  79      10.443   3.030 -11.022  4.00  1.00            
ATOM    589    N THR A  80      12.156   2.428  -9.706  4.00  1.00            
ATOM    590   CA THR A  80      11.310   1.383  -9.245  4.00  1.00            
ATOM    591   CB THR A  80      11.662   0.053  -9.841  4.00  1.00            
ATOM    592  OG1 THR A  80      11.579   0.115 -11.258  4.00  1.00            
ATOM    593  CG2 THR A  80      10.693  -1.008  -9.296  4.00  1.00            
ATOM    594    C THR A  80      11.484   1.250  -7.775  4.00  1.00            
ATOM    595    O THR A  80      12.562   1.494  -7.236  4.00  1.00            
ATOM    596    N LEU A  81      10.395   0.872  -7.083  4.00  1.00            
ATOM    597   CA LEU A  81      10.493   0.642  -5.678  4.00  1.00            
ATOM    598   CB LEU A  81       9.778   1.699  -4.821  4.00  1.00            
ATOM    599   CG LEU A  81      10.425   3.091  -4.915  4.00  1.00            
ATOM    600  CD1 LEU A  81       9.705   4.108  -4.016  4.00  1.00            
ATOM    601  CD2 LEU A  81      11.935   3.016  -4.640  4.00  1.00            
ATOM    602    C LEU A  81       9.842  -0.652  -5.414  4.00  1.00            
ATOM    603    O LEU A  81       8.806  -0.978  -5.991  4.00  1.00            
ATOM    604    N ARG A  82      10.468  -1.449  -4.544  4.00  1.00            
ATOM    605   CA ARG A  82       9.802  -2.650  -4.201  4.00  1.00            
ATOM    606   CB ARG A  82      10.741  -3.861  -4.099  4.00  1.00            
ATOM    607   CG ARG A  82      10.008  -5.197  -3.980  4.00  1.00            
ATOM    608   CD ARG A  82      10.951  -6.399  -4.025  4.00  1.00            
ATOM    609   NE ARG A  82      10.132  -7.621  -3.801  4.00  1.00            
ATOM    610   CZ ARG A  82       9.879  -8.027  -2.523  4.00  1.00            
ATOM    611  NH1 ARG A  82      10.340  -7.285  -1.475  4.00  1.00            
ATOM    612  NH2 ARG A  82       9.168  -9.170  -2.294  4.00  1.00            
ATOM    613    C ARG A  82       9.227  -2.361  -2.859  4.00  1.00            
ATOM    614    O ARG A  82       9.948  -2.097  -1.898  4.00  1.00            
ATOM    615    N TYR A  83       7.890  -2.386  -2.780  4.00  1.00            
ATOM    616   CA TYR A  83       7.186  -2.098  -1.569  4.00  1.00            
ATOM    617   CB TYR A  83       6.104  -1.019  -1.764  4.00  1.00            
ATOM    618   CG TYR A  83       5.231  -0.958  -0.559  4.00  1.00            
ATOM    619  CD1 TYR A  83       5.738  -0.601   0.670  4.00  1.00            
ATOM    620  CD2 TYR A  83       3.885  -1.221  -0.675  4.00  1.00            
ATOM    621  CE1 TYR A  83       4.918  -0.539   1.772  4.00  1.00            
ATOM    622  CE2 TYR A  83       3.059  -1.159   0.422  4.00  1.00            
ATOM    623   CZ TYR A  83       3.577  -0.819   1.647  4.00  1.00            
ATOM    624   OH TYR A  83       2.730  -0.755   2.774  4.00  1.00            
ATOM    625    C TYR A  83       6.548  -3.392  -1.217  4.00  1.00            
ATOM    626    O TYR A  83       6.309  -4.236  -2.080  4.00  1.00            
ATOM    627    N SER A  84       6.274  -3.594   0.077  3.00  1.00            
ATOM    628   CA SER A  84       5.844  -4.886   0.496  3.00  1.00            
ATOM    629   CB SER A  84       5.544  -4.969   2.002  3.00  1.00            
ATOM    630   OG SER A  84       5.124  -6.284   2.340  3.00  1.00            
ATOM    631    C SER A  84       4.606  -5.327  -0.222  3.00  1.00            
ATOM    632    O SER A  84       4.553  -6.442  -0.741  3.00  1.00            
ATOM    633    N THR A  85       3.580  -4.466  -0.296  3.00  1.00            
ATOM    634   CA THR A  85       2.333  -4.891  -0.867  3.00  1.00            
ATOM    635   CB THR A  85       1.277  -3.831  -0.771  3.00  1.00            
ATOM    636  OG1 THR A  85       1.662  -2.683  -1.512  3.00  1.00            
ATOM    637  CG2 THR A  85       1.089  -3.465   0.711  3.00  1.00            
ATOM    638    C THR A  85       2.506  -5.255  -2.308  3.00  1.00            
ATOM    639    O THR A  85       2.002  -6.285  -2.754  3.00  1.00            
ATOM    640    N GLY A  86       3.233  -4.429  -3.082  4.00  1.00            
ATOM    641   CA GLY A  86       3.403  -4.714  -4.479  4.00  1.00            
ATOM    642    C GLY A  86       4.496  -3.809  -4.960  4.00  1.00            
ATOM    643    O GLY A  86       5.234  -3.242  -4.156  4.00  1.00            
ATOM    644    N THR A  87       4.626  -3.633  -6.292  4.00  1.00            
ATOM    645   CA THR A  87       5.720  -2.838  -6.777  4.00  1.00            
ATOM    646   CB THR A  87       6.461  -3.465  -7.924  4.00  1.00            
ATOM    647  OG1 THR A  87       7.642  -2.728  -8.206  4.00  1.00            
ATOM    648  CG2 THR A  87       5.546  -3.496  -9.159  4.00  1.00            
ATOM    649    C THR A  87       5.238  -1.502  -7.216  4.00  1.00            
ATOM    650    O THR A  87       4.204  -1.371  -7.870  4.00  1.00            
ATOM    651    N VAL A  88       6.004  -0.465  -6.826  4.00  1.00            
ATOM    652   CA VAL A  88       5.724   0.886  -7.203  4.00  1.00            
ATOM    653   CB VAL A  88       5.996   1.867  -6.103  4.00  1.00            
ATOM    654  CG1 VAL A  88       5.701   3.284  -6.621  4.00  1.00            
ATOM    655  CG2 VAL A  88       5.171   1.458  -4.869  4.00  1.00            
ATOM    656    C VAL A  88       6.686   1.179  -8.323  4.00  1.00            
ATOM    657    O VAL A  88       7.858   0.811  -8.250  4.00  1.00            
ATOM    658    N SER A  89       6.215   1.826  -9.412  4.00  1.00            
ATOM    659   CA SER A  89       7.094   2.110 -10.518  4.00  1.00            
ATOM    660   CB SER A  89       6.848   1.222 -11.751  4.00  1.00            
ATOM    661   OG SER A  89       7.166  -0.128 -11.446  4.00  1.00            
ATOM    662    C SER A  89       6.877   3.528 -10.917  4.00  1.00            
ATOM    663    O SER A  89       5.870   4.129 -10.548  4.00  1.00            
ATOM    664    N GLY A  90       7.823   4.127 -11.673  4.00  1.00            
ATOM    665   CA GLY A  90       7.552   5.496 -11.978  4.00  1.00            
ATOM    666    C GLY A  90       8.479   6.063 -13.018  4.00  1.00            
ATOM    667    O GLY A  90       9.406   5.402 -13.482  4.00  1.00            
ATOM    668    N PHE A  91       8.216   7.342 -13.397  4.00  1.00            
ATOM    669   CA PHE A  91       8.974   8.092 -14.369  4.00  1.00            
ATOM    670   CB PHE A  91       8.133   8.714 -15.502  4.00  1.00            
ATOM    671   CG PHE A  91       7.509   7.630 -16.315  4.00  1.00            
ATOM    672  CD1 PHE A  91       6.279   7.122 -15.968  4.00  1.00            
ATOM    673  CD2 PHE A  91       8.146   7.125 -17.427  4.00  1.00            
ATOM    674  CE1 PHE A  91       5.695   6.125 -16.716  4.00  1.00            
ATOM    675  CE2 PHE A  91       7.566   6.128 -18.177  4.00  1.00            
ATOM    676   CZ PHE A  91       6.338   5.626 -17.822  4.00  1.00            
ATOM    677    C PHE A  91       9.592   9.245 -13.650  4.00  1.00            
ATOM    678    O PHE A  91       9.120   9.640 -12.585  4.00  1.00            
ATOM    679    N LEU A  92      10.691   9.815 -14.191  4.00  1.00            
ATOM    680   CA LEU A  92      11.236  10.935 -13.483  4.00  1.00            
ATOM    681   CB LEU A  92      12.747  10.853 -13.164  4.00  1.00            
ATOM    682   CG LEU A  92      13.707  11.278 -14.288  4.00  1.00            
ATOM    683  CD1 LEU A  92      15.170  11.084 -13.859  4.00  1.00            
ATOM    684  CD2 LEU A  92      13.389  10.584 -15.615  4.00  1.00            
ATOM    685    C LEU A  92      10.964  12.188 -14.268  4.00  1.00            
ATOM    686    O LEU A  92      11.210  12.241 -15.470  4.00  1.00            
ATOM    687    N SER A  93      10.433  13.242 -13.604  4.00  1.00            
ATOM    688   CA SER A  93      10.099  14.455 -14.306  4.00  1.00            
ATOM    689   CB SER A  93       8.586  14.719 -14.401  4.00  1.00            
ATOM    690   OG SER A  93       8.044  14.955 -13.110  4.00  1.00            
ATOM    691    C SER A  93      10.707  15.628 -13.583  4.00  1.00            
ATOM    692    O SER A  93      11.033  15.539 -12.403  4.00  1.00            
ATOM    693    N GLN A  94      10.888  16.769 -14.291  4.00  1.00            
ATOM    694   CA GLN A  94      11.474  17.959 -13.718  4.00  1.00            
ATOM    695   CB GLN A  94      12.629  18.487 -14.576  4.00  1.00            
ATOM    696   CG GLN A  94      13.737  17.447 -14.750  4.00  1.00            
ATOM    697   CD GLN A  94      14.636  17.888 -15.891  4.00  1.00            
ATOM    698  OE1 GLN A  94      14.656  19.057 -16.271  4.00  1.00            
ATOM    699  NE2 GLN A  94      15.399  16.919 -16.465  4.00  1.00            
ATOM    700    C GLN A  94      10.401  19.008 -13.717  4.00  1.00            
ATOM    701    O GLN A  94       9.779  19.271 -14.746  4.00  1.00            
ATOM    702    N ASP A  95      10.140  19.629 -12.548  4.00  1.00            
ATOM    703   CA ASP A  95       9.122  20.640 -12.478  4.00  1.00            
ATOM    704   CB ASP A  95       7.812  20.186 -11.810  4.00  1.00            
ATOM    705   CG ASP A  95       6.986  19.383 -12.799  4.00  1.00            
ATOM    706  OD1 ASP A  95       6.872  19.832 -13.971  4.00  1.00            
ATOM    707  OD2 ASP A  95       6.439  18.324 -12.392  4.00  1.00            
ATOM    708    C ASP A  95       9.606  21.773 -11.621  4.00  1.00            
ATOM    709    O ASP A  95      10.712  21.741 -11.085  4.00  1.00            
ATOM    710    N ILE A  96       8.765  22.828 -11.502  4.00  1.00            
ATOM    711   CA ILE A  96       9.020  23.932 -10.614  4.00  1.00            
ATOM    712   CB ILE A  96       8.645  25.282 -11.170  4.00  1.00            
ATOM    713  CG1 ILE A  96       9.412  25.616 -12.461  4.00  1.00            
ATOM    714  CG2 ILE A  96       8.856  26.314 -10.050  4.00  1.00            
ATOM    715  CD1 ILE A  96       8.856  26.848 -13.181  4.00  1.00            
ATOM    716    C ILE A  96       8.058  23.698  -9.479  4.00  1.00            
ATOM    717    O ILE A  96       6.848  23.700  -9.701  4.00  1.00            
ATOM    718    N ILE A  97       8.540  23.475  -8.231  4.00  1.00            
ATOM    719   CA ILE A  97       7.583  23.186  -7.191  4.00  1.00            
ATOM    720   CB ILE A  97       7.571  21.760  -6.734  4.00  1.00            
ATOM    721  CG1 ILE A  97       8.915  21.354  -6.116  4.00  1.00            
ATOM    722  CG2 ILE A  97       7.145  20.908  -7.942  4.00  1.00            
ATOM    723  CD1 ILE A  97       8.857  20.010  -5.390  4.00  1.00            
ATOM    724    C ILE A  97       7.753  24.095  -5.999  4.00  1.00            
ATOM    725    O ILE A  97       8.870  24.497  -5.674  4.00  1.00            
ATOM    726    N THR A  98       6.625  24.467  -5.330  4.00  1.00            
ATOM    727   CA THR A  98       6.692  25.350  -4.188  4.00  1.00            
ATOM    728   CB THR A  98       6.107  26.711  -4.435  4.00  1.00            
ATOM    729  OG1 THR A  98       6.422  27.574  -3.351  4.00  1.00            
ATOM    730  CG2 THR A  98       4.583  26.595  -4.604  4.00  1.00            
ATOM    731    C THR A  98       6.024  24.762  -2.971  4.00  1.00            
ATOM    732    O THR A  98       4.853  24.388  -3.003  4.00  1.00            
ATOM    733    N VAL A  99       6.796  24.635  -1.862  4.00  1.00            
ATOM    734   CA VAL A  99       6.327  24.122  -0.594  4.00  1.00            
ATOM    735   CB VAL A  99       7.442  23.928   0.390  4.00  1.00            
ATOM    736  CG1 VAL A  99       6.833  23.484   1.730  4.00  1.00            
ATOM    737  CG2 VAL A  99       8.476  22.951  -0.195  4.00  1.00            
ATOM    738    C VAL A  99       5.389  25.068   0.080  4.00  1.00            
ATOM    739    O VAL A  99       4.236  24.750   0.365  4.00  1.00            
ATOM    740    N GLY A 100       5.894  26.289   0.309  3.00  1.00            
ATOM    741   CA GLY A 100       5.249  27.339   1.035  3.00  1.00            
ATOM    742    C GLY A 100       5.849  28.552   0.403  3.00  1.00            
ATOM    743    O GLY A 100       5.618  28.836  -0.772  3.00  1.00            
ATOM    744    N GLY A 101       6.646  29.299   1.179  3.00  1.00            
ATOM    745   CA GLY A 101       7.301  30.472   0.686  3.00  1.00            
ATOM    746    C GLY A 101       8.314  30.125  -0.367  3.00  1.00            
ATOM    747    O GLY A 101       8.497  30.878  -1.322  3.00  1.00            
ATOM    748    N ILE A 102       9.001  28.971  -0.237  4.00  1.00            
ATOM    749   CA ILE A 102      10.121  28.731  -1.108  4.00  1.00            
ATOM    750   CB ILE A 102      11.353  28.241  -0.393  4.00  1.00            
ATOM    751  CG1 ILE A 102      11.098  26.900   0.318  4.00  1.00            
ATOM    752  CG2 ILE A 102      11.824  29.363   0.546  4.00  1.00            
ATOM    753  CD1 ILE A 102      10.082  26.985   1.456  4.00  1.00            
ATOM    754    C ILE A 102       9.839  27.773  -2.215  4.00  1.00            
ATOM    755    O ILE A 102       9.054  26.837  -2.081  4.00  1.00            
ATOM    756    N THR A 103      10.500  28.037  -3.367  4.00  1.00            
ATOM    757   CA THR A 103      10.358  27.233  -4.542  4.00  1.00            
ATOM    758   CB THR A 103       9.822  27.976  -5.731  4.00  1.00            
ATOM    759  OG1 THR A 103       9.489  27.067  -6.769  4.00  1.00            
ATOM    760  CG2 THR A 103      10.896  28.964  -6.215  4.00  1.00            
ATOM    761    C THR A 103      11.678  26.678  -4.935  4.00  1.00            
ATOM    762    O THR A 103      12.729  27.222  -4.597  4.00  1.00            
ATOM    763    N VAL A 104      11.643  25.533  -5.638  4.00  1.00            
ATOM    764   CA VAL A 104      12.865  24.962  -6.093  4.00  1.00            
ATOM    765   CB VAL A 104      13.517  24.059  -5.090  4.00  1.00            
ATOM    766  CG1 VAL A 104      12.594  22.853  -4.852  4.00  1.00            
ATOM    767  CG2 VAL A 104      14.918  23.685  -5.603  4.00  1.00            
ATOM    768    C VAL A 104      12.571  24.149  -7.319  4.00  1.00            
ATOM    769    O VAL A 104      11.442  23.710  -7.523  4.00  1.00            
ATOM    770    N THR A 105      13.587  23.951  -8.188  4.00  1.00            
ATOM    771   CA THR A 105      13.395  23.115  -9.343  4.00  1.00            
ATOM    772   CB THR A 105      14.502  23.219 -10.356  4.00  1.00            
ATOM    773  OG1 THR A 105      15.725  22.773  -9.789  4.00  1.00            
ATOM    774  CG2 THR A 105      14.633  24.681 -10.816  4.00  1.00            
ATOM    775    C THR A 105      13.457  21.737  -8.794  4.00  1.00            
ATOM    776    O THR A 105      14.209  21.482  -7.855  4.00  1.00            
ATOM    777    N GLN A 106      12.669  20.794  -9.338  4.00  1.00            
ATOM    778   CA GLN A 106      12.756  19.530  -8.680  4.00  1.00            
ATOM    779   CB GLN A 106      11.596  19.263  -7.706  4.00  1.00            
ATOM    780   CG GLN A 106      11.595  20.179  -6.480  4.00  1.00            
ATOM    781   CD GLN A 106      12.700  19.724  -5.536  4.00  1.00            
ATOM    782  OE1 GLN A 106      12.766  20.154  -4.386  4.00  1.00            
ATOM    783  NE2 GLN A 106      13.593  18.824  -6.030  4.00  1.00            
ATOM    784    C GLN A 106      12.773  18.412  -9.637  4.00  1.00            
ATOM    785    O GLN A 106      12.175  18.459 -10.709  4.00  1.00            
ATOM    786    N MET A 107      13.529  17.374  -9.254  4.00  1.00            
ATOM    787   CA MET A 107      13.440  16.159  -9.978  4.00  1.00            
ATOM    788   CB MET A 107      14.611  15.181  -9.777  4.00  1.00            
ATOM    789   CG MET A 107      15.893  15.565 -10.515  4.00  1.00            
ATOM    790   SD MET A 107      17.260  14.392 -10.277  4.00  1.00            
ATOM    791   CE MET A 107      18.263  15.018 -11.655  4.00  1.00            
ATOM    792    C MET A 107      12.229  15.524  -9.388  4.00  1.00            
ATOM    793    O MET A 107      11.787  15.924  -8.311  4.00  1.00            
ATOM    794    N PHE A 108      11.637  14.531 -10.068  4.00  1.00            
ATOM    795   CA PHE A 108      10.419  14.005  -9.536  4.00  1.00            
ATOM    796   CB PHE A 108       9.164  14.550 -10.241  4.00  1.00            
ATOM    797   CG PHE A 108       8.950  15.979  -9.884  4.00  1.00            
ATOM    798  CD1 PHE A 108       9.725  16.976 -10.432  4.00  1.00            
ATOM    799  CD2 PHE A 108       7.942  16.322  -9.012  4.00  1.00            
ATOM    800  CE1 PHE A 108       9.507  18.292 -10.096  4.00  1.00            
ATOM    801  CE2 PHE A 108       7.721  17.634  -8.674  4.00  1.00            
ATOM    802   CZ PHE A 108       8.505  18.623  -9.217  4.00  1.00            
ATOM    803    C PHE A 108      10.367  12.555  -9.778  4.00  1.00            
ATOM    804    O PHE A 108      11.253  11.961 -10.390  4.00  1.00            
ATOM    805    N GLY A 109       9.291  11.956  -9.249  4.00  1.00            
ATOM    806   CA GLY A 109       9.040  10.583  -9.496  4.00  1.00            
ATOM    807    C GLY A 109       7.551  10.468  -9.690  4.00  1.00            
ATOM    808    O GLY A 109       6.800  10.311  -8.729  4.00  1.00            
ATOM    809    N GLU A 110       7.094  10.544 -10.959  4.00  1.00            
ATOM    810   CA GLU A 110       5.702  10.435 -11.325  4.00  1.00            
ATOM    811   CB GLU A 110       5.482  10.975 -12.743  4.00  1.00            
ATOM    812   CG GLU A 110       5.757  12.481 -12.805  4.00  1.00            
ATOM    813   CD GLU A 110       6.222  12.851 -14.206  4.00  1.00            
ATOM    814  OE1 GLU A 110       7.257  12.284 -14.646  4.00  1.00            
ATOM    815  OE2 GLU A 110       5.561  13.709 -14.850  4.00  1.00            
ATOM    816    C GLU A 110       5.412   8.943 -11.273  4.00  1.00            
ATOM    817    O GLU A 110       6.312   8.150 -11.546  4.00  1.00            
ATOM    818    N VAL A 111       4.178   8.493 -10.912  4.00  1.00            
ATOM    819   CA VAL A 111       3.994   7.061 -10.739  4.00  1.00            
ATOM    820   CB VAL A 111       3.650   6.700  -9.329  4.00  1.00            
ATOM    821  CG1 VAL A 111       3.381   5.187  -9.255  4.00  1.00            
ATOM    822  CG2 VAL A 111       4.785   7.197  -8.424  4.00  1.00            
ATOM    823    C VAL A 111       2.901   6.490 -11.582  4.00  1.00            
ATOM    824    O VAL A 111       1.727   6.788 -11.384  4.00  1.00            
ATOM    825    N THR A 112       3.261   5.627 -12.552  4.00  1.00            
ATOM    826   CA THR A 112       2.260   4.994 -13.362  4.00  1.00            
ATOM    827   CB THR A 112       2.824   4.440 -14.644  4.00  1.00            
ATOM    828  OG1 THR A 112       1.773   4.073 -15.527  4.00  1.00            
ATOM    829  CG2 THR A 112       3.711   3.222 -14.335  4.00  1.00            
ATOM    830    C THR A 112       1.533   3.886 -12.628  4.00  1.00            
ATOM    831    O THR A 112       0.304   3.848 -12.652  4.00  1.00            
ATOM    832    N GLU A 113       2.251   2.962 -11.932  4.00  1.00            
ATOM    833   CA GLU A 113       1.569   1.833 -11.330  4.00  1.00            
ATOM    834   CB GLU A 113       1.810   0.490 -12.036  4.00  1.00            
ATOM    835   CG GLU A 113       0.876  -0.607 -11.515  4.00  1.00            
ATOM    836   CD GLU A 113       1.256  -1.923 -12.174  4.00  1.00            
ATOM    837  OE1 GLU A 113       2.318  -1.960 -12.849  4.00  1.00            
ATOM    838  OE2 GLU A 113       0.490  -2.910 -12.007  4.00  1.00            
ATOM    839    C GLU A 113       2.012   1.651  -9.912  4.00  1.00            
ATOM    840    O GLU A 113       3.159   1.927  -9.561  4.00  1.00            
ATOM    841    N MET A 114       1.075   1.194  -9.055  1.00  1.00            
ATOM    842   CA MET A 114       1.348   0.908  -7.674  1.00  1.00            
ATOM    843   CB MET A 114       1.240   2.121  -6.740  1.00  1.00            
ATOM    844   CG MET A 114       1.510   1.755  -5.280  1.00  1.00            
ATOM    845   SD MET A 114       1.393   3.134  -4.103  1.00  1.00            
ATOM    846   CE MET A 114       1.764   2.109  -2.649  1.00  1.00            
ATOM    847    C MET A 114       0.297  -0.056  -7.210  1.00  1.00            
ATOM    848    O MET A 114      -0.769  -0.165  -7.818  1.00  1.00            
ATOM    849    N PRO A 115       0.578  -0.785  -6.164  1.00  1.00            
ATOM    850   CA PRO A 115      -0.374  -1.733  -5.645  1.00  1.00            
ATOM    851   CD PRO A 115       1.945  -1.186  -5.888  1.00  1.00            
ATOM    852   CB PRO A 115       0.435  -2.799  -4.906  1.00  1.00            
ATOM    853   CG PRO A 115       1.814  -2.151  -4.702  1.00  1.00            
ATOM    854    C PRO A 115      -1.446  -1.152  -4.813  1.00  1.00            
ATOM    855    O PRO A 115      -1.144  -0.339  -3.946  1.00  1.00            
ATOM    856    N ALA A 116      -2.692  -1.620  -4.999  2.00  1.00            
ATOM    857   CA ALA A 116      -3.718  -1.078  -4.174  2.00  1.00            
ATOM    858   CB ALA A 116      -5.133  -1.576  -4.518  2.00  1.00            
ATOM    859    C ALA A 116      -3.377  -1.583  -2.820  2.00  1.00            
ATOM    860    O ALA A 116      -2.856  -2.688  -2.682  2.00  1.00            
ATOM    861    N LEU A 117      -3.653  -0.779  -1.782  2.00  1.00            
ATOM    862   CA LEU A 117      -3.283  -1.175  -0.460  2.00  1.00            
ATOM    863   CB LEU A 117      -3.759  -2.602  -0.095  2.00  1.00            
ATOM    864   CG LEU A 117      -3.410  -3.129   1.318  2.00  1.00            
ATOM    865  CD1 LEU A 117      -4.113  -4.472   1.569  2.00  1.00            
ATOM    866  CD2 LEU A 117      -1.897  -3.261   1.564  2.00  1.00            
ATOM    867    C LEU A 117      -1.798  -1.072  -0.382  2.00  1.00            
ATOM    868    O LEU A 117      -1.081  -1.733  -1.132  2.00  1.00            
ATOM    869    N PRO A 118      -1.302  -0.238   0.496  2.00  1.00            
ATOM    870   CA PRO A 118      -2.137   0.650   1.272  2.00  1.00            
ATOM    871   CD PRO A 118      -0.122  -0.650   1.242  2.00  1.00            
ATOM    872   CB PRO A 118      -1.306   1.056   2.486  2.00  1.00            
ATOM    873   CG PRO A 118      -0.318  -0.107   2.665  2.00  1.00            
ATOM    874    C PRO A 118      -2.639   1.816   0.487  2.00  1.00            
ATOM    875    O PRO A 118      -3.584   2.461   0.938  2.00  1.00            
ATOM    876    N PHE A 119      -2.035   2.123  -0.677  2.00  1.00            
ATOM    877   CA PHE A 119      -2.445   3.317  -1.357  2.00  1.00            
ATOM    878   CB PHE A 119      -1.584   3.641  -2.590  2.00  1.00            
ATOM    879   CG PHE A 119      -1.541   5.123  -2.724  2.00  1.00            
ATOM    880  CD1 PHE A 119      -2.680   5.866  -2.919  2.00  1.00            
ATOM    881  CD2 PHE A 119      -0.325   5.766  -2.673  2.00  1.00            
ATOM    882  CE1 PHE A 119      -2.599   7.233  -3.039  2.00  1.00            
ATOM    883  CE2 PHE A 119      -0.241   7.132  -2.795  2.00  1.00            
ATOM    884   CZ PHE A 119      -1.384   7.870  -2.976  2.00  1.00            
ATOM    885    C PHE A 119      -3.829   3.052  -1.853  2.00  1.00            
ATOM    886    O PHE A 119      -4.115   1.992  -2.406  2.00  1.00            
ATOM    887    N MET A 120      -4.713   4.040  -1.640  3.00  1.00            
ATOM    888   CA MET A 120      -6.112   4.002  -1.944  3.00  1.00            
ATOM    889   CB MET A 120      -6.737   2.595  -1.905  3.00  1.00            
ATOM    890   CG MET A 120      -8.246   2.597  -2.157  3.00  1.00            
ATOM    891   SD MET A 120      -8.968   0.951  -2.429  3.00  1.00            
ATOM    892   CE MET A 120      -8.574   0.290  -0.782  3.00  1.00            
ATOM    893    C MET A 120      -6.649   4.744  -0.779  3.00  1.00            
ATOM    894    O MET A 120      -7.346   5.752  -0.896  3.00  1.00            
ATOM    895    N LEU A 121      -6.283   4.210   0.398  3.00  1.00            
ATOM    896   CA LEU A 121      -6.625   4.705   1.690  3.00  1.00            
ATOM    897   CB LEU A 121      -6.208   3.737   2.807  3.00  1.00            
ATOM    898   CG LEU A 121      -6.917   2.371   2.713  3.00  1.00            
ATOM    899  CD1 LEU A 121      -6.501   1.449   3.869  3.00  1.00            
ATOM    900  CD2 LEU A 121      -8.442   2.530   2.593  3.00  1.00            
ATOM    901    C LEU A 121      -5.972   6.035   1.941  3.00  1.00            
ATOM    902    O LEU A 121      -6.573   6.907   2.566  3.00  1.00            
ATOM    903    N ALA A 122      -4.728   6.232   1.458  1.00  1.00            
ATOM    904   CA ALA A 122      -4.014   7.445   1.758  1.00  1.00            
ATOM    905   CB ALA A 122      -2.644   7.541   1.066  1.00  1.00            
ATOM    906    C ALA A 122      -4.817   8.612   1.326  1.00  1.00            
ATOM    907    O ALA A 122      -5.338   8.664   0.215  1.00  1.00            
ATOM    908    N GLU A 123      -4.966   9.572   2.252  1.00  1.00            
ATOM    909   CA GLU A 123      -5.624  10.796   1.948  1.00  1.00            
ATOM    910   CB GLU A 123      -5.884  11.671   3.186  1.00  1.00            
ATOM    911   CG GLU A 123      -7.034  11.153   4.052  1.00  1.00            
ATOM    912   CD GLU A 123      -8.335  11.474   3.326  1.00  1.00            
ATOM    913  OE1 GLU A 123      -8.280  12.259   2.341  1.00  1.00            
ATOM    914  OE2 GLU A 123      -9.398  10.940   3.742  1.00  1.00            
ATOM    915    C GLU A 123      -4.706  11.545   1.016  1.00  1.00            
ATOM    916    O GLU A 123      -5.163  12.228   0.100  1.00  1.00            
ATOM    917    N PHE A 124      -3.373  11.406   1.220  1.00  1.00            
ATOM    918   CA PHE A 124      -2.387  12.189   0.515  1.00  1.00            
ATOM    919   CB PHE A 124      -1.135  12.485   1.351  1.00  1.00            
ATOM    920   CG PHE A 124      -0.616  11.181   1.820  1.00  1.00            
ATOM    921  CD1 PHE A 124      -1.090  10.650   2.996  1.00  1.00            
ATOM    922  CD2 PHE A 124       0.327  10.493   1.094  1.00  1.00            
ATOM    923  CE1 PHE A 124      -0.625   9.442   3.453  1.00  1.00            
ATOM    924  CE2 PHE A 124       0.797   9.284   1.546  1.00  1.00            
ATOM    925   CZ PHE A 124       0.320   8.765   2.724  1.00  1.00            
ATOM    926    C PHE A 124      -1.991  11.678  -0.837  1.00  1.00            
ATOM    927    O PHE A 124      -1.838  10.479  -1.063  1.00  1.00            
ATOM    928    N ASP A 125      -1.857  12.646  -1.776  1.00  1.00            
ATOM    929   CA ASP A 125      -1.485  12.486  -3.158  1.00  1.00            
ATOM    930   CB ASP A 125      -1.692  13.773  -3.982  1.00  1.00            
ATOM    931   CG ASP A 125      -3.180  14.010  -4.197  1.00  1.00            
ATOM    932  OD1 ASP A 125      -3.919  13.014  -4.420  1.00  1.00            
ATOM    933  OD2 ASP A 125      -3.596  15.198  -4.142  1.00  1.00            
ATOM    934    C ASP A 125      -0.048  12.111  -3.351  1.00  1.00            
ATOM    935    O ASP A 125       0.248  11.194  -4.117  1.00  1.00            
ATOM    936    N GLY A 126       0.898  12.782  -2.660  4.00  1.00            
ATOM    937   CA GLY A 126       2.264  12.510  -3.017  4.00  1.00            
ATOM    938    C GLY A 126       3.151  12.554  -1.819  4.00  1.00            
ATOM    939    O GLY A 126       2.737  12.954  -0.734  4.00  1.00            
ATOM    940    N VAL A 127       4.425  12.137  -2.009  4.00  1.00            
ATOM    941   CA VAL A 127       5.336  12.090  -0.905  4.00  1.00            
ATOM    942   CB VAL A 127       5.779  10.698  -0.564  4.00  1.00            
ATOM    943  CG1 VAL A 127       6.556  10.122  -1.759  4.00  1.00            
ATOM    944  CG2 VAL A 127       6.600  10.757   0.734  4.00  1.00            
ATOM    945    C VAL A 127       6.590  12.889  -1.195  4.00  1.00            
ATOM    946    O VAL A 127       7.170  12.782  -2.274  4.00  1.00            
ATOM    947    N VAL A 128       7.015  13.738  -0.221  4.00  1.00            
ATOM    948   CA VAL A 128       8.165  14.619  -0.299  4.00  1.00            
ATOM    949   CB VAL A 128       8.186  15.629   0.810  4.00  1.00            
ATOM    950  CG1 VAL A 128       9.502  16.421   0.716  4.00  1.00            
ATOM    951  CG2 VAL A 128       6.924  16.502   0.716  4.00  1.00            
ATOM    952    C VAL A 128       9.513  13.950  -0.250  4.00  1.00            
ATOM    953    O VAL A 128      10.322  14.129  -1.160  4.00  1.00            
ATOM    954    N GLY A 129       9.795  13.138   0.792  4.00  1.00            
ATOM    955   CA GLY A 129      11.103  12.538   0.874  4.00  1.00            
ATOM    956    C GLY A 129      12.129  13.363   1.593  4.00  1.00            
ATOM    957    O GLY A 129      13.257  13.482   1.119  4.00  1.00            
ATOM    958    N MET A 130      11.788  13.963   2.749  1.00  1.00            
ATOM    959   CA MET A 130      12.831  14.631   3.482  1.00  1.00            
ATOM    960   CB MET A 130      12.313  15.282   4.774  1.00  1.00            
ATOM    961   CG MET A 130      11.191  16.296   4.545  1.00  1.00            
ATOM    962   SD MET A 130      10.437  16.944   6.069  1.00  1.00            
ATOM    963   CE MET A 130       9.685  15.371   6.582  1.00  1.00            
ATOM    964    C MET A 130      13.741  13.525   3.908  1.00  1.00            
ATOM    965    O MET A 130      13.379  12.697   4.742  1.00  1.00            
ATOM    966    N GLY A 131      14.959  13.487   3.342  1.00  1.00            
ATOM    967   CA GLY A 131      15.877  12.434   3.661  1.00  1.00            
ATOM    968    C GLY A 131      17.107  12.734   2.888  1.00  1.00            
ATOM    969    O GLY A 131      17.134  13.650   2.068  1.00  1.00            
ATOM    970    N PHE A 132      18.167  11.954   3.135  1.00  1.00            
ATOM    971   CA PHE A 132      19.387  12.204   2.447  1.00  1.00            
ATOM    972   CB PHE A 132      20.651  11.736   3.196  1.00  1.00            
ATOM    973   CG PHE A 132      20.947  12.669   4.322  1.00  1.00            
ATOM    974  CD1 PHE A 132      20.317  12.536   5.537  1.00  1.00            
ATOM    975  CD2 PHE A 132      21.871  13.676   4.160  1.00  1.00            
ATOM    976  CE1 PHE A 132      20.601  13.399   6.569  1.00  1.00            
ATOM    977  CE2 PHE A 132      22.160  14.542   5.188  1.00  1.00            
ATOM    978   CZ PHE A 132      21.523  14.404   6.397  1.00  1.00            
ATOM    979    C PHE A 132      19.382  11.497   1.124  1.00  1.00            
ATOM    980    O PHE A 132      18.574  10.603   0.878  1.00  1.00            
ATOM    981    N ILE A 133      20.297  11.926   0.227  2.00  1.00            
ATOM    982   CA ILE A 133      20.459  11.417  -1.110  2.00  1.00            
ATOM    983   CB ILE A 133      21.462  12.199  -1.908  2.00  1.00            
ATOM    984  CG1 ILE A 133      21.475  11.710  -3.366  2.00  1.00            
ATOM    985  CG2 ILE A 133      22.823  12.117  -1.198  2.00  1.00            
ATOM    986  CD1 ILE A 133      22.282  12.599  -4.310  2.00  1.00            
ATOM    987    C ILE A 133      20.897  10.003  -1.105  2.00  1.00            
ATOM    988    O ILE A 133      20.429   9.213  -1.921  2.00  1.00            
ATOM    989    N GLU A 134      21.848   9.650  -0.225  2.00  1.00            
ATOM    990   CA GLU A 134      22.194   8.269  -0.137  2.00  1.00            
ATOM    991   CB GLU A 134      23.256   8.030   0.951  2.00  1.00            
ATOM    992   CG GLU A 134      23.846   6.622   1.010  2.00  1.00            
ATOM    993   CD GLU A 134      25.057   6.697   1.934  2.00  1.00            
ATOM    994  OE1 GLU A 134      25.918   7.583   1.695  2.00  1.00            
ATOM    995  OE2 GLU A 134      25.135   5.881   2.892  2.00  1.00            
ATOM    996    C GLU A 134      20.886   7.696   0.299  2.00  1.00            
ATOM    997    O GLU A 134      20.147   8.340   1.042  2.00  1.00            
ATOM    998    N GLN A 135      20.552   6.485  -0.162  2.00  1.00            
ATOM    999   CA GLN A 135      19.254   5.946   0.107  2.00  1.00            
ATOM   1000   CB GLN A 135      18.862   5.981   1.596  2.00  1.00            
ATOM   1001   CG GLN A 135      19.696   5.049   2.482  2.00  1.00            
ATOM   1002   CD GLN A 135      19.200   3.618   2.303  2.00  1.00            
ATOM   1003  OE1 GLN A 135      18.715   3.239   1.239  2.00  1.00            
ATOM   1004  NE2 GLN A 135      19.325   2.798   3.381  2.00  1.00            
ATOM   1005    C GLN A 135      18.202   6.664  -0.689  2.00  1.00            
ATOM   1006    O GLN A 135      17.023   6.625  -0.345  2.00  1.00            
ATOM   1007    N ALA A 136      18.609   7.343  -1.782  1.00  1.00            
ATOM   1008   CA ALA A 136      17.667   7.907  -2.714  1.00  1.00            
ATOM   1009   CB ALA A 136      18.184   9.129  -3.491  1.00  1.00            
ATOM   1010    C ALA A 136      17.453   6.824  -3.701  1.00  1.00            
ATOM   1011    O ALA A 136      18.239   5.882  -3.777  1.00  1.00            
ATOM   1012    N ILE A 137      16.365   6.895  -4.472  2.00  1.00            
ATOM   1013   CA ILE A 137      16.260   5.866  -5.449  2.00  1.00            
ATOM   1014   CB ILE A 137      14.860   5.509  -5.835  2.00  1.00            
ATOM   1015  CG1 ILE A 137      14.872   4.329  -6.823  2.00  1.00            
ATOM   1016  CG2 ILE A 137      14.176   6.784  -6.343  2.00  1.00            
ATOM   1017  CD1 ILE A 137      15.457   3.042  -6.238  2.00  1.00            
ATOM   1018    C ILE A 137      17.003   6.340  -6.637  2.00  1.00            
ATOM   1019    O ILE A 137      16.900   7.503  -7.022  2.00  1.00            
ATOM   1020    N GLY A 138      17.802   5.448  -7.247  2.00  1.00            
ATOM   1021   CA GLY A 138      18.696   5.986  -8.214  2.00  1.00            
ATOM   1022    C GLY A 138      19.547   6.790  -7.292  2.00  1.00            
ATOM   1023    O GLY A 138      19.685   6.450  -6.117  2.00  1.00            
ATOM   1024    N ARG A 139      20.183   7.859  -7.775  2.00  1.00            
ATOM   1025   CA ARG A 139      20.757   8.726  -6.797  2.00  1.00            
ATOM   1026   CB ARG A 139      22.281   8.862  -6.905  2.00  1.00            
ATOM   1027   CG ARG A 139      22.867   9.878  -5.923  2.00  1.00            
ATOM   1028   CD ARG A 139      24.356  10.121  -6.157  2.00  1.00            
ATOM   1029   NE ARG A 139      24.545  10.197  -7.633  2.00  1.00            
ATOM   1030   CZ ARG A 139      24.866  11.382  -8.225  2.00  1.00            
ATOM   1031  NH1 ARG A 139      25.069  12.492  -7.457  2.00  1.00            
ATOM   1032  NH2 ARG A 139      24.991  11.453  -9.583  2.00  1.00            
ATOM   1033    C ARG A 139      20.160  10.036  -7.164  2.00  1.00            
ATOM   1034    O ARG A 139      20.792  10.866  -7.815  2.00  1.00            
ATOM   1035    N VAL A 140      18.897  10.234  -6.758  1.00  1.00            
ATOM   1036   CA VAL A 140      18.185  11.425  -7.093  1.00  1.00            
ATOM   1037   CB VAL A 140      16.696  11.245  -7.071  1.00  1.00            
ATOM   1038  CG1 VAL A 140      16.311  10.190  -8.123  1.00  1.00            
ATOM   1039  CG2 VAL A 140      16.272  10.876  -5.638  1.00  1.00            
ATOM   1040    C VAL A 140      18.521  12.417  -6.039  1.00  1.00            
ATOM   1041    O VAL A 140      18.979  12.057  -4.956  1.00  1.00            
ATOM   1042    N THR A 141      18.326  13.707  -6.350  1.00  1.00            
ATOM   1043   CA THR A 141      18.620  14.719  -5.385  1.00  1.00            
ATOM   1044   CB THR A 141      19.056  16.007  -6.013  1.00  1.00            
ATOM   1045  OG1 THR A 141      18.019  16.523  -6.835  1.00  1.00            
ATOM   1046  CG2 THR A 141      20.315  15.744  -6.856  1.00  1.00            
ATOM   1047    C THR A 141      17.351  14.986  -4.635  1.00  1.00            
ATOM   1048    O THR A 141      16.282  15.164  -5.217  1.00  1.00            
ATOM   1049    N PRO A 142      17.462  14.988  -3.335  1.00  1.00            
ATOM   1050   CA PRO A 142      16.308  15.239  -2.509  1.00  1.00            
ATOM   1051   CD PRO A 142      18.385  14.059  -2.706  1.00  1.00            
ATOM   1052   CB PRO A 142      16.662  14.703  -1.124  1.00  1.00            
ATOM   1053   CG PRO A 142      17.690  13.598  -1.416  1.00  1.00            
ATOM   1054    C PRO A 142      15.945  16.681  -2.511  1.00  1.00            
ATOM   1055    O PRO A 142      16.782  17.512  -2.860  1.00  1.00            
ATOM   1056    N ILE A 143      14.691  16.988  -2.135  2.00  1.00            
ATOM   1057   CA ILE A 143      14.178  18.324  -2.140  2.00  1.00            
ATOM   1058   CB ILE A 143      12.705  18.387  -1.858  2.00  1.00            
ATOM   1059  CG1 ILE A 143      11.919  17.698  -2.986  2.00  1.00            
ATOM   1060  CG2 ILE A 143      12.316  19.860  -1.641  2.00  1.00            
ATOM   1061  CD1 ILE A 143      10.439  17.508  -2.666  2.00  1.00            
ATOM   1062    C ILE A 143      14.848  19.188  -1.138  2.00  1.00            
ATOM   1063    O ILE A 143      15.231  20.318  -1.438  2.00  1.00            
ATOM   1064    N PHE A 144      15.023  18.671   0.083  2.00  1.00            
ATOM   1065   CA PHE A 144      15.606  19.461   1.120  2.00  1.00            
ATOM   1066   CB PHE A 144      15.781  18.642   2.414  2.00  1.00            
ATOM   1067   CG PHE A 144      16.348  19.505   3.490  2.00  1.00            
ATOM   1068  CD1 PHE A 144      17.709  19.660   3.629  2.00  1.00            
ATOM   1069  CD2 PHE A 144      15.514  20.163   4.366  2.00  1.00            
ATOM   1070  CE1 PHE A 144      18.226  20.455   4.625  2.00  1.00            
ATOM   1071  CE2 PHE A 144      16.026  20.960   5.365  2.00  1.00            
ATOM   1072   CZ PHE A 144      17.386  21.107   5.495  2.00  1.00            
ATOM   1073    C PHE A 144      16.975  19.828   0.625  2.00  1.00            
ATOM   1074    O PHE A 144      17.428  20.957   0.805  2.00  1.00            
ATOM   1075    N ASP A 145      17.667  18.873  -0.033  2.00  1.00            
ATOM   1076   CA ASP A 145      19.008  19.091  -0.504  2.00  1.00            
ATOM   1077   CB ASP A 145      19.630  17.837  -1.138  2.00  1.00            
ATOM   1078   CG ASP A 145      19.921  16.868   0.002  2.00  1.00            
ATOM   1079  OD1 ASP A 145      19.878  17.315   1.180  2.00  1.00            
ATOM   1080  OD2 ASP A 145      20.188  15.670  -0.284  2.00  1.00            
ATOM   1081    C ASP A 145      19.033  20.220  -1.499  2.00  1.00            
ATOM   1082    O ASP A 145      19.911  21.079  -1.438  2.00  1.00            
ATOM   1083    N ASN A 146      18.063  20.268  -2.434  2.00  1.00            
ATOM   1084   CA ASN A 146      18.039  21.324  -3.413  2.00  1.00            
ATOM   1085   CB ASN A 146      16.940  21.137  -4.469  2.00  1.00            
ATOM   1086   CG ASN A 146      17.354  19.948  -5.327  2.00  1.00            
ATOM   1087  OD1 ASN A 146      17.705  18.889  -4.811  2.00  1.00            
ATOM   1088  ND2 ASN A 146      17.329  20.129  -6.675  2.00  1.00            
ATOM   1089    C ASN A 146      17.816  22.624  -2.686  2.00  1.00            
ATOM   1090    O ASN A 146      18.409  23.642  -3.035  2.00  1.00            
ATOM   1091    N ILE A 147      16.964  22.614  -1.638  2.00  1.00            
ATOM   1092   CA ILE A 147      16.625  23.805  -0.897  2.00  1.00            
ATOM   1093   CB ILE A 147      15.567  23.572   0.141  2.00  1.00            
ATOM   1094  CG1 ILE A 147      14.259  23.117  -0.531  2.00  1.00            
ATOM   1095  CG2 ILE A 147      15.422  24.865   0.962  2.00  1.00            
ATOM   1096  CD1 ILE A 147      13.199  22.628   0.454  2.00  1.00            
ATOM   1097    C ILE A 147      17.830  24.360  -0.220  2.00  1.00            
ATOM   1098    O ILE A 147      18.031  25.573  -0.203  2.00  1.00            
ATOM   1099    N ILE A 148      18.673  23.488   0.355  2.00  1.00            
ATOM   1100   CA ILE A 148      19.819  23.983   1.054  2.00  1.00            
ATOM   1101   CB ILE A 148      20.714  22.880   1.530  2.00  1.00            
ATOM   1102  CG1 ILE A 148      19.967  21.906   2.454  2.00  1.00            
ATOM   1103  CG2 ILE A 148      21.944  23.530   2.185  2.00  1.00            
ATOM   1104  CD1 ILE A 148      20.721  20.592   2.655  2.00  1.00            
ATOM   1105    C ILE A 148      20.637  24.755   0.051  2.00  1.00            
ATOM   1106    O ILE A 148      21.086  25.867   0.325  2.00  1.00            
ATOM   1107    N SER A 149      20.815  24.180  -1.159  2.00  1.00            
ATOM   1108   CA SER A 149      21.643  24.721  -2.208  2.00  1.00            
ATOM   1109   CB SER A 149      21.833  23.747  -3.383  2.00  1.00            
ATOM   1110   OG SER A 149      22.562  22.608  -2.947  2.00  1.00            
ATOM   1111    C SER A 149      21.085  25.993  -2.748  2.00  1.00            
ATOM   1112    O SER A 149      21.838  26.772  -3.334  2.00  1.00            
ATOM   1113    N GLN A 150      19.766  26.239  -2.597  2.00  1.00            
ATOM   1114   CA GLN A 150      19.277  27.513  -3.043  2.00  1.00            
ATOM   1115   CB GLN A 150      17.785  27.773  -2.783  2.00  1.00            
ATOM   1116   CG GLN A 150      16.838  27.032  -3.724  2.00  1.00            
ATOM   1117   CD GLN A 150      15.482  27.710  -3.583  2.00  1.00            
ATOM   1118  OE1 GLN A 150      14.805  27.569  -2.567  2.00  1.00            
ATOM   1119  NE2 GLN A 150      15.080  28.490  -4.624  2.00  1.00            
ATOM   1120    C GLN A 150      20.038  28.478  -2.209  2.00  1.00            
ATOM   1121    O GLN A 150      20.461  29.537  -2.670  2.00  1.00            
ATOM   1122    N GLY A 151      20.254  28.082  -0.943  3.00  1.00            
ATOM   1123   CA GLY A 151      21.077  28.840  -0.059  3.00  1.00            
ATOM   1124    C GLY A 151      20.227  29.705   0.794  3.00  1.00            
ATOM   1125    O GLY A 151      20.720  30.312   1.743  3.00  1.00            
ATOM   1126    N VAL A 152      18.922  29.800   0.500  1.00  1.00            
ATOM   1127   CA VAL A 152      18.216  30.647   1.398  1.00  1.00            
ATOM   1128   CB VAL A 152      17.170  31.520   0.770  1.00  1.00            
ATOM   1129  CG1 VAL A 152      16.408  32.228   1.904  1.00  1.00            
ATOM   1130  CG2 VAL A 152      17.859  32.496  -0.199  1.00  1.00            
ATOM   1131    C VAL A 152      17.528  29.805   2.434  1.00  1.00            
ATOM   1132    O VAL A 152      16.439  29.280   2.205  1.00  1.00            
ATOM   1133    N LEU A 153      18.176  29.650   3.609  4.00  1.00            
ATOM   1134   CA LEU A 153      17.605  28.981   4.746  4.00  1.00            
ATOM   1135   CB LEU A 153      17.879  27.469   4.813  4.00  1.00            
ATOM   1136   CG LEU A 153      17.111  26.684   3.733  4.00  1.00            
ATOM   1137  CD1 LEU A 153      17.298  25.167   3.892  4.00  1.00            
ATOM   1138  CD2 LEU A 153      15.631  27.100   3.699  4.00  1.00            
ATOM   1139    C LEU A 153      18.210  29.645   5.947  4.00  1.00            
ATOM   1140    O LEU A 153      19.419  29.864   5.991  4.00  1.00            
ATOM   1141    N LYS A 154      17.388  30.008   6.953  1.00  1.00            
ATOM   1142   CA LYS A 154      17.940  30.654   8.112  1.00  1.00            
ATOM   1143   CB LYS A 154      16.878  30.974   9.175  1.00  1.00            
ATOM   1144   CG LYS A 154      17.433  31.730  10.380  1.00  1.00            
ATOM   1145   CD LYS A 154      17.904  33.145  10.047  1.00  1.00            
ATOM   1146   CE LYS A 154      18.445  33.895  11.262  1.00  1.00            
ATOM   1147   NZ LYS A 154      19.666  33.222  11.756  1.00  1.00            
ATOM   1148    C LYS A 154      18.890  29.673   8.678  1.00  1.00            
ATOM   1149    O LYS A 154      20.016  29.998   9.051  1.00  1.00            
ATOM   1150    N GLU A 155      18.435  28.415   8.724  1.00  1.00            
ATOM   1151   CA GLU A 155      19.263  27.359   9.191  1.00  1.00            
ATOM   1152   CB GLU A 155      18.857  26.837  10.582  1.00  1.00            
ATOM   1153   CG GLU A 155      18.838  27.903  11.682  1.00  1.00            
ATOM   1154   CD GLU A 155      20.267  28.305  12.003  1.00  1.00            
ATOM   1155  OE1 GLU A 155      21.076  27.401  12.343  1.00  1.00            
ATOM   1156  OE2 GLU A 155      20.568  29.525  11.911  1.00  1.00            
ATOM   1157    C GLU A 155      18.986  26.231   8.250  1.00  1.00            
ATOM   1158    O GLU A 155      17.971  26.235   7.557  1.00  1.00            
ATOM   1159    N ASP A 156      19.888  25.237   8.168  1.00  1.00            
ATOM   1160   CA ASP A 156      19.567  24.137   7.311  1.00  1.00            
ATOM   1161   CB ASP A 156      20.807  23.478   6.688  1.00  1.00            
ATOM   1162   CG ASP A 156      20.342  22.636   5.511  1.00  1.00            
ATOM   1163  OD1 ASP A 156      19.315  23.013   4.886  1.00  1.00            
ATOM   1164  OD2 ASP A 156      21.003  21.603   5.225  1.00  1.00            
ATOM   1165    C ASP A 156      18.916  23.139   8.191  1.00  1.00            
ATOM   1166    O ASP A 156      19.404  22.022   8.360  1.00  1.00            
ATOM   1167    N VAL A 157      17.779  23.536   8.787  4.00  1.00            
ATOM   1168   CA VAL A 157      17.131  22.624   9.666  4.00  1.00            
ATOM   1169   CB VAL A 157      17.293  22.971  11.115  4.00  1.00            
ATOM   1170  CG1 VAL A 157      18.787  22.888  11.472  4.00  1.00            
ATOM   1171  CG2 VAL A 157      16.666  24.353  11.355  4.00  1.00            
ATOM   1172    C VAL A 157      15.697  22.625   9.373  4.00  1.00            
ATOM   1173    O VAL A 157      15.113  23.650   9.022  4.00  1.00            
ATOM   1174    N PHE A 158      15.092  21.440   9.483  4.00  1.00            
ATOM   1175   CA PHE A 158      13.695  21.478   9.313  4.00  1.00            
ATOM   1176   CB PHE A 158      13.163  20.871   7.999  4.00  1.00            
ATOM   1177   CG PHE A 158      13.505  19.429   7.915  4.00  1.00            
ATOM   1178  CD1 PHE A 158      12.645  18.481   8.416  4.00  1.00            
ATOM   1179  CD2 PHE A 158      14.682  19.034   7.326  4.00  1.00            
ATOM   1180  CE1 PHE A 158      12.960  17.148   8.329  4.00  1.00            
ATOM   1181  CE2 PHE A 158      15.004  17.703   7.237  4.00  1.00            
ATOM   1182   CZ PHE A 158      14.140  16.764   7.739  4.00  1.00            
ATOM   1183    C PHE A 158      13.075  20.845  10.481  4.00  1.00            
ATOM   1184    O PHE A 158      13.591  19.881  11.046  4.00  1.00            
ATOM   1185    N SER A 159      11.935  21.409  10.890  4.00  1.00            
ATOM   1186   CA SER A 159      11.362  20.885  12.070  4.00  1.00            
ATOM   1187   CB SER A 159      11.252  21.909  13.213  4.00  1.00            
ATOM   1188   OG SER A 159      10.383  22.967  12.843  4.00  1.00            
ATOM   1189    C SER A 159      10.000  20.397  11.769  4.00  1.00            
ATOM   1190    O SER A 159       9.394  20.750  10.759  4.00  1.00            
ATOM   1191    N PHE A 160       9.502  19.535  12.665  4.00  1.00            
ATOM   1192   CA PHE A 160       8.230  18.934  12.459  4.00  1.00            
ATOM   1193   CB PHE A 160       8.377  17.422  12.236  4.00  1.00            
ATOM   1194   CG PHE A 160       7.050  16.794  12.024  4.00  1.00            
ATOM   1195  CD1 PHE A 160       6.283  16.403  13.098  4.00  1.00            
ATOM   1196  CD2 PHE A 160       6.579  16.594  10.751  4.00  1.00            
ATOM   1197  CE1 PHE A 160       5.056  15.817  12.906  4.00  1.00            
ATOM   1198  CE2 PHE A 160       5.356  16.006  10.559  4.00  1.00            
ATOM   1199   CZ PHE A 160       4.591  15.615  11.630  4.00  1.00            
ATOM   1200    C PHE A 160       7.421  19.100  13.709  4.00  1.00            
ATOM   1201    O PHE A 160       7.930  18.934  14.816  4.00  1.00            
ATOM   1202    N TYR A 161       6.131  19.462  13.558  4.00  1.00            
ATOM   1203   CA TYR A 161       5.257  19.518  14.694  4.00  1.00            
ATOM   1204   CB TYR A 161       4.841  20.937  15.106  4.00  1.00            
ATOM   1205   CG TYR A 161       4.073  20.760  16.366  4.00  1.00            
ATOM   1206  CD1 TYR A 161       2.731  20.469  16.332  4.00  1.00            
ATOM   1207  CD2 TYR A 161       4.706  20.867  17.583  4.00  1.00            
ATOM   1208  CE1 TYR A 161       2.031  20.300  17.501  4.00  1.00            
ATOM   1209  CE2 TYR A 161       4.008  20.697  18.755  4.00  1.00            
ATOM   1210   CZ TYR A 161       2.666  20.413  18.713  4.00  1.00            
ATOM   1211   OH TYR A 161       1.938  20.235  19.908  4.00  1.00            
ATOM   1212    C TYR A 161       4.022  18.783  14.268  4.00  1.00            
ATOM   1213    O TYR A 161       3.548  18.964  13.148  4.00  1.00            
ATOM   1214    N TYR A 162       3.492  17.897  15.132  4.00  1.00            
ATOM   1215   CA TYR A 162       2.291  17.166  14.823  4.00  1.00            
ATOM   1216   CB TYR A 162       2.566  15.672  14.577  4.00  1.00            
ATOM   1217   CG TYR A 162       1.274  14.953  14.408  4.00  1.00            
ATOM   1218  CD1 TYR A 162       0.501  15.148  13.287  4.00  1.00            
ATOM   1219  CD2 TYR A 162       0.848  14.057  15.363  4.00  1.00            
ATOM   1220  CE1 TYR A 162      -0.688  14.473  13.134  4.00  1.00            
ATOM   1221  CE2 TYR A 162      -0.339  13.380  15.215  4.00  1.00            
ATOM   1222   CZ TYR A 162      -1.110  13.590  14.098  4.00  1.00            
ATOM   1223   OH TYR A 162      -2.330  12.898  13.939  4.00  1.00            
ATOM   1224    C TYR A 162       1.430  17.296  16.039  4.00  1.00            
ATOM   1225    O TYR A 162       1.924  17.248  17.165  4.00  1.00            
ATOM   1226    N ASN A 163       0.111  17.483  15.842  1.00  1.00            
ATOM   1227   CA ASN A 163      -0.781  17.641  16.954  1.00  1.00            
ATOM   1228   CB ASN A 163      -1.695  18.877  16.857  1.00  1.00            
ATOM   1229   CG ASN A 163      -0.887  20.131  17.141  1.00  1.00            
ATOM   1230  OD1 ASN A 163      -0.603  20.453  18.294  1.00  1.00            
ATOM   1231  ND2 ASN A 163      -0.499  20.861  16.061  1.00  1.00            
ATOM   1232    C ASN A 163      -1.712  16.473  16.944  1.00  1.00            
ATOM   1233    O ASN A 163      -1.788  15.722  15.974  1.00  1.00            
ATOM   1234    N ARG A 164      -2.429  16.285  18.068  1.00  1.00            
ATOM   1235   CA ARG A 164      -3.450  15.285  18.159  1.00  1.00            
ATOM   1236   CB ARG A 164      -3.946  15.054  19.600  1.00  1.00            
ATOM   1237   CG ARG A 164      -4.752  13.768  19.808  1.00  1.00            
ATOM   1238   CD ARG A 164      -5.223  13.583  21.255  1.00  1.00            
ATOM   1239   NE ARG A 164      -5.639  12.161  21.434  1.00  1.00            
ATOM   1240   CZ ARG A 164      -6.925  11.775  21.188  1.00  1.00            
ATOM   1241  NH1 ARG A 164      -7.836  12.684  20.734  1.00  1.00            
ATOM   1242  NH2 ARG A 164      -7.299  10.479  21.399  1.00  1.00            
ATOM   1243    C ARG A 164      -4.577  15.894  17.369  1.00  1.00            
ATOM   1244    O ARG A 164      -4.401  16.984  16.826  1.00  1.00            
ATOM   1245    N ASP A 165      -5.743  15.215  17.240  1.00  1.00            
ATOM   1246   CA ASP A 165      -6.818  15.776  16.454  1.00  1.00            
ATOM   1247   CB ASP A 165      -8.151  15.004  16.506  1.00  1.00            
ATOM   1248   CG ASP A 165      -8.078  13.863  15.505  1.00  1.00            
ATOM   1249  OD1 ASP A 165      -7.255  13.966  14.557  1.00  1.00            
ATOM   1250  OD2 ASP A 165      -8.850  12.881  15.665  1.00  1.00            
ATOM   1251    C ASP A 165      -7.115  17.225  16.925  1.00  1.00            
ATOM   1252    O ASP A 165      -7.655  17.416  18.013  1.00  1.00            
ATOM   1253    N SER A 171      -6.750  18.277  16.112  1.00  1.00            
ATOM   1254   CA SER A 171      -6.909  19.731  16.326  1.00  1.00            
ATOM   1255   CB SER A 171      -6.312  20.226  17.658  1.00  1.00            
ATOM   1256   OG SER A 171      -6.521  21.623  17.808  1.00  1.00            
ATOM   1257    C SER A 171      -6.113  20.364  15.187  1.00  1.00            
ATOM   1258    O SER A 171      -6.174  19.874  14.061  1.00  1.00            
ATOM   1259    N LEU A 172      -5.360  21.477  15.421  1.00  1.00            
ATOM   1260   CA LEU A 172      -4.531  22.051  14.373  1.00  1.00            
ATOM   1261   CB LEU A 172      -3.689  23.251  14.844  1.00  1.00            
ATOM   1262   CG LEU A 172      -2.881  23.938  13.726  1.00  1.00            
ATOM   1263  CD1 LEU A 172      -3.810  24.619  12.706  1.00  1.00            
ATOM   1264  CD2 LEU A 172      -1.832  24.899  14.307  1.00  1.00            
ATOM   1265    C LEU A 172      -3.617  20.939  14.042  1.00  1.00            
ATOM   1266    O LEU A 172      -3.087  20.271  14.928  1.00  1.00            
ATOM   1267    N GLY A 173      -3.425  20.690  12.743  1.00  1.00            
ATOM   1268   CA GLY A 173      -2.575  19.601  12.414  1.00  1.00            
ATOM   1269    C GLY A 173      -1.202  20.127  12.598  1.00  1.00            
ATOM   1270    O GLY A 173      -0.995  21.140  13.264  1.00  1.00            
ATOM   1271    N GLY A 174      -0.212  19.454  12.005  4.00  1.00            
ATOM   1272   CA GLY A 174       1.118  19.878  12.279  4.00  1.00            
ATOM   1273    C GLY A 174       1.513  21.033  11.450  4.00  1.00            
ATOM   1274    O GLY A 174       0.790  21.479  10.564  4.00  1.00            
ATOM   1275    N GLN A 175       2.704  21.563  11.772  4.00  1.00            
ATOM   1276   CA GLN A 175       3.272  22.627  11.019  4.00  1.00            
ATOM   1277   CB GLN A 175       3.266  23.968  11.771  4.00  1.00            
ATOM   1278   CG GLN A 175       3.653  25.165  10.902  4.00  1.00            
ATOM   1279   CD GLN A 175       3.547  26.419  11.760  4.00  1.00            
ATOM   1280  OE1 GLN A 175       4.404  26.688  12.600  4.00  1.00            
ATOM   1281  NE2 GLN A 175       2.462  27.210  11.542  4.00  1.00            
ATOM   1282    C GLN A 175       4.681  22.220  10.791  4.00  1.00            
ATOM   1283    O GLN A 175       5.386  21.850  11.728  4.00  1.00            
ATOM   1284    N ILE A 176       5.126  22.247   9.524  4.00  1.00            
ATOM   1285   CA ILE A 176       6.478  21.858   9.297  4.00  1.00            
ATOM   1286   CB ILE A 176       6.644  20.841   8.210  4.00  1.00            
ATOM   1287  CG1 ILE A 176       5.928  19.542   8.618  4.00  1.00            
ATOM   1288  CG2 ILE A 176       8.149  20.656   7.957  4.00  1.00            
ATOM   1289  CD1 ILE A 176       5.754  18.546   7.476  4.00  1.00            
ATOM   1290    C ILE A 176       7.208  23.078   8.936  4.00  1.00            
ATOM   1291    O ILE A 176       6.877  23.776   7.978  4.00  1.00            
ATOM   1292    N VAL A 177       8.229  23.377   9.741  4.00  1.00            
ATOM   1293   CA VAL A 177       8.939  24.566   9.470  4.00  1.00            
ATOM   1294   CB VAL A 177       9.330  25.312  10.713  4.00  1.00            
ATOM   1295  CG1 VAL A 177      10.172  26.536  10.313  4.00  1.00            
ATOM   1296  CG2 VAL A 177       8.054  25.655  11.498  4.00  1.00            
ATOM   1297    C VAL A 177      10.184  24.185   8.782  4.00  1.00            
ATOM   1298    O VAL A 177      10.964  23.362   9.258  4.00  1.00            
ATOM   1299    N LEU A 178      10.376  24.784   7.603  4.00  1.00            
ATOM   1300   CA LEU A 178      11.573  24.555   6.882  4.00  1.00            
ATOM   1301   CB LEU A 178      11.322  24.545   5.361  4.00  1.00            
ATOM   1302   CG LEU A 178      12.504  24.137   4.454  4.00  1.00            
ATOM   1303  CD1 LEU A 178      12.130  24.340   2.978  4.00  1.00            
ATOM   1304  CD2 LEU A 178      13.827  24.827   4.826  4.00  1.00            
ATOM   1305    C LEU A 178      12.381  25.777   7.200  4.00  1.00            
ATOM   1306    O LEU A 178      11.976  26.897   6.888  4.00  1.00            
ATOM   1307    N GLY A 179      13.539  25.599   7.858  1.00  1.00            
ATOM   1308   CA GLY A 179      14.347  26.723   8.237  1.00  1.00            
ATOM   1309    C GLY A 179      13.904  27.069   9.619  1.00  1.00            
ATOM   1310    O GLY A 179      12.844  27.662   9.813  1.00  1.00            
ATOM   1311    N GLY A 180      14.711  26.691  10.624  1.00  1.00            
ATOM   1312   CA GLY A 180      14.385  27.034  11.974  1.00  1.00            
ATOM   1313    C GLY A 180      13.241  26.194  12.434  1.00  1.00            
ATOM   1314    O GLY A 180      12.781  25.293  11.732  1.00  1.00            
ATOM   1315    N SER A 181      12.757  26.496  13.654  1.00  1.00            
ATOM   1316   CA SER A 181      11.651  25.805  14.246  1.00  1.00            
ATOM   1317   CB SER A 181      12.060  24.835  15.363  1.00  1.00            
ATOM   1318   OG SER A 181      12.646  25.557  16.437  1.00  1.00            
ATOM   1319    C SER A 181      10.803  26.865  14.889  1.00  1.00            
ATOM   1320    O SER A 181      11.258  27.996  15.054  1.00  1.00            
ATOM   1321    N ASP A 182       9.537  26.556  15.245  1.00  1.00            
ATOM   1322   CA ASP A 182       8.781  27.591  15.897  1.00  1.00            
ATOM   1323   CB ASP A 182       7.355  27.836  15.367  1.00  1.00            
ATOM   1324   CG ASP A 182       6.444  26.659  15.665  1.00  1.00            
ATOM   1325  OD1 ASP A 182       6.960  25.538  15.914  1.00  1.00            
ATOM   1326  OD2 ASP A 182       5.204  26.883  15.645  1.00  1.00            
ATOM   1327    C ASP A 182       8.725  27.302  17.359  1.00  1.00            
ATOM   1328    O ASP A 182       8.513  26.180  17.819  1.00  1.00            
ATOM   1329    N PRO A 183       8.982  28.358  18.076  2.00  1.00            
ATOM   1330   CA PRO A 183       8.989  28.328  19.513  2.00  1.00            
ATOM   1331   CD PRO A 183       9.848  29.397  17.544  2.00  1.00            
ATOM   1332   CB PRO A 183       9.639  29.641  19.947  2.00  1.00            
ATOM   1333   CG PRO A 183      10.547  30.016  18.765  2.00  1.00            
ATOM   1334    C PRO A 183       7.609  28.152  20.051  2.00  1.00            
ATOM   1335    O PRO A 183       7.474  27.869  21.240  2.00  1.00            
ATOM   1336    N GLN A 184       6.564  28.323  19.218  2.00  1.00            
ATOM   1337   CA GLN A 184       5.246  28.275  19.773  2.00  1.00            
ATOM   1338   CB GLN A 184       4.157  28.474  18.704  2.00  1.00            
ATOM   1339   CG GLN A 184       2.790  28.885  19.256  2.00  1.00            
ATOM   1340   CD GLN A 184       2.783  30.404  19.386  2.00  1.00            
ATOM   1341  OE1 GLN A 184       3.831  31.046  19.416  2.00  1.00            
ATOM   1342  NE2 GLN A 184       1.562  31.000  19.457  2.00  1.00            
ATOM   1343    C GLN A 184       5.034  26.930  20.392  2.00  1.00            
ATOM   1344    O GLN A 184       4.715  26.818  21.575  2.00  1.00            
ATOM   1345    N HIS A 185       5.241  25.866  19.598  2.00  1.00            
ATOM   1346   CA HIS A 185       4.975  24.530  20.043  2.00  1.00            
ATOM   1347  ND1 HIS A 185       4.202  24.651  16.684  2.00  1.00            
ATOM   1348   CG HIS A 185       3.882  24.005  17.857  2.00  1.00            
ATOM   1349   CB HIS A 185       4.893  23.550  18.865  2.00  1.00            
ATOM   1350  NE2 HIS A 185       1.983  24.511  16.746  2.00  1.00            
ATOM   1351  CD2 HIS A 185       2.523  23.927  17.879  2.00  1.00            
ATOM   1352  CE1 HIS A 185       3.030  24.932  16.059  2.00  1.00            
ATOM   1353    C HIS A 185       5.994  24.003  21.002  2.00  1.00            
ATOM   1354    O HIS A 185       5.638  23.436  22.034  2.00  1.00            
ATOM   1355    N TYR A 186       7.297  24.185  20.712  4.00  1.00            
ATOM   1356   CA TYR A 186       8.238  23.495  21.546  4.00  1.00            
ATOM   1357   CB TYR A 186       9.626  23.215  20.918  4.00  1.00            
ATOM   1358   CG TYR A 186      10.454  24.459  20.828  4.00  1.00            
ATOM   1359  CD1 TYR A 186      11.238  24.859  21.889  4.00  1.00            
ATOM   1360  CD2 TYR A 186      10.461  25.223  19.683  4.00  1.00            
ATOM   1361  CE1 TYR A 186      12.004  25.998  21.817  4.00  1.00            
ATOM   1362  CE2 TYR A 186      11.227  26.362  19.603  4.00  1.00            
ATOM   1363   CZ TYR A 186      11.997  26.754  20.670  4.00  1.00            
ATOM   1364   OH TYR A 186      12.781  27.924  20.590  4.00  1.00            
ATOM   1365    C TYR A 186       8.497  24.277  22.783  4.00  1.00            
ATOM   1366    O TYR A 186       8.679  25.493  22.748  4.00  1.00            
ATOM   1367    N GLU A 187       8.502  23.569  23.927  4.00  1.00            
ATOM   1368   CA GLU A 187       8.844  24.188  25.169  4.00  1.00            
ATOM   1369   CB GLU A 187       7.861  23.934  26.324  4.00  1.00            
ATOM   1370   CG GLU A 187       6.530  24.671  26.200  4.00  1.00            
ATOM   1371   CD GLU A 187       5.872  24.613  27.572  4.00  1.00            
ATOM   1372  OE1 GLU A 187       5.843  23.503  28.168  4.00  1.00            
ATOM   1373  OE2 GLU A 187       5.407  25.682  28.049  4.00  1.00            
ATOM   1374    C GLU A 187      10.139  23.570  25.592  4.00  1.00            
ATOM   1375    O GLU A 187      10.452  22.442  25.212  4.00  1.00            
ATOM   1376    N GLY A 188      10.942  24.312  26.378  4.00  1.00            
ATOM   1377   CA GLY A 188      12.170  23.764  26.875  4.00  1.00            
ATOM   1378    C GLY A 188      13.223  23.848  25.817  4.00  1.00            
ATOM   1379    O GLY A 188      13.148  24.675  24.910  4.00  1.00            
ATOM   1380    N ASN A 189      14.242  22.969  25.915  4.00  1.00            
ATOM   1381   CA ASN A 189      15.356  23.035  25.017  4.00  1.00            
ATOM   1382   CB ASN A 189      16.715  23.147  25.730  4.00  1.00            
ATOM   1383   CG ASN A 189      16.942  21.873  26.535  4.00  1.00            
ATOM   1384  OD1 ASN A 189      16.178  21.550  27.442  4.00  1.00            
ATOM   1385  ND2 ASN A 189      18.024  21.125  26.190  4.00  1.00            
ATOM   1386    C ASN A 189      15.416  21.801  24.197  4.00  1.00            
ATOM   1387    O ASN A 189      14.641  20.864  24.381  4.00  1.00            
ATOM   1388    N PHE A 190      16.360  21.804  23.238  4.00  1.00            
ATOM   1389   CA PHE A 190      16.494  20.701  22.349  4.00  1.00            
ATOM   1390   CB PHE A 190      16.750  21.118  20.886  4.00  1.00            
ATOM   1391   CG PHE A 190      15.470  21.613  20.297  4.00  1.00            
ATOM   1392  CD1 PHE A 190      14.958  22.844  20.638  4.00  1.00            
ATOM   1393  CD2 PHE A 190      14.789  20.843  19.381  4.00  1.00            
ATOM   1394  CE1 PHE A 190      13.780  23.290  20.086  4.00  1.00            
ATOM   1395  CE2 PHE A 190      13.612  21.283  18.824  4.00  1.00            
ATOM   1396   CZ PHE A 190      13.104  22.510  19.179  4.00  1.00            
ATOM   1397    C PHE A 190      17.628  19.817  22.770  4.00  1.00            
ATOM   1398    O PHE A 190      18.766  20.267  22.904  4.00  1.00            
ATOM   1399    N HIS A 191      17.323  18.521  23.009  4.00  1.00            
ATOM   1400   CA HIS A 191      18.342  17.554  23.307  4.00  1.00            
ATOM   1401  ND1 HIS A 191      20.008  15.723  25.339  4.00  1.00            
ATOM   1402   CG HIS A 191      19.019  15.406  24.433  4.00  1.00            
ATOM   1403   CB HIS A 191      17.873  16.315  24.089  4.00  1.00            
ATOM   1404  NE2 HIS A 191      20.490  13.698  24.559  4.00  1.00            
ATOM   1405  CD2 HIS A 191      19.329  14.165  23.965  4.00  1.00            
ATOM   1406  CE1 HIS A 191      20.860  14.668  25.375  4.00  1.00            
ATOM   1407    C HIS A 191      18.851  17.112  21.989  4.00  1.00            
ATOM   1408    O HIS A 191      18.168  17.250  20.976  4.00  1.00            
ATOM   1409    N TYR A 192      20.081  16.580  21.949  4.00  1.00            
ATOM   1410   CA TYR A 192      20.565  16.304  20.641  4.00  1.00            
ATOM   1411   CB TYR A 192      21.618  17.334  20.197  4.00  1.00            
ATOM   1412   CG TYR A 192      22.709  17.289  21.211  4.00  1.00            
ATOM   1413  CD1 TYR A 192      22.598  18.012  22.377  4.00  1.00            
ATOM   1414  CD2 TYR A 192      23.829  16.516  21.012  4.00  1.00            
ATOM   1415  CE1 TYR A 192      23.591  17.976  23.327  4.00  1.00            
ATOM   1416  CE2 TYR A 192      24.827  16.476  21.958  4.00  1.00            
ATOM   1417   CZ TYR A 192      24.710  17.206  23.116  4.00  1.00            
ATOM   1418   OH TYR A 192      25.735  17.162  24.085  4.00  1.00            
ATOM   1419    C TYR A 192      21.190  14.955  20.550  4.00  1.00            
ATOM   1420    O TYR A 192      21.727  14.427  21.523  4.00  1.00            
ATOM   1421    N ILE A 193      21.102  14.361  19.341  4.00  1.00            
ATOM   1422   CA ILE A 193      21.706  13.091  19.074  4.00  1.00            
ATOM   1423   CB ILE A 193      20.732  11.948  19.028  4.00  1.00            
ATOM   1424  CG1 ILE A 193      20.054  11.782  20.399  4.00  1.00            
ATOM   1425  CG2 ILE A 193      21.484  10.685  18.574  4.00  1.00            
ATOM   1426  CD1 ILE A 193      18.914  10.765  20.406  4.00  1.00            
ATOM   1427    C ILE A 193      22.394  13.178  17.743  4.00  1.00            
ATOM   1428    O ILE A 193      21.980  13.922  16.854  4.00  1.00            
ATOM   1429    N ASN A 194      23.493  12.415  17.598  4.00  1.00            
ATOM   1430   CA ASN A 194      24.283  12.347  16.401  4.00  1.00            
ATOM   1431   CB ASN A 194      25.772  12.168  16.768  4.00  1.00            
ATOM   1432   CG ASN A 194      26.705  12.270  15.567  4.00  1.00            
ATOM   1433  OD1 ASN A 194      27.854  12.684  15.708  4.00  1.00            
ATOM   1434  ND2 ASN A 194      26.224  11.872  14.361  4.00  1.00            
ATOM   1435    C ASN A 194      23.827  11.099  15.724  4.00  1.00            
ATOM   1436    O ASN A 194      23.717  10.046  16.351  4.00  1.00            
ATOM   1437    N LEU A 195      23.540  11.187  14.416  1.00  1.00            
ATOM   1438   CA LEU A 195      23.057  10.039  13.713  1.00  1.00            
ATOM   1439   CB LEU A 195      22.608  10.378  12.287  1.00  1.00            
ATOM   1440   CG LEU A 195      21.509  11.457  12.276  1.00  1.00            
ATOM   1441  CD1 LEU A 195      21.041  11.777  10.850  1.00  1.00            
ATOM   1442  CD2 LEU A 195      20.357  11.087  13.223  1.00  1.00            
ATOM   1443    C LEU A 195      24.194   9.079  13.649  1.00  1.00            
ATOM   1444    O LEU A 195      25.354   9.482  13.578  1.00  1.00            
ATOM   1445    N ILE A 196      23.893   7.771  13.698  1.00  1.00            
ATOM   1446   CA ILE A 196      24.978   6.845  13.646  1.00  1.00            
ATOM   1447   CB ILE A 196      24.567   5.401  13.724  1.00  1.00            
ATOM   1448  CG1 ILE A 196      24.025   5.062  15.123  1.00  1.00            
ATOM   1449  CG2 ILE A 196      25.771   4.546  13.300  1.00  1.00            
ATOM   1450  CD1 ILE A 196      23.520   3.625  15.242  1.00  1.00            
ATOM   1451    C ILE A 196      25.664   7.054  12.339  1.00  1.00            
ATOM   1452    O ILE A 196      26.891   7.108  12.273  1.00  1.00            
ATOM   1453    N LYS A 197      24.886   7.192  11.252  1.00  1.00            
ATOM   1454   CA LYS A 197      25.520   7.429   9.993  1.00  1.00            
ATOM   1455   CB LYS A 197      25.313   6.308   8.957  1.00  1.00            
ATOM   1456   CG LYS A 197      25.836   4.934   9.379  1.00  1.00            
ATOM   1457   CD LYS A 197      24.957   4.239  10.420  1.00  1.00            
ATOM   1458   CE LYS A 197      23.701   3.604   9.820  1.00  1.00            
ATOM   1459   NZ LYS A 197      22.911   2.940  10.879  1.00  1.00            
ATOM   1460    C LYS A 197      24.886   8.634   9.389  1.00  1.00            
ATOM   1461    O LYS A 197      23.754   8.988   9.719  1.00  1.00            
ATOM   1462    N THR A 198      25.627   9.321   8.500  3.00  1.00            
ATOM   1463   CA THR A 198      25.027  10.404   7.787  3.00  1.00            
ATOM   1464   CB THR A 198      26.010  11.418   7.279  3.00  1.00            
ATOM   1465  OG1 THR A 198      26.735  11.976   8.366  3.00  1.00            
ATOM   1466  CG2 THR A 198      25.240  12.524   6.538  3.00  1.00            
ATOM   1467    C THR A 198      24.372   9.749   6.620  3.00  1.00            
ATOM   1468    O THR A 198      24.840   8.721   6.133  3.00  1.00            
ATOM   1469    N GLY A 199      23.256  10.318   6.141  3.00  1.00            
ATOM   1470   CA GLY A 199      22.589   9.680   5.050  3.00  1.00            
ATOM   1471    C GLY A 199      21.383   8.992   5.590  3.00  1.00            
ATOM   1472    O GLY A 199      20.474   8.637   4.841  3.00  1.00            
ATOM   1473    N VAL A 200      21.340   8.783   6.918  1.00  1.00            
ATOM   1474   CA VAL A 200      20.192   8.134   7.470  1.00  1.00            
ATOM   1475   CB VAL A 200      20.477   6.753   7.977  1.00  1.00            
ATOM   1476  CG1 VAL A 200      20.866   5.869   6.779  1.00  1.00            
ATOM   1477  CG2 VAL A 200      21.565   6.850   9.061  1.00  1.00            
ATOM   1478    C VAL A 200      19.701   8.946   8.618  1.00  1.00            
ATOM   1479    O VAL A 200      20.479   9.533   9.369  1.00  1.00            
ATOM   1480    N TRP A 201      18.366   9.012   8.756  1.00  1.00            
ATOM   1481   CA TRP A 201      17.767   9.687   9.866  1.00  1.00            
ATOM   1482   CB TRP A 201      16.342  10.127   9.526  1.00  1.00            
ATOM   1483   CG TRP A 201      15.678  11.028  10.527  1.00  1.00            
ATOM   1484  CD2 TRP A 201      15.072  12.257  10.126  1.00  1.00            
ATOM   1485  CD1 TRP A 201      15.493  10.916  11.873  1.00  1.00            
ATOM   1486  NE1 TRP A 201      14.806  12.015  12.338  1.00  1.00            
ATOM   1487  CE2 TRP A 201      14.541  12.848  11.269  1.00  1.00            
ATOM   1488  CE3 TRP A 201      14.973  12.841   8.900  1.00  1.00            
ATOM   1489  CZ2 TRP A 201      13.893  14.048  11.202  1.00  1.00            
ATOM   1490  CZ3 TRP A 201      14.318  14.045   8.835  1.00  1.00            
ATOM   1491  CH2 TRP A 201      13.788  14.639   9.962  1.00  1.00            
ATOM   1492    C TRP A 201      17.644   8.568  10.859  1.00  1.00            
ATOM   1493    O TRP A 201      16.550   8.049  11.077  1.00  1.00            
ATOM   1494    N GLN A 202      18.767   8.161  11.492  4.00  1.00            
ATOM   1495   CA GLN A 202      18.723   7.017  12.364  4.00  1.00            
ATOM   1496   CB GLN A 202      19.434   5.790  11.773  4.00  1.00            
ATOM   1497   CG GLN A 202      18.742   5.301  10.496  4.00  1.00            
ATOM   1498   CD GLN A 202      19.490   4.091   9.958  4.00  1.00            
ATOM   1499  OE1 GLN A 202      19.941   4.087   8.814  4.00  1.00            
ATOM   1500  NE2 GLN A 202      19.621   3.031  10.799  4.00  1.00            
ATOM   1501    C GLN A 202      19.358   7.370  13.669  4.00  1.00            
ATOM   1502    O GLN A 202      20.238   8.228  13.735  4.00  1.00            
ATOM   1503    N ILE A 203      18.902   6.706  14.752  4.00  1.00            
ATOM   1504   CA ILE A 203      19.392   7.002  16.066  4.00  1.00            
ATOM   1505   CB ILE A 203      18.357   7.659  16.941  4.00  1.00            
ATOM   1506  CG1 ILE A 203      17.816   8.940  16.288  4.00  1.00            
ATOM   1507  CG2 ILE A 203      18.976   7.911  18.328  4.00  1.00            
ATOM   1508  CD1 ILE A 203      16.551   9.470  16.966  4.00  1.00            
ATOM   1509    C ILE A 203      19.733   5.708  16.745  4.00  1.00            
ATOM   1510    O ILE A 203      19.204   4.657  16.390  4.00  1.00            
ATOM   1511    N GLN A 204      20.667   5.737  17.722  4.00  1.00            
ATOM   1512   CA GLN A 204      20.912   4.548  18.488  4.00  1.00            
ATOM   1513   CB GLN A 204      22.395   4.252  18.781  4.00  1.00            
ATOM   1514   CG GLN A 204      22.583   2.970  19.599  4.00  1.00            
ATOM   1515   CD GLN A 204      24.063   2.613  19.632  4.00  1.00            
ATOM   1516  OE1 GLN A 204      24.696   2.619  20.687  4.00  1.00            
ATOM   1517  NE2 GLN A 204      24.630   2.281  18.441  4.00  1.00            
ATOM   1518    C GLN A 204      20.202   4.765  19.792  4.00  1.00            
ATOM   1519    O GLN A 204      20.367   5.805  20.427  4.00  1.00            
ATOM   1520    N MET A 205      19.364   3.795  20.217  4.00  1.00            
ATOM   1521   CA MET A 205      18.609   3.968  21.426  4.00  1.00            
ATOM   1522   CB MET A 205      17.107   3.670  21.271  4.00  1.00            
ATOM   1523   CG MET A 205      16.800   2.248  20.797  4.00  1.00            
ATOM   1524   SD MET A 205      15.027   1.860  20.689  4.00  1.00            
ATOM   1525   CE MET A 205      14.668   3.084  19.396  4.00  1.00            
ATOM   1526    C MET A 205      19.157   3.053  22.461  4.00  1.00            
ATOM   1527    O MET A 205      19.513   1.908  22.184  4.00  1.00            
ATOM   1528    N LYS A 206      19.258   3.573  23.696  1.00  1.00            
ATOM   1529   CA LYS A 206      19.792   2.837  24.797  1.00  1.00            
ATOM   1530   CB LYS A 206      19.857   3.692  26.075  1.00  1.00            
ATOM   1531   CG LYS A 206      20.595   3.023  27.234  1.00  1.00            
ATOM   1532   CD LYS A 206      20.788   3.930  28.451  1.00  1.00            
ATOM   1533   CE LYS A 206      19.944   3.511  29.657  1.00  1.00            
ATOM   1534   NZ LYS A 206      20.442   2.220  30.187  1.00  1.00            
ATOM   1535    C LYS A 206      18.904   1.678  25.113  1.00  1.00            
ATOM   1536    O LYS A 206      19.375   0.551  25.247  1.00  1.00            
ATOM   1537    N GLY A 207      17.584   1.922  25.225  1.00  1.00            
ATOM   1538   CA GLY A 207      16.709   0.841  25.573  1.00  1.00            
ATOM   1539    C GLY A 207      15.332   1.386  25.712  1.00  1.00            
ATOM   1540    O GLY A 207      15.120   2.597  25.686  1.00  1.00            
ATOM   1541    N VAL A 208      14.350   0.477  25.856  4.00  1.00            
ATOM   1542   CA VAL A 208      13.001   0.906  26.044  4.00  1.00            
ATOM   1543   CB VAL A 208      12.043   0.356  25.031  4.00  1.00            
ATOM   1544  CG1 VAL A 208      10.623   0.802  25.414  4.00  1.00            
ATOM   1545  CG2 VAL A 208      12.484   0.825  23.633  4.00  1.00            
ATOM   1546    C VAL A 208      12.586   0.408  27.372  4.00  1.00            
ATOM   1547    O VAL A 208      12.901  -0.717  27.756  4.00  1.00            
ATOM   1548    N SER A 209      11.874   1.256  28.126  4.00  1.00            
ATOM   1549   CA SER A 209      11.481   0.798  29.410  4.00  1.00            
ATOM   1550   CB SER A 209      11.930   1.721  30.552  4.00  1.00            
ATOM   1551   OG SER A 209      13.348   1.769  30.596  4.00  1.00            
ATOM   1552    C SER A 209       9.981   0.763  29.439  4.00  1.00            
ATOM   1553    O SER A 209       9.318   1.703  29.007  4.00  1.00            
ATOM   1554    N VAL A 210       9.412  -0.357  29.930  4.00  1.00            
ATOM   1555   CA VAL A 210       7.989  -0.535  30.037  4.00  1.00            
ATOM   1556   CB VAL A 210       7.575  -1.936  30.379  4.00  1.00            
ATOM   1557  CG1 VAL A 210       6.060  -1.938  30.649  4.00  1.00            
ATOM   1558  CG2 VAL A 210       7.987  -2.866  29.225  4.00  1.00            
ATOM   1559    C VAL A 210       7.434   0.344  31.091  4.00  1.00            
ATOM   1560    O VAL A 210       6.300   0.808  30.994  4.00  1.00            
ATOM   1561    N GLY A 211       8.221   0.548  32.153  3.00  1.00            
ATOM   1562   CA GLY A 211       7.821   1.336  33.272  3.00  1.00            
ATOM   1563    C GLY A 211       9.113   1.638  33.950  3.00  1.00            
ATOM   1564    O GLY A 211      10.042   2.165  33.339  3.00  1.00            
ATOM   1565    N SER A 212       9.205   1.299  35.244  3.00  1.00            
ATOM   1566   CA SER A 212      10.394   1.565  35.989  3.00  1.00            
ATOM   1567   CB SER A 212      10.227   1.269  37.489  3.00  1.00            
ATOM   1568   OG SER A 212       9.958  -0.112  37.681  3.00  1.00            
ATOM   1569    C SER A 212      11.533   0.729  35.487  3.00  1.00            
ATOM   1570    O SER A 212      12.689   1.135  35.596  3.00  1.00            
ATOM   1571    N SER A 213      11.257  -0.461  34.918  4.00  1.00            
ATOM   1572   CA SER A 213      12.354  -1.292  34.505  4.00  1.00            
ATOM   1573   CB SER A 213      12.209  -2.755  34.964  4.00  1.00            
ATOM   1574   OG SER A 213      10.999  -3.306  34.469  4.00  1.00            
ATOM   1575    C SER A 213      12.473  -1.273  33.005  4.00  1.00            
ATOM   1576    O SER A 213      11.498  -1.023  32.297  4.00  1.00            
ATOM   1577    N THR A 214      13.695  -1.541  32.479  4.00  1.00            
ATOM   1578   CA THR A 214      13.929  -1.484  31.058  4.00  1.00            
ATOM   1579   CB THR A 214      15.291  -0.963  30.685  4.00  1.00            
ATOM   1580  OG1 THR A 214      15.433  -0.940  29.271  4.00  1.00            
ATOM   1581  CG2 THR A 214      16.386  -1.827  31.334  4.00  1.00            
ATOM   1582    C THR A 214      13.738  -2.839  30.457  4.00  1.00            
ATOM   1583    O THR A 214      14.574  -3.733  30.581  4.00  1.00            
ATOM   1584    N LEU A 215      12.573  -3.029  29.811  4.00  1.00            
ATOM   1585   CA LEU A 215      12.248  -4.295  29.231  4.00  1.00            
ATOM   1586   CB LEU A 215      10.735  -4.447  28.938  4.00  1.00            
ATOM   1587   CG LEU A 215      10.214  -5.868  28.576  4.00  1.00            
ATOM   1588  CD1 LEU A 215       8.687  -5.840  28.411  4.00  1.00            
ATOM   1589  CD2 LEU A 215      10.879  -6.494  27.337  4.00  1.00            
ATOM   1590    C LEU A 215      13.011  -4.590  27.974  4.00  1.00            
ATOM   1591    O LEU A 215      13.544  -5.688  27.822  4.00  1.00            
ATOM   1592    N LEU A 216      13.108  -3.626  27.036  4.00  1.00            
ATOM   1593   CA LEU A 216      13.631  -4.018  25.755  4.00  1.00            
ATOM   1594   CB LEU A 216      12.676  -3.736  24.581  4.00  1.00            
ATOM   1595   CG LEU A 216      11.318  -4.459  24.659  4.00  1.00            
ATOM   1596  CD1 LEU A 216      10.454  -3.915  25.808  4.00  1.00            
ATOM   1597  CD2 LEU A 216      10.600  -4.425  23.301  4.00  1.00            
ATOM   1598    C LEU A 216      14.877  -3.280  25.415  4.00  1.00            
ATOM   1599    O LEU A 216      15.250  -2.288  26.040  4.00  1.00            
ATOM   1600    N CYS A 217      15.558  -3.825  24.391  1.00  1.00            
ATOM   1601   CA CYS A 217      16.685  -3.229  23.748  1.00  1.00            
ATOM   1602   CB CYS A 217      16.366  -1.829  23.193  1.00  1.00            
ATOM   1603   SG CYS A 217      14.963  -1.816  22.037  1.00  1.00            
ATOM   1604    C CYS A 217      17.818  -3.051  24.688  1.00  1.00            
ATOM   1605    O CYS A 217      18.699  -2.230  24.438  1.00  1.00            
ATOM   1606    N GLU A 218      17.868  -3.815  25.782  3.00  1.00            
ATOM   1607   CA GLU A 218      19.007  -3.570  26.602  3.00  1.00            
ATOM   1608   CB GLU A 218      18.870  -4.153  28.016  3.00  1.00            
ATOM   1609   CG GLU A 218      20.029  -3.798  28.945  3.00  1.00            
ATOM   1610   CD GLU A 218      19.717  -4.433  30.291  3.00  1.00            
ATOM   1611  OE1 GLU A 218      18.656  -5.104  30.384  3.00  1.00            
ATOM   1612  OE2 GLU A 218      20.527  -4.255  31.239  3.00  1.00            
ATOM   1613    C GLU A 218      20.152  -4.233  25.921  3.00  1.00            
ATOM   1614    O GLU A 218      20.277  -5.457  25.915  3.00  1.00            
ATOM   1615    N ASP A 219      20.996  -3.399  25.290  3.00  1.00            
ATOM   1616   CA ASP A 219      22.162  -3.816  24.573  3.00  1.00            
ATOM   1617   CB ASP A 219      21.952  -5.113  23.774  3.00  1.00            
ATOM   1618   CG ASP A 219      23.307  -5.636  23.316  3.00  1.00            
ATOM   1619  OD1 ASP A 219      24.065  -4.855  22.679  3.00  1.00            
ATOM   1620  OD2 ASP A 219      23.606  -6.825  23.605  3.00  1.00            
ATOM   1621    C ASP A 219      22.353  -2.707  23.594  3.00  1.00            
ATOM   1622    O ASP A 219      23.460  -2.419  23.142  3.00  1.00            
ATOM   1623    N GLY A 220      21.231  -2.028  23.286  1.00  1.00            
ATOM   1624   CA GLY A 220      21.210  -0.927  22.373  1.00  1.00            
ATOM   1625    C GLY A 220      20.655  -1.428  21.092  1.00  1.00            
ATOM   1626    O GLY A 220      20.997  -2.512  20.623  1.00  1.00            
ATOM   1627    N CYS A 221      19.761  -0.622  20.500  4.00  1.00            
ATOM   1628   CA CYS A 221      19.151  -0.948  19.252  4.00  1.00            
ATOM   1629   CB CYS A 221      17.730  -1.517  19.414  4.00  1.00            
ATOM   1630   SG CYS A 221      16.932  -1.940  17.837  4.00  1.00            
ATOM   1631    C CYS A 221      19.037   0.355  18.553  4.00  1.00            
ATOM   1632    O CYS A 221      19.246   1.405  19.157  4.00  1.00            
ATOM   1633    N LEU A 222      18.713   0.334  17.255  4.00  1.00            
ATOM   1634   CA LEU A 222      18.650   1.588  16.582  4.00  1.00            
ATOM   1635   CB LEU A 222      19.365   1.595  15.223  4.00  1.00            
ATOM   1636   CG LEU A 222      20.891   1.440  15.355  4.00  1.00            
ATOM   1637  CD1 LEU A 222      21.257   0.104  16.020  4.00  1.00            
ATOM   1638  CD2 LEU A 222      21.595   1.653  14.006  4.00  1.00            
ATOM   1639    C LEU A 222      17.222   1.965  16.357  4.00  1.00            
ATOM   1640    O LEU A 222      16.328   1.120  16.351  4.00  1.00            
ATOM   1641    N ALA A 223      16.987   3.284  16.197  4.00  1.00            
ATOM   1642   CA ALA A 223      15.687   3.833  15.953  4.00  1.00            
ATOM   1643   CB ALA A 223      15.204   4.791  17.054  4.00  1.00            
ATOM   1644    C ALA A 223      15.792   4.640  14.706  4.00  1.00            
ATOM   1645    O ALA A 223      16.874   5.085  14.327  4.00  1.00            
ATOM   1646    N LEU A 224      14.657   4.804  14.007  4.00  1.00            
ATOM   1647   CA LEU A 224      14.615   5.576  12.808  4.00  1.00            
ATOM   1648   CB LEU A 224      14.248   4.695  11.599  4.00  1.00            
ATOM   1649   CG LEU A 224      14.463   5.321  10.208  4.00  1.00            
ATOM   1650  CD1 LEU A 224      13.839   4.438   9.115  4.00  1.00            
ATOM   1651  CD2 LEU A 224      14.006   6.783  10.147  4.00  1.00            
ATOM   1652    C LEU A 224      13.507   6.534  13.043  4.00  1.00            
ATOM   1653    O LEU A 224      12.345   6.138  13.104  4.00  1.00            
ATOM   1654    N VAL A 225      13.830   7.826  13.202  4.00  1.00            
ATOM   1655   CA VAL A 225      12.741   8.715  13.441  4.00  1.00            
ATOM   1656   CB VAL A 225      13.158  10.041  14.002  4.00  1.00            
ATOM   1657  CG1 VAL A 225      11.914  10.939  14.117  4.00  1.00            
ATOM   1658  CG2 VAL A 225      13.865   9.796  15.346  4.00  1.00            
ATOM   1659    C VAL A 225      12.122   8.929  12.125  4.00  1.00            
ATOM   1660    O VAL A 225      12.766   9.397  11.187  4.00  1.00            
ATOM   1661    N ASP A 226      10.836   8.575  12.020  1.00  1.00            
ATOM   1662   CA ASP A 226      10.253   8.686  10.733  1.00  1.00            
ATOM   1663   CB ASP A 226       9.811   7.338  10.144  1.00  1.00            
ATOM   1664   CG ASP A 226      11.050   6.633   9.626  1.00  1.00            
ATOM   1665  OD1 ASP A 226      11.706   7.203   8.714  1.00  1.00            
ATOM   1666  OD2 ASP A 226      11.353   5.514  10.121  1.00  1.00            
ATOM   1667    C ASP A 226       9.039   9.545  10.783  1.00  1.00            
ATOM   1668    O ASP A 226       7.999   9.130  11.292  1.00  1.00            
ATOM   1669    N THR A 227       9.146  10.793  10.285  3.00  1.00            
ATOM   1670   CA THR A 227       7.918  11.491  10.076  3.00  1.00            
ATOM   1671   CB THR A 227       8.064  12.956   9.790  3.00  1.00            
ATOM   1672  OG1 THR A 227       8.705  13.603  10.878  3.00  1.00            
ATOM   1673  CG2 THR A 227       6.663  13.553   9.567  3.00  1.00            
ATOM   1674    C THR A 227       7.471  10.813   8.830  3.00  1.00            
ATOM   1675    O THR A 227       8.246  10.683   7.884  3.00  1.00            
ATOM   1676    N GLY A 228       6.220  10.341   8.781  3.00  1.00            
ATOM   1677   CA GLY A 228       5.839   9.610   7.613  3.00  1.00            
ATOM   1678    C GLY A 228       5.372   8.243   8.040  3.00  1.00            
ATOM   1679    O GLY A 228       4.361   7.759   7.533  3.00  1.00            
ATOM   1680    N ALA A 229       6.078   7.578   8.979  1.00  1.00            
ATOM   1681   CA ALA A 229       5.598   6.302   9.449  1.00  1.00            
ATOM   1682   CB ALA A 229       6.645   5.505  10.248  1.00  1.00            
ATOM   1683    C ALA A 229       4.472   6.628  10.369  1.00  1.00            
ATOM   1684    O ALA A 229       4.517   7.613  11.104  1.00  1.00            
ATOM   1685    N SER A 230       3.413   5.810  10.323  1.00  1.00            
ATOM   1686   CA SER A 230       2.230   6.062  11.086  1.00  1.00            
ATOM   1687   CB SER A 230       1.076   5.145  10.646  1.00  1.00            
ATOM   1688   OG SER A 230       0.856   5.272   9.249  1.00  1.00            
ATOM   1689    C SER A 230       2.422   5.820  12.546  1.00  1.00            
ATOM   1690    O SER A 230       2.029   6.639  13.376  1.00  1.00            
ATOM   1691    N TYR A 231       3.063   4.694  12.903  1.00  1.00            
ATOM   1692   CA TYR A 231       3.016   4.307  14.281  1.00  1.00            
ATOM   1693   CB TYR A 231       2.193   3.031  14.458  1.00  1.00            
ATOM   1694   CG TYR A 231       0.850   3.238  13.846  1.00  1.00            
ATOM   1695  CD1 TYR A 231      -0.173   3.822  14.555  1.00  1.00            
ATOM   1696  CD2 TYR A 231       0.618   2.852  12.545  1.00  1.00            
ATOM   1697  CE1 TYR A 231      -1.408   4.009  13.980  1.00  1.00            
ATOM   1698  CE2 TYR A 231      -0.615   3.035  11.964  1.00  1.00            
ATOM   1699   CZ TYR A 231      -1.632   3.614  12.684  1.00  1.00            
ATOM   1700   OH TYR A 231      -2.899   3.806  12.095  1.00  1.00            
ATOM   1701    C TYR A 231       4.398   3.947  14.741  1.00  1.00            
ATOM   1702    O TYR A 231       5.315   3.823  13.932  1.00  1.00            
ATOM   1703    N ILE A 232       4.579   3.787  16.077  4.00  1.00            
ATOM   1704   CA ILE A 232       5.855   3.367  16.592  4.00  1.00            
ATOM   1705   CB ILE A 232       6.143   3.759  18.010  4.00  1.00            
ATOM   1706  CG1 ILE A 232       6.272   5.291  18.110  4.00  1.00            
ATOM   1707  CG2 ILE A 232       7.411   3.015  18.457  4.00  1.00            
ATOM   1708  CD1 ILE A 232       6.414   5.798  19.544  4.00  1.00            
ATOM   1709    C ILE A 232       5.921   1.904  16.426  4.00  1.00            
ATOM   1710    O ILE A 232       5.017   1.167  16.814  4.00  1.00            
ATOM   1711    N SER A 233       7.014   1.452  15.796  4.00  1.00            
ATOM   1712   CA SER A 233       7.093   0.065  15.510  4.00  1.00            
ATOM   1713   CB SER A 233       6.991  -0.254  14.007  4.00  1.00            
ATOM   1714   OG SER A 233       5.732   0.162  13.500  4.00  1.00            
ATOM   1715    C SER A 233       8.402  -0.442  15.968  4.00  1.00            
ATOM   1716    O SER A 233       9.293   0.311  16.356  4.00  1.00            
ATOM   1717    N GLY A 234       8.518  -1.775  15.949  4.00  1.00            
ATOM   1718   CA GLY A 234       9.727  -2.406  16.343  4.00  1.00            
ATOM   1719    C GLY A 234       9.754  -3.708  15.622  4.00  1.00            
ATOM   1720    O GLY A 234       8.860  -4.004  14.832  4.00  1.00            
ATOM   1721    N SER A 235      10.793  -4.527  15.866  1.00  1.00            
ATOM   1722   CA SER A 235      10.829  -5.797  15.207  1.00  1.00            
ATOM   1723   CB SER A 235      12.156  -6.550  15.369  1.00  1.00            
ATOM   1724   OG SER A 235      13.190  -5.831  14.713  1.00  1.00            
ATOM   1725    C SER A 235       9.744  -6.604  15.819  1.00  1.00            
ATOM   1726    O SER A 235       9.233  -6.275  16.889  1.00  1.00            
ATOM   1727    N THR A 236       9.341  -7.678  15.126  2.00  1.00            
ATOM   1728   CA THR A 236       8.258  -8.471  15.606  2.00  1.00            
ATOM   1729   CB THR A 236       7.882  -9.564  14.646  2.00  1.00            
ATOM   1730  OG1 THR A 236       6.790 -10.314  15.154  2.00  1.00            
ATOM   1731  CG2 THR A 236       9.102 -10.472  14.418  2.00  1.00            
ATOM   1732    C THR A 236       8.626  -9.097  16.907  2.00  1.00            
ATOM   1733    O THR A 236       7.833  -9.111  17.848  2.00  1.00            
ATOM   1734    N SER A 237       9.854  -9.625  17.007  2.00  1.00            
ATOM   1735   CA SER A 237      10.229 -10.286  18.217  2.00  1.00            
ATOM   1736   CB SER A 237      11.641 -10.897  18.146  2.00  1.00            
ATOM   1737   OG SER A 237      11.681 -11.935  17.178  2.00  1.00            
ATOM   1738    C SER A 237      10.210  -9.283  19.321  2.00  1.00            
ATOM   1739    O SER A 237       9.780  -9.577  20.435  2.00  1.00            
ATOM   1740    N SER A 238      10.666  -8.053  19.028  2.00  1.00            
ATOM   1741   CA SER A 238      10.751  -7.038  20.035  2.00  1.00            
ATOM   1742   CB SER A 238      11.385  -5.738  19.505  2.00  1.00            
ATOM   1743   OG SER A 238      12.718  -5.975  19.078  2.00  1.00            
ATOM   1744    C SER A 238       9.382  -6.682  20.526  2.00  1.00            
ATOM   1745    O SER A 238       9.148  -6.598  21.731  2.00  1.00            
ATOM   1746    N ILE A 239       8.433  -6.476  19.594  2.00  1.00            
ATOM   1747   CA ILE A 239       7.112  -6.029  19.935  2.00  1.00            
ATOM   1748   CB ILE A 239       6.259  -5.741  18.731  2.00  1.00            
ATOM   1749  CG1 ILE A 239       4.969  -5.021  19.152  2.00  1.00            
ATOM   1750  CG2 ILE A 239       6.020  -7.058  17.975  2.00  1.00            
ATOM   1751  CD1 ILE A 239       5.211  -3.613  19.694  2.00  1.00            
ATOM   1752    C ILE A 239       6.410  -7.055  20.766  2.00  1.00            
ATOM   1753    O ILE A 239       5.734  -6.712  21.735  2.00  1.00            
ATOM   1754    N GLU A 240       6.574  -8.349  20.431  2.00  1.00            
ATOM   1755   CA GLU A 240       5.816  -9.372  21.096  2.00  1.00            
ATOM   1756   CB GLU A 240       6.138 -10.786  20.587  2.00  1.00            
ATOM   1757   CG GLU A 240       5.109 -11.828  21.033  2.00  1.00            
ATOM   1758   CD GLU A 240       5.274 -13.051  20.142  2.00  1.00            
ATOM   1759  OE1 GLU A 240       6.258 -13.075  19.357  2.00  1.00            
ATOM   1760  OE2 GLU A 240       4.417 -13.971  20.229  2.00  1.00            
ATOM   1761    C GLU A 240       6.083  -9.306  22.561  2.00  1.00            
ATOM   1762    O GLU A 240       5.164  -9.417  23.371  2.00  1.00            
ATOM   1763    N LYS A 241       7.347  -9.103  22.950  2.00  1.00            
ATOM   1764   CA LYS A 241       7.638  -9.050  24.349  2.00  1.00            
ATOM   1765   CB LYS A 241       9.145  -8.904  24.629  2.00  1.00            
ATOM   1766   CG LYS A 241       9.520  -8.913  26.114  2.00  1.00            
ATOM   1767   CD LYS A 241       9.372 -10.276  26.802  2.00  1.00            
ATOM   1768   CE LYS A 241       9.846 -10.281  28.260  2.00  1.00            
ATOM   1769   NZ LYS A 241       9.702 -11.631  28.853  2.00  1.00            
ATOM   1770    C LYS A 241       6.945  -7.862  24.950  2.00  1.00            
ATOM   1771    O LYS A 241       6.356  -7.948  26.026  2.00  1.00            
ATOM   1772    N LEU A 242       6.980  -6.723  24.234  2.00  1.00            
ATOM   1773   CA LEU A 242       6.466  -5.461  24.694  2.00  1.00            
ATOM   1774   CB LEU A 242       6.748  -4.387  23.626  2.00  1.00            
ATOM   1775   CG LEU A 242       6.507  -2.931  24.052  2.00  1.00            
ATOM   1776  CD1 LEU A 242       7.433  -2.537  25.213  2.00  1.00            
ATOM   1777  CD2 LEU A 242       6.656  -1.986  22.848  2.00  1.00            
ATOM   1778    C LEU A 242       4.992  -5.592  24.919  2.00  1.00            
ATOM   1779    O LEU A 242       4.473  -5.140  25.939  2.00  1.00            
ATOM   1780    N MET A 243       4.278  -6.238  23.979  2.00  1.00            
ATOM   1781   CA MET A 243       2.856  -6.401  24.104  2.00  1.00            
ATOM   1782   CB MET A 243       2.223  -7.055  22.864  2.00  1.00            
ATOM   1783   CG MET A 243       2.701  -8.483  22.609  2.00  1.00            
ATOM   1784   SD MET A 243       2.226  -9.144  20.985  2.00  1.00            
ATOM   1785   CE MET A 243       3.343  -8.041  20.071  2.00  1.00            
ATOM   1786    C MET A 243       2.596  -7.261  25.291  2.00  1.00            
ATOM   1787    O MET A 243       1.642  -7.033  26.032  2.00  1.00            
ATOM   1788    N GLU A 244       3.454  -8.271  25.513  2.00  1.00            
ATOM   1789   CA GLU A 244       3.225  -9.164  26.607  2.00  1.00            
ATOM   1790   CB GLU A 244       4.253 -10.309  26.684  2.00  1.00            
ATOM   1791   CG GLU A 244       3.784 -11.521  27.502  2.00  1.00            
ATOM   1792   CD GLU A 244       4.192 -11.363  28.962  2.00  1.00            
ATOM   1793  OE1 GLU A 244       5.405 -11.133  29.216  2.00  1.00            
ATOM   1794  OE2 GLU A 244       3.298 -11.481  29.842  2.00  1.00            
ATOM   1795    C GLU A 244       3.300  -8.376  27.869  2.00  1.00            
ATOM   1796    O GLU A 244       2.504  -8.576  28.785  2.00  1.00            
ATOM   1797    N ALA A 245       4.260  -7.437  27.939  2.00  1.00            
ATOM   1798   CA ALA A 245       4.404  -6.653  29.127  2.00  1.00            
ATOM   1799   CB ALA A 245       5.544  -5.624  29.036  2.00  1.00            
ATOM   1800    C ALA A 245       3.137  -5.896  29.320  2.00  1.00            
ATOM   1801    O ALA A 245       2.611  -5.811  30.428  2.00  1.00            
ATOM   1802    N LEU A 246       2.600  -5.341  28.220  2.00  1.00            
ATOM   1803   CA LEU A 246       1.416  -4.541  28.293  2.00  1.00            
ATOM   1804   CB LEU A 246       1.084  -3.846  26.956  2.00  1.00            
ATOM   1805   CG LEU A 246      -0.126  -2.886  26.997  2.00  1.00            
ATOM   1806  CD1 LEU A 246      -1.467  -3.631  27.101  2.00  1.00            
ATOM   1807  CD2 LEU A 246       0.050  -1.827  28.098  2.00  1.00            
ATOM   1808    C LEU A 246       0.266  -5.393  28.697  2.00  1.00            
ATOM   1809    O LEU A 246      -0.596  -4.965  29.464  2.00  1.00            
ATOM   1810    N GLY A 247       0.229  -6.639  28.201  3.00  1.00            
ATOM   1811   CA GLY A 247      -0.895  -7.469  28.493  3.00  1.00            
ATOM   1812    C GLY A 247      -1.840  -7.321  27.357  3.00  1.00            
ATOM   1813    O GLY A 247      -2.965  -7.816  27.393  3.00  1.00            
ATOM   1814    N ALA A 248      -1.389  -6.620  26.305  1.00  1.00            
ATOM   1815   CA ALA A 248      -2.236  -6.403  25.178  1.00  1.00            
ATOM   1816   CB ALA A 248      -1.739  -5.292  24.236  1.00  1.00            
ATOM   1817    C ALA A 248      -2.353  -7.660  24.375  1.00  1.00            
ATOM   1818    O ALA A 248      -1.445  -8.489  24.347  1.00  1.00            
ATOM   1819    N LYS A 249      -3.515  -7.819  23.708  4.00  1.00            
ATOM   1820   CA LYS A 249      -3.812  -8.934  22.855  4.00  1.00            
ATOM   1821   CB LYS A 249      -5.305  -9.108  22.522  4.00  1.00            
ATOM   1822   CG LYS A 249      -6.213  -9.472  23.698  4.00  1.00            
ATOM   1823   CD LYS A 249      -7.698  -9.387  23.333  4.00  1.00            
ATOM   1824   CE LYS A 249      -8.655  -9.716  24.481  4.00  1.00            
ATOM   1825   NZ LYS A 249     -10.057  -9.611  24.016  4.00  1.00            
ATOM   1826    C LYS A 249      -3.143  -8.697  21.531  4.00  1.00            
ATOM   1827    O LYS A 249      -2.914  -7.556  21.131  4.00  1.00            
ATOM   1828    N LYS A 250      -2.804  -9.795  20.825  4.00  1.00            
ATOM   1829   CA LYS A 250      -2.205  -9.760  19.516  4.00  1.00            
ATOM   1830   CB LYS A 250      -0.956 -10.652  19.423  4.00  1.00            
ATOM   1831   CG LYS A 250      -0.409 -10.841  18.008  4.00  1.00            
ATOM   1832   CD LYS A 250       0.887 -11.653  17.984  4.00  1.00            
ATOM   1833   CE LYS A 250       1.207 -12.262  16.618  4.00  1.00            
ATOM   1834   NZ LYS A 250       2.289 -13.265  16.757  4.00  1.00            
ATOM   1835    C LYS A 250      -3.216 -10.337  18.570  4.00  1.00            
ATOM   1836    O LYS A 250      -3.965 -11.246  18.926  4.00  1.00            
ATOM   1837    N ARG A 251      -3.271  -9.800  17.334  1.00  1.00            
ATOM   1838   CA ARG A 251      -4.177 -10.280  16.329  1.00  1.00            
ATOM   1839   CB ARG A 251      -5.375  -9.345  16.077  1.00  1.00            
ATOM   1840   CG ARG A 251      -6.464  -9.969  15.201  1.00  1.00            
ATOM   1841   CD ARG A 251      -7.775  -9.177  15.189  1.00  1.00            
ATOM   1842   NE ARG A 251      -8.720  -9.885  14.279  1.00  1.00            
ATOM   1843   CZ ARG A 251      -9.470 -10.924  14.748  1.00  1.00            
ATOM   1844  NH1 ARG A 251      -9.331 -11.332  16.042  1.00  1.00            
ATOM   1845  NH2 ARG A 251     -10.362 -11.550  13.925  1.00  1.00            
ATOM   1846    C ARG A 251      -3.363 -10.357  15.078  1.00  1.00            
ATOM   1847    O ARG A 251      -2.145 -10.186  15.113  1.00  1.00            
ATOM   1848    N LEU A 252      -4.012 -10.638  13.936  1.00  1.00            
ATOM   1849   CA LEU A 252      -3.273 -10.800  12.719  1.00  1.00            
ATOM   1850   CB LEU A 252      -4.137 -11.182  11.509  1.00  1.00            
ATOM   1851   CG LEU A 252      -3.301 -11.323  10.222  1.00  1.00            
ATOM   1852  CD1 LEU A 252      -2.243 -12.430  10.357  1.00  1.00            
ATOM   1853  CD2 LEU A 252      -4.197 -11.499   8.986  1.00  1.00            
ATOM   1854    C LEU A 252      -2.561  -9.536  12.363  1.00  1.00            
ATOM   1855    O LEU A 252      -1.401  -9.564  11.955  1.00  1.00            
ATOM   1856    N PHE A 253      -3.227  -8.385  12.533  1.00  1.00            
ATOM   1857   CA PHE A 253      -2.655  -7.142  12.107  1.00  1.00            
ATOM   1858   CB PHE A 253      -3.661  -6.316  11.288  1.00  1.00            
ATOM   1859   CG PHE A 253      -2.935  -5.165  10.696  1.00  1.00            
ATOM   1860  CD1 PHE A 253      -2.052  -5.370   9.662  1.00  1.00            
ATOM   1861  CD2 PHE A 253      -3.150  -3.887  11.156  1.00  1.00            
ATOM   1862  CE1 PHE A 253      -1.376  -4.313   9.101  1.00  1.00            
ATOM   1863  CE2 PHE A 253      -2.476  -2.827  10.597  1.00  1.00            
ATOM   1864   CZ PHE A 253      -1.588  -3.039   9.571  1.00  1.00            
ATOM   1865    C PHE A 253      -2.300  -6.393  13.347  1.00  1.00            
ATOM   1866    O PHE A 253      -1.289  -6.668  13.991  1.00  1.00            
ATOM   1867    N ASP A 254      -3.155  -5.431  13.719  1.00  1.00            
ATOM   1868   CA ASP A 254      -2.909  -4.545  14.815  1.00  1.00            
ATOM   1869   CB ASP A 254      -3.967  -3.429  14.901  1.00  1.00            
ATOM   1870   CG ASP A 254      -5.328  -4.082  15.151  1.00  1.00            
ATOM   1871  OD1 ASP A 254      -5.436  -5.328  15.002  1.00  1.00            
ATOM   1872  OD2 ASP A 254      -6.286  -3.337  15.490  1.00  1.00            
ATOM   1873    C ASP A 254      -2.937  -5.254  16.126  1.00  1.00            
ATOM   1874    O ASP A 254      -3.213  -6.449  16.215  1.00  1.00            
ATOM   1875    N TYR A 255      -2.633  -4.476  17.189  4.00  1.00            
ATOM   1876   CA TYR A 255      -2.576  -4.966  18.531  4.00  1.00            
ATOM   1877   CB TYR A 255      -1.267  -4.644  19.272  4.00  1.00            
ATOM   1878   CG TYR A 255      -0.230  -5.489  18.615  4.00  1.00            
ATOM   1879  CD1 TYR A 255      -0.017  -6.777  19.050  4.00  1.00            
ATOM   1880  CD2 TYR A 255       0.508  -5.016  17.556  4.00  1.00            
ATOM   1881  CE1 TYR A 255       0.927  -7.573  18.448  4.00  1.00            
ATOM   1882  CE2 TYR A 255       1.455  -5.809  16.950  4.00  1.00            
ATOM   1883   CZ TYR A 255       1.666  -7.091  17.396  4.00  1.00            
ATOM   1884   OH TYR A 255       2.634  -7.911  16.779  4.00  1.00            
ATOM   1885    C TYR A 255      -3.709  -4.393  19.278  4.00  1.00            
ATOM   1886    O TYR A 255      -4.166  -3.287  18.992  4.00  1.00            
ATOM   1887    N VAL A 256      -4.228  -5.164  20.246  4.00  1.00            
ATOM   1888   CA VAL A 256      -5.397  -4.622  20.829  4.00  1.00            
ATOM   1889   CB VAL A 256      -6.629  -5.220  20.232  4.00  1.00            
ATOM   1890  CG1 VAL A 256      -6.864  -6.616  20.835  4.00  1.00            
ATOM   1891  CG2 VAL A 256      -7.767  -4.214  20.392  4.00  1.00            
ATOM   1892    C VAL A 256      -5.441  -4.834  22.297  4.00  1.00            
ATOM   1893    O VAL A 256      -4.924  -5.816  22.821  4.00  1.00            
ATOM   1894    N VAL A 257      -6.082  -3.882  22.998  4.00  1.00            
ATOM   1895   CA VAL A 257      -6.227  -3.966  24.416  4.00  1.00            
ATOM   1896   CB VAL A 257      -5.528  -2.856  25.137  4.00  1.00            
ATOM   1897  CG1 VAL A 257      -5.827  -2.979  26.640  4.00  1.00            
ATOM   1898  CG2 VAL A 257      -4.033  -2.911  24.781  4.00  1.00            
ATOM   1899    C VAL A 257      -7.667  -3.829  24.689  4.00  1.00            
ATOM   1900    O VAL A 257      -8.396  -3.145  23.973  4.00  1.00            
ATOM   1901    N LYS A 258      -8.119  -4.519  25.736  4.00  1.00            
ATOM   1902   CA LYS A 258      -9.480  -4.359  26.091  4.00  1.00            
ATOM   1903   CB LYS A 258      -9.878  -5.321  27.223  4.00  1.00            
ATOM   1904   CG LYS A 258      -8.858  -5.299  28.364  4.00  1.00            
ATOM   1905   CD LYS A 258      -9.189  -6.217  29.543  4.00  1.00            
ATOM   1906   CE LYS A 258     -10.380  -5.745  30.373  4.00  1.00            
ATOM   1907   NZ LYS A 258     -11.634  -6.237  29.764  4.00  1.00            
ATOM   1908    C LYS A 258      -9.598  -2.961  26.550  4.00  1.00            
ATOM   1909    O LYS A 258      -8.757  -2.456  27.293  4.00  1.00            
ATOM   1910    N CYS A 259     -10.655  -2.285  26.090  2.00  1.00            
ATOM   1911   CA CYS A 259     -10.784  -0.924  26.471  2.00  1.00            
ATOM   1912   CB CYS A 259     -11.873  -0.166  25.695  2.00  1.00            
ATOM   1913   SG CYS A 259     -11.467   0.001  23.931  2.00  1.00            
ATOM   1914    C CYS A 259     -11.142  -0.921  27.916  2.00  1.00            
ATOM   1915    O CYS A 259     -11.487  -1.950  28.495  2.00  1.00            
ATOM   1916    N ASN A 260     -11.029   0.267  28.527  2.00  1.00            
ATOM   1917   CA ASN A 260     -11.248   0.529  29.915  2.00  1.00            
ATOM   1918   CB ASN A 260     -12.510  -0.134  30.494  2.00  1.00            
ATOM   1919   CG ASN A 260     -12.859   0.649  31.754  2.00  1.00            
ATOM   1920  OD1 ASN A 260     -12.065   1.460  32.229  2.00  1.00            
ATOM   1921  ND2 ASN A 260     -14.077   0.416  32.313  2.00  1.00            
ATOM   1922    C ASN A 260     -10.046   0.027  30.641  2.00  1.00            
ATOM   1923    O ASN A 260      -9.788   0.427  31.776  2.00  1.00            
ATOM   1924    N GLU A 261      -9.247  -0.849  30.002  2.00  1.00            
ATOM   1925   CA GLU A 261      -8.016  -1.150  30.651  2.00  1.00            
ATOM   1926   CB GLU A 261      -7.215  -2.312  30.046  2.00  1.00            
ATOM   1927   CG GLU A 261      -5.944  -2.590  30.855  2.00  1.00            
ATOM   1928   CD GLU A 261      -5.144  -3.689  30.177  2.00  1.00            
ATOM   1929  OE1 GLU A 261      -5.589  -4.172  29.102  2.00  1.00            
ATOM   1930  OE2 GLU A 261      -4.068  -4.057  30.723  2.00  1.00            
ATOM   1931    C GLU A 261      -7.196   0.079  30.462  2.00  1.00            
ATOM   1932    O GLU A 261      -6.559   0.576  31.389  2.00  1.00            
ATOM   1933    N GLY A 262      -7.214   0.605  29.217  2.00  1.00            
ATOM   1934   CA GLY A 262      -6.574   1.857  28.973  2.00  1.00            
ATOM   1935    C GLY A 262      -7.472   2.762  29.762  2.00  1.00            
ATOM   1936    O GLY A 262      -8.640   2.396  29.886  2.00  1.00            
ATOM   1937    N PRO A 263      -7.113   3.886  30.337  2.00  1.00            
ATOM   1938   CA PRO A 263      -5.799   4.472  30.369  2.00  1.00            
ATOM   1939   CD PRO A 263      -8.141   4.845  30.707  2.00  1.00            
ATOM   1940   CB PRO A 263      -5.998   5.939  30.760  2.00  1.00            
ATOM   1941   CG PRO A 263      -7.386   5.978  31.413  2.00  1.00            
ATOM   1942    C PRO A 263      -4.795   3.788  31.241  2.00  1.00            
ATOM   1943    O PRO A 263      -3.616   4.115  31.117  2.00  1.00            
ATOM   1944    N THR A 264      -5.197   2.859  32.128  2.00  1.00            
ATOM   1945   CA THR A 264      -4.197   2.354  33.023  2.00  1.00            
ATOM   1946   CB THR A 264      -4.769   1.812  34.307  2.00  1.00            
ATOM   1947  OG1 THR A 264      -3.726   1.365  35.161  2.00  1.00            
ATOM   1948  CG2 THR A 264      -5.762   0.676  34.012  2.00  1.00            
ATOM   1949    C THR A 264      -3.363   1.310  32.347  2.00  1.00            
ATOM   1950    O THR A 264      -3.457   0.119  32.639  2.00  1.00            
ATOM   1951    N LEU A 265      -2.512   1.760  31.405  1.00  1.00            
ATOM   1952   CA LEU A 265      -1.503   0.927  30.828  1.00  1.00            
ATOM   1953   CB LEU A 265      -1.587   0.721  29.296  1.00  1.00            
ATOM   1954   CG LEU A 265      -1.344   1.948  28.404  1.00  1.00            
ATOM   1955  CD1 LEU A 265       0.129   2.386  28.406  1.00  1.00            
ATOM   1956  CD2 LEU A 265      -1.896   1.721  26.987  1.00  1.00            
ATOM   1957    C LEU A 265      -0.252   1.654  31.235  1.00  1.00            
ATOM   1958    O LEU A 265      -0.292   2.869  31.424  1.00  1.00            
ATOM   1959    N PRO A 266       0.845   0.982  31.416  1.00  1.00            
ATOM   1960   CA PRO A 266       2.031   1.626  31.933  1.00  1.00            
ATOM   1961   CD PRO A 266       0.810  -0.433  31.739  1.00  1.00            
ATOM   1962   CB PRO A 266       2.892   0.505  32.524  1.00  1.00            
ATOM   1963   CG PRO A 266       2.283  -0.797  31.974  1.00  1.00            
ATOM   1964    C PRO A 266       2.774   2.494  30.976  1.00  1.00            
ATOM   1965    O PRO A 266       2.503   2.461  29.777  1.00  1.00            
ATOM   1966    N ASP A 267       3.735   3.271  31.513  1.00  1.00            
ATOM   1967   CA ASP A 267       4.443   4.245  30.744  1.00  1.00            
ATOM   1968   CB ASP A 267       4.970   5.419  31.589  1.00  1.00            
ATOM   1969   CG ASP A 267       3.800   6.198  32.175  1.00  1.00            
ATOM   1970  OD1 ASP A 267       2.636   5.901  31.800  1.00  1.00            
ATOM   1971  OD2 ASP A 267       4.062   7.103  33.012  1.00  1.00            
ATOM   1972    C ASP A 267       5.652   3.672  30.079  1.00  1.00            
ATOM   1973    O ASP A 267       6.616   3.297  30.743  1.00  1.00            
ATOM   1974    N ILE A 268       5.649   3.653  28.730  4.00  1.00            
ATOM   1975   CA ILE A 268       6.781   3.152  28.003  4.00  1.00            
ATOM   1976   CB ILE A 268       6.432   2.455  26.719  4.00  1.00            
ATOM   1977  CG1 ILE A 268       7.685   1.794  26.118  4.00  1.00            
ATOM   1978  CG2 ILE A 268       5.729   3.459  25.794  4.00  1.00            
ATOM   1979  CD1 ILE A 268       7.375   0.790  25.009  4.00  1.00            
ATOM   1980    C ILE A 268       7.676   4.293  27.705  4.00  1.00            
ATOM   1981    O ILE A 268       7.243   5.331  27.205  4.00  1.00            
ATOM   1982    N SER A 269       8.966   4.122  28.043  4.00  1.00            
ATOM   1983   CA SER A 269       9.914   5.161  27.813  4.00  1.00            
ATOM   1984   CB SER A 269      10.732   5.544  29.060  4.00  1.00            
ATOM   1985   OG SER A 269       9.883   6.070  30.068  4.00  1.00            
ATOM   1986    C SER A 269      10.896   4.656  26.812  4.00  1.00            
ATOM   1987    O SER A 269      11.135   3.454  26.709  4.00  1.00            
ATOM   1988    N PHE A 270      11.457   5.576  26.007  4.00  1.00            
ATOM   1989   CA PHE A 270      12.480   5.189  25.086  4.00  1.00            
ATOM   1990   CB PHE A 270      12.125   5.478  23.621  4.00  1.00            
ATOM   1991   CG PHE A 270      10.880   4.713  23.339  4.00  1.00            
ATOM   1992  CD1 PHE A 270      10.941   3.410  22.904  4.00  1.00            
ATOM   1993  CD2 PHE A 270       9.651   5.300  23.531  4.00  1.00            
ATOM   1994  CE1 PHE A 270       9.787   2.707  22.650  4.00  1.00            
ATOM   1995  CE2 PHE A 270       8.495   4.602  23.278  4.00  1.00            
ATOM   1996   CZ PHE A 270       8.563   3.303  22.836  4.00  1.00            
ATOM   1997    C PHE A 270      13.651   6.057  25.440  4.00  1.00            
ATOM   1998    O PHE A 270      13.547   7.282  25.386  4.00  1.00            
ATOM   1999    N HIS A 271      14.792   5.458  25.840  4.00  1.00            
ATOM   2000   CA HIS A 271      15.926   6.281  26.156  4.00  1.00            
ATOM   2001  ND1 HIS A 271      16.246   4.111  28.903  4.00  1.00            
ATOM   2002   CG HIS A 271      16.725   5.309  28.424  4.00  1.00            
ATOM   2003   CB HIS A 271      17.030   5.586  26.981  4.00  1.00            
ATOM   2004  NE2 HIS A 271      16.534   5.431  30.669  4.00  1.00            
ATOM   2005  CD2 HIS A 271      16.893   6.105  29.516  4.00  1.00            
ATOM   2006  CE1 HIS A 271      16.152   4.238  30.252  4.00  1.00            
ATOM   2007    C HIS A 271      16.582   6.605  24.859  4.00  1.00            
ATOM   2008    O HIS A 271      16.944   5.714  24.092  4.00  1.00            
ATOM   2009    N LEU A 272      16.753   7.907  24.579  4.00  1.00            
ATOM   2010   CA LEU A 272      17.473   8.301  23.411  4.00  1.00            
ATOM   2011   CB LEU A 272      16.889   9.515  22.669  4.00  1.00            
ATOM   2012   CG LEU A 272      15.626   9.170  21.854  4.00  1.00            
ATOM   2013  CD1 LEU A 272      15.970   8.257  20.663  4.00  1.00            
ATOM   2014  CD2 LEU A 272      14.523   8.578  22.744  4.00  1.00            
ATOM   2015    C LEU A 272      18.845   8.626  23.921  4.00  1.00            
ATOM   2016    O LEU A 272      19.299   8.020  24.889  4.00  1.00            
ATOM   2017    N GLY A 273      19.553   9.581  23.291  3.00  1.00            
ATOM   2018   CA GLY A 273      20.914   9.827  23.685  3.00  1.00            
ATOM   2019    C GLY A 273      21.002  10.229  25.121  3.00  1.00            
ATOM   2020    O GLY A 273      21.821   9.695  25.867  3.00  1.00            
ATOM   2021    N GLY A 274      20.159  11.178  25.557  3.00  1.00            
ATOM   2022   CA GLY A 274      20.243  11.635  26.914  3.00  1.00            
ATOM   2023    C GLY A 274      19.021  11.180  27.633  3.00  1.00            
ATOM   2024    O GLY A 274      18.800   9.989  27.846  3.00  1.00            
ATOM   2025    N LYS A 275      18.193  12.164  28.023  4.00  1.00            
ATOM   2026   CA LYS A 275      17.021  11.941  28.811  4.00  1.00            
ATOM   2027   CB LYS A 275      16.285  13.237  29.193  4.00  1.00            
ATOM   2028   CG LYS A 275      17.078  14.118  30.159  4.00  1.00            
ATOM   2029   CD LYS A 275      17.420  13.408  31.469  4.00  1.00            
ATOM   2030   CE LYS A 275      16.193  13.100  32.327  4.00  1.00            
ATOM   2031   NZ LYS A 275      16.592  12.278  33.489  4.00  1.00            
ATOM   2032    C LYS A 275      16.054  11.043  28.108  4.00  1.00            
ATOM   2033    O LYS A 275      16.083  10.879  26.889  4.00  1.00            
ATOM   2034    N GLU A 276      15.182  10.414  28.922  4.00  1.00            
ATOM   2035   CA GLU A 276      14.177   9.472  28.517  4.00  1.00            
ATOM   2036   CB GLU A 276      13.539   8.758  29.718  4.00  1.00            
ATOM   2037   CG GLU A 276      14.525   7.912  30.526  4.00  1.00            
ATOM   2038   CD GLU A 276      13.879   7.598  31.868  4.00  1.00            
ATOM   2039  OE1 GLU A 276      12.735   7.069  31.872  4.00  1.00            
ATOM   2040  OE2 GLU A 276      14.522   7.896  32.910  4.00  1.00            
ATOM   2041    C GLU A 276      13.074  10.212  27.829  4.00  1.00            
ATOM   2042    O GLU A 276      12.872  11.403  28.059  4.00  1.00            
ATOM   2043    N TYR A 277      12.348   9.513  26.930  4.00  1.00            
ATOM   2044   CA TYR A 277      11.197  10.074  26.283  4.00  1.00            
ATOM   2045   CB TYR A 277      11.276  10.003  24.753  4.00  1.00            
ATOM   2046   CG TYR A 277      12.366  10.981  24.483  4.00  1.00            
ATOM   2047  CD1 TYR A 277      13.680  10.628  24.685  4.00  1.00            
ATOM   2048  CD2 TYR A 277      12.073  12.255  24.060  4.00  1.00            
ATOM   2049  CE1 TYR A 277      14.691  11.529  24.457  4.00  1.00            
ATOM   2050  CE2 TYR A 277      13.080  13.164  23.831  4.00  1.00            
ATOM   2051   CZ TYR A 277      14.390  12.799  24.029  4.00  1.00            
ATOM   2052   OH TYR A 277      15.427  13.728  23.799  4.00  1.00            
ATOM   2053    C TYR A 277      10.044   9.299  26.820  4.00  1.00            
ATOM   2054    O TYR A 277       9.951   8.085  26.641  4.00  1.00            
ATOM   2055    N THR A 278       9.137  10.005  27.519  4.00  1.00            
ATOM   2056   CA THR A 278       8.069   9.337  28.191  4.00  1.00            
ATOM   2057   CB THR A 278       7.649  10.010  29.465  4.00  1.00            
ATOM   2058  OG1 THR A 278       7.149  11.309  29.185  4.00  1.00            
ATOM   2059  CG2 THR A 278       8.859  10.101  30.408  4.00  1.00            
ATOM   2060    C THR A 278       6.871   9.349  27.316  4.00  1.00            
ATOM   2061    O THR A 278       6.513  10.369  26.728  4.00  1.00            
ATOM   2062    N LEU A 279       6.257   8.167  27.177  4.00  1.00            
ATOM   2063   CA LEU A 279       4.997   8.059  26.519  4.00  1.00            
ATOM   2064   CB LEU A 279       4.962   7.061  25.348  4.00  1.00            
ATOM   2065   CG LEU A 279       5.691   7.529  24.076  4.00  1.00            
ATOM   2066  CD1 LEU A 279       7.188   7.771  24.326  4.00  1.00            
ATOM   2067  CD2 LEU A 279       5.429   6.555  22.915  4.00  1.00            
ATOM   2068    C LEU A 279       4.096   7.500  27.572  4.00  1.00            
ATOM   2069    O LEU A 279       4.430   6.506  28.215  4.00  1.00            
ATOM   2070    N THR A 280       2.933   8.134  27.801  1.00  1.00            
ATOM   2071   CA THR A 280       2.040   7.605  28.788  1.00  1.00            
ATOM   2072   CB THR A 280       1.649   8.600  29.843  1.00  1.00            
ATOM   2073  OG1 THR A 280       0.961   9.697  29.260  1.00  1.00            
ATOM   2074  CG2 THR A 280       2.928   9.086  30.546  1.00  1.00            
ATOM   2075    C THR A 280       0.811   7.213  28.047  1.00  1.00            
ATOM   2076    O THR A 280       0.531   7.755  26.978  1.00  1.00            
ATOM   2077    N SER A 281       0.057   6.231  28.580  2.00  1.00            
ATOM   2078   CA SER A 281      -1.133   5.823  27.898  2.00  1.00            
ATOM   2079   CB SER A 281      -1.974   4.801  28.667  2.00  1.00            
ATOM   2080   OG SER A 281      -3.127   4.463  27.912  2.00  1.00            
ATOM   2081    C SER A 281      -1.976   7.047  27.815  2.00  1.00            
ATOM   2082    O SER A 281      -2.032   7.842  28.751  2.00  1.00            
ATOM   2083    N ALA A 282      -2.655   7.179  26.666  2.00  1.00            
ATOM   2084   CA ALA A 282      -3.345   8.347  26.222  2.00  1.00            
ATOM   2085   CB ALA A 282      -3.040   9.651  26.983  2.00  1.00            
ATOM   2086    C ALA A 282      -2.623   8.442  24.940  2.00  1.00            
ATOM   2087    O ALA A 282      -3.109   8.024  23.890  2.00  1.00            
ATOM   2088    N ASP A 283      -1.409   9.019  25.024  2.00  1.00            
ATOM   2089   CA ASP A 283      -0.533   8.849  23.915  2.00  1.00            
ATOM   2090   CB ASP A 283       0.904   9.347  24.159  2.00  1.00            
ATOM   2091   CG ASP A 283       0.927  10.867  24.224  2.00  1.00            
ATOM   2092  OD1 ASP A 283       0.099  11.508  23.525  2.00  1.00            
ATOM   2093  OD2 ASP A 283       1.781  11.406  24.979  2.00  1.00            
ATOM   2094    C ASP A 283      -0.449   7.362  23.861  2.00  1.00            
ATOM   2095    O ASP A 283      -0.512   6.694  24.892  2.00  1.00            
ATOM   2096    N TYR A 284      -0.296   6.793  22.663  2.00  1.00            
ATOM   2097   CA TYR A 284      -0.252   5.369  22.573  2.00  1.00            
ATOM   2098   CB TYR A 284       1.035   4.741  23.160  2.00  1.00            
ATOM   2099   CG TYR A 284       0.931   3.253  23.046  2.00  1.00            
ATOM   2100  CD1 TYR A 284       0.918   2.631  21.820  2.00  1.00            
ATOM   2101  CD2 TYR A 284       0.853   2.483  24.184  2.00  1.00            
ATOM   2102  CE1 TYR A 284       0.816   1.262  21.732  2.00  1.00            
ATOM   2103  CE2 TYR A 284       0.754   1.114  24.103  2.00  1.00            
ATOM   2104   CZ TYR A 284       0.732   0.503  22.873  2.00  1.00            
ATOM   2105   OH TYR A 284       0.628  -0.901  22.780  2.00  1.00            
ATOM   2106    C TYR A 284      -1.472   4.665  23.129  2.00  1.00            
ATOM   2107    O TYR A 284      -1.429   4.010  24.170  2.00  1.00            
ATOM   2108    N VAL A 285      -2.633   4.853  22.462  4.00  1.00            
ATOM   2109   CA VAL A 285      -3.836   4.094  22.717  4.00  1.00            
ATOM   2110   CB VAL A 285      -4.184   3.959  24.172  4.00  1.00            
ATOM   2111  CG1 VAL A 285      -4.480   5.356  24.745  4.00  1.00            
ATOM   2112  CG2 VAL A 285      -5.363   2.980  24.298  4.00  1.00            
ATOM   2113    C VAL A 285      -4.926   4.882  22.072  4.00  1.00            
ATOM   2114    O VAL A 285      -4.937   6.111  22.146  4.00  1.00            
ATOM   2115    N PHE A 286      -5.863   4.202  21.392  1.00  1.00            
ATOM   2116   CA PHE A 286      -6.996   4.919  20.896  1.00  1.00            
ATOM   2117   CB PHE A 286      -7.490   4.425  19.524  1.00  1.00            
ATOM   2118   CG PHE A 286      -8.576   5.350  19.094  1.00  1.00            
ATOM   2119  CD1 PHE A 286      -8.275   6.517  18.429  1.00  1.00            
ATOM   2120  CD2 PHE A 286      -9.894   5.057  19.357  1.00  1.00            
ATOM   2121  CE1 PHE A 286      -9.273   7.378  18.033  1.00  1.00            
ATOM   2122  CE2 PHE A 286     -10.896   5.912  18.963  1.00  1.00            
ATOM   2123   CZ PHE A 286     -10.588   7.076  18.300  1.00  1.00            
ATOM   2124    C PHE A 286      -8.026   4.559  21.913  1.00  1.00            
ATOM   2125    O PHE A 286      -8.458   3.409  21.985  1.00  1.00            
ATOM   2126    N GLN A 287      -8.431   5.528  22.751  1.00  1.00            
ATOM   2127   CA GLN A 287      -9.323   5.188  23.818  1.00  1.00            
ATOM   2128   CB GLN A 287      -9.635   6.388  24.730  1.00  1.00            
ATOM   2129   CG GLN A 287     -10.389   5.989  25.997  1.00  1.00            
ATOM   2130   CD GLN A 287      -9.425   5.178  26.853  1.00  1.00            
ATOM   2131  OE1 GLN A 287      -8.623   5.732  27.603  1.00  1.00            
ATOM   2132  NE2 GLN A 287      -9.498   3.825  26.732  1.00  1.00            
ATOM   2133    C GLN A 287     -10.605   4.720  23.242  1.00  1.00            
ATOM   2134    O GLN A 287     -11.121   3.679  23.648  1.00  1.00            
ATOM   2135    N GLU A 288     -11.132   5.452  22.240  1.00  1.00            
ATOM   2136   CA GLU A 288     -12.411   5.054  21.745  1.00  1.00            
ATOM   2137   CB GLU A 288     -12.435   3.602  21.235  1.00  1.00            
ATOM   2138   CG GLU A 288     -13.693   3.233  20.446  1.00  1.00            
ATOM   2139   CD GLU A 288     -13.433   1.892  19.773  1.00  1.00            
ATOM   2140  OE1 GLU A 288     -13.137   0.911  20.506  1.00  1.00            
ATOM   2141  OE2 GLU A 288     -13.524   1.831  18.518  1.00  1.00            
ATOM   2142    C GLU A 288     -13.295   5.188  22.944  1.00  1.00            
ATOM   2143    O GLU A 288     -13.613   6.300  23.363  1.00  1.00            
ATOM   2144    N SER A 289     -13.713   4.054  23.542  1.00  1.00            
ATOM   2145   CA SER A 289     -14.520   4.174  24.720  1.00  1.00            
ATOM   2146   CB SER A 289     -15.958   3.660  24.545  1.00  1.00            
ATOM   2147   OG SER A 289     -16.657   4.457  23.603  1.00  1.00            
ATOM   2148    C SER A 289     -13.914   3.387  25.836  1.00  1.00            
ATOM   2149    O SER A 289     -13.139   2.461  25.602  1.00  1.00            
ATOM   2150    N TYR A 290     -14.228   3.753  27.103  1.00  1.00            
ATOM   2151   CA TYR A 290     -13.678   2.947  28.149  1.00  1.00            
ATOM   2152   CB TYR A 290     -13.888   3.496  29.583  1.00  1.00            
ATOM   2153   CG TYR A 290     -15.313   3.734  29.954  1.00  1.00            
ATOM   2154  CD1 TYR A 290     -15.909   4.946  29.684  1.00  1.00            
ATOM   2155  CD2 TYR A 290     -16.046   2.760  30.593  1.00  1.00            
ATOM   2156  CE1 TYR A 290     -17.217   5.181  30.037  1.00  1.00            
ATOM   2157  CE2 TYR A 290     -17.354   2.989  30.951  1.00  1.00            
ATOM   2158   CZ TYR A 290     -17.940   4.199  30.672  1.00  1.00            
ATOM   2159   OH TYR A 290     -19.281   4.434  31.039  1.00  1.00            
ATOM   2160    C TYR A 290     -14.265   1.575  27.946  1.00  1.00            
ATOM   2161    O TYR A 290     -13.549   0.578  27.881  1.00  1.00            
ATOM   2162    N SER A 291     -15.603   1.514  27.828  1.00  1.00            
ATOM   2163   CA SER A 291     -16.387   0.409  27.341  1.00  1.00            
ATOM   2164   CB SER A 291     -15.917  -0.089  25.963  1.00  1.00            
ATOM   2165   OG SER A 291     -16.093   0.920  24.982  1.00  1.00            
ATOM   2166    C SER A 291     -16.469  -0.818  28.200  1.00  1.00            
ATOM   2167    O SER A 291     -17.575  -1.276  28.483  1.00  1.00            
ATOM   2168    N SER A 292     -15.337  -1.373  28.678  3.00  1.00            
ATOM   2169   CA SER A 292     -15.429  -2.625  29.387  3.00  1.00            
ATOM   2170   CB SER A 292     -16.268  -2.536  30.675  3.00  1.00            
ATOM   2171   OG SER A 292     -15.669  -1.645  31.602  3.00  1.00            
ATOM   2172    C SER A 292     -16.130  -3.602  28.483  3.00  1.00            
ATOM   2173    O SER A 292     -16.792  -4.523  28.959  3.00  1.00            
ATOM   2174    N LYS A 293     -16.006  -3.427  27.150  3.00  1.00            
ATOM   2175   CA LYS A 293     -16.677  -4.295  26.217  3.00  1.00            
ATOM   2176   CB LYS A 293     -17.997  -3.714  25.679  3.00  1.00            
ATOM   2177   CG LYS A 293     -19.191  -3.929  26.610  3.00  1.00            
ATOM   2178   CD LYS A 293     -19.542  -5.410  26.781  3.00  1.00            
ATOM   2179   CE LYS A 293     -20.744  -5.679  27.688  3.00  1.00            
ATOM   2180   NZ LYS A 293     -21.079  -7.119  27.648  3.00  1.00            
ATOM   2181    C LYS A 293     -15.778  -4.509  25.036  3.00  1.00            
ATOM   2182    O LYS A 293     -15.189  -5.577  24.885  3.00  1.00            
ATOM   2183    N LYS A 294     -15.669  -3.491  24.151  1.00  1.00            
ATOM   2184   CA LYS A 294     -14.907  -3.650  22.942  1.00  1.00            
ATOM   2185   CB LYS A 294     -15.441  -2.888  21.718  1.00  1.00            
ATOM   2186   CG LYS A 294     -15.214  -1.382  21.757  1.00  1.00            
ATOM   2187   CD LYS A 294     -15.378  -0.735  20.381  1.00  1.00            
ATOM   2188   CE LYS A 294     -16.801  -0.833  19.830  1.00  1.00            
ATOM   2189   NZ LYS A 294     -16.874  -0.187  18.502  1.00  1.00            
ATOM   2190    C LYS A 294     -13.472  -3.271  23.133  1.00  1.00            
ATOM   2191    O LYS A 294     -13.043  -2.862  24.212  1.00  1.00            
ATOM   2192    N LEU A 295     -12.699  -3.439  22.040  4.00  1.00            
ATOM   2193   CA LEU A 295     -11.273  -3.283  21.991  4.00  1.00            
ATOM   2194   CB LEU A 295     -10.620  -4.289  21.037  4.00  1.00            
ATOM   2195   CG LEU A 295     -10.661  -5.752  21.507  4.00  1.00            
ATOM   2196  CD1 LEU A 295      -9.975  -6.672  20.481  4.00  1.00            
ATOM   2197  CD2 LEU A 295     -10.077  -5.904  22.922  4.00  1.00            
ATOM   2198    C LEU A 295     -10.843  -1.930  21.535  4.00  1.00            
ATOM   2199    O LEU A 295     -11.594  -1.185  20.908  4.00  1.00            
ATOM   2200    N CYS A 296      -9.584  -1.593  21.894  4.00  1.00            
ATOM   2201   CA CYS A 296      -8.931  -0.392  21.462  4.00  1.00            
ATOM   2202   CB CYS A 296      -8.566   0.578  22.598  4.00  1.00            
ATOM   2203   SG CYS A 296      -7.280  -0.083  23.699  4.00  1.00            
ATOM   2204    C CYS A 296      -7.649  -0.835  20.834  4.00  1.00            
ATOM   2205    O CYS A 296      -7.000  -1.756  21.327  4.00  1.00            
ATOM   2206    N THR A 297      -7.249  -0.203  19.713  4.00  1.00            
ATOM   2207   CA THR A 297      -6.023  -0.599  19.080  4.00  1.00            
ATOM   2208   CB THR A 297      -6.029  -0.433  17.589  4.00  1.00            
ATOM   2209  OG1 THR A 297      -6.165   0.938  17.250  4.00  1.00            
ATOM   2210  CG2 THR A 297      -7.206  -1.239  17.011  4.00  1.00            
ATOM   2211    C THR A 297      -4.943   0.241  19.638  4.00  1.00            
ATOM   2212    O THR A 297      -5.188   1.219  20.341  4.00  1.00            
ATOM   2213    N LEU A 298      -3.696  -0.150  19.348  4.00  1.00            
ATOM   2214   CA LEU A 298      -2.617   0.612  19.871  4.00  1.00            
ATOM   2215   CB LEU A 298      -1.508  -0.239  20.515  4.00  1.00            
ATOM   2216   CG LEU A 298      -1.969  -1.131  21.682  4.00  1.00            
ATOM   2217  CD1 LEU A 298      -2.533  -0.294  22.841  4.00  1.00            
ATOM   2218  CD2 LEU A 298      -2.918  -2.241  21.201  4.00  1.00            
ATOM   2219    C LEU A 298      -1.978   1.282  18.724  4.00  1.00            
ATOM   2220    O LEU A 298      -1.988   0.777  17.604  4.00  1.00            
ATOM   2221    N ALA A 299      -1.424   2.472  18.981  1.00  1.00            
ATOM   2222   CA ALA A 299      -0.716   3.103  17.928  1.00  1.00            
ATOM   2223   CB ALA A 299      -0.117   4.457  18.342  1.00  1.00            
ATOM   2224    C ALA A 299       0.424   2.175  17.623  1.00  1.00            
ATOM   2225    O ALA A 299       0.722   1.924  16.462  1.00  1.00            
ATOM   2226    N ILE A 300       1.060   1.591  18.665  4.00  1.00            
ATOM   2227   CA ILE A 300       2.216   0.751  18.472  4.00  1.00            
ATOM   2228   CB ILE A 300       2.806   0.195  19.740  4.00  1.00            
ATOM   2229  CG1 ILE A 300       3.511   1.302  20.544  4.00  1.00            
ATOM   2230  CG2 ILE A 300       3.723  -0.983  19.362  4.00  1.00            
ATOM   2231  CD1 ILE A 300       4.691   1.929  19.805  4.00  1.00            
ATOM   2232    C ILE A 300       1.912  -0.404  17.567  4.00  1.00            
ATOM   2233    O ILE A 300       0.898  -1.083  17.725  4.00  1.00            
ATOM   2234    N HIS A 301       2.803  -0.628  16.569  4.00  1.00            
ATOM   2235   CA HIS A 301       2.692  -1.724  15.640  4.00  1.00            
ATOM   2236  ND1 HIS A 301       0.013   0.104  14.664  4.00  1.00            
ATOM   2237   CG HIS A 301       0.576  -1.118  14.379  4.00  1.00            
ATOM   2238   CB HIS A 301       2.059  -1.362  14.281  4.00  1.00            
ATOM   2239  NE2 HIS A 301      -1.673  -1.326  14.441  4.00  1.00            
ATOM   2240  CD2 HIS A 301      -0.469  -1.981  14.244  4.00  1.00            
ATOM   2241  CE1 HIS A 301      -1.332  -0.075  14.690  4.00  1.00            
ATOM   2242    C HIS A 301       4.048  -2.296  15.410  4.00  1.00            
ATOM   2243    O HIS A 301       5.052  -1.728  15.831  4.00  1.00            
ATOM   2244    N ALA A 302       4.112  -3.474  14.757  4.00  1.00            
ATOM   2245   CA ALA A 302       5.398  -4.066  14.549  4.00  1.00            
ATOM   2246   CB ALA A 302       5.505  -5.508  15.073  4.00  1.00            
ATOM   2247    C ALA A 302       5.689  -4.104  13.091  4.00  1.00            
ATOM   2248    O ALA A 302       4.863  -4.537  12.288  4.00  1.00            
ATOM   2249    N MET A 303       6.889  -3.627  12.710  1.00  1.00            
ATOM   2250   CA MET A 303       7.257  -3.716  11.333  1.00  1.00            
ATOM   2251   CB MET A 303       7.402  -2.382  10.585  1.00  1.00            
ATOM   2252   CG MET A 303       7.782  -2.621   9.120  1.00  1.00            
ATOM   2253   SD MET A 303       8.235  -1.147   8.159  1.00  1.00            
ATOM   2254   CE MET A 303       8.329  -2.042   6.581  1.00  1.00            
ATOM   2255    C MET A 303       8.608  -4.339  11.273  1.00  1.00            
ATOM   2256    O MET A 303       9.522  -3.931  11.988  1.00  1.00            
ATOM   2257    N ASP A 304       8.768  -5.376  10.430  1.00  1.00            
ATOM   2258   CA ASP A 304      10.086  -5.896  10.243  1.00  1.00            
ATOM   2259   CB ASP A 304      10.108  -7.264   9.536  1.00  1.00            
ATOM   2260   CG ASP A 304       9.526  -8.304  10.489  1.00  1.00            
ATOM   2261  OD1 ASP A 304       9.763  -8.169  11.720  1.00  1.00            
ATOM   2262  OD2 ASP A 304       8.846  -9.247  10.003  1.00  1.00            
ATOM   2263    C ASP A 304      10.709  -4.881   9.349  1.00  1.00            
ATOM   2264    O ASP A 304      10.016  -4.224   8.574  1.00  1.00            
ATOM   2265    N ILE A 305      12.031  -4.699   9.444  1.00  1.00            
ATOM   2266   CA ILE A 305      12.658  -3.702   8.632  1.00  1.00            
ATOM   2267   CB ILE A 305      13.274  -2.619   9.460  1.00  1.00            
ATOM   2268  CG1 ILE A 305      12.183  -1.968  10.324  1.00  1.00            
ATOM   2269  CG2 ILE A 305      13.990  -1.626   8.532  1.00  1.00            
ATOM   2270  CD1 ILE A 305      12.739  -1.077  11.431  1.00  1.00            
ATOM   2271    C ILE A 305      13.753  -4.439   7.902  1.00  1.00            
ATOM   2272    O ILE A 305      14.205  -5.487   8.359  1.00  1.00            
ATOM   2273    N PRO A 306      14.173  -3.945   6.769  1.00  1.00            
ATOM   2274   CA PRO A 306      15.001  -4.748   5.906  1.00  1.00            
ATOM   2275   CD PRO A 306      13.297  -3.101   5.979  1.00  1.00            
ATOM   2276   CB PRO A 306      15.049  -4.007   4.564  1.00  1.00            
ATOM   2277   CG PRO A 306      14.164  -2.759   4.760  1.00  1.00            
ATOM   2278    C PRO A 306      16.269  -5.511   6.225  1.00  1.00            
ATOM   2279    O PRO A 306      16.011  -6.704   6.376  1.00  1.00            
ATOM   2280    N PRO A 307      17.561  -5.209   6.364  3.00  1.00            
ATOM   2281   CA PRO A 307      18.336  -3.982   6.195  3.00  1.00            
ATOM   2282   CD PRO A 307      18.348  -6.235   7.035  3.00  1.00            
ATOM   2283   CB PRO A 307      19.688  -4.260   6.865  3.00  1.00            
ATOM   2284   CG PRO A 307      19.804  -5.786   6.918  3.00  1.00            
ATOM   2285    C PRO A 307      18.486  -3.528   4.771  3.00  1.00            
ATOM   2286    O PRO A 307      17.800  -4.132   3.949  3.00  1.00            
ATOM   2287    N PRO A 308      19.308  -2.564   4.355  3.00  1.00            
ATOM   2288   CA PRO A 308      20.297  -1.825   5.132  3.00  1.00            
ATOM   2289   CD PRO A 308      19.618  -2.530   2.934  3.00  1.00            
ATOM   2290   CB PRO A 308      21.134  -1.053   4.111  3.00  1.00            
ATOM   2291   CG PRO A 308      21.001  -1.876   2.820  3.00  1.00            
ATOM   2292    C PRO A 308      19.853  -0.942   6.274  3.00  1.00            
ATOM   2293    O PRO A 308      20.594  -0.866   7.252  3.00  1.00            
ATOM   2294    N THR A 309      18.695  -0.253   6.199  3.00  1.00            
ATOM   2295   CA THR A 309      18.339   0.668   7.255  3.00  1.00            
ATOM   2296   CB THR A 309      17.045   1.385   6.990  3.00  1.00            
ATOM   2297  OG1 THR A 309      17.125   2.118   5.776  3.00  1.00            
ATOM   2298  CG2 THR A 309      16.751   2.332   8.167  3.00  1.00            
ATOM   2299    C THR A 309      18.141  -0.086   8.520  3.00  1.00            
ATOM   2300    O THR A 309      18.669   0.286   9.566  3.00  1.00            
ATOM   2301    N GLY A 310      17.383  -1.193   8.447  1.00  1.00            
ATOM   2302   CA GLY A 310      17.069  -1.908   9.643  1.00  1.00            
ATOM   2303    C GLY A 310      18.087  -2.977   9.863  1.00  1.00            
ATOM   2304    O GLY A 310      19.177  -2.933   9.299  1.00  1.00            
ATOM   2305    N PRO A 311      17.773  -3.922  10.719  1.00  1.00            
ATOM   2306   CA PRO A 311      16.547  -3.893  11.472  1.00  1.00            
ATOM   2307   CD PRO A 311      18.250  -5.278  10.530  1.00  1.00            
ATOM   2308   CB PRO A 311      16.346  -5.304  12.031  1.00  1.00            
ATOM   2309   CG PRO A 311      17.671  -6.035  11.734  1.00  1.00            
ATOM   2310    C PRO A 311      16.666  -2.802  12.471  1.00  1.00            
ATOM   2311    O PRO A 311      17.744  -2.622  13.035  1.00  1.00            
ATOM   2312    N THR A 312      15.576  -2.053  12.696  1.00  1.00            
ATOM   2313   CA THR A 312      15.648  -0.966  13.616  1.00  1.00            
ATOM   2314   CB THR A 312      15.951   0.354  12.970  1.00  1.00            
ATOM   2315  OG1 THR A 312      14.911   0.713  12.074  1.00  1.00            
ATOM   2316  CG2 THR A 312      17.288   0.241  12.218  1.00  1.00            
ATOM   2317    C THR A 312      14.298  -0.836  14.238  1.00  1.00            
ATOM   2318    O THR A 312      13.500  -1.773  14.235  1.00  1.00            
ATOM   2319    N TRP A 313      14.034   0.343  14.825  4.00  1.00            
ATOM   2320   CA TRP A 313      12.771   0.619  15.439  4.00  1.00            
ATOM   2321   CB TRP A 313      12.940   0.793  16.959  4.00  1.00            
ATOM   2322   CG TRP A 313      11.697   1.073  17.763  4.00  1.00            
ATOM   2323  CD2 TRP A 313      10.983   0.072  18.505  4.00  1.00            
ATOM   2324  CD1 TRP A 313      11.065   2.257  18.003  4.00  1.00            
ATOM   2325  NE1 TRP A 313       9.998   2.058  18.846  4.00  1.00            
ATOM   2326  CE2 TRP A 313       9.938   0.716  19.165  4.00  1.00            
ATOM   2327  CE3 TRP A 313      11.191  -1.272  18.637  4.00  1.00            
ATOM   2328  CZ2 TRP A 313       9.079   0.023  19.968  4.00  1.00            
ATOM   2329  CZ3 TRP A 313      10.315  -1.972  19.437  4.00  1.00            
ATOM   2330  CH2 TRP A 313       9.280  -1.336  20.090  4.00  1.00            
ATOM   2331    C TRP A 313      12.351   1.910  14.875  4.00  1.00            
ATOM   2332    O TRP A 313      13.148   2.837  14.799  4.00  1.00            
ATOM   2333    N ALA A 314      11.085   2.032  14.464  4.00  1.00            
ATOM   2334   CA ALA A 314      10.810   3.282  13.851  4.00  1.00            
ATOM   2335   CB ALA A 314      10.090   3.158  12.498  4.00  1.00            
ATOM   2336    C ALA A 314       9.935   4.096  14.734  4.00  1.00            
ATOM   2337    O ALA A 314       8.940   3.613  15.272  4.00  1.00            
ATOM   2338    N LEU A 315      10.323   5.370  14.919  4.00  1.00            
ATOM   2339   CA LEU A 315       9.499   6.296  15.625  4.00  1.00            
ATOM   2340   CB LEU A 315      10.272   7.460  16.270  4.00  1.00            
ATOM   2341   CG LEU A 315      11.214   7.017  17.403  4.00  1.00            
ATOM   2342  CD1 LEU A 315      10.424   6.456  18.596  4.00  1.00            
ATOM   2343  CD2 LEU A 315      12.292   6.046  16.892  4.00  1.00            
ATOM   2344    C LEU A 315       8.621   6.863  14.553  4.00  1.00            
ATOM   2345    O LEU A 315       8.968   6.781  13.376  4.00  1.00            
ATOM   2346    N GLY A 316       7.455   7.440  14.904  1.00  1.00            
ATOM   2347   CA GLY A 316       6.607   7.925  13.853  1.00  1.00            
ATOM   2348    C GLY A 316       5.671   8.932  14.424  1.00  1.00            
ATOM   2349    O GLY A 316       6.036   9.738  15.277  1.00  1.00            
ATOM   2350    N ALA A 317       4.416   8.886  13.945  2.00  1.00            
ATOM   2351   CA ALA A 317       3.422   9.858  14.276  2.00  1.00            
ATOM   2352   CB ALA A 317       2.088   9.599  13.554  2.00  1.00            
ATOM   2353    C ALA A 317       3.135   9.889  15.750  2.00  1.00            
ATOM   2354    O ALA A 317       3.020  10.970  16.325  2.00  1.00            
ATOM   2355    N THR A 318       3.025   8.725  16.419  2.00  1.00            
ATOM   2356   CA THR A 318       2.612   8.769  17.796  2.00  1.00            
ATOM   2357   CB THR A 318       2.364   7.415  18.404  2.00  1.00            
ATOM   2358  OG1 THR A 318       1.745   7.565  19.673  2.00  1.00            
ATOM   2359  CG2 THR A 318       3.687   6.646  18.538  2.00  1.00            
ATOM   2360    C THR A 318       3.594   9.516  18.636  2.00  1.00            
ATOM   2361    O THR A 318       3.222  10.383  19.426  2.00  1.00            
ATOM   2362    N PHE A 319       4.886   9.202  18.476  2.00  1.00            
ATOM   2363   CA PHE A 319       5.921   9.765  19.284  2.00  1.00            
ATOM   2364   CB PHE A 319       7.210   8.931  19.125  2.00  1.00            
ATOM   2365   CG PHE A 319       8.236   9.318  20.129  2.00  1.00            
ATOM   2366  CD1 PHE A 319       8.026   9.096  21.470  2.00  1.00            
ATOM   2367  CD2 PHE A 319       9.406   9.918  19.732  2.00  1.00            
ATOM   2368  CE1 PHE A 319       8.978   9.458  22.395  2.00  1.00            
ATOM   2369  CE2 PHE A 319      10.362  10.282  20.648  2.00  1.00            
ATOM   2370   CZ PHE A 319      10.148  10.049  21.985  2.00  1.00            
ATOM   2371    C PHE A 319       6.147  11.206  18.975  2.00  1.00            
ATOM   2372    O PHE A 319       6.300  12.031  19.874  2.00  1.00            
ATOM   2373    N ILE A 320       6.131  11.546  17.680  2.00  1.00            
ATOM   2374   CA ILE A 320       6.413  12.875  17.233  2.00  1.00            
ATOM   2375   CB ILE A 320       6.373  13.000  15.740  2.00  1.00            
ATOM   2376  CG1 ILE A 320       7.448  12.099  15.109  2.00  1.00            
ATOM   2377  CG2 ILE A 320       6.524  14.488  15.383  2.00  1.00            
ATOM   2378  CD1 ILE A 320       7.325  11.962  13.593  2.00  1.00            
ATOM   2379    C ILE A 320       5.408  13.800  17.804  2.00  1.00            
ATOM   2380    O ILE A 320       5.711  14.965  18.049  2.00  1.00            
ATOM   2381    N ARG A 321       4.162  13.334  17.985  3.00  1.00            
ATOM   2382   CA ARG A 321       3.228  14.264  18.527  3.00  1.00            
ATOM   2383   CB ARG A 321       1.795  13.734  18.710  3.00  1.00            
ATOM   2384   CG ARG A 321       0.879  14.814  19.298  3.00  1.00            
ATOM   2385   CD ARG A 321      -0.619  14.493  19.296  3.00  1.00            
ATOM   2386   NE ARG A 321      -0.863  13.374  20.250  3.00  1.00            
ATOM   2387   CZ ARG A 321      -1.135  12.129  19.761  3.00  1.00            
ATOM   2388  NH1 ARG A 321      -1.196  11.934  18.411  3.00  1.00            
ATOM   2389  NH2 ARG A 321      -1.358  11.087  20.613  3.00  1.00            
ATOM   2390    C ARG A 321       3.705  14.718  19.875  3.00  1.00            
ATOM   2391    O ARG A 321       3.680  15.912  20.168  3.00  1.00            
ATOM   2392    N LYS A 322       4.173  13.790  20.730  3.00  1.00            
ATOM   2393   CA LYS A 322       4.617  14.213  22.026  3.00  1.00            
ATOM   2394   CB LYS A 322       4.925  13.061  22.996  3.00  1.00            
ATOM   2395   CG LYS A 322       5.324  13.579  24.380  3.00  1.00            
ATOM   2396   CD LYS A 322       4.206  14.366  25.071  3.00  1.00            
ATOM   2397   CE LYS A 322       4.607  14.971  26.419  3.00  1.00            
ATOM   2398   NZ LYS A 322       3.496  15.793  26.956  3.00  1.00            
ATOM   2399    C LYS A 322       5.860  15.063  21.909  3.00  1.00            
ATOM   2400    O LYS A 322       5.957  16.090  22.578  3.00  1.00            
ATOM   2401    N PHE A 323       6.842  14.696  21.048  4.00  1.00            
ATOM   2402   CA PHE A 323       8.073  15.454  21.065  4.00  1.00            
ATOM   2403   CB PHE A 323       9.331  14.575  21.246  4.00  1.00            
ATOM   2404   CG PHE A 323       9.667  13.902  19.957  4.00  1.00            
ATOM   2405  CD1 PHE A 323       8.818  12.997  19.368  4.00  1.00            
ATOM   2406  CD2 PHE A 323      10.870  14.171  19.344  4.00  1.00            
ATOM   2407  CE1 PHE A 323       9.159  12.395  18.178  4.00  1.00            
ATOM   2408  CE2 PHE A 323      11.214  13.568  18.157  4.00  1.00            
ATOM   2409   CZ PHE A 323      10.353  12.677  17.567  4.00  1.00            
ATOM   2410    C PHE A 323       8.230  16.225  19.780  4.00  1.00            
ATOM   2411    O PHE A 323       8.037  15.698  18.687  4.00  1.00            
ATOM   2412    N TYR A 324       8.614  17.513  19.891  4.00  1.00            
ATOM   2413   CA TYR A 324       8.801  18.388  18.759  4.00  1.00            
ATOM   2414   CB TYR A 324       8.869  19.850  19.238  4.00  1.00            
ATOM   2415   CG TYR A 324       8.852  20.813  18.105  4.00  1.00            
ATOM   2416  CD1 TYR A 324       7.692  21.019  17.393  4.00  1.00            
ATOM   2417  CD2 TYR A 324       9.976  21.538  17.783  4.00  1.00            
ATOM   2418  CE1 TYR A 324       7.659  21.919  16.357  4.00  1.00            
ATOM   2419  CE2 TYR A 324       9.949  22.440  16.745  4.00  1.00            
ATOM   2420   CZ TYR A 324       8.790  22.628  16.031  4.00  1.00            
ATOM   2421   OH TYR A 324       8.755  23.554  14.968  4.00  1.00            
ATOM   2422    C TYR A 324      10.117  17.995  18.170  4.00  1.00            
ATOM   2423    O TYR A 324      11.124  17.916  18.873  4.00  1.00            
ATOM   2424    N THR A 325      10.133  17.716  16.853  4.00  1.00            
ATOM   2425   CA THR A 325      11.342  17.254  16.237  4.00  1.00            
ATOM   2426   CB THR A 325      11.111  16.274  15.127  4.00  1.00            
ATOM   2427  OG1 THR A 325      10.403  16.903  14.072  4.00  1.00            
ATOM   2428  CG2 THR A 325      10.300  15.083  15.669  4.00  1.00            
ATOM   2429    C THR A 325      12.081  18.411  15.650  4.00  1.00            
ATOM   2430    O THR A 325      11.566  19.524  15.545  4.00  1.00            
ATOM   2431    N GLU A 326      13.350  18.148  15.288  4.00  1.00            
ATOM   2432   CA GLU A 326      14.232  19.094  14.672  4.00  1.00            
ATOM   2433   CB GLU A 326      15.079  19.822  15.725  4.00  1.00            
ATOM   2434   CG GLU A 326      16.108  20.808  15.177  4.00  1.00            
ATOM   2435   CD GLU A 326      17.056  21.104  16.331  4.00  1.00            
ATOM   2436  OE1 GLU A 326      17.306  20.167  17.136  4.00  1.00            
ATOM   2437  OE2 GLU A 326      17.546  22.261  16.422  4.00  1.00            
ATOM   2438    C GLU A 326      15.163  18.269  13.891  4.00  1.00            
ATOM   2439    O GLU A 326      15.822  17.383  14.434  4.00  1.00            
ATOM   2440    N PHE A 327      15.238  18.509  12.581  4.00  1.00            
ATOM   2441   CA PHE A 327      16.235  17.735  11.946  4.00  1.00            
ATOM   2442   CB PHE A 327      15.808  17.030  10.649  4.00  1.00            
ATOM   2443   CG PHE A 327      16.970  16.178  10.266  4.00  1.00            
ATOM   2444  CD1 PHE A 327      17.269  15.047  10.993  4.00  1.00            
ATOM   2445  CD2 PHE A 327      17.756  16.497   9.184  4.00  1.00            
ATOM   2446  CE1 PHE A 327      18.338  14.253  10.651  4.00  1.00            
ATOM   2447  CE2 PHE A 327      18.826  15.706   8.836  4.00  1.00            
ATOM   2448   CZ PHE A 327      19.120  14.582   9.571  4.00  1.00            
ATOM   2449    C PHE A 327      17.306  18.690  11.621  4.00  1.00            
ATOM   2450    O PHE A 327      17.075  19.726  10.999  4.00  1.00            
ATOM   2451    N ASP A 328      18.522  18.372  12.075  4.00  1.00            
ATOM   2452   CA ASP A 328      19.562  19.299  11.821  4.00  1.00            
ATOM   2453   CB ASP A 328      20.363  19.653  13.086  4.00  1.00            
ATOM   2454   CG ASP A 328      19.418  20.363  14.046  4.00  1.00            
ATOM   2455  OD1 ASP A 328      18.408  20.942  13.562  4.00  1.00            
ATOM   2456  OD2 ASP A 328      19.687  20.328  15.276  4.00  1.00            
ATOM   2457    C ASP A 328      20.499  18.665  10.866  4.00  1.00            
ATOM   2458    O ASP A 328      21.389  17.903  11.240  4.00  1.00            
ATOM   2459    N ARG A 329      20.293  18.978   9.583  3.00  1.00            
ATOM   2460   CA ARG A 329      21.089  18.431   8.540  3.00  1.00            
ATOM   2461   CB ARG A 329      20.537  18.791   7.152  3.00  1.00            
ATOM   2462   CG ARG A 329      21.197  18.008   6.021  3.00  1.00            
ATOM   2463   CD ARG A 329      22.542  18.582   5.585  3.00  1.00            
ATOM   2464   NE ARG A 329      23.150  17.590   4.657  3.00  1.00            
ATOM   2465   CZ ARG A 329      24.452  17.221   4.830  3.00  1.00            
ATOM   2466  NH1 ARG A 329      25.198  17.803   5.812  3.00  1.00            
ATOM   2467  NH2 ARG A 329      25.002  16.263   4.028  3.00  1.00            
ATOM   2468    C ARG A 329      22.474  18.963   8.645  3.00  1.00            
ATOM   2469    O ARG A 329      23.431  18.234   8.387  3.00  1.00            
ATOM   2470    N ARG A 330      22.620  20.247   9.029  3.00  1.00            
ATOM   2471   CA ARG A 330      23.939  20.799   9.024  3.00  1.00            
ATOM   2472   CB ARG A 330      24.026  22.271   9.474  3.00  1.00            
ATOM   2473   CG ARG A 330      23.387  23.254   8.492  3.00  1.00            
ATOM   2474   CD ARG A 330      24.118  24.598   8.391  3.00  1.00            
ATOM   2475   NE ARG A 330      24.151  25.231   9.740  3.00  1.00            
ATOM   2476   CZ ARG A 330      25.193  24.986  10.589  3.00  1.00            
ATOM   2477  NH1 ARG A 330      26.195  24.140  10.213  3.00  1.00            
ATOM   2478  NH2 ARG A 330      25.235  25.593  11.812  3.00  1.00            
ATOM   2479    C ARG A 330      24.820  20.003   9.937  3.00  1.00            
ATOM   2480    O ARG A 330      25.889  19.538   9.544  3.00  1.00            
ATOM   2481    N ASN A 331      24.364  19.811  11.181  3.00  1.00            
ATOM   2482   CA ASN A 331      25.074  19.084  12.190  3.00  1.00            
ATOM   2483   CB ASN A 331      24.532  19.381  13.598  3.00  1.00            
ATOM   2484   CG ASN A 331      24.791  20.855  13.891  3.00  1.00            
ATOM   2485  OD1 ASN A 331      25.928  21.325  13.833  3.00  1.00            
ATOM   2486  ND2 ASN A 331      23.705  21.611  14.203  3.00  1.00            
ATOM   2487    C ASN A 331      24.966  17.598  11.957  3.00  1.00            
ATOM   2488    O ASN A 331      25.822  16.845  12.418  3.00  1.00            
ATOM   2489    N ASN A 332      23.931  17.128  11.223  3.00  1.00            
ATOM   2490   CA ASN A 332      23.686  15.709  11.107  3.00  1.00            
ATOM   2491   CB ASN A 332      24.885  14.901  10.578  3.00  1.00            
ATOM   2492   CG ASN A 332      24.944  15.101   9.069  3.00  1.00            
ATOM   2493  OD1 ASN A 332      23.997  15.593   8.458  3.00  1.00            
ATOM   2494  ND2 ASN A 332      26.080  14.687   8.445  3.00  1.00            
ATOM   2495    C ASN A 332      23.290  15.191  12.442  3.00  1.00            
ATOM   2496    O ASN A 332      23.885  14.254  12.974  3.00  1.00            
ATOM   2497    N ARG A 333      22.261  15.841  13.022  4.00  1.00            
ATOM   2498   CA ARG A 333      21.732  15.431  14.283  4.00  1.00            
ATOM   2499   CB ARG A 333      22.147  16.348  15.445  4.00  1.00            
ATOM   2500   CG ARG A 333      23.652  16.395  15.714  4.00  1.00            
ATOM   2501   CD ARG A 333      24.021  17.357  16.845  4.00  1.00            
ATOM   2502   NE ARG A 333      25.501  17.320  17.016  4.00  1.00            
ATOM   2503   CZ ARG A 333      26.179  18.470  17.303  4.00  1.00            
ATOM   2504  NH1 ARG A 333      25.500  19.650  17.408  4.00  1.00            
ATOM   2505  NH2 ARG A 333      27.531  18.442  17.476  4.00  1.00            
ATOM   2506    C ARG A 333      20.235  15.512  14.217  4.00  1.00            
ATOM   2507    O ARG A 333      19.669  16.085  13.287  4.00  1.00            
ATOM   2508    N ILE A 334      19.562  14.895  15.213  4.00  1.00            
ATOM   2509   CA ILE A 334      18.133  14.955  15.366  4.00  1.00            
ATOM   2510   CB ILE A 334      17.475  13.610  15.464  4.00  1.00            
ATOM   2511  CG1 ILE A 334      17.659  12.811  14.164  4.00  1.00            
ATOM   2512  CG2 ILE A 334      16.004  13.833  15.855  4.00  1.00            
ATOM   2513  CD1 ILE A 334      17.288  11.335  14.296  4.00  1.00            
ATOM   2514    C ILE A 334      17.930  15.620  16.700  4.00  1.00            
ATOM   2515    O ILE A 334      18.595  15.270  17.675  4.00  1.00            
ATOM   2516    N GLY A 335      17.031  16.623  16.781  4.00  1.00            
ATOM   2517   CA GLY A 335      16.824  17.310  18.029  4.00  1.00            
ATOM   2518    C GLY A 335      15.710  16.661  18.762  4.00  1.00            
ATOM   2519    O GLY A 335      15.172  15.635  18.350  4.00  1.00            
ATOM   2520    N PHE A 336      15.358  17.262  19.909  4.00  1.00            
ATOM   2521   CA PHE A 336      14.265  16.777  20.683  4.00  1.00            
ATOM   2522   CB PHE A 336      14.700  15.851  21.826  4.00  1.00            
ATOM   2523   CG PHE A 336      15.350  14.679  21.185  4.00  1.00            
ATOM   2524  CD1 PHE A 336      16.681  14.728  20.847  4.00  1.00            
ATOM   2525  CD2 PHE A 336      14.632  13.537  20.918  4.00  1.00            
ATOM   2526  CE1 PHE A 336      17.295  13.652  20.253  4.00  1.00            
ATOM   2527  CE2 PHE A 336      15.241  12.457  20.323  4.00  1.00            
ATOM   2528   CZ PHE A 336      16.574  12.513  19.989  4.00  1.00            
ATOM   2529    C PHE A 336      13.679  17.988  21.322  4.00  1.00            
ATOM   2530    O PHE A 336      14.374  18.975  21.560  4.00  1.00            
ATOM   2531    N ALA A 337      12.366  17.949  21.592  4.00  1.00            
ATOM   2532   CA ALA A 337      11.720  19.044  22.246  4.00  1.00            
ATOM   2533   CB ALA A 337      11.389  20.216  21.307  4.00  1.00            
ATOM   2534    C ALA A 337      10.428  18.486  22.731  4.00  1.00            
ATOM   2535    O ALA A 337       9.970  17.452  22.250  4.00  1.00            
ATOM   2536    N LEU A 338       9.812  19.149  23.721  4.00  1.00            
ATOM   2537   CA LEU A 338       8.560  18.675  24.220  4.00  1.00            
ATOM   2538   CB LEU A 338       8.495  18.802  25.756  4.00  1.00            
ATOM   2539   CG LEU A 338       7.291  18.136  26.446  4.00  1.00            
ATOM   2540  CD1 LEU A 338       5.970  18.811  26.066  4.00  1.00            
ATOM   2541  CD2 LEU A 338       7.288  16.615  26.220  4.00  1.00            
ATOM   2542    C LEU A 338       7.547  19.595  23.605  4.00  1.00            
ATOM   2543    O LEU A 338       7.670  20.815  23.700  4.00  1.00            
ATOM   2544    N ALA A 339       6.528  19.026  22.934  4.00  1.00            
ATOM   2545   CA ALA A 339       5.579  19.821  22.203  4.00  1.00            
ATOM   2546   CB ALA A 339       4.821  19.029  21.125  4.00  1.00            
ATOM   2547    C ALA A 339       4.546  20.418  23.109  4.00  1.00            
ATOM   2548    O ALA A 339       4.298  19.935  24.212  4.00  1.00            
ATOM   2549    N ARG A 340       3.938  21.535  22.656  1.00  1.00            
ATOM   2550   CA ARG A 340       2.821  22.111  23.348  1.00  1.00            
ATOM   2551   CB ARG A 340       3.003  23.566  23.810  1.00  1.00            
ATOM   2552   CG ARG A 340       3.726  23.682  25.150  1.00  1.00            
ATOM   2553   CD ARG A 340       2.869  23.237  26.339  1.00  1.00            
ATOM   2554   NE ARG A 340       3.103  21.778  26.547  1.00  1.00            
ATOM   2555   CZ ARG A 340       2.166  20.850  26.196  1.00  1.00            
ATOM   2556  NH1 ARG A 340       0.963  21.236  25.676  1.00  1.00            
ATOM   2557  NH2 ARG A 340       2.432  19.524  26.385  1.00  1.00            
ATOM   2558    C ARG A 340       1.691  22.084  22.393  1.00  1.00            
ATOM   2559    O ARG A 340       1.795  22.551  21.259  1.00  1.00            
ATOM   2560    N HIS A 341       0.569  21.518  22.849  1.00  1.00            
ATOM   2561   CA HIS A 341      -0.564  21.378  22.001  1.00  1.00            
ATOM   2562  ND1 HIS A 341      -3.959  20.886  21.592  1.00  1.00            
ATOM   2563   CG HIS A 341      -2.801  20.163  21.773  1.00  1.00            
ATOM   2564   CB HIS A 341      -1.684  20.572  22.683  1.00  1.00            
ATOM   2565  NE2 HIS A 341      -4.138  19.068  20.323  1.00  1.00            
ATOM   2566  CD2 HIS A 341      -2.926  19.057  20.989  1.00  1.00            
ATOM   2567  CE1 HIS A 341      -4.723  20.185  20.716  1.00  1.00            
ATOM   2568    C HIS A 341      -1.087  22.769  21.676  1.00  1.00            
ATOM   2569    O HIS A 341      -1.620  23.435  22.603  1.00  1.00            
ATOM   2570  OXT HIS A 341      -0.957  23.183  20.494  1.00  1.00            
ATOM   2571    N PRO C   1      -0.153   6.082   3.594  4.00  0.00            
ATOM   2572   CA PRO C   1      -1.099   5.197   4.324  4.00  0.00            
ATOM   2573   CD PRO C   1       0.286   5.411   2.322  4.00  0.00            
ATOM   2574   CB PRO C   1      -1.444   4.069   3.357  4.00  0.00            
ATOM   2575   CG PRO C   1      -0.224   3.970   2.433  4.00  0.00            
ATOM   2576    C PRO C   1      -0.320   4.720   5.499  4.00  0.00            
ATOM   2577    O PRO C   1       0.053   5.553   6.323  4.00  0.00            
ATOM   2578    N TYR C   2      -0.086   3.393   5.613  4.00  0.00            
ATOM   2579   CA TYR C   2       0.803   2.965   6.650  4.00  0.00            
ATOM   2580   CB TYR C   2       1.108   1.461   6.642  4.00  0.00            
ATOM   2581   CG TYR C   2       1.802   1.224   7.936  4.00  0.00            
ATOM   2582  CD1 TYR C   2       3.165   1.368   8.044  4.00  0.00            
ATOM   2583  CD2 TYR C   2       1.073   0.885   9.053  4.00  0.00            
ATOM   2584  CE1 TYR C   2       3.791   1.157   9.250  4.00  0.00            
ATOM   2585  CE2 TYR C   2       1.693   0.672  10.261  4.00  0.00            
ATOM   2586   CZ TYR C   2       3.057   0.809  10.359  4.00  0.00            
ATOM   2587   OH TYR C   2       3.702   0.593  11.596  4.00  0.00            
ATOM   2588    C TYR C   2       2.026   3.666   6.187  4.00  0.00            
ATOM   2589    O TYR C   2       2.764   4.243   6.982  4.00  0.00            
ATOM   2590    N ILE C   3       2.223   3.615   4.847  4.00  0.00            
ATOM   2591   CA ILE C   3       3.157   4.447   4.148  4.00  0.00            
ATOM   2592   CB ILE C   3       3.470   5.777   4.790  4.00  0.00            
ATOM   2593  CG1 ILE C   3       3.742   6.830   3.700  4.00  0.00            
ATOM   2594  CG2 ILE C   3       4.723   5.604   5.669  4.00  0.00            
ATOM   2595  CD1 ILE C   3       3.760   8.270   4.219  4.00  0.00            
ATOM   2596    C ILE C   3       4.439   3.790   3.868  4.00  0.00            
ATOM   2597    O ILE C   3       4.746   2.692   4.330  4.00  0.00            
ATOM   2598    N LEU C   4       5.205   4.505   3.034  4.00  0.00            
ATOM   2599   CA LEU C   4       6.380   3.958   2.485  4.00  0.00            
ATOM   2600   CB LEU C   4       6.467   4.255   0.977  4.00  0.00            
ATOM   2601   CG LEU C   4       5.191   3.832   0.216  4.00  0.00            
ATOM   2602  CD1 LEU C   4       5.295   4.135  -1.285  4.00  0.00            
ATOM   2603  CD2 LEU C   4       4.824   2.369   0.497  4.00  0.00            
ATOM   2604    C LEU C   4       7.649   4.430   3.086  4.00  0.00            
ATOM   2605    O LEU C   4       7.849   5.601   3.397  4.00  0.00            
ATOM   2606    N LYS C   5       8.533   3.435   3.255  4.00  0.00            
ATOM   2607   CA LYS C   5       9.909   3.575   3.582  4.00  0.00            
ATOM   2608   CB LYS C   5      10.356   2.810   4.840  4.00  0.00            
ATOM   2609   CG LYS C   5       9.821   3.394   6.148  4.00  0.00            
ATOM   2610   CD LYS C   5       8.312   3.231   6.330  4.00  0.00            
ATOM   2611   CE LYS C   5       7.826   3.628   7.726  4.00  0.00            
ATOM   2612   NZ LYS C   5       8.376   2.692   8.732  4.00  0.00            
ATOM   2613    C LYS C   5      10.510   2.883   2.418  4.00  0.00            
ATOM   2614    O LYS C   5       9.815   2.162   1.704  4.00  0.00            
ATOM   2615    N ARG C   6      11.804   3.076   2.168  4.00  0.00            
ATOM   2616   CA ARG C   6      12.271   2.494   0.958  4.00  0.00            
ATOM   2617   CB ARG C   6      12.545   3.588  -0.104  4.00  0.00            
ATOM   2618   CG ARG C   6      13.040   3.118  -1.477  4.00  0.00            
ATOM   2619   CD ARG C   6      13.785   4.196  -2.271  4.00  0.00            
ATOM   2620   NE ARG C   6      15.078   4.467  -1.572  4.00  0.00            
ATOM   2621   CZ ARG C   6      16.167   3.671  -1.795  4.00  0.00            
ATOM   2622  NH1 ARG C   6      16.066   2.593  -2.626  4.00  0.00            
ATOM   2623  NH2 ARG C   6      17.355   3.943  -1.179  4.00  0.00            
ATOM   2624    C ARG C   6      13.580   1.830   1.243  4.00  0.00            
ATOM   2625    O ARG C   6      14.094   1.883   2.359  4.00  0.00            
ATOM   2626    N GLY C   7      14.140   1.168   0.211  4.00  0.00            
ATOM   2627   CA GLY C   7      15.404   0.510   0.307  4.00  0.00            
ATOM   2628    C GLY C   7      15.120  -0.919   0.612  4.00  0.00            
ATOM   2629    O GLY C   7      16.022  -1.755   0.623  4.00  0.00            
ATOM   2630    N SER C   8      13.835  -1.237   0.856  4.00  0.00            
ATOM   2631   CA SER C   8      13.483  -2.584   1.180  4.00  0.00            
ATOM   2632   CB SER C   8      11.975  -2.799   1.379  4.00  0.00            
ATOM   2633   OG SER C   8      11.729  -4.147   1.756  4.00  0.00            
ATOM   2634    C SER C   8      13.944  -3.472   0.030  4.00  0.00            
ATOM   2635    O SER C   8      13.422  -3.293  -1.102  4.00  0.00            
ATOM   2636  OXT SER C   8      14.825  -4.342   0.269  4.00  0.00            
END
