# Supplementary material for: Integrative modeling of diverse protein-peptide systems using CABS-dock
Source: PLoS Comput Biol. 2023 Jul 5;19(7):e1011275. doi: 10.1371/journal.pcbi.1011275 (PMC10351741; doi:10.1371/journal.pcbi.1011275)
Supplement: S1 File — Files in pdb format containing atomic coordinates of the structures obtained in this study: the highest-scored amyloid models and 10 examples of the docked peptide for each enzyme-substrate complex. (ZIP) [file pcbi.1011275.s006.zip › 7_renin_PYILKRGS/842.pdb]

CRYST1    0.000    0.000    0.000   0.00   0.00   0.00 P 1           1
ATOM      1    N GLY A   4      18.604  34.281   2.374  1.00  1.00            
ATOM      2   CA GLY A   4      19.441  34.126   3.583  1.00  1.00            
ATOM      3    C GLY A   4      18.572  34.082   4.791  1.00  1.00            
ATOM      4    O GLY A   4      18.689  33.184   5.624  1.00  1.00            
ATOM      5    N ASN A   5      17.673  35.071   4.922  1.00  1.00            
ATOM      6   CA ASN A   5      16.831  35.061   6.073  1.00  1.00            
ATOM      7   CB ASN A   5      16.675  36.458   6.696  1.00  1.00            
ATOM      8   CG ASN A   5      18.062  36.951   7.085  1.00  1.00            
ATOM      9  OD1 ASN A   5      18.867  36.209   7.646  1.00  1.00            
ATOM     10  ND2 ASN A   5      18.361  38.239   6.762  1.00  1.00            
ATOM     11    C ASN A   5      15.476  34.630   5.629  1.00  1.00            
ATOM     12    O ASN A   5      14.577  35.453   5.461  1.00  1.00            
ATOM     13    N THR A   6      15.292  33.312   5.433  4.00  1.00            
ATOM     14   CA THR A   6      13.994  32.845   5.056  4.00  1.00            
ATOM     15   CB THR A   6      13.886  32.389   3.631  4.00  1.00            
ATOM     16  OG1 THR A   6      12.526  32.133   3.305  4.00  1.00            
ATOM     17  CG2 THR A   6      14.719  31.107   3.461  4.00  1.00            
ATOM     18    C THR A   6      13.699  31.667   5.891  4.00  1.00            
ATOM     19    O THR A   6      14.569  30.858   6.206  4.00  1.00            
ATOM     20    N THR A   7      12.431  31.577   6.292  1.00  1.00            
ATOM     21   CA THR A   7      11.969  30.456   7.024  1.00  1.00            
ATOM     22   CB THR A   7      11.521  30.835   8.408  1.00  1.00            
ATOM     23  OG1 THR A   7      12.577  31.482   9.104  1.00  1.00            
ATOM     24  CG2 THR A   7      11.097  29.566   9.165  1.00  1.00            
ATOM     25    C THR A   7      10.764  30.077   6.245  1.00  1.00            
ATOM     26    O THR A   7      10.248  30.887   5.476  1.00  1.00            
ATOM     27    N SER A   8      10.292  28.834   6.380  4.00  1.00            
ATOM     28   CA SER A   8       9.145  28.482   5.602  4.00  1.00            
ATOM     29   CB SER A   8       9.459  27.425   4.535  4.00  1.00            
ATOM     30   OG SER A   8      10.534  27.862   3.718  4.00  1.00            
ATOM     31    C SER A   8       8.208  27.829   6.559  4.00  1.00            
ATOM     32    O SER A   8       8.630  27.253   7.559  4.00  1.00            
ATOM     33    N SER A   9       6.896  27.936   6.293  4.00  1.00            
ATOM     34   CA SER A   9       5.962  27.244   7.124  4.00  1.00            
ATOM     35   CB SER A   9       5.136  28.162   8.043  4.00  1.00            
ATOM     36   OG SER A   9       5.973  28.762   9.020  4.00  1.00            
ATOM     37    C SER A   9       5.023  26.583   6.205  4.00  1.00            
ATOM     38    O SER A   9       4.616  27.138   5.186  4.00  1.00            
ATOM     39    N VAL A  10       4.692  25.341   6.550  4.00  1.00            
ATOM     40   CA VAL A  10       3.715  24.636   5.809  4.00  1.00            
ATOM     41   CB VAL A  10       4.199  23.321   5.266  4.00  1.00            
ATOM     42  CG1 VAL A  10       3.053  22.625   4.513  4.00  1.00            
ATOM     43  CG2 VAL A  10       5.420  23.602   4.375  4.00  1.00            
ATOM     44    C VAL A  10       2.680  24.411   6.851  4.00  1.00            
ATOM     45    O VAL A  10       2.911  24.693   8.025  4.00  1.00            
ATOM     46    N ILE A  11       1.495  23.929   6.470  4.00  1.00            
ATOM     47   CA ILE A  11       0.482  23.777   7.459  4.00  1.00            
ATOM     48   CB ILE A  11      -0.777  24.552   7.125  4.00  1.00            
ATOM     49  CG1 ILE A  11      -1.768  24.517   8.302  4.00  1.00            
ATOM     50  CG2 ILE A  11      -1.331  24.092   5.762  4.00  1.00            
ATOM     51  CD1 ILE A  11      -2.904  25.531   8.180  4.00  1.00            
ATOM     52    C ILE A  11       0.226  22.331   7.550  4.00  1.00            
ATOM     53    O ILE A  11       1.166  21.544   7.654  4.00  1.00            
ATOM     54    N LEU A  12      -1.038  21.912   7.509  4.00  1.00            
ATOM     55   CA LEU A  12      -1.100  20.601   8.014  4.00  1.00            
ATOM     56   CB LEU A  12      -1.161  20.803   9.518  4.00  1.00            
ATOM     57   CG LEU A  12      -2.176  21.957   9.844  4.00  1.00            
ATOM     58  CD1 LEU A  12      -3.648  21.507   9.849  4.00  1.00            
ATOM     59  CD2 LEU A  12      -1.819  22.790  11.083  4.00  1.00            
ATOM     60    C LEU A  12      -2.401  19.966   7.700  4.00  1.00            
ATOM     61    O LEU A  12      -3.330  20.601   7.205  4.00  1.00            
ATOM     62    N THR A  13      -2.450  18.652   7.986  4.00  1.00            
ATOM     63   CA THR A  13      -3.676  17.931   8.070  4.00  1.00            
ATOM     64   CB THR A  13      -4.337  17.596   6.764  4.00  1.00            
ATOM     65  OG1 THR A  13      -4.769  18.773   6.097  4.00  1.00            
ATOM     66  CG2 THR A  13      -5.540  16.689   7.059  4.00  1.00            
ATOM     67    C THR A  13      -3.400  16.630   8.770  4.00  1.00            
ATOM     68    O THR A  13      -2.560  15.849   8.324  4.00  1.00            
ATOM     69    N ASN A  14      -4.078  16.374   9.911  4.00  1.00            
ATOM     70   CA ASN A  14      -3.884  15.145  10.638  4.00  1.00            
ATOM     71   CB ASN A  14      -4.582  15.125  12.009  4.00  1.00            
ATOM     72   CG ASN A  14      -4.059  16.226  12.910  4.00  1.00            
ATOM     73  OD1 ASN A  14      -3.172  16.989  12.536  4.00  1.00            
ATOM     74  ND2 ASN A  14      -4.633  16.312  14.141  4.00  1.00            
ATOM     75    C ASN A  14      -4.539  13.986   9.944  4.00  1.00            
ATOM     76    O ASN A  14      -3.904  12.983   9.636  4.00  1.00            
ATOM     77    N TYR A  15      -5.843  14.120   9.639  4.00  1.00            
ATOM     78   CA TYR A  15      -6.623  13.009   9.168  4.00  1.00            
ATOM     79   CB TYR A  15      -6.756  12.819   7.646  4.00  1.00            
ATOM     80   CG TYR A  15      -7.977  13.621   7.310  4.00  1.00            
ATOM     81  CD1 TYR A  15      -7.942  14.985   7.141  4.00  1.00            
ATOM     82  CD2 TYR A  15      -9.191  12.984   7.189  4.00  1.00            
ATOM     83  CE1 TYR A  15      -9.087  15.692   6.848  4.00  1.00            
ATOM     84  CE2 TYR A  15     -10.340  13.680   6.897  4.00  1.00            
ATOM     85   CZ TYR A  15     -10.290  15.040   6.723  4.00  1.00            
ATOM     86   OH TYR A  15     -11.464  15.759   6.424  4.00  1.00            
ATOM     87    C TYR A  15      -6.417  11.748   9.944  4.00  1.00            
ATOM     88    O TYR A  15      -5.834  10.777   9.464  4.00  1.00            
ATOM     89    N MET A  16      -6.928  11.766  11.199  3.00  1.00            
ATOM     90   CA MET A  16      -6.818  10.694  12.149  3.00  1.00            
ATOM     91   CB MET A  16      -6.848   9.272  11.562  3.00  1.00            
ATOM     92   CG MET A  16      -8.253   8.796  11.190  3.00  1.00            
ATOM     93   SD MET A  16      -8.343   7.051  10.691  3.00  1.00            
ATOM     94   CE MET A  16     -10.149   6.937  10.849  3.00  1.00            
ATOM     95    C MET A  16      -5.488  10.926  12.785  3.00  1.00            
ATOM     96    O MET A  16      -4.775  11.856  12.409  3.00  1.00            
ATOM     97    N ASP A  17      -5.116  10.107  13.779  3.00  1.00            
ATOM     98   CA ASP A  17      -3.830  10.305  14.377  3.00  1.00            
ATOM     99   CB ASP A  17      -3.534   9.271  15.476  3.00  1.00            
ATOM    100   CG ASP A  17      -4.481   9.541  16.636  3.00  1.00            
ATOM    101  OD1 ASP A  17      -4.784  10.740  16.880  3.00  1.00            
ATOM    102  OD2 ASP A  17      -4.921   8.557  17.287  3.00  1.00            
ATOM    103    C ASP A  17      -2.860  10.089  13.279  3.00  1.00            
ATOM    104    O ASP A  17      -1.844  10.774  13.172  3.00  1.00            
ATOM    105    N THR A  18      -3.183   9.121  12.412  3.00  1.00            
ATOM    106   CA THR A  18      -2.312   8.799  11.335  3.00  1.00            
ATOM    107   CB THR A  18      -2.600   7.453  10.732  3.00  1.00            
ATOM    108  OG1 THR A  18      -1.601   7.114   9.781  3.00  1.00            
ATOM    109  CG2 THR A  18      -3.984   7.502  10.060  3.00  1.00            
ATOM    110    C THR A  18      -2.471   9.800  10.267  3.00  1.00            
ATOM    111    O THR A  18      -3.427  10.572  10.249  3.00  1.00            
ATOM    112    N GLN A  19      -1.491   9.795   9.353  4.00  1.00            
ATOM    113   CA GLN A  19      -1.484  10.695   8.253  4.00  1.00            
ATOM    114   CB GLN A  19      -2.862  10.892   7.586  4.00  1.00            
ATOM    115   CG GLN A  19      -3.454   9.631   6.950  4.00  1.00            
ATOM    116   CD GLN A  19      -4.847   9.984   6.440  4.00  1.00            
ATOM    117  OE1 GLN A  19      -5.041  11.000   5.776  4.00  1.00            
ATOM    118  NE2 GLN A  19      -5.851   9.128   6.774  4.00  1.00            
ATOM    119    C GLN A  19      -1.040  12.011   8.752  4.00  1.00            
ATOM    120    O GLN A  19      -1.436  12.472   9.821  4.00  1.00            
ATOM    121    N TYR A  20      -0.123  12.613   7.997  4.00  1.00            
ATOM    122   CA TYR A  20       0.271  13.948   8.264  4.00  1.00            
ATOM    123   CB TYR A  20       1.669  14.072   8.892  4.00  1.00            
ATOM    124   CG TYR A  20       2.015  15.520   8.915  4.00  1.00            
ATOM    125  CD1 TYR A  20       1.407  16.378   9.801  4.00  1.00            
ATOM    126  CD2 TYR A  20       2.967  16.013   8.053  4.00  1.00            
ATOM    127  CE1 TYR A  20       1.736  17.714   9.816  4.00  1.00            
ATOM    128  CE2 TYR A  20       3.301  17.346   8.063  4.00  1.00            
ATOM    129   CZ TYR A  20       2.682  18.199   8.945  4.00  1.00            
ATOM    130   OH TYR A  20       3.022  19.569   8.957  4.00  1.00            
ATOM    131    C TYR A  20       0.309  14.564   6.897  4.00  1.00            
ATOM    132    O TYR A  20       0.862  13.977   5.968  4.00  1.00            
ATOM    133    N TYR A  21      -0.254  15.775   6.742  4.00  1.00            
ATOM    134   CA TYR A  21      -0.459  16.342   5.436  4.00  1.00            
ATOM    135   CB TYR A  21      -1.982  16.515   5.189  4.00  1.00            
ATOM    136   CG TYR A  21      -2.294  17.581   4.188  4.00  1.00            
ATOM    137  CD1 TYR A  21      -2.430  18.882   4.616  4.00  1.00            
ATOM    138  CD2 TYR A  21      -2.435  17.317   2.845  4.00  1.00            
ATOM    139  CE1 TYR A  21      -2.715  19.905   3.746  4.00  1.00            
ATOM    140  CE2 TYR A  21      -2.722  18.336   1.962  4.00  1.00            
ATOM    141   CZ TYR A  21      -2.864  19.628   2.411  4.00  1.00            
ATOM    142   OH TYR A  21      -3.156  20.672   1.508  4.00  1.00            
ATOM    143    C TYR A  21       0.167  17.687   5.317  4.00  1.00            
ATOM    144    O TYR A  21       0.404  18.383   6.305  4.00  1.00            
ATOM    145    N GLY A  22       0.464  18.062   4.055  4.00  1.00            
ATOM    146   CA GLY A  22       0.961  19.358   3.734  4.00  1.00            
ATOM    147    C GLY A  22       0.567  19.650   2.325  4.00  1.00            
ATOM    148    O GLY A  22       0.051  18.787   1.617  4.00  1.00            
ATOM    149    N GLU A  23       0.809  20.899   1.884  4.00  1.00            
ATOM    150   CA GLU A  23       0.452  21.299   0.555  4.00  1.00            
ATOM    151   CB GLU A  23      -0.413  22.568   0.528  4.00  1.00            
ATOM    152   CG GLU A  23       0.315  23.763   1.150  4.00  1.00            
ATOM    153   CD GLU A  23      -0.577  24.993   1.068  4.00  1.00            
ATOM    154  OE1 GLU A  23      -1.639  24.915   0.396  4.00  1.00            
ATOM    155  OE2 GLU A  23      -0.200  26.032   1.674  4.00  1.00            
ATOM    156    C GLU A  23       1.719  21.670  -0.161  4.00  1.00            
ATOM    157    O GLU A  23       2.628  22.250   0.432  4.00  1.00            
ATOM    158    N ILE A  24       1.819  21.320  -1.462  4.00  1.00            
ATOM    159   CA ILE A  24       2.963  21.663  -2.267  4.00  1.00            
ATOM    160   CB ILE A  24       3.936  20.524  -2.406  4.00  1.00            
ATOM    161  CG1 ILE A  24       4.473  20.114  -1.023  4.00  1.00            
ATOM    162  CG2 ILE A  24       5.041  20.941  -3.392  4.00  1.00            
ATOM    163  CD1 ILE A  24       5.197  18.768  -1.019  4.00  1.00            
ATOM    164    C ILE A  24       2.431  21.986  -3.633  4.00  1.00            
ATOM    165    O ILE A  24       1.343  21.540  -3.996  4.00  1.00            
ATOM    166    N GLY A  25       3.169  22.784  -4.433  4.00  1.00            
ATOM    167   CA GLY A  25       2.682  23.108  -5.746  4.00  1.00            
ATOM    168    C GLY A  25       3.644  22.561  -6.740  4.00  1.00            
ATOM    169    O GLY A  25       4.845  22.479  -6.489  4.00  1.00            
ATOM    170    N ILE A  26       3.112  22.164  -7.907  4.00  1.00            
ATOM    171   CA ILE A  26       3.921  21.574  -8.925  4.00  1.00            
ATOM    172   CB ILE A  26       3.716  20.082  -8.954  4.00  1.00            
ATOM    173  CG1 ILE A  26       4.359  19.431  -7.719  4.00  1.00            
ATOM    174  CG2 ILE A  26       4.170  19.516 -10.304  4.00  1.00            
ATOM    175  CD1 ILE A  26       5.871  19.637  -7.639  4.00  1.00            
ATOM    176    C ILE A  26       3.493  22.111 -10.251  4.00  1.00            
ATOM    177    O ILE A  26       2.303  22.225 -10.532  4.00  1.00            
ATOM    178    N GLY A  27       4.466  22.460 -11.111  3.00  1.00            
ATOM    179   CA GLY A  27       4.140  22.909 -12.430  3.00  1.00            
ATOM    180    C GLY A  27       3.826  24.362 -12.375  3.00  1.00            
ATOM    181    O GLY A  27       3.800  24.978 -11.311  3.00  1.00            
ATOM    182    N THR A  28       3.580  24.932 -13.566  3.00  1.00            
ATOM    183   CA THR A  28       3.308  26.325 -13.735  3.00  1.00            
ATOM    184   CB THR A  28       3.255  26.734 -15.177  3.00  1.00            
ATOM    185  OG1 THR A  28       3.131  28.146 -15.277  3.00  1.00            
ATOM    186  CG2 THR A  28       2.058  26.042 -15.847  3.00  1.00            
ATOM    187    C THR A  28       2.033  26.818 -13.095  3.00  1.00            
ATOM    188    O THR A  28       2.116  27.823 -12.389  3.00  1.00            
ATOM    189    N PRO A  29       0.871  26.213 -13.252  3.00  1.00            
ATOM    190   CA PRO A  29      -0.363  26.834 -12.831  3.00  1.00            
ATOM    191   CD PRO A  29       0.710  24.778 -13.443  3.00  1.00            
ATOM    192   CB PRO A  29      -1.455  25.793 -13.082  3.00  1.00            
ATOM    193   CG PRO A  29      -0.712  24.454 -12.960  3.00  1.00            
ATOM    194    C PRO A  29      -0.390  27.347 -11.414  3.00  1.00            
ATOM    195    O PRO A  29      -0.952  28.431 -11.269  3.00  1.00            
ATOM    196    N PRO A  30       0.107  26.740 -10.359  3.00  1.00            
ATOM    197   CA PRO A  30       0.656  25.410 -10.354  3.00  1.00            
ATOM    198   CD PRO A  30       0.713  27.562  -9.322  3.00  1.00            
ATOM    199   CB PRO A  30       1.809  25.422  -9.351  3.00  1.00            
ATOM    200   CG PRO A  30       1.467  26.584  -8.410  3.00  1.00            
ATOM    201    C PRO A  30      -0.394  24.417  -9.952  3.00  1.00            
ATOM    202    O PRO A  30      -1.451  24.830  -9.476  3.00  1.00            
ATOM    203    N GLN A  31      -0.120  23.106 -10.127  4.00  1.00            
ATOM    204   CA GLN A  31      -1.027  22.088  -9.682  4.00  1.00            
ATOM    205   CB GLN A  31      -0.874  20.721 -10.369  4.00  1.00            
ATOM    206   CG GLN A  31      -1.368  20.726 -11.816  4.00  1.00            
ATOM    207   CD GLN A  31      -1.442  19.283 -12.290  4.00  1.00            
ATOM    208  OE1 GLN A  31      -1.978  18.994 -13.358  4.00  1.00            
ATOM    209  NE2 GLN A  31      -0.901  18.345 -11.467  4.00  1.00            
ATOM    210    C GLN A  31      -0.798  21.907  -8.217  4.00  1.00            
ATOM    211    O GLN A  31       0.295  22.165  -7.714  4.00  1.00            
ATOM    212    N THR A  32      -1.841  21.474  -7.481  4.00  1.00            
ATOM    213   CA THR A  32      -1.670  21.337  -6.066  4.00  1.00            
ATOM    214   CB THR A  32      -2.779  21.924  -5.242  4.00  1.00            
ATOM    215  OG1 THR A  32      -3.992  21.231  -5.493  4.00  1.00            
ATOM    216  CG2 THR A  32      -2.930  23.412  -5.592  4.00  1.00            
ATOM    217    C THR A  32      -1.644  19.886  -5.729  4.00  1.00            
ATOM    218    O THR A  32      -2.346  19.079  -6.336  4.00  1.00            
ATOM    219    N PHE A  33      -0.799  19.517  -4.748  4.00  1.00            
ATOM    220   CA PHE A  33      -0.743  18.149  -4.336  4.00  1.00            
ATOM    221   CB PHE A  33       0.562  17.429  -4.729  4.00  1.00            
ATOM    222   CG PHE A  33       0.642  17.346  -6.214  4.00  1.00            
ATOM    223  CD1 PHE A  33       1.219  18.358  -6.944  4.00  1.00            
ATOM    224  CD2 PHE A  33       0.140  16.254  -6.878  4.00  1.00            
ATOM    225  CE1 PHE A  33       1.292  18.278  -8.315  4.00  1.00            
ATOM    226  CE2 PHE A  33       0.207  16.166  -8.247  4.00  1.00            
ATOM    227   CZ PHE A  33       0.785  17.181  -8.969  4.00  1.00            
ATOM    228    C PHE A  33      -0.780  18.119  -2.838  4.00  1.00            
ATOM    229    O PHE A  33      -0.161  18.948  -2.174  4.00  1.00            
ATOM    230    N LYS A  34      -1.536  17.161  -2.266  4.00  1.00            
ATOM    231   CA LYS A  34      -1.545  16.972  -0.843  4.00  1.00            
ATOM    232   CB LYS A  34      -2.799  16.207  -0.382  4.00  1.00            
ATOM    233   CG LYS A  34      -4.082  16.952  -0.775  4.00  1.00            
ATOM    234   CD LYS A  34      -5.356  16.104  -0.748  4.00  1.00            
ATOM    235   CE LYS A  34      -6.580  16.839  -1.307  4.00  1.00            
ATOM    236   NZ LYS A  34      -6.830  18.072  -0.528  4.00  1.00            
ATOM    237    C LYS A  34      -0.315  16.137  -0.614  4.00  1.00            
ATOM    238    O LYS A  34      -0.035  15.245  -1.413  4.00  1.00            
ATOM    239    N VAL A  35       0.473  16.385   0.457  4.00  1.00            
ATOM    240   CA VAL A  35       1.714  15.651   0.505  4.00  1.00            
ATOM    241   CB VAL A  35       2.838  16.436  -0.110  4.00  1.00            
ATOM    242  CG1 VAL A  35       3.073  17.690   0.750  4.00  1.00            
ATOM    243  CG2 VAL A  35       4.074  15.537  -0.274  4.00  1.00            
ATOM    244    C VAL A  35       2.103  15.300   1.898  4.00  1.00            
ATOM    245    O VAL A  35       1.632  15.890   2.869  4.00  1.00            
ATOM    246    N VAL A  36       2.983  14.282   2.006  4.00  1.00            
ATOM    247   CA VAL A  36       3.501  13.862   3.268  4.00  1.00            
ATOM    248   CB VAL A  36       3.280  12.406   3.549  4.00  1.00            
ATOM    249  CG1 VAL A  36       1.770  12.166   3.718  4.00  1.00            
ATOM    250  CG2 VAL A  36       3.903  11.597   2.400  4.00  1.00            
ATOM    251    C VAL A  36       4.989  14.122   3.272  4.00  1.00            
ATOM    252    O VAL A  36       5.693  13.709   2.352  4.00  1.00            
ATOM    253    N PHE A  37       5.507  14.837   4.305  4.00  1.00            
ATOM    254   CA PHE A  37       6.931  15.045   4.443  4.00  1.00            
ATOM    255   CB PHE A  37       7.297  16.362   5.140  4.00  1.00            
ATOM    256   CG PHE A  37       7.021  17.383   4.089  4.00  1.00            
ATOM    257  CD1 PHE A  37       5.728  17.734   3.774  4.00  1.00            
ATOM    258  CD2 PHE A  37       8.056  17.977   3.404  4.00  1.00            
ATOM    259  CE1 PHE A  37       5.471  18.667   2.799  4.00  1.00            
ATOM    260  CE2 PHE A  37       7.806  18.911   2.427  4.00  1.00            
ATOM    261   CZ PHE A  37       6.511  19.259   2.124  4.00  1.00            
ATOM    262    C PHE A  37       7.379  13.852   5.222  4.00  1.00            
ATOM    263    O PHE A  37       7.046  13.718   6.396  4.00  1.00            
ATOM    264    N ASP A  38       8.115  12.931   4.555  4.00  1.00            
ATOM    265   CA ASP A  38       8.485  11.671   5.146  4.00  1.00            
ATOM    266   CB ASP A  38       8.122  10.467   4.257  4.00  1.00            
ATOM    267   CG ASP A  38       8.483   9.186   4.994  4.00  1.00            
ATOM    268  OD1 ASP A  38       8.219   9.118   6.223  4.00  1.00            
ATOM    269  OD2 ASP A  38       9.034   8.260   4.341  4.00  1.00            
ATOM    270    C ASP A  38       9.940  11.599   5.313  4.00  1.00            
ATOM    271    O ASP A  38      10.690  11.474   4.347  4.00  1.00            
ATOM    272    N THR A  39      10.382  11.704   6.566  3.00  1.00            
ATOM    273   CA THR A  39      11.738  11.354   6.728  3.00  1.00            
ATOM    274   CB THR A  39      12.309  11.772   8.050  3.00  1.00            
ATOM    275  OG1 THR A  39      12.140  13.170   8.231  3.00  1.00            
ATOM    276  CG2 THR A  39      13.807  11.428   8.056  3.00  1.00            
ATOM    277    C THR A  39      11.604   9.871   6.700  3.00  1.00            
ATOM    278    O THR A  39      10.575   9.348   7.125  3.00  1.00            
ATOM    279    N GLY A  40      12.608   9.127   6.223  3.00  1.00            
ATOM    280   CA GLY A  40      12.339   7.725   6.099  3.00  1.00            
ATOM    281    C GLY A  40      12.286   7.426   4.638  3.00  1.00            
ATOM    282    O GLY A  40      12.260   6.265   4.234  3.00  1.00            
ATOM    283    N SER A  41      12.245   8.484   3.806  1.00  1.00            
ATOM    284   CA SER A  41      12.267   8.283   2.388  1.00  1.00            
ATOM    285   CB SER A  41      10.870   8.004   1.804  1.00  1.00            
ATOM    286   OG SER A  41      10.947   7.812   0.399  1.00  1.00            
ATOM    287    C SER A  41      12.776   9.554   1.799  1.00  1.00            
ATOM    288    O SER A  41      12.573  10.624   2.371  1.00  1.00            
ATOM    289    N SER A  42      13.467   9.488   0.644  1.00  1.00            
ATOM    290   CA SER A  42      13.972  10.736   0.157  1.00  1.00            
ATOM    291   CB SER A  42      15.500  10.816   0.283  1.00  1.00            
ATOM    292   OG SER A  42      15.897  10.472   1.600  1.00  1.00            
ATOM    293    C SER A  42      13.704  10.837  -1.297  1.00  1.00            
ATOM    294    O SER A  42      14.623  11.066  -2.084  1.00  1.00            
ATOM    295    N ASN A  43      12.437  10.701  -1.704  1.00  1.00            
ATOM    296   CA ASN A  43      12.165  10.822  -3.098  1.00  1.00            
ATOM    297   CB ASN A  43      12.033   9.470  -3.828  1.00  1.00            
ATOM    298   CG ASN A  43      13.379   8.754  -3.925  1.00  1.00            
ATOM    299  OD1 ASN A  43      14.178   8.739  -2.991  1.00  1.00            
ATOM    300  ND2 ASN A  43      13.633   8.122  -5.100  1.00  1.00            
ATOM    301    C ASN A  43      10.836  11.494  -3.191  1.00  1.00            
ATOM    302    O ASN A  43      10.009  11.368  -2.290  1.00  1.00            
ATOM    303    N VAL A  44      10.593  12.246  -4.280  4.00  1.00            
ATOM    304   CA VAL A  44       9.316  12.882  -4.390  4.00  1.00            
ATOM    305   CB VAL A  44       9.364  14.283  -4.926  4.00  1.00            
ATOM    306  CG1 VAL A  44       9.984  14.249  -6.327  4.00  1.00            
ATOM    307  CG2 VAL A  44       7.940  14.865  -4.896  4.00  1.00            
ATOM    308    C VAL A  44       8.477  12.059  -5.303  4.00  1.00            
ATOM    309    O VAL A  44       8.972  11.507  -6.284  4.00  1.00            
ATOM    310    N TRP A  45       7.171  11.929  -4.992  4.00  1.00            
ATOM    311   CA TRP A  45       6.394  11.088  -5.846  4.00  1.00            
ATOM    312   CB TRP A  45       6.217   9.687  -5.246  4.00  1.00            
ATOM    313   CG TRP A  45       7.555   9.072  -4.904  4.00  1.00            
ATOM    314  CD2 TRP A  45       8.378   8.278  -5.776  4.00  1.00            
ATOM    315  CD1 TRP A  45       8.238   9.184  -3.731  4.00  1.00            
ATOM    316  NE1 TRP A  45       9.425   8.503  -3.808  4.00  1.00            
ATOM    317  CE2 TRP A  45       9.531   7.943  -5.062  4.00  1.00            
ATOM    318  CE3 TRP A  45       8.195   7.865  -7.065  4.00  1.00            
ATOM    319  CZ2 TRP A  45      10.519   7.188  -5.626  4.00  1.00            
ATOM    320  CZ3 TRP A  45       9.194   7.099  -7.629  4.00  1.00            
ATOM    321  CH2 TRP A  45      10.333   6.767  -6.924  4.00  1.00            
ATOM    322    C TRP A  45       5.061  11.706  -6.042  4.00  1.00            
ATOM    323    O TRP A  45       4.560  12.444  -5.193  4.00  1.00            
ATOM    324    N VAL A  46       4.461  11.418  -7.206  4.00  1.00            
ATOM    325   CA VAL A  46       3.193  11.985  -7.515  4.00  1.00            
ATOM    326   CB VAL A  46       3.339  13.227  -8.364  4.00  1.00            
ATOM    327  CG1 VAL A  46       1.963  13.738  -8.819  4.00  1.00            
ATOM    328  CG2 VAL A  46       4.132  14.259  -7.540  4.00  1.00            
ATOM    329    C VAL A  46       2.428  10.943  -8.311  4.00  1.00            
ATOM    330    O VAL A  46       3.006   9.971  -8.794  4.00  1.00            
ATOM    331    N PRO A  47       1.131  11.116  -8.425  4.00  1.00            
ATOM    332   CA PRO A  47       0.279  10.181  -9.139  4.00  1.00            
ATOM    333   CD PRO A  47       0.430  11.653  -7.260  4.00  1.00            
ATOM    334   CB PRO A  47      -1.140  10.449  -8.654  4.00  1.00            
ATOM    335   CG PRO A  47      -0.934  10.948  -7.220  4.00  1.00            
ATOM    336    C PRO A  47       0.294   9.907 -10.619  4.00  1.00            
ATOM    337    O PRO A  47      -0.206   8.848 -10.991  4.00  1.00            
ATOM    338    N SER A  48       0.768  10.808 -11.484  4.00  1.00            
ATOM    339   CA SER A  48       0.819  10.498 -12.889  4.00  1.00            
ATOM    340   CB SER A  48       1.606   9.223 -13.236  4.00  1.00            
ATOM    341   OG SER A  48       1.611   9.024 -14.641  4.00  1.00            
ATOM    342    C SER A  48      -0.522  10.418 -13.519  4.00  1.00            
ATOM    343    O SER A  48      -1.442   9.770 -13.023  4.00  1.00            
ATOM    344    N SER A  49      -0.638  11.127 -14.659  3.00  1.00            
ATOM    345   CA SER A  49      -1.803  11.129 -15.485  3.00  1.00            
ATOM    346   CB SER A  49      -1.810  12.287 -16.498  3.00  1.00            
ATOM    347   OG SER A  49      -0.709  12.170 -17.387  3.00  1.00            
ATOM    348    C SER A  49      -1.830   9.845 -16.242  3.00  1.00            
ATOM    349    O SER A  49      -2.894   9.334 -16.585  3.00  1.00            
ATOM    350    N LYS A  50      -0.634   9.288 -16.506  3.00  1.00            
ATOM    351   CA LYS A  50      -0.507   8.084 -17.270  3.00  1.00            
ATOM    352   CB LYS A  50       0.945   7.656 -17.542  3.00  1.00            
ATOM    353   CG LYS A  50       1.018   6.395 -18.409  3.00  1.00            
ATOM    354   CD LYS A  50       2.384   6.143 -19.052  3.00  1.00            
ATOM    355   CE LYS A  50       2.385   4.954 -20.017  3.00  1.00            
ATOM    356   NZ LYS A  50       3.649   4.921 -20.784  3.00  1.00            
ATOM    357    C LYS A  50      -1.172   6.984 -16.525  3.00  1.00            
ATOM    358    O LYS A  50      -1.663   6.038 -17.138  3.00  1.00            
ATOM    359    N CYS A  51      -1.197   7.084 -15.179  1.00  1.00            
ATOM    360   CA CYS A  51      -1.747   6.022 -14.393  1.00  1.00            
ATOM    361   CB CYS A  51      -1.797   6.289 -12.881  1.00  1.00            
ATOM    362   SG CYS A  51      -2.329   4.807 -11.968  1.00  1.00            
ATOM    363    C CYS A  51      -3.129   5.742 -14.856  1.00  1.00            
ATOM    364    O CYS A  51      -3.941   6.645 -15.047  1.00  1.00            
ATOM    365    N SER A  52      -3.410   4.444 -15.062  1.00  1.00            
ATOM    366   CA SER A  52      -4.687   4.053 -15.558  1.00  1.00            
ATOM    367   CB SER A  52      -4.826   2.538 -15.801  1.00  1.00            
ATOM    368   OG SER A  52      -3.959   2.131 -16.849  1.00  1.00            
ATOM    369    C SER A  52      -5.694   4.448 -14.529  1.00  1.00            
ATOM    370    O SER A  52      -5.389   4.577 -13.345  1.00  1.00            
ATOM    371    N ARG A  53      -6.933   4.669 -14.995  3.00  1.00            
ATOM    372   CA ARG A  53      -8.052   5.084 -14.204  3.00  1.00            
ATOM    373   CB ARG A  53      -9.306   5.306 -15.067  3.00  1.00            
ATOM    374   CG ARG A  53     -10.577   5.583 -14.264  3.00  1.00            
ATOM    375   CD ARG A  53     -11.837   5.574 -15.131  3.00  1.00            
ATOM    376   NE ARG A  53     -13.012   5.724 -14.228  3.00  1.00            
ATOM    377   CZ ARG A  53     -14.271   5.547 -14.723  3.00  1.00            
ATOM    378  NH1 ARG A  53     -14.443   5.228 -16.040  3.00  1.00            
ATOM    379  NH2 ARG A  53     -15.355   5.685 -13.905  3.00  1.00            
ATOM    380    C ARG A  53      -8.381   4.000 -13.229  3.00  1.00            
ATOM    381    O ARG A  53      -8.834   4.262 -12.116  3.00  1.00            
ATOM    382    N LEU A  54      -8.138   2.741 -13.629  3.00  1.00            
ATOM    383   CA LEU A  54      -8.559   1.600 -12.872  3.00  1.00            
ATOM    384   CB LEU A  54      -8.176   0.274 -13.553  3.00  1.00            
ATOM    385   CG LEU A  54      -8.631  -0.975 -12.778  3.00  1.00            
ATOM    386  CD1 LEU A  54     -10.161  -1.017 -12.648  3.00  1.00            
ATOM    387  CD2 LEU A  54      -8.058  -2.258 -13.399  3.00  1.00            
ATOM    388    C LEU A  54      -7.967   1.604 -11.492  3.00  1.00            
ATOM    389    O LEU A  54      -8.650   1.250 -10.532  3.00  1.00            
ATOM    390    N TYR A  55      -6.697   2.016 -11.337  1.00  1.00            
ATOM    391   CA TYR A  55      -6.058   1.927 -10.052  1.00  1.00            
ATOM    392   CB TYR A  55      -4.586   2.371 -10.146  1.00  1.00            
ATOM    393   CG TYR A  55      -3.905   2.239  -8.831  1.00  1.00            
ATOM    394  CD1 TYR A  55      -3.973   1.064  -8.118  1.00  1.00            
ATOM    395  CD2 TYR A  55      -3.134   3.269  -8.348  1.00  1.00            
ATOM    396  CE1 TYR A  55      -3.328   0.939  -6.910  1.00  1.00            
ATOM    397  CE2 TYR A  55      -2.485   3.143  -7.145  1.00  1.00            
ATOM    398   CZ TYR A  55      -2.583   1.983  -6.422  1.00  1.00            
ATOM    399   OH TYR A  55      -1.913   1.869  -5.186  1.00  1.00            
ATOM    400    C TYR A  55      -6.825   2.722  -9.052  1.00  1.00            
ATOM    401    O TYR A  55      -7.087   3.911  -9.230  1.00  1.00            
ATOM    402    N THR A  56      -7.208   2.036  -7.958  2.00  1.00            
ATOM    403   CA THR A  56      -7.993   2.607  -6.908  2.00  1.00            
ATOM    404   CB THR A  56      -8.341   1.598  -5.846  2.00  1.00            
ATOM    405  OG1 THR A  56      -9.200   2.175  -4.875  2.00  1.00            
ATOM    406  CG2 THR A  56      -7.053   1.074  -5.185  2.00  1.00            
ATOM    407    C THR A  56      -7.202   3.707  -6.289  2.00  1.00            
ATOM    408    O THR A  56      -7.739   4.779  -6.021  2.00  1.00            
ATOM    409    N ALA A  57      -5.891   3.489  -6.061  2.00  1.00            
ATOM    410   CA ALA A  57      -5.171   4.546  -5.422  2.00  1.00            
ATOM    411   CB ALA A  57      -4.031   4.039  -4.526  2.00  1.00            
ATOM    412    C ALA A  57      -4.547   5.409  -6.475  2.00  1.00            
ATOM    413    O ALA A  57      -3.341   5.643  -6.478  2.00  1.00            
ATOM    414    N CYS A  58      -5.380   5.983  -7.356  2.00  1.00            
ATOM    415   CA CYS A  58      -4.895   6.850  -8.391  2.00  1.00            
ATOM    416   CB CYS A  58      -4.534   6.132  -9.698  2.00  1.00            
ATOM    417   SG CYS A  58      -4.014   7.320 -10.974  2.00  1.00            
ATOM    418    C CYS A  58      -6.054   7.720  -8.712  2.00  1.00            
ATOM    419    O CYS A  58      -5.962   8.947  -8.717  2.00  1.00            
ATOM    420    N VAL A  59      -7.201   7.069  -8.962  2.00  1.00            
ATOM    421   CA VAL A  59      -8.389   7.783  -9.286  2.00  1.00            
ATOM    422   CB VAL A  59      -9.574   6.891  -9.512  2.00  1.00            
ATOM    423  CG1 VAL A  59      -9.820   6.065  -8.238  2.00  1.00            
ATOM    424  CG2 VAL A  59     -10.769   7.774  -9.917  2.00  1.00            
ATOM    425    C VAL A  59      -8.680   8.679  -8.129  2.00  1.00            
ATOM    426    O VAL A  59      -9.090   9.824  -8.308  2.00  1.00            
ATOM    427    N TYR A  60      -8.452   8.185  -6.898  3.00  1.00            
ATOM    428   CA TYR A  60      -8.725   9.010  -5.761  3.00  1.00            
ATOM    429   CB TYR A  60      -8.516   8.325  -4.398  3.00  1.00            
ATOM    430   CG TYR A  60      -9.687   7.440  -4.151  3.00  1.00            
ATOM    431  CD1 TYR A  60     -10.807   7.952  -3.534  3.00  1.00            
ATOM    432  CD2 TYR A  60      -9.683   6.120  -4.534  3.00  1.00            
ATOM    433  CE1 TYR A  60     -11.903   7.161  -3.292  3.00  1.00            
ATOM    434  CE2 TYR A  60     -10.779   5.322  -4.294  3.00  1.00            
ATOM    435   CZ TYR A  60     -11.890   5.842  -3.673  3.00  1.00            
ATOM    436   OH TYR A  60     -13.014   5.025  -3.428  3.00  1.00            
ATOM    437    C TYR A  60      -7.863  10.232  -5.795  3.00  1.00            
ATOM    438    O TYR A  60      -8.337  11.341  -5.551  3.00  1.00            
ATOM    439    N HIS A  61      -6.576  10.065  -6.136  1.00  1.00            
ATOM    440   CA HIS A  61      -5.635  11.142  -6.033  1.00  1.00            
ATOM    441  ND1 HIS A  61      -3.994   8.256  -5.027  1.00  1.00            
ATOM    442   CG HIS A  61      -4.071   9.609  -4.785  1.00  1.00            
ATOM    443   CB HIS A  61      -4.193  10.640  -5.862  1.00  1.00            
ATOM    444  NE2 HIS A  61      -3.937   8.512  -2.820  1.00  1.00            
ATOM    445  CD2 HIS A  61      -4.035   9.748  -3.433  1.00  1.00            
ATOM    446  CE1 HIS A  61      -3.915   7.647  -3.817  1.00  1.00            
ATOM    447    C HIS A  61      -5.621  12.018  -7.252  1.00  1.00            
ATOM    448    O HIS A  61      -6.240  11.718  -8.271  1.00  1.00            
ATOM    449    N LYS A  62      -4.900  13.161  -7.131  1.00  1.00            
ATOM    450   CA LYS A  62      -4.718  14.125  -8.184  1.00  1.00            
ATOM    451   CB LYS A  62      -4.158  15.476  -7.713  1.00  1.00            
ATOM    452   CG LYS A  62      -5.045  16.207  -6.703  1.00  1.00            
ATOM    453   CD LYS A  62      -6.422  16.587  -7.248  1.00  1.00            
ATOM    454   CE LYS A  62      -7.301  17.316  -6.230  1.00  1.00            
ATOM    455   NZ LYS A  62      -7.711  16.385  -5.155  1.00  1.00            
ATOM    456    C LYS A  62      -3.744  13.559  -9.145  1.00  1.00            
ATOM    457    O LYS A  62      -2.877  12.766  -8.781  1.00  1.00            
ATOM    458    N LEU A  63      -3.887  13.940 -10.425  1.00  1.00            
ATOM    459   CA LEU A  63      -2.971  13.427 -11.385  1.00  1.00            
ATOM    460   CB LEU A  63      -3.638  12.860 -12.650  1.00  1.00            
ATOM    461   CG LEU A  63      -4.571  11.666 -12.371  1.00  1.00            
ATOM    462  CD1 LEU A  63      -3.801  10.465 -11.800  1.00  1.00            
ATOM    463  CD2 LEU A  63      -5.761  12.086 -11.496  1.00  1.00            
ATOM    464    C LEU A  63      -2.082  14.541 -11.812  1.00  1.00            
ATOM    465    O LEU A  63      -2.527  15.667 -12.026  1.00  1.00            
ATOM    466    N PHE A  64      -0.779  14.237 -11.926  4.00  1.00            
ATOM    467   CA PHE A  64       0.179  15.212 -12.348  4.00  1.00            
ATOM    468   CB PHE A  64       1.601  14.842 -11.889  4.00  1.00            
ATOM    469   CG PHE A  64       2.589  15.750 -12.530  4.00  1.00            
ATOM    470  CD1 PHE A  64       2.699  17.064 -12.143  4.00  1.00            
ATOM    471  CD2 PHE A  64       3.432  15.265 -13.503  4.00  1.00            
ATOM    472  CE1 PHE A  64       3.624  17.889 -12.740  4.00  1.00            
ATOM    473  CE2 PHE A  64       4.358  16.084 -14.102  4.00  1.00            
ATOM    474   CZ PHE A  64       4.453  17.400 -13.721  4.00  1.00            
ATOM    475    C PHE A  64       0.133  15.241 -13.843  4.00  1.00            
ATOM    476    O PHE A  64       0.267  14.208 -14.496  4.00  1.00            
ATOM    477    N ASP A  65      -0.076  16.440 -14.427  1.00  1.00            
ATOM    478   CA ASP A  65      -0.178  16.536 -15.855  1.00  1.00            
ATOM    479   CB ASP A  65      -1.373  17.376 -16.329  1.00  1.00            
ATOM    480   CG ASP A  65      -2.639  16.600 -16.010  1.00  1.00            
ATOM    481  OD1 ASP A  65      -2.522  15.390 -15.679  1.00  1.00            
ATOM    482  OD2 ASP A  65      -3.741  17.207 -16.092  1.00  1.00            
ATOM    483    C ASP A  65       1.041  17.217 -16.370  1.00  1.00            
ATOM    484    O ASP A  65       1.247  18.409 -16.146  1.00  1.00            
ATOM    485    N ALA A  66       1.900  16.456 -17.063  2.00  1.00            
ATOM    486   CA ALA A  66       3.068  17.043 -17.635  2.00  1.00            
ATOM    487   CB ALA A  66       3.990  16.007 -18.304  2.00  1.00            
ATOM    488    C ALA A  66       2.635  18.009 -18.694  2.00  1.00            
ATOM    489    O ALA A  66       3.175  19.108 -18.807  2.00  1.00            
ATOM    490    N SER A  67       1.612  17.619 -19.479  2.00  1.00            
ATOM    491   CA SER A  67       1.157  18.387 -20.604  2.00  1.00            
ATOM    492   CB SER A  67       0.009  17.696 -21.357  2.00  1.00            
ATOM    493   OG SER A  67       0.461  16.466 -21.905  2.00  1.00            
ATOM    494    C SER A  67       0.678  19.733 -20.156  2.00  1.00            
ATOM    495    O SER A  67       0.988  20.743 -20.786  2.00  1.00            
ATOM    496    N ASP A  68      -0.069  19.794 -19.039  2.00  1.00            
ATOM    497   CA ASP A  68      -0.654  21.039 -18.626  2.00  1.00            
ATOM    498   CB ASP A  68      -1.570  20.894 -17.400  2.00  1.00            
ATOM    499   CG ASP A  68      -2.397  22.166 -17.286  2.00  1.00            
ATOM    500  OD1 ASP A  68      -2.153  23.107 -18.088  2.00  1.00            
ATOM    501  OD2 ASP A  68      -3.291  22.212 -16.399  2.00  1.00            
ATOM    502    C ASP A  68       0.388  22.035 -18.298  2.00  1.00            
ATOM    503    O ASP A  68       0.304  23.189 -18.713  2.00  1.00            
ATOM    504    N SER A  69       1.432  21.613 -17.576  1.00  1.00            
ATOM    505   CA SER A  69       2.307  22.643 -17.140  1.00  1.00            
ATOM    506   CB SER A  69       2.976  22.357 -15.785  1.00  1.00            
ATOM    507   OG SER A  69       2.002  22.345 -14.751  1.00  1.00            
ATOM    508    C SER A  69       3.375  22.914 -18.113  1.00  1.00            
ATOM    509    O SER A  69       4.030  22.013 -18.635  1.00  1.00            
ATOM    510    N SER A  70       3.540  24.215 -18.389  3.00  1.00            
ATOM    511   CA SER A  70       4.700  24.617 -19.092  3.00  1.00            
ATOM    512   CB SER A  70       4.653  26.075 -19.591  3.00  1.00            
ATOM    513   OG SER A  70       4.520  26.966 -18.495  3.00  1.00            
ATOM    514    C SER A  70       5.701  24.506 -17.989  3.00  1.00            
ATOM    515    O SER A  70       5.322  24.354 -16.828  3.00  1.00            
ATOM    516    N SER A  71       7.002  24.575 -18.287  3.00  1.00            
ATOM    517   CA SER A  71       7.946  24.471 -17.215  3.00  1.00            
ATOM    518   CB SER A  71       7.736  25.548 -16.139  3.00  1.00            
ATOM    519   OG SER A  71       7.947  26.834 -16.703  3.00  1.00            
ATOM    520    C SER A  71       7.963  23.121 -16.561  3.00  1.00            
ATOM    521    O SER A  71       8.140  23.012 -15.348  3.00  1.00            
ATOM    522    N TYR A  72       7.779  22.055 -17.359  1.00  1.00            
ATOM    523   CA TYR A  72       7.947  20.695 -16.916  1.00  1.00            
ATOM    524   CB TYR A  72       6.669  19.865 -17.116  1.00  1.00            
ATOM    525   CG TYR A  72       7.069  18.434 -17.097  1.00  1.00            
ATOM    526  CD1 TYR A  72       7.355  17.793 -15.916  1.00  1.00            
ATOM    527  CD2 TYR A  72       7.150  17.738 -18.281  1.00  1.00            
ATOM    528  CE1 TYR A  72       7.723  16.468 -15.922  1.00  1.00            
ATOM    529  CE2 TYR A  72       7.518  16.415 -18.292  1.00  1.00            
ATOM    530   CZ TYR A  72       7.805  15.780 -17.109  1.00  1.00            
ATOM    531   OH TYR A  72       8.184  14.421 -17.113  1.00  1.00            
ATOM    532    C TYR A  72       8.990  20.140 -17.840  1.00  1.00            
ATOM    533    O TYR A  72       8.820  20.173 -19.057  1.00  1.00            
ATOM    534    N LYS A  73      10.115  19.634 -17.301  4.00  1.00            
ATOM    535   CA LYS A  73      11.131  19.114 -18.175  4.00  1.00            
ATOM    536   CB LYS A  73      12.575  19.298 -17.676  4.00  1.00            
ATOM    537   CG LYS A  73      13.163  20.689 -17.914  4.00  1.00            
ATOM    538   CD LYS A  73      12.516  21.803 -17.094  4.00  1.00            
ATOM    539   CE LYS A  73      13.286  23.123 -17.171  4.00  1.00            
ATOM    540   NZ LYS A  73      13.539  23.479 -18.584  4.00  1.00            
ATOM    541    C LYS A  73      10.926  17.645 -18.334  4.00  1.00            
ATOM    542    O LYS A  73      10.261  16.997 -17.526  4.00  1.00            
ATOM    543    N HIS A  74      11.490  17.096 -19.426  4.00  1.00            
ATOM    544   CA HIS A  74      11.398  15.698 -19.716  4.00  1.00            
ATOM    545  ND1 HIS A  74      12.862  17.246 -22.244  4.00  1.00            
ATOM    546   CG HIS A  74      12.715  15.940 -21.830  4.00  1.00            
ATOM    547   CB HIS A  74      11.459  15.396 -21.220  4.00  1.00            
ATOM    548  NE2 HIS A  74      14.806  16.235 -22.627  4.00  1.00            
ATOM    549  CD2 HIS A  74      13.911  15.337 -22.072  4.00  1.00            
ATOM    550  CE1 HIS A  74      14.130  17.368 -22.712  4.00  1.00            
ATOM    551    C HIS A  74      12.543  14.996 -19.090  4.00  1.00            
ATOM    552    O HIS A  74      13.637  15.535 -18.933  4.00  1.00            
ATOM    553    N ASN A  75      12.265  13.751 -18.688  4.00  1.00            
ATOM    554   CA ASN A  75      13.209  12.831 -18.151  4.00  1.00            
ATOM    555   CB ASN A  75      13.487  13.043 -16.653  4.00  1.00            
ATOM    556   CG ASN A  75      14.730  12.249 -16.281  4.00  1.00            
ATOM    557  OD1 ASN A  75      15.335  11.591 -17.124  4.00  1.00            
ATOM    558  ND2 ASN A  75      15.124  12.313 -14.981  4.00  1.00            
ATOM    559    C ASN A  75      12.461  11.551 -18.292  4.00  1.00            
ATOM    560    O ASN A  75      11.274  11.583 -18.613  4.00  1.00            
ATOM    561    N GLY A  76      13.085  10.380 -18.101  4.00  1.00            
ATOM    562   CA GLY A  76      12.193   9.274 -18.258  4.00  1.00            
ATOM    563    C GLY A  76      12.855   8.001 -17.864  4.00  1.00            
ATOM    564    O GLY A  76      12.642   6.973 -18.502  4.00  1.00            
ATOM    565    N THR A  77      13.669   8.006 -16.794  4.00  1.00            
ATOM    566   CA THR A  77      14.175   6.721 -16.432  4.00  1.00            
ATOM    567   CB THR A  77      15.457   6.715 -15.655  4.00  1.00            
ATOM    568  OG1 THR A  77      15.988   5.397 -15.622  4.00  1.00            
ATOM    569  CG2 THR A  77      15.172   7.196 -14.224  4.00  1.00            
ATOM    570    C THR A  77      13.127   6.130 -15.564  4.00  1.00            
ATOM    571    O THR A  77      12.436   6.842 -14.839  4.00  1.00            
ATOM    572    N GLU A  78      12.957   4.802 -15.632  4.00  1.00            
ATOM    573   CA GLU A  78      11.921   4.229 -14.838  4.00  1.00            
ATOM    574   CB GLU A  78      11.514   2.818 -15.297  4.00  1.00            
ATOM    575   CG GLU A  78      10.326   2.237 -14.527  4.00  1.00            
ATOM    576   CD GLU A  78      10.038   0.852 -15.087  4.00  1.00            
ATOM    577  OE1 GLU A  78       9.503   0.774 -16.225  4.00  1.00            
ATOM    578  OE2 GLU A  78      10.356  -0.147 -14.389  4.00  1.00            
ATOM    579    C GLU A  78      12.402   4.137 -13.434  4.00  1.00            
ATOM    580    O GLU A  78      13.553   3.790 -13.174  4.00  1.00            
ATOM    581    N LEU A  79      11.508   4.471 -12.486  4.00  1.00            
ATOM    582   CA LEU A  79      11.839   4.360 -11.101  4.00  1.00            
ATOM    583   CB LEU A  79      11.451   5.596 -10.269  4.00  1.00            
ATOM    584   CG LEU A  79      12.131   6.901 -10.730  4.00  1.00            
ATOM    585  CD1 LEU A  79      13.658   6.834 -10.572  4.00  1.00            
ATOM    586  CD2 LEU A  79      11.688   7.289 -12.150  4.00  1.00            
ATOM    587    C LEU A  79      11.028   3.220 -10.602  4.00  1.00            
ATOM    588    O LEU A  79       9.837   3.125 -10.896  4.00  1.00            
ATOM    589    N THR A  80      11.659   2.300  -9.854  4.00  1.00            
ATOM    590   CA THR A  80      10.903   1.182  -9.390  4.00  1.00            
ATOM    591   CB THR A  80      11.300  -0.095 -10.069  4.00  1.00            
ATOM    592  OG1 THR A  80      12.656  -0.403  -9.784  4.00  1.00            
ATOM    593  CG2 THR A  80      11.110   0.078 -11.586  4.00  1.00            
ATOM    594    C THR A  80      11.151   1.011  -7.933  4.00  1.00            
ATOM    595    O THR A  80      12.291   1.087  -7.473  4.00  1.00            
ATOM    596    N LEU A  81      10.071   0.799  -7.154  4.00  1.00            
ATOM    597   CA LEU A  81      10.268   0.550  -5.759  4.00  1.00            
ATOM    598   CB LEU A  81       9.769   1.652  -4.812  4.00  1.00            
ATOM    599   CG LEU A  81      10.019   1.298  -3.332  4.00  1.00            
ATOM    600  CD1 LEU A  81      11.515   1.067  -3.064  4.00  1.00            
ATOM    601  CD2 LEU A  81       9.408   2.344  -2.388  4.00  1.00            
ATOM    602    C LEU A  81       9.542  -0.701  -5.407  4.00  1.00            
ATOM    603    O LEU A  81       8.363  -0.853  -5.721  4.00  1.00            
ATOM    604    N ARG A  82      10.242  -1.656  -4.766  4.00  1.00            
ATOM    605   CA ARG A  82       9.521  -2.808  -4.331  4.00  1.00            
ATOM    606   CB ARG A  82      10.358  -4.083  -4.164  4.00  1.00            
ATOM    607   CG ARG A  82      10.615  -4.788  -5.497  4.00  1.00            
ATOM    608   CD ARG A  82       9.387  -5.537  -6.027  4.00  1.00            
ATOM    609   NE ARG A  82       9.024  -6.562  -5.008  4.00  1.00            
ATOM    610   CZ ARG A  82       9.727  -7.729  -4.944  4.00  1.00            
ATOM    611  NH1 ARG A  82      10.769  -7.942  -5.799  4.00  1.00            
ATOM    612  NH2 ARG A  82       9.399  -8.676  -4.016  4.00  1.00            
ATOM    613    C ARG A  82       8.924  -2.428  -3.017  4.00  1.00            
ATOM    614    O ARG A  82       9.582  -1.826  -2.170  4.00  1.00            
ATOM    615    N TYR A  83       7.634  -2.755  -2.825  4.00  1.00            
ATOM    616   CA TYR A  83       6.967  -2.400  -1.611  4.00  1.00            
ATOM    617   CB TYR A  83       5.781  -1.436  -1.826  4.00  1.00            
ATOM    618   CG TYR A  83       5.220  -1.018  -0.506  4.00  1.00            
ATOM    619  CD1 TYR A  83       5.789   0.019   0.197  4.00  1.00            
ATOM    620  CD2 TYR A  83       4.118  -1.649   0.027  4.00  1.00            
ATOM    621  CE1 TYR A  83       5.278   0.416   1.412  4.00  1.00            
ATOM    622  CE2 TYR A  83       3.602  -1.258   1.241  4.00  1.00            
ATOM    623   CZ TYR A  83       4.182  -0.225   1.936  4.00  1.00            
ATOM    624   OH TYR A  83       3.653   0.178   3.182  4.00  1.00            
ATOM    625    C TYR A  83       6.422  -3.690  -1.096  4.00  1.00            
ATOM    626    O TYR A  83       6.368  -4.677  -1.829  4.00  1.00            
ATOM    627    N SER A  84       6.029  -3.728   0.188  3.00  1.00            
ATOM    628   CA SER A  84       5.590  -4.971   0.747  3.00  1.00            
ATOM    629   CB SER A  84       5.092  -4.848   2.196  3.00  1.00            
ATOM    630   OG SER A  84       4.679  -6.121   2.674  3.00  1.00            
ATOM    631    C SER A  84       4.462  -5.531  -0.054  3.00  1.00            
ATOM    632    O SER A  84       4.592  -6.585  -0.674  3.00  1.00            
ATOM    633    N THR A  85       3.320  -4.827  -0.072  3.00  1.00            
ATOM    634   CA THR A  85       2.168  -5.314  -0.769  3.00  1.00            
ATOM    635   CB THR A  85       0.936  -4.496  -0.511  3.00  1.00            
ATOM    636  OG1 THR A  85      -0.203  -5.141  -1.065  3.00  1.00            
ATOM    637  CG2 THR A  85       1.116  -3.103  -1.139  3.00  1.00            
ATOM    638    C THR A  85       2.421  -5.298  -2.234  3.00  1.00            
ATOM    639    O THR A  85       2.010  -6.222  -2.935  3.00  1.00            
ATOM    640    N GLY A  86       3.115  -4.269  -2.764  4.00  1.00            
ATOM    641   CA GLY A  86       3.171  -4.331  -4.189  4.00  1.00            
ATOM    642    C GLY A  86       4.271  -3.539  -4.803  4.00  1.00            
ATOM    643    O GLY A  86       5.164  -3.023  -4.132  4.00  1.00            
ATOM    644    N THR A  87       4.188  -3.450  -6.150  4.00  1.00            
ATOM    645   CA THR A  87       5.156  -2.807  -6.986  4.00  1.00            
ATOM    646   CB THR A  87       5.354  -3.497  -8.304  4.00  1.00            
ATOM    647  OG1 THR A  87       5.794  -4.832  -8.106  4.00  1.00            
ATOM    648  CG2 THR A  87       6.388  -2.707  -9.125  4.00  1.00            
ATOM    649    C THR A  87       4.680  -1.440  -7.309  4.00  1.00            
ATOM    650    O THR A  87       3.499  -1.207  -7.562  4.00  1.00            
ATOM    651    N VAL A  88       5.623  -0.486  -7.272  4.00  1.00            
ATOM    652   CA VAL A  88       5.345   0.858  -7.652  4.00  1.00            
ATOM    653   CB VAL A  88       5.565   1.834  -6.534  4.00  1.00            
ATOM    654  CG1 VAL A  88       7.025   1.726  -6.063  4.00  1.00            
ATOM    655  CG2 VAL A  88       5.171   3.238  -7.018  4.00  1.00            
ATOM    656    C VAL A  88       6.333   1.146  -8.717  4.00  1.00            
ATOM    657    O VAL A  88       7.511   0.809  -8.605  4.00  1.00            
ATOM    658    N SER A  89       5.869   1.759  -9.808  4.00  1.00            
ATOM    659   CA SER A  89       6.786   2.034 -10.861  4.00  1.00            
ATOM    660   CB SER A  89       6.600   1.135 -12.093  4.00  1.00            
ATOM    661   OG SER A  89       6.849  -0.218 -11.744  4.00  1.00            
ATOM    662    C SER A  89       6.511   3.425 -11.276  4.00  1.00            
ATOM    663    O SER A  89       5.574   4.055 -10.788  4.00  1.00            
ATOM    664    N GLY A  90       7.347   3.963 -12.172  4.00  1.00            
ATOM    665   CA GLY A  90       7.052   5.297 -12.558  4.00  1.00            
ATOM    666    C GLY A  90       8.191   5.818 -13.352  4.00  1.00            
ATOM    667    O GLY A  90       9.076   5.071 -13.768  4.00  1.00            
ATOM    668    N PHE A  91       8.186   7.140 -13.584  4.00  1.00            
ATOM    669   CA PHE A  91       9.223   7.703 -14.383  4.00  1.00            
ATOM    670   CB PHE A  91       8.722   8.197 -15.752  4.00  1.00            
ATOM    671   CG PHE A  91       8.023   7.066 -16.426  4.00  1.00            
ATOM    672  CD1 PHE A  91       8.708   6.186 -17.232  4.00  1.00            
ATOM    673  CD2 PHE A  91       6.671   6.884 -16.241  4.00  1.00            
ATOM    674  CE1 PHE A  91       8.052   5.146 -17.848  4.00  1.00            
ATOM    675  CE2 PHE A  91       6.009   5.847 -16.854  4.00  1.00            
ATOM    676   CZ PHE A  91       6.701   4.975 -17.660  4.00  1.00            
ATOM    677    C PHE A  91       9.724   8.931 -13.673  4.00  1.00            
ATOM    678    O PHE A  91       9.082   9.423 -12.746  4.00  1.00            
ATOM    679    N LEU A  92      10.905   9.450 -14.084  4.00  1.00            
ATOM    680   CA LEU A  92      11.444  10.643 -13.487  4.00  1.00            
ATOM    681   CB LEU A  92      12.979  10.747 -13.522  4.00  1.00            
ATOM    682   CG LEU A  92      13.694   9.742 -12.602  4.00  1.00            
ATOM    683  CD1 LEU A  92      15.215   9.967 -12.606  4.00  1.00            
ATOM    684  CD2 LEU A  92      13.095   9.764 -11.186  4.00  1.00            
ATOM    685    C LEU A  92      10.901  11.845 -14.228  4.00  1.00            
ATOM    686    O LEU A  92      10.609  11.761 -15.420  4.00  1.00            
ATOM    687    N SER A  93      10.725  12.995 -13.526  4.00  1.00            
ATOM    688   CA SER A  93      10.247  14.220 -14.136  4.00  1.00            
ATOM    689   CB SER A  93       8.725  14.408 -14.021  4.00  1.00            
ATOM    690   OG SER A  93       8.049  13.364 -14.707  4.00  1.00            
ATOM    691    C SER A  93      10.886  15.377 -13.400  4.00  1.00            
ATOM    692    O SER A  93      11.192  15.261 -12.216  4.00  1.00            
ATOM    693    N GLN A  94      11.127  16.526 -14.082  4.00  1.00            
ATOM    694   CA GLN A  94      11.678  17.700 -13.435  4.00  1.00            
ATOM    695   CB GLN A  94      12.932  18.258 -14.136  4.00  1.00            
ATOM    696   CG GLN A  94      14.145  17.323 -14.048  4.00  1.00            
ATOM    697   CD GLN A  94      15.319  17.972 -14.771  4.00  1.00            
ATOM    698  OE1 GLN A  94      15.152  18.919 -15.537  4.00  1.00            
ATOM    699  NE2 GLN A  94      16.549  17.445 -14.521  4.00  1.00            
ATOM    700    C GLN A  94      10.599  18.750 -13.496  4.00  1.00            
ATOM    701    O GLN A  94      10.157  19.131 -14.578  4.00  1.00            
ATOM    702    N ASP A  95      10.143  19.233 -12.318  4.00  1.00            
ATOM    703   CA ASP A  95       9.068  20.191 -12.204  4.00  1.00            
ATOM    704   CB ASP A  95       7.844  19.543 -11.525  4.00  1.00            
ATOM    705   CG ASP A  95       6.698  20.528 -11.393  4.00  1.00            
ATOM    706  OD1 ASP A  95       6.638  21.218 -10.338  4.00  1.00            
ATOM    707  OD2 ASP A  95       5.848  20.583 -12.321  4.00  1.00            
ATOM    708    C ASP A  95       9.572  21.312 -11.339  4.00  1.00            
ATOM    709    O ASP A  95      10.663  21.234 -10.775  4.00  1.00            
ATOM    710    N ILE A  96       8.783  22.401 -11.248  4.00  1.00            
ATOM    711   CA ILE A  96       9.117  23.583 -10.512  4.00  1.00            
ATOM    712   CB ILE A  96       8.157  24.710 -10.752  4.00  1.00            
ATOM    713  CG1 ILE A  96       8.648  25.978 -10.033  4.00  1.00            
ATOM    714  CG2 ILE A  96       6.756  24.245 -10.327  4.00  1.00            
ATOM    715  CD1 ILE A  96       9.956  26.531 -10.597  4.00  1.00            
ATOM    716    C ILE A  96       9.213  23.384  -9.027  4.00  1.00            
ATOM    717    O ILE A  96      10.193  23.818  -8.435  4.00  1.00            
ATOM    718    N ILE A  97       8.227  22.724  -8.390  4.00  1.00            
ATOM    719   CA ILE A  97       8.136  22.521  -6.958  4.00  1.00            
ATOM    720   CB ILE A  97       9.085  21.492  -6.380  4.00  1.00            
ATOM    721  CG1 ILE A  97       8.654  21.145  -4.947  4.00  1.00            
ATOM    722  CG2 ILE A  97      10.540  21.980  -6.456  4.00  1.00            
ATOM    723  CD1 ILE A  97       9.399  19.947  -4.363  4.00  1.00            
ATOM    724    C ILE A  97       8.216  23.782  -6.170  4.00  1.00            
ATOM    725    O ILE A  97       9.164  24.561  -6.251  4.00  1.00            
ATOM    726    N THR A  98       7.159  24.003  -5.368  4.00  1.00            
ATOM    727   CA THR A  98       7.096  25.131  -4.495  4.00  1.00            
ATOM    728   CB THR A  98       6.116  26.177  -4.944  4.00  1.00            
ATOM    729  OG1 THR A  98       4.803  25.635  -4.968  4.00  1.00            
ATOM    730  CG2 THR A  98       6.516  26.654  -6.350  4.00  1.00            
ATOM    731    C THR A  98       6.613  24.622  -3.183  4.00  1.00            
ATOM    732    O THR A  98       5.671  23.834  -3.118  4.00  1.00            
ATOM    733    N VAL A  99       7.283  25.028  -2.095  4.00  1.00            
ATOM    734   CA VAL A  99       6.744  24.721  -0.810  4.00  1.00            
ATOM    735   CB VAL A  99       7.665  24.053   0.170  4.00  1.00            
ATOM    736  CG1 VAL A  99       8.332  25.127   1.039  4.00  1.00            
ATOM    737  CG2 VAL A  99       6.853  23.022   0.971  4.00  1.00            
ATOM    738    C VAL A  99       6.495  26.106  -0.322  4.00  1.00            
ATOM    739    O VAL A  99       6.965  27.058  -0.944  4.00  1.00            
ATOM    740    N GLY A 100       5.747  26.280   0.775  3.00  1.00            
ATOM    741   CA GLY A 100       5.392  27.620   1.138  3.00  1.00            
ATOM    742    C GLY A 100       6.601  28.464   1.373  3.00  1.00            
ATOM    743    O GLY A 100       7.450  28.160   2.209  3.00  1.00            
ATOM    744    N GLY A 101       6.680  29.571   0.610  3.00  1.00            
ATOM    745   CA GLY A 101       7.696  30.562   0.778  3.00  1.00            
ATOM    746    C GLY A 101       8.923  30.184   0.025  3.00  1.00            
ATOM    747    O GLY A 101       9.840  30.993  -0.102  3.00  1.00            
ATOM    748    N ILE A 102       9.005  28.950  -0.503  4.00  1.00            
ATOM    749   CA ILE A 102      10.213  28.680  -1.218  4.00  1.00            
ATOM    750   CB ILE A 102      11.219  27.818  -0.497  4.00  1.00            
ATOM    751  CG1 ILE A 102      12.534  27.748  -1.294  4.00  1.00            
ATOM    752  CG2 ILE A 102      10.607  26.437  -0.263  4.00  1.00            
ATOM    753  CD1 ILE A 102      13.292  29.072  -1.375  4.00  1.00            
ATOM    754    C ILE A 102       9.904  28.031  -2.522  4.00  1.00            
ATOM    755    O ILE A 102       8.899  27.336  -2.677  4.00  1.00            
ATOM    756    N THR A 103      10.787  28.277  -3.507  4.00  1.00            
ATOM    757   CA THR A 103      10.638  27.724  -4.816  4.00  1.00            
ATOM    758   CB THR A 103      10.604  28.765  -5.897  4.00  1.00            
ATOM    759  OG1 THR A 103       9.544  29.680  -5.661  4.00  1.00            
ATOM    760  CG2 THR A 103      10.403  28.068  -7.253  4.00  1.00            
ATOM    761    C THR A 103      11.834  26.879  -5.051  4.00  1.00            
ATOM    762    O THR A 103      12.869  27.056  -4.411  4.00  1.00            
ATOM    763    N VAL A 104      11.716  25.915  -5.977  4.00  1.00            
ATOM    764   CA VAL A 104      12.815  25.026  -6.156  4.00  1.00            
ATOM    765   CB VAL A 104      12.617  23.765  -5.336  4.00  1.00            
ATOM    766  CG1 VAL A 104      13.863  22.858  -5.366  4.00  1.00            
ATOM    767  CG2 VAL A 104      12.203  24.184  -3.916  4.00  1.00            
ATOM    768    C VAL A 104      12.840  24.685  -7.628  4.00  1.00            
ATOM    769    O VAL A 104      12.188  25.343  -8.436  4.00  1.00            
ATOM    770    N THR A 105      13.724  23.742  -8.012  4.00  1.00            
ATOM    771   CA THR A 105      13.767  23.048  -9.270  4.00  1.00            
ATOM    772   CB THR A 105      15.021  23.275 -10.060  4.00  1.00            
ATOM    773  OG1 THR A 105      15.174  24.654 -10.359  4.00  1.00            
ATOM    774  CG2 THR A 105      14.935  22.455 -11.359  4.00  1.00            
ATOM    775    C THR A 105      13.807  21.646  -8.742  4.00  1.00            
ATOM    776    O THR A 105      14.568  21.382  -7.811  4.00  1.00            
ATOM    777    N GLN A 106      13.002  20.697  -9.254  4.00  1.00            
ATOM    778   CA GLN A 106      13.038  19.459  -8.522  4.00  1.00            
ATOM    779   CB GLN A 106      11.841  19.308  -7.568  4.00  1.00            
ATOM    780   CG GLN A 106      11.927  18.066  -6.686  4.00  1.00            
ATOM    781   CD GLN A 106      13.084  18.296  -5.731  4.00  1.00            
ATOM    782  OE1 GLN A 106      14.213  17.885  -5.990  4.00  1.00            
ATOM    783  NE2 GLN A 106      12.802  18.991  -4.599  4.00  1.00            
ATOM    784    C GLN A 106      12.996  18.277  -9.445  4.00  1.00            
ATOM    785    O GLN A 106      12.574  18.380 -10.597  4.00  1.00            
ATOM    786    N MET A 107      13.460  17.108  -8.940  4.00  1.00            
ATOM    787   CA MET A 107      13.377  15.868  -9.663  4.00  1.00            
ATOM    788   CB MET A 107      14.649  15.000  -9.630  4.00  1.00            
ATOM    789   CG MET A 107      14.492  13.699 -10.421  4.00  1.00            
ATOM    790   SD MET A 107      16.016  12.735 -10.644  4.00  1.00            
ATOM    791   CE MET A 107      16.580  13.651 -12.107  4.00  1.00            
ATOM    792    C MET A 107      12.270  15.112  -9.002  4.00  1.00            
ATOM    793    O MET A 107      12.099  15.202  -7.788  4.00  1.00            
ATOM    794    N PHE A 108      11.472  14.351  -9.781  4.00  1.00            
ATOM    795   CA PHE A 108      10.318  13.718  -9.206  4.00  1.00            
ATOM    796   CB PHE A 108       8.988  14.401  -9.587  4.00  1.00            
ATOM    797   CG PHE A 108       8.897  15.770  -9.002  4.00  1.00            
ATOM    798  CD1 PHE A 108       9.557  16.830  -9.583  4.00  1.00            
ATOM    799  CD2 PHE A 108       8.126  16.001  -7.886  4.00  1.00            
ATOM    800  CE1 PHE A 108       9.463  18.093  -9.047  4.00  1.00            
ATOM    801  CE2 PHE A 108       8.027  17.262  -7.346  4.00  1.00            
ATOM    802   CZ PHE A 108       8.698  18.312  -7.926  4.00  1.00            
ATOM    803    C PHE A 108      10.173  12.339  -9.701  4.00  1.00            
ATOM    804    O PHE A 108      10.911  11.865 -10.564  4.00  1.00            
ATOM    805    N GLY A 109       9.179  11.663  -9.105  4.00  1.00            
ATOM    806   CA GLY A 109       8.827  10.354  -9.521  4.00  1.00            
ATOM    807    C GLY A 109       7.345  10.386  -9.755  4.00  1.00            
ATOM    808    O GLY A 109       6.575  10.659  -8.837  4.00  1.00            
ATOM    809    N GLU A 110       6.908  10.117 -11.005  4.00  1.00            
ATOM    810   CA GLU A 110       5.503  10.088 -11.308  4.00  1.00            
ATOM    811   CB GLU A 110       5.163  10.720 -12.664  4.00  1.00            
ATOM    812   CG GLU A 110       5.927  10.110 -13.839  4.00  1.00            
ATOM    813   CD GLU A 110       5.645  10.979 -15.053  4.00  1.00            
ATOM    814  OE1 GLU A 110       4.500  11.495 -15.154  4.00  1.00            
ATOM    815  OE2 GLU A 110       6.572  11.154 -15.887  4.00  1.00            
ATOM    816    C GLU A 110       5.144   8.648 -11.329  4.00  1.00            
ATOM    817    O GLU A 110       5.728   7.858 -12.070  4.00  1.00            
ATOM    818    N VAL A 111       4.168   8.266 -10.491  4.00  1.00            
ATOM    819   CA VAL A 111       3.874   6.875 -10.398  4.00  1.00            
ATOM    820   CB VAL A 111       3.497   6.417  -9.019  4.00  1.00            
ATOM    821  CG1 VAL A 111       3.051   4.947  -9.109  4.00  1.00            
ATOM    822  CG2 VAL A 111       4.679   6.655  -8.066  4.00  1.00            
ATOM    823    C VAL A 111       2.707   6.527 -11.262  4.00  1.00            
ATOM    824    O VAL A 111       1.729   7.262 -11.327  4.00  1.00            
ATOM    825    N THR A 112       2.794   5.376 -11.956  4.00  1.00            
ATOM    826   CA THR A 112       1.702   4.859 -12.731  4.00  1.00            
ATOM    827   CB THR A 112       2.136   4.067 -13.928  4.00  1.00            
ATOM    828  OG1 THR A 112       2.940   4.867 -14.782  4.00  1.00            
ATOM    829  CG2 THR A 112       0.880   3.601 -14.681  4.00  1.00            
ATOM    830    C THR A 112       1.029   3.920 -11.789  4.00  1.00            
ATOM    831    O THR A 112       0.364   4.346 -10.845  4.00  1.00            
ATOM    832    N GLU A 113       1.187   2.605 -12.023  4.00  1.00            
ATOM    833   CA GLU A 113       0.578   1.663 -11.139  4.00  1.00            
ATOM    834   CB GLU A 113       0.525   0.210 -11.649  4.00  1.00            
ATOM    835   CG GLU A 113      -0.656  -0.102 -12.570  4.00  1.00            
ATOM    836   CD GLU A 113      -0.374   0.479 -13.942  4.00  1.00            
ATOM    837  OE1 GLU A 113       0.789   0.902 -14.174  4.00  1.00            
ATOM    838  OE2 GLU A 113      -1.316   0.500 -14.777  4.00  1.00            
ATOM    839    C GLU A 113       1.291   1.612  -9.828  4.00  1.00            
ATOM    840    O GLU A 113       2.498   1.830  -9.730  4.00  1.00            
ATOM    841    N MET A 114       0.492   1.345  -8.778  1.00  1.00            
ATOM    842   CA MET A 114       0.910   1.097  -7.432  1.00  1.00            
ATOM    843   CB MET A 114       0.871   2.322  -6.500  1.00  1.00            
ATOM    844   CG MET A 114       2.001   3.317  -6.782  1.00  1.00            
ATOM    845   SD MET A 114       2.040   4.763  -5.681  1.00  1.00            
ATOM    846   CE MET A 114       2.481   3.807  -4.200  1.00  1.00            
ATOM    847    C MET A 114      -0.074   0.074  -6.952  1.00  1.00            
ATOM    848    O MET A 114      -0.997  -0.272  -7.687  1.00  1.00            
ATOM    849    N PRO A 115       0.091  -0.465  -5.780  1.00  1.00            
ATOM    850   CA PRO A 115      -0.813  -1.492  -5.334  1.00  1.00            
ATOM    851   CD PRO A 115       1.420  -0.635  -5.214  1.00  1.00            
ATOM    852   CB PRO A 115      -0.171  -2.091  -4.086  1.00  1.00            
ATOM    853   CG PRO A 115       1.335  -1.895  -4.335  1.00  1.00            
ATOM    854    C PRO A 115      -2.280  -1.342  -5.221  1.00  1.00            
ATOM    855    O PRO A 115      -2.980  -1.962  -6.021  1.00  1.00            
ATOM    856    N ALA A 116      -2.749  -0.501  -4.285  2.00  1.00            
ATOM    857   CA ALA A 116      -4.142  -0.489  -3.971  2.00  1.00            
ATOM    858   CB ALA A 116      -4.858  -1.853  -4.057  2.00  1.00            
ATOM    859    C ALA A 116      -4.198  -0.144  -2.519  2.00  1.00            
ATOM    860    O ALA A 116      -4.360   1.012  -2.140  2.00  1.00            
ATOM    861    N LEU A 117      -4.051  -1.185  -1.672  2.00  1.00            
ATOM    862   CA LEU A 117      -4.329  -1.123  -0.266  2.00  1.00            
ATOM    863   CB LEU A 117      -3.971  -2.426   0.471  2.00  1.00            
ATOM    864   CG LEU A 117      -4.761  -3.663   0.014  2.00  1.00            
ATOM    865  CD1 LEU A 117      -6.268  -3.478   0.254  2.00  1.00            
ATOM    866  CD2 LEU A 117      -4.410  -4.052  -1.431  2.00  1.00            
ATOM    867    C LEU A 117      -3.619  -0.055   0.514  2.00  1.00            
ATOM    868    O LEU A 117      -4.280   0.873   0.976  2.00  1.00            
ATOM    869    N PRO A 118      -2.326  -0.101   0.677  2.00  1.00            
ATOM    870   CA PRO A 118      -1.644   0.894   1.467  2.00  1.00            
ATOM    871   CD PRO A 118      -1.438  -0.768  -0.258  2.00  1.00            
ATOM    872   CB PRO A 118      -0.163   0.548   1.338  2.00  1.00            
ATOM    873   CG PRO A 118      -0.076  -0.076  -0.069  2.00  1.00            
ATOM    874    C PRO A 118      -1.915   2.254   0.938  2.00  1.00            
ATOM    875    O PRO A 118      -2.148   3.177   1.717  2.00  1.00            
ATOM    876    N PHE A 119      -1.876   2.386  -0.391  2.00  1.00            
ATOM    877   CA PHE A 119      -1.954   3.671  -0.998  2.00  1.00            
ATOM    878   CB PHE A 119      -1.443   3.643  -2.448  2.00  1.00            
ATOM    879   CG PHE A 119      -0.893   5.000  -2.712  2.00  1.00            
ATOM    880  CD1 PHE A 119       0.253   5.387  -2.055  2.00  1.00            
ATOM    881  CD2 PHE A 119      -1.477   5.867  -3.605  2.00  1.00            
ATOM    882  CE1 PHE A 119       0.804   6.626  -2.266  2.00  1.00            
ATOM    883  CE2 PHE A 119      -0.926   7.109  -3.819  2.00  1.00            
ATOM    884   CZ PHE A 119       0.211   7.493  -3.149  2.00  1.00            
ATOM    885    C PHE A 119      -3.352   4.254  -0.958  2.00  1.00            
ATOM    886    O PHE A 119      -3.512   5.452  -0.726  2.00  1.00            
ATOM    887    N MET A 120      -4.407   3.424  -1.145  3.00  1.00            
ATOM    888   CA MET A 120      -5.763   3.892  -1.352  3.00  1.00            
ATOM    889   CB MET A 120      -6.802   2.770  -1.515  3.00  1.00            
ATOM    890   CG MET A 120      -8.211   3.324  -1.760  3.00  1.00            
ATOM    891   SD MET A 120      -9.557   2.107  -1.651  3.00  1.00            
ATOM    892   CE MET A 120      -9.520   2.004   0.163  3.00  1.00            
ATOM    893    C MET A 120      -6.264   4.717  -0.222  3.00  1.00            
ATOM    894    O MET A 120      -6.811   5.798  -0.431  3.00  1.00            
ATOM    895    N LEU A 121      -6.067   4.253   1.013  3.00  1.00            
ATOM    896   CA LEU A 121      -6.660   4.973   2.090  3.00  1.00            
ATOM    897   CB LEU A 121      -6.435   4.329   3.471  3.00  1.00            
ATOM    898   CG LEU A 121      -7.152   2.983   3.680  3.00  1.00            
ATOM    899  CD1 LEU A 121      -6.993   2.493   5.129  3.00  1.00            
ATOM    900  CD2 LEU A 121      -8.620   3.057   3.233  3.00  1.00            
ATOM    901    C LEU A 121      -6.079   6.345   2.176  3.00  1.00            
ATOM    902    O LEU A 121      -6.792   7.287   2.518  3.00  1.00            
ATOM    903    N ALA A 122      -4.774   6.488   1.869  1.00  1.00            
ATOM    904   CA ALA A 122      -4.104   7.744   2.053  1.00  1.00            
ATOM    905   CB ALA A 122      -2.665   7.754   1.506  1.00  1.00            
ATOM    906    C ALA A 122      -4.852   8.836   1.382  1.00  1.00            
ATOM    907    O ALA A 122      -5.196   8.765   0.204  1.00  1.00            
ATOM    908    N GLU A 123      -5.131   9.881   2.179  1.00  1.00            
ATOM    909   CA GLU A 123      -5.790  11.057   1.720  1.00  1.00            
ATOM    910   CB GLU A 123      -6.097  12.054   2.850  1.00  1.00            
ATOM    911   CG GLU A 123      -6.972  13.227   2.403  1.00  1.00            
ATOM    912   CD GLU A 123      -7.203  14.123   3.610  1.00  1.00            
ATOM    913  OE1 GLU A 123      -6.526  13.901   4.650  1.00  1.00            
ATOM    914  OE2 GLU A 123      -8.062  15.040   3.510  1.00  1.00            
ATOM    915    C GLU A 123      -4.820  11.702   0.786  1.00  1.00            
ATOM    916    O GLU A 123      -5.191  12.344  -0.195  1.00  1.00            
ATOM    917    N PHE A 124      -3.524  11.499   1.084  1.00  1.00            
ATOM    918   CA PHE A 124      -2.440  12.163   0.426  1.00  1.00            
ATOM    919   CB PHE A 124      -1.080  11.866   1.083  1.00  1.00            
ATOM    920   CG PHE A 124      -1.209  12.181   2.533  1.00  1.00            
ATOM    921  CD1 PHE A 124      -1.204  13.481   2.983  1.00  1.00            
ATOM    922  CD2 PHE A 124      -1.328  11.158   3.445  1.00  1.00            
ATOM    923  CE1 PHE A 124      -1.328  13.749   4.326  1.00  1.00            
ATOM    924  CE2 PHE A 124      -1.450  11.421   4.787  1.00  1.00            
ATOM    925   CZ PHE A 124      -1.453  12.720   5.230  1.00  1.00            
ATOM    926    C PHE A 124      -2.297  11.784  -1.006  1.00  1.00            
ATOM    927    O PHE A 124      -2.361  10.618  -1.389  1.00  1.00            
ATOM    928    N ASP A 125      -2.119  12.840  -1.819  1.00  1.00            
ATOM    929   CA ASP A 125      -1.878  12.850  -3.231  1.00  1.00            
ATOM    930   CB ASP A 125      -1.989  14.297  -3.729  1.00  1.00            
ATOM    931   CG ASP A 125      -1.917  14.365  -5.237  1.00  1.00            
ATOM    932  OD1 ASP A 125      -1.543  13.350  -5.879  1.00  1.00            
ATOM    933  OD2 ASP A 125      -2.232  15.462  -5.766  1.00  1.00            
ATOM    934    C ASP A 125      -0.497  12.358  -3.528  1.00  1.00            
ATOM    935    O ASP A 125      -0.308  11.511  -4.400  1.00  1.00            
ATOM    936    N GLY A 126       0.512  12.853  -2.781  4.00  1.00            
ATOM    937   CA GLY A 126       1.856  12.495  -3.131  4.00  1.00            
ATOM    938    C GLY A 126       2.707  12.470  -1.913  4.00  1.00            
ATOM    939    O GLY A 126       2.302  12.910  -0.838  4.00  1.00            
ATOM    940    N VAL A 127       3.938  11.945  -2.074  4.00  1.00            
ATOM    941   CA VAL A 127       4.823  11.866  -0.960  4.00  1.00            
ATOM    942   CB VAL A 127       5.272  10.473  -0.628  4.00  1.00            
ATOM    943  CG1 VAL A 127       6.089   9.924  -1.808  4.00  1.00            
ATOM    944  CG2 VAL A 127       6.058  10.522   0.695  4.00  1.00            
ATOM    945    C VAL A 127       6.057  12.660  -1.252  4.00  1.00            
ATOM    946    O VAL A 127       6.519  12.718  -2.391  4.00  1.00            
ATOM    947    N VAL A 128       6.606  13.320  -0.211  4.00  1.00            
ATOM    948   CA VAL A 128       7.838  14.044  -0.342  4.00  1.00            
ATOM    949   CB VAL A 128       7.765  15.487   0.061  4.00  1.00            
ATOM    950  CG1 VAL A 128       7.628  15.567   1.590  4.00  1.00            
ATOM    951  CG2 VAL A 128       9.004  16.210  -0.499  4.00  1.00            
ATOM    952    C VAL A 128       8.768  13.366   0.589  4.00  1.00            
ATOM    953    O VAL A 128       8.334  12.783   1.582  4.00  1.00            
ATOM    954    N GLY A 129      10.076  13.394   0.300  4.00  1.00            
ATOM    955   CA GLY A 129      10.884  12.648   1.202  4.00  1.00            
ATOM    956    C GLY A 129      11.977  13.500   1.749  4.00  1.00            
ATOM    957    O GLY A 129      12.767  14.085   1.011  4.00  1.00            
ATOM    958    N MET A 130      12.039  13.576   3.092  1.00  1.00            
ATOM    959   CA MET A 130      13.140  14.217   3.740  1.00  1.00            
ATOM    960   CB MET A 130      12.752  14.975   5.021  1.00  1.00            
ATOM    961   CG MET A 130      11.832  16.164   4.735  1.00  1.00            
ATOM    962   SD MET A 130      12.585  17.452   3.694  1.00  1.00            
ATOM    963   CE MET A 130      11.038  18.354   3.387  1.00  1.00            
ATOM    964    C MET A 130      13.981  13.044   4.110  1.00  1.00            
ATOM    965    O MET A 130      13.504  12.085   4.716  1.00  1.00            
ATOM    966    N GLY A 131      15.257  13.076   3.706  1.00  1.00            
ATOM    967   CA GLY A 131      16.156  11.985   3.916  1.00  1.00            
ATOM    968    C GLY A 131      17.385  12.455   3.222  1.00  1.00            
ATOM    969    O GLY A 131      17.546  13.654   2.996  1.00  1.00            
ATOM    970    N PHE A 132      18.296  11.544   2.856  1.00  1.00            
ATOM    971   CA PHE A 132      19.450  12.042   2.179  1.00  1.00            
ATOM    972   CB PHE A 132      20.763  11.837   2.955  1.00  1.00            
ATOM    973   CG PHE A 132      21.787  12.747   2.359  1.00  1.00            
ATOM    974  CD1 PHE A 132      21.723  14.097   2.619  1.00  1.00            
ATOM    975  CD2 PHE A 132      22.811  12.273   1.571  1.00  1.00            
ATOM    976  CE1 PHE A 132      22.648  14.966   2.092  1.00  1.00            
ATOM    977  CE2 PHE A 132      23.742  13.137   1.040  1.00  1.00            
ATOM    978   CZ PHE A 132      23.661  14.486   1.299  1.00  1.00            
ATOM    979    C PHE A 132      19.544  11.269   0.892  1.00  1.00            
ATOM    980    O PHE A 132      18.750  10.363   0.643  1.00  1.00            
ATOM    981    N ILE A 133      20.526  11.619   0.039  2.00  1.00            
ATOM    982   CA ILE A 133      20.692  11.047  -1.273  2.00  1.00            
ATOM    983   CB ILE A 133      21.813  11.657  -2.063  2.00  1.00            
ATOM    984  CG1 ILE A 133      21.722  11.201  -3.530  2.00  1.00            
ATOM    985  CG2 ILE A 133      23.142  11.292  -1.379  2.00  1.00            
ATOM    986  CD1 ILE A 133      22.613  11.997  -4.485  2.00  1.00            
ATOM    987    C ILE A 133      20.970   9.580  -1.199  2.00  1.00            
ATOM    988    O ILE A 133      20.500   8.834  -2.057  2.00  1.00            
ATOM    989    N GLU A 134      21.732   9.123  -0.183  2.00  1.00            
ATOM    990   CA GLU A 134      22.137   7.743  -0.133  2.00  1.00            
ATOM    991   CB GLU A 134      22.942   7.380   1.129  2.00  1.00            
ATOM    992   CG GLU A 134      24.429   7.747   1.030  2.00  1.00            
ATOM    993   CD GLU A 134      24.584   9.260   1.035  2.00  1.00            
ATOM    994  OE1 GLU A 134      24.205   9.893   2.056  2.00  1.00            
ATOM    995  OE2 GLU A 134      25.093   9.805   0.019  2.00  1.00            
ATOM    996    C GLU A 134      20.928   6.858  -0.221  2.00  1.00            
ATOM    997    O GLU A 134      20.945   5.880  -0.967  2.00  1.00            
ATOM    998    N GLN A 135      19.839   7.157   0.512  2.00  1.00            
ATOM    999   CA GLN A 135      18.664   6.360   0.291  2.00  1.00            
ATOM   1000   CB GLN A 135      17.901   5.993   1.575  2.00  1.00            
ATOM   1001   CG GLN A 135      18.543   4.833   2.340  2.00  1.00            
ATOM   1002   CD GLN A 135      19.986   5.192   2.652  2.00  1.00            
ATOM   1003  OE1 GLN A 135      20.262   6.173   3.339  2.00  1.00            
ATOM   1004  NE2 GLN A 135      20.939   4.374   2.132  2.00  1.00            
ATOM   1005    C GLN A 135      17.772   7.174  -0.593  2.00  1.00            
ATOM   1006    O GLN A 135      17.006   8.017  -0.129  2.00  1.00            
ATOM   1007    N ALA A 136      17.889   6.940  -1.914  1.00  1.00            
ATOM   1008   CA ALA A 136      17.093   7.577  -2.926  1.00  1.00            
ATOM   1009   CB ALA A 136      17.681   8.903  -3.437  1.00  1.00            
ATOM   1010    C ALA A 136      17.147   6.608  -4.063  1.00  1.00            
ATOM   1011    O ALA A 136      18.093   5.829  -4.171  1.00  1.00            
ATOM   1012    N ILE A 137      16.128   6.605  -4.938  2.00  1.00            
ATOM   1013   CA ILE A 137      16.117   5.572  -5.928  2.00  1.00            
ATOM   1014   CB ILE A 137      14.791   5.422  -6.631  2.00  1.00            
ATOM   1015  CG1 ILE A 137      14.800   4.149  -7.495  2.00  1.00            
ATOM   1016  CG2 ILE A 137      14.484   6.701  -7.431  2.00  1.00            
ATOM   1017  CD1 ILE A 137      14.886   2.857  -6.686  2.00  1.00            
ATOM   1018    C ILE A 137      17.172   5.666  -6.975  2.00  1.00            
ATOM   1019    O ILE A 137      17.922   4.714  -7.183  2.00  1.00            
ATOM   1020    N GLY A 138      17.290   6.813  -7.658  2.00  1.00            
ATOM   1021   CA GLY A 138      18.263   6.842  -8.700  2.00  1.00            
ATOM   1022    C GLY A 138      19.266   7.824  -8.233  2.00  1.00            
ATOM   1023    O GLY A 138      19.829   8.586  -9.019  2.00  1.00            
ATOM   1024    N ARG A 139      19.523   7.788  -6.912  2.00  1.00            
ATOM   1025   CA ARG A 139      20.434   8.711  -6.322  2.00  1.00            
ATOM   1026   CB ARG A 139      21.873   8.491  -6.823  2.00  1.00            
ATOM   1027   CG ARG A 139      22.442   7.143  -6.364  2.00  1.00            
ATOM   1028   CD ARG A 139      23.598   6.612  -7.217  2.00  1.00            
ATOM   1029   NE ARG A 139      24.820   7.400  -6.897  2.00  1.00            
ATOM   1030   CZ ARG A 139      25.806   7.525  -7.833  2.00  1.00            
ATOM   1031  NH1 ARG A 139      25.659   6.944  -9.060  2.00  1.00            
ATOM   1032  NH2 ARG A 139      26.933   8.239  -7.547  2.00  1.00            
ATOM   1033    C ARG A 139      19.945  10.057  -6.717  2.00  1.00            
ATOM   1034    O ARG A 139      20.712  10.950  -7.074  2.00  1.00            
ATOM   1035    N VAL A 140      18.616  10.215  -6.649  1.00  1.00            
ATOM   1036   CA VAL A 140      17.985  11.423  -7.061  1.00  1.00            
ATOM   1037   CB VAL A 140      16.489  11.336  -7.115  1.00  1.00            
ATOM   1038  CG1 VAL A 140      15.929  12.725  -7.467  1.00  1.00            
ATOM   1039  CG2 VAL A 140      16.100  10.234  -8.115  1.00  1.00            
ATOM   1040    C VAL A 140      18.333  12.499  -6.094  1.00  1.00            
ATOM   1041    O VAL A 140      18.534  12.246  -4.908  1.00  1.00            
ATOM   1042    N THR A 141      18.444  13.739  -6.600  1.00  1.00            
ATOM   1043   CA THR A 141      18.726  14.837  -5.712  1.00  1.00            
ATOM   1044   CB THR A 141      18.916  16.142  -6.414  1.00  1.00            
ATOM   1045  OG1 THR A 141      19.236  17.160  -5.474  1.00  1.00            
ATOM   1046  CG2 THR A 141      17.624  16.500  -7.169  1.00  1.00            
ATOM   1047    C THR A 141      17.536  14.932  -4.831  1.00  1.00            
ATOM   1048    O THR A 141      16.394  14.922  -5.291  1.00  1.00            
ATOM   1049    N PRO A 142      17.785  15.002  -3.557  1.00  1.00            
ATOM   1050   CA PRO A 142      16.681  15.115  -2.652  1.00  1.00            
ATOM   1051   CD PRO A 142      18.900  14.280  -2.980  1.00  1.00            
ATOM   1052   CB PRO A 142      17.226  14.710  -1.282  1.00  1.00            
ATOM   1053   CG PRO A 142      18.402  13.780  -1.615  1.00  1.00            
ATOM   1054    C PRO A 142      16.186  16.518  -2.698  1.00  1.00            
ATOM   1055    O PRO A 142      16.921  17.405  -3.126  1.00  1.00            
ATOM   1056    N ILE A 143      14.932  16.740  -2.265  2.00  1.00            
ATOM   1057   CA ILE A 143      14.290  18.022  -2.235  2.00  1.00            
ATOM   1058   CB ILE A 143      12.844  17.868  -1.807  2.00  1.00            
ATOM   1059  CG1 ILE A 143      12.041  19.185  -1.847  2.00  1.00            
ATOM   1060  CG2 ILE A 143      12.842  17.168  -0.439  2.00  1.00            
ATOM   1061  CD1 ILE A 143      12.425  20.213  -0.784  2.00  1.00            
ATOM   1062    C ILE A 143      15.009  18.907  -1.272  2.00  1.00            
ATOM   1063    O ILE A 143      15.258  20.078  -1.556  2.00  1.00            
ATOM   1064    N PHE A 144      15.380  18.361  -0.103  2.00  1.00            
ATOM   1065   CA PHE A 144      16.008  19.159   0.904  2.00  1.00            
ATOM   1066   CB PHE A 144      16.347  18.358   2.172  2.00  1.00            
ATOM   1067   CG PHE A 144      16.769  19.341   3.209  2.00  1.00            
ATOM   1068  CD1 PHE A 144      18.072  19.773   3.276  2.00  1.00            
ATOM   1069  CD2 PHE A 144      15.851  19.842   4.104  2.00  1.00            
ATOM   1070  CE1 PHE A 144      18.458  20.684   4.231  2.00  1.00            
ATOM   1071  CE2 PHE A 144      16.231  20.752   5.062  2.00  1.00            
ATOM   1072   CZ PHE A 144      17.538  21.174   5.127  2.00  1.00            
ATOM   1073    C PHE A 144      17.295  19.663   0.344  2.00  1.00            
ATOM   1074    O PHE A 144      17.649  20.828   0.514  2.00  1.00            
ATOM   1075    N ASP A 145      18.009  18.787  -0.381  2.00  1.00            
ATOM   1076   CA ASP A 145      19.321  19.101  -0.852  2.00  1.00            
ATOM   1077   CB ASP A 145      19.962  17.940  -1.633  2.00  1.00            
ATOM   1078   CG ASP A 145      21.435  18.261  -1.842  2.00  1.00            
ATOM   1079  OD1 ASP A 145      21.733  19.240  -2.576  2.00  1.00            
ATOM   1080  OD2 ASP A 145      22.283  17.533  -1.259  2.00  1.00            
ATOM   1081    C ASP A 145      19.303  20.320  -1.741  2.00  1.00            
ATOM   1082    O ASP A 145      20.177  21.177  -1.619  2.00  1.00            
ATOM   1083    N ASN A 146      18.314  20.454  -2.648  2.00  1.00            
ATOM   1084   CA ASN A 146      18.298  21.588  -3.542  2.00  1.00            
ATOM   1085   CB ASN A 146      17.122  21.550  -4.536  2.00  1.00            
ATOM   1086   CG ASN A 146      17.211  22.775  -5.440  2.00  1.00            
ATOM   1087  OD1 ASN A 146      16.729  23.854  -5.096  2.00  1.00            
ATOM   1088  ND2 ASN A 146      17.850  22.608  -6.629  2.00  1.00            
ATOM   1089    C ASN A 146      18.165  22.843  -2.720  2.00  1.00            
ATOM   1090    O ASN A 146      18.846  23.832  -2.974  2.00  1.00            
ATOM   1091    N ILE A 147      17.280  22.817  -1.701  2.00  1.00            
ATOM   1092   CA ILE A 147      16.968  23.922  -0.827  2.00  1.00            
ATOM   1093   CB ILE A 147      15.771  23.648   0.035  2.00  1.00            
ATOM   1094  CG1 ILE A 147      14.533  23.488  -0.868  2.00  1.00            
ATOM   1095  CG2 ILE A 147      15.635  24.778   1.069  2.00  1.00            
ATOM   1096  CD1 ILE A 147      13.296  22.959  -0.144  2.00  1.00            
ATOM   1097    C ILE A 147      18.135  24.293   0.030  2.00  1.00            
ATOM   1098    O ILE A 147      18.280  25.458   0.399  2.00  1.00            
ATOM   1099    N ILE A 148      18.957  23.316   0.455  2.00  1.00            
ATOM   1100   CA ILE A 148      20.093  23.722   1.229  2.00  1.00            
ATOM   1101   CB ILE A 148      20.882  22.568   1.790  2.00  1.00            
ATOM   1102  CG1 ILE A 148      21.829  23.064   2.894  2.00  1.00            
ATOM   1103  CG2 ILE A 148      21.586  21.822   0.647  2.00  1.00            
ATOM   1104  CD1 ILE A 148      22.387  21.938   3.764  2.00  1.00            
ATOM   1105    C ILE A 148      20.944  24.557   0.326  2.00  1.00            
ATOM   1106    O ILE A 148      21.426  25.617   0.721  2.00  1.00            
ATOM   1107    N SER A 149      21.129  24.109  -0.936  2.00  1.00            
ATOM   1108   CA SER A 149      21.788  24.931  -1.913  2.00  1.00            
ATOM   1109   CB SER A 149      22.108  24.207  -3.232  2.00  1.00            
ATOM   1110   OG SER A 149      23.079  23.194  -3.002  2.00  1.00            
ATOM   1111    C SER A 149      20.747  25.971  -2.173  2.00  1.00            
ATOM   1112    O SER A 149      19.631  25.867  -1.680  2.00  1.00            
ATOM   1113    N GLN A 150      21.063  26.997  -2.962  2.00  1.00            
ATOM   1114   CA GLN A 150      20.173  28.103  -3.154  2.00  1.00            
ATOM   1115   CB GLN A 150      18.694  27.755  -3.409  2.00  1.00            
ATOM   1116   CG GLN A 150      17.830  29.002  -3.605  2.00  1.00            
ATOM   1117   CD GLN A 150      16.404  28.551  -3.874  2.00  1.00            
ATOM   1118  OE1 GLN A 150      15.564  28.534  -2.977  2.00  1.00            
ATOM   1119  NE2 GLN A 150      16.122  28.173  -5.149  2.00  1.00            
ATOM   1120    C GLN A 150      20.271  28.992  -1.939  2.00  1.00            
ATOM   1121    O GLN A 150      19.862  30.152  -1.973  2.00  1.00            
ATOM   1122    N GLY A 151      20.851  28.467  -0.841  3.00  1.00            
ATOM   1123   CA GLY A 151      21.237  29.209   0.333  3.00  1.00            
ATOM   1124    C GLY A 151      20.162  30.125   0.845  3.00  1.00            
ATOM   1125    O GLY A 151      20.463  31.078   1.563  3.00  1.00            
ATOM   1126    N VAL A 152      18.887  29.885   0.506  1.00  1.00            
ATOM   1127   CA VAL A 152      17.862  30.790   0.947  1.00  1.00            
ATOM   1128   CB VAL A 152      16.556  30.598   0.235  1.00  1.00            
ATOM   1129  CG1 VAL A 152      16.011  29.197   0.556  1.00  1.00            
ATOM   1130  CG2 VAL A 152      15.613  31.744   0.645  1.00  1.00            
ATOM   1131    C VAL A 152      17.604  30.695   2.416  1.00  1.00            
ATOM   1132    O VAL A 152      17.373  31.703   3.081  1.00  1.00            
ATOM   1133    N LEU A 153      17.658  29.472   2.962  4.00  1.00            
ATOM   1134   CA LEU A 153      17.246  29.214   4.310  4.00  1.00            
ATOM   1135   CB LEU A 153      17.339  27.724   4.689  4.00  1.00            
ATOM   1136   CG LEU A 153      16.339  26.795   3.982  4.00  1.00            
ATOM   1137  CD1 LEU A 153      16.585  25.328   4.376  4.00  1.00            
ATOM   1138  CD2 LEU A 153      14.890  27.227   4.263  4.00  1.00            
ATOM   1139    C LEU A 153      18.105  29.902   5.319  4.00  1.00            
ATOM   1140    O LEU A 153      19.272  30.209   5.083  4.00  1.00            
ATOM   1141    N LYS A 154      17.477  30.186   6.481  1.00  1.00            
ATOM   1142   CA LYS A 154      18.134  30.724   7.635  1.00  1.00            
ATOM   1143   CB LYS A 154      17.166  30.918   8.816  1.00  1.00            
ATOM   1144   CG LYS A 154      16.069  31.959   8.599  1.00  1.00            
ATOM   1145   CD LYS A 154      16.599  33.385   8.481  1.00  1.00            
ATOM   1146   CE LYS A 154      17.583  33.755   9.590  1.00  1.00            
ATOM   1147   NZ LYS A 154      18.939  33.279   9.233  1.00  1.00            
ATOM   1148    C LYS A 154      19.077  29.679   8.086  1.00  1.00            
ATOM   1149    O LYS A 154      20.262  29.920   8.313  1.00  1.00            
ATOM   1150    N GLU A 155      18.539  28.457   8.196  1.00  1.00            
ATOM   1151   CA GLU A 155      19.322  27.372   8.670  1.00  1.00            
ATOM   1152   CB GLU A 155      18.953  26.929  10.095  1.00  1.00            
ATOM   1153   CG GLU A 155      19.184  27.978  11.182  1.00  1.00            
ATOM   1154   CD GLU A 155      18.673  27.380  12.484  1.00  1.00            
ATOM   1155  OE1 GLU A 155      19.004  26.196  12.760  1.00  1.00            
ATOM   1156  OE2 GLU A 155      17.934  28.092  13.215  1.00  1.00            
ATOM   1157    C GLU A 155      18.983  26.209   7.824  1.00  1.00            
ATOM   1158    O GLU A 155      17.911  26.153   7.223  1.00  1.00            
ATOM   1159    N ASP A 156      19.911  25.247   7.735  1.00  1.00            
ATOM   1160   CA ASP A 156      19.520  24.077   7.034  1.00  1.00            
ATOM   1161   CB ASP A 156      20.628  23.396   6.199  1.00  1.00            
ATOM   1162   CG ASP A 156      21.787  23.013   7.098  1.00  1.00            
ATOM   1163  OD1 ASP A 156      22.045  23.779   8.062  1.00  1.00            
ATOM   1164  OD2 ASP A 156      22.429  21.963   6.831  1.00  1.00            
ATOM   1165    C ASP A 156      18.981  23.140   8.059  1.00  1.00            
ATOM   1166    O ASP A 156      19.515  22.059   8.302  1.00  1.00            
ATOM   1167    N VAL A 157      17.873  23.569   8.694  4.00  1.00            
ATOM   1168   CA VAL A 157      17.211  22.800   9.700  4.00  1.00            
ATOM   1169   CB VAL A 157      17.260  23.447  11.053  4.00  1.00            
ATOM   1170  CG1 VAL A 157      16.407  22.619  12.027  4.00  1.00            
ATOM   1171  CG2 VAL A 157      18.733  23.588  11.474  4.00  1.00            
ATOM   1172    C VAL A 157      15.797  22.731   9.289  4.00  1.00            
ATOM   1173    O VAL A 157      15.257  23.662   8.698  4.00  1.00            
ATOM   1174    N PHE A 158      15.160  21.600   9.598  4.00  1.00            
ATOM   1175   CA PHE A 158      13.823  21.387   9.169  4.00  1.00            
ATOM   1176   CB PHE A 158      13.846  20.315   8.060  4.00  1.00            
ATOM   1177   CG PHE A 158      12.543  20.076   7.382  4.00  1.00            
ATOM   1178  CD1 PHE A 158      12.070  20.959   6.437  4.00  1.00            
ATOM   1179  CD2 PHE A 158      11.821  18.938   7.656  4.00  1.00            
ATOM   1180  CE1 PHE A 158      10.878  20.720   5.796  4.00  1.00            
ATOM   1181  CE2 PHE A 158      10.629  18.693   7.019  4.00  1.00            
ATOM   1182   CZ PHE A 158      10.157  19.586   6.089  4.00  1.00            
ATOM   1183    C PHE A 158      13.131  20.848  10.367  4.00  1.00            
ATOM   1184    O PHE A 158      13.776  20.271  11.241  4.00  1.00            
ATOM   1185    N SER A 159      11.804  21.033  10.479  4.00  1.00            
ATOM   1186   CA SER A 159      11.257  20.520  11.693  4.00  1.00            
ATOM   1187   CB SER A 159      11.302  21.525  12.856  4.00  1.00            
ATOM   1188   OG SER A 159      12.651  21.822  13.188  4.00  1.00            
ATOM   1189    C SER A 159       9.845  20.095  11.522  4.00  1.00            
ATOM   1190    O SER A 159       9.173  20.457  10.557  4.00  1.00            
ATOM   1191    N PHE A 160       9.373  19.279  12.490  4.00  1.00            
ATOM   1192   CA PHE A 160       8.033  18.790  12.451  4.00  1.00            
ATOM   1193   CB PHE A 160       7.927  17.273  12.219  4.00  1.00            
ATOM   1194   CG PHE A 160       8.351  16.943  10.831  4.00  1.00            
ATOM   1195  CD1 PHE A 160       9.685  16.845  10.509  4.00  1.00            
ATOM   1196  CD2 PHE A 160       7.408  16.711   9.856  4.00  1.00            
ATOM   1197  CE1 PHE A 160      10.072  16.532   9.228  4.00  1.00            
ATOM   1198  CE2 PHE A 160       7.790  16.398   8.574  4.00  1.00            
ATOM   1199   CZ PHE A 160       9.124  16.309   8.257  4.00  1.00            
ATOM   1200    C PHE A 160       7.379  19.012  13.761  4.00  1.00            
ATOM   1201    O PHE A 160       7.948  18.777  14.826  4.00  1.00            
ATOM   1202    N TYR A 161       6.139  19.502  13.680  4.00  1.00            
ATOM   1203   CA TYR A 161       5.281  19.610  14.807  4.00  1.00            
ATOM   1204   CB TYR A 161       4.913  21.065  15.151  4.00  1.00            
ATOM   1205   CG TYR A 161       3.689  21.048  16.004  4.00  1.00            
ATOM   1206  CD1 TYR A 161       3.753  20.841  17.363  4.00  1.00            
ATOM   1207  CD2 TYR A 161       2.457  21.244  15.419  4.00  1.00            
ATOM   1208  CE1 TYR A 161       2.604  20.830  18.121  4.00  1.00            
ATOM   1209  CE2 TYR A 161       1.306  21.234  16.170  4.00  1.00            
ATOM   1210   CZ TYR A 161       1.380  21.027  17.526  4.00  1.00            
ATOM   1211   OH TYR A 161       0.202  21.016  18.302  4.00  1.00            
ATOM   1212    C TYR A 161       4.020  18.947  14.352  4.00  1.00            
ATOM   1213    O TYR A 161       3.433  19.351  13.350  4.00  1.00            
ATOM   1214    N TYR A 162       3.571  17.895  15.055  4.00  1.00            
ATOM   1215   CA TYR A 162       2.365  17.237  14.645  4.00  1.00            
ATOM   1216   CB TYR A 162       2.606  15.816  14.108  4.00  1.00            
ATOM   1217   CG TYR A 162       1.291  15.172  13.839  4.00  1.00            
ATOM   1218  CD1 TYR A 162       0.431  15.684  12.895  4.00  1.00            
ATOM   1219  CD2 TYR A 162       0.936  14.025  14.510  4.00  1.00            
ATOM   1220  CE1 TYR A 162      -0.778  15.077  12.647  4.00  1.00            
ATOM   1221  CE2 TYR A 162      -0.269  13.412  14.267  4.00  1.00            
ATOM   1222   CZ TYR A 162      -1.129  13.941  13.336  4.00  1.00            
ATOM   1223   OH TYR A 162      -2.368  13.314  13.085  4.00  1.00            
ATOM   1224    C TYR A 162       1.506  17.172  15.857  4.00  1.00            
ATOM   1225    O TYR A 162       2.007  17.061  16.975  4.00  1.00            
ATOM   1226    N ASN A 163       0.178  17.266  15.679  1.00  1.00            
ATOM   1227   CA ASN A 163      -0.620  17.316  16.861  1.00  1.00            
ATOM   1228   CB ASN A 163      -1.255  18.696  17.104  1.00  1.00            
ATOM   1229   CG ASN A 163      -1.610  18.790  18.580  1.00  1.00            
ATOM   1230  OD1 ASN A 163      -0.795  18.468  19.444  1.00  1.00            
ATOM   1231  ND2 ASN A 163      -2.858  19.238  18.882  1.00  1.00            
ATOM   1232    C ASN A 163      -1.717  16.319  16.774  1.00  1.00            
ATOM   1233    O ASN A 163      -1.963  15.701  15.739  1.00  1.00            
ATOM   1234    N ARG A 164      -2.393  16.155  17.924  1.00  1.00            
ATOM   1235   CA ARG A 164      -3.571  15.363  18.090  1.00  1.00            
ATOM   1236   CB ARG A 164      -4.048  15.373  19.555  1.00  1.00            
ATOM   1237   CG ARG A 164      -2.991  14.855  20.532  1.00  1.00            
ATOM   1238   CD ARG A 164      -3.397  14.838  22.008  1.00  1.00            
ATOM   1239   NE ARG A 164      -2.894  16.085  22.649  1.00  1.00            
ATOM   1240   CZ ARG A 164      -3.209  16.342  23.953  1.00  1.00            
ATOM   1241  NH1 ARG A 164      -4.096  15.539  24.609  1.00  1.00            
ATOM   1242  NH2 ARG A 164      -2.630  17.392  24.604  1.00  1.00            
ATOM   1243    C ARG A 164      -4.584  16.154  17.321  1.00  1.00            
ATOM   1244    O ARG A 164      -4.275  17.244  16.841  1.00  1.00            
ATOM   1245    N ASP A 165      -5.818  15.642  17.165  1.00  1.00            
ATOM   1246   CA ASP A 165      -6.744  16.370  16.349  1.00  1.00            
ATOM   1247   CB ASP A 165      -8.128  15.711  16.216  1.00  1.00            
ATOM   1248   CG ASP A 165      -7.970  14.493  15.314  1.00  1.00            
ATOM   1249  OD1 ASP A 165      -6.809  14.184  14.934  1.00  1.00            
ATOM   1250  OD2 ASP A 165      -9.008  13.859  14.987  1.00  1.00            
ATOM   1251    C ASP A 165      -6.929  17.831  16.867  1.00  1.00            
ATOM   1252    O ASP A 165      -7.393  18.026  17.989  1.00  1.00            
ATOM   1253    N SER A 171      -6.544  18.887  16.060  1.00  1.00            
ATOM   1254   CA SER A 171      -6.580  20.350  16.316  1.00  1.00            
ATOM   1255   CB SER A 171      -5.914  20.748  17.646  1.00  1.00            
ATOM   1256   OG SER A 171      -5.981  22.155  17.832  1.00  1.00            
ATOM   1257    C SER A 171      -5.745  20.964  15.183  1.00  1.00            
ATOM   1258    O SER A 171      -5.934  20.555  14.038  1.00  1.00            
ATOM   1259    N LEU A 172      -4.834  21.965  15.441  1.00  1.00            
ATOM   1260   CA LEU A 172      -3.944  22.473  14.390  1.00  1.00            
ATOM   1261   CB LEU A 172      -2.808  23.413  14.846  1.00  1.00            
ATOM   1262   CG LEU A 172      -3.255  24.828  15.258  1.00  1.00            
ATOM   1263  CD1 LEU A 172      -3.902  25.569  14.076  1.00  1.00            
ATOM   1264  CD2 LEU A 172      -4.123  24.808  16.524  1.00  1.00            
ATOM   1265    C LEU A 172      -3.290  21.227  13.939  1.00  1.00            
ATOM   1266    O LEU A 172      -2.761  20.454  14.736  1.00  1.00            
ATOM   1267    N GLY A 173      -3.346  20.985  12.630  1.00  1.00            
ATOM   1268   CA GLY A 173      -2.919  19.717  12.163  1.00  1.00            
ATOM   1269    C GLY A 173      -1.477  19.486  12.435  1.00  1.00            
ATOM   1270    O GLY A 173      -1.075  18.387  12.812  1.00  1.00            
ATOM   1271    N GLY A 174      -0.648  20.519  12.250  4.00  1.00            
ATOM   1272   CA GLY A 174       0.745  20.280  12.369  4.00  1.00            
ATOM   1273    C GLY A 174       1.459  21.355  11.671  4.00  1.00            
ATOM   1274    O GLY A 174       0.866  22.276  11.113  4.00  1.00            
ATOM   1275    N GLN A 175       2.787  21.275  11.691  4.00  1.00            
ATOM   1276   CA GLN A 175       3.443  22.330  11.026  4.00  1.00            
ATOM   1277   CB GLN A 175       3.722  23.520  11.955  4.00  1.00            
ATOM   1278   CG GLN A 175       4.432  24.690  11.280  4.00  1.00            
ATOM   1279   CD GLN A 175       4.619  25.759  12.345  4.00  1.00            
ATOM   1280  OE1 GLN A 175       3.657  26.365  12.815  4.00  1.00            
ATOM   1281  NE2 GLN A 175       5.895  25.986  12.751  4.00  1.00            
ATOM   1282    C GLN A 175       4.755  21.829  10.539  4.00  1.00            
ATOM   1283    O GLN A 175       5.393  20.994  11.177  4.00  1.00            
ATOM   1284    N ILE A 176       5.183  22.322   9.365  4.00  1.00            
ATOM   1285   CA ILE A 176       6.469  21.949   8.869  4.00  1.00            
ATOM   1286   CB ILE A 176       6.444  21.292   7.529  4.00  1.00            
ATOM   1287  CG1 ILE A 176       5.731  19.936   7.607  4.00  1.00            
ATOM   1288  CG2 ILE A 176       7.893  21.212   7.033  4.00  1.00            
ATOM   1289  CD1 ILE A 176       5.454  19.326   6.237  4.00  1.00            
ATOM   1290    C ILE A 176       7.228  23.202   8.713  4.00  1.00            
ATOM   1291    O ILE A 176       6.781  24.148   8.067  4.00  1.00            
ATOM   1292    N VAL A 177       8.417  23.241   9.321  4.00  1.00            
ATOM   1293   CA VAL A 177       9.157  24.441   9.183  4.00  1.00            
ATOM   1294   CB VAL A 177       9.640  25.012  10.484  4.00  1.00            
ATOM   1295  CG1 VAL A 177      10.524  26.233  10.180  4.00  1.00            
ATOM   1296  CG2 VAL A 177       8.424  25.322  11.371  4.00  1.00            
ATOM   1297    C VAL A 177      10.362  24.133   8.392  4.00  1.00            
ATOM   1298    O VAL A 177      11.022  23.115   8.594  4.00  1.00            
ATOM   1299    N LEU A 178      10.661  25.015   7.433  4.00  1.00            
ATOM   1300   CA LEU A 178      11.855  24.815   6.697  4.00  1.00            
ATOM   1301   CB LEU A 178      11.700  24.919   5.170  4.00  1.00            
ATOM   1302   CG LEU A 178      13.052  24.878   4.427  4.00  1.00            
ATOM   1303  CD1 LEU A 178      13.804  23.564   4.689  4.00  1.00            
ATOM   1304  CD2 LEU A 178      12.879  25.177   2.929  4.00  1.00            
ATOM   1305    C LEU A 178      12.784  25.899   7.095  4.00  1.00            
ATOM   1306    O LEU A 178      12.396  27.060   7.223  4.00  1.00            
ATOM   1307    N GLY A 179      14.051  25.531   7.327  1.00  1.00            
ATOM   1308   CA GLY A 179      15.022  26.520   7.649  1.00  1.00            
ATOM   1309    C GLY A 179      14.817  27.003   9.045  1.00  1.00            
ATOM   1310    O GLY A 179      15.138  28.150   9.353  1.00  1.00            
ATOM   1311    N GLY A 180      14.263  26.163   9.937  1.00  1.00            
ATOM   1312   CA GLY A 180      14.153  26.664  11.272  1.00  1.00            
ATOM   1313    C GLY A 180      13.108  25.921  12.021  1.00  1.00            
ATOM   1314    O GLY A 180      12.543  24.944  11.533  1.00  1.00            
ATOM   1315    N SER A 181      12.836  26.395  13.252  1.00  1.00            
ATOM   1316   CA SER A 181      11.880  25.737  14.083  1.00  1.00            
ATOM   1317   CB SER A 181      12.528  24.933  15.225  1.00  1.00            
ATOM   1318   OG SER A 181      11.529  24.305  16.012  1.00  1.00            
ATOM   1319    C SER A 181      10.999  26.772  14.708  1.00  1.00            
ATOM   1320    O SER A 181      11.372  27.939  14.813  1.00  1.00            
ATOM   1321    N ASP A 182       9.783  26.363  15.128  1.00  1.00            
ATOM   1322   CA ASP A 182       8.907  27.315  15.741  1.00  1.00            
ATOM   1323   CB ASP A 182       7.445  27.263  15.251  1.00  1.00            
ATOM   1324   CG ASP A 182       6.822  25.933  15.651  1.00  1.00            
ATOM   1325  OD1 ASP A 182       7.560  24.912  15.653  1.00  1.00            
ATOM   1326  OD2 ASP A 182       5.605  25.925  15.982  1.00  1.00            
ATOM   1327    C ASP A 182       8.905  27.076  17.214  1.00  1.00            
ATOM   1328    O ASP A 182       8.619  25.988  17.714  1.00  1.00            
ATOM   1329    N PRO A 183       9.304  28.094  17.910  2.00  1.00            
ATOM   1330   CA PRO A 183       9.337  28.018  19.341  2.00  1.00            
ATOM   1331   CD PRO A 183      10.328  28.982  17.386  2.00  1.00            
ATOM   1332   CB PRO A 183      10.194  29.196  19.798  2.00  1.00            
ATOM   1333   CG PRO A 183      11.137  29.444  18.608  2.00  1.00            
ATOM   1334    C PRO A 183       7.929  28.093  19.807  2.00  1.00            
ATOM   1335    O PRO A 183       7.663  27.839  20.980  2.00  1.00            
ATOM   1336    N GLN A 184       7.010  28.440  18.888  2.00  1.00            
ATOM   1337   CA GLN A 184       5.650  28.629  19.267  2.00  1.00            
ATOM   1338   CB GLN A 184       4.753  28.971  18.070  2.00  1.00            
ATOM   1339   CG GLN A 184       3.288  29.184  18.447  2.00  1.00            
ATOM   1340   CD GLN A 184       2.525  29.399  17.150  2.00  1.00            
ATOM   1341  OE1 GLN A 184       2.642  28.610  16.216  2.00  1.00            
ATOM   1342  NE2 GLN A 184       1.728  30.499  17.086  2.00  1.00            
ATOM   1343    C GLN A 184       5.161  27.347  19.851  2.00  1.00            
ATOM   1344    O GLN A 184       4.517  27.351  20.899  2.00  1.00            
ATOM   1345    N HIS A 185       5.465  26.203  19.208  2.00  1.00            
ATOM   1346   CA HIS A 185       4.954  25.001  19.791  2.00  1.00            
ATOM   1347  ND1 HIS A 185       1.895  25.464  19.017  2.00  1.00            
ATOM   1348   CG HIS A 185       2.928  24.953  18.264  2.00  1.00            
ATOM   1349   CB HIS A 185       4.082  24.178  18.827  2.00  1.00            
ATOM   1350  NE2 HIS A 185       1.477  26.018  16.904  2.00  1.00            
ATOM   1351  CD2 HIS A 185       2.657  25.299  16.977  2.00  1.00            
ATOM   1352  CE1 HIS A 185       1.056  26.091  18.154  2.00  1.00            
ATOM   1353    C HIS A 185       6.099  24.112  20.185  2.00  1.00            
ATOM   1354    O HIS A 185       6.198  22.988  19.694  2.00  1.00            
ATOM   1355    N TYR A 186       7.013  24.570  21.069  4.00  1.00            
ATOM   1356   CA TYR A 186       8.016  23.644  21.524  4.00  1.00            
ATOM   1357   CB TYR A 186       9.326  23.641  20.709  4.00  1.00            
ATOM   1358   CG TYR A 186      10.370  24.549  21.252  4.00  1.00            
ATOM   1359  CD1 TYR A 186      10.245  25.913  21.232  4.00  1.00            
ATOM   1360  CD2 TYR A 186      11.496  23.998  21.815  4.00  1.00            
ATOM   1361  CE1 TYR A 186      11.236  26.720  21.739  4.00  1.00            
ATOM   1362  CE2 TYR A 186      12.492  24.794  22.322  4.00  1.00            
ATOM   1363   CZ TYR A 186      12.366  26.160  22.283  4.00  1.00            
ATOM   1364   OH TYR A 186      13.389  26.979  22.803  4.00  1.00            
ATOM   1365    C TYR A 186       8.267  24.011  22.933  4.00  1.00            
ATOM   1366    O TYR A 186       7.870  25.088  23.375  4.00  1.00            
ATOM   1367    N GLU A 187       8.894  23.120  23.711  4.00  1.00            
ATOM   1368   CA GLU A 187       9.032  23.546  25.060  4.00  1.00            
ATOM   1369   CB GLU A 187       7.995  22.907  25.997  4.00  1.00            
ATOM   1370   CG GLU A 187       6.579  23.360  25.621  4.00  1.00            
ATOM   1371   CD GLU A 187       5.566  22.732  26.565  4.00  1.00            
ATOM   1372  OE1 GLU A 187       5.458  23.224  27.719  4.00  1.00            
ATOM   1373  OE2 GLU A 187       4.882  21.760  26.146  4.00  1.00            
ATOM   1374    C GLU A 187      10.407  23.282  25.545  4.00  1.00            
ATOM   1375    O GLU A 187      11.061  22.322  25.143  4.00  1.00            
ATOM   1376    N GLY A 188      10.878  24.176  26.434  4.00  1.00            
ATOM   1377   CA GLY A 188      12.205  24.065  26.940  4.00  1.00            
ATOM   1378    C GLY A 188      13.094  24.325  25.778  4.00  1.00            
ATOM   1379    O GLY A 188      12.865  25.247  24.998  4.00  1.00            
ATOM   1380    N ASN A 189      14.149  23.511  25.651  4.00  1.00            
ATOM   1381   CA ASN A 189      15.032  23.617  24.536  4.00  1.00            
ATOM   1382   CB ASN A 189      16.460  24.067  24.899  4.00  1.00            
ATOM   1383   CG ASN A 189      16.425  25.557  25.208  4.00  1.00            
ATOM   1384  OD1 ASN A 189      15.893  26.351  24.434  4.00  1.00            
ATOM   1385  ND2 ASN A 189      17.008  25.952  26.371  4.00  1.00            
ATOM   1386    C ASN A 189      15.116  22.226  23.984  4.00  1.00            
ATOM   1387    O ASN A 189      14.451  21.320  24.484  4.00  1.00            
ATOM   1388    N PHE A 190      15.916  22.014  22.921  4.00  1.00            
ATOM   1389   CA PHE A 190      15.971  20.703  22.333  4.00  1.00            
ATOM   1390   CB PHE A 190      16.055  20.707  20.796  4.00  1.00            
ATOM   1391   CG PHE A 190      14.731  21.082  20.225  4.00  1.00            
ATOM   1392  CD1 PHE A 190      14.332  22.398  20.166  4.00  1.00            
ATOM   1393  CD2 PHE A 190      13.896  20.106  19.731  4.00  1.00            
ATOM   1394  CE1 PHE A 190      13.110  22.730  19.632  4.00  1.00            
ATOM   1395  CE2 PHE A 190      12.674  20.435  19.196  4.00  1.00            
ATOM   1396   CZ PHE A 190      12.280  21.749  19.146  4.00  1.00            
ATOM   1397    C PHE A 190      17.190  19.965  22.794  4.00  1.00            
ATOM   1398    O PHE A 190      18.246  20.554  23.014  4.00  1.00            
ATOM   1399    N HIS A 191      17.040  18.635  22.986  4.00  1.00            
ATOM   1400   CA HIS A 191      18.153  17.777  23.281  4.00  1.00            
ATOM   1401  ND1 HIS A 191      17.200  16.250  26.652  4.00  1.00            
ATOM   1402   CG HIS A 191      17.804  16.991  25.662  4.00  1.00            
ATOM   1403   CB HIS A 191      17.839  16.596  24.215  4.00  1.00            
ATOM   1404  NE2 HIS A 191      18.102  18.023  27.647  4.00  1.00            
ATOM   1405  CD2 HIS A 191      18.351  18.070  26.286  4.00  1.00            
ATOM   1406  CE1 HIS A 191      17.409  16.912  27.818  4.00  1.00            
ATOM   1407    C HIS A 191      18.609  17.243  21.984  4.00  1.00            
ATOM   1408    O HIS A 191      17.841  17.170  21.026  4.00  1.00            
ATOM   1409    N TYR A 192      19.891  16.864  21.907  4.00  1.00            
ATOM   1410   CA TYR A 192      20.307  16.430  20.621  4.00  1.00            
ATOM   1411   CB TYR A 192      21.380  17.337  19.986  4.00  1.00            
ATOM   1412   CG TYR A 192      20.871  18.736  19.871  4.00  1.00            
ATOM   1413  CD1 TYR A 192      21.037  19.623  20.910  4.00  1.00            
ATOM   1414  CD2 TYR A 192      20.236  19.167  18.728  4.00  1.00            
ATOM   1415  CE1 TYR A 192      20.579  20.917  20.814  4.00  1.00            
ATOM   1416  CE2 TYR A 192      19.775  20.459  18.625  4.00  1.00            
ATOM   1417   CZ TYR A 192      19.947  21.337  19.669  4.00  1.00            
ATOM   1418   OH TYR A 192      19.476  22.664  19.565  4.00  1.00            
ATOM   1419    C TYR A 192      20.947  15.098  20.727  4.00  1.00            
ATOM   1420    O TYR A 192      21.639  14.790  21.696  4.00  1.00            
ATOM   1421    N ILE A 193      20.689  14.259  19.712  4.00  1.00            
ATOM   1422   CA ILE A 193      21.365  13.010  19.624  4.00  1.00            
ATOM   1423   CB ILE A 193      20.496  11.805  19.838  4.00  1.00            
ATOM   1424  CG1 ILE A 193      19.941  11.805  21.275  4.00  1.00            
ATOM   1425  CG2 ILE A 193      21.347  10.560  19.533  4.00  1.00            
ATOM   1426  CD1 ILE A 193      18.980  12.958  21.564  4.00  1.00            
ATOM   1427    C ILE A 193      21.941  12.967  18.247  4.00  1.00            
ATOM   1428    O ILE A 193      21.313  13.407  17.286  4.00  1.00            
ATOM   1429    N ASN A 194      23.173  12.442  18.126  4.00  1.00            
ATOM   1430   CA ASN A 194      23.877  12.451  16.876  4.00  1.00            
ATOM   1431   CB ASN A 194      25.381  12.160  17.012  4.00  1.00            
ATOM   1432   CG ASN A 194      26.054  13.387  17.605  4.00  1.00            
ATOM   1433  OD1 ASN A 194      26.070  13.580  18.820  4.00  1.00            
ATOM   1434  ND2 ASN A 194      26.635  14.240  16.720  4.00  1.00            
ATOM   1435    C ASN A 194      23.325  11.431  15.953  4.00  1.00            
ATOM   1436    O ASN A 194      22.562  10.545  16.337  4.00  1.00            
ATOM   1437    N LEU A 195      23.690  11.588  14.668  1.00  1.00            
ATOM   1438   CA LEU A 195      23.312  10.645  13.670  1.00  1.00            
ATOM   1439   CB LEU A 195      23.212  11.251  12.263  1.00  1.00            
ATOM   1440   CG LEU A 195      22.116  12.326  12.158  1.00  1.00            
ATOM   1441  CD1 LEU A 195      21.971  12.839  10.718  1.00  1.00            
ATOM   1442  CD2 LEU A 195      20.788  11.830  12.756  1.00  1.00            
ATOM   1443    C LEU A 195      24.399   9.635  13.669  1.00  1.00            
ATOM   1444    O LEU A 195      25.582   9.975  13.684  1.00  1.00            
ATOM   1445    N ILE A 196      24.019   8.350  13.672  1.00  1.00            
ATOM   1446   CA ILE A 196      25.024   7.342  13.723  1.00  1.00            
ATOM   1447   CB ILE A 196      24.433   5.968  13.700  1.00  1.00            
ATOM   1448  CG1 ILE A 196      23.492   5.780  14.897  1.00  1.00            
ATOM   1449  CG2 ILE A 196      25.585   4.951  13.654  1.00  1.00            
ATOM   1450  CD1 ILE A 196      22.586   4.564  14.750  1.00  1.00            
ATOM   1451    C ILE A 196      25.840   7.501  12.490  1.00  1.00            
ATOM   1452    O ILE A 196      27.069   7.511  12.535  1.00  1.00            
ATOM   1453    N LYS A 197      25.150   7.645  11.350  1.00  1.00            
ATOM   1454   CA LYS A 197      25.799   7.842  10.093  1.00  1.00            
ATOM   1455   CB LYS A 197      25.681   6.630   9.146  1.00  1.00            
ATOM   1456   CG LYS A 197      26.275   6.852   7.748  1.00  1.00            
ATOM   1457   CD LYS A 197      26.456   5.556   6.948  1.00  1.00            
ATOM   1458   CE LYS A 197      27.062   5.741   5.552  1.00  1.00            
ATOM   1459   NZ LYS A 197      26.000   5.822   4.524  1.00  1.00            
ATOM   1460    C LYS A 197      25.071   8.948   9.431  1.00  1.00            
ATOM   1461    O LYS A 197      23.956   9.293   9.821  1.00  1.00            
ATOM   1462    N THR A 198      25.712   9.574   8.433  3.00  1.00            
ATOM   1463   CA THR A 198      24.977  10.530   7.679  3.00  1.00            
ATOM   1464   CB THR A 198      25.831  11.582   7.029  3.00  1.00            
ATOM   1465  OG1 THR A 198      26.760  10.987   6.134  3.00  1.00            
ATOM   1466  CG2 THR A 198      26.575  12.354   8.133  3.00  1.00            
ATOM   1467    C THR A 198      24.323   9.709   6.626  3.00  1.00            
ATOM   1468    O THR A 198      24.867   8.687   6.210  3.00  1.00            
ATOM   1469    N GLY A 199      23.141  10.123   6.149  3.00  1.00            
ATOM   1470   CA GLY A 199      22.540   9.285   5.163  3.00  1.00            
ATOM   1471    C GLY A 199      21.124   8.966   5.518  3.00  1.00            
ATOM   1472    O GLY A 199      20.272   8.904   4.634  3.00  1.00            
ATOM   1473    N VAL A 200      20.813   8.762   6.808  1.00  1.00            
ATOM   1474   CA VAL A 200      19.449   8.465   7.132  1.00  1.00            
ATOM   1475   CB VAL A 200      19.163   7.002   7.285  1.00  1.00            
ATOM   1476  CG1 VAL A 200      19.384   6.300   5.937  1.00  1.00            
ATOM   1477  CG2 VAL A 200      20.038   6.459   8.426  1.00  1.00            
ATOM   1478    C VAL A 200      19.167   9.069   8.454  1.00  1.00            
ATOM   1479    O VAL A 200      20.077   9.500   9.161  1.00  1.00            
ATOM   1480    N TRP A 201      17.875   9.147   8.812  1.00  1.00            
ATOM   1481   CA TRP A 201      17.584   9.642  10.115  1.00  1.00            
ATOM   1482   CB TRP A 201      16.137  10.117  10.256  1.00  1.00            
ATOM   1483   CG TRP A 201      15.944  10.993  11.458  1.00  1.00            
ATOM   1484  CD2 TRP A 201      14.783  11.803  11.678  1.00  1.00            
ATOM   1485  CD1 TRP A 201      16.800  11.247  12.487  1.00  1.00            
ATOM   1486  NE1 TRP A 201      16.248  12.179  13.331  1.00  1.00            
ATOM   1487  CE2 TRP A 201      15.006  12.528  12.847  1.00  1.00            
ATOM   1488  CE3 TRP A 201      13.632  11.939  10.958  1.00  1.00            
ATOM   1489  CZ2 TRP A 201      14.072  13.406  13.317  1.00  1.00            
ATOM   1490  CZ3 TRP A 201      12.689  12.818  11.439  1.00  1.00            
ATOM   1491  CH2 TRP A 201      12.907  13.537  12.595  1.00  1.00            
ATOM   1492    C TRP A 201      17.779   8.422  10.970  1.00  1.00            
ATOM   1493    O TRP A 201      17.089   7.421  10.787  1.00  1.00            
ATOM   1494    N GLN A 202      18.748   8.439  11.909  4.00  1.00            
ATOM   1495   CA GLN A 202      18.974   7.235  12.664  4.00  1.00            
ATOM   1496   CB GLN A 202      19.910   6.265  11.920  4.00  1.00            
ATOM   1497   CG GLN A 202      20.160   4.930  12.620  4.00  1.00            
ATOM   1498   CD GLN A 202      21.236   4.203  11.822  4.00  1.00            
ATOM   1499  OE1 GLN A 202      22.409   4.573  11.864  4.00  1.00            
ATOM   1500  NE2 GLN A 202      20.832   3.145  11.068  4.00  1.00            
ATOM   1501    C GLN A 202      19.657   7.618  13.942  4.00  1.00            
ATOM   1502    O GLN A 202      20.497   8.518  13.955  4.00  1.00            
ATOM   1503    N ILE A 203      19.307   6.948  15.060  4.00  1.00            
ATOM   1504   CA ILE A 203      19.920   7.273  16.316  4.00  1.00            
ATOM   1505   CB ILE A 203      19.176   8.315  17.103  4.00  1.00            
ATOM   1506  CG1 ILE A 203      17.761   7.839  17.470  4.00  1.00            
ATOM   1507  CG2 ILE A 203      19.204   9.620  16.290  4.00  1.00            
ATOM   1508  CD1 ILE A 203      17.066   8.751  18.481  4.00  1.00            
ATOM   1509    C ILE A 203      20.088   6.060  17.155  4.00  1.00            
ATOM   1510    O ILE A 203      19.491   5.013  16.914  4.00  1.00            
ATOM   1511    N GLN A 204      20.966   6.191  18.162  4.00  1.00            
ATOM   1512   CA GLN A 204      21.263   5.145  19.088  4.00  1.00            
ATOM   1513   CB GLN A 204      22.650   5.338  19.722  4.00  1.00            
ATOM   1514   CG GLN A 204      23.070   4.275  20.734  4.00  1.00            
ATOM   1515   CD GLN A 204      24.458   4.674  21.219  4.00  1.00            
ATOM   1516  OE1 GLN A 204      25.403   4.755  20.434  4.00  1.00            
ATOM   1517  NE2 GLN A 204      24.583   4.950  22.543  4.00  1.00            
ATOM   1518    C GLN A 204      20.234   5.220  20.186  4.00  1.00            
ATOM   1519    O GLN A 204      19.871   6.310  20.621  4.00  1.00            
ATOM   1520    N MET A 205      19.705   4.061  20.645  4.00  1.00            
ATOM   1521   CA MET A 205      18.756   4.072  21.732  4.00  1.00            
ATOM   1522   CB MET A 205      17.349   3.554  21.381  4.00  1.00            
ATOM   1523   CG MET A 205      16.568   4.426  20.398  4.00  1.00            
ATOM   1524   SD MET A 205      14.792   4.035  20.321  4.00  1.00            
ATOM   1525   CE MET A 205      15.017   2.361  19.655  4.00  1.00            
ATOM   1526    C MET A 205      19.266   3.145  22.782  4.00  1.00            
ATOM   1527    O MET A 205      19.635   2.006  22.499  4.00  1.00            
ATOM   1528    N LYS A 206      19.321   3.630  24.035  1.00  1.00            
ATOM   1529   CA LYS A 206      19.795   2.815  25.110  1.00  1.00            
ATOM   1530   CB LYS A 206      19.999   3.608  26.414  1.00  1.00            
ATOM   1531   CG LYS A 206      20.653   2.795  27.534  1.00  1.00            
ATOM   1532   CD LYS A 206      21.217   3.659  28.662  1.00  1.00            
ATOM   1533   CE LYS A 206      22.533   4.350  28.296  1.00  1.00            
ATOM   1534   NZ LYS A 206      23.596   3.339  28.097  1.00  1.00            
ATOM   1535    C LYS A 206      18.831   1.709  25.389  1.00  1.00            
ATOM   1536    O LYS A 206      19.236   0.555  25.514  1.00  1.00            
ATOM   1537    N GLY A 207      17.523   2.028  25.480  1.00  1.00            
ATOM   1538   CA GLY A 207      16.563   0.997  25.765  1.00  1.00            
ATOM   1539    C GLY A 207      15.248   1.626  26.059  1.00  1.00            
ATOM   1540    O GLY A 207      15.173   2.787  26.453  1.00  1.00            
ATOM   1541    N VAL A 208      14.162   0.847  25.881  4.00  1.00            
ATOM   1542   CA VAL A 208      12.857   1.350  26.189  4.00  1.00            
ATOM   1543   CB VAL A 208      11.779   0.945  25.228  4.00  1.00            
ATOM   1544  CG1 VAL A 208      12.248   1.285  23.807  4.00  1.00            
ATOM   1545  CG2 VAL A 208      11.410  -0.528  25.462  4.00  1.00            
ATOM   1546    C VAL A 208      12.517   0.702  27.469  4.00  1.00            
ATOM   1547    O VAL A 208      12.936  -0.422  27.741  4.00  1.00            
ATOM   1548    N SER A 209      11.776   1.415  28.320  4.00  1.00            
ATOM   1549   CA SER A 209      11.434   0.787  29.539  4.00  1.00            
ATOM   1550   CB SER A 209      12.048   1.451  30.782  4.00  1.00            
ATOM   1551   OG SER A 209      13.459   1.291  30.776  4.00  1.00            
ATOM   1552    C SER A 209       9.968   0.871  29.695  4.00  1.00            
ATOM   1553    O SER A 209       9.336   1.843  29.286  4.00  1.00            
ATOM   1554    N VAL A 210       9.382  -0.181  30.284  4.00  1.00            
ATOM   1555   CA VAL A 210       7.981  -0.105  30.493  4.00  1.00            
ATOM   1556   CB VAL A 210       7.217  -1.273  29.939  4.00  1.00            
ATOM   1557  CG1 VAL A 210       5.754  -1.163  30.400  4.00  1.00            
ATOM   1558  CG2 VAL A 210       7.378  -1.278  28.409  4.00  1.00            
ATOM   1559    C VAL A 210       7.739  -0.072  31.976  4.00  1.00            
ATOM   1560    O VAL A 210       8.055  -1.023  32.688  4.00  1.00            
ATOM   1561    N GLY A 211       7.178   1.051  32.476  3.00  1.00            
ATOM   1562   CA GLY A 211       6.751   1.171  33.846  3.00  1.00            
ATOM   1563    C GLY A 211       7.864   1.097  34.859  3.00  1.00            
ATOM   1564    O GLY A 211       7.838   0.245  35.745  3.00  1.00            
ATOM   1565    N SER A 212       8.873   1.989  34.764  3.00  1.00            
ATOM   1566   CA SER A 212       9.902   2.080  35.773  3.00  1.00            
ATOM   1567   CB SER A 212       9.323   2.324  37.179  3.00  1.00            
ATOM   1568   OG SER A 212       8.588   3.539  37.199  3.00  1.00            
ATOM   1569    C SER A 212      10.705   0.824  35.816  3.00  1.00            
ATOM   1570    O SER A 212      11.391   0.555  36.801  3.00  1.00            
ATOM   1571    N SER A 213      10.652   0.016  34.744  4.00  1.00            
ATOM   1572   CA SER A 213      11.484  -1.148  34.702  4.00  1.00            
ATOM   1573   CB SER A 213      10.719  -2.476  34.852  4.00  1.00            
ATOM   1574   OG SER A 213      10.151  -2.572  36.150  4.00  1.00            
ATOM   1575    C SER A 213      12.095  -1.142  33.341  4.00  1.00            
ATOM   1576    O SER A 213      11.459  -0.714  32.378  4.00  1.00            
ATOM   1577    N THR A 214      13.351  -1.615  33.215  4.00  1.00            
ATOM   1578   CA THR A 214      13.949  -1.573  31.914  4.00  1.00            
ATOM   1579   CB THR A 214      15.391  -1.133  31.909  4.00  1.00            
ATOM   1580  OG1 THR A 214      15.847  -0.980  30.572  4.00  1.00            
ATOM   1581  CG2 THR A 214      16.266  -2.145  32.668  4.00  1.00            
ATOM   1582    C THR A 214      13.829  -2.915  31.283  4.00  1.00            
ATOM   1583    O THR A 214      14.377  -3.905  31.765  4.00  1.00            
ATOM   1584    N LEU A 215      13.043  -2.991  30.190  4.00  1.00            
ATOM   1585   CA LEU A 215      12.945  -4.254  29.531  4.00  1.00            
ATOM   1586   CB LEU A 215      11.767  -5.107  30.035  4.00  1.00            
ATOM   1587   CG LEU A 215      11.658  -6.487  29.359  4.00  1.00            
ATOM   1588  CD1 LEU A 215      12.904  -7.345  29.637  4.00  1.00            
ATOM   1589  CD2 LEU A 215      10.356  -7.198  29.763  4.00  1.00            
ATOM   1590    C LEU A 215      12.773  -4.017  28.071  4.00  1.00            
ATOM   1591    O LEU A 215      11.723  -3.559  27.624  4.00  1.00            
ATOM   1592    N LEU A 216      13.832  -4.300  27.288  4.00  1.00            
ATOM   1593   CA LEU A 216      13.747  -4.177  25.864  4.00  1.00            
ATOM   1594   CB LEU A 216      13.261  -2.820  25.339  4.00  1.00            
ATOM   1595   CG LEU A 216      12.945  -2.883  23.828  4.00  1.00            
ATOM   1596  CD1 LEU A 216      11.660  -3.687  23.571  4.00  1.00            
ATOM   1597  CD2 LEU A 216      12.964  -1.501  23.158  4.00  1.00            
ATOM   1598    C LEU A 216      15.139  -4.341  25.357  4.00  1.00            
ATOM   1599    O LEU A 216      15.793  -5.353  25.603  4.00  1.00            
ATOM   1600    N CYS A 217      15.617  -3.323  24.611  1.00  1.00            
ATOM   1601   CA CYS A 217      16.934  -3.355  24.056  1.00  1.00            
ATOM   1602   CB CYS A 217      17.099  -2.401  22.863  1.00  1.00            
ATOM   1603   SG CYS A 217      15.972  -2.812  21.498  1.00  1.00            
ATOM   1604    C CYS A 217      17.886  -2.923  25.117  1.00  1.00            
ATOM   1605    O CYS A 217      18.335  -1.780  25.139  1.00  1.00            
ATOM   1606    N GLU A 218      18.217  -3.846  26.039  3.00  1.00            
ATOM   1607   CA GLU A 218      19.116  -3.544  27.113  3.00  1.00            
ATOM   1608   CB GLU A 218      19.179  -4.684  28.153  3.00  1.00            
ATOM   1609   CG GLU A 218      19.752  -6.008  27.633  3.00  1.00            
ATOM   1610   CD GLU A 218      21.166  -6.166  28.177  3.00  1.00            
ATOM   1611  OE1 GLU A 218      21.498  -5.461  29.166  3.00  1.00            
ATOM   1612  OE2 GLU A 218      21.930  -6.998  27.618  3.00  1.00            
ATOM   1613    C GLU A 218      20.486  -3.327  26.542  3.00  1.00            
ATOM   1614    O GLU A 218      21.191  -2.402  26.941  3.00  1.00            
ATOM   1615    N ASP A 219      20.901  -4.172  25.576  3.00  1.00            
ATOM   1616   CA ASP A 219      22.223  -4.050  25.026  3.00  1.00            
ATOM   1617   CB ASP A 219      22.604  -5.206  24.089  3.00  1.00            
ATOM   1618   CG ASP A 219      24.125  -5.224  24.000  3.00  1.00            
ATOM   1619  OD1 ASP A 219      24.724  -4.125  23.860  3.00  1.00            
ATOM   1620  OD2 ASP A 219      24.707  -6.336  24.104  3.00  1.00            
ATOM   1621    C ASP A 219      22.318  -2.760  24.261  3.00  1.00            
ATOM   1622    O ASP A 219      23.321  -2.055  24.356  3.00  1.00            
ATOM   1623    N GLY A 220      21.259  -2.402  23.500  1.00  1.00            
ATOM   1624   CA GLY A 220      21.255  -1.181  22.734  1.00  1.00            
ATOM   1625    C GLY A 220      20.838  -1.498  21.329  1.00  1.00            
ATOM   1626    O GLY A 220      21.414  -2.365  20.673  1.00  1.00            
ATOM   1627    N CYS A 221      19.810  -0.773  20.837  4.00  1.00            
ATOM   1628   CA CYS A 221      19.304  -0.940  19.502  4.00  1.00            
ATOM   1629   CB CYS A 221      17.898  -1.568  19.452  4.00  1.00            
ATOM   1630   SG CYS A 221      17.330  -1.957  17.766  4.00  1.00            
ATOM   1631    C CYS A 221      19.218   0.425  18.921  4.00  1.00            
ATOM   1632    O CYS A 221      19.425   1.417  19.619  4.00  1.00            
ATOM   1633    N LEU A 222      18.924   0.510  17.612  4.00  1.00            
ATOM   1634   CA LEU A 222      18.879   1.796  16.998  4.00  1.00            
ATOM   1635   CB LEU A 222      19.532   1.850  15.611  4.00  1.00            
ATOM   1636   CG LEU A 222      21.036   1.530  15.678  4.00  1.00            
ATOM   1637  CD1 LEU A 222      21.751   2.481  16.649  4.00  1.00            
ATOM   1638  CD2 LEU A 222      21.292   0.050  15.991  4.00  1.00            
ATOM   1639    C LEU A 222      17.464   2.262  16.896  4.00  1.00            
ATOM   1640    O LEU A 222      16.523   1.473  16.972  4.00  1.00            
ATOM   1641    N ALA A 223      17.299   3.596  16.772  4.00  1.00            
ATOM   1642   CA ALA A 223      16.019   4.218  16.598  4.00  1.00            
ATOM   1643   CB ALA A 223      15.702   5.280  17.662  4.00  1.00            
ATOM   1644    C ALA A 223      16.095   4.939  15.278  4.00  1.00            
ATOM   1645    O ALA A 223      17.123   5.528  14.964  4.00  1.00            
ATOM   1646    N LEU A 224      15.035   4.890  14.442  4.00  1.00            
ATOM   1647   CA LEU A 224      15.056   5.617  13.193  4.00  1.00            
ATOM   1648   CB LEU A 224      14.935   4.685  11.970  4.00  1.00            
ATOM   1649   CG LEU A 224      15.217   5.334  10.597  4.00  1.00            
ATOM   1650  CD1 LEU A 224      14.946   4.335   9.464  4.00  1.00            
ATOM   1651  CD2 LEU A 224      14.481   6.666  10.399  4.00  1.00            
ATOM   1652    C LEU A 224      13.815   6.470  13.255  4.00  1.00            
ATOM   1653    O LEU A 224      12.704   5.940  13.236  4.00  1.00            
ATOM   1654    N VAL A 225      13.956   7.815  13.325  4.00  1.00            
ATOM   1655   CA VAL A 225      12.781   8.642  13.455  4.00  1.00            
ATOM   1656   CB VAL A 225      13.022   9.986  14.070  4.00  1.00            
ATOM   1657  CG1 VAL A 225      11.714  10.790  13.984  4.00  1.00            
ATOM   1658  CG2 VAL A 225      13.515   9.777  15.511  4.00  1.00            
ATOM   1659    C VAL A 225      12.146   8.845  12.114  4.00  1.00            
ATOM   1660    O VAL A 225      12.826   9.175  11.143  4.00  1.00            
ATOM   1661    N ASP A 226      10.808   8.642  12.036  1.00  1.00            
ATOM   1662   CA ASP A 226      10.105   8.791  10.789  1.00  1.00            
ATOM   1663   CB ASP A 226       9.635   7.461  10.168  1.00  1.00            
ATOM   1664   CG ASP A 226      10.847   6.738   9.608  1.00  1.00            
ATOM   1665  OD1 ASP A 226      11.947   7.349   9.617  1.00  1.00            
ATOM   1666  OD2 ASP A 226      10.690   5.574   9.153  1.00  1.00            
ATOM   1667    C ASP A 226       8.885   9.610  10.963  1.00  1.00            
ATOM   1668    O ASP A 226       8.001   9.291  11.757  1.00  1.00            
ATOM   1669    N THR A 227       8.839  10.717  10.211  3.00  1.00            
ATOM   1670   CA THR A 227       7.689  11.553  10.192  3.00  1.00            
ATOM   1671   CB THR A 227       7.958  12.842   9.488  3.00  1.00            
ATOM   1672  OG1 THR A 227       8.468  12.569   8.195  3.00  1.00            
ATOM   1673  CG2 THR A 227       8.978  13.655  10.300  3.00  1.00            
ATOM   1674    C THR A 227       6.568  10.843   9.503  3.00  1.00            
ATOM   1675    O THR A 227       5.427  10.862   9.963  3.00  1.00            
ATOM   1676    N GLY A 228       6.880  10.183   8.374  3.00  1.00            
ATOM   1677   CA GLY A 228       5.871   9.576   7.556  3.00  1.00            
ATOM   1678    C GLY A 228       5.162   8.415   8.206  3.00  1.00            
ATOM   1679    O GLY A 228       3.934   8.346   8.164  3.00  1.00            
ATOM   1680    N ALA A 229       5.892   7.465   8.830  1.00  1.00            
ATOM   1681   CA ALA A 229       5.227   6.292   9.346  1.00  1.00            
ATOM   1682   CB ALA A 229       6.194   5.206   9.855  1.00  1.00            
ATOM   1683    C ALA A 229       4.370   6.701  10.493  1.00  1.00            
ATOM   1684    O ALA A 229       4.720   7.577  11.282  1.00  1.00            
ATOM   1685    N SER A 230       3.194   6.059  10.583  1.00  1.00            
ATOM   1686   CA SER A 230       2.190   6.383  11.545  1.00  1.00            
ATOM   1687   CB SER A 230       0.816   5.811  11.153  1.00  1.00            
ATOM   1688   OG SER A 230       0.898   4.405  10.983  1.00  1.00            
ATOM   1689    C SER A 230       2.473   5.986  12.957  1.00  1.00            
ATOM   1690    O SER A 230       2.330   6.805  13.863  1.00  1.00            
ATOM   1691    N TYR A 231       2.913   4.741  13.204  1.00  1.00            
ATOM   1692   CA TYR A 231       2.984   4.333  14.580  1.00  1.00            
ATOM   1693   CB TYR A 231       2.148   3.072  14.868  1.00  1.00            
ATOM   1694   CG TYR A 231       0.753   3.364  14.405  1.00  1.00            
ATOM   1695  CD1 TYR A 231      -0.088   4.166  15.141  1.00  1.00            
ATOM   1696  CD2 TYR A 231       0.288   2.858  13.213  1.00  1.00            
ATOM   1697  CE1 TYR A 231      -1.366   4.443  14.713  1.00  1.00            
ATOM   1698  CE2 TYR A 231      -0.989   3.128  12.774  1.00  1.00            
ATOM   1699   CZ TYR A 231      -1.822   3.921  13.527  1.00  1.00            
ATOM   1700   OH TYR A 231      -3.132   4.202  13.083  1.00  1.00            
ATOM   1701    C TYR A 231       4.445   4.051  14.876  1.00  1.00            
ATOM   1702    O TYR A 231       5.288   4.129  13.984  1.00  1.00            
ATOM   1703    N ILE A 232       4.769   3.725  16.150  4.00  1.00            
ATOM   1704   CA ILE A 232       6.100   3.588  16.712  4.00  1.00            
ATOM   1705   CB ILE A 232       6.094   3.291  18.181  4.00  1.00            
ATOM   1706  CG1 ILE A 232       7.506   3.486  18.760  4.00  1.00            
ATOM   1707  CG2 ILE A 232       5.543   1.870  18.372  4.00  1.00            
ATOM   1708  CD1 ILE A 232       7.996   4.933  18.704  4.00  1.00            
ATOM   1709    C ILE A 232       6.940   2.532  16.061  4.00  1.00            
ATOM   1710    O ILE A 232       8.158   2.670  16.031  4.00  1.00            
ATOM   1711    N SER A 233       6.354   1.408  15.622  4.00  1.00            
ATOM   1712   CA SER A 233       7.112   0.378  14.959  4.00  1.00            
ATOM   1713   CB SER A 233       7.780   0.775  13.626  4.00  1.00            
ATOM   1714   OG SER A 233       8.947   1.545  13.850  4.00  1.00            
ATOM   1715    C SER A 233       8.114  -0.215  15.887  4.00  1.00            
ATOM   1716    O SER A 233       8.407   0.321  16.955  4.00  1.00            
ATOM   1717    N GLY A 234       8.642  -1.387  15.492  4.00  1.00            
ATOM   1718   CA GLY A 234       9.613  -2.074  16.284  4.00  1.00            
ATOM   1719    C GLY A 234       9.942  -3.320  15.533  4.00  1.00            
ATOM   1720    O GLY A 234       9.301  -3.637  14.531  4.00  1.00            
ATOM   1721    N SER A 235      10.969  -4.061  15.984  1.00  1.00            
ATOM   1722   CA SER A 235      11.261  -5.292  15.317  1.00  1.00            
ATOM   1723   CB SER A 235      12.545  -5.978  15.817  1.00  1.00            
ATOM   1724   OG SER A 235      12.763  -7.189  15.108  1.00  1.00            
ATOM   1725    C SER A 235      10.107  -6.178  15.666  1.00  1.00            
ATOM   1726    O SER A 235       9.382  -5.905  16.620  1.00  1.00            
ATOM   1727    N THR A 236       9.884  -7.254  14.889  2.00  1.00            
ATOM   1728   CA THR A 236       8.748  -8.086  15.160  2.00  1.00            
ATOM   1729   CB THR A 236       8.568  -9.185  14.149  2.00  1.00            
ATOM   1730  OG1 THR A 236       7.350  -9.873  14.388  2.00  1.00            
ATOM   1731  CG2 THR A 236       9.759 -10.156  14.212  2.00  1.00            
ATOM   1732    C THR A 236       8.889  -8.689  16.528  2.00  1.00            
ATOM   1733    O THR A 236       7.948  -8.668  17.318  2.00  1.00            
ATOM   1734    N SER A 237      10.080  -9.222  16.855  2.00  1.00            
ATOM   1735   CA SER A 237      10.303  -9.866  18.121  2.00  1.00            
ATOM   1736   CB SER A 237      11.656 -10.600  18.169  2.00  1.00            
ATOM   1737   OG SER A 237      12.718  -9.686  17.942  2.00  1.00            
ATOM   1738    C SER A 237      10.273  -8.860  19.234  2.00  1.00            
ATOM   1739    O SER A 237       9.758  -9.148  20.313  2.00  1.00            
ATOM   1740    N SER A 238      10.800  -7.639  19.003  2.00  1.00            
ATOM   1741   CA SER A 238      10.858  -6.678  20.071  2.00  1.00            
ATOM   1742   CB SER A 238      11.476  -5.334  19.645  2.00  1.00            
ATOM   1743   OG SER A 238      11.499  -4.439  20.748  2.00  1.00            
ATOM   1744    C SER A 238       9.458  -6.421  20.529  2.00  1.00            
ATOM   1745    O SER A 238       9.185  -6.355  21.726  2.00  1.00            
ATOM   1746    N ILE A 239       8.525  -6.306  19.567  2.00  1.00            
ATOM   1747   CA ILE A 239       7.161  -5.980  19.861  2.00  1.00            
ATOM   1748   CB ILE A 239       6.337  -5.644  18.657  2.00  1.00            
ATOM   1749  CG1 ILE A 239       6.721  -4.239  18.169  2.00  1.00            
ATOM   1750  CG2 ILE A 239       4.851  -5.789  19.031  2.00  1.00            
ATOM   1751  CD1 ILE A 239       6.489  -3.168  19.237  2.00  1.00            
ATOM   1752    C ILE A 239       6.443  -7.010  20.651  2.00  1.00            
ATOM   1753    O ILE A 239       5.651  -6.645  21.517  2.00  1.00            
ATOM   1754    N GLU A 240       6.668  -8.309  20.381  2.00  1.00            
ATOM   1755   CA GLU A 240       5.935  -9.309  21.104  2.00  1.00            
ATOM   1756   CB GLU A 240       6.432 -10.740  20.822  2.00  1.00            
ATOM   1757   CG GLU A 240       6.190 -11.275  19.410  2.00  1.00            
ATOM   1758   CD GLU A 240       6.824 -12.662  19.344  2.00  1.00            
ATOM   1759  OE1 GLU A 240       7.708 -12.948  20.195  2.00  1.00            
ATOM   1760  OE2 GLU A 240       6.434 -13.452  18.443  2.00  1.00            
ATOM   1761    C GLU A 240       6.228  -9.097  22.555  2.00  1.00            
ATOM   1762    O GLU A 240       5.325  -9.120  23.390  2.00  1.00            
ATOM   1763    N LYS A 241       7.507  -8.848  22.885  2.00  1.00            
ATOM   1764   CA LYS A 241       7.888  -8.695  24.257  2.00  1.00            
ATOM   1765   CB LYS A 241       9.412  -8.556  24.428  2.00  1.00            
ATOM   1766   CG LYS A 241      10.167  -9.829  24.029  2.00  1.00            
ATOM   1767   CD LYS A 241       9.819 -11.052  24.883  2.00  1.00            
ATOM   1768   CE LYS A 241      10.889 -11.407  25.917  2.00  1.00            
ATOM   1769   NZ LYS A 241      12.043 -12.047  25.245  2.00  1.00            
ATOM   1770    C LYS A 241       7.207  -7.493  24.861  2.00  1.00            
ATOM   1771    O LYS A 241       6.658  -7.579  25.957  2.00  1.00            
ATOM   1772    N LEU A 242       7.202  -6.345  24.151  2.00  1.00            
ATOM   1773   CA LEU A 242       6.630  -5.112  24.641  2.00  1.00            
ATOM   1774   CB LEU A 242       6.871  -3.974  23.628  2.00  1.00            
ATOM   1775   CG LEU A 242       6.502  -2.558  24.104  2.00  1.00            
ATOM   1776  CD1 LEU A 242       7.393  -2.117  25.277  2.00  1.00            
ATOM   1777  CD2 LEU A 242       6.551  -1.562  22.931  2.00  1.00            
ATOM   1778    C LEU A 242       5.172  -5.323  24.804  2.00  1.00            
ATOM   1779    O LEU A 242       4.569  -4.932  25.803  2.00  1.00            
ATOM   1780    N MET A 243       4.573  -5.981  23.807  2.00  1.00            
ATOM   1781   CA MET A 243       3.176  -6.241  23.841  2.00  1.00            
ATOM   1782   CB MET A 243       2.705  -7.017  22.601  2.00  1.00            
ATOM   1783   CG MET A 243       1.254  -7.498  22.677  2.00  1.00            
ATOM   1784   SD MET A 243       0.765  -8.605  21.320  2.00  1.00            
ATOM   1785   CE MET A 243       1.837  -9.978  21.836  2.00  1.00            
ATOM   1786    C MET A 243       2.890  -7.128  25.009  2.00  1.00            
ATOM   1787    O MET A 243       1.935  -6.896  25.742  2.00  1.00            
ATOM   1788    N GLU A 244       3.736  -8.153  25.236  2.00  1.00            
ATOM   1789   CA GLU A 244       3.457  -9.087  26.288  2.00  1.00            
ATOM   1790   CB GLU A 244       4.489 -10.222  26.421  2.00  1.00            
ATOM   1791   CG GLU A 244       4.257 -11.368  25.435  2.00  1.00            
ATOM   1792   CD GLU A 244       2.978 -12.077  25.866  2.00  1.00            
ATOM   1793  OE1 GLU A 244       1.945 -11.376  26.031  2.00  1.00            
ATOM   1794  OE2 GLU A 244       3.012 -13.326  26.032  2.00  1.00            
ATOM   1795    C GLU A 244       3.407  -8.352  27.575  2.00  1.00            
ATOM   1796    O GLU A 244       2.557  -8.619  28.422  2.00  1.00            
ATOM   1797    N ALA A 245       4.316  -7.386  27.757  2.00  1.00            
ATOM   1798   CA ALA A 245       4.294  -6.667  28.986  2.00  1.00            
ATOM   1799   CB ALA A 245       5.406  -5.610  29.082  2.00  1.00            
ATOM   1800    C ALA A 245       2.986  -5.958  29.086  2.00  1.00            
ATOM   1801    O ALA A 245       2.355  -5.939  30.142  2.00  1.00            
ATOM   1802    N LEU A 246       2.536  -5.383  27.959  2.00  1.00            
ATOM   1803   CA LEU A 246       1.321  -4.630  27.938  2.00  1.00            
ATOM   1804   CB LEU A 246       1.045  -4.005  26.558  2.00  1.00            
ATOM   1805   CG LEU A 246      -0.103  -2.978  26.544  2.00  1.00            
ATOM   1806  CD1 LEU A 246      -1.466  -3.622  26.834  2.00  1.00            
ATOM   1807  CD2 LEU A 246       0.216  -1.799  27.476  2.00  1.00            
ATOM   1808    C LEU A 246       0.215  -5.574  28.268  2.00  1.00            
ATOM   1809    O LEU A 246      -0.745  -5.215  28.949  2.00  1.00            
ATOM   1810    N GLY A 247       0.339  -6.831  27.809  3.00  1.00            
ATOM   1811   CA GLY A 247      -0.712  -7.775  28.011  3.00  1.00            
ATOM   1812    C GLY A 247      -1.598  -7.637  26.828  3.00  1.00            
ATOM   1813    O GLY A 247      -2.745  -8.080  26.827  3.00  1.00            
ATOM   1814    N ALA A 248      -1.055  -7.000  25.778  1.00  1.00            
ATOM   1815   CA ALA A 248      -1.803  -6.741  24.593  1.00  1.00            
ATOM   1816   CB ALA A 248      -1.106  -5.775  23.618  1.00  1.00            
ATOM   1817    C ALA A 248      -2.061  -8.011  23.851  1.00  1.00            
ATOM   1818    O ALA A 248      -1.301  -8.973  23.943  1.00  1.00            
ATOM   1819    N LYS A 249      -3.181  -8.028  23.098  4.00  1.00            
ATOM   1820   CA LYS A 249      -3.561  -9.175  22.329  4.00  1.00            
ATOM   1821   CB LYS A 249      -5.079  -9.423  22.333  4.00  1.00            
ATOM   1822   CG LYS A 249      -5.476 -10.829  21.883  4.00  1.00            
ATOM   1823   CD LYS A 249      -6.909 -11.206  22.265  4.00  1.00            
ATOM   1824   CE LYS A 249      -7.257 -12.666  21.965  4.00  1.00            
ATOM   1825   NZ LYS A 249      -8.650 -12.950  22.374  4.00  1.00            
ATOM   1826    C LYS A 249      -3.122  -8.943  20.916  4.00  1.00            
ATOM   1827    O LYS A 249      -3.118  -7.808  20.439  4.00  1.00            
ATOM   1828    N LYS A 250      -2.713 -10.020  20.212  4.00  1.00            
ATOM   1829   CA LYS A 250      -2.255  -9.883  18.857  4.00  1.00            
ATOM   1830   CB LYS A 250      -1.063 -10.787  18.505  4.00  1.00            
ATOM   1831   CG LYS A 250      -0.567 -10.608  17.067  4.00  1.00            
ATOM   1832   CD LYS A 250       0.077  -9.244  16.801  4.00  1.00            
ATOM   1833   CE LYS A 250       0.623  -9.090  15.380  4.00  1.00            
ATOM   1834   NZ LYS A 250       1.244  -7.757  15.214  4.00  1.00            
ATOM   1835    C LYS A 250      -3.373 -10.242  17.934  4.00  1.00            
ATOM   1836    O LYS A 250      -4.286 -10.986  18.291  4.00  1.00            
ATOM   1837    N ARG A 251      -3.327  -9.677  16.712  1.00  1.00            
ATOM   1838   CA ARG A 251      -4.283  -9.952  15.680  1.00  1.00            
ATOM   1839   CB ARG A 251      -5.286  -8.816  15.421  1.00  1.00            
ATOM   1840   CG ARG A 251      -6.446  -9.235  14.514  1.00  1.00            
ATOM   1841   CD ARG A 251      -7.368  -8.083  14.108  1.00  1.00            
ATOM   1842   NE ARG A 251      -8.617  -8.684  13.561  1.00  1.00            
ATOM   1843   CZ ARG A 251      -9.464  -7.940  12.791  1.00  1.00            
ATOM   1844  NH1 ARG A 251      -9.124  -6.668  12.431  1.00  1.00            
ATOM   1845  NH2 ARG A 251     -10.654  -8.470  12.383  1.00  1.00            
ATOM   1846    C ARG A 251      -3.461 -10.092  14.443  1.00  1.00            
ATOM   1847    O ARG A 251      -2.234 -10.067  14.508  1.00  1.00            
ATOM   1848    N LEU A 252      -4.107 -10.277  13.278  1.00  1.00            
ATOM   1849   CA LEU A 252      -3.321 -10.385  12.086  1.00  1.00            
ATOM   1850   CB LEU A 252      -4.185 -10.536  10.823  1.00  1.00            
ATOM   1851   CG LEU A 252      -5.074 -11.793  10.819  1.00  1.00            
ATOM   1852  CD1 LEU A 252      -5.836 -11.927   9.491  1.00  1.00            
ATOM   1853  CD2 LEU A 252      -4.272 -13.053  11.181  1.00  1.00            
ATOM   1854    C LEU A 252      -2.591  -9.088  11.969  1.00  1.00            
ATOM   1855    O LEU A 252      -1.378  -9.063  11.764  1.00  1.00            
ATOM   1856    N PHE A 253      -3.324  -7.969  12.127  1.00  1.00            
ATOM   1857   CA PHE A 253      -2.724  -6.666  12.071  1.00  1.00            
ATOM   1858   CB PHE A 253      -3.224  -5.798  10.903  1.00  1.00            
ATOM   1859   CG PHE A 253      -2.840  -6.441   9.617  1.00  1.00            
ATOM   1860  CD1 PHE A 253      -3.679  -7.349   9.013  1.00  1.00            
ATOM   1861  CD2 PHE A 253      -1.644  -6.134   9.015  1.00  1.00            
ATOM   1862  CE1 PHE A 253      -3.327  -7.943   7.824  1.00  1.00            
ATOM   1863  CE2 PHE A 253      -1.287  -6.725   7.826  1.00  1.00            
ATOM   1864   CZ PHE A 253      -2.129  -7.631   7.229  1.00  1.00            
ATOM   1865    C PHE A 253      -3.186  -5.957  13.302  1.00  1.00            
ATOM   1866    O PHE A 253      -4.290  -6.196  13.790  1.00  1.00            
ATOM   1867    N ASP A 254      -2.330  -5.080  13.853  1.00  1.00            
ATOM   1868   CA ASP A 254      -2.746  -4.242  14.934  1.00  1.00            
ATOM   1869   CB ASP A 254      -4.100  -3.580  14.630  1.00  1.00            
ATOM   1870   CG ASP A 254      -3.968  -2.836  13.303  1.00  1.00            
ATOM   1871  OD1 ASP A 254      -2.972  -2.087  13.127  1.00  1.00            
ATOM   1872  OD2 ASP A 254      -4.858  -3.035  12.433  1.00  1.00            
ATOM   1873    C ASP A 254      -2.883  -5.031  16.197  1.00  1.00            
ATOM   1874    O ASP A 254      -3.556  -6.061  16.227  1.00  1.00            
ATOM   1875    N TYR A 255      -2.245  -4.548  17.288  4.00  1.00            
ATOM   1876   CA TYR A 255      -2.378  -5.251  18.530  4.00  1.00            
ATOM   1877   CB TYR A 255      -1.082  -5.516  19.322  4.00  1.00            
ATOM   1878   CG TYR A 255      -0.541  -4.260  19.888  4.00  1.00            
ATOM   1879  CD1 TYR A 255      -0.995  -3.818  21.105  4.00  1.00            
ATOM   1880  CD2 TYR A 255       0.422  -3.548  19.215  4.00  1.00            
ATOM   1881  CE1 TYR A 255      -0.499  -2.660  21.644  4.00  1.00            
ATOM   1882  CE2 TYR A 255       0.922  -2.385  19.751  4.00  1.00            
ATOM   1883   CZ TYR A 255       0.457  -1.944  20.967  4.00  1.00            
ATOM   1884   OH TYR A 255       0.962  -0.753  21.525  4.00  1.00            
ATOM   1885    C TYR A 255      -3.386  -4.550  19.342  4.00  1.00            
ATOM   1886    O TYR A 255      -3.514  -3.327  19.297  4.00  1.00            
ATOM   1887    N VAL A 256      -4.163  -5.343  20.090  4.00  1.00            
ATOM   1888   CA VAL A 256      -5.314  -4.758  20.673  4.00  1.00            
ATOM   1889   CB VAL A 256      -6.554  -5.397  20.116  4.00  1.00            
ATOM   1890  CG1 VAL A 256      -6.581  -6.865  20.570  4.00  1.00            
ATOM   1891  CG2 VAL A 256      -7.788  -4.589  20.523  4.00  1.00            
ATOM   1892    C VAL A 256      -5.340  -4.908  22.145  4.00  1.00            
ATOM   1893    O VAL A 256      -4.633  -5.729  22.728  4.00  1.00            
ATOM   1894    N VAL A 257      -6.173  -4.059  22.777  4.00  1.00            
ATOM   1895   CA VAL A 257      -6.314  -4.114  24.189  4.00  1.00            
ATOM   1896   CB VAL A 257      -5.584  -3.018  24.911  4.00  1.00            
ATOM   1897  CG1 VAL A 257      -4.076  -3.158  24.638  4.00  1.00            
ATOM   1898  CG2 VAL A 257      -6.179  -1.667  24.474  4.00  1.00            
ATOM   1899    C VAL A 257      -7.757  -3.956  24.543  4.00  1.00            
ATOM   1900    O VAL A 257      -8.548  -3.417  23.771  4.00  1.00            
ATOM   1901    N LYS A 258      -8.128  -4.449  25.742  4.00  1.00            
ATOM   1902   CA LYS A 258      -9.462  -4.307  26.248  4.00  1.00            
ATOM   1903   CB LYS A 258      -9.688  -5.128  27.526  4.00  1.00            
ATOM   1904   CG LYS A 258      -9.437  -6.619  27.289  4.00  1.00            
ATOM   1905   CD LYS A 258      -9.225  -7.437  28.562  4.00  1.00            
ATOM   1906   CE LYS A 258     -10.420  -8.311  28.939  4.00  1.00            
ATOM   1907   NZ LYS A 258     -10.030  -9.259  30.006  4.00  1.00            
ATOM   1908    C LYS A 258      -9.567  -2.851  26.581  4.00  1.00            
ATOM   1909    O LYS A 258      -8.592  -2.227  26.997  4.00  1.00            
ATOM   1910    N CYS A 259     -10.759  -2.270  26.378  2.00  1.00            
ATOM   1911   CA CYS A 259     -10.938  -0.852  26.480  2.00  1.00            
ATOM   1912   CB CYS A 259     -12.351  -0.416  26.055  2.00  1.00            
ATOM   1913   SG CYS A 259     -12.734  -0.833  24.327  2.00  1.00            
ATOM   1914    C CYS A 259     -10.721  -0.260  27.846  2.00  1.00            
ATOM   1915    O CYS A 259      -9.948   0.688  27.984  2.00  1.00            
ATOM   1916    N ASN A 260     -11.377  -0.793  28.897  2.00  1.00            
ATOM   1917   CA ASN A 260     -11.262  -0.183  30.199  2.00  1.00            
ATOM   1918   CB ASN A 260     -12.026  -0.930  31.307  2.00  1.00            
ATOM   1919   CG ASN A 260     -13.503  -0.578  31.211  2.00  1.00            
ATOM   1920  OD1 ASN A 260     -14.187  -0.466  32.226  2.00  1.00            
ATOM   1921  ND2 ASN A 260     -14.009  -0.398  29.960  2.00  1.00            
ATOM   1922    C ASN A 260      -9.820  -0.246  30.563  2.00  1.00            
ATOM   1923    O ASN A 260      -9.266   0.657  31.188  2.00  1.00            
ATOM   1924    N GLU A 261      -9.183  -1.337  30.124  2.00  1.00            
ATOM   1925   CA GLU A 261      -7.826  -1.678  30.399  2.00  1.00            
ATOM   1926   CB GLU A 261      -7.441  -2.997  29.710  2.00  1.00            
ATOM   1927   CG GLU A 261      -6.029  -3.477  30.032  2.00  1.00            
ATOM   1928   CD GLU A 261      -6.075  -4.060  31.433  2.00  1.00            
ATOM   1929  OE1 GLU A 261      -7.009  -4.860  31.710  2.00  1.00            
ATOM   1930  OE2 GLU A 261      -5.172  -3.721  32.244  2.00  1.00            
ATOM   1931    C GLU A 261      -6.911  -0.623  29.847  2.00  1.00            
ATOM   1932    O GLU A 261      -5.854  -0.357  30.413  2.00  1.00            
ATOM   1933    N GLY A 262      -7.295   0.027  28.740  2.00  1.00            
ATOM   1934   CA GLY A 262      -6.390   0.906  28.067  2.00  1.00            
ATOM   1935    C GLY A 262      -5.876   2.003  28.953  2.00  1.00            
ATOM   1936    O GLY A 262      -4.691   2.326  28.875  2.00  1.00            
ATOM   1937    N PRO A 263      -6.666   2.594  29.799  2.00  1.00            
ATOM   1938   CA PRO A 263      -6.150   3.637  30.647  2.00  1.00            
ATOM   1939   CD PRO A 263      -8.089   2.739  29.547  2.00  1.00            
ATOM   1940   CB PRO A 263      -7.374   4.264  31.311  2.00  1.00            
ATOM   1941   CG PRO A 263      -8.501   4.026  30.286  2.00  1.00            
ATOM   1942    C PRO A 263      -5.078   3.193  31.594  2.00  1.00            
ATOM   1943    O PRO A 263      -4.221   4.004  31.941  2.00  1.00            
ATOM   1944    N THR A 264      -5.113   1.922  32.035  2.00  1.00            
ATOM   1945   CA THR A 264      -4.179   1.387  32.995  2.00  1.00            
ATOM   1946   CB THR A 264      -4.590   0.057  33.562  2.00  1.00            
ATOM   1947  OG1 THR A 264      -4.558  -0.945  32.559  2.00  1.00            
ATOM   1948  CG2 THR A 264      -6.009   0.181  34.143  2.00  1.00            
ATOM   1949    C THR A 264      -2.818   1.191  32.404  2.00  1.00            
ATOM   1950    O THR A 264      -1.845   1.241  33.156  2.00  1.00            
ATOM   1951    N LEU A 265      -2.717   0.955  31.065  1.00  1.00            
ATOM   1952   CA LEU A 265      -1.484   0.606  30.374  1.00  1.00            
ATOM   1953   CB LEU A 265      -1.511   0.809  28.859  1.00  1.00            
ATOM   1954   CG LEU A 265      -2.320  -0.251  28.096  1.00  1.00            
ATOM   1955  CD1 LEU A 265      -3.768  -0.307  28.598  1.00  1.00            
ATOM   1956  CD2 LEU A 265      -2.222  -0.045  26.576  1.00  1.00            
ATOM   1957    C LEU A 265      -0.353   1.439  30.910  1.00  1.00            
ATOM   1958    O LEU A 265      -0.488   2.630  31.195  1.00  1.00            
ATOM   1959    N PRO A 266       0.758   0.770  31.080  1.00  1.00            
ATOM   1960   CA PRO A 266       1.960   1.382  31.591  1.00  1.00            
ATOM   1961   CD PRO A 266       0.698  -0.650  31.379  1.00  1.00            
ATOM   1962   CB PRO A 266       2.885   0.221  31.962  1.00  1.00            
ATOM   1963   CG PRO A 266       1.924  -0.943  32.259  1.00  1.00            
ATOM   1964    C PRO A 266       2.586   2.352  30.654  1.00  1.00            
ATOM   1965    O PRO A 266       2.341   2.265  29.452  1.00  1.00            
ATOM   1966    N ASP A 267       3.386   3.292  31.197  1.00  1.00            
ATOM   1967   CA ASP A 267       4.057   4.270  30.389  1.00  1.00            
ATOM   1968   CB ASP A 267       4.663   5.438  31.183  1.00  1.00            
ATOM   1969   CG ASP A 267       5.786   4.882  32.046  1.00  1.00            
ATOM   1970  OD1 ASP A 267       5.554   3.853  32.736  1.00  1.00            
ATOM   1971  OD2 ASP A 267       6.901   5.469  32.011  1.00  1.00            
ATOM   1972    C ASP A 267       5.183   3.584  29.698  1.00  1.00            
ATOM   1973    O ASP A 267       5.741   2.619  30.216  1.00  1.00            
ATOM   1974    N ILE A 268       5.539   4.054  28.485  4.00  1.00            
ATOM   1975   CA ILE A 268       6.657   3.451  27.823  4.00  1.00            
ATOM   1976   CB ILE A 268       6.338   2.780  26.519  4.00  1.00            
ATOM   1977  CG1 ILE A 268       7.500   1.854  26.121  4.00  1.00            
ATOM   1978  CG2 ILE A 268       6.007   3.856  25.472  4.00  1.00            
ATOM   1979  CD1 ILE A 268       7.147   0.874  25.003  4.00  1.00            
ATOM   1980    C ILE A 268       7.658   4.517  27.589  4.00  1.00            
ATOM   1981    O ILE A 268       7.338   5.607  27.116  4.00  1.00            
ATOM   1982    N SER A 269       8.915   4.223  27.955  4.00  1.00            
ATOM   1983   CA SER A 269       9.932   5.206  27.796  4.00  1.00            
ATOM   1984   CB SER A 269      10.652   5.547  29.112  4.00  1.00            
ATOM   1985   OG SER A 269      11.292   4.390  29.629  4.00  1.00            
ATOM   1986    C SER A 269      10.950   4.665  26.850  4.00  1.00            
ATOM   1987    O SER A 269      11.205   3.464  26.811  4.00  1.00            
ATOM   1988    N PHE A 270      11.529   5.546  26.017  4.00  1.00            
ATOM   1989   CA PHE A 270      12.578   5.131  25.134  4.00  1.00            
ATOM   1990   CB PHE A 270      12.299   5.456  23.657  4.00  1.00            
ATOM   1991   CG PHE A 270      11.273   4.507  23.151  4.00  1.00            
ATOM   1992  CD1 PHE A 270       9.992   4.523  23.651  4.00  1.00            
ATOM   1993  CD2 PHE A 270      11.590   3.623  22.147  4.00  1.00            
ATOM   1994  CE1 PHE A 270       9.048   3.645  23.174  4.00  1.00            
ATOM   1995  CE2 PHE A 270      10.650   2.742  21.666  4.00  1.00            
ATOM   1996   CZ PHE A 270       9.377   2.750  22.183  4.00  1.00            
ATOM   1997    C PHE A 270      13.764   5.966  25.519  4.00  1.00            
ATOM   1998    O PHE A 270      13.696   7.193  25.477  4.00  1.00            
ATOM   1999    N HIS A 271      14.885   5.329  25.919  4.00  1.00            
ATOM   2000   CA HIS A 271      16.046   6.097  26.270  4.00  1.00            
ATOM   2001  ND1 HIS A 271      16.860   5.690  29.476  4.00  1.00            
ATOM   2002   CG HIS A 271      16.818   4.865  28.375  4.00  1.00            
ATOM   2003   CB HIS A 271      17.156   5.304  26.982  4.00  1.00            
ATOM   2004  NE2 HIS A 271      16.272   3.678  30.214  4.00  1.00            
ATOM   2005  CD2 HIS A 271      16.455   3.640  28.843  4.00  1.00            
ATOM   2006  CE1 HIS A 271      16.526   4.929  30.549  4.00  1.00            
ATOM   2007    C HIS A 271      16.644   6.582  24.979  4.00  1.00            
ATOM   2008    O HIS A 271      16.813   5.807  24.038  4.00  1.00            
ATOM   2009    N LEU A 272      16.964   7.890  24.896  4.00  1.00            
ATOM   2010   CA LEU A 272      17.584   8.446  23.721  4.00  1.00            
ATOM   2011   CB LEU A 272      16.588   9.194  22.817  4.00  1.00            
ATOM   2012   CG LEU A 272      15.442   8.315  22.284  4.00  1.00            
ATOM   2013  CD1 LEU A 272      14.487   9.126  21.396  4.00  1.00            
ATOM   2014  CD2 LEU A 272      15.980   7.058  21.589  4.00  1.00            
ATOM   2015    C LEU A 272      18.521   9.485  24.238  4.00  1.00            
ATOM   2016    O LEU A 272      18.099  10.387  24.961  4.00  1.00            
ATOM   2017    N GLY A 273      19.816   9.400  23.882  3.00  1.00            
ATOM   2018   CA GLY A 273      20.729  10.381  24.388  3.00  1.00            
ATOM   2019    C GLY A 273      20.677  10.238  25.870  3.00  1.00            
ATOM   2020    O GLY A 273      20.447   9.150  26.396  3.00  1.00            
ATOM   2021    N GLY A 274      20.896  11.354  26.581  3.00  1.00            
ATOM   2022   CA GLY A 274      20.813  11.365  28.007  3.00  1.00            
ATOM   2023    C GLY A 274      19.386  11.136  28.403  3.00  1.00            
ATOM   2024    O GLY A 274      19.101  10.516  29.426  3.00  1.00            
ATOM   2025    N LYS A 275      18.450  11.650  27.584  4.00  1.00            
ATOM   2026   CA LYS A 275      17.064  11.716  27.943  4.00  1.00            
ATOM   2027   CB LYS A 275      16.314  12.805  27.154  4.00  1.00            
ATOM   2028   CG LYS A 275      15.046  13.304  27.845  4.00  1.00            
ATOM   2029   CD LYS A 275      14.489  14.588  27.230  4.00  1.00            
ATOM   2030   CE LYS A 275      13.228  15.093  27.930  4.00  1.00            
ATOM   2031   NZ LYS A 275      12.560  16.109  27.090  4.00  1.00            
ATOM   2032    C LYS A 275      16.315  10.433  27.809  4.00  1.00            
ATOM   2033    O LYS A 275      16.667   9.534  27.046  4.00  1.00            
ATOM   2034    N GLU A 276      15.245  10.355  28.627  4.00  1.00            
ATOM   2035   CA GLU A 276      14.263   9.312  28.676  4.00  1.00            
ATOM   2036   CB GLU A 276      13.929   8.885  30.111  4.00  1.00            
ATOM   2037   CG GLU A 276      13.295  10.030  30.907  4.00  1.00            
ATOM   2038   CD GLU A 276      13.138   9.597  32.356  4.00  1.00            
ATOM   2039  OE1 GLU A 276      14.184   9.464  33.047  4.00  1.00            
ATOM   2040  OE2 GLU A 276      11.974   9.400  32.796  4.00  1.00            
ATOM   2041    C GLU A 276      13.034  10.001  28.161  4.00  1.00            
ATOM   2042    O GLU A 276      12.837  11.185  28.430  4.00  1.00            
ATOM   2043    N TYR A 277      12.187   9.308  27.376  4.00  1.00            
ATOM   2044   CA TYR A 277      11.006   9.963  26.887  4.00  1.00            
ATOM   2045   CB TYR A 277      11.019  10.108  25.361  4.00  1.00            
ATOM   2046   CG TYR A 277      12.225  10.948  25.096  4.00  1.00            
ATOM   2047  CD1 TYR A 277      13.467  10.372  24.964  4.00  1.00            
ATOM   2048  CD2 TYR A 277      12.121  12.316  25.004  4.00  1.00            
ATOM   2049  CE1 TYR A 277      14.578  11.150  24.728  4.00  1.00            
ATOM   2050  CE2 TYR A 277      13.224  13.098  24.769  4.00  1.00            
ATOM   2051   CZ TYR A 277      14.459  12.515  24.630  4.00  1.00            
ATOM   2052   OH TYR A 277      15.595  13.315  24.389  4.00  1.00            
ATOM   2053    C TYR A 277       9.861   9.122  27.332  4.00  1.00            
ATOM   2054    O TYR A 277       9.900   7.897  27.223  4.00  1.00            
ATOM   2055    N THR A 278       8.809   9.761  27.875  4.00  1.00            
ATOM   2056   CA THR A 278       7.733   8.975  28.390  4.00  1.00            
ATOM   2057   CB THR A 278       7.331   9.348  29.787  4.00  1.00            
ATOM   2058  OG1 THR A 278       6.405   8.401  30.299  4.00  1.00            
ATOM   2059  CG2 THR A 278       6.702  10.752  29.767  4.00  1.00            
ATOM   2060    C THR A 278       6.542   9.152  27.524  4.00  1.00            
ATOM   2061    O THR A 278       6.197  10.260  27.115  4.00  1.00            
ATOM   2062    N LEU A 279       5.906   8.017  27.199  4.00  1.00            
ATOM   2063   CA LEU A 279       4.684   8.025  26.466  4.00  1.00            
ATOM   2064   CB LEU A 279       4.695   7.069  25.265  4.00  1.00            
ATOM   2065   CG LEU A 279       5.680   7.501  24.164  4.00  1.00            
ATOM   2066  CD1 LEU A 279       5.233   8.819  23.510  4.00  1.00            
ATOM   2067  CD2 LEU A 279       7.125   7.558  24.687  4.00  1.00            
ATOM   2068    C LEU A 279       3.673   7.570  27.464  4.00  1.00            
ATOM   2069    O LEU A 279       3.952   6.703  28.289  4.00  1.00            
ATOM   2070    N THR A 280       2.480   8.184  27.454  1.00  1.00            
ATOM   2071   CA THR A 280       1.486   7.819  28.418  1.00  1.00            
ATOM   2072   CB THR A 280       0.726   9.018  28.910  1.00  1.00            
ATOM   2073  OG1 THR A 280       1.630   9.974  29.443  1.00  1.00            
ATOM   2074  CG2 THR A 280      -0.268   8.587  30.001  1.00  1.00            
ATOM   2075    C THR A 280       0.536   6.935  27.697  1.00  1.00            
ATOM   2076    O THR A 280       0.536   6.863  26.469  1.00  1.00            
ATOM   2077    N SER A 281      -0.302   6.223  28.463  2.00  1.00            
ATOM   2078   CA SER A 281      -1.240   5.335  27.863  2.00  1.00            
ATOM   2079   CB SER A 281      -2.124   4.625  28.902  2.00  1.00            
ATOM   2080   OG SER A 281      -2.924   5.576  29.591  2.00  1.00            
ATOM   2081    C SER A 281      -2.139   6.163  26.996  2.00  1.00            
ATOM   2082    O SER A 281      -2.598   5.703  25.952  2.00  1.00            
ATOM   2083    N ALA A 282      -2.404   7.422  27.395  2.00  1.00            
ATOM   2084   CA ALA A 282      -3.258   8.247  26.590  2.00  1.00            
ATOM   2085   CB ALA A 282      -3.459   9.661  27.162  2.00  1.00            
ATOM   2086    C ALA A 282      -2.590   8.378  25.266  2.00  1.00            
ATOM   2087    O ALA A 282      -3.232   8.302  24.219  2.00  1.00            
ATOM   2088    N ASP A 283      -1.257   8.542  25.289  2.00  1.00            
ATOM   2089   CA ASP A 283      -0.532   8.792  24.084  2.00  1.00            
ATOM   2090   CB ASP A 283       0.968   9.017  24.359  2.00  1.00            
ATOM   2091   CG ASP A 283       1.635   9.582  23.113  2.00  1.00            
ATOM   2092  OD1 ASP A 283       1.009   9.537  22.021  2.00  1.00            
ATOM   2093  OD2 ASP A 283       2.790  10.068  23.240  2.00  1.00            
ATOM   2094    C ASP A 283      -0.663   7.652  23.104  2.00  1.00            
ATOM   2095    O ASP A 283      -1.077   7.881  21.970  2.00  1.00            
ATOM   2096    N TYR A 284      -0.343   6.391  23.484  2.00  1.00            
ATOM   2097   CA TYR A 284      -0.440   5.351  22.484  2.00  1.00            
ATOM   2098   CB TYR A 284       0.888   4.593  22.236  2.00  1.00            
ATOM   2099   CG TYR A 284       1.527   4.170  23.520  2.00  1.00            
ATOM   2100  CD1 TYR A 284       2.422   5.012  24.136  2.00  1.00            
ATOM   2101  CD2 TYR A 284       1.266   2.951  24.106  2.00  1.00            
ATOM   2102  CE1 TYR A 284       3.028   4.649  25.315  2.00  1.00            
ATOM   2103  CE2 TYR A 284       1.870   2.582  25.286  2.00  1.00            
ATOM   2104   CZ TYR A 284       2.756   3.436  25.894  2.00  1.00            
ATOM   2105   OH TYR A 284       3.384   3.075  27.104  2.00  1.00            
ATOM   2106    C TYR A 284      -1.553   4.383  22.817  2.00  1.00            
ATOM   2107    O TYR A 284      -1.327   3.294  23.336  2.00  1.00            
ATOM   2108    N VAL A 285      -2.813   4.763  22.508  4.00  1.00            
ATOM   2109   CA VAL A 285      -3.961   3.900  22.663  4.00  1.00            
ATOM   2110   CB VAL A 285      -4.446   3.758  24.076  4.00  1.00            
ATOM   2111  CG1 VAL A 285      -4.907   5.137  24.577  4.00  1.00            
ATOM   2112  CG2 VAL A 285      -5.556   2.693  24.098  4.00  1.00            
ATOM   2113    C VAL A 285      -5.047   4.583  21.890  4.00  1.00            
ATOM   2114    O VAL A 285      -5.121   5.810  21.869  4.00  1.00            
ATOM   2115    N PHE A 286      -5.907   3.807  21.209  1.00  1.00            
ATOM   2116   CA PHE A 286      -6.962   4.379  20.416  1.00  1.00            
ATOM   2117   CB PHE A 286      -7.695   3.283  19.617  1.00  1.00            
ATOM   2118   CG PHE A 286      -8.569   3.886  18.569  1.00  1.00            
ATOM   2119  CD1 PHE A 286      -9.821   4.366  18.879  1.00  1.00            
ATOM   2120  CD2 PHE A 286      -8.136   3.953  17.265  1.00  1.00            
ATOM   2121  CE1 PHE A 286     -10.621   4.912  17.902  1.00  1.00            
ATOM   2122  CE2 PHE A 286      -8.930   4.498  16.284  1.00  1.00            
ATOM   2123   CZ PHE A 286     -10.177   4.980  16.603  1.00  1.00            
ATOM   2124    C PHE A 286      -7.950   5.032  21.329  1.00  1.00            
ATOM   2125    O PHE A 286      -8.352   6.178  21.130  1.00  1.00            
ATOM   2126    N GLN A 287      -8.341   4.287  22.375  1.00  1.00            
ATOM   2127   CA GLN A 287      -9.235   4.699  23.416  1.00  1.00            
ATOM   2128   CB GLN A 287      -8.648   5.805  24.312  1.00  1.00            
ATOM   2129   CG GLN A 287      -9.345   5.901  25.669  1.00  1.00            
ATOM   2130   CD GLN A 287      -8.871   4.707  26.489  1.00  1.00            
ATOM   2131  OE1 GLN A 287      -7.673   4.439  26.576  1.00  1.00            
ATOM   2132  NE2 GLN A 287      -9.829   3.959  27.095  1.00  1.00            
ATOM   2133    C GLN A 287     -10.556   5.151  22.907  1.00  1.00            
ATOM   2134    O GLN A 287     -11.124   6.108  23.432  1.00  1.00            
ATOM   2135    N GLU A 288     -11.106   4.490  21.876  1.00  1.00            
ATOM   2136   CA GLU A 288     -12.381   4.980  21.465  1.00  1.00            
ATOM   2137   CB GLU A 288     -12.868   4.434  20.111  1.00  1.00            
ATOM   2138   CG GLU A 288     -14.096   5.195  19.598  1.00  1.00            
ATOM   2139   CD GLU A 288     -14.512   4.630  18.248  1.00  1.00            
ATOM   2140  OE1 GLU A 288     -14.044   3.512  17.903  1.00  1.00            
ATOM   2141  OE2 GLU A 288     -15.303   5.314  17.543  1.00  1.00            
ATOM   2142    C GLU A 288     -13.453   4.675  22.485  1.00  1.00            
ATOM   2143    O GLU A 288     -14.166   5.571  22.932  1.00  1.00            
ATOM   2144    N SER A 289     -13.566   3.392  22.890  1.00  1.00            
ATOM   2145   CA SER A 289     -14.676   2.875  23.658  1.00  1.00            
ATOM   2146   CB SER A 289     -14.790   1.348  23.536  1.00  1.00            
ATOM   2147   OG SER A 289     -15.076   0.989  22.192  1.00  1.00            
ATOM   2148    C SER A 289     -14.819   3.185  25.132  1.00  1.00            
ATOM   2149    O SER A 289     -15.721   3.929  25.512  1.00  1.00            
ATOM   2150    N TYR A 290     -13.919   2.648  25.993  1.00  1.00            
ATOM   2151   CA TYR A 290     -14.080   2.639  27.437  1.00  1.00            
ATOM   2152   CB TYR A 290     -14.644   3.945  28.028  1.00  1.00            
ATOM   2153   CG TYR A 290     -13.689   5.069  27.833  1.00  1.00            
ATOM   2154  CD1 TYR A 290     -13.586   5.690  26.609  1.00  1.00            
ATOM   2155  CD2 TYR A 290     -12.919   5.519  28.880  1.00  1.00            
ATOM   2156  CE1 TYR A 290     -12.711   6.736  26.429  1.00  1.00            
ATOM   2157  CE2 TYR A 290     -12.043   6.564  28.706  1.00  1.00            
ATOM   2158   CZ TYR A 290     -11.938   7.173  27.479  1.00  1.00            
ATOM   2159   OH TYR A 290     -11.041   8.248  27.295  1.00  1.00            
ATOM   2160    C TYR A 290     -15.100   1.577  27.807  1.00  1.00            
ATOM   2161    O TYR A 290     -15.612   1.573  28.925  1.00  1.00            
ATOM   2162    N SER A 291     -15.408   0.639  26.882  1.00  1.00            
ATOM   2163   CA SER A 291     -16.440  -0.367  27.044  1.00  1.00            
ATOM   2164   CB SER A 291     -16.895  -0.949  25.696  1.00  1.00            
ATOM   2165   OG SER A 291     -17.506   0.070  24.918  1.00  1.00            
ATOM   2166    C SER A 291     -16.142  -1.535  27.951  1.00  1.00            
ATOM   2167    O SER A 291     -17.006  -1.924  28.735  1.00  1.00            
ATOM   2168    N SER A 292     -14.929  -2.120  27.905  3.00  1.00            
ATOM   2169   CA SER A 292     -14.664  -3.340  28.640  3.00  1.00            
ATOM   2170   CB SER A 292     -15.059  -3.264  30.127  3.00  1.00            
ATOM   2171   OG SER A 292     -14.730  -4.480  30.781  3.00  1.00            
ATOM   2172    C SER A 292     -15.400  -4.473  27.989  3.00  1.00            
ATOM   2173    O SER A 292     -15.591  -5.531  28.588  3.00  1.00            
ATOM   2174    N LYS A 293     -15.814  -4.281  26.720  3.00  1.00            
ATOM   2175   CA LYS A 293     -16.461  -5.312  25.957  3.00  1.00            
ATOM   2176   CB LYS A 293     -17.937  -5.014  25.648  3.00  1.00            
ATOM   2177   CG LYS A 293     -18.859  -5.126  26.863  3.00  1.00            
ATOM   2178   CD LYS A 293     -18.779  -6.494  27.543  3.00  1.00            
ATOM   2179   CE LYS A 293     -19.968  -6.813  28.450  3.00  1.00            
ATOM   2180   NZ LYS A 293     -20.909  -7.707  27.735  3.00  1.00            
ATOM   2181    C LYS A 293     -15.751  -5.344  24.642  3.00  1.00            
ATOM   2182    O LYS A 293     -15.262  -6.383  24.202  3.00  1.00            
ATOM   2183    N LYS A 294     -15.684  -4.171  23.983  1.00  1.00            
ATOM   2184   CA LYS A 294     -15.072  -4.042  22.694  1.00  1.00            
ATOM   2185   CB LYS A 294     -15.668  -2.898  21.858  1.00  1.00            
ATOM   2186   CG LYS A 294     -15.367  -3.028  20.368  1.00  1.00            
ATOM   2187   CD LYS A 294     -16.268  -2.162  19.488  1.00  1.00            
ATOM   2188   CE LYS A 294     -15.479  -1.265  18.539  1.00  1.00            
ATOM   2189   NZ LYS A 294     -14.437  -2.064  17.857  1.00  1.00            
ATOM   2190    C LYS A 294     -13.612  -3.807  22.881  1.00  1.00            
ATOM   2191    O LYS A 294     -13.135  -3.654  24.005  1.00  1.00            
ATOM   2192    N LEU A 295     -12.856  -3.808  21.766  4.00  1.00            
ATOM   2193   CA LEU A 295     -11.438  -3.674  21.883  4.00  1.00            
ATOM   2194   CB LEU A 295     -10.644  -4.786  21.182  4.00  1.00            
ATOM   2195   CG LEU A 295     -10.879  -6.191  21.767  4.00  1.00            
ATOM   2196  CD1 LEU A 295     -12.277  -6.722  21.406  4.00  1.00            
ATOM   2197  CD2 LEU A 295      -9.742  -7.154  21.390  4.00  1.00            
ATOM   2198    C LEU A 295     -10.958  -2.366  21.317  4.00  1.00            
ATOM   2199    O LEU A 295     -11.694  -1.665  20.624  4.00  1.00            
ATOM   2200    N CYS A 296      -9.694  -1.994  21.644  4.00  1.00            
ATOM   2201   CA CYS A 296      -9.097  -0.773  21.162  4.00  1.00            
ATOM   2202   CB CYS A 296      -8.804   0.255  22.270  4.00  1.00            
ATOM   2203   SG CYS A 296     -10.299   0.843  23.117  4.00  1.00            
ATOM   2204    C CYS A 296      -7.763  -1.094  20.554  4.00  1.00            
ATOM   2205    O CYS A 296      -7.063  -1.996  21.007  4.00  1.00            
ATOM   2206    N THR A 297      -7.368  -0.338  19.506  4.00  1.00            
ATOM   2207   CA THR A 297      -6.110  -0.575  18.849  4.00  1.00            
ATOM   2208   CB THR A 297      -6.100  -0.146  17.412  4.00  1.00            
ATOM   2209  OG1 THR A 297      -6.298   1.257  17.319  4.00  1.00            
ATOM   2210  CG2 THR A 297      -7.224  -0.887  16.667  4.00  1.00            
ATOM   2211    C THR A 297      -5.062   0.208  19.540  4.00  1.00            
ATOM   2212    O THR A 297      -5.349   1.165  20.258  4.00  1.00            
ATOM   2213    N LEU A 298      -3.797  -0.203  19.354  4.00  1.00            
ATOM   2214   CA LEU A 298      -2.770   0.559  19.972  4.00  1.00            
ATOM   2215   CB LEU A 298      -1.989  -0.188  21.062  4.00  1.00            
ATOM   2216   CG LEU A 298      -2.875  -0.510  22.282  4.00  1.00            
ATOM   2217  CD1 LEU A 298      -3.998  -1.487  21.907  4.00  1.00            
ATOM   2218  CD2 LEU A 298      -2.049  -0.969  23.492  4.00  1.00            
ATOM   2219    C LEU A 298      -1.846   1.052  18.929  4.00  1.00            
ATOM   2220    O LEU A 298      -1.585   0.377  17.934  4.00  1.00            
ATOM   2221    N ALA A 299      -1.343   2.281  19.130  1.00  1.00            
ATOM   2222   CA ALA A 299      -0.488   2.811  18.126  1.00  1.00            
ATOM   2223   CB ALA A 299      -0.572   4.344  18.037  1.00  1.00            
ATOM   2224    C ALA A 299       0.932   2.470  18.492  1.00  1.00            
ATOM   2225    O ALA A 299       1.648   3.275  19.085  1.00  1.00            
ATOM   2226    N ILE A 300       1.358   1.244  18.133  4.00  1.00            
ATOM   2227   CA ILE A 300       2.696   0.724  18.263  4.00  1.00            
ATOM   2228   CB ILE A 300       3.019   0.208  19.635  4.00  1.00            
ATOM   2229  CG1 ILE A 300       3.009   1.381  20.634  4.00  1.00            
ATOM   2230  CG2 ILE A 300       4.357  -0.548  19.570  4.00  1.00            
ATOM   2231  CD1 ILE A 300       3.072   0.963  22.103  4.00  1.00            
ATOM   2232    C ILE A 300       2.661  -0.425  17.314  4.00  1.00            
ATOM   2233    O ILE A 300       1.707  -1.201  17.335  4.00  1.00            
ATOM   2234    N HIS A 301       3.661  -0.585  16.430  4.00  1.00            
ATOM   2235   CA HIS A 301       3.420  -1.657  15.516  4.00  1.00            
ATOM   2236  ND1 HIS A 301       0.388  -1.954  14.434  4.00  1.00            
ATOM   2237   CG HIS A 301       1.337  -0.956  14.438  4.00  1.00            
ATOM   2238   CB HIS A 301       2.788  -1.213  14.196  4.00  1.00            
ATOM   2239  NE2 HIS A 301      -0.667  -0.071  14.969  4.00  1.00            
ATOM   2240  CD2 HIS A 301       0.676   0.188  14.764  4.00  1.00            
ATOM   2241  CE1 HIS A 301      -0.790  -1.369  14.761  4.00  1.00            
ATOM   2242    C HIS A 301       4.615  -2.463  15.248  4.00  1.00            
ATOM   2243    O HIS A 301       5.739  -2.132  15.626  4.00  1.00            
ATOM   2244    N ALA A 302       4.347  -3.604  14.601  4.00  1.00            
ATOM   2245   CA ALA A 302       5.408  -4.480  14.284  4.00  1.00            
ATOM   2246   CB ALA A 302       5.061  -5.963  14.504  4.00  1.00            
ATOM   2247    C ALA A 302       5.707  -4.319  12.841  4.00  1.00            
ATOM   2248    O ALA A 302       4.846  -4.522  11.986  4.00  1.00            
ATOM   2249    N MET A 303       6.948  -3.904  12.536  1.00  1.00            
ATOM   2250   CA MET A 303       7.332  -3.856  11.167  1.00  1.00            
ATOM   2251   CB MET A 303       6.747  -2.658  10.386  1.00  1.00            
ATOM   2252   CG MET A 303       7.337  -1.282  10.696  1.00  1.00            
ATOM   2253   SD MET A 303       8.911  -0.931   9.859  1.00  1.00            
ATOM   2254   CE MET A 303       8.174  -0.883   8.198  1.00  1.00            
ATOM   2255    C MET A 303       8.825  -3.855  11.127  1.00  1.00            
ATOM   2256    O MET A 303       9.473  -3.013  11.746  1.00  1.00            
ATOM   2257    N ASP A 304       9.411  -4.829  10.399  1.00  1.00            
ATOM   2258   CA ASP A 304      10.841  -4.923  10.337  1.00  1.00            
ATOM   2259   CB ASP A 304      11.386  -6.346  10.528  1.00  1.00            
ATOM   2260   CG ASP A 304      11.168  -6.693  11.995  1.00  1.00            
ATOM   2261  OD1 ASP A 304      10.578  -5.843  12.714  1.00  1.00            
ATOM   2262  OD2 ASP A 304      11.591  -7.800  12.420  1.00  1.00            
ATOM   2263    C ASP A 304      11.285  -4.397   9.013  1.00  1.00            
ATOM   2264    O ASP A 304      10.864  -4.883   7.966  1.00  1.00            
ATOM   2265    N ILE A 305      12.142  -3.367   9.054  1.00  1.00            
ATOM   2266   CA ILE A 305      12.621  -2.770   7.850  1.00  1.00            
ATOM   2267   CB ILE A 305      13.164  -1.381   8.055  1.00  1.00            
ATOM   2268  CG1 ILE A 305      12.098  -0.479   8.696  1.00  1.00            
ATOM   2269  CG2 ILE A 305      13.662  -0.870   6.691  1.00  1.00            
ATOM   2270  CD1 ILE A 305      12.676   0.813   9.267  1.00  1.00            
ATOM   2271    C ILE A 305      13.773  -3.613   7.407  1.00  1.00            
ATOM   2272    O ILE A 305      14.617  -3.996   8.215  1.00  1.00            
ATOM   2273    N PRO A 306      13.821  -3.947   6.152  1.00  1.00            
ATOM   2274   CA PRO A 306      14.922  -4.741   5.669  1.00  1.00            
ATOM   2275   CD PRO A 306      12.623  -4.156   5.369  1.00  1.00            
ATOM   2276   CB PRO A 306      14.451  -5.370   4.357  1.00  1.00            
ATOM   2277   CG PRO A 306      13.150  -4.629   4.005  1.00  1.00            
ATOM   2278    C PRO A 306      16.186  -3.958   5.574  1.00  1.00            
ATOM   2279    O PRO A 306      16.125  -2.763   5.293  1.00  1.00            
ATOM   2280    N PRO A 307      17.295  -4.616   5.795  3.00  1.00            
ATOM   2281   CA PRO A 307      18.603  -4.011   5.747  3.00  1.00            
ATOM   2282   CD PRO A 307      17.349  -6.060   5.644  3.00  1.00            
ATOM   2283   CB PRO A 307      19.574  -5.162   5.973  3.00  1.00            
ATOM   2284   CG PRO A 307      18.828  -6.376   5.381  3.00  1.00            
ATOM   2285    C PRO A 307      18.761  -3.446   4.371  3.00  1.00            
ATOM   2286    O PRO A 307      18.173  -4.040   3.470  3.00  1.00            
ATOM   2287    N PRO A 308      19.477  -2.374   4.109  3.00  1.00            
ATOM   2288   CA PRO A 308      20.218  -1.561   5.044  3.00  1.00            
ATOM   2289   CD PRO A 308      19.429  -1.777   2.784  3.00  1.00            
ATOM   2290   CB PRO A 308      20.969  -0.548   4.183  3.00  1.00            
ATOM   2291   CG PRO A 308      20.066  -0.388   2.947  3.00  1.00            
ATOM   2292    C PRO A 308      19.193  -0.874   5.869  3.00  1.00            
ATOM   2293    O PRO A 308      18.009  -1.108   5.638  3.00  1.00            
ATOM   2294    N THR A 309      19.649   0.023   6.764  3.00  1.00            
ATOM   2295   CA THR A 309      18.868   0.705   7.752  3.00  1.00            
ATOM   2296   CB THR A 309      18.349   2.032   7.270  3.00  1.00            
ATOM   2297  OG1 THR A 309      17.477   1.856   6.163  3.00  1.00            
ATOM   2298  CG2 THR A 309      19.547   2.901   6.852  3.00  1.00            
ATOM   2299    C THR A 309      17.720  -0.147   8.164  3.00  1.00            
ATOM   2300    O THR A 309      16.593  -0.026   7.686  3.00  1.00            
ATOM   2301    N GLY A 310      18.040  -1.041   9.110  1.00  1.00            
ATOM   2302   CA GLY A 310      17.165  -2.009   9.681  1.00  1.00            
ATOM   2303    C GLY A 310      18.081  -2.800  10.554  1.00  1.00            
ATOM   2304    O GLY A 310      19.280  -2.531  10.479  1.00  1.00            
ATOM   2305    N PRO A 311      17.701  -3.737  11.388  1.00  1.00            
ATOM   2306   CA PRO A 311      16.345  -4.152  11.670  1.00  1.00            
ATOM   2307   CD PRO A 311      18.648  -4.819  11.614  1.00  1.00            
ATOM   2308   CB PRO A 311      16.462  -5.499  12.385  1.00  1.00            
ATOM   2309   CG PRO A 311      17.803  -6.067  11.894  1.00  1.00            
ATOM   2310    C PRO A 311      15.640  -3.126  12.504  1.00  1.00            
ATOM   2311    O PRO A 311      14.478  -3.320  12.853  1.00  1.00            
ATOM   2312    N THR A 312      16.344  -2.030  12.808  1.00  1.00            
ATOM   2313   CA THR A 312      16.005  -0.957  13.694  1.00  1.00            
ATOM   2314   CB THR A 312      16.862   0.246  13.371  1.00  1.00            
ATOM   2315  OG1 THR A 312      18.231  -0.086  13.552  1.00  1.00            
ATOM   2316  CG2 THR A 312      16.495   1.464  14.229  1.00  1.00            
ATOM   2317    C THR A 312      14.555  -0.542  13.693  1.00  1.00            
ATOM   2318    O THR A 312      13.813  -0.721  12.728  1.00  1.00            
ATOM   2319    N TRP A 313      14.171   0.025  14.865  4.00  1.00            
ATOM   2320   CA TRP A 313      12.928   0.572  15.353  4.00  1.00            
ATOM   2321   CB TRP A 313      13.072   0.840  16.861  4.00  1.00            
ATOM   2322   CG TRP A 313      11.859   1.193  17.681  4.00  1.00            
ATOM   2323  CD2 TRP A 313      11.233   0.256  18.568  4.00  1.00            
ATOM   2324  CD1 TRP A 313      11.218   2.384  17.856  4.00  1.00            
ATOM   2325  NE1 TRP A 313      10.228   2.246  18.803  4.00  1.00            
ATOM   2326  CE2 TRP A 313      10.230   0.941  19.251  4.00  1.00            
ATOM   2327  CE3 TRP A 313      11.488  -1.064  18.806  4.00  1.00            
ATOM   2328  CZ2 TRP A 313       9.462   0.311  20.189  4.00  1.00            
ATOM   2329  CZ3 TRP A 313      10.702  -1.701  19.738  4.00  1.00            
ATOM   2330  CH2 TRP A 313       9.709  -1.025  20.417  4.00  1.00            
ATOM   2331    C TRP A 313      12.701   1.881  14.693  4.00  1.00            
ATOM   2332    O TRP A 313      13.656   2.574  14.346  4.00  1.00            
ATOM   2333    N ALA A 314      11.424   2.258  14.478  4.00  1.00            
ATOM   2334   CA ALA A 314      11.287   3.519  13.828  4.00  1.00            
ATOM   2335   CB ALA A 314      11.031   3.390  12.317  4.00  1.00            
ATOM   2336    C ALA A 314      10.174   4.368  14.377  4.00  1.00            
ATOM   2337    O ALA A 314       8.998   4.100  14.154  4.00  1.00            
ATOM   2338    N LEU A 315      10.542   5.511  14.989  4.00  1.00            
ATOM   2339   CA LEU A 315       9.613   6.453  15.556  4.00  1.00            
ATOM   2340   CB LEU A 315      10.382   7.650  16.159  4.00  1.00            
ATOM   2341   CG LEU A 315       9.586   8.888  16.623  4.00  1.00            
ATOM   2342  CD1 LEU A 315      10.493   9.824  17.439  4.00  1.00            
ATOM   2343  CD2 LEU A 315       8.960   9.668  15.453  4.00  1.00            
ATOM   2344    C LEU A 315       8.759   6.925  14.431  4.00  1.00            
ATOM   2345    O LEU A 315       9.161   6.906  13.268  4.00  1.00            
ATOM   2346    N GLY A 316       7.524   7.338  14.762  1.00  1.00            
ATOM   2347   CA GLY A 316       6.616   7.811  13.766  1.00  1.00            
ATOM   2348    C GLY A 316       5.775   8.855  14.428  1.00  1.00            
ATOM   2349    O GLY A 316       6.222   9.562  15.328  1.00  1.00            
ATOM   2350    N ALA A 317       4.512   8.959  13.990  2.00  1.00            
ATOM   2351   CA ALA A 317       3.619   9.982  14.443  2.00  1.00            
ATOM   2352   CB ALA A 317       2.266   9.949  13.712  2.00  1.00            
ATOM   2353    C ALA A 317       3.343   9.906  15.891  2.00  1.00            
ATOM   2354    O ALA A 317       3.257  10.936  16.558  2.00  1.00            
ATOM   2355    N THR A 318       3.184   8.692  16.428  2.00  1.00            
ATOM   2356   CA THR A 318       2.823   8.639  17.803  2.00  1.00            
ATOM   2357   CB THR A 318       2.588   7.232  18.285  2.00  1.00            
ATOM   2358  OG1 THR A 318       2.055   7.245  19.601  2.00  1.00            
ATOM   2359  CG2 THR A 318       3.909   6.444  18.244  2.00  1.00            
ATOM   2360    C THR A 318       3.907   9.276  18.628  2.00  1.00            
ATOM   2361    O THR A 318       3.620  10.068  19.524  2.00  1.00            
ATOM   2362    N PHE A 319       5.186   8.960  18.343  2.00  1.00            
ATOM   2363   CA PHE A 319       6.267   9.519  19.108  2.00  1.00            
ATOM   2364   CB PHE A 319       7.594   8.826  18.783  2.00  1.00            
ATOM   2365   CG PHE A 319       8.448   8.930  19.994  2.00  1.00            
ATOM   2366  CD1 PHE A 319       8.321   7.976  20.978  2.00  1.00            
ATOM   2367  CD2 PHE A 319       9.345   9.956  20.167  2.00  1.00            
ATOM   2368  CE1 PHE A 319       9.084   8.031  22.118  2.00  1.00            
ATOM   2369  CE2 PHE A 319      10.113  10.016  21.306  2.00  1.00            
ATOM   2370   CZ PHE A 319       9.984   9.055  22.281  2.00  1.00            
ATOM   2371    C PHE A 319       6.334  10.973  18.788  2.00  1.00            
ATOM   2372    O PHE A 319       6.451  11.805  19.685  2.00  1.00            
ATOM   2373    N ILE A 320       6.228  11.331  17.491  2.00  1.00            
ATOM   2374   CA ILE A 320       6.275  12.731  17.195  2.00  1.00            
ATOM   2375   CB ILE A 320       6.961  13.090  15.907  2.00  1.00            
ATOM   2376  CG1 ILE A 320       8.450  12.710  15.948  2.00  1.00            
ATOM   2377  CG2 ILE A 320       6.723  14.589  15.664  2.00  1.00            
ATOM   2378  CD1 ILE A 320       9.150  12.881  14.601  2.00  1.00            
ATOM   2379    C ILE A 320       4.884  13.203  17.089  2.00  1.00            
ATOM   2380    O ILE A 320       4.254  13.206  16.033  2.00  1.00            
ATOM   2381    N ARG A 321       4.412  13.637  18.253  3.00  1.00            
ATOM   2382   CA ARG A 321       3.123  14.142  18.550  3.00  1.00            
ATOM   2383   CB ARG A 321       2.181  12.988  18.940  3.00  1.00            
ATOM   2384   CG ARG A 321       0.743  13.356  19.291  3.00  1.00            
ATOM   2385   CD ARG A 321      -0.128  12.102  19.435  3.00  1.00            
ATOM   2386   NE ARG A 321      -1.459  12.516  19.954  3.00  1.00            
ATOM   2387   CZ ARG A 321      -2.554  11.716  19.790  3.00  1.00            
ATOM   2388  NH1 ARG A 321      -2.432  10.519  19.146  3.00  1.00            
ATOM   2389  NH2 ARG A 321      -3.771  12.109  20.268  3.00  1.00            
ATOM   2390    C ARG A 321       3.488  14.908  19.783  3.00  1.00            
ATOM   2391    O ARG A 321       3.456  16.137  19.813  3.00  1.00            
ATOM   2392    N LYS A 322       3.857  14.150  20.839  3.00  1.00            
ATOM   2393   CA LYS A 322       4.368  14.679  22.074  3.00  1.00            
ATOM   2394   CB LYS A 322       4.612  13.587  23.126  3.00  1.00            
ATOM   2395   CG LYS A 322       5.355  14.110  24.355  3.00  1.00            
ATOM   2396   CD LYS A 322       5.415  13.120  25.517  3.00  1.00            
ATOM   2397   CE LYS A 322       6.416  13.524  26.600  3.00  1.00            
ATOM   2398   NZ LYS A 322       5.981  14.776  27.255  3.00  1.00            
ATOM   2399    C LYS A 322       5.683  15.317  21.838  3.00  1.00            
ATOM   2400    O LYS A 322       5.923  16.453  22.244  3.00  1.00            
ATOM   2401    N PHE A 323       6.572  14.596  21.143  4.00  1.00            
ATOM   2402   CA PHE A 323       7.882  15.128  20.986  4.00  1.00            
ATOM   2403   CB PHE A 323       8.940  14.037  20.770  4.00  1.00            
ATOM   2404   CG PHE A 323       8.814  13.154  21.966  4.00  1.00            
ATOM   2405  CD1 PHE A 323       9.438  13.472  23.148  4.00  1.00            
ATOM   2406  CD2 PHE A 323       8.035  12.020  21.915  4.00  1.00            
ATOM   2407  CE1 PHE A 323       9.302  12.657  24.247  4.00  1.00            
ATOM   2408  CE2 PHE A 323       7.898  11.201  23.010  4.00  1.00            
ATOM   2409   CZ PHE A 323       8.536  11.521  24.182  4.00  1.00            
ATOM   2410    C PHE A 323       7.854  16.046  19.808  4.00  1.00            
ATOM   2411    O PHE A 323       7.119  15.822  18.848  4.00  1.00            
ATOM   2412    N TYR A 324       8.642  17.136  19.880  4.00  1.00            
ATOM   2413   CA TYR A 324       8.728  18.063  18.791  4.00  1.00            
ATOM   2414   CB TYR A 324       8.696  19.535  19.232  4.00  1.00            
ATOM   2415   CG TYR A 324       8.780  20.387  18.012  4.00  1.00            
ATOM   2416  CD1 TYR A 324       7.636  20.767  17.347  4.00  1.00            
ATOM   2417  CD2 TYR A 324       9.999  20.804  17.531  4.00  1.00            
ATOM   2418  CE1 TYR A 324       7.707  21.554  16.221  4.00  1.00            
ATOM   2419  CE2 TYR A 324      10.077  21.592  16.406  4.00  1.00            
ATOM   2420   CZ TYR A 324       8.929  21.968  15.750  4.00  1.00            
ATOM   2421   OH TYR A 324       9.007  22.777  14.596  4.00  1.00            
ATOM   2422    C TYR A 324      10.066  17.789  18.224  4.00  1.00            
ATOM   2423    O TYR A 324      11.047  17.693  18.959  4.00  1.00            
ATOM   2424    N THR A 325      10.156  17.630  16.897  4.00  1.00            
ATOM   2425   CA THR A 325      11.447  17.226  16.460  4.00  1.00            
ATOM   2426   CB THR A 325      11.459  15.874  15.805  4.00  1.00            
ATOM   2427  OG1 THR A 325      10.946  14.897  16.699  4.00  1.00            
ATOM   2428  CG2 THR A 325      12.907  15.518  15.428  4.00  1.00            
ATOM   2429    C THR A 325      12.024  18.192  15.497  4.00  1.00            
ATOM   2430    O THR A 325      11.318  18.852  14.736  4.00  1.00            
ATOM   2431    N GLU A 326      13.365  18.303  15.548  4.00  1.00            
ATOM   2432   CA GLU A 326      14.062  19.147  14.639  4.00  1.00            
ATOM   2433   CB GLU A 326      14.716  20.376  15.298  4.00  1.00            
ATOM   2434   CG GLU A 326      15.787  20.025  16.335  4.00  1.00            
ATOM   2435   CD GLU A 326      16.361  21.325  16.883  4.00  1.00            
ATOM   2436  OE1 GLU A 326      16.590  22.259  16.071  4.00  1.00            
ATOM   2437  OE2 GLU A 326      16.587  21.395  18.121  4.00  1.00            
ATOM   2438    C GLU A 326      15.177  18.341  14.032  4.00  1.00            
ATOM   2439    O GLU A 326      15.828  17.562  14.727  4.00  1.00            
ATOM   2440    N PHE A 327      15.427  18.491  12.708  4.00  1.00            
ATOM   2441   CA PHE A 327      16.518  17.763  12.109  4.00  1.00            
ATOM   2442   CB PHE A 327      16.144  16.892  10.901  4.00  1.00            
ATOM   2443   CG PHE A 327      17.354  16.062  10.644  4.00  1.00            
ATOM   2444  CD1 PHE A 327      17.566  14.913  11.370  4.00  1.00            
ATOM   2445  CD2 PHE A 327      18.277  16.431   9.694  4.00  1.00            
ATOM   2446  CE1 PHE A 327      18.680  14.138  11.149  4.00  1.00            
ATOM   2447  CE2 PHE A 327      19.394  15.660   9.469  4.00  1.00            
ATOM   2448   CZ PHE A 327      19.597  14.511  10.197  4.00  1.00            
ATOM   2449    C PHE A 327      17.530  18.758  11.652  4.00  1.00            
ATOM   2450    O PHE A 327      17.195  19.739  10.990  4.00  1.00            
ATOM   2451    N ASP A 328      18.808  18.527  12.009  4.00  1.00            
ATOM   2452   CA ASP A 328      19.828  19.461  11.635  4.00  1.00            
ATOM   2453   CB ASP A 328      20.716  19.924  12.807  4.00  1.00            
ATOM   2454   CG ASP A 328      19.921  20.820  13.742  4.00  1.00            
ATOM   2455  OD1 ASP A 328      18.723  21.076  13.450  4.00  1.00            
ATOM   2456  OD2 ASP A 328      20.516  21.273  14.758  4.00  1.00            
ATOM   2457    C ASP A 328      20.768  18.809  10.681  4.00  1.00            
ATOM   2458    O ASP A 328      21.590  17.986  11.079  4.00  1.00            
ATOM   2459    N ARG A 329      20.660  19.138   9.381  3.00  1.00            
ATOM   2460   CA ARG A 329      21.624  18.607   8.465  3.00  1.00            
ATOM   2461   CB ARG A 329      21.286  18.893   6.990  3.00  1.00            
ATOM   2462   CG ARG A 329      22.272  18.249   6.011  3.00  1.00            
ATOM   2463   CD ARG A 329      21.919  18.438   4.531  3.00  1.00            
ATOM   2464   NE ARG A 329      20.670  17.671   4.259  3.00  1.00            
ATOM   2465   CZ ARG A 329      20.360  17.287   2.986  3.00  1.00            
ATOM   2466  NH1 ARG A 329      21.212  17.567   1.957  3.00  1.00            
ATOM   2467  NH2 ARG A 329      19.194  16.621   2.740  3.00  1.00            
ATOM   2468    C ARG A 329      22.930  19.250   8.785  3.00  1.00            
ATOM   2469    O ARG A 329      23.961  18.580   8.840  3.00  1.00            
ATOM   2470    N ARG A 330      22.910  20.581   9.010  3.00  1.00            
ATOM   2471   CA ARG A 330      24.098  21.243   9.463  3.00  1.00            
ATOM   2472   CB ARG A 330      23.832  22.709   9.815  3.00  1.00            
ATOM   2473   CG ARG A 330      24.952  23.470  10.512  3.00  1.00            
ATOM   2474   CD ARG A 330      24.425  24.781  11.095  3.00  1.00            
ATOM   2475   NE ARG A 330      23.213  24.419  11.886  3.00  1.00            
ATOM   2476   CZ ARG A 330      23.344  24.045  13.191  3.00  1.00            
ATOM   2477  NH1 ARG A 330      24.554  24.156  13.810  3.00  1.00            
ATOM   2478  NH2 ARG A 330      22.269  23.550  13.873  3.00  1.00            
ATOM   2479    C ARG A 330      24.300  20.524  10.743  3.00  1.00            
ATOM   2480    O ARG A 330      23.392  20.496  11.572  3.00  1.00            
ATOM   2481    N ASN A 331      25.493  19.943  10.951  3.00  1.00            
ATOM   2482   CA ASN A 331      25.654  19.109  12.100  3.00  1.00            
ATOM   2483   CB ASN A 331      25.693  19.874  13.435  3.00  1.00            
ATOM   2484   CG ASN A 331      27.066  20.524  13.553  3.00  1.00            
ATOM   2485  OD1 ASN A 331      28.034  20.068  12.947  3.00  1.00            
ATOM   2486  ND2 ASN A 331      27.159  21.612  14.364  3.00  1.00            
ATOM   2487    C ASN A 331      24.569  18.100  12.127  3.00  1.00            
ATOM   2488    O ASN A 331      23.631  18.219  12.915  3.00  1.00            
ATOM   2489    N ASN A 332      24.680  17.107  11.217  3.00  1.00            
ATOM   2490   CA ASN A 332      23.698  16.076  11.086  3.00  1.00            
ATOM   2491   CB ASN A 332      24.135  14.902  10.194  3.00  1.00            
ATOM   2492   CG ASN A 332      24.180  15.394   8.754  3.00  1.00            
ATOM   2493  OD1 ASN A 332      25.125  16.065   8.343  3.00  1.00            
ATOM   2494  ND2 ASN A 332      23.129  15.048   7.962  3.00  1.00            
ATOM   2495    C ASN A 332      23.422  15.547  12.439  3.00  1.00            
ATOM   2496    O ASN A 332      24.219  14.817  13.026  3.00  1.00            
ATOM   2497    N ARG A 333      22.254  15.943  12.966  4.00  1.00            
ATOM   2498   CA ARG A 333      21.908  15.547  14.286  4.00  1.00            
ATOM   2499   CB ARG A 333      22.428  16.520  15.360  4.00  1.00            
ATOM   2500   CG ARG A 333      23.953  16.667  15.362  4.00  1.00            
ATOM   2501   CD ARG A 333      24.465  17.801  16.257  4.00  1.00            
ATOM   2502   NE ARG A 333      25.902  18.024  15.923  4.00  1.00            
ATOM   2503   CZ ARG A 333      26.893  17.585  16.754  4.00  1.00            
ATOM   2504  NH1 ARG A 333      26.583  16.978  17.936  4.00  1.00            
ATOM   2505  NH2 ARG A 333      28.201  17.768  16.404  4.00  1.00            
ATOM   2506    C ARG A 333      20.428  15.550  14.378  4.00  1.00            
ATOM   2507    O ARG A 333      19.729  15.984  13.463  4.00  1.00            
ATOM   2508    N ILE A 334      19.915  15.032  15.503  4.00  1.00            
ATOM   2509   CA ILE A 334      18.505  15.015  15.702  4.00  1.00            
ATOM   2510   CB ILE A 334      17.926  13.647  15.931  4.00  1.00            
ATOM   2511  CG1 ILE A 334      16.390  13.720  15.967  4.00  1.00            
ATOM   2512  CG2 ILE A 334      18.549  13.075  17.215  4.00  1.00            
ATOM   2513  CD1 ILE A 334      15.709  12.354  16.053  4.00  1.00            
ATOM   2514    C ILE A 334      18.232  15.780  16.938  4.00  1.00            
ATOM   2515    O ILE A 334      19.016  15.764  17.886  4.00  1.00            
ATOM   2516    N GLY A 335      17.101  16.497  16.948  4.00  1.00            
ATOM   2517   CA GLY A 335      16.794  17.238  18.121  4.00  1.00            
ATOM   2518    C GLY A 335      15.471  16.779  18.601  4.00  1.00            
ATOM   2519    O GLY A 335      14.633  16.326  17.822  4.00  1.00            
ATOM   2520    N PHE A 336      15.251  16.889  19.921  4.00  1.00            
ATOM   2521   CA PHE A 336      13.989  16.477  20.430  4.00  1.00            
ATOM   2522   CB PHE A 336      14.033  15.201  21.293  4.00  1.00            
ATOM   2523   CG PHE A 336      14.515  14.046  20.481  4.00  1.00            
ATOM   2524  CD1 PHE A 336      13.634  13.266  19.766  4.00  1.00            
ATOM   2525  CD2 PHE A 336      15.856  13.740  20.441  4.00  1.00            
ATOM   2526  CE1 PHE A 336      14.086  12.199  19.022  4.00  1.00            
ATOM   2527  CE2 PHE A 336      16.313  12.675  19.699  4.00  1.00            
ATOM   2528   CZ PHE A 336      15.427  11.903  18.989  4.00  1.00            
ATOM   2529    C PHE A 336      13.513  17.549  21.350  4.00  1.00            
ATOM   2530    O PHE A 336      14.297  18.365  21.834  4.00  1.00            
ATOM   2531    N ALA A 337      12.192  17.576  21.597  4.00  1.00            
ATOM   2532   CA ALA A 337      11.627  18.537  22.493  4.00  1.00            
ATOM   2533   CB ALA A 337      11.437  19.928  21.862  4.00  1.00            
ATOM   2534    C ALA A 337      10.273  18.029  22.852  4.00  1.00            
ATOM   2535    O ALA A 337       9.771  17.085  22.244  4.00  1.00            
ATOM   2536    N LEU A 338       9.662  18.630  23.887  4.00  1.00            
ATOM   2537   CA LEU A 338       8.335  18.247  24.256  4.00  1.00            
ATOM   2538   CB LEU A 338       8.071  18.339  25.771  4.00  1.00            
ATOM   2539   CG LEU A 338       9.040  17.521  26.645  4.00  1.00            
ATOM   2540  CD1 LEU A 338      10.476  18.056  26.528  4.00  1.00            
ATOM   2541  CD2 LEU A 338       8.565  17.466  28.106  4.00  1.00            
ATOM   2542    C LEU A 338       7.485  19.313  23.642  4.00  1.00            
ATOM   2543    O LEU A 338       7.577  20.479  24.025  4.00  1.00            
ATOM   2544    N ALA A 339       6.642  18.954  22.660  4.00  1.00            
ATOM   2545   CA ALA A 339       5.870  19.969  22.008  4.00  1.00            
ATOM   2546   CB ALA A 339       5.353  19.560  20.618  4.00  1.00            
ATOM   2547    C ALA A 339       4.702  20.327  22.836  4.00  1.00            
ATOM   2548    O ALA A 339       4.182  19.519  23.602  4.00  1.00            
ATOM   2549    N ARG A 340       4.267  21.588  22.691  1.00  1.00            
ATOM   2550   CA ARG A 340       3.109  21.994  23.404  1.00  1.00            
ATOM   2551   CB ARG A 340       3.220  23.342  24.128  1.00  1.00            
ATOM   2552   CG ARG A 340       3.507  24.527  23.211  1.00  1.00            
ATOM   2553   CD ARG A 340       3.444  25.858  23.956  1.00  1.00            
ATOM   2554   NE ARG A 340       4.225  25.692  25.213  1.00  1.00            
ATOM   2555   CZ ARG A 340       4.310  26.722  26.105  1.00  1.00            
ATOM   2556  NH1 ARG A 340       3.671  27.899  25.846  1.00  1.00            
ATOM   2557  NH2 ARG A 340       5.034  26.573  27.253  1.00  1.00            
ATOM   2558    C ARG A 340       2.017  22.107  22.400  1.00  1.00            
ATOM   2559    O ARG A 340       2.258  22.168  21.195  1.00  1.00            
ATOM   2560    N HIS A 341       0.769  22.090  22.892  1.00  1.00            
ATOM   2561   CA HIS A 341      -0.378  22.180  22.049  1.00  1.00            
ATOM   2562  ND1 HIS A 341      -3.423  20.815  21.324  1.00  1.00            
ATOM   2563   CG HIS A 341      -2.916  21.905  21.997  1.00  1.00            
ATOM   2564   CB HIS A 341      -1.669  21.874  22.827  1.00  1.00            
ATOM   2565  NE2 HIS A 341      -4.815  22.506  20.939  1.00  1.00            
ATOM   2566  CD2 HIS A 341      -3.778  22.929  21.750  1.00  1.00            
ATOM   2567  CE1 HIS A 341      -4.558  21.230  20.708  1.00  1.00            
ATOM   2568    C HIS A 341      -0.464  23.607  21.528  1.00  1.00            
ATOM   2569    O HIS A 341      -0.452  24.545  22.369  1.00  1.00            
ATOM   2570  OXT HIS A 341      -0.551  23.780  20.283  1.00  1.00            
ATOM   2571    N PRO C   1      -2.468   4.001   7.007  4.00  0.00            
ATOM   2572   CA PRO C   1      -1.223   3.365   6.497  4.00  0.00            
ATOM   2573   CD PRO C   1      -3.661   3.365   6.354  4.00  0.00            
ATOM   2574   CB PRO C   1      -1.668   2.285   5.512  4.00  0.00            
ATOM   2575   CG PRO C   1      -3.097   2.669   5.110  4.00  0.00            
ATOM   2576    C PRO C   1      -0.456   4.463   5.872  4.00  0.00            
ATOM   2577    O PRO C   1      -1.012   5.538   5.655  4.00  0.00            
ATOM   2578    N TYR C   2       0.824   4.214   5.569  4.00  0.00            
ATOM   2579   CA TYR C   2       1.622   5.278   5.066  4.00  0.00            
ATOM   2580   CB TYR C   2       2.505   5.861   6.195  4.00  0.00            
ATOM   2581   CG TYR C   2       3.253   7.066   5.739  4.00  0.00            
ATOM   2582  CD1 TYR C   2       2.613   8.277   5.615  4.00  0.00            
ATOM   2583  CD2 TYR C   2       4.594   6.982   5.447  4.00  0.00            
ATOM   2584  CE1 TYR C   2       3.300   9.389   5.197  4.00  0.00            
ATOM   2585  CE2 TYR C   2       5.286   8.093   5.029  4.00  0.00            
ATOM   2586   CZ TYR C   2       4.638   9.296   4.901  4.00  0.00            
ATOM   2587   OH TYR C   2       5.350  10.435   4.475  4.00  0.00            
ATOM   2588    C TYR C   2       2.482   4.718   4.012  4.00  0.00            
ATOM   2589    O TYR C   2       2.470   3.516   3.751  4.00  0.00            
ATOM   2590    N ILE C   3       3.244   5.595   3.350  4.00  0.00            
ATOM   2591   CA ILE C   3       3.989   5.053   2.285  4.00  0.00            
ATOM   2592   CB ILE C   3       3.423   5.429   0.946  4.00  0.00            
ATOM   2593  CG1 ILE C   3       3.507   6.955   0.756  4.00  0.00            
ATOM   2594  CG2 ILE C   3       1.991   4.877   0.850  4.00  0.00            
ATOM   2595  CD1 ILE C   3       3.227   7.416  -0.674  4.00  0.00            
ATOM   2596    C ILE C   3       5.378   5.521   2.281  4.00  0.00            
ATOM   2597    O ILE C   3       5.736   6.584   2.785  4.00  0.00            
ATOM   2598    N LEU C   4       6.191   4.657   1.678  4.00  0.00            
ATOM   2599   CA LEU C   4       7.545   4.924   1.393  4.00  0.00            
ATOM   2600   CB LEU C   4       7.740   6.123   0.454  4.00  0.00            
ATOM   2601   CG LEU C   4       7.196   5.840  -0.958  4.00  0.00            
ATOM   2602  CD1 LEU C   4       5.682   5.590  -0.944  4.00  0.00            
ATOM   2603  CD2 LEU C   4       7.608   6.934  -1.946  4.00  0.00            
ATOM   2604    C LEU C   4       8.395   5.085   2.602  4.00  0.00            
ATOM   2605    O LEU C   4       8.179   5.925   3.474  4.00  0.00            
ATOM   2606    N LYS C   5       9.404   4.201   2.626  4.00  0.00            
ATOM   2607   CA LYS C   5      10.512   4.121   3.518  4.00  0.00            
ATOM   2608   CB LYS C   5      10.359   3.072   4.638  4.00  0.00            
ATOM   2609   CG LYS C   5       9.925   1.674   4.200  4.00  0.00            
ATOM   2610   CD LYS C   5       9.994   0.659   5.346  4.00  0.00            
ATOM   2611   CE LYS C   5       9.474  -0.734   4.986  4.00  0.00            
ATOM   2612   NZ LYS C   5       8.000  -0.706   4.846  4.00  0.00            
ATOM   2613    C LYS C   5      11.581   3.758   2.566  4.00  0.00            
ATOM   2614    O LYS C   5      11.501   4.133   1.397  4.00  0.00            
ATOM   2615    N ARG C   6      12.612   3.022   2.977  4.00  0.00            
ATOM   2616   CA ARG C   6      13.586   2.911   1.948  4.00  0.00            
ATOM   2617   CB ARG C   6      14.618   4.047   2.042  4.00  0.00            
ATOM   2618   CG ARG C   6      14.002   5.448   2.018  4.00  0.00            
ATOM   2619   CD ARG C   6      14.887   6.508   2.681  4.00  0.00            
ATOM   2620   NE ARG C   6      14.955   6.167   4.133  4.00  0.00            
ATOM   2621   CZ ARG C   6      15.508   7.034   5.032  4.00  0.00            
ATOM   2622  NH1 ARG C   6      16.006   8.235   4.612  4.00  0.00            
ATOM   2623  NH2 ARG C   6      15.561   6.700   6.355  4.00  0.00            
ATOM   2624    C ARG C   6      14.366   1.669   2.154  4.00  0.00            
ATOM   2625    O ARG C   6      13.844   0.608   2.492  4.00  0.00            
ATOM   2626    N GLY C   7      15.680   1.820   1.921  4.00  0.00            
ATOM   2627   CA GLY C   7      16.623   0.757   1.989  4.00  0.00            
ATOM   2628    C GLY C   7      16.954   0.487   0.568  4.00  0.00            
ATOM   2629    O GLY C   7      16.075   0.459  -0.291  4.00  0.00            
ATOM   2630    N SER C   8      18.246   0.295   0.276  4.00  0.00            
ATOM   2631   CA SER C   8      18.606   0.048  -1.082  4.00  0.00            
ATOM   2632   CB SER C   8      20.016   0.554  -1.429  4.00  0.00            
ATOM   2633   OG SER C   8      20.073   1.967  -1.300  4.00  0.00            
ATOM   2634    C SER C   8      18.606  -1.463  -1.247  4.00  0.00            
ATOM   2635    O SER C   8      19.191  -2.150  -0.367  4.00  0.00            
ATOM   2636  OXT SER C   8      18.024  -1.949  -2.253  4.00  0.00            
END
