# Supplementary material for: Integrative modeling of diverse protein-peptide systems using CABS-dock
Source: PLoS Comput Biol. 2023 Jul 5;19(7):e1011275. doi: 10.1371/journal.pcbi.1011275 (PMC10351741; doi:10.1371/journal.pcbi.1011275)
Supplement: S1 File — Files in pdb format containing atomic coordinates of the structures obtained in this study: the highest-scored amyloid models and 10 examples of the docked peptide for each enzyme-substrate complex. (ZIP) [file pcbi.1011275.s006.zip › 7_renin_PYILKRGS/918.pdb]

CRYST1    0.000    0.000    0.000   0.00   0.00   0.00 P 1           1
ATOM      1    N GLY A   4      20.699  34.059   4.664  1.00  1.00            
ATOM      2   CA GLY A   4      19.305  34.376   4.277  1.00  1.00            
ATOM      3    C GLY A   4      18.376  34.007   5.382  1.00  1.00            
ATOM      4    O GLY A   4      18.338  32.861   5.826  1.00  1.00            
ATOM      5    N ASN A   5      17.590  34.986   5.868  1.00  1.00            
ATOM      6   CA ASN A   5      16.702  34.641   6.930  1.00  1.00            
ATOM      7   CB ASN A   5      16.685  35.662   8.090  1.00  1.00            
ATOM      8   CG ASN A   5      16.280  37.039   7.584  1.00  1.00            
ATOM      9  OD1 ASN A   5      16.702  37.467   6.511  1.00  1.00            
ATOM     10  ND2 ASN A   5      15.447  37.755   8.386  1.00  1.00            
ATOM     11    C ASN A   5      15.330  34.457   6.377  1.00  1.00            
ATOM     12    O ASN A   5      14.561  35.402   6.214  1.00  1.00            
ATOM     13    N THR A   6      14.999  33.197   6.044  4.00  1.00            
ATOM     14   CA THR A   6      13.686  32.901   5.566  4.00  1.00            
ATOM     15   CB THR A   6      13.592  32.865   4.069  4.00  1.00            
ATOM     16  OG1 THR A   6      14.412  31.829   3.548  4.00  1.00            
ATOM     17  CG2 THR A   6      14.047  34.224   3.512  4.00  1.00            
ATOM     18    C THR A   6      13.339  31.543   6.070  4.00  1.00            
ATOM     19    O THR A   6      14.181  30.649   6.114  4.00  1.00            
ATOM     20    N THR A   7      12.074  31.368   6.485  1.00  1.00            
ATOM     21   CA THR A   7      11.628  30.089   6.938  1.00  1.00            
ATOM     22   CB THR A   7      11.416  30.038   8.422  1.00  1.00            
ATOM     23  OG1 THR A   7      10.387  30.941   8.801  1.00  1.00            
ATOM     24  CG2 THR A   7      12.735  30.417   9.121  1.00  1.00            
ATOM     25    C THR A   7      10.299  29.906   6.301  1.00  1.00            
ATOM     26    O THR A   7       9.596  30.878   6.031  1.00  1.00            
ATOM     27    N SER A   8       9.919  28.652   6.018  4.00  1.00            
ATOM     28   CA SER A   8       8.643  28.479   5.407  4.00  1.00            
ATOM     29   CB SER A   8       8.712  27.743   4.060  4.00  1.00            
ATOM     30   OG SER A   8       9.460  28.505   3.124  4.00  1.00            
ATOM     31    C SER A   8       7.829  27.642   6.341  4.00  1.00            
ATOM     32    O SER A   8       8.341  26.699   6.942  4.00  1.00            
ATOM     33    N SER A   9       6.535  27.979   6.521  4.00  1.00            
ATOM     34   CA SER A   9       5.745  27.168   7.401  4.00  1.00            
ATOM     35   CB SER A   9       5.013  27.954   8.501  4.00  1.00            
ATOM     36   OG SER A   9       4.344  27.049   9.365  4.00  1.00            
ATOM     37    C SER A   9       4.715  26.482   6.565  4.00  1.00            
ATOM     38    O SER A   9       3.971  27.121   5.824  4.00  1.00            
ATOM     39    N VAL A  10       4.677  25.137   6.638  4.00  1.00            
ATOM     40   CA VAL A  10       3.657  24.423   5.934  4.00  1.00            
ATOM     41   CB VAL A  10       4.157  23.270   5.117  4.00  1.00            
ATOM     42  CG1 VAL A  10       2.940  22.528   4.535  4.00  1.00            
ATOM     43  CG2 VAL A  10       5.122  23.810   4.047  4.00  1.00            
ATOM     44    C VAL A  10       2.777  23.868   7.013  4.00  1.00            
ATOM     45    O VAL A  10       3.247  23.187   7.924  4.00  1.00            
ATOM     46    N ILE A  11       1.466  24.167   6.946  4.00  1.00            
ATOM     47   CA ILE A  11       0.544  23.699   7.941  4.00  1.00            
ATOM     48   CB ILE A  11      -0.624  24.615   8.166  4.00  1.00            
ATOM     49  CG1 ILE A  11      -1.488  24.732   6.896  4.00  1.00            
ATOM     50  CG2 ILE A  11      -0.080  25.959   8.676  4.00  1.00            
ATOM     51  CD1 ILE A  11      -0.773  25.340   5.690  4.00  1.00            
ATOM     52    C ILE A  11      -0.003  22.412   7.426  4.00  1.00            
ATOM     53    O ILE A  11      -0.384  22.305   6.260  4.00  1.00            
ATOM     54    N LEU A  12      -0.031  21.383   8.289  4.00  1.00            
ATOM     55   CA LEU A  12      -0.486  20.112   7.827  4.00  1.00            
ATOM     56   CB LEU A  12       0.535  18.964   8.010  4.00  1.00            
ATOM     57   CG LEU A  12       0.780  18.460   9.451  4.00  1.00            
ATOM     58  CD1 LEU A  12      -0.386  17.610   9.986  4.00  1.00            
ATOM     59  CD2 LEU A  12       2.127  17.728   9.554  4.00  1.00            
ATOM     60    C LEU A  12      -1.753  19.742   8.495  4.00  1.00            
ATOM     61    O LEU A  12      -2.074  20.223   9.580  4.00  1.00            
ATOM     62    N THR A  13      -2.524  18.874   7.817  4.00  1.00            
ATOM     63   CA THR A  13      -3.729  18.419   8.415  4.00  1.00            
ATOM     64   CB THR A  13      -4.940  18.524   7.544  4.00  1.00            
ATOM     65  OG1 THR A  13      -6.116  18.307   8.311  4.00  1.00            
ATOM     66  CG2 THR A  13      -4.821  17.464   6.446  4.00  1.00            
ATOM     67    C THR A  13      -3.528  16.982   8.739  4.00  1.00            
ATOM     68    O THR A  13      -2.891  16.248   7.984  4.00  1.00            
ATOM     69    N ASN A  14      -4.039  16.553   9.904  4.00  1.00            
ATOM     70   CA ASN A  14      -3.884  15.183  10.262  4.00  1.00            
ATOM     71   CB ASN A  14      -3.481  14.972  11.732  4.00  1.00            
ATOM     72   CG ASN A  14      -4.577  15.522  12.636  4.00  1.00            
ATOM     73  OD1 ASN A  14      -5.443  14.785  13.103  4.00  1.00            
ATOM     74  ND2 ASN A  14      -4.532  16.856  12.902  4.00  1.00            
ATOM     75    C ASN A  14      -5.227  14.562  10.071  4.00  1.00            
ATOM     76    O ASN A  14      -6.238  15.120  10.491  4.00  1.00            
ATOM     77    N TYR A  15      -5.285  13.400   9.396  4.00  1.00            
ATOM     78   CA TYR A  15      -6.585  12.860   9.143  4.00  1.00            
ATOM     79   CB TYR A  15      -6.570  11.659   8.180  4.00  1.00            
ATOM     80   CG TYR A  15      -7.998  11.288   7.959  4.00  1.00            
ATOM     81  CD1 TYR A  15      -8.773  11.998   7.069  4.00  1.00            
ATOM     82  CD2 TYR A  15      -8.561  10.235   8.640  4.00  1.00            
ATOM     83  CE1 TYR A  15     -10.091  11.665   6.862  4.00  1.00            
ATOM     84  CE2 TYR A  15      -9.879   9.900   8.435  4.00  1.00            
ATOM     85   CZ TYR A  15     -10.647  10.611   7.548  4.00  1.00            
ATOM     86   OH TYR A  15     -11.999  10.263   7.341  4.00  1.00            
ATOM     87    C TYR A  15      -7.246  12.404  10.409  4.00  1.00            
ATOM     88    O TYR A  15      -8.364  12.796  10.741  4.00  1.00            
ATOM     89    N MET A  16      -6.521  11.554  11.146  3.00  1.00            
ATOM     90   CA MET A  16      -6.828  10.970  12.419  3.00  1.00            
ATOM     91   CB MET A  16      -7.219   9.487  12.319  3.00  1.00            
ATOM     92   CG MET A  16      -7.574   8.834  13.654  3.00  1.00            
ATOM     93   SD MET A  16      -8.038   7.081  13.521  3.00  1.00            
ATOM     94   CE MET A  16      -6.411   6.512  12.948  3.00  1.00            
ATOM     95    C MET A  16      -5.444  11.051  12.954  3.00  1.00            
ATOM     96    O MET A  16      -4.609  11.689  12.314  3.00  1.00            
ATOM     97    N ASP A  17      -5.122  10.485  14.119  3.00  1.00            
ATOM     98   CA ASP A  17      -3.728  10.603  14.417  3.00  1.00            
ATOM     99   CB ASP A  17      -3.382  10.307  15.888  3.00  1.00            
ATOM    100   CG ASP A  17      -4.078  11.326  16.782  3.00  1.00            
ATOM    101  OD1 ASP A  17      -4.869  12.150  16.251  3.00  1.00            
ATOM    102  OD2 ASP A  17      -3.827  11.286  18.016  3.00  1.00            
ATOM    103    C ASP A  17      -3.102   9.502  13.629  3.00  1.00            
ATOM    104    O ASP A  17      -2.911   8.389  14.116  3.00  1.00            
ATOM    105    N THR A  18      -2.792   9.807  12.363  3.00  1.00            
ATOM    106   CA THR A  18      -2.245   8.877  11.429  3.00  1.00            
ATOM    107   CB THR A  18      -3.314   8.079  10.722  3.00  1.00            
ATOM    108  OG1 THR A  18      -2.733   7.229   9.744  3.00  1.00            
ATOM    109  CG2 THR A  18      -4.388   9.009  10.122  3.00  1.00            
ATOM    110    C THR A  18      -1.451   9.690  10.467  3.00  1.00            
ATOM    111    O THR A  18      -0.477  10.338  10.851  3.00  1.00            
ATOM    112    N GLN A  19      -1.832   9.679   9.182  4.00  1.00            
ATOM    113   CA GLN A  19      -1.053  10.410   8.245  4.00  1.00            
ATOM    114   CB GLN A  19      -1.395  10.146   6.771  4.00  1.00            
ATOM    115   CG GLN A  19      -2.777  10.626   6.337  4.00  1.00            
ATOM    116   CD GLN A  19      -2.851  10.371   4.843  4.00  1.00            
ATOM    117  OE1 GLN A  19      -3.181  11.263   4.062  4.00  1.00            
ATOM    118  NE2 GLN A  19      -2.521   9.121   4.425  4.00  1.00            
ATOM    119    C GLN A  19      -1.180  11.871   8.488  4.00  1.00            
ATOM    120    O GLN A  19      -2.190  12.373   8.980  4.00  1.00            
ATOM    121    N TYR A  20      -0.088  12.582   8.166  4.00  1.00            
ATOM    122   CA TYR A  20      -0.020  14.005   8.244  4.00  1.00            
ATOM    123   CB TYR A  20       1.176  14.480   9.095  4.00  1.00            
ATOM    124   CG TYR A  20       2.391  13.869   8.487  4.00  1.00            
ATOM    125  CD1 TYR A  20       2.713  12.564   8.774  4.00  1.00            
ATOM    126  CD2 TYR A  20       3.186  14.574   7.611  4.00  1.00            
ATOM    127  CE1 TYR A  20       3.818  11.973   8.211  4.00  1.00            
ATOM    128  CE2 TYR A  20       4.293  13.991   7.043  4.00  1.00            
ATOM    129   CZ TYR A  20       4.605  12.686   7.342  4.00  1.00            
ATOM    130   OH TYR A  20       5.734  12.076   6.762  4.00  1.00            
ATOM    131    C TYR A  20       0.197  14.430   6.834  4.00  1.00            
ATOM    132    O TYR A  20       1.015  13.853   6.119  4.00  1.00            
ATOM    133    N TYR A  21      -0.592  15.394   6.339  4.00  1.00            
ATOM    134   CA TYR A  21      -0.249  15.797   5.014  4.00  1.00            
ATOM    135   CB TYR A  21      -1.026  15.107   3.868  4.00  1.00            
ATOM    136   CG TYR A  21      -2.491  15.351   3.946  4.00  1.00            
ATOM    137  CD1 TYR A  21      -3.032  16.499   3.417  4.00  1.00            
ATOM    138  CD2 TYR A  21      -3.323  14.421   4.527  4.00  1.00            
ATOM    139  CE1 TYR A  21      -4.386  16.723   3.474  4.00  1.00            
ATOM    140  CE2 TYR A  21      -4.679  14.641   4.588  4.00  1.00            
ATOM    141   CZ TYR A  21      -5.212  15.794   4.059  4.00  1.00            
ATOM    142   OH TYR A  21      -6.601  16.029   4.117  4.00  1.00            
ATOM    143    C TYR A  21      -0.327  17.281   4.913  4.00  1.00            
ATOM    144    O TYR A  21      -1.053  17.930   5.665  4.00  1.00            
ATOM    145    N GLY A  22       0.459  17.851   3.981  4.00  1.00            
ATOM    146   CA GLY A  22       0.521  19.274   3.819  4.00  1.00            
ATOM    147    C GLY A  22       0.378  19.560   2.366  4.00  1.00            
ATOM    148    O GLY A  22      -0.037  18.702   1.588  4.00  1.00            
ATOM    149    N GLU A  23       0.725  20.795   1.960  4.00  1.00            
ATOM    150   CA GLU A  23       0.514  21.137   0.590  4.00  1.00            
ATOM    151   CB GLU A  23      -0.239  22.466   0.407  4.00  1.00            
ATOM    152   CG GLU A  23      -1.679  22.434   0.924  4.00  1.00            
ATOM    153   CD GLU A  23      -2.265  23.834   0.795  4.00  1.00            
ATOM    154  OE1 GLU A  23      -2.081  24.462  -0.284  4.00  1.00            
ATOM    155  OE2 GLU A  23      -2.916  24.288   1.772  4.00  1.00            
ATOM    156    C GLU A  23       1.811  21.273  -0.125  4.00  1.00            
ATOM    157    O GLU A  23       2.788  21.802   0.403  4.00  1.00            
ATOM    158    N ILE A  24       1.835  20.744  -1.362  4.00  1.00            
ATOM    159   CA ILE A  24       2.951  20.887  -2.241  4.00  1.00            
ATOM    160   CB ILE A  24       3.705  19.614  -2.515  4.00  1.00            
ATOM    161  CG1 ILE A  24       4.959  19.902  -3.362  4.00  1.00            
ATOM    162  CG2 ILE A  24       2.732  18.604  -3.148  4.00  1.00            
ATOM    163  CD1 ILE A  24       5.916  18.715  -3.474  4.00  1.00            
ATOM    164    C ILE A  24       2.381  21.340  -3.538  4.00  1.00            
ATOM    165    O ILE A  24       1.294  20.917  -3.931  4.00  1.00            
ATOM    166    N GLY A  25       3.097  22.233  -4.242  4.00  1.00            
ATOM    167   CA GLY A  25       2.577  22.681  -5.497  4.00  1.00            
ATOM    168    C GLY A  25       3.627  22.431  -6.527  4.00  1.00            
ATOM    169    O GLY A  25       4.818  22.601  -6.268  4.00  1.00            
ATOM    170    N ILE A  26       3.210  22.011  -7.737  4.00  1.00            
ATOM    171   CA ILE A  26       4.185  21.728  -8.745  4.00  1.00            
ATOM    172   CB ILE A  26       4.451  20.263  -8.911  4.00  1.00            
ATOM    173  CG1 ILE A  26       3.178  19.561  -9.407  4.00  1.00            
ATOM    174  CG2 ILE A  26       4.984  19.715  -7.575  4.00  1.00            
ATOM    175  CD1 ILE A  26       3.408  18.120  -9.858  4.00  1.00            
ATOM    176    C ILE A  26       3.685  22.210 -10.050  4.00  1.00            
ATOM    177    O ILE A  26       2.483  22.288 -10.296  4.00  1.00            
ATOM    178    N GLY A  27       4.636  22.558 -10.926  3.00  1.00            
ATOM    179   CA GLY A  27       4.269  22.922 -12.246  3.00  1.00            
ATOM    180    C GLY A  27       3.796  24.338 -12.263  3.00  1.00            
ATOM    181    O GLY A  27       3.909  25.070 -11.283  3.00  1.00            
ATOM    182    N THR A  28       3.251  24.738 -13.426  3.00  1.00            
ATOM    183   CA THR A  28       2.845  26.082 -13.709  3.00  1.00            
ATOM    184   CB THR A  28       2.475  26.276 -15.151  3.00  1.00            
ATOM    185  OG1 THR A  28       3.554  25.901 -15.993  3.00  1.00            
ATOM    186  CG2 THR A  28       2.164  27.766 -15.361  3.00  1.00            
ATOM    187    C THR A  28       1.680  26.599 -12.908  3.00  1.00            
ATOM    188    O THR A  28       1.797  27.678 -12.330  3.00  1.00            
ATOM    189    N PRO A  29       0.572  25.910 -12.800  3.00  1.00            
ATOM    190   CA PRO A  29      -0.643  26.498 -12.291  3.00  1.00            
ATOM    191   CD PRO A  29       0.354  24.614 -13.420  3.00  1.00            
ATOM    192   CB PRO A  29      -1.679  25.371 -12.310  3.00  1.00            
ATOM    193   CG PRO A  29      -1.173  24.423 -13.416  3.00  1.00            
ATOM    194    C PRO A  29      -0.530  27.186 -10.962  3.00  1.00            
ATOM    195    O PRO A  29      -1.003  28.320 -10.905  3.00  1.00            
ATOM    196    N PRO A  30       0.024  26.654  -9.903  3.00  1.00            
ATOM    197   CA PRO A  30       0.518  25.305  -9.840  3.00  1.00            
ATOM    198   CD PRO A  30       0.720  27.524  -8.970  3.00  1.00            
ATOM    199   CB PRO A  30       1.638  25.307  -8.800  3.00  1.00            
ATOM    200   CG PRO A  30       1.389  26.575  -7.971  3.00  1.00            
ATOM    201    C PRO A  30      -0.571  24.319  -9.525  3.00  1.00            
ATOM    202    O PRO A  30      -1.640  24.735  -9.082  3.00  1.00            
ATOM    203    N GLN A  31      -0.322  23.012  -9.769  4.00  1.00            
ATOM    204   CA GLN A  31      -1.240  21.965  -9.400  4.00  1.00            
ATOM    205   CB GLN A  31      -0.998  20.647 -10.156  4.00  1.00            
ATOM    206   CG GLN A  31      -1.310  20.726 -11.653  4.00  1.00            
ATOM    207   CD GLN A  31      -2.813  20.552 -11.838  4.00  1.00            
ATOM    208  OE1 GLN A  31      -3.611  21.045 -11.044  4.00  1.00            
ATOM    209  NE2 GLN A  31      -3.214  19.816 -12.910  4.00  1.00            
ATOM    210    C GLN A  31      -0.969  21.725  -7.949  4.00  1.00            
ATOM    211    O GLN A  31       0.098  22.086  -7.453  4.00  1.00            
ATOM    212    N THR A  32      -1.930  21.135  -7.210  4.00  1.00            
ATOM    213   CA THR A  32      -1.686  20.945  -5.807  4.00  1.00            
ATOM    214   CB THR A  32      -2.734  21.543  -4.920  4.00  1.00            
ATOM    215  OG1 THR A  32      -2.301  21.511  -3.567  4.00  1.00            
ATOM    216  CG2 THR A  32      -4.028  20.726  -5.081  4.00  1.00            
ATOM    217    C THR A  32      -1.645  19.498  -5.499  4.00  1.00            
ATOM    218    O THR A  32      -2.364  18.692  -6.089  4.00  1.00            
ATOM    219    N PHE A  33      -0.759  19.133  -4.561  4.00  1.00            
ATOM    220   CA PHE A  33      -0.695  17.766  -4.172  4.00  1.00            
ATOM    221   CB PHE A  33       0.549  17.037  -4.703  4.00  1.00            
ATOM    222   CG PHE A  33       0.385  17.008  -6.179  4.00  1.00            
ATOM    223  CD1 PHE A  33      -0.378  16.031  -6.774  4.00  1.00            
ATOM    224  CD2 PHE A  33       0.983  17.962  -6.969  4.00  1.00            
ATOM    225  CE1 PHE A  33      -0.536  16.000  -8.139  4.00  1.00            
ATOM    226  CE2 PHE A  33       0.829  17.935  -8.335  4.00  1.00            
ATOM    227   CZ PHE A  33       0.069  16.953  -8.923  4.00  1.00            
ATOM    228    C PHE A  33      -0.648  17.738  -2.681  4.00  1.00            
ATOM    229    O PHE A  33      -0.014  18.587  -2.054  4.00  1.00            
ATOM    230    N LYS A  34      -1.370  16.780  -2.068  4.00  1.00            
ATOM    231   CA LYS A  34      -1.276  16.624  -0.647  4.00  1.00            
ATOM    232   CB LYS A  34      -2.523  16.014   0.017  4.00  1.00            
ATOM    233   CG LYS A  34      -3.717  16.965   0.099  4.00  1.00            
ATOM    234   CD LYS A  34      -5.031  16.253   0.426  4.00  1.00            
ATOM    235   CE LYS A  34      -5.698  15.624  -0.796  4.00  1.00            
ATOM    236   NZ LYS A  34      -4.760  14.690  -1.458  4.00  1.00            
ATOM    237    C LYS A  34      -0.180  15.615  -0.485  4.00  1.00            
ATOM    238    O LYS A  34      -0.235  14.541  -1.079  4.00  1.00            
ATOM    239    N VAL A  35       0.865  15.935   0.306  4.00  1.00            
ATOM    240   CA VAL A  35       1.960  15.013   0.447  4.00  1.00            
ATOM    241   CB VAL A  35       3.197  15.427  -0.299  4.00  1.00            
ATOM    242  CG1 VAL A  35       2.864  15.519  -1.797  4.00  1.00            
ATOM    243  CG2 VAL A  35       3.727  16.734   0.320  4.00  1.00            
ATOM    244    C VAL A  35       2.338  15.005   1.891  4.00  1.00            
ATOM    245    O VAL A  35       1.878  15.834   2.673  4.00  1.00            
ATOM    246    N VAL A  36       3.177  14.030   2.285  4.00  1.00            
ATOM    247   CA VAL A  36       3.641  13.964   3.641  4.00  1.00            
ATOM    248   CB VAL A  36       3.605  12.603   4.242  4.00  1.00            
ATOM    249  CG1 VAL A  36       2.154  12.102   4.266  4.00  1.00            
ATOM    250  CG2 VAL A  36       4.586  11.738   3.435  4.00  1.00            
ATOM    251    C VAL A  36       5.103  14.259   3.549  4.00  1.00            
ATOM    252    O VAL A  36       5.705  14.068   2.494  4.00  1.00            
ATOM    253    N PHE A  37       5.719  14.756   4.636  4.00  1.00            
ATOM    254   CA PHE A  37       7.137  14.946   4.557  4.00  1.00            
ATOM    255   CB PHE A  37       7.615  16.218   5.261  4.00  1.00            
ATOM    256   CG PHE A  37       7.026  17.299   4.431  4.00  1.00            
ATOM    257  CD1 PHE A  37       5.750  17.751   4.679  4.00  1.00            
ATOM    258  CD2 PHE A  37       7.740  17.848   3.393  4.00  1.00            
ATOM    259  CE1 PHE A  37       5.196  18.744   3.906  4.00  1.00            
ATOM    260  CE2 PHE A  37       7.191  18.842   2.618  4.00  1.00            
ATOM    261   CZ PHE A  37       5.917  19.290   2.873  4.00  1.00            
ATOM    262    C PHE A  37       7.730  13.734   5.207  4.00  1.00            
ATOM    263    O PHE A  37       7.762  13.626   6.431  4.00  1.00            
ATOM    264    N ASP A  38       8.240  12.794   4.383  4.00  1.00            
ATOM    265   CA ASP A  38       8.668  11.513   4.880  4.00  1.00            
ATOM    266   CB ASP A  38       8.311  10.372   3.907  4.00  1.00            
ATOM    267   CG ASP A  38       8.395   9.024   4.618  4.00  1.00            
ATOM    268  OD1 ASP A  38       8.424   9.015   5.877  4.00  1.00            
ATOM    269  OD2 ASP A  38       8.422   7.982   3.910  4.00  1.00            
ATOM    270    C ASP A  38      10.120  11.489   5.078  4.00  1.00            
ATOM    271    O ASP A  38      10.893  11.284   4.144  4.00  1.00            
ATOM    272    N THR A  39      10.529  11.717   6.326  3.00  1.00            
ATOM    273   CA THR A  39      11.892  11.440   6.560  3.00  1.00            
ATOM    274   CB THR A  39      12.350  11.880   7.916  3.00  1.00            
ATOM    275  OG1 THR A  39      11.647  11.168   8.924  3.00  1.00            
ATOM    276  CG2 THR A  39      12.072  13.387   8.045  3.00  1.00            
ATOM    277    C THR A  39      11.837   9.955   6.551  3.00  1.00            
ATOM    278    O THR A  39      10.771   9.387   6.777  3.00  1.00            
ATOM    279    N GLY A  40      12.944   9.257   6.288  3.00  1.00            
ATOM    280   CA GLY A  40      12.746   7.844   6.217  3.00  1.00            
ATOM    281    C GLY A  40      12.797   7.483   4.777  3.00  1.00            
ATOM    282    O GLY A  40      12.937   6.312   4.426  3.00  1.00            
ATOM    283    N SER A  41      12.685   8.487   3.890  1.00  1.00            
ATOM    284   CA SER A  41      12.766   8.136   2.509  1.00  1.00            
ATOM    285   CB SER A  41      11.406   7.782   1.883  1.00  1.00            
ATOM    286   OG SER A  41      10.552   8.918   1.901  1.00  1.00            
ATOM    287    C SER A  41      13.311   9.277   1.754  1.00  1.00            
ATOM    288    O SER A  41      13.226  10.431   2.172  1.00  1.00            
ATOM    289    N SER A  42      13.923   8.955   0.610  1.00  1.00            
ATOM    290   CA SER A  42      14.385  10.019  -0.203  1.00  1.00            
ATOM    291   CB SER A  42      15.910  10.002  -0.425  1.00  1.00            
ATOM    292   OG SER A  42      16.302  11.096  -1.244  1.00  1.00            
ATOM    293    C SER A  42      13.764   9.809  -1.553  1.00  1.00            
ATOM    294    O SER A  42      14.178   8.932  -2.308  1.00  1.00            
ATOM    295    N ASN A  43      12.728  10.604  -1.881  1.00  1.00            
ATOM    296   CA ASN A  43      12.096  10.531  -3.170  1.00  1.00            
ATOM    297   CB ASN A  43      11.655   9.118  -3.588  1.00  1.00            
ATOM    298   CG ASN A  43      10.914   9.232  -4.916  1.00  1.00            
ATOM    299  OD1 ASN A  43       9.687   9.155  -4.963  1.00  1.00            
ATOM    300  ND2 ASN A  43      11.665   9.442  -6.030  1.00  1.00            
ATOM    301    C ASN A  43      10.852  11.360  -3.087  1.00  1.00            
ATOM    302    O ASN A  43      10.241  11.463  -2.023  1.00  1.00            
ATOM    303    N VAL A  44      10.451  11.992  -4.209  4.00  1.00            
ATOM    304   CA VAL A  44       9.213  12.717  -4.217  4.00  1.00            
ATOM    305   CB VAL A  44       9.325  14.150  -4.666  4.00  1.00            
ATOM    306  CG1 VAL A  44       9.771  14.211  -6.136  4.00  1.00            
ATOM    307  CG2 VAL A  44       7.971  14.829  -4.414  4.00  1.00            
ATOM    308    C VAL A  44       8.336  11.975  -5.168  4.00  1.00            
ATOM    309    O VAL A  44       8.747  11.674  -6.288  4.00  1.00            
ATOM    310    N TRP A  45       7.108  11.607  -4.751  4.00  1.00            
ATOM    311   CA TRP A  45       6.351  10.893  -5.729  4.00  1.00            
ATOM    312   CB TRP A  45       6.118   9.394  -5.438  4.00  1.00            
ATOM    313   CG TRP A  45       5.078   9.050  -4.400  4.00  1.00            
ATOM    314  CD2 TRP A  45       3.744   8.632  -4.729  4.00  1.00            
ATOM    315  CD1 TRP A  45       5.177   8.998  -3.042  4.00  1.00            
ATOM    316  NE1 TRP A  45       3.983   8.582  -2.501  4.00  1.00            
ATOM    317  CE2 TRP A  45       3.092   8.350  -3.529  4.00  1.00            
ATOM    318  CE3 TRP A  45       3.115   8.485  -5.932  4.00  1.00            
ATOM    319  CZ2 TRP A  45       1.796   7.920  -3.516  4.00  1.00            
ATOM    320  CZ3 TRP A  45       1.805   8.055  -5.911  4.00  1.00            
ATOM    321  CH2 TRP A  45       1.156   7.778  -4.727  4.00  1.00            
ATOM    322    C TRP A  45       5.034  11.545  -5.903  4.00  1.00            
ATOM    323    O TRP A  45       4.452  12.084  -4.963  4.00  1.00            
ATOM    324    N VAL A  46       4.549  11.514  -7.154  4.00  1.00            
ATOM    325   CA VAL A  46       3.288  12.084  -7.472  4.00  1.00            
ATOM    326   CB VAL A  46       3.380  13.307  -8.332  4.00  1.00            
ATOM    327  CG1 VAL A  46       4.100  14.411  -7.535  4.00  1.00            
ATOM    328  CG2 VAL A  46       4.093  12.925  -9.648  4.00  1.00            
ATOM    329    C VAL A  46       2.569  11.022  -8.274  4.00  1.00            
ATOM    330    O VAL A  46       3.179  10.064  -8.748  4.00  1.00            
ATOM    331    N PRO A  47       1.277  11.163  -8.402  4.00  1.00            
ATOM    332   CA PRO A  47       0.454  10.216  -9.132  4.00  1.00            
ATOM    333   CD PRO A  47       0.533  11.813  -7.332  4.00  1.00            
ATOM    334   CB PRO A  47      -0.982  10.523  -8.714  4.00  1.00            
ATOM    335   CG PRO A  47      -0.840  11.125  -7.306  4.00  1.00            
ATOM    336    C PRO A  47       0.557   9.984 -10.612  4.00  1.00            
ATOM    337    O PRO A  47       0.265   8.862 -11.020  4.00  1.00            
ATOM    338    N SER A  48       0.917  10.975 -11.446  4.00  1.00            
ATOM    339   CA SER A  48       0.970  10.726 -12.863  4.00  1.00            
ATOM    340   CB SER A  48       1.790   9.478 -13.236  4.00  1.00            
ATOM    341   OG SER A  48       1.789   9.297 -14.644  4.00  1.00            
ATOM    342    C SER A  48      -0.419  10.558 -13.385  4.00  1.00            
ATOM    343    O SER A  48      -1.207   9.773 -12.863  4.00  1.00            
ATOM    344    N SER A  49      -0.748  11.330 -14.437  3.00  1.00            
ATOM    345   CA SER A  49      -2.026  11.238 -15.083  3.00  1.00            
ATOM    346   CB SER A  49      -2.325  12.432 -16.003  3.00  1.00            
ATOM    347   OG SER A  49      -3.601  12.273 -16.604  3.00  1.00            
ATOM    348    C SER A  49      -2.010  10.010 -15.929  3.00  1.00            
ATOM    349    O SER A  49      -3.047   9.433 -16.253  3.00  1.00            
ATOM    350    N LYS A  50      -0.794   9.569 -16.284  3.00  1.00            
ATOM    351   CA LYS A  50      -0.596   8.429 -17.122  3.00  1.00            
ATOM    352   CB LYS A  50       0.891   8.103 -17.317  3.00  1.00            
ATOM    353   CG LYS A  50       1.133   6.886 -18.211  3.00  1.00            
ATOM    354   CD LYS A  50       2.590   6.720 -18.643  3.00  1.00            
ATOM    355   CE LYS A  50       2.838   5.441 -19.444  3.00  1.00            
ATOM    356   NZ LYS A  50       4.268   5.346 -19.808  3.00  1.00            
ATOM    357    C LYS A  50      -1.227   7.269 -16.405  3.00  1.00            
ATOM    358    O LYS A  50      -1.687   6.314 -17.030  3.00  1.00            
ATOM    359    N CYS A  51      -1.273   7.353 -15.059  1.00  1.00            
ATOM    360   CA CYS A  51      -1.760   6.296 -14.217  1.00  1.00            
ATOM    361   CB CYS A  51      -1.965   6.715 -12.748  1.00  1.00            
ATOM    362   SG CYS A  51      -2.582   5.362 -11.697  1.00  1.00            
ATOM    363    C CYS A  51      -3.050   5.773 -14.712  1.00  1.00            
ATOM    364    O CYS A  51      -3.922   6.505 -15.173  1.00  1.00            
ATOM    365    N SER A  52      -3.168   4.438 -14.630  1.00  1.00            
ATOM    366   CA SER A  52      -4.364   3.792 -15.042  1.00  1.00            
ATOM    367   CB SER A  52      -4.282   2.258 -14.976  1.00  1.00            
ATOM    368   OG SER A  52      -5.513   1.691 -15.397  1.00  1.00            
ATOM    369    C SER A  52      -5.413   4.222 -14.090  1.00  1.00            
ATOM    370    O SER A  52      -5.169   4.420 -12.899  1.00  1.00            
ATOM    371    N ARG A  53      -6.626   4.404 -14.619  3.00  1.00            
ATOM    372   CA ARG A  53      -7.720   4.771 -13.793  3.00  1.00            
ATOM    373   CB ARG A  53      -8.959   5.218 -14.591  3.00  1.00            
ATOM    374   CG ARG A  53      -8.750   6.639 -15.130  3.00  1.00            
ATOM    375   CD ARG A  53      -9.932   7.226 -15.900  3.00  1.00            
ATOM    376   NE ARG A  53      -9.875   6.713 -17.297  3.00  1.00            
ATOM    377   CZ ARG A  53     -10.534   7.387 -18.283  3.00  1.00            
ATOM    378  NH1 ARG A  53     -11.251   8.508 -17.977  3.00  1.00            
ATOM    379  NH2 ARG A  53     -10.473   6.941 -19.571  3.00  1.00            
ATOM    380    C ARG A  53      -7.996   3.597 -12.910  3.00  1.00            
ATOM    381    O ARG A  53      -8.501   3.733 -11.798  3.00  1.00            
ATOM    382    N LEU A  54      -7.633   2.399 -13.399  3.00  1.00            
ATOM    383   CA LEU A  54      -7.876   1.157 -12.726  3.00  1.00            
ATOM    384   CB LEU A  54      -7.416  -0.045 -13.570  3.00  1.00            
ATOM    385   CG LEU A  54      -7.752  -1.413 -12.950  3.00  1.00            
ATOM    386  CD1 LEU A  54      -9.271  -1.598 -12.805  3.00  1.00            
ATOM    387  CD2 LEU A  54      -7.092  -2.557 -13.736  3.00  1.00            
ATOM    388    C LEU A  54      -7.169   1.120 -11.400  3.00  1.00            
ATOM    389    O LEU A  54      -7.737   0.639 -10.420  3.00  1.00            
ATOM    390    N TYR A  55      -5.926   1.636 -11.305  1.00  1.00            
ATOM    391   CA TYR A  55      -5.229   1.525 -10.052  1.00  1.00            
ATOM    392   CB TYR A  55      -3.780   2.040 -10.112  1.00  1.00            
ATOM    393   CG TYR A  55      -3.093   1.089 -11.036  1.00  1.00            
ATOM    394  CD1 TYR A  55      -3.105   1.300 -12.396  1.00  1.00            
ATOM    395  CD2 TYR A  55      -2.455  -0.026 -10.543  1.00  1.00            
ATOM    396  CE1 TYR A  55      -2.482   0.420 -13.248  1.00  1.00            
ATOM    397  CE2 TYR A  55      -1.830  -0.910 -11.392  1.00  1.00            
ATOM    398   CZ TYR A  55      -1.842  -0.688 -12.747  1.00  1.00            
ATOM    399   OH TYR A  55      -1.206  -1.593 -13.623  1.00  1.00            
ATOM    400    C TYR A  55      -6.021   2.242  -9.000  1.00  1.00            
ATOM    401    O TYR A  55      -6.324   3.425  -9.133  1.00  1.00            
ATOM    402    N THR A  56      -6.399   1.512  -7.923  2.00  1.00            
ATOM    403   CA THR A  56      -7.150   2.097  -6.843  2.00  1.00            
ATOM    404   CB THR A  56      -7.495   1.135  -5.749  2.00  1.00            
ATOM    405  OG1 THR A  56      -8.188   0.017  -6.280  2.00  1.00            
ATOM    406  CG2 THR A  56      -8.417   1.873  -4.764  2.00  1.00            
ATOM    407    C THR A  56      -6.251   3.090  -6.265  2.00  1.00            
ATOM    408    O THR A  56      -6.664   4.191  -5.904  2.00  1.00            
ATOM    409    N ALA A  57      -4.977   2.689  -6.145  2.00  1.00            
ATOM    410   CA ALA A  57      -4.062   3.687  -5.752  2.00  1.00            
ATOM    411   CB ALA A  57      -2.605   3.201  -5.653  2.00  1.00            
ATOM    412    C ALA A  57      -4.159   4.623  -6.904  2.00  1.00            
ATOM    413    O ALA A  57      -4.160   4.212  -8.063  2.00  1.00            
ATOM    414    N CYS A  58      -4.270   5.918  -6.603  2.00  1.00            
ATOM    415   CA CYS A  58      -4.374   6.921  -7.613  2.00  1.00            
ATOM    416   CB CYS A  58      -3.330   6.767  -8.734  2.00  1.00            
ATOM    417   SG CYS A  58      -1.636   7.068  -8.146  2.00  1.00            
ATOM    418    C CYS A  58      -5.723   7.039  -8.252  2.00  1.00            
ATOM    419    O CYS A  58      -5.947   7.989  -9.000  2.00  1.00            
ATOM    420    N VAL A  59      -6.682   6.138  -7.999  2.00  1.00            
ATOM    421   CA VAL A  59      -7.936   6.459  -8.616  2.00  1.00            
ATOM    422   CB VAL A  59      -8.941   5.338  -8.570  2.00  1.00            
ATOM    423  CG1 VAL A  59      -9.294   4.988  -7.115  2.00  1.00            
ATOM    424  CG2 VAL A  59     -10.155   5.771  -9.408  2.00  1.00            
ATOM    425    C VAL A  59      -8.477   7.659  -7.903  2.00  1.00            
ATOM    426    O VAL A  59      -8.913   8.632  -8.515  2.00  1.00            
ATOM    427    N TYR A  60      -8.427   7.610  -6.560  3.00  1.00            
ATOM    428   CA TYR A  60      -8.974   8.629  -5.715  3.00  1.00            
ATOM    429   CB TYR A  60      -8.990   8.216  -4.233  3.00  1.00            
ATOM    430   CG TYR A  60      -9.821   6.983  -4.092  3.00  1.00            
ATOM    431  CD1 TYR A  60      -9.243   5.741  -4.235  3.00  1.00            
ATOM    432  CD2 TYR A  60     -11.169   7.057  -3.819  3.00  1.00            
ATOM    433  CE1 TYR A  60      -9.992   4.594  -4.108  3.00  1.00            
ATOM    434  CE2 TYR A  60     -11.922   5.912  -3.692  3.00  1.00            
ATOM    435   CZ TYR A  60     -11.335   4.677  -3.836  3.00  1.00            
ATOM    436   OH TYR A  60     -12.104   3.500  -3.706  3.00  1.00            
ATOM    437    C TYR A  60      -8.191   9.907  -5.787  3.00  1.00            
ATOM    438    O TYR A  60      -8.766  10.989  -5.895  3.00  1.00            
ATOM    439    N HIS A  61      -6.847   9.804  -5.752  1.00  1.00            
ATOM    440   CA HIS A  61      -5.960  10.927  -5.587  1.00  1.00            
ATOM    441  ND1 HIS A  61      -4.680   8.323  -3.977  1.00  1.00            
ATOM    442   CG HIS A  61      -4.425   9.676  -4.005  1.00  1.00            
ATOM    443   CB HIS A  61      -4.519  10.504  -5.252  1.00  1.00            
ATOM    444  NE2 HIS A  61      -4.143   8.910  -1.902  1.00  1.00            
ATOM    445  CD2 HIS A  61      -4.098  10.018  -2.729  1.00  1.00            
ATOM    446  CE1 HIS A  61      -4.498   7.916  -2.697  1.00  1.00            
ATOM    447    C HIS A  61      -5.893  11.793  -6.799  1.00  1.00            
ATOM    448    O HIS A  61      -6.300  11.415  -7.896  1.00  1.00            
ATOM    449    N LYS A  62      -5.387  13.025  -6.579  1.00  1.00            
ATOM    450   CA LYS A  62      -5.184  13.979  -7.624  1.00  1.00            
ATOM    451   CB LYS A  62      -4.748  15.376  -7.147  1.00  1.00            
ATOM    452   CG LYS A  62      -5.727  16.099  -6.220  1.00  1.00            
ATOM    453   CD LYS A  62      -5.752  15.535  -4.797  1.00  1.00            
ATOM    454   CE LYS A  62      -6.334  16.503  -3.763  1.00  1.00            
ATOM    455   NZ LYS A  62      -7.796  16.640  -3.954  1.00  1.00            
ATOM    456    C LYS A  62      -4.037  13.467  -8.430  1.00  1.00            
ATOM    457    O LYS A  62      -3.147  12.799  -7.906  1.00  1.00            
ATOM    458    N LEU A  63      -4.041  13.755  -9.744  1.00  1.00            
ATOM    459   CA LEU A  63      -2.970  13.310 -10.583  1.00  1.00            
ATOM    460   CB LEU A  63      -3.426  12.425 -11.758  1.00  1.00            
ATOM    461   CG LEU A  63      -4.093  11.115 -11.298  1.00  1.00            
ATOM    462  CD1 LEU A  63      -5.419  11.398 -10.574  1.00  1.00            
ATOM    463  CD2 LEU A  63      -4.245  10.116 -12.457  1.00  1.00            
ATOM    464    C LEU A  63      -2.310  14.538 -11.158  1.00  1.00            
ATOM    465    O LEU A  63      -2.790  15.654 -10.957  1.00  1.00            
ATOM    466    N PHE A  64      -1.170  14.367 -11.871  4.00  1.00            
ATOM    467   CA PHE A  64      -0.453  15.504 -12.396  4.00  1.00            
ATOM    468   CB PHE A  64       0.961  15.641 -11.805  4.00  1.00            
ATOM    469   CG PHE A  64       1.607  16.839 -12.410  4.00  1.00            
ATOM    470  CD1 PHE A  64       1.314  18.099 -11.938  4.00  1.00            
ATOM    471  CD2 PHE A  64       2.490  16.708 -13.455  4.00  1.00            
ATOM    472  CE1 PHE A  64       1.902  19.210 -12.494  4.00  1.00            
ATOM    473  CE2 PHE A  64       3.082  17.817 -14.012  4.00  1.00            
ATOM    474   CZ PHE A  64       2.793  19.069 -13.530  4.00  1.00            
ATOM    475    C PHE A  64      -0.347  15.405 -13.867  4.00  1.00            
ATOM    476    O PHE A  64      -0.211  14.325 -14.439  4.00  1.00            
ATOM    477    N ASP A  65      -0.427  16.576 -14.518  1.00  1.00            
ATOM    478   CA ASP A  65      -0.346  16.603 -15.937  1.00  1.00            
ATOM    479   CB ASP A  65      -1.550  17.283 -16.614  1.00  1.00            
ATOM    480   CG ASP A  65      -2.793  16.435 -16.418  1.00  1.00            
ATOM    481  OD1 ASP A  65      -2.647  15.263 -15.979  1.00  1.00            
ATOM    482  OD2 ASP A  65      -3.907  16.953 -16.700  1.00  1.00            
ATOM    483    C ASP A  65       0.806  17.437 -16.337  1.00  1.00            
ATOM    484    O ASP A  65       0.896  18.619 -16.011  1.00  1.00            
ATOM    485    N ALA A  66       1.746  16.806 -17.038  2.00  1.00            
ATOM    486   CA ALA A  66       2.799  17.550 -17.626  2.00  1.00            
ATOM    487   CB ALA A  66       3.836  16.658 -18.321  2.00  1.00            
ATOM    488    C ALA A  66       2.137  18.369 -18.679  2.00  1.00            
ATOM    489    O ALA A  66       2.543  19.493 -18.968  2.00  1.00            
ATOM    490    N SER A  67       1.070  17.788 -19.267  2.00  1.00            
ATOM    491   CA SER A  67       0.351  18.384 -20.352  2.00  1.00            
ATOM    492   CB SER A  67      -0.951  17.631 -20.677  2.00  1.00            
ATOM    493   OG SER A  67      -1.633  18.258 -21.753  2.00  1.00            
ATOM    494    C SER A  67      -0.001  19.784 -19.955  2.00  1.00            
ATOM    495    O SER A  67       0.297  20.735 -20.676  2.00  1.00            
ATOM    496    N ASP A  68      -0.617  19.949 -18.773  2.00  1.00            
ATOM    497   CA ASP A  68      -1.029  21.241 -18.310  2.00  1.00            
ATOM    498   CB ASP A  68      -1.878  21.163 -17.035  2.00  1.00            
ATOM    499   CG ASP A  68      -3.247  20.640 -17.448  2.00  1.00            
ATOM    500  OD1 ASP A  68      -3.628  20.855 -18.629  2.00  1.00            
ATOM    501  OD2 ASP A  68      -3.926  20.017 -16.589  2.00  1.00            
ATOM    502    C ASP A  68       0.149  22.118 -18.033  2.00  1.00            
ATOM    503    O ASP A  68       0.123  23.311 -18.334  2.00  1.00            
ATOM    504    N SER A  69       1.228  21.551 -17.468  1.00  1.00            
ATOM    505   CA SER A  69       2.322  22.372 -17.037  1.00  1.00            
ATOM    506   CB SER A  69       3.260  21.654 -16.047  1.00  1.00            
ATOM    507   OG SER A  69       4.310  22.523 -15.650  1.00  1.00            
ATOM    508    C SER A  69       3.153  22.830 -18.179  1.00  1.00            
ATOM    509    O SER A  69       3.126  22.282 -19.281  1.00  1.00            
ATOM    510    N SER A  70       3.905  23.905 -17.889  3.00  1.00            
ATOM    511   CA SER A  70       4.889  24.510 -18.728  3.00  1.00            
ATOM    512   CB SER A  70       4.514  25.924 -19.196  3.00  1.00            
ATOM    513   OG SER A  70       3.332  25.876 -19.979  3.00  1.00            
ATOM    514    C SER A  70       6.024  24.642 -17.783  3.00  1.00            
ATOM    515    O SER A  70       5.850  24.358 -16.601  3.00  1.00            
ATOM    516    N SER A  71       7.211  25.036 -18.268  3.00  1.00            
ATOM    517   CA SER A  71       8.358  25.106 -17.411  3.00  1.00            
ATOM    518   CB SER A  71       8.330  26.212 -16.328  3.00  1.00            
ATOM    519   OG SER A  71       7.414  25.912 -15.287  3.00  1.00            
ATOM    520    C SER A  71       8.514  23.761 -16.784  3.00  1.00            
ATOM    521    O SER A  71       9.003  23.619 -15.664  3.00  1.00            
ATOM    522    N TYR A  72       8.088  22.728 -17.532  1.00  1.00            
ATOM    523   CA TYR A  72       8.157  21.375 -17.081  1.00  1.00            
ATOM    524   CB TYR A  72       6.794  20.680 -17.220  1.00  1.00            
ATOM    525   CG TYR A  72       6.924  19.208 -17.037  1.00  1.00            
ATOM    526  CD1 TYR A  72       6.948  18.628 -15.788  1.00  1.00            
ATOM    527  CD2 TYR A  72       7.008  18.400 -18.145  1.00  1.00            
ATOM    528  CE1 TYR A  72       7.056  17.262 -15.654  1.00  1.00            
ATOM    529  CE2 TYR A  72       7.117  17.038 -18.017  1.00  1.00            
ATOM    530   CZ TYR A  72       7.140  16.466 -16.773  1.00  1.00            
ATOM    531   OH TYR A  72       7.249  15.064 -16.656  1.00  1.00            
ATOM    532    C TYR A  72       9.134  20.679 -17.970  1.00  1.00            
ATOM    533    O TYR A  72       8.833  20.386 -19.126  1.00  1.00            
ATOM    534    N LYS A  73      10.347  20.395 -17.458  4.00  1.00            
ATOM    535   CA LYS A  73      11.293  19.708 -18.285  4.00  1.00            
ATOM    536   CB LYS A  73      12.741  19.701 -17.764  4.00  1.00            
ATOM    537   CG LYS A  73      13.492  21.015 -17.991  4.00  1.00            
ATOM    538   CD LYS A  73      13.016  22.174 -17.119  4.00  1.00            
ATOM    539   CE LYS A  73      13.864  23.436 -17.290  4.00  1.00            
ATOM    540   NZ LYS A  73      13.407  24.481 -16.350  4.00  1.00            
ATOM    541    C LYS A  73      10.838  18.305 -18.353  4.00  1.00            
ATOM    542    O LYS A  73      10.232  17.784 -17.418  4.00  1.00            
ATOM    543    N HIS A  74      11.102  17.661 -19.497  4.00  1.00            
ATOM    544   CA HIS A  74      10.657  16.318 -19.643  4.00  1.00            
ATOM    545  ND1 HIS A  74      10.117  13.526 -21.139  4.00  1.00            
ATOM    546   CG HIS A  74       9.369  14.681 -21.087  4.00  1.00            
ATOM    547   CB HIS A  74       9.943  16.062 -20.980  4.00  1.00            
ATOM    548  NE2 HIS A  74       7.985  12.911 -21.264  4.00  1.00            
ATOM    549  CD2 HIS A  74       8.070  14.287 -21.164  4.00  1.00            
ATOM    550  CE1 HIS A  74       9.239  12.497 -21.245  4.00  1.00            
ATOM    551    C HIS A  74      11.853  15.441 -19.630  4.00  1.00            
ATOM    552    O HIS A  74      12.755  15.579 -20.455  4.00  1.00            
ATOM    553    N ASN A  75      11.893  14.529 -18.651  4.00  1.00            
ATOM    554   CA ASN A  75      12.921  13.544 -18.587  4.00  1.00            
ATOM    555   CB ASN A  75      13.844  13.690 -17.364  4.00  1.00            
ATOM    556   CG ASN A  75      14.694  14.934 -17.579  4.00  1.00            
ATOM    557  OD1 ASN A  75      15.413  15.043 -18.570  4.00  1.00            
ATOM    558  ND2 ASN A  75      14.609  15.909 -16.634  4.00  1.00            
ATOM    559    C ASN A  75      12.158  12.282 -18.445  4.00  1.00            
ATOM    560    O ASN A  75      11.038  12.286 -17.946  4.00  1.00            
ATOM    561    N GLY A  76      12.701  11.166 -18.940  4.00  1.00            
ATOM    562   CA GLY A  76      11.984   9.949 -18.737  4.00  1.00            
ATOM    563    C GLY A  76      13.029   8.930 -18.479  4.00  1.00            
ATOM    564    O GLY A  76      13.736   8.483 -19.380  4.00  1.00            
ATOM    565    N THR A  77      13.144   8.547 -17.206  4.00  1.00            
ATOM    566   CA THR A  77      14.071   7.546 -16.806  4.00  1.00            
ATOM    567   CB THR A  77      15.028   8.013 -15.752  4.00  1.00            
ATOM    568  OG1 THR A  77      14.310   8.369 -14.579  4.00  1.00            
ATOM    569  CG2 THR A  77      15.806   9.227 -16.286  4.00  1.00            
ATOM    570    C THR A  77      13.186   6.576 -16.138  4.00  1.00            
ATOM    571    O THR A  77      11.978   6.791 -16.048  4.00  1.00            
ATOM    572    N GLU A  78      13.738   5.463 -15.658  4.00  1.00            
ATOM    573   CA GLU A  78      12.797   4.600 -15.045  4.00  1.00            
ATOM    574   CB GLU A  78      12.821   3.170 -15.605  4.00  1.00            
ATOM    575   CG GLU A  78      14.175   2.487 -15.400  4.00  1.00            
ATOM    576   CD GLU A  78      14.094   1.073 -15.957  4.00  1.00            
ATOM    577  OE1 GLU A  78      13.021   0.718 -16.512  4.00  1.00            
ATOM    578  OE2 GLU A  78      15.102   0.329 -15.825  4.00  1.00            
ATOM    579    C GLU A  78      13.138   4.498 -13.601  4.00  1.00            
ATOM    580    O GLU A  78      14.307   4.460 -13.220  4.00  1.00            
ATOM    581    N LEU A  79      12.094   4.485 -12.754  4.00  1.00            
ATOM    582   CA LEU A  79      12.297   4.325 -11.351  4.00  1.00            
ATOM    583   CB LEU A  79      11.867   5.575 -10.545  4.00  1.00            
ATOM    584   CG LEU A  79      12.039   5.536  -9.005  4.00  1.00            
ATOM    585  CD1 LEU A  79      11.680   6.907  -8.407  4.00  1.00            
ATOM    586  CD2 LEU A  79      11.227   4.421  -8.321  4.00  1.00            
ATOM    587    C LEU A  79      11.423   3.159 -10.958  4.00  1.00            
ATOM    588    O LEU A  79      10.276   3.068 -11.390  4.00  1.00            
ATOM    589    N THR A  80      11.956   2.212 -10.154  4.00  1.00            
ATOM    590   CA THR A  80      11.164   1.098  -9.695  4.00  1.00            
ATOM    591   CB THR A  80      11.503  -0.195 -10.369  4.00  1.00            
ATOM    592  OG1 THR A  80      11.300  -0.081 -11.769  4.00  1.00            
ATOM    593  CG2 THR A  80      10.613  -1.306  -9.789  4.00  1.00            
ATOM    594    C THR A  80      11.469   0.923  -8.247  4.00  1.00            
ATOM    595    O THR A  80      12.603   1.111  -7.815  4.00  1.00            
ATOM    596    N LEU A  81      10.442   0.583  -7.446  4.00  1.00            
ATOM    597   CA LEU A  81      10.686   0.362  -6.053  4.00  1.00            
ATOM    598   CB LEU A  81      10.270   1.564  -5.184  4.00  1.00            
ATOM    599   CG LEU A  81      10.690   1.456  -3.708  4.00  1.00            
ATOM    600  CD1 LEU A  81       9.901   0.369  -2.968  4.00  1.00            
ATOM    601  CD2 LEU A  81      12.214   1.280  -3.587  4.00  1.00            
ATOM    602    C LEU A  81       9.875  -0.843  -5.658  4.00  1.00            
ATOM    603    O LEU A  81       8.678  -0.905  -5.937  4.00  1.00            
ATOM    604    N ARG A  82      10.508  -1.843  -5.005  4.00  1.00            
ATOM    605   CA ARG A  82       9.799  -3.022  -4.573  4.00  1.00            
ATOM    606   CB ARG A  82      10.750  -4.199  -4.296  4.00  1.00            
ATOM    607   CG ARG A  82      11.692  -4.494  -5.469  4.00  1.00            
ATOM    608   CD ARG A  82      12.731  -5.583  -5.187  4.00  1.00            
ATOM    609   NE ARG A  82      13.639  -5.645  -6.368  4.00  1.00            
ATOM    610   CZ ARG A  82      14.744  -6.446  -6.345  4.00  1.00            
ATOM    611  NH1 ARG A  82      14.996  -7.222  -5.250  4.00  1.00            
ATOM    612  NH2 ARG A  82      15.596  -6.470  -7.412  4.00  1.00            
ATOM    613    C ARG A  82       9.202  -2.617  -3.260  4.00  1.00            
ATOM    614    O ARG A  82       9.944  -2.296  -2.335  4.00  1.00            
ATOM    615    N TYR A  83       7.856  -2.603  -3.106  4.00  1.00            
ATOM    616   CA TYR A  83       7.498  -2.004  -1.853  4.00  1.00            
ATOM    617   CB TYR A  83       6.838  -0.626  -2.036  4.00  1.00            
ATOM    618   CG TYR A  83       6.898   0.038  -0.710  4.00  1.00            
ATOM    619  CD1 TYR A  83       8.113   0.486  -0.247  4.00  1.00            
ATOM    620  CD2 TYR A  83       5.772   0.237   0.053  4.00  1.00            
ATOM    621  CE1 TYR A  83       8.216   1.104   0.974  4.00  1.00            
ATOM    622  CE2 TYR A  83       5.870   0.856   1.279  4.00  1.00            
ATOM    623   CZ TYR A  83       7.091   1.289   1.739  4.00  1.00            
ATOM    624   OH TYR A  83       7.191   1.922   2.996  4.00  1.00            
ATOM    625    C TYR A  83       6.625  -2.811  -0.952  4.00  1.00            
ATOM    626    O TYR A  83       5.498  -2.408  -0.671  4.00  1.00            
ATOM    627    N SER A  84       7.107  -3.967  -0.451  3.00  1.00            
ATOM    628   CA SER A  84       6.393  -4.740   0.539  3.00  1.00            
ATOM    629   CB SER A  84       6.324  -4.051   1.911  3.00  1.00            
ATOM    630   OG SER A  84       7.631  -3.890   2.447  3.00  1.00            
ATOM    631    C SER A  84       4.994  -5.000   0.081  3.00  1.00            
ATOM    632    O SER A  84       4.113  -5.335   0.875  3.00  1.00            
ATOM    633    N THR A  85       4.774  -4.872  -1.230  3.00  1.00            
ATOM    634   CA THR A  85       3.516  -5.012  -1.873  3.00  1.00            
ATOM    635   CB THR A  85       2.607  -3.831  -1.715  3.00  1.00            
ATOM    636  OG1 THR A  85       3.246  -2.654  -2.186  3.00  1.00            
ATOM    637  CG2 THR A  85       2.209  -3.697  -0.233  3.00  1.00            
ATOM    638    C THR A  85       3.899  -5.128  -3.308  3.00  1.00            
ATOM    639    O THR A  85       5.018  -5.531  -3.621  3.00  1.00            
ATOM    640    N GLY A  86       2.997  -4.779  -4.233  4.00  1.00            
ATOM    641   CA GLY A  86       3.389  -4.887  -5.604  4.00  1.00            
ATOM    642    C GLY A  86       4.374  -3.801  -5.874  4.00  1.00            
ATOM    643    O GLY A  86       4.552  -2.890  -5.067  4.00  1.00            
ATOM    644    N THR A  87       5.034  -3.872  -7.045  4.00  1.00            
ATOM    645   CA THR A  87       6.071  -2.933  -7.339  4.00  1.00            
ATOM    646   CB THR A  87       6.990  -3.373  -8.440  4.00  1.00            
ATOM    647  OG1 THR A  87       7.590  -4.616  -8.105  4.00  1.00            
ATOM    648  CG2 THR A  87       8.076  -2.297  -8.633  4.00  1.00            
ATOM    649    C THR A  87       5.495  -1.612  -7.730  4.00  1.00            
ATOM    650    O THR A  87       4.434  -1.532  -8.347  4.00  1.00            
ATOM    651    N VAL A  88       6.208  -0.527  -7.353  4.00  1.00            
ATOM    652   CA VAL A  88       5.817   0.811  -7.698  4.00  1.00            
ATOM    653   CB VAL A  88       6.074   1.812  -6.612  4.00  1.00            
ATOM    654  CG1 VAL A  88       5.686   3.211  -7.124  4.00  1.00            
ATOM    655  CG2 VAL A  88       5.321   1.375  -5.346  4.00  1.00            
ATOM    656    C VAL A  88       6.654   1.186  -8.865  4.00  1.00            
ATOM    657    O VAL A  88       7.831   0.839  -8.937  4.00  1.00            
ATOM    658    N SER A  89       6.056   1.888  -9.836  4.00  1.00            
ATOM    659   CA SER A  89       6.839   2.259 -10.967  4.00  1.00            
ATOM    660   CB SER A  89       6.620   1.360 -12.194  4.00  1.00            
ATOM    661   OG SER A  89       5.281   1.481 -12.653  4.00  1.00            
ATOM    662    C SER A  89       6.420   3.640 -11.366  4.00  1.00            
ATOM    663    O SER A  89       5.358   4.112 -10.961  4.00  1.00            
ATOM    664    N GLY A  90       7.261   4.332 -12.170  4.00  1.00            
ATOM    665   CA GLY A  90       6.932   5.655 -12.626  4.00  1.00            
ATOM    666    C GLY A  90       8.108   6.202 -13.366  4.00  1.00            
ATOM    667    O GLY A  90       9.109   5.516 -13.556  4.00  1.00            
ATOM    668    N PHE A  91       8.008   7.475 -13.804  4.00  1.00            
ATOM    669   CA PHE A  91       9.074   8.079 -14.548  4.00  1.00            
ATOM    670   CB PHE A  91       8.691   8.514 -15.972  4.00  1.00            
ATOM    671   CG PHE A  91       8.558   7.306 -16.826  4.00  1.00            
ATOM    672  CD1 PHE A  91       7.397   6.571 -16.839  4.00  1.00            
ATOM    673  CD2 PHE A  91       9.605   6.921 -17.630  4.00  1.00            
ATOM    674  CE1 PHE A  91       7.292   5.459 -17.641  4.00  1.00            
ATOM    675  CE2 PHE A  91       9.503   5.811 -18.433  4.00  1.00            
ATOM    676   CZ PHE A  91       8.343   5.077 -18.440  4.00  1.00            
ATOM    677    C PHE A  91       9.529   9.313 -13.850  4.00  1.00            
ATOM    678    O PHE A  91       8.820   9.885 -13.022  4.00  1.00            
ATOM    679    N LEU A  92      10.771   9.727 -14.167  4.00  1.00            
ATOM    680   CA LEU A  92      11.336  10.923 -13.622  4.00  1.00            
ATOM    681   CB LEU A  92      12.869  10.989 -13.740  4.00  1.00            
ATOM    682   CG LEU A  92      13.490  12.268 -13.151  4.00  1.00            
ATOM    683  CD1 LEU A  92      13.279  12.346 -11.631  4.00  1.00            
ATOM    684  CD2 LEU A  92      14.970  12.388 -13.540  4.00  1.00            
ATOM    685    C LEU A  92      10.770  12.037 -14.402  4.00  1.00            
ATOM    686    O LEU A  92      10.372  11.876 -15.551  4.00  1.00            
ATOM    687    N SER A  93      10.670  13.199 -13.760  4.00  1.00            
ATOM    688   CA SER A  93      10.188  14.343 -14.448  4.00  1.00            
ATOM    689   CB SER A  93       8.670  14.511 -14.336  4.00  1.00            
ATOM    690   OG SER A  93       8.305  14.737 -12.983  4.00  1.00            
ATOM    691    C SER A  93      10.795  15.475 -13.701  4.00  1.00            
ATOM    692    O SER A  93      11.271  15.282 -12.584  4.00  1.00            
ATOM    693    N GLN A  94      10.824  16.685 -14.282  4.00  1.00            
ATOM    694   CA GLN A  94      11.397  17.761 -13.529  4.00  1.00            
ATOM    695   CB GLN A  94      12.730  18.248 -14.115  4.00  1.00            
ATOM    696   CG GLN A  94      13.397  19.365 -13.316  4.00  1.00            
ATOM    697   CD GLN A  94      14.703  19.717 -14.014  4.00  1.00            
ATOM    698  OE1 GLN A  94      15.602  20.303 -13.412  4.00  1.00            
ATOM    699  NE2 GLN A  94      14.819  19.356 -15.319  4.00  1.00            
ATOM    700    C GLN A  94      10.436  18.888 -13.559  4.00  1.00            
ATOM    701    O GLN A  94      10.012  19.330 -14.625  4.00  1.00            
ATOM    702    N ASP A  95      10.057  19.376 -12.368  4.00  1.00            
ATOM    703   CA ASP A  95       9.125  20.449 -12.343  4.00  1.00            
ATOM    704   CB ASP A  95       7.681  19.996 -12.043  4.00  1.00            
ATOM    705   CG ASP A  95       7.625  19.338 -10.673  4.00  1.00            
ATOM    706  OD1 ASP A  95       7.910  20.026  -9.657  4.00  1.00            
ATOM    707  OD2 ASP A  95       7.293  18.124 -10.625  4.00  1.00            
ATOM    708    C ASP A  95       9.560  21.458 -11.315  4.00  1.00            
ATOM    709    O ASP A  95      10.526  21.251 -10.586  4.00  1.00            
ATOM    710    N ILE A  96       8.832  22.589 -11.247  4.00  1.00            
ATOM    711   CA ILE A  96       9.200  23.728 -10.452  4.00  1.00            
ATOM    712   CB ILE A  96       8.441  24.963 -10.824  4.00  1.00            
ATOM    713  CG1 ILE A  96       8.780  25.338 -12.279  4.00  1.00            
ATOM    714  CG2 ILE A  96       8.799  26.070  -9.817  4.00  1.00            
ATOM    715  CD1 ILE A  96      10.268  25.601 -12.505  4.00  1.00            
ATOM    716    C ILE A  96       9.170  23.578  -8.961  4.00  1.00            
ATOM    717    O ILE A  96      10.094  24.050  -8.313  4.00  1.00            
ATOM    718    N ILE A  97       8.135  22.976  -8.351  4.00  1.00            
ATOM    719   CA ILE A  97       8.113  22.850  -6.913  4.00  1.00            
ATOM    720   CB ILE A  97       9.252  22.066  -6.332  4.00  1.00            
ATOM    721  CG1 ILE A  97       9.063  20.589  -6.688  4.00  1.00            
ATOM    722  CG2 ILE A  97       9.291  22.317  -4.815  4.00  1.00            
ATOM    723  CD1 ILE A  97       7.758  20.047  -6.112  4.00  1.00            
ATOM    724    C ILE A  97       7.995  24.138  -6.212  4.00  1.00            
ATOM    725    O ILE A  97       8.761  25.081  -6.411  4.00  1.00            
ATOM    726    N THR A  98       6.953  24.176  -5.368  4.00  1.00            
ATOM    727   CA THR A  98       6.725  25.277  -4.506  4.00  1.00            
ATOM    728   CB THR A  98       5.553  26.139  -4.895  4.00  1.00            
ATOM    729  OG1 THR A  98       5.495  27.294  -4.070  4.00  1.00            
ATOM    730  CG2 THR A  98       4.253  25.330  -4.758  4.00  1.00            
ATOM    731    C THR A  98       6.438  24.693  -3.167  4.00  1.00            
ATOM    732    O THR A  98       5.673  23.738  -3.038  4.00  1.00            
ATOM    733    N VAL A  99       7.077  25.256  -2.132  4.00  1.00            
ATOM    734   CA VAL A  99       6.817  24.841  -0.793  4.00  1.00            
ATOM    735   CB VAL A  99       8.029  24.654   0.074  4.00  1.00            
ATOM    736  CG1 VAL A  99       8.678  26.015   0.350  4.00  1.00            
ATOM    737  CG2 VAL A  99       7.598  23.907   1.348  4.00  1.00            
ATOM    738    C VAL A  99       6.017  25.989  -0.276  4.00  1.00            
ATOM    739    O VAL A  99       5.459  26.741  -1.075  4.00  1.00            
ATOM    740    N GLY A 100       5.898  26.161   1.048  3.00  1.00            
ATOM    741   CA GLY A 100       5.062  27.230   1.510  3.00  1.00            
ATOM    742    C GLY A 100       5.578  28.538   0.989  3.00  1.00            
ATOM    743    O GLY A 100       4.797  29.379   0.550  3.00  1.00            
ATOM    744    N GLY A 101       6.908  28.760   1.014  3.00  1.00            
ATOM    745   CA GLY A 101       7.379  30.018   0.503  3.00  1.00            
ATOM    746    C GLY A 101       8.739  29.815  -0.064  3.00  1.00            
ATOM    747    O GLY A 101       9.600  30.692   0.011  3.00  1.00            
ATOM    748    N ILE A 102       8.962  28.634  -0.658  4.00  1.00            
ATOM    749   CA ILE A 102      10.210  28.378  -1.295  4.00  1.00            
ATOM    750   CB ILE A 102      11.102  27.420  -0.556  4.00  1.00            
ATOM    751  CG1 ILE A 102      11.533  27.999   0.802  4.00  1.00            
ATOM    752  CG2 ILE A 102      12.284  27.073  -1.473  4.00  1.00            
ATOM    753  CD1 ILE A 102      12.354  29.283   0.681  4.00  1.00            
ATOM    754    C ILE A 102       9.892  27.770  -2.615  4.00  1.00            
ATOM    755    O ILE A 102       8.998  26.935  -2.724  4.00  1.00            
ATOM    756    N THR A 103      10.603  28.190  -3.675  4.00  1.00            
ATOM    757   CA THR A 103      10.280  27.595  -4.931  4.00  1.00            
ATOM    758   CB THR A 103       9.701  28.577  -5.910  4.00  1.00            
ATOM    759  OG1 THR A 103      10.650  29.587  -6.224  4.00  1.00            
ATOM    760  CG2 THR A 103       8.447  29.206  -5.277  4.00  1.00            
ATOM    761    C THR A 103      11.522  27.041  -5.531  4.00  1.00            
ATOM    762    O THR A 103      12.456  27.784  -5.828  4.00  1.00            
ATOM    763    N VAL A 104      11.573  25.710  -5.744  4.00  1.00            
ATOM    764   CA VAL A 104      12.786  25.235  -6.327  4.00  1.00            
ATOM    765   CB VAL A 104      13.839  24.873  -5.318  4.00  1.00            
ATOM    766  CG1 VAL A 104      14.284  26.157  -4.592  4.00  1.00            
ATOM    767  CG2 VAL A 104      13.283  23.784  -4.384  4.00  1.00            
ATOM    768    C VAL A 104      12.580  24.055  -7.192  4.00  1.00            
ATOM    769    O VAL A 104      11.898  23.098  -6.828  4.00  1.00            
ATOM    770    N THR A 105      13.255  24.083  -8.355  4.00  1.00            
ATOM    771   CA THR A 105      13.063  23.057  -9.325  4.00  1.00            
ATOM    772   CB THR A 105      13.864  23.229 -10.586  4.00  1.00            
ATOM    773  OG1 THR A 105      13.471  22.266 -11.553  4.00  1.00            
ATOM    774  CG2 THR A 105      15.360  23.088 -10.261  4.00  1.00            
ATOM    775    C THR A 105      13.379  21.747  -8.714  4.00  1.00            
ATOM    776    O THR A 105      14.416  21.570  -8.078  4.00  1.00            
ATOM    777    N GLN A 106      12.453  20.784  -8.881  4.00  1.00            
ATOM    778   CA GLN A 106      12.712  19.520  -8.287  4.00  1.00            
ATOM    779   CB GLN A 106      11.948  19.256  -6.976  4.00  1.00            
ATOM    780   CG GLN A 106      12.364  17.945  -6.302  4.00  1.00            
ATOM    781   CD GLN A 106      13.813  18.073  -5.840  4.00  1.00            
ATOM    782  OE1 GLN A 106      14.405  17.108  -5.357  4.00  1.00            
ATOM    783  NE2 GLN A 106      14.410  19.287  -5.991  4.00  1.00            
ATOM    784    C GLN A 106      12.415  18.420  -9.211  4.00  1.00            
ATOM    785    O GLN A 106      11.575  18.503 -10.106  4.00  1.00            
ATOM    786    N MET A 107      13.162  17.337  -8.991  4.00  1.00            
ATOM    787   CA MET A 107      12.972  16.188  -9.788  4.00  1.00            
ATOM    788   CB MET A 107      14.226  15.313  -9.889  4.00  1.00            
ATOM    789   CG MET A 107      15.346  16.042 -10.627  4.00  1.00            
ATOM    790   SD MET A 107      16.889  15.105 -10.804  4.00  1.00            
ATOM    791   CE MET A 107      17.824  16.532 -11.425  4.00  1.00            
ATOM    792    C MET A 107      11.867  15.415  -9.197  4.00  1.00            
ATOM    793    O MET A 107      11.575  15.522  -8.006  4.00  1.00            
ATOM    794    N PHE A 108      11.197  14.624 -10.046  4.00  1.00            
ATOM    795   CA PHE A 108      10.076  13.919  -9.534  4.00  1.00            
ATOM    796   CB PHE A 108       8.705  14.538  -9.861  4.00  1.00            
ATOM    797   CG PHE A 108       8.293  15.495  -8.800  4.00  1.00            
ATOM    798  CD1 PHE A 108       8.830  16.756  -8.701  4.00  1.00            
ATOM    799  CD2 PHE A 108       7.323  15.107  -7.907  4.00  1.00            
ATOM    800  CE1 PHE A 108       8.405  17.605  -7.706  4.00  1.00            
ATOM    801  CE2 PHE A 108       6.895  15.952  -6.915  4.00  1.00            
ATOM    802   CZ PHE A 108       7.439  17.206  -6.811  4.00  1.00            
ATOM    803    C PHE A 108       9.958  12.544 -10.019  4.00  1.00            
ATOM    804    O PHE A 108      10.627  12.100 -10.950  4.00  1.00            
ATOM    805    N GLY A 109       9.046  11.842  -9.331  4.00  1.00            
ATOM    806   CA GLY A 109       8.732  10.519  -9.699  4.00  1.00            
ATOM    807    C GLY A 109       7.265  10.461  -9.832  4.00  1.00            
ATOM    808    O GLY A 109       6.530  10.350  -8.852  4.00  1.00            
ATOM    809    N GLU A 110       6.808  10.545 -11.087  4.00  1.00            
ATOM    810   CA GLU A 110       5.420  10.424 -11.356  4.00  1.00            
ATOM    811   CB GLU A 110       5.085  10.756 -12.816  4.00  1.00            
ATOM    812   CG GLU A 110       5.838   9.831 -13.777  4.00  1.00            
ATOM    813   CD GLU A 110       5.614  10.311 -15.201  4.00  1.00            
ATOM    814  OE1 GLU A 110       4.452  10.245 -15.681  4.00  1.00            
ATOM    815  OE2 GLU A 110       6.613  10.755 -15.827  4.00  1.00            
ATOM    816    C GLU A 110       5.155   8.942 -11.186  4.00  1.00            
ATOM    817    O GLU A 110       6.059   8.145 -11.425  4.00  1.00            
ATOM    818    N VAL A 111       3.940   8.500 -10.768  4.00  1.00            
ATOM    819   CA VAL A 111       3.807   7.075 -10.551  4.00  1.00            
ATOM    820   CB VAL A 111       3.508   6.737  -9.121  4.00  1.00            
ATOM    821  CG1 VAL A 111       3.268   5.221  -9.015  4.00  1.00            
ATOM    822  CG2 VAL A 111       4.670   7.253  -8.257  4.00  1.00            
ATOM    823    C VAL A 111       2.712   6.460 -11.370  4.00  1.00            
ATOM    824    O VAL A 111       1.531   6.675 -11.114  4.00  1.00            
ATOM    825    N THR A 112       3.083   5.641 -12.374  4.00  1.00            
ATOM    826   CA THR A 112       2.113   4.991 -13.210  4.00  1.00            
ATOM    827   CB THR A 112       2.722   4.410 -14.460  4.00  1.00            
ATOM    828  OG1 THR A 112       1.702   3.919 -15.318  4.00  1.00            
ATOM    829  CG2 THR A 112       3.702   3.284 -14.084  4.00  1.00            
ATOM    830    C THR A 112       1.368   3.884 -12.496  4.00  1.00            
ATOM    831    O THR A 112       0.140   3.843 -12.535  4.00  1.00            
ATOM    832    N GLU A 113       2.077   2.965 -11.798  4.00  1.00            
ATOM    833   CA GLU A 113       1.444   1.810 -11.194  4.00  1.00            
ATOM    834   CB GLU A 113       2.046   0.474 -11.668  4.00  1.00            
ATOM    835   CG GLU A 113       1.391  -0.759 -11.039  4.00  1.00            
ATOM    836   CD GLU A 113       2.240  -1.983 -11.379  4.00  1.00            
ATOM    837  OE1 GLU A 113       2.792  -2.040 -12.511  4.00  1.00            
ATOM    838  OE2 GLU A 113       2.350  -2.878 -10.497  4.00  1.00            
ATOM    839    C GLU A 113       1.691   1.868  -9.723  4.00  1.00            
ATOM    840    O GLU A 113       2.683   2.435  -9.268  4.00  1.00            
ATOM    841    N MET A 114       0.756   1.298  -8.938  1.00  1.00            
ATOM    842   CA MET A 114       0.908   1.240  -7.513  1.00  1.00            
ATOM    843   CB MET A 114       0.362   2.463  -6.766  1.00  1.00            
ATOM    844   CG MET A 114       1.089   3.785  -6.998  1.00  1.00            
ATOM    845   SD MET A 114       0.304   5.179  -6.132  1.00  1.00            
ATOM    846   CE MET A 114       0.598   4.488  -4.479  1.00  1.00            
ATOM    847    C MET A 114       0.036   0.133  -7.039  1.00  1.00            
ATOM    848    O MET A 114      -0.906  -0.276  -7.717  1.00  1.00            
ATOM    849    N PRO A 115       0.347  -0.369  -5.882  1.00  1.00            
ATOM    850   CA PRO A 115      -0.461  -1.424  -5.353  1.00  1.00            
ATOM    851   CD PRO A 115       1.731  -0.474  -5.459  1.00  1.00            
ATOM    852   CB PRO A 115       0.459  -2.255  -4.451  1.00  1.00            
ATOM    853   CG PRO A 115       1.677  -1.352  -4.201  1.00  1.00            
ATOM    854    C PRO A 115      -1.652  -0.869  -4.668  1.00  1.00            
ATOM    855    O PRO A 115      -1.577   0.254  -4.172  1.00  1.00            
ATOM    856    N ALA A 116      -2.772  -1.615  -4.638  2.00  1.00            
ATOM    857   CA ALA A 116      -3.851  -1.113  -3.851  2.00  1.00            
ATOM    858   CB ALA A 116      -5.239  -1.403  -4.439  2.00  1.00            
ATOM    859    C ALA A 116      -3.733  -1.858  -2.591  2.00  1.00            
ATOM    860    O ALA A 116      -4.340  -2.908  -2.383  2.00  1.00            
ATOM    861    N LEU A 117      -2.900  -1.296  -1.709  2.00  1.00            
ATOM    862   CA LEU A 117      -2.596  -1.895  -0.461  2.00  1.00            
ATOM    863   CB LEU A 117      -1.290  -2.725  -0.559  2.00  1.00            
ATOM    864   CG LEU A 117      -1.430  -4.048  -1.346  2.00  1.00            
ATOM    865  CD1 LEU A 117      -2.527  -4.939  -0.738  2.00  1.00            
ATOM    866  CD2 LEU A 117      -1.578  -3.835  -2.859  2.00  1.00            
ATOM    867    C LEU A 117      -2.532  -0.746   0.489  2.00  1.00            
ATOM    868    O LEU A 117      -3.498   0.016   0.475  2.00  1.00            
ATOM    869    N PRO A 118      -1.558  -0.529   1.346  2.00  1.00            
ATOM    870   CA PRO A 118      -1.723   0.641   2.138  2.00  1.00            
ATOM    871   CD PRO A 118      -0.915  -1.569   2.151  2.00  1.00            
ATOM    872   CB PRO A 118      -0.654   0.585   3.226  2.00  1.00            
ATOM    873   CG PRO A 118      -0.538  -0.920   3.494  2.00  1.00            
ATOM    874    C PRO A 118      -1.745   1.919   1.362  2.00  1.00            
ATOM    875    O PRO A 118      -2.246   2.914   1.884  2.00  1.00            
ATOM    876    N PHE A 119      -1.204   1.949   0.131  2.00  1.00            
ATOM    877   CA PHE A 119      -1.289   3.160  -0.630  2.00  1.00            
ATOM    878   CB PHE A 119      -0.069   3.355  -1.540  2.00  1.00            
ATOM    879   CG PHE A 119       1.068   3.584  -0.603  2.00  1.00            
ATOM    880  CD1 PHE A 119       1.717   2.527  -0.009  2.00  1.00            
ATOM    881  CD2 PHE A 119       1.467   4.863  -0.293  2.00  1.00            
ATOM    882  CE1 PHE A 119       2.756   2.749   0.865  2.00  1.00            
ATOM    883  CE2 PHE A 119       2.507   5.091   0.577  2.00  1.00            
ATOM    884   CZ PHE A 119       3.157   4.031   1.157  2.00  1.00            
ATOM    885    C PHE A 119      -2.513   3.029  -1.457  2.00  1.00            
ATOM    886    O PHE A 119      -2.558   2.297  -2.444  2.00  1.00            
ATOM    887    N MET A 120      -3.544   3.763  -1.020  3.00  1.00            
ATOM    888   CA MET A 120      -4.883   3.717  -1.515  3.00  1.00            
ATOM    889   CB MET A 120      -5.365   2.264  -1.642  3.00  1.00            
ATOM    890   CG MET A 120      -6.740   2.091  -2.284  3.00  1.00            
ATOM    891   SD MET A 120      -7.312   0.366  -2.321  3.00  1.00            
ATOM    892   CE MET A 120      -7.794   0.305  -0.569  3.00  1.00            
ATOM    893    C MET A 120      -5.553   4.287  -0.325  3.00  1.00            
ATOM    894    O MET A 120      -6.364   5.210  -0.384  3.00  1.00            
ATOM    895    N LEU A 121      -5.149   3.696   0.815  3.00  1.00            
ATOM    896   CA LEU A 121      -5.557   4.088   2.122  3.00  1.00            
ATOM    897   CB LEU A 121      -5.026   3.180   3.243  3.00  1.00            
ATOM    898   CG LEU A 121      -5.651   1.776   3.239  3.00  1.00            
ATOM    899  CD1 LEU A 121      -5.099   0.922   4.392  3.00  1.00            
ATOM    900  CD2 LEU A 121      -7.189   1.859   3.233  3.00  1.00            
ATOM    901    C LEU A 121      -5.022   5.456   2.385  3.00  1.00            
ATOM    902    O LEU A 121      -5.685   6.263   3.038  3.00  1.00            
ATOM    903    N ALA A 122      -3.798   5.741   1.887  1.00  1.00            
ATOM    904   CA ALA A 122      -3.202   7.024   2.130  1.00  1.00            
ATOM    905   CB ALA A 122      -1.866   7.232   1.392  1.00  1.00            
ATOM    906    C ALA A 122      -4.170   8.057   1.651  1.00  1.00            
ATOM    907    O ALA A 122      -4.643   8.014   0.514  1.00  1.00            
ATOM    908    N GLU A 123      -4.524   8.988   2.554  1.00  1.00            
ATOM    909   CA GLU A 123      -5.426  10.046   2.223  1.00  1.00            
ATOM    910   CB GLU A 123      -5.823  10.908   3.431  1.00  1.00            
ATOM    911   CG GLU A 123      -6.799  10.213   4.378  1.00  1.00            
ATOM    912   CD GLU A 123      -8.169  10.251   3.717  1.00  1.00            
ATOM    913  OE1 GLU A 123      -8.254  10.744   2.561  1.00  1.00            
ATOM    914  OE2 GLU A 123      -9.147   9.785   4.360  1.00  1.00            
ATOM    915    C GLU A 123      -4.729  10.926   1.245  1.00  1.00            
ATOM    916    O GLU A 123      -5.334  11.437   0.304  1.00  1.00            
ATOM    917    N PHE A 124      -3.411  11.098   1.437  1.00  1.00            
ATOM    918   CA PHE A 124      -2.716  12.074   0.661  1.00  1.00            
ATOM    919   CB PHE A 124      -1.600  12.796   1.436  1.00  1.00            
ATOM    920   CG PHE A 124      -0.574  11.780   1.779  1.00  1.00            
ATOM    921  CD1 PHE A 124      -0.685  11.038   2.932  1.00  1.00            
ATOM    922  CD2 PHE A 124       0.491  11.561   0.939  1.00  1.00            
ATOM    923  CE1 PHE A 124       0.260  10.091   3.248  1.00  1.00            
ATOM    924  CE2 PHE A 124       1.441  10.619   1.246  1.00  1.00            
ATOM    925   CZ PHE A 124       1.320   9.882   2.398  1.00  1.00            
ATOM    926    C PHE A 124      -2.151  11.558  -0.625  1.00  1.00            
ATOM    927    O PHE A 124      -1.966  10.360  -0.832  1.00  1.00            
ATOM    928    N ASP A 125      -1.888  12.524  -1.535  1.00  1.00            
ATOM    929   CA ASP A 125      -1.431  12.318  -2.879  1.00  1.00            
ATOM    930   CB ASP A 125      -1.338  13.623  -3.693  1.00  1.00            
ATOM    931   CG ASP A 125      -2.746  14.107  -4.003  1.00  1.00            
ATOM    932  OD1 ASP A 125      -3.641  13.239  -4.183  1.00  1.00            
ATOM    933  OD2 ASP A 125      -2.946  15.349  -4.069  1.00  1.00            
ATOM    934    C ASP A 125      -0.078  11.698  -2.975  1.00  1.00            
ATOM    935    O ASP A 125       0.083  10.692  -3.664  1.00  1.00            
ATOM    936    N GLY A 126       0.940  12.241  -2.281  4.00  1.00            
ATOM    937   CA GLY A 126       2.230  11.691  -2.577  4.00  1.00            
ATOM    938    C GLY A 126       3.190  12.004  -1.505  4.00  1.00            
ATOM    939    O GLY A 126       2.823  12.509  -0.446  4.00  1.00            
ATOM    940    N VAL A 127       4.474  11.702  -1.766  4.00  1.00            
ATOM    941   CA VAL A 127       5.369  11.887  -0.681  4.00  1.00            
ATOM    942   CB VAL A 127       5.751  10.602  -0.016  4.00  1.00            
ATOM    943  CG1 VAL A 127       6.843  10.873   1.033  4.00  1.00            
ATOM    944  CG2 VAL A 127       4.458  10.009   0.568  4.00  1.00            
ATOM    945    C VAL A 127       6.613  12.650  -1.041  4.00  1.00            
ATOM    946    O VAL A 127       7.167  12.512  -2.132  4.00  1.00            
ATOM    947    N VAL A 128       7.043  13.516  -0.089  4.00  1.00            
ATOM    948   CA VAL A 128       8.175  14.404  -0.181  4.00  1.00            
ATOM    949   CB VAL A 128       8.206  15.418   0.921  4.00  1.00            
ATOM    950  CG1 VAL A 128       9.506  16.227   0.796  4.00  1.00            
ATOM    951  CG2 VAL A 128       6.928  16.270   0.830  4.00  1.00            
ATOM    952    C VAL A 128       9.513  13.730  -0.178  4.00  1.00            
ATOM    953    O VAL A 128      10.299  13.920  -1.105  4.00  1.00            
ATOM    954    N GLY A 129       9.814  12.902   0.845  4.00  1.00            
ATOM    955   CA GLY A 129      11.098  12.253   0.848  4.00  1.00            
ATOM    956    C GLY A 129      12.225  13.024   1.494  4.00  1.00            
ATOM    957    O GLY A 129      13.328  13.036   0.950  4.00  1.00            
ATOM    958    N MET A 130      12.021  13.691   2.655  1.00  1.00            
ATOM    959   CA MET A 130      13.168  14.304   3.293  1.00  1.00            
ATOM    960   CB MET A 130      12.806  15.167   4.510  1.00  1.00            
ATOM    961   CG MET A 130      13.963  16.031   5.006  1.00  1.00            
ATOM    962   SD MET A 130      13.461  17.290   6.214  1.00  1.00            
ATOM    963   CE MET A 130      12.609  18.324   4.986  1.00  1.00            
ATOM    964    C MET A 130      14.025  13.163   3.742  1.00  1.00            
ATOM    965    O MET A 130      13.556  12.227   4.386  1.00  1.00            
ATOM    966    N GLY A 131      15.317  13.221   3.380  1.00  1.00            
ATOM    967   CA GLY A 131      16.281  12.203   3.678  1.00  1.00            
ATOM    968    C GLY A 131      17.446  12.616   2.847  1.00  1.00            
ATOM    969    O GLY A 131      17.351  13.555   2.059  1.00  1.00            
ATOM    970    N PHE A 132      18.576  11.918   2.987  1.00  1.00            
ATOM    971   CA PHE A 132      19.748  12.319   2.274  1.00  1.00            
ATOM    972   CB PHE A 132      21.019  11.924   3.051  1.00  1.00            
ATOM    973   CG PHE A 132      22.203  12.691   2.574  1.00  1.00            
ATOM    974  CD1 PHE A 132      22.472  13.932   3.105  1.00  1.00            
ATOM    975  CD2 PHE A 132      23.052  12.178   1.620  1.00  1.00            
ATOM    976  CE1 PHE A 132      23.563  14.658   2.690  1.00  1.00            
ATOM    977  CE2 PHE A 132      24.145  12.901   1.202  1.00  1.00            
ATOM    978   CZ PHE A 132      24.404  14.142   1.736  1.00  1.00            
ATOM    979    C PHE A 132      19.745  11.560   0.976  1.00  1.00            
ATOM    980    O PHE A 132      18.932  10.662   0.770  1.00  1.00            
ATOM    981    N ILE A 133      20.660  11.927   0.058  2.00  1.00            
ATOM    982   CA ILE A 133      20.766  11.363  -1.263  2.00  1.00            
ATOM    983   CB ILE A 133      21.820  12.067  -2.080  2.00  1.00            
ATOM    984  CG1 ILE A 133      21.787  11.672  -3.570  2.00  1.00            
ATOM    985  CG2 ILE A 133      23.175  11.814  -1.401  2.00  1.00            
ATOM    986  CD1 ILE A 133      22.277  10.256  -3.881  2.00  1.00            
ATOM    987    C ILE A 133      21.097   9.907  -1.214  2.00  1.00            
ATOM    988    O ILE A 133      20.564   9.157  -2.028  2.00  1.00            
ATOM    989    N GLU A 134      22.018   9.464  -0.326  2.00  1.00            
ATOM    990   CA GLU A 134      22.226   8.045  -0.229  2.00  1.00            
ATOM    991   CB GLU A 134      23.229   7.642   0.867  2.00  1.00            
ATOM    992   CG GLU A 134      23.539   6.143   0.894  2.00  1.00            
ATOM    993   CD GLU A 134      24.600   5.885   1.962  2.00  1.00            
ATOM    994  OE1 GLU A 134      24.476   6.459   3.077  2.00  1.00            
ATOM    995  OE2 GLU A 134      25.555   5.116   1.667  2.00  1.00            
ATOM    996    C GLU A 134      20.866   7.582   0.163  2.00  1.00            
ATOM    997    O GLU A 134      20.141   8.292   0.857  2.00  1.00            
ATOM    998    N GLN A 135      20.463   6.390  -0.284  2.00  1.00            
ATOM    999   CA GLN A 135      19.097   6.029  -0.093  2.00  1.00            
ATOM   1000   CB GLN A 135      18.636   6.021   1.373  2.00  1.00            
ATOM   1001   CG GLN A 135      19.036   4.725   2.080  2.00  1.00            
ATOM   1002   CD GLN A 135      18.356   3.592   1.312  2.00  1.00            
ATOM   1003  OE1 GLN A 135      17.308   3.788   0.699  2.00  1.00            
ATOM   1004  NE2 GLN A 135      18.969   2.378   1.331  2.00  1.00            
ATOM   1005    C GLN A 135      18.189   6.890  -0.920  2.00  1.00            
ATOM   1006    O GLN A 135      17.049   7.149  -0.535  2.00  1.00            
ATOM   1007    N ALA A 136      18.673   7.345  -2.096  1.00  1.00            
ATOM   1008   CA ALA A 136      17.817   8.015  -3.039  1.00  1.00            
ATOM   1009   CB ALA A 136      18.363   9.327  -3.634  1.00  1.00            
ATOM   1010    C ALA A 136      17.717   7.059  -4.163  1.00  1.00            
ATOM   1011    O ALA A 136      18.698   6.424  -4.541  1.00  1.00            
ATOM   1012    N ILE A 137      16.512   6.899  -4.717  2.00  1.00            
ATOM   1013   CA ILE A 137      16.417   5.969  -5.788  2.00  1.00            
ATOM   1014   CB ILE A 137      14.996   5.591  -6.129  2.00  1.00            
ATOM   1015  CG1 ILE A 137      14.928   4.387  -7.092  2.00  1.00            
ATOM   1016  CG2 ILE A 137      14.282   6.847  -6.659  2.00  1.00            
ATOM   1017  CD1 ILE A 137      15.460   4.661  -8.496  2.00  1.00            
ATOM   1018    C ILE A 137      17.030   6.629  -6.963  2.00  1.00            
ATOM   1019    O ILE A 137      16.789   7.806  -7.229  2.00  1.00            
ATOM   1020    N GLY A 138      17.875   5.881  -7.695  2.00  1.00            
ATOM   1021   CA GLY A 138      18.601   6.530  -8.735  2.00  1.00            
ATOM   1022    C GLY A 138      19.509   7.386  -7.933  2.00  1.00            
ATOM   1023    O GLY A 138      19.710   7.144  -6.747  2.00  1.00            
ATOM   1024    N ARG A 139      20.143   8.387  -8.532  2.00  1.00            
ATOM   1025   CA ARG A 139      20.769   9.263  -7.603  2.00  1.00            
ATOM   1026   CB ARG A 139      22.201   9.649  -7.999  2.00  1.00            
ATOM   1027   CG ARG A 139      23.170   8.470  -8.136  2.00  1.00            
ATOM   1028   CD ARG A 139      24.579   8.923  -8.527  2.00  1.00            
ATOM   1029   NE ARG A 139      25.454   7.722  -8.634  2.00  1.00            
ATOM   1030   CZ ARG A 139      25.562   7.041  -9.813  2.00  1.00            
ATOM   1031  NH1 ARG A 139      24.844   7.435 -10.905  2.00  1.00            
ATOM   1032  NH2 ARG A 139      26.393   5.963  -9.899  2.00  1.00            
ATOM   1033    C ARG A 139      19.950  10.472  -7.802  2.00  1.00            
ATOM   1034    O ARG A 139      20.400  11.457  -8.386  2.00  1.00            
ATOM   1035    N VAL A 140      18.696  10.412  -7.336  1.00  1.00            
ATOM   1036   CA VAL A 140      17.882  11.547  -7.577  1.00  1.00            
ATOM   1037   CB VAL A 140      16.407  11.275  -7.547  1.00  1.00            
ATOM   1038  CG1 VAL A 140      15.669  12.612  -7.734  1.00  1.00            
ATOM   1039  CG2 VAL A 140      16.076  10.234  -8.632  1.00  1.00            
ATOM   1040    C VAL A 140      18.188  12.515  -6.504  1.00  1.00            
ATOM   1041    O VAL A 140      18.421  12.139  -5.356  1.00  1.00            
ATOM   1042    N THR A 141      18.224  13.807  -6.859  1.00  1.00            
ATOM   1043   CA THR A 141      18.542  14.760  -5.848  1.00  1.00            
ATOM   1044   CB THR A 141      18.957  16.096  -6.378  1.00  1.00            
ATOM   1045  OG1 THR A 141      17.878  16.704  -7.075  1.00  1.00            
ATOM   1046  CG2 THR A 141      20.168  15.908  -7.308  1.00  1.00            
ATOM   1047    C THR A 141      17.314  14.987  -5.045  1.00  1.00            
ATOM   1048    O THR A 141      16.195  15.003  -5.554  1.00  1.00            
ATOM   1049    N PRO A 142      17.522  15.141  -3.775  1.00  1.00            
ATOM   1050   CA PRO A 142      16.406  15.385  -2.919  1.00  1.00            
ATOM   1051   CD PRO A 142      18.580  14.415  -3.100  1.00  1.00            
ATOM   1052   CB PRO A 142      16.824  14.919  -1.517  1.00  1.00            
ATOM   1053   CG PRO A 142      18.346  14.716  -1.612  1.00  1.00            
ATOM   1054    C PRO A 142      16.083  16.826  -3.029  1.00  1.00            
ATOM   1055    O PRO A 142      16.934  17.597  -3.471  1.00  1.00            
ATOM   1056    N ILE A 143      14.853  17.210  -2.660  2.00  1.00            
ATOM   1057   CA ILE A 143      14.456  18.578  -2.771  2.00  1.00            
ATOM   1058   CB ILE A 143      12.998  18.788  -2.472  2.00  1.00            
ATOM   1059  CG1 ILE A 143      12.593  20.244  -2.748  2.00  1.00            
ATOM   1060  CG2 ILE A 143      12.706  18.309  -1.042  2.00  1.00            
ATOM   1061  CD1 ILE A 143      11.083  20.472  -2.710  2.00  1.00            
ATOM   1062    C ILE A 143      15.241  19.446  -1.832  2.00  1.00            
ATOM   1063    O ILE A 143      15.733  20.507  -2.214  2.00  1.00            
ATOM   1064    N PHE A 144      15.403  18.990  -0.581  2.00  1.00            
ATOM   1065   CA PHE A 144      16.032  19.731   0.471  2.00  1.00            
ATOM   1066   CB PHE A 144      15.967  18.962   1.802  2.00  1.00            
ATOM   1067   CG PHE A 144      16.637  19.748   2.872  2.00  1.00            
ATOM   1068  CD1 PHE A 144      16.046  20.863   3.422  2.00  1.00            
ATOM   1069  CD2 PHE A 144      17.862  19.338   3.344  2.00  1.00            
ATOM   1070  CE1 PHE A 144      16.686  21.564   4.419  2.00  1.00            
ATOM   1071  CE2 PHE A 144      18.505  20.033   4.338  2.00  1.00            
ATOM   1072   CZ PHE A 144      17.917  21.153   4.873  2.00  1.00            
ATOM   1073    C PHE A 144      17.459  19.997   0.126  2.00  1.00            
ATOM   1074    O PHE A 144      17.966  21.084   0.402  2.00  1.00            
ATOM   1075    N ASP A 145      18.139  19.011  -0.489  2.00  1.00            
ATOM   1076   CA ASP A 145      19.508  19.188  -0.883  2.00  1.00            
ATOM   1077   CB ASP A 145      20.020  18.003  -1.721  2.00  1.00            
ATOM   1078   CG ASP A 145      21.499  18.216  -2.006  2.00  1.00            
ATOM   1079  OD1 ASP A 145      22.081  19.167  -1.419  2.00  1.00            
ATOM   1080  OD2 ASP A 145      22.067  17.437  -2.819  2.00  1.00            
ATOM   1081    C ASP A 145      19.479  20.389  -1.764  2.00  1.00            
ATOM   1082    O ASP A 145      20.352  21.254  -1.713  2.00  1.00            
ATOM   1083    N ASN A 146      18.422  20.459  -2.587  2.00  1.00            
ATOM   1084   CA ASN A 146      18.245  21.545  -3.492  2.00  1.00            
ATOM   1085   CB ASN A 146      17.107  21.280  -4.492  2.00  1.00            
ATOM   1086   CG ASN A 146      17.225  22.259  -5.650  2.00  1.00            
ATOM   1087  OD1 ASN A 146      16.280  22.444  -6.414  2.00  1.00            
ATOM   1088  ND2 ASN A 146      18.415  22.901  -5.793  2.00  1.00            
ATOM   1089    C ASN A 146      17.937  22.822  -2.776  2.00  1.00            
ATOM   1090    O ASN A 146      18.507  23.863  -3.097  2.00  1.00            
ATOM   1091    N ILE A 147      17.048  22.772  -1.765  2.00  1.00            
ATOM   1092   CA ILE A 147      16.637  23.971  -1.086  2.00  1.00            
ATOM   1093   CB ILE A 147      15.676  23.710   0.035  2.00  1.00            
ATOM   1094  CG1 ILE A 147      14.372  23.101  -0.509  2.00  1.00            
ATOM   1095  CG2 ILE A 147      15.464  25.037   0.783  2.00  1.00            
ATOM   1096  CD1 ILE A 147      13.454  22.555   0.584  2.00  1.00            
ATOM   1097    C ILE A 147      17.859  24.573  -0.518  2.00  1.00            
ATOM   1098    O ILE A 147      18.044  25.790  -0.528  2.00  1.00            
ATOM   1099    N ILE A 148      18.745  23.706  -0.023  2.00  1.00            
ATOM   1100   CA ILE A 148      19.942  24.173   0.578  2.00  1.00            
ATOM   1101   CB ILE A 148      20.811  23.045   1.055  2.00  1.00            
ATOM   1102  CG1 ILE A 148      20.093  22.237   2.149  2.00  1.00            
ATOM   1103  CG2 ILE A 148      22.150  23.640   1.510  2.00  1.00            
ATOM   1104  CD1 ILE A 148      20.760  20.895   2.449  2.00  1.00            
ATOM   1105    C ILE A 148      20.724  24.951  -0.441  2.00  1.00            
ATOM   1106    O ILE A 148      21.269  26.010  -0.132  2.00  1.00            
ATOM   1107    N SER A 149      20.771  24.465  -1.699  2.00  1.00            
ATOM   1108   CA SER A 149      21.564  25.078  -2.735  2.00  1.00            
ATOM   1109   CB SER A 149      21.336  24.425  -4.107  2.00  1.00            
ATOM   1110   OG SER A 149      21.757  23.069  -4.082  2.00  1.00            
ATOM   1111    C SER A 149      21.158  26.512  -2.856  2.00  1.00            
ATOM   1112    O SER A 149      22.011  27.375  -3.056  2.00  1.00            
ATOM   1113    N GLN A 150      19.852  26.824  -2.720  2.00  1.00            
ATOM   1114   CA GLN A 150      19.476  28.204  -2.865  2.00  1.00            
ATOM   1115   CB GLN A 150      17.959  28.462  -2.772  2.00  1.00            
ATOM   1116   CG GLN A 150      17.594  29.929  -3.024  2.00  1.00            
ATOM   1117   CD GLN A 150      16.088  30.043  -3.195  2.00  1.00            
ATOM   1118  OE1 GLN A 150      15.401  29.046  -3.409  2.00  1.00            
ATOM   1119  NE2 GLN A 150      15.558  31.294  -3.114  2.00  1.00            
ATOM   1120    C GLN A 150      20.171  28.972  -1.790  2.00  1.00            
ATOM   1121    O GLN A 150      20.747  30.030  -2.042  2.00  1.00            
ATOM   1122    N GLY A 151      20.160  28.443  -0.555  3.00  1.00            
ATOM   1123   CA GLY A 151      20.894  29.082   0.494  3.00  1.00            
ATOM   1124    C GLY A 151      20.026  30.084   1.181  3.00  1.00            
ATOM   1125    O GLY A 151      20.424  30.637   2.205  3.00  1.00            
ATOM   1126    N VAL A 152      18.817  30.355   0.644  1.00  1.00            
ATOM   1127   CA VAL A 152      17.977  31.288   1.339  1.00  1.00            
ATOM   1128   CB VAL A 152      16.935  31.924   0.461  1.00  1.00            
ATOM   1129  CG1 VAL A 152      16.028  32.814   1.330  1.00  1.00            
ATOM   1130  CG2 VAL A 152      17.646  32.682  -0.674  1.00  1.00            
ATOM   1131    C VAL A 152      17.274  30.470   2.367  1.00  1.00            
ATOM   1132    O VAL A 152      16.076  30.207   2.270  1.00  1.00            
ATOM   1133    N LEU A 153      18.036  30.038   3.390  4.00  1.00            
ATOM   1134   CA LEU A 153      17.497  29.254   4.461  4.00  1.00            
ATOM   1135   CB LEU A 153      17.943  27.781   4.467  4.00  1.00            
ATOM   1136   CG LEU A 153      17.371  26.943   3.312  4.00  1.00            
ATOM   1137  CD1 LEU A 153      17.785  25.467   3.429  4.00  1.00            
ATOM   1138  CD2 LEU A 153      15.848  27.119   3.202  4.00  1.00            
ATOM   1139    C LEU A 153      18.035  29.843   5.721  4.00  1.00            
ATOM   1140    O LEU A 153      19.193  30.250   5.776  4.00  1.00            
ATOM   1141    N LYS A 154      17.194  29.928   6.765  1.00  1.00            
ATOM   1142   CA LYS A 154      17.662  30.437   8.019  1.00  1.00            
ATOM   1143   CB LYS A 154      16.532  30.522   9.063  1.00  1.00            
ATOM   1144   CG LYS A 154      16.933  31.160  10.394  1.00  1.00            
ATOM   1145   CD LYS A 154      15.738  31.393  11.319  1.00  1.00            
ATOM   1146   CE LYS A 154      16.121  31.961  12.686  1.00  1.00            
ATOM   1147   NZ LYS A 154      14.961  31.902  13.602  1.00  1.00            
ATOM   1148    C LYS A 154      18.690  29.462   8.519  1.00  1.00            
ATOM   1149    O LYS A 154      19.766  29.855   8.964  1.00  1.00            
ATOM   1150    N GLU A 155      18.380  28.149   8.438  1.00  1.00            
ATOM   1151   CA GLU A 155      19.280  27.113   8.880  1.00  1.00            
ATOM   1152   CB GLU A 155      18.918  26.574  10.272  1.00  1.00            
ATOM   1153   CG GLU A 155      18.697  27.660  11.332  1.00  1.00            
ATOM   1154   CD GLU A 155      20.012  28.325  11.711  1.00  1.00            
ATOM   1155  OE1 GLU A 155      21.071  27.923  11.161  1.00  1.00            
ATOM   1156  OE2 GLU A 155      19.969  29.252  12.565  1.00  1.00            
ATOM   1157    C GLU A 155      19.015  25.976   7.946  1.00  1.00            
ATOM   1158    O GLU A 155      17.915  25.862   7.407  1.00  1.00            
ATOM   1159    N ASP A 156      20.006  25.099   7.700  1.00  1.00            
ATOM   1160   CA ASP A 156      19.664  23.944   6.919  1.00  1.00            
ATOM   1161   CB ASP A 156      20.885  23.252   6.296  1.00  1.00            
ATOM   1162   CG ASP A 156      21.356  24.140   5.154  1.00  1.00            
ATOM   1163  OD1 ASP A 156      20.553  24.354   4.207  1.00  1.00            
ATOM   1164  OD2 ASP A 156      22.522  24.613   5.209  1.00  1.00            
ATOM   1165    C ASP A 156      19.043  23.026   7.920  1.00  1.00            
ATOM   1166    O ASP A 156      19.567  21.955   8.218  1.00  1.00            
ATOM   1167    N VAL A 157      17.883  23.454   8.461  4.00  1.00            
ATOM   1168   CA VAL A 157      17.179  22.746   9.486  4.00  1.00            
ATOM   1169   CB VAL A 157      17.011  23.523  10.760  4.00  1.00            
ATOM   1170  CG1 VAL A 157      18.398  23.854  11.337  4.00  1.00            
ATOM   1171  CG2 VAL A 157      16.136  24.754  10.472  4.00  1.00            
ATOM   1172    C VAL A 157      15.813  22.527   8.982  4.00  1.00            
ATOM   1173    O VAL A 157      15.349  23.156   8.032  4.00  1.00            
ATOM   1174    N PHE A 158      15.156  21.569   9.631  4.00  1.00            
ATOM   1175   CA PHE A 158      13.834  21.169   9.328  4.00  1.00            
ATOM   1176   CB PHE A 158      13.874  19.846   8.546  4.00  1.00            
ATOM   1177   CG PHE A 158      12.606  19.100   8.739  4.00  1.00            
ATOM   1178  CD1 PHE A 158      11.511  19.307   7.939  4.00  1.00            
ATOM   1179  CD2 PHE A 158      12.538  18.168   9.750  4.00  1.00            
ATOM   1180  CE1 PHE A 158      10.368  18.581   8.162  4.00  1.00            
ATOM   1181  CE2 PHE A 158      11.392  17.444   9.973  4.00  1.00            
ATOM   1182   CZ PHE A 158      10.299  17.654   9.172  4.00  1.00            
ATOM   1183    C PHE A 158      13.201  20.909  10.662  4.00  1.00            
ATOM   1184    O PHE A 158      13.899  20.604  11.627  4.00  1.00            
ATOM   1185    N SER A 159      11.864  21.055  10.775  4.00  1.00            
ATOM   1186   CA SER A 159      11.268  20.786  12.052  4.00  1.00            
ATOM   1187   CB SER A 159      11.050  22.052  12.895  4.00  1.00            
ATOM   1188   OG SER A 159      12.303  22.658  13.172  4.00  1.00            
ATOM   1189    C SER A 159       9.921  20.160  11.829  4.00  1.00            
ATOM   1190    O SER A 159       9.207  20.541  10.904  4.00  1.00            
ATOM   1191    N PHE A 160       9.541  19.161  12.663  4.00  1.00            
ATOM   1192   CA PHE A 160       8.233  18.573  12.532  4.00  1.00            
ATOM   1193   CB PHE A 160       8.241  17.106  12.066  4.00  1.00            
ATOM   1194   CG PHE A 160       6.832  16.737  11.737  4.00  1.00            
ATOM   1195  CD1 PHE A 160       6.285  17.119  10.532  4.00  1.00            
ATOM   1196  CD2 PHE A 160       6.059  16.011  12.615  4.00  1.00            
ATOM   1197  CE1 PHE A 160       4.991  16.789  10.208  4.00  1.00            
ATOM   1198  CE2 PHE A 160       4.763  15.677  12.297  4.00  1.00            
ATOM   1199   CZ PHE A 160       4.227  16.066  11.092  4.00  1.00            
ATOM   1200    C PHE A 160       7.587  18.613  13.885  4.00  1.00            
ATOM   1201    O PHE A 160       8.141  18.125  14.869  4.00  1.00            
ATOM   1202    N TYR A 161       6.388  19.226  13.952  4.00  1.00            
ATOM   1203   CA TYR A 161       5.573  19.333  15.131  4.00  1.00            
ATOM   1204   CB TYR A 161       5.412  20.800  15.557  4.00  1.00            
ATOM   1205   CG TYR A 161       4.281  20.936  16.513  4.00  1.00            
ATOM   1206  CD1 TYR A 161       4.427  20.645  17.849  4.00  1.00            
ATOM   1207  CD2 TYR A 161       3.062  21.378  16.052  4.00  1.00            
ATOM   1208  CE1 TYR A 161       3.365  20.793  18.711  4.00  1.00            
ATOM   1209  CE2 TYR A 161       1.998  21.528  16.906  4.00  1.00            
ATOM   1210   CZ TYR A 161       2.152  21.236  18.238  4.00  1.00            
ATOM   1211   OH TYR A 161       1.063  21.391  19.121  4.00  1.00            
ATOM   1212    C TYR A 161       4.240  18.815  14.718  4.00  1.00            
ATOM   1213    O TYR A 161       3.705  19.198  13.680  4.00  1.00            
ATOM   1214    N TYR A 162       3.677  17.902  15.519  4.00  1.00            
ATOM   1215   CA TYR A 162       2.419  17.321  15.168  4.00  1.00            
ATOM   1216   CB TYR A 162       2.574  15.814  14.875  4.00  1.00            
ATOM   1217   CG TYR A 162       1.261  15.164  14.604  4.00  1.00            
ATOM   1218  CD1 TYR A 162       0.449  14.777  15.643  4.00  1.00            
ATOM   1219  CD2 TYR A 162       0.858  14.916  13.310  4.00  1.00            
ATOM   1220  CE1 TYR A 162      -0.759  14.168  15.394  4.00  1.00            
ATOM   1221  CE2 TYR A 162      -0.349  14.307  13.058  4.00  1.00            
ATOM   1222   CZ TYR A 162      -1.159  13.934  14.101  4.00  1.00            
ATOM   1223   OH TYR A 162      -2.398  13.309  13.848  4.00  1.00            
ATOM   1224    C TYR A 162       1.533  17.474  16.364  4.00  1.00            
ATOM   1225    O TYR A 162       1.998  17.361  17.497  4.00  1.00            
ATOM   1226    N ASN A 163       0.230  17.761  16.160  1.00  1.00            
ATOM   1227   CA ASN A 163      -0.616  17.878  17.313  1.00  1.00            
ATOM   1228   CB ASN A 163      -1.270  19.257  17.499  1.00  1.00            
ATOM   1229   CG ASN A 163      -1.695  19.326  18.959  1.00  1.00            
ATOM   1230  OD1 ASN A 163      -2.871  19.502  19.274  1.00  1.00            
ATOM   1231  ND2 ASN A 163      -0.704  19.161  19.877  1.00  1.00            
ATOM   1232    C ASN A 163      -1.703  16.855  17.183  1.00  1.00            
ATOM   1233    O ASN A 163      -2.190  16.598  16.083  1.00  1.00            
ATOM   1234    N ARG A 164      -2.123  16.240  18.313  1.00  1.00            
ATOM   1235   CA ARG A 164      -3.176  15.268  18.216  1.00  1.00            
ATOM   1236   CB ARG A 164      -3.581  14.573  19.527  1.00  1.00            
ATOM   1237   CG ARG A 164      -4.156  15.505  20.588  1.00  1.00            
ATOM   1238   CD ARG A 164      -4.783  14.750  21.757  1.00  1.00            
ATOM   1239   NE ARG A 164      -5.249  15.772  22.727  1.00  1.00            
ATOM   1240   CZ ARG A 164      -4.362  16.273  23.633  1.00  1.00            
ATOM   1241  NH1 ARG A 164      -3.078  15.810  23.657  1.00  1.00            
ATOM   1242  NH2 ARG A 164      -4.761  17.234  24.515  1.00  1.00            
ATOM   1243    C ARG A 164      -4.346  16.050  17.720  1.00  1.00            
ATOM   1244    O ARG A 164      -4.337  17.278  17.800  1.00  1.00            
ATOM   1245    N ASP A 165      -5.351  15.327  17.183  1.00  1.00            
ATOM   1246   CA ASP A 165      -6.546  15.793  16.526  1.00  1.00            
ATOM   1247   CB ASP A 165      -7.783  14.959  16.902  1.00  1.00            
ATOM   1248   CG ASP A 165      -8.960  15.420  16.054  1.00  1.00            
ATOM   1249  OD1 ASP A 165      -8.730  16.219  15.107  1.00  1.00            
ATOM   1250  OD2 ASP A 165     -10.104  14.978  16.342  1.00  1.00            
ATOM   1251    C ASP A 165      -6.859  17.284  16.834  1.00  1.00            
ATOM   1252    O ASP A 165      -7.363  17.587  17.915  1.00  1.00            
ATOM   1253    N SER A 171      -6.547  18.257  15.908  1.00  1.00            
ATOM   1254   CA SER A 171      -6.772  19.711  16.048  1.00  1.00            
ATOM   1255   CB SER A 171      -6.308  20.279  17.398  1.00  1.00            
ATOM   1256   OG SER A 171      -4.904  20.126  17.535  1.00  1.00            
ATOM   1257    C SER A 171      -5.939  20.386  14.966  1.00  1.00            
ATOM   1258    O SER A 171      -5.912  19.886  13.842  1.00  1.00            
ATOM   1259    N LEU A 172      -5.265  21.546  15.258  1.00  1.00            
ATOM   1260   CA LEU A 172      -4.400  22.195  14.277  1.00  1.00            
ATOM   1261   CB LEU A 172      -3.573  23.376  14.811  1.00  1.00            
ATOM   1262   CG LEU A 172      -4.429  24.592  15.198  1.00  1.00            
ATOM   1263  CD1 LEU A 172      -3.553  25.757  15.687  1.00  1.00            
ATOM   1264  CD2 LEU A 172      -5.369  24.992  14.049  1.00  1.00            
ATOM   1265    C LEU A 172      -3.481  21.129  13.902  1.00  1.00            
ATOM   1266    O LEU A 172      -2.804  20.536  14.740  1.00  1.00            
ATOM   1267    N GLY A 173      -3.452  20.839  12.602  1.00  1.00            
ATOM   1268   CA GLY A 173      -2.604  19.776  12.238  1.00  1.00            
ATOM   1269    C GLY A 173      -1.242  20.304  12.460  1.00  1.00            
ATOM   1270    O GLY A 173      -1.035  21.481  12.757  1.00  1.00            
ATOM   1271    N GLY A 174      -0.248  19.438  12.287  4.00  1.00            
ATOM   1272   CA GLY A 174       1.038  19.888  12.663  4.00  1.00            
ATOM   1273    C GLY A 174       1.603  20.818  11.692  4.00  1.00            
ATOM   1274    O GLY A 174       1.029  21.103  10.648  4.00  1.00            
ATOM   1275    N GLN A 175       2.779  21.333  12.064  4.00  1.00            
ATOM   1276   CA GLN A 175       3.417  22.263  11.216  4.00  1.00            
ATOM   1277   CB GLN A 175       3.614  23.642  11.866  4.00  1.00            
ATOM   1278   CG GLN A 175       2.290  24.358  12.129  4.00  1.00            
ATOM   1279   CD GLN A 175       2.570  25.666  12.853  4.00  1.00            
ATOM   1280  OE1 GLN A 175       1.794  26.616  12.758  4.00  1.00            
ATOM   1281  NE2 GLN A 175       3.701  25.723  13.606  4.00  1.00            
ATOM   1282    C GLN A 175       4.774  21.741  10.893  4.00  1.00            
ATOM   1283    O GLN A 175       5.447  21.141  11.730  4.00  1.00            
ATOM   1284    N ILE A 176       5.201  21.945   9.636  4.00  1.00            
ATOM   1285   CA ILE A 176       6.507  21.534   9.233  4.00  1.00            
ATOM   1286   CB ILE A 176       6.467  20.592   8.066  4.00  1.00            
ATOM   1287  CG1 ILE A 176       7.864  20.076   7.739  4.00  1.00            
ATOM   1288  CG2 ILE A 176       5.745  21.262   6.885  4.00  1.00            
ATOM   1289  CD1 ILE A 176       7.807  18.912   6.759  4.00  1.00            
ATOM   1290    C ILE A 176       7.196  22.803   8.847  4.00  1.00            
ATOM   1291    O ILE A 176       6.706  23.560   8.011  4.00  1.00            
ATOM   1292    N VAL A 177       8.346  23.102   9.477  4.00  1.00            
ATOM   1293   CA VAL A 177       8.997  24.338   9.154  4.00  1.00            
ATOM   1294   CB VAL A 177       9.311  25.170  10.360  4.00  1.00            
ATOM   1295  CG1 VAL A 177      10.106  26.408   9.910  4.00  1.00            
ATOM   1296  CG2 VAL A 177       7.989  25.496  11.080  4.00  1.00            
ATOM   1297    C VAL A 177      10.288  24.004   8.487  4.00  1.00            
ATOM   1298    O VAL A 177      11.066  23.199   8.994  4.00  1.00            
ATOM   1299    N LEU A 178      10.538  24.601   7.306  4.00  1.00            
ATOM   1300   CA LEU A 178      11.801  24.404   6.660  4.00  1.00            
ATOM   1301   CB LEU A 178      11.741  24.098   5.145  4.00  1.00            
ATOM   1302   CG LEU A 178      10.830  25.010   4.298  4.00  1.00            
ATOM   1303  CD1 LEU A 178      10.944  24.647   2.809  4.00  1.00            
ATOM   1304  CD2 LEU A 178       9.367  24.962   4.772  4.00  1.00            
ATOM   1305    C LEU A 178      12.563  25.673   6.900  4.00  1.00            
ATOM   1306    O LEU A 178      12.065  26.760   6.611  4.00  1.00            
ATOM   1307    N GLY A 179      13.789  25.574   7.464  1.00  1.00            
ATOM   1308   CA GLY A 179      14.574  26.757   7.705  1.00  1.00            
ATOM   1309    C GLY A 179      14.529  27.184   9.141  1.00  1.00            
ATOM   1310    O GLY A 179      15.108  28.213   9.484  1.00  1.00            
ATOM   1311    N GLY A 180      13.861  26.439  10.041  1.00  1.00            
ATOM   1312   CA GLY A 180      13.893  26.929  11.392  1.00  1.00            
ATOM   1313    C GLY A 180      13.009  26.075  12.253  1.00  1.00            
ATOM   1314    O GLY A 180      12.773  24.904  11.958  1.00  1.00            
ATOM   1315    N SER A 181      12.496  26.672  13.353  1.00  1.00            
ATOM   1316   CA SER A 181      11.696  25.985  14.331  1.00  1.00            
ATOM   1317   CB SER A 181      12.385  25.894  15.700  1.00  1.00            
ATOM   1318   OG SER A 181      13.611  25.190  15.580  1.00  1.00            
ATOM   1319    C SER A 181      10.454  26.792  14.551  1.00  1.00            
ATOM   1320    O SER A 181      10.111  27.656  13.745  1.00  1.00            
ATOM   1321    N ASP A 182       9.737  26.491  15.655  1.00  1.00            
ATOM   1322   CA ASP A 182       8.519  27.164  16.017  1.00  1.00            
ATOM   1323   CB ASP A 182       7.717  26.396  17.079  1.00  1.00            
ATOM   1324   CG ASP A 182       7.161  25.136  16.438  1.00  1.00            
ATOM   1325  OD1 ASP A 182       6.504  25.249  15.370  1.00  1.00            
ATOM   1326  OD2 ASP A 182       7.402  24.037  17.007  1.00  1.00            
ATOM   1327    C ASP A 182       8.882  28.543  16.502  1.00  1.00            
ATOM   1328    O ASP A 182       8.890  29.405  15.624  1.00  1.00            
ATOM   1329    N PRO A 183       9.185  28.951  17.734  2.00  1.00            
ATOM   1330   CA PRO A 183       9.205  28.225  19.002  2.00  1.00            
ATOM   1331   CD PRO A 183      10.061  30.114  17.788  2.00  1.00            
ATOM   1332   CB PRO A 183       9.995  29.103  19.972  2.00  1.00            
ATOM   1333   CG PRO A 183      10.887  29.963  19.069  2.00  1.00            
ATOM   1334    C PRO A 183       7.819  28.036  19.506  2.00  1.00            
ATOM   1335    O PRO A 183       7.659  27.458  20.580  2.00  1.00            
ATOM   1336    N GLN A 184       6.816  28.494  18.738  2.00  1.00            
ATOM   1337   CA GLN A 184       5.464  28.497  19.202  2.00  1.00            
ATOM   1338   CB GLN A 184       4.432  28.880  18.127  2.00  1.00            
ATOM   1339   CG GLN A 184       4.493  30.338  17.670  2.00  1.00            
ATOM   1340   CD GLN A 184       3.320  30.561  16.723  2.00  1.00            
ATOM   1341  OE1 GLN A 184       2.384  29.764  16.673  2.00  1.00            
ATOM   1342  NE2 GLN A 184       3.369  31.677  15.949  2.00  1.00            
ATOM   1343    C GLN A 184       5.109  27.123  19.642  2.00  1.00            
ATOM   1344    O GLN A 184       4.415  26.958  20.645  2.00  1.00            
ATOM   1345    N HIS A 185       5.570  26.084  18.929  2.00  1.00            
ATOM   1346   CA HIS A 185       5.109  24.815  19.394  2.00  1.00            
ATOM   1347  ND1 HIS A 185       3.359  25.306  16.502  2.00  1.00            
ATOM   1348   CG HIS A 185       3.339  24.523  17.636  2.00  1.00            
ATOM   1349   CB HIS A 185       4.560  23.927  18.270  2.00  1.00            
ATOM   1350  NE2 HIS A 185       1.236  25.175  17.144  2.00  1.00            
ATOM   1351  CD2 HIS A 185       2.033  24.454  18.015  2.00  1.00            
ATOM   1352  CE1 HIS A 185       2.076  25.667  16.252  2.00  1.00            
ATOM   1353    C HIS A 185       6.186  24.038  20.101  2.00  1.00            
ATOM   1354    O HIS A 185       6.384  22.863  19.793  2.00  1.00            
ATOM   1355    N TYR A 186       6.918  24.640  21.069  4.00  1.00            
ATOM   1356   CA TYR A 186       7.793  23.797  21.846  4.00  1.00            
ATOM   1357   CB TYR A 186       9.257  23.601  21.356  4.00  1.00            
ATOM   1358   CG TYR A 186      10.124  24.814  21.475  4.00  1.00            
ATOM   1359  CD1 TYR A 186      10.487  25.328  22.703  4.00  1.00            
ATOM   1360  CD2 TYR A 186      10.638  25.400  20.344  4.00  1.00            
ATOM   1361  CE1 TYR A 186      11.295  26.433  22.803  4.00  1.00            
ATOM   1362  CE2 TYR A 186      11.450  26.504  20.435  4.00  1.00            
ATOM   1363   CZ TYR A 186      11.773  27.028  21.663  4.00  1.00            
ATOM   1364   OH TYR A 186      12.602  28.165  21.756  4.00  1.00            
ATOM   1365    C TYR A 186       7.817  24.265  23.256  4.00  1.00            
ATOM   1366    O TYR A 186       7.519  25.422  23.548  4.00  1.00            
ATOM   1367    N GLU A 187       8.149  23.341  24.178  4.00  1.00            
ATOM   1368   CA GLU A 187       8.281  23.742  25.540  4.00  1.00            
ATOM   1369   CB GLU A 187       7.329  23.014  26.507  4.00  1.00            
ATOM   1370   CG GLU A 187       5.862  23.379  26.269  4.00  1.00            
ATOM   1371   CD GLU A 187       5.016  22.647  27.299  4.00  1.00            
ATOM   1372  OE1 GLU A 187       5.603  22.008  28.214  4.00  1.00            
ATOM   1373  OE2 GLU A 187       3.763  22.718  27.181  4.00  1.00            
ATOM   1374    C GLU A 187       9.685  23.459  25.944  4.00  1.00            
ATOM   1375    O GLU A 187      10.099  22.305  26.045  4.00  1.00            
ATOM   1376    N GLY A 188      10.464  24.532  26.171  4.00  1.00            
ATOM   1377   CA GLY A 188      11.792  24.355  26.667  4.00  1.00            
ATOM   1378    C GLY A 188      12.790  24.147  25.570  4.00  1.00            
ATOM   1379    O GLY A 188      12.553  24.444  24.399  4.00  1.00            
ATOM   1380    N ASN A 189      13.955  23.610  25.991  4.00  1.00            
ATOM   1381   CA ASN A 189      15.168  23.426  25.245  4.00  1.00            
ATOM   1382   CB ASN A 189      16.383  23.178  26.155  4.00  1.00            
ATOM   1383   CG ASN A 189      16.102  21.884  26.909  4.00  1.00            
ATOM   1384  OD1 ASN A 189      15.259  21.840  27.805  4.00  1.00            
ATOM   1385  ND2 ASN A 189      16.813  20.790  26.525  4.00  1.00            
ATOM   1386    C ASN A 189      15.126  22.261  24.316  4.00  1.00            
ATOM   1387    O ASN A 189      14.202  21.449  24.324  4.00  1.00            
ATOM   1388    N PHE A 190      16.179  22.191  23.469  4.00  1.00            
ATOM   1389   CA PHE A 190      16.341  21.164  22.484  4.00  1.00            
ATOM   1390   CB PHE A 190      16.560  21.739  21.071  4.00  1.00            
ATOM   1391   CG PHE A 190      17.724  22.672  21.098  4.00  1.00            
ATOM   1392  CD1 PHE A 190      17.531  24.000  21.403  4.00  1.00            
ATOM   1393  CD2 PHE A 190      18.996  22.228  20.821  4.00  1.00            
ATOM   1394  CE1 PHE A 190      18.591  24.872  21.434  4.00  1.00            
ATOM   1395  CE2 PHE A 190      20.061  23.097  20.850  4.00  1.00            
ATOM   1396   CZ PHE A 190      19.858  24.421  21.158  4.00  1.00            
ATOM   1397    C PHE A 190      17.495  20.270  22.849  4.00  1.00            
ATOM   1398    O PHE A 190      18.602  20.741  23.105  4.00  1.00            
ATOM   1399    N HIS A 191      17.246  18.940  22.914  4.00  1.00            
ATOM   1400   CA HIS A 191      18.300  17.993  23.174  4.00  1.00            
ATOM   1401  ND1 HIS A 191      19.352  15.978  25.814  4.00  1.00            
ATOM   1402   CG HIS A 191      19.024  15.958  24.477  4.00  1.00            
ATOM   1403   CB HIS A 191      17.860  16.715  23.906  4.00  1.00            
ATOM   1404  NE2 HIS A 191      20.874  14.711  24.805  4.00  1.00            
ATOM   1405  CD2 HIS A 191      19.962  15.177  23.874  4.00  1.00            
ATOM   1406  CE1 HIS A 191      20.465  15.216  25.955  4.00  1.00            
ATOM   1407    C HIS A 191      18.786  17.577  21.820  4.00  1.00            
ATOM   1408    O HIS A 191      18.016  17.612  20.862  4.00  1.00            
ATOM   1409    N TYR A 192      20.073  17.197  21.677  4.00  1.00            
ATOM   1410   CA TYR A 192      20.487  16.839  20.350  4.00  1.00            
ATOM   1411   CB TYR A 192      21.422  17.870  19.680  4.00  1.00            
ATOM   1412   CG TYR A 192      22.738  17.874  20.386  4.00  1.00            
ATOM   1413  CD1 TYR A 192      23.736  17.009  19.997  4.00  1.00            
ATOM   1414  CD2 TYR A 192      22.976  18.737  21.431  4.00  1.00            
ATOM   1415  CE1 TYR A 192      24.951  16.996  20.638  4.00  1.00            
ATOM   1416  CE2 TYR A 192      24.192  18.732  22.078  4.00  1.00            
ATOM   1417   CZ TYR A 192      25.180  17.861  21.680  4.00  1.00            
ATOM   1418   OH TYR A 192      26.426  17.854  22.341  4.00  1.00            
ATOM   1419    C TYR A 192      21.222  15.519  20.359  4.00  1.00            
ATOM   1420    O TYR A 192      21.962  15.218  21.295  4.00  1.00            
ATOM   1421    N ILE A 193      21.017  14.687  19.304  4.00  1.00            
ATOM   1422   CA ILE A 193      21.688  13.417  19.146  4.00  1.00            
ATOM   1423   CB ILE A 193      20.806  12.228  19.396  4.00  1.00            
ATOM   1424  CG1 ILE A 193      20.348  12.208  20.863  4.00  1.00            
ATOM   1425  CG2 ILE A 193      21.581  10.963  18.991  4.00  1.00            
ATOM   1426  CD1 ILE A 193      19.414  13.359  21.232  4.00  1.00            
ATOM   1427    C ILE A 193      22.191  13.322  17.739  4.00  1.00            
ATOM   1428    O ILE A 193      21.605  13.888  16.823  4.00  1.00            
ATOM   1429    N ASN A 194      23.330  12.635  17.533  4.00  1.00            
ATOM   1430   CA ASN A 194      23.861  12.459  16.212  4.00  1.00            
ATOM   1431   CB ASN A 194      25.384  12.197  16.177  4.00  1.00            
ATOM   1432   CG ASN A 194      26.124  13.452  16.605  4.00  1.00            
ATOM   1433  OD1 ASN A 194      26.060  14.479  15.934  4.00  1.00            
ATOM   1434  ND2 ASN A 194      26.848  13.370  17.755  4.00  1.00            
ATOM   1435    C ASN A 194      23.242  11.222  15.654  4.00  1.00            
ATOM   1436    O ASN A 194      22.726  10.381  16.389  4.00  1.00            
ATOM   1437    N LEU A 195      23.255  11.094  14.316  1.00  1.00            
ATOM   1438   CA LEU A 195      22.776   9.885  13.720  1.00  1.00            
ATOM   1439   CB LEU A 195      22.386  10.006  12.237  1.00  1.00            
ATOM   1440   CG LEU A 195      21.414  11.161  11.949  1.00  1.00            
ATOM   1441  CD1 LEU A 195      20.127  11.021  12.770  1.00  1.00            
ATOM   1442  CD2 LEU A 195      22.102  12.526  12.115  1.00  1.00            
ATOM   1443    C LEU A 195      23.959   8.974  13.734  1.00  1.00            
ATOM   1444    O LEU A 195      25.091   9.434  13.873  1.00  1.00            
ATOM   1445    N ILE A 196      23.744   7.651  13.608  1.00  1.00            
ATOM   1446   CA ILE A 196      24.889   6.788  13.546  1.00  1.00            
ATOM   1447   CB ILE A 196      24.536   5.324  13.401  1.00  1.00            
ATOM   1448  CG1 ILE A 196      23.761   5.052  12.097  1.00  1.00            
ATOM   1449  CG2 ILE A 196      23.796   4.875  14.672  1.00  1.00            
ATOM   1450  CD1 ILE A 196      23.666   3.574  11.727  1.00  1.00            
ATOM   1451    C ILE A 196      25.624   7.210  12.329  1.00  1.00            
ATOM   1452    O ILE A 196      26.850   7.314  12.333  1.00  1.00            
ATOM   1453    N LYS A 197      24.883   7.488  11.243  1.00  1.00            
ATOM   1454   CA LYS A 197      25.575   7.854  10.054  1.00  1.00            
ATOM   1455   CB LYS A 197      25.792   6.687   9.076  1.00  1.00            
ATOM   1456   CG LYS A 197      26.623   5.523   9.623  1.00  1.00            
ATOM   1457   CD LYS A 197      28.074   5.870   9.965  1.00  1.00            
ATOM   1458   CE LYS A 197      28.822   4.702  10.616  1.00  1.00            
ATOM   1459   NZ LYS A 197      28.689   3.485   9.780  1.00  1.00            
ATOM   1460    C LYS A 197      24.753   8.821   9.273  1.00  1.00            
ATOM   1461    O LYS A 197      23.601   9.102   9.602  1.00  1.00            
ATOM   1462    N THR A 198      25.371   9.370   8.208  3.00  1.00            
ATOM   1463   CA THR A 198      24.669  10.212   7.290  3.00  1.00            
ATOM   1464   CB THR A 198      25.563  11.125   6.506  3.00  1.00            
ATOM   1465  OG1 THR A 198      26.379  10.361   5.627  3.00  1.00            
ATOM   1466  CG2 THR A 198      26.441  11.917   7.491  3.00  1.00            
ATOM   1467    C THR A 198      24.087   9.268   6.299  3.00  1.00            
ATOM   1468    O THR A 198      24.452   8.095   6.257  3.00  1.00            
ATOM   1469    N GLY A 199      23.146   9.749   5.478  3.00  1.00            
ATOM   1470   CA GLY A 199      22.601   8.882   4.484  3.00  1.00            
ATOM   1471    C GLY A 199      21.242   8.446   4.933  3.00  1.00            
ATOM   1472    O GLY A 199      20.342   8.248   4.118  3.00  1.00            
ATOM   1473    N VAL A 200      21.066   8.283   6.258  1.00  1.00            
ATOM   1474   CA VAL A 200      19.793   7.908   6.800  1.00  1.00            
ATOM   1475   CB VAL A 200      19.670   6.446   7.117  1.00  1.00            
ATOM   1476  CG1 VAL A 200      20.700   6.090   8.200  1.00  1.00            
ATOM   1477  CG2 VAL A 200      18.217   6.166   7.533  1.00  1.00            
ATOM   1478    C VAL A 200      19.663   8.656   8.082  1.00  1.00            
ATOM   1479    O VAL A 200      20.661   9.001   8.714  1.00  1.00            
ATOM   1480    N TRP A 201      18.421   8.951   8.493  1.00  1.00            
ATOM   1481   CA TRP A 201      18.228   9.633   9.733  1.00  1.00            
ATOM   1482   CB TRP A 201      16.939  10.473   9.698  1.00  1.00            
ATOM   1483   CG TRP A 201      16.593  11.255  10.944  1.00  1.00            
ATOM   1484  CD2 TRP A 201      15.367  11.986  11.095  1.00  1.00            
ATOM   1485  CD1 TRP A 201      17.284  11.415  12.107  1.00  1.00            
ATOM   1486  NE1 TRP A 201      16.565  12.204  12.975  1.00  1.00            
ATOM   1487  CE2 TRP A 201      15.381  12.560  12.367  1.00  1.00            
ATOM   1488  CE3 TRP A 201      14.316  12.168  10.243  1.00  1.00            
ATOM   1489  CZ2 TRP A 201      14.341  13.327  12.810  1.00  1.00            
ATOM   1490  CZ3 TRP A 201      13.267  12.935  10.699  1.00  1.00            
ATOM   1491  CH2 TRP A 201      13.278  13.503  11.955  1.00  1.00            
ATOM   1492    C TRP A 201      18.053   8.525  10.742  1.00  1.00            
ATOM   1493    O TRP A 201      16.937   8.048  10.938  1.00  1.00            
ATOM   1494    N GLN A 202      19.147   8.076  11.407  4.00  1.00            
ATOM   1495   CA GLN A 202      19.010   6.988  12.347  4.00  1.00            
ATOM   1496   CB GLN A 202      19.625   5.656  11.879  4.00  1.00            
ATOM   1497   CG GLN A 202      19.225   4.488  12.784  4.00  1.00            
ATOM   1498   CD GLN A 202      19.539   3.186  12.064  4.00  1.00            
ATOM   1499  OE1 GLN A 202      20.631   3.001  11.530  4.00  1.00            
ATOM   1500  NE2 GLN A 202      18.549   2.254  12.039  4.00  1.00            
ATOM   1501    C GLN A 202      19.636   7.382  13.649  4.00  1.00            
ATOM   1502    O GLN A 202      20.541   8.216  13.687  4.00  1.00            
ATOM   1503    N ILE A 203      19.135   6.802  14.763  4.00  1.00            
ATOM   1504   CA ILE A 203      19.618   7.155  16.066  4.00  1.00            
ATOM   1505   CB ILE A 203      18.654   8.061  16.781  4.00  1.00            
ATOM   1506  CG1 ILE A 203      19.352   8.977  17.804  4.00  1.00            
ATOM   1507  CG2 ILE A 203      17.560   7.175  17.399  4.00  1.00            
ATOM   1508  CD1 ILE A 203      19.967   8.277  19.011  4.00  1.00            
ATOM   1509    C ILE A 203      19.788   5.896  16.860  4.00  1.00            
ATOM   1510    O ILE A 203      19.080   4.925  16.619  4.00  1.00            
ATOM   1511    N GLN A 204      20.757   5.858  17.807  4.00  1.00            
ATOM   1512   CA GLN A 204      20.924   4.694  18.642  4.00  1.00            
ATOM   1513   CB GLN A 204      22.294   4.577  19.343  4.00  1.00            
ATOM   1514   CG GLN A 204      22.396   3.316  20.211  4.00  1.00            
ATOM   1515   CD GLN A 204      23.608   3.413  21.132  4.00  1.00            
ATOM   1516  OE1 GLN A 204      24.756   3.366  20.691  4.00  1.00            
ATOM   1517  NE2 GLN A 204      23.341   3.539  22.460  4.00  1.00            
ATOM   1518    C GLN A 204      19.911   4.780  19.735  4.00  1.00            
ATOM   1519    O GLN A 204      19.638   5.858  20.258  4.00  1.00            
ATOM   1520    N MET A 205      19.298   3.637  20.097  4.00  1.00            
ATOM   1521   CA MET A 205      18.378   3.687  21.190  4.00  1.00            
ATOM   1522   CB MET A 205      16.949   3.229  20.859  4.00  1.00            
ATOM   1523   CG MET A 205      15.973   3.492  22.007  4.00  1.00            
ATOM   1524   SD MET A 205      14.230   3.206  21.589  4.00  1.00            
ATOM   1525   CE MET A 205      14.068   4.663  20.515  4.00  1.00            
ATOM   1526    C MET A 205      18.915   2.809  22.283  4.00  1.00            
ATOM   1527    O MET A 205      19.293   1.663  22.045  4.00  1.00            
ATOM   1528    N LYS A 206      18.992   3.343  23.524  1.00  1.00            
ATOM   1529   CA LYS A 206      19.496   2.549  24.613  1.00  1.00            
ATOM   1530   CB LYS A 206      20.754   3.159  25.258  1.00  1.00            
ATOM   1531   CG LYS A 206      21.445   2.266  26.291  1.00  1.00            
ATOM   1532   CD LYS A 206      22.824   2.783  26.699  1.00  1.00            
ATOM   1533   CE LYS A 206      23.505   1.942  27.779  1.00  1.00            
ATOM   1534   NZ LYS A 206      24.766   2.596  28.188  1.00  1.00            
ATOM   1535    C LYS A 206      18.431   2.484  25.653  1.00  1.00            
ATOM   1536    O LYS A 206      18.355   3.343  26.528  1.00  1.00            
ATOM   1537    N GLY A 207      17.573   1.449  25.588  1.00  1.00            
ATOM   1538   CA GLY A 207      16.604   1.261  26.626  1.00  1.00            
ATOM   1539    C GLY A 207      15.227   1.649  26.206  1.00  1.00            
ATOM   1540    O GLY A 207      14.973   2.764  25.753  1.00  1.00            
ATOM   1541    N VAL A 208      14.302   0.683  26.369  4.00  1.00            
ATOM   1542   CA VAL A 208      12.891   0.882  26.236  4.00  1.00            
ATOM   1543   CB VAL A 208      12.225  -0.024  25.243  4.00  1.00            
ATOM   1544  CG1 VAL A 208      10.702   0.186  25.333  4.00  1.00            
ATOM   1545  CG2 VAL A 208      12.799   0.265  23.846  4.00  1.00            
ATOM   1546    C VAL A 208      12.411   0.487  27.591  4.00  1.00            
ATOM   1547    O VAL A 208      12.725  -0.607  28.059  4.00  1.00            
ATOM   1548    N SER A 209      11.667   1.361  28.289  4.00  1.00            
ATOM   1549   CA SER A 209      11.293   0.910  29.590  4.00  1.00            
ATOM   1550   CB SER A 209      11.873   1.729  30.755  4.00  1.00            
ATOM   1551   OG SER A 209      11.257   3.004  30.816  4.00  1.00            
ATOM   1552    C SER A 209       9.821   0.953  29.712  4.00  1.00            
ATOM   1553    O SER A 209       9.161   1.854  29.199  4.00  1.00            
ATOM   1554    N VAL A 210       9.271  -0.072  30.381  4.00  1.00            
ATOM   1555   CA VAL A 210       7.872  -0.081  30.637  4.00  1.00            
ATOM   1556   CB VAL A 210       7.209  -1.393  30.314  4.00  1.00            
ATOM   1557  CG1 VAL A 210       5.731  -1.329  30.734  4.00  1.00            
ATOM   1558  CG2 VAL A 210       7.409  -1.678  28.814  4.00  1.00            
ATOM   1559    C VAL A 210       7.767   0.154  32.109  4.00  1.00            
ATOM   1560    O VAL A 210       8.354  -0.573  32.908  4.00  1.00            
ATOM   1561    N GLY A 211       7.030   1.204  32.512  3.00  1.00            
ATOM   1562   CA GLY A 211       6.947   1.494  33.912  3.00  1.00            
ATOM   1563    C GLY A 211       8.358   1.767  34.350  3.00  1.00            
ATOM   1564    O GLY A 211       9.152   2.333  33.601  3.00  1.00            
ATOM   1565    N SER A 212       8.700   1.366  35.591  3.00  1.00            
ATOM   1566   CA SER A 212      10.007   1.591  36.147  3.00  1.00            
ATOM   1567   CB SER A 212      10.057   1.328  37.659  3.00  1.00            
ATOM   1568   OG SER A 212       9.195   2.236  38.329  3.00  1.00            
ATOM   1569    C SER A 212      11.053   0.722  35.496  3.00  1.00            
ATOM   1570    O SER A 212      12.204   1.133  35.355  3.00  1.00            
ATOM   1571    N SER A 213      10.686  -0.505  35.074  4.00  1.00            
ATOM   1572   CA SER A 213      11.654  -1.447  34.572  4.00  1.00            
ATOM   1573   CB SER A 213      11.170  -2.903  34.663  4.00  1.00            
ATOM   1574   OG SER A 213      10.916  -3.250  36.016  4.00  1.00            
ATOM   1575    C SER A 213      11.963  -1.189  33.126  4.00  1.00            
ATOM   1576    O SER A 213      11.295  -0.400  32.456  4.00  1.00            
ATOM   1577    N THR A 214      13.028  -1.859  32.623  4.00  1.00            
ATOM   1578   CA THR A 214      13.445  -1.730  31.253  4.00  1.00            
ATOM   1579   CB THR A 214      14.837  -1.188  31.123  4.00  1.00            
ATOM   1580  OG1 THR A 214      14.941   0.073  31.770  4.00  1.00            
ATOM   1581  CG2 THR A 214      15.162  -1.039  29.629  4.00  1.00            
ATOM   1582    C THR A 214      13.433  -3.084  30.610  4.00  1.00            
ATOM   1583    O THR A 214      14.345  -3.885  30.811  4.00  1.00            
ATOM   1584    N LEU A 215      12.379  -3.375  29.820  4.00  1.00            
ATOM   1585   CA LEU A 215      12.241  -4.653  29.179  4.00  1.00            
ATOM   1586   CB LEU A 215      10.830  -4.886  28.606  4.00  1.00            
ATOM   1587   CG LEU A 215       9.729  -4.944  29.684  4.00  1.00            
ATOM   1588  CD1 LEU A 215       9.946  -6.126  30.645  4.00  1.00            
ATOM   1589  CD2 LEU A 215       9.576  -3.599  30.413  4.00  1.00            
ATOM   1590    C LEU A 215      13.199  -4.883  28.074  4.00  1.00            
ATOM   1591    O LEU A 215      13.889  -5.900  28.047  4.00  1.00            
ATOM   1592    N LEU A 216      13.296  -3.936  27.131  4.00  1.00            
ATOM   1593   CA LEU A 216      14.095  -4.324  26.022  4.00  1.00            
ATOM   1594   CB LEU A 216      13.274  -4.878  24.841  4.00  1.00            
ATOM   1595   CG LEU A 216      12.169  -3.937  24.329  4.00  1.00            
ATOM   1596  CD1 LEU A 216      12.756  -2.683  23.663  4.00  1.00            
ATOM   1597  CD2 LEU A 216      11.181  -4.692  23.422  4.00  1.00            
ATOM   1598    C LEU A 216      14.958  -3.225  25.562  4.00  1.00            
ATOM   1599    O LEU A 216      14.915  -2.100  26.057  4.00  1.00            
ATOM   1600    N CYS A 217      15.792  -3.579  24.578  1.00  1.00            
ATOM   1601   CA CYS A 217      16.675  -2.631  24.009  1.00  1.00            
ATOM   1602   CB CYS A 217      15.900  -1.368  23.578  1.00  1.00            
ATOM   1603   SG CYS A 217      16.908  -0.065  22.810  1.00  1.00            
ATOM   1604    C CYS A 217      17.705  -2.262  25.026  1.00  1.00            
ATOM   1605    O CYS A 217      18.444  -1.290  24.877  1.00  1.00            
ATOM   1606    N GLU A 218      17.817  -3.076  26.083  3.00  1.00            
ATOM   1607   CA GLU A 218      18.812  -2.810  27.070  3.00  1.00            
ATOM   1608   CB GLU A 218      18.740  -3.797  28.243  3.00  1.00            
ATOM   1609   CG GLU A 218      17.459  -3.643  29.064  3.00  1.00            
ATOM   1610   CD GLU A 218      17.452  -4.705  30.150  3.00  1.00            
ATOM   1611  OE1 GLU A 218      18.406  -4.720  30.974  3.00  1.00            
ATOM   1612  OE2 GLU A 218      16.486  -5.514  30.168  3.00  1.00            
ATOM   1613    C GLU A 218      20.132  -2.967  26.392  3.00  1.00            
ATOM   1614    O GLU A 218      21.081  -2.233  26.663  3.00  1.00            
ATOM   1615    N ASP A 219      20.214  -3.948  25.479  3.00  1.00            
ATOM   1616   CA ASP A 219      21.427  -4.221  24.770  3.00  1.00            
ATOM   1617   CB ASP A 219      21.293  -5.425  23.829  3.00  1.00            
ATOM   1618   CG ASP A 219      21.061  -6.652  24.698  3.00  1.00            
ATOM   1619  OD1 ASP A 219      21.111  -6.509  25.948  3.00  1.00            
ATOM   1620  OD2 ASP A 219      20.821  -7.749  24.125  3.00  1.00            
ATOM   1621    C ASP A 219      21.764  -3.025  23.936  3.00  1.00            
ATOM   1622    O ASP A 219      22.927  -2.633  23.854  3.00  1.00            
ATOM   1623    N GLY A 220      20.746  -2.390  23.321  1.00  1.00            
ATOM   1624   CA GLY A 220      20.980  -1.248  22.478  1.00  1.00            
ATOM   1625    C GLY A 220      20.399  -1.544  21.136  1.00  1.00            
ATOM   1626    O GLY A 220      20.656  -2.596  20.554  1.00  1.00            
ATOM   1627    N CYS A 221      19.586  -0.605  20.605  4.00  1.00            
ATOM   1628   CA CYS A 221      18.984  -0.839  19.323  4.00  1.00            
ATOM   1629   CB CYS A 221      17.476  -1.156  19.376  4.00  1.00            
ATOM   1630   SG CYS A 221      16.440   0.310  19.679  4.00  1.00            
ATOM   1631    C CYS A 221      19.146   0.398  18.486  4.00  1.00            
ATOM   1632    O CYS A 221      19.782   1.358  18.915  4.00  1.00            
ATOM   1633    N LEU A 222      18.607   0.394  17.244  4.00  1.00            
ATOM   1634   CA LEU A 222      18.684   1.549  16.381  4.00  1.00            
ATOM   1635   CB LEU A 222      19.321   1.263  15.011  4.00  1.00            
ATOM   1636   CG LEU A 222      20.781   0.788  15.111  4.00  1.00            
ATOM   1637  CD1 LEU A 222      21.389   0.552  13.722  4.00  1.00            
ATOM   1638  CD2 LEU A 222      21.627   1.745  15.964  4.00  1.00            
ATOM   1639    C LEU A 222      17.281   2.018  16.132  4.00  1.00            
ATOM   1640    O LEU A 222      16.364   1.213  15.974  4.00  1.00            
ATOM   1641    N ALA A 223      17.069   3.350  16.115  4.00  1.00            
ATOM   1642   CA ALA A 223      15.765   3.894  15.866  4.00  1.00            
ATOM   1643   CB ALA A 223      15.192   4.689  17.055  4.00  1.00            
ATOM   1644    C ALA A 223      15.876   4.834  14.718  4.00  1.00            
ATOM   1645    O ALA A 223      16.807   5.633  14.642  4.00  1.00            
ATOM   1646    N LEU A 224      14.930   4.741  13.768  4.00  1.00            
ATOM   1647   CA LEU A 224      14.902   5.669  12.680  4.00  1.00            
ATOM   1648   CB LEU A 224      14.323   5.099  11.378  4.00  1.00            
ATOM   1649   CG LEU A 224      15.208   4.005  10.769  4.00  1.00            
ATOM   1650  CD1 LEU A 224      14.692   3.587   9.384  4.00  1.00            
ATOM   1651  CD2 LEU A 224      16.686   4.435  10.770  4.00  1.00            
ATOM   1652    C LEU A 224      13.990   6.731  13.143  4.00  1.00            
ATOM   1653    O LEU A 224      13.260   6.541  14.112  4.00  1.00            
ATOM   1654    N VAL A 225      14.053   7.915  12.527  4.00  1.00            
ATOM   1655   CA VAL A 225      13.056   8.857  12.909  4.00  1.00            
ATOM   1656   CB VAL A 225      13.571  10.235  13.201  4.00  1.00            
ATOM   1657  CG1 VAL A 225      12.361  11.146  13.469  4.00  1.00            
ATOM   1658  CG2 VAL A 225      14.563  10.162  14.374  4.00  1.00            
ATOM   1659    C VAL A 225      12.181   8.964  11.722  4.00  1.00            
ATOM   1660    O VAL A 225      12.632   9.323  10.635  4.00  1.00            
ATOM   1661    N ASP A 226      10.895   8.638  11.897  1.00  1.00            
ATOM   1662   CA ASP A 226      10.062   8.641  10.743  1.00  1.00            
ATOM   1663   CB ASP A 226       9.415   7.271  10.482  1.00  1.00            
ATOM   1664   CG ASP A 226      10.520   6.258  10.219  1.00  1.00            
ATOM   1665  OD1 ASP A 226      11.482   6.605   9.483  1.00  1.00            
ATOM   1666  OD2 ASP A 226      10.422   5.125  10.763  1.00  1.00            
ATOM   1667    C ASP A 226       8.932   9.587  10.991  1.00  1.00            
ATOM   1668    O ASP A 226       8.073   9.337  11.836  1.00  1.00            
ATOM   1669    N THR A 227       8.920  10.728  10.279  3.00  1.00            
ATOM   1670   CA THR A 227       7.811  11.621  10.392  3.00  1.00            
ATOM   1671   CB THR A 227       8.013  12.895   9.625  3.00  1.00            
ATOM   1672  OG1 THR A 227       9.181  13.561  10.083  3.00  1.00            
ATOM   1673  CG2 THR A 227       6.771  13.785   9.811  3.00  1.00            
ATOM   1674    C THR A 227       6.669  10.892   9.770  3.00  1.00            
ATOM   1675    O THR A 227       5.542  10.908  10.262  3.00  1.00            
ATOM   1676    N GLY A 228       6.983  10.199   8.661  3.00  1.00            
ATOM   1677   CA GLY A 228       6.020   9.530   7.844  3.00  1.00            
ATOM   1678    C GLY A 228       5.308   8.403   8.549  3.00  1.00            
ATOM   1679    O GLY A 228       4.088   8.299   8.442  3.00  1.00            
ATOM   1680    N ALA A 229       6.022   7.528   9.293  1.00  1.00            
ATOM   1681   CA ALA A 229       5.357   6.375   9.858  1.00  1.00            
ATOM   1682   CB ALA A 229       6.300   5.393  10.568  1.00  1.00            
ATOM   1683    C ALA A 229       4.353   6.837  10.868  1.00  1.00            
ATOM   1684    O ALA A 229       4.602   7.762  11.640  1.00  1.00            
ATOM   1685    N SER A 230       3.166   6.196  10.864  1.00  1.00            
ATOM   1686   CA SER A 230       2.094   6.548  11.752  1.00  1.00            
ATOM   1687   CB SER A 230       0.758   5.894  11.385  1.00  1.00            
ATOM   1688   OG SER A 230      -0.241   6.296  12.309  1.00  1.00            
ATOM   1689    C SER A 230       2.377   6.158  13.145  1.00  1.00            
ATOM   1690    O SER A 230       2.159   6.934  14.075  1.00  1.00            
ATOM   1691    N TYR A 231       2.899   4.942  13.335  1.00  1.00            
ATOM   1692   CA TYR A 231       2.947   4.539  14.693  1.00  1.00            
ATOM   1693   CB TYR A 231       2.042   3.328  15.005  1.00  1.00            
ATOM   1694   CG TYR A 231       0.648   3.593  14.534  1.00  1.00            
ATOM   1695  CD1 TYR A 231      -0.242   4.298  15.309  1.00  1.00            
ATOM   1696  CD2 TYR A 231       0.227   3.141  13.302  1.00  1.00            
ATOM   1697  CE1 TYR A 231      -1.525   4.540  14.878  1.00  1.00            
ATOM   1698  CE2 TYR A 231      -1.055   3.378  12.862  1.00  1.00            
ATOM   1699   CZ TYR A 231      -1.936   4.078  13.651  1.00  1.00            
ATOM   1700   OH TYR A 231      -3.251   4.323  13.204  1.00  1.00            
ATOM   1701    C TYR A 231       4.324   4.084  15.009  1.00  1.00            
ATOM   1702    O TYR A 231       5.158   3.910  14.122  1.00  1.00            
ATOM   1703    N ILE A 232       4.592   3.895  16.315  4.00  1.00            
ATOM   1704   CA ILE A 232       5.892   3.451  16.705  4.00  1.00            
ATOM   1705   CB ILE A 232       6.163   3.588  18.173  4.00  1.00            
ATOM   1706  CG1 ILE A 232       5.271   2.659  19.013  4.00  1.00            
ATOM   1707  CG2 ILE A 232       5.950   5.069  18.503  4.00  1.00            
ATOM   1708  CD1 ILE A 232       5.693   2.579  20.479  4.00  1.00            
ATOM   1709    C ILE A 232       5.984   2.005  16.332  4.00  1.00            
ATOM   1710    O ILE A 232       5.137   1.193  16.705  4.00  1.00            
ATOM   1711    N SER A 233       7.024   1.662  15.551  4.00  1.00            
ATOM   1712   CA SER A 233       7.208   0.328  15.061  4.00  1.00            
ATOM   1713   CB SER A 233       7.837   0.283  13.656  4.00  1.00            
ATOM   1714   OG SER A 233       6.981   0.906  12.711  4.00  1.00            
ATOM   1715    C SER A 233       8.134  -0.420  15.964  4.00  1.00            
ATOM   1716    O SER A 233       8.468   0.035  17.057  4.00  1.00            
ATOM   1717    N GLY A 234       8.538  -1.631  15.520  4.00  1.00            
ATOM   1718   CA GLY A 234       9.467  -2.432  16.263  4.00  1.00            
ATOM   1719    C GLY A 234       9.608  -3.735  15.566  4.00  1.00            
ATOM   1720    O GLY A 234       8.775  -4.114  14.743  4.00  1.00            
ATOM   1721    N SER A 235      10.690  -4.464  15.890  1.00  1.00            
ATOM   1722   CA SER A 235      10.840  -5.749  15.295  1.00  1.00            
ATOM   1723   CB SER A 235      12.190  -6.429  15.583  1.00  1.00            
ATOM   1724   OG SER A 235      12.296  -6.745  16.964  1.00  1.00            
ATOM   1725    C SER A 235       9.775  -6.568  15.926  1.00  1.00            
ATOM   1726    O SER A 235       9.299  -6.254  17.016  1.00  1.00            
ATOM   1727    N THR A 236       9.357  -7.636  15.236  2.00  1.00            
ATOM   1728   CA THR A 236       8.293  -8.436  15.740  2.00  1.00            
ATOM   1729   CB THR A 236       7.900  -9.526  14.788  2.00  1.00            
ATOM   1730  OG1 THR A 236       8.983 -10.422  14.590  2.00  1.00            
ATOM   1731  CG2 THR A 236       7.482  -8.881  13.455  2.00  1.00            
ATOM   1732    C THR A 236       8.730  -9.087  17.022  2.00  1.00            
ATOM   1733    O THR A 236       7.952  -9.197  17.966  2.00  1.00            
ATOM   1734    N SER A 237       9.989  -9.557  17.103  2.00  1.00            
ATOM   1735   CA SER A 237      10.415 -10.203  18.317  2.00  1.00            
ATOM   1736   CB SER A 237      11.857 -10.729  18.239  2.00  1.00            
ATOM   1737   OG SER A 237      12.767  -9.649  18.081  2.00  1.00            
ATOM   1738    C SER A 237      10.363  -9.194  19.422  2.00  1.00            
ATOM   1739    O SER A 237       9.901  -9.489  20.523  2.00  1.00            
ATOM   1740    N SER A 238      10.834  -7.961  19.149  2.00  1.00            
ATOM   1741   CA SER A 238      10.856  -6.929  20.148  2.00  1.00            
ATOM   1742   CB SER A 238      11.510  -5.632  19.637  2.00  1.00            
ATOM   1743   OG SER A 238      11.503  -4.648  20.657  2.00  1.00            
ATOM   1744    C SER A 238       9.442  -6.610  20.532  2.00  1.00            
ATOM   1745    O SER A 238       9.124  -6.463  21.711  2.00  1.00            
ATOM   1746    N ILE A 239       8.547  -6.515  19.530  2.00  1.00            
ATOM   1747   CA ILE A 239       7.191  -6.119  19.771  2.00  1.00            
ATOM   1748   CB ILE A 239       6.412  -5.820  18.512  2.00  1.00            
ATOM   1749  CG1 ILE A 239       5.083  -5.132  18.860  2.00  1.00            
ATOM   1750  CG2 ILE A 239       6.231  -7.101  17.689  2.00  1.00            
ATOM   1751  CD1 ILE A 239       4.380  -4.536  17.641  2.00  1.00            
ATOM   1752    C ILE A 239       6.447  -7.133  20.592  2.00  1.00            
ATOM   1753    O ILE A 239       5.697  -6.753  21.489  2.00  1.00            
ATOM   1754    N GLU A 240       6.635  -8.445  20.332  2.00  1.00            
ATOM   1755   CA GLU A 240       5.880  -9.425  21.066  2.00  1.00            
ATOM   1756   CB GLU A 240       6.210 -10.880  20.684  2.00  1.00            
ATOM   1757   CG GLU A 240       7.654 -11.304  20.948  2.00  1.00            
ATOM   1758   CD GLU A 240       7.731 -12.798  20.665  2.00  1.00            
ATOM   1759  OE1 GLU A 240       6.656 -13.395  20.389  2.00  1.00            
ATOM   1760  OE2 GLU A 240       8.856 -13.362  20.732  2.00  1.00            
ATOM   1761    C GLU A 240       6.196  -9.241  22.517  2.00  1.00            
ATOM   1762    O GLU A 240       5.311  -9.312  23.368  2.00  1.00            
ATOM   1763    N LYS A 241       7.473  -8.964  22.835  2.00  1.00            
ATOM   1764   CA LYS A 241       7.871  -8.788  24.202  2.00  1.00            
ATOM   1765   CB LYS A 241       9.376  -8.503  24.348  2.00  1.00            
ATOM   1766   CG LYS A 241      10.271  -9.699  24.018  2.00  1.00            
ATOM   1767   CD LYS A 241      10.034 -10.896  24.939  2.00  1.00            
ATOM   1768   CE LYS A 241      10.231 -10.570  26.422  2.00  1.00            
ATOM   1769   NZ LYS A 241       9.860 -11.738  27.252  2.00  1.00            
ATOM   1770    C LYS A 241       7.139  -7.608  24.779  2.00  1.00            
ATOM   1771    O LYS A 241       6.632  -7.677  25.898  2.00  1.00            
ATOM   1772    N LEU A 242       7.034  -6.498  24.021  2.00  1.00            
ATOM   1773   CA LEU A 242       6.414  -5.310  24.549  2.00  1.00            
ATOM   1774   CB LEU A 242       6.425  -4.142  23.555  2.00  1.00            
ATOM   1775   CG LEU A 242       7.842  -3.654  23.210  2.00  1.00            
ATOM   1776  CD1 LEU A 242       7.803  -2.474  22.230  2.00  1.00            
ATOM   1777  CD2 LEU A 242       8.639  -3.333  24.483  2.00  1.00            
ATOM   1778    C LEU A 242       5.002  -5.587  24.868  2.00  1.00            
ATOM   1779    O LEU A 242       4.515  -5.252  25.945  2.00  1.00            
ATOM   1780    N MET A 243       4.324  -6.271  23.946  2.00  1.00            
ATOM   1781   CA MET A 243       2.931  -6.468  24.126  2.00  1.00            
ATOM   1782   CB MET A 243       2.275  -7.207  22.947  2.00  1.00            
ATOM   1783   CG MET A 243       2.699  -8.669  22.816  2.00  1.00            
ATOM   1784   SD MET A 243       1.879  -9.560  21.463  2.00  1.00            
ATOM   1785   CE MET A 243       2.506 -11.194  21.948  2.00  1.00            
ATOM   1786    C MET A 243       2.718  -7.255  25.365  2.00  1.00            
ATOM   1787    O MET A 243       1.746  -7.038  26.085  2.00  1.00            
ATOM   1788    N GLU A 244       3.626  -8.196  25.656  2.00  1.00            
ATOM   1789   CA GLU A 244       3.451  -8.984  26.835  2.00  1.00            
ATOM   1790   CB GLU A 244       4.630  -9.939  27.092  2.00  1.00            
ATOM   1791   CG GLU A 244       4.457 -10.782  28.360  2.00  1.00            
ATOM   1792   CD GLU A 244       5.819 -11.348  28.756  2.00  1.00            
ATOM   1793  OE1 GLU A 244       6.775 -10.540  28.914  2.00  1.00            
ATOM   1794  OE2 GLU A 244       5.920 -12.593  28.918  2.00  1.00            
ATOM   1795    C GLU A 244       3.418  -8.078  28.015  2.00  1.00            
ATOM   1796    O GLU A 244       2.548  -8.204  28.876  2.00  1.00            
ATOM   1797    N ALA A 245       4.358  -7.120  28.070  2.00  1.00            
ATOM   1798   CA ALA A 245       4.423  -6.275  29.220  2.00  1.00            
ATOM   1799   CB ALA A 245       5.549  -5.231  29.121  2.00  1.00            
ATOM   1800    C ALA A 245       3.138  -5.531  29.333  2.00  1.00            
ATOM   1801    O ALA A 245       2.537  -5.476  30.404  2.00  1.00            
ATOM   1802    N LEU A 246       2.659  -4.967  28.210  2.00  1.00            
ATOM   1803   CA LEU A 246       1.462  -4.193  28.306  2.00  1.00            
ATOM   1804   CB LEU A 246       1.060  -3.476  26.998  2.00  1.00            
ATOM   1805   CG LEU A 246       1.981  -2.303  26.602  2.00  1.00            
ATOM   1806  CD1 LEU A 246       1.902  -1.159  27.627  2.00  1.00            
ATOM   1807  CD2 LEU A 246       3.422  -2.771  26.349  2.00  1.00            
ATOM   1808    C LEU A 246       0.319  -5.054  28.693  2.00  1.00            
ATOM   1809    O LEU A 246      -0.453  -4.725  29.592  2.00  1.00            
ATOM   1810    N GLY A 247       0.211  -6.210  28.035  3.00  1.00            
ATOM   1811   CA GLY A 247      -0.941  -7.025  28.215  3.00  1.00            
ATOM   1812    C GLY A 247      -1.790  -6.590  27.086  3.00  1.00            
ATOM   1813    O GLY A 247      -2.438  -5.545  27.147  3.00  1.00            
ATOM   1814    N ALA A 248      -1.805  -7.383  26.008  1.00  1.00            
ATOM   1815   CA ALA A 248      -2.535  -6.921  24.880  1.00  1.00            
ATOM   1816   CB ALA A 248      -1.726  -5.969  23.983  1.00  1.00            
ATOM   1817    C ALA A 248      -2.900  -8.098  24.055  1.00  1.00            
ATOM   1818    O ALA A 248      -2.454  -9.219  24.298  1.00  1.00            
ATOM   1819    N LYS A 249      -3.772  -7.855  23.064  4.00  1.00            
ATOM   1820   CA LYS A 249      -4.179  -8.902  22.193  4.00  1.00            
ATOM   1821   CB LYS A 249      -5.700  -8.958  21.965  4.00  1.00            
ATOM   1822   CG LYS A 249      -6.140 -10.133  21.090  4.00  1.00            
ATOM   1823   CD LYS A 249      -7.638 -10.418  21.175  4.00  1.00            
ATOM   1824   CE LYS A 249      -8.069 -10.940  22.545  4.00  1.00            
ATOM   1825   NZ LYS A 249      -9.528 -11.163  22.561  4.00  1.00            
ATOM   1826    C LYS A 249      -3.543  -8.642  20.867  4.00  1.00            
ATOM   1827    O LYS A 249      -3.293  -7.494  20.505  4.00  1.00            
ATOM   1828    N LYS A 250      -3.238  -9.720  20.119  4.00  1.00            
ATOM   1829   CA LYS A 250      -2.655  -9.552  18.823  4.00  1.00            
ATOM   1830   CB LYS A 250      -1.618 -10.619  18.449  4.00  1.00            
ATOM   1831   CG LYS A 250      -2.209 -12.029  18.359  4.00  1.00            
ATOM   1832   CD LYS A 250      -1.331 -13.029  17.602  4.00  1.00            
ATOM   1833   CE LYS A 250       0.145 -12.998  18.010  4.00  1.00            
ATOM   1834   NZ LYS A 250       0.813 -11.822  17.408  4.00  1.00            
ATOM   1835    C LYS A 250      -3.761  -9.658  17.820  4.00  1.00            
ATOM   1836    O LYS A 250      -4.805 -10.252  18.086  4.00  1.00            
ATOM   1837    N ARG A 251      -3.558  -9.046  16.638  1.00  1.00            
ATOM   1838   CA ARG A 251      -4.506  -9.114  15.561  1.00  1.00            
ATOM   1839   CB ARG A 251      -5.237  -7.785  15.295  1.00  1.00            
ATOM   1840   CG ARG A 251      -6.292  -7.862  14.187  1.00  1.00            
ATOM   1841   CD ARG A 251      -6.898  -6.506  13.818  1.00  1.00            
ATOM   1842   NE ARG A 251      -7.623  -5.995  15.014  1.00  1.00            
ATOM   1843   CZ ARG A 251      -8.250  -4.783  14.968  1.00  1.00            
ATOM   1844  NH1 ARG A 251      -8.217  -4.037  13.826  1.00  1.00            
ATOM   1845  NH2 ARG A 251      -8.905  -4.316  16.070  1.00  1.00            
ATOM   1846    C ARG A 251      -3.675  -9.426  14.353  1.00  1.00            
ATOM   1847    O ARG A 251      -2.454  -9.542  14.464  1.00  1.00            
ATOM   1848    N LEU A 252      -4.309  -9.596  13.173  1.00  1.00            
ATOM   1849   CA LEU A 252      -3.532  -9.848  11.992  1.00  1.00            
ATOM   1850   CB LEU A 252      -4.372  -9.889  10.705  1.00  1.00            
ATOM   1851   CG LEU A 252      -3.529 -10.103   9.433  1.00  1.00            
ATOM   1852  CD1 LEU A 252      -2.835 -11.474   9.439  1.00  1.00            
ATOM   1853  CD2 LEU A 252      -4.364  -9.853   8.168  1.00  1.00            
ATOM   1854    C LEU A 252      -2.634  -8.668  11.876  1.00  1.00            
ATOM   1855    O LEU A 252      -1.425  -8.790  11.687  1.00  1.00            
ATOM   1856    N PHE A 253      -3.236  -7.482  12.025  1.00  1.00            
ATOM   1857   CA PHE A 253      -2.508  -6.260  12.073  1.00  1.00            
ATOM   1858   CB PHE A 253      -2.759  -5.332  10.873  1.00  1.00            
ATOM   1859   CG PHE A 253      -2.046  -5.895   9.691  1.00  1.00            
ATOM   1860  CD1 PHE A 253      -2.546  -6.988   9.020  1.00  1.00            
ATOM   1861  CD2 PHE A 253      -0.880  -5.316   9.247  1.00  1.00            
ATOM   1862  CE1 PHE A 253      -1.881  -7.499   7.930  1.00  1.00            
ATOM   1863  CE2 PHE A 253      -0.212  -5.823   8.157  1.00  1.00            
ATOM   1864   CZ PHE A 253      -0.713  -6.918   7.497  1.00  1.00            
ATOM   1865    C PHE A 253      -3.055  -5.577  13.275  1.00  1.00            
ATOM   1866    O PHE A 253      -4.211  -5.794  13.638  1.00  1.00            
ATOM   1867    N ASP A 254      -2.221  -4.768  13.944  1.00  1.00            
ATOM   1868   CA ASP A 254      -2.679  -4.024  15.074  1.00  1.00            
ATOM   1869   CB ASP A 254      -4.061  -3.367  14.888  1.00  1.00            
ATOM   1870   CG ASP A 254      -4.400  -2.579  16.147  1.00  1.00            
ATOM   1871  OD1 ASP A 254      -3.486  -1.907  16.696  1.00  1.00            
ATOM   1872  OD2 ASP A 254      -5.578  -2.656  16.589  1.00  1.00            
ATOM   1873    C ASP A 254      -2.731  -4.867  16.307  1.00  1.00            
ATOM   1874    O ASP A 254      -2.948  -6.077  16.258  1.00  1.00            
ATOM   1875    N TYR A 255      -2.492  -4.211  17.464  4.00  1.00            
ATOM   1876   CA TYR A 255      -2.572  -4.849  18.745  4.00  1.00            
ATOM   1877   CB TYR A 255      -1.264  -4.826  19.556  4.00  1.00            
ATOM   1878   CG TYR A 255      -0.363  -5.819  18.901  4.00  1.00            
ATOM   1879  CD1 TYR A 255       0.289  -5.501  17.734  4.00  1.00            
ATOM   1880  CD2 TYR A 255      -0.169  -7.067  19.452  4.00  1.00            
ATOM   1881  CE1 TYR A 255       1.119  -6.410  17.120  4.00  1.00            
ATOM   1882  CE2 TYR A 255       0.662  -7.981  18.844  4.00  1.00            
ATOM   1883   CZ TYR A 255       1.304  -7.653  17.675  4.00  1.00            
ATOM   1884   OH TYR A 255       2.155  -8.590  17.051  4.00  1.00            
ATOM   1885    C TYR A 255      -3.670  -4.173  19.502  4.00  1.00            
ATOM   1886    O TYR A 255      -3.777  -2.948  19.511  4.00  1.00            
ATOM   1887    N VAL A 256      -4.529  -4.982  20.153  4.00  1.00            
ATOM   1888   CA VAL A 256      -5.712  -4.455  20.763  4.00  1.00            
ATOM   1889   CB VAL A 256      -6.939  -5.083  20.187  4.00  1.00            
ATOM   1890  CG1 VAL A 256      -8.139  -4.664  21.032  4.00  1.00            
ATOM   1891  CG2 VAL A 256      -7.040  -4.685  18.704  4.00  1.00            
ATOM   1892    C VAL A 256      -5.733  -4.694  22.236  4.00  1.00            
ATOM   1893    O VAL A 256      -5.237  -5.703  22.734  4.00  1.00            
ATOM   1894    N VAL A 257      -6.318  -3.717  22.963  4.00  1.00            
ATOM   1895   CA VAL A 257      -6.520  -3.812  24.374  4.00  1.00            
ATOM   1896   CB VAL A 257      -5.734  -2.809  25.164  4.00  1.00            
ATOM   1897  CG1 VAL A 257      -6.142  -2.909  26.644  4.00  1.00            
ATOM   1898  CG2 VAL A 257      -4.240  -3.066  24.909  4.00  1.00            
ATOM   1899    C VAL A 257      -7.957  -3.547  24.598  4.00  1.00            
ATOM   1900    O VAL A 257      -8.591  -2.806  23.848  4.00  1.00            
ATOM   1901    N LYS A 258      -8.516  -4.174  25.638  4.00  1.00            
ATOM   1902   CA LYS A 258      -9.900  -3.962  25.865  4.00  1.00            
ATOM   1903   CB LYS A 258     -10.463  -4.830  27.003  4.00  1.00            
ATOM   1904   CG LYS A 258     -10.110  -6.312  26.862  4.00  1.00            
ATOM   1905   CD LYS A 258     -10.537  -6.926  25.529  4.00  1.00            
ATOM   1906   CE LYS A 258     -10.066  -8.370  25.343  4.00  1.00            
ATOM   1907   NZ LYS A 258     -10.475  -8.872  24.013  4.00  1.00            
ATOM   1908    C LYS A 258     -10.031  -2.554  26.278  4.00  1.00            
ATOM   1909    O LYS A 258      -9.163  -2.006  26.954  4.00  1.00            
ATOM   1910    N CYS A 259     -11.129  -1.913  25.865  2.00  1.00            
ATOM   1911   CA CYS A 259     -11.293  -0.584  26.331  2.00  1.00            
ATOM   1912   CB CYS A 259     -12.560   0.111  25.802  2.00  1.00            
ATOM   1913   SG CYS A 259     -12.536   0.355  24.002  2.00  1.00            
ATOM   1914    C CYS A 259     -11.470  -0.740  27.807  2.00  1.00            
ATOM   1915    O CYS A 259     -11.709  -1.836  28.312  2.00  1.00            
ATOM   1916    N ASN A 260     -11.326   0.372  28.536  2.00  1.00            
ATOM   1917   CA ASN A 260     -11.454   0.402  29.957  2.00  1.00            
ATOM   1918   CB ASN A 260     -12.628  -0.445  30.481  2.00  1.00            
ATOM   1919   CG ASN A 260     -12.759  -0.199  31.976  2.00  1.00            
ATOM   1920  OD1 ASN A 260     -12.544   0.915  32.450  2.00  1.00            
ATOM   1921  ND2 ASN A 260     -13.116  -1.265  32.742  2.00  1.00            
ATOM   1922    C ASN A 260     -10.192  -0.082  30.618  2.00  1.00            
ATOM   1923    O ASN A 260      -9.925   0.299  31.758  2.00  1.00            
ATOM   1924    N GLU A 261      -9.359  -0.908  29.952  2.00  1.00            
ATOM   1925   CA GLU A 261      -8.095  -1.216  30.571  2.00  1.00            
ATOM   1926   CB GLU A 261      -7.354  -2.357  29.851  2.00  1.00            
ATOM   1927   CG GLU A 261      -6.051  -2.788  30.525  2.00  1.00            
ATOM   1928   CD GLU A 261      -5.482  -3.951  29.716  2.00  1.00            
ATOM   1929  OE1 GLU A 261      -6.105  -5.046  29.744  2.00  1.00            
ATOM   1930  OE2 GLU A 261      -4.419  -3.763  29.063  2.00  1.00            
ATOM   1931    C GLU A 261      -7.308   0.042  30.436  2.00  1.00            
ATOM   1932    O GLU A 261      -6.723   0.538  31.397  2.00  1.00            
ATOM   1933    N GLY A 262      -7.305   0.601  29.206  2.00  1.00            
ATOM   1934   CA GLY A 262      -6.739   1.900  29.010  2.00  1.00            
ATOM   1935    C GLY A 262      -7.806   2.729  29.656  2.00  1.00            
ATOM   1936    O GLY A 262      -8.936   2.247  29.698  2.00  1.00            
ATOM   1937    N PRO A 263      -7.612   3.915  30.164  2.00  1.00            
ATOM   1938   CA PRO A 263      -6.387   4.654  30.188  2.00  1.00            
ATOM   1939   CD PRO A 263      -8.674   4.582  30.901  2.00  1.00            
ATOM   1940   CB PRO A 263      -6.752   6.030  30.746  2.00  1.00            
ATOM   1941   CG PRO A 263      -7.988   5.753  31.620  2.00  1.00            
ATOM   1942    C PRO A 263      -5.302   4.011  31.005  2.00  1.00            
ATOM   1943    O PRO A 263      -4.145   4.374  30.800  2.00  1.00            
ATOM   1944    N THR A 264      -5.609   3.085  31.936  2.00  1.00            
ATOM   1945   CA THR A 264      -4.527   2.642  32.771  2.00  1.00            
ATOM   1946   CB THR A 264      -4.946   2.297  34.179  2.00  1.00            
ATOM   1947  OG1 THR A 264      -3.802   1.986  34.962  2.00  1.00            
ATOM   1948  CG2 THR A 264      -5.951   1.131  34.184  2.00  1.00            
ATOM   1949    C THR A 264      -3.793   1.488  32.153  2.00  1.00            
ATOM   1950    O THR A 264      -4.170   0.323  32.273  2.00  1.00            
ATOM   1951    N LEU A 265      -2.710   1.835  31.430  1.00  1.00            
ATOM   1952   CA LEU A 265      -1.749   0.929  30.868  1.00  1.00            
ATOM   1953   CB LEU A 265      -1.803   0.849  29.333  1.00  1.00            
ATOM   1954   CG LEU A 265      -0.789  -0.141  28.729  1.00  1.00            
ATOM   1955  CD1 LEU A 265      -1.031  -1.560  29.264  1.00  1.00            
ATOM   1956  CD2 LEU A 265      -0.803  -0.101  27.193  1.00  1.00            
ATOM   1957    C LEU A 265      -0.474   1.604  31.283  1.00  1.00            
ATOM   1958    O LEU A 265      -0.479   2.813  31.503  1.00  1.00            
ATOM   1959    N PRO A 266       0.609   0.903  31.431  1.00  1.00            
ATOM   1960   CA PRO A 266       1.826   1.565  31.848  1.00  1.00            
ATOM   1961   CD PRO A 266       0.490  -0.423  32.015  1.00  1.00            
ATOM   1962   CB PRO A 266       2.687   0.479  32.486  1.00  1.00            
ATOM   1963   CG PRO A 266       1.661  -0.548  32.996  1.00  1.00            
ATOM   1964    C PRO A 266       2.566   2.375  30.835  1.00  1.00            
ATOM   1965    O PRO A 266       2.347   2.202  29.637  1.00  1.00            
ATOM   1966    N ASP A 267       3.458   3.267  31.326  1.00  1.00            
ATOM   1967   CA ASP A 267       4.238   4.145  30.502  1.00  1.00            
ATOM   1968   CB ASP A 267       4.790   5.382  31.239  1.00  1.00            
ATOM   1969   CG ASP A 267       5.702   4.930  32.369  1.00  1.00            
ATOM   1970  OD1 ASP A 267       5.484   3.807  32.899  1.00  1.00            
ATOM   1971  OD2 ASP A 267       6.631   5.705  32.724  1.00  1.00            
ATOM   1972    C ASP A 267       5.368   3.399  29.892  1.00  1.00            
ATOM   1973    O ASP A 267       6.144   2.738  30.578  1.00  1.00            
ATOM   1974    N ILE A 268       5.460   3.483  28.551  4.00  1.00            
ATOM   1975   CA ILE A 268       6.535   2.871  27.836  4.00  1.00            
ATOM   1976   CB ILE A 268       6.073   2.077  26.638  4.00  1.00            
ATOM   1977  CG1 ILE A 268       7.265   1.430  25.920  4.00  1.00            
ATOM   1978  CG2 ILE A 268       5.201   2.969  25.742  4.00  1.00            
ATOM   1979  CD1 ILE A 268       6.848   0.452  24.822  4.00  1.00            
ATOM   1980    C ILE A 268       7.399   4.005  27.379  4.00  1.00            
ATOM   1981    O ILE A 268       6.962   4.877  26.629  4.00  1.00            
ATOM   1982    N SER A 269       8.661   4.043  27.850  4.00  1.00            
ATOM   1983   CA SER A 269       9.495   5.146  27.475  4.00  1.00            
ATOM   1984   CB SER A 269      10.067   5.932  28.665  4.00  1.00            
ATOM   1985   OG SER A 269      11.045   5.164  29.350  4.00  1.00            
ATOM   1986    C SER A 269      10.647   4.605  26.730  4.00  1.00            
ATOM   1987    O SER A 269      10.988   3.430  26.839  4.00  1.00            
ATOM   1988    N PHE A 270      11.257   5.468  25.910  4.00  1.00            
ATOM   1989   CA PHE A 270      12.414   5.038  25.210  4.00  1.00            
ATOM   1990   CB PHE A 270      12.265   5.079  23.677  4.00  1.00            
ATOM   1991   CG PHE A 270      12.059   6.494  23.260  4.00  1.00            
ATOM   1992  CD1 PHE A 270      13.135   7.312  23.000  4.00  1.00            
ATOM   1993  CD2 PHE A 270      10.789   7.006  23.122  4.00  1.00            
ATOM   1994  CE1 PHE A 270      12.953   8.619  22.615  4.00  1.00            
ATOM   1995  CE2 PHE A 270      10.602   8.314  22.737  4.00  1.00            
ATOM   1996   CZ PHE A 270      11.682   9.123  22.483  4.00  1.00            
ATOM   1997    C PHE A 270      13.507   5.974  25.603  4.00  1.00            
ATOM   1998    O PHE A 270      13.252   7.131  25.934  4.00  1.00            
ATOM   1999    N HIS A 271      14.761   5.488  25.596  4.00  1.00            
ATOM   2000   CA HIS A 271      15.854   6.329  25.982  4.00  1.00            
ATOM   2001  ND1 HIS A 271      19.225   6.531  26.755  4.00  1.00            
ATOM   2002   CG HIS A 271      18.002   6.439  27.382  4.00  1.00            
ATOM   2003   CB HIS A 271      16.855   5.603  26.893  4.00  1.00            
ATOM   2004  NE2 HIS A 271      19.342   7.819  28.564  4.00  1.00            
ATOM   2005  CD2 HIS A 271      18.092   7.231  28.486  4.00  1.00            
ATOM   2006  CE1 HIS A 271      19.986   7.369  27.503  4.00  1.00            
ATOM   2007    C HIS A 271      16.560   6.731  24.718  4.00  1.00            
ATOM   2008    O HIS A 271      16.837   5.900  23.855  4.00  1.00            
ATOM   2009    N LEU A 272      16.827   8.045  24.569  4.00  1.00            
ATOM   2010   CA LEU A 272      17.533   8.597  23.441  4.00  1.00            
ATOM   2011   CB LEU A 272      16.792   9.770  22.782  4.00  1.00            
ATOM   2012   CG LEU A 272      17.447  10.274  21.485  4.00  1.00            
ATOM   2013  CD1 LEU A 272      17.410   9.204  20.381  4.00  1.00            
ATOM   2014  CD2 LEU A 272      16.818  11.600  21.038  4.00  1.00            
ATOM   2015    C LEU A 272      18.794   9.127  24.051  4.00  1.00            
ATOM   2016    O LEU A 272      19.083   8.847  25.213  4.00  1.00            
ATOM   2017    N GLY A 273      19.602   9.886  23.293  3.00  1.00            
ATOM   2018   CA GLY A 273      20.827  10.339  23.885  3.00  1.00            
ATOM   2019    C GLY A 273      20.516  11.220  25.051  3.00  1.00            
ATOM   2020    O GLY A 273      19.915  12.281  24.903  3.00  1.00            
ATOM   2021    N GLY A 274      20.925  10.776  26.256  3.00  1.00            
ATOM   2022   CA GLY A 274      20.851  11.573  27.445  3.00  1.00            
ATOM   2023    C GLY A 274      19.445  11.740  27.924  3.00  1.00            
ATOM   2024    O GLY A 274      19.202  12.545  28.821  3.00  1.00            
ATOM   2025    N LYS A 275      18.461  11.009  27.374  4.00  1.00            
ATOM   2026   CA LYS A 275      17.162  11.306  27.906  4.00  1.00            
ATOM   2027   CB LYS A 275      16.436  12.420  27.133  4.00  1.00            
ATOM   2028   CG LYS A 275      17.049  13.814  27.290  4.00  1.00            
ATOM   2029   CD LYS A 275      16.940  14.399  28.698  4.00  1.00            
ATOM   2030   CE LYS A 275      17.445  15.842  28.790  4.00  1.00            
ATOM   2031   NZ LYS A 275      17.117  16.419  30.114  4.00  1.00            
ATOM   2032    C LYS A 275      16.289  10.107  27.826  4.00  1.00            
ATOM   2033    O LYS A 275      16.388   9.311  26.896  4.00  1.00            
ATOM   2034    N GLU A 276      15.414   9.946  28.839  4.00  1.00            
ATOM   2035   CA GLU A 276      14.416   8.927  28.772  4.00  1.00            
ATOM   2036   CB GLU A 276      14.134   8.184  30.090  4.00  1.00            
ATOM   2037   CG GLU A 276      13.690   9.072  31.250  4.00  1.00            
ATOM   2038   CD GLU A 276      13.350   8.137  32.401  4.00  1.00            
ATOM   2039  OE1 GLU A 276      13.490   6.899  32.209  4.00  1.00            
ATOM   2040  OE2 GLU A 276      12.938   8.642  33.480  4.00  1.00            
ATOM   2041    C GLU A 276      13.194   9.681  28.378  4.00  1.00            
ATOM   2042    O GLU A 276      12.851  10.685  29.001  4.00  1.00            
ATOM   2043    N TYR A 277      12.513   9.241  27.308  4.00  1.00            
ATOM   2044   CA TYR A 277      11.391  10.004  26.863  4.00  1.00            
ATOM   2045   CB TYR A 277      11.423  10.247  25.343  4.00  1.00            
ATOM   2046   CG TYR A 277      10.480  11.350  25.001  4.00  1.00            
ATOM   2047  CD1 TYR A 277       9.140  11.122  24.788  4.00  1.00            
ATOM   2048  CD2 TYR A 277      10.958  12.634  24.885  4.00  1.00            
ATOM   2049  CE1 TYR A 277       8.295  12.161  24.472  4.00  1.00            
ATOM   2050  CE2 TYR A 277      10.125  13.680  24.569  4.00  1.00            
ATOM   2051   CZ TYR A 277       8.789  13.441  24.363  4.00  1.00            
ATOM   2052   OH TYR A 277       7.931  14.513  24.040  4.00  1.00            
ATOM   2053    C TYR A 277      10.182   9.167  27.202  4.00  1.00            
ATOM   2054    O TYR A 277      10.118   7.991  26.848  4.00  1.00            
ATOM   2055    N THR A 278       9.193   9.754  27.914  4.00  1.00            
ATOM   2056   CA THR A 278       8.051   9.012  28.392  4.00  1.00            
ATOM   2057   CB THR A 278       7.595   9.468  29.747  4.00  1.00            
ATOM   2058  OG1 THR A 278       6.636   8.570  30.280  4.00  1.00            
ATOM   2059  CG2 THR A 278       6.982  10.871  29.603  4.00  1.00            
ATOM   2060    C THR A 278       6.897   9.166  27.472  4.00  1.00            
ATOM   2061    O THR A 278       6.808  10.114  26.692  4.00  1.00            
ATOM   2062    N LEU A 279       5.990   8.176  27.540  4.00  1.00            
ATOM   2063   CA LEU A 279       4.785   8.194  26.775  4.00  1.00            
ATOM   2064   CB LEU A 279       4.879   7.286  25.535  4.00  1.00            
ATOM   2065   CG LEU A 279       3.680   7.383  24.579  4.00  1.00            
ATOM   2066  CD1 LEU A 279       3.659   8.750  23.885  4.00  1.00            
ATOM   2067  CD2 LEU A 279       3.647   6.213  23.583  4.00  1.00            
ATOM   2068    C LEU A 279       3.737   7.603  27.680  4.00  1.00            
ATOM   2069    O LEU A 279       3.906   6.490  28.174  4.00  1.00            
ATOM   2070    N THR A 280       2.630   8.334  27.931  1.00  1.00            
ATOM   2071   CA THR A 280       1.584   7.835  28.788  1.00  1.00            
ATOM   2072   CB THR A 280       0.801   8.925  29.459  1.00  1.00            
ATOM   2073  OG1 THR A 280      -0.153   8.369  30.352  1.00  1.00            
ATOM   2074  CG2 THR A 280       0.101   9.771  28.382  1.00  1.00            
ATOM   2075    C THR A 280       0.638   7.058  27.919  1.00  1.00            
ATOM   2076    O THR A 280       0.772   7.081  26.700  1.00  1.00            
ATOM   2077    N SER A 281      -0.334   6.343  28.537  2.00  1.00            
ATOM   2078   CA SER A 281      -1.322   5.533  27.859  2.00  1.00            
ATOM   2079   CB SER A 281      -2.221   4.741  28.829  2.00  1.00            
ATOM   2080   OG SER A 281      -3.174   3.973  28.108  2.00  1.00            
ATOM   2081    C SER A 281      -2.216   6.440  27.098  2.00  1.00            
ATOM   2082    O SER A 281      -2.893   6.000  26.170  2.00  1.00            
ATOM   2083    N ALA A 282      -2.255   7.734  27.463  2.00  1.00            
ATOM   2084   CA ALA A 282      -3.089   8.604  26.692  2.00  1.00            
ATOM   2085   CB ALA A 282      -3.046  10.065  27.184  2.00  1.00            
ATOM   2086    C ALA A 282      -2.542   8.577  25.300  2.00  1.00            
ATOM   2087    O ALA A 282      -3.283   8.348  24.347  2.00  1.00            
ATOM   2088    N ASP A 283      -1.214   8.772  25.142  2.00  1.00            
ATOM   2089   CA ASP A 283      -0.660   8.589  23.834  2.00  1.00            
ATOM   2090   CB ASP A 283       0.759   9.136  23.633  2.00  1.00            
ATOM   2091   CG ASP A 283       1.015   9.115  22.132  2.00  1.00            
ATOM   2092  OD1 ASP A 283       0.074   8.738  21.382  2.00  1.00            
ATOM   2093  OD2 ASP A 283       2.147   9.474  21.712  2.00  1.00            
ATOM   2094    C ASP A 283      -0.598   7.092  23.776  2.00  1.00            
ATOM   2095    O ASP A 283      -0.763   6.440  24.799  2.00  1.00            
ATOM   2096    N TYR A 284      -0.414   6.474  22.605  2.00  1.00            
ATOM   2097   CA TYR A 284      -0.232   5.050  22.635  2.00  1.00            
ATOM   2098   CB TYR A 284       0.956   4.700  23.573  2.00  1.00            
ATOM   2099   CG TYR A 284       1.257   3.241  23.655  2.00  1.00            
ATOM   2100  CD1 TYR A 284       1.866   2.588  22.610  2.00  1.00            
ATOM   2101  CD2 TYR A 284       0.951   2.535  24.797  2.00  1.00            
ATOM   2102  CE1 TYR A 284       2.143   1.245  22.703  2.00  1.00            
ATOM   2103  CE2 TYR A 284       1.227   1.194  24.897  2.00  1.00            
ATOM   2104   CZ TYR A 284       1.825   0.549  23.844  2.00  1.00            
ATOM   2105   OH TYR A 284       2.112  -0.828  23.932  2.00  1.00            
ATOM   2106    C TYR A 284      -1.493   4.288  22.989  2.00  1.00            
ATOM   2107    O TYR A 284      -1.440   3.098  23.299  2.00  1.00            
ATOM   2108    N VAL A 285      -2.680   4.922  22.927  4.00  1.00            
ATOM   2109   CA VAL A 285      -3.906   4.183  23.108  4.00  1.00            
ATOM   2110   CB VAL A 285      -4.335   4.075  24.541  4.00  1.00            
ATOM   2111  CG1 VAL A 285      -5.721   3.408  24.574  4.00  1.00            
ATOM   2112  CG2 VAL A 285      -3.256   3.322  25.339  4.00  1.00            
ATOM   2113    C VAL A 285      -4.941   4.986  22.400  4.00  1.00            
ATOM   2114    O VAL A 285      -5.013   6.200  22.583  4.00  1.00            
ATOM   2115    N PHE A 286      -5.763   4.348  21.547  1.00  1.00            
ATOM   2116   CA PHE A 286      -6.808   5.136  20.970  1.00  1.00            
ATOM   2117   CB PHE A 286      -7.207   4.734  19.542  1.00  1.00            
ATOM   2118   CG PHE A 286      -7.944   5.904  18.988  1.00  1.00            
ATOM   2119  CD1 PHE A 286      -9.239   6.170  19.366  1.00  1.00            
ATOM   2120  CD2 PHE A 286      -7.329   6.740  18.084  1.00  1.00            
ATOM   2121  CE1 PHE A 286      -9.904   7.255  18.848  1.00  1.00            
ATOM   2122  CE2 PHE A 286      -7.990   7.827  17.564  1.00  1.00            
ATOM   2123   CZ PHE A 286      -9.283   8.087  17.946  1.00  1.00            
ATOM   2124    C PHE A 286      -7.945   4.827  21.872  1.00  1.00            
ATOM   2125    O PHE A 286      -8.335   3.670  22.030  1.00  1.00            
ATOM   2126    N GLN A 287      -8.495   5.862  22.514  1.00  1.00            
ATOM   2127   CA GLN A 287      -9.473   5.607  23.516  1.00  1.00            
ATOM   2128   CB GLN A 287     -10.008   6.902  24.139  1.00  1.00            
ATOM   2129   CG GLN A 287      -8.926   7.751  24.803  1.00  1.00            
ATOM   2130   CD GLN A 287      -9.529   9.112  25.116  1.00  1.00            
ATOM   2131  OE1 GLN A 287      -9.124   9.778  26.068  1.00  1.00            
ATOM   2132  NE2 GLN A 287     -10.521   9.546  24.292  1.00  1.00            
ATOM   2133    C GLN A 287     -10.642   4.934  22.919  1.00  1.00            
ATOM   2134    O GLN A 287     -11.049   3.891  23.426  1.00  1.00            
ATOM   2135    N GLU A 288     -11.105   5.487  21.776  1.00  1.00            
ATOM   2136   CA GLU A 288     -12.311   5.168  21.064  1.00  1.00            
ATOM   2137   CB GLU A 288     -12.057   4.409  19.748  1.00  1.00            
ATOM   2138   CG GLU A 288     -11.324   3.078  19.939  1.00  1.00            
ATOM   2139   CD GLU A 288     -11.156   2.435  18.573  1.00  1.00            
ATOM   2140  OE1 GLU A 288     -11.332   3.154  17.553  1.00  1.00            
ATOM   2141  OE2 GLU A 288     -10.846   1.215  18.533  1.00  1.00            
ATOM   2142    C GLU A 288     -13.231   4.368  21.911  1.00  1.00            
ATOM   2143    O GLU A 288     -13.399   3.163  21.729  1.00  1.00            
ATOM   2144    N SER A 289     -13.846   5.060  22.881  1.00  1.00            
ATOM   2145   CA SER A 289     -14.810   4.468  23.746  1.00  1.00            
ATOM   2146   CB SER A 289     -15.795   3.530  23.027  1.00  1.00            
ATOM   2147   OG SER A 289     -16.585   4.279  22.116  1.00  1.00            
ATOM   2148    C SER A 289     -14.157   3.718  24.839  1.00  1.00            
ATOM   2149    O SER A 289     -13.106   3.103  24.673  1.00  1.00            
ATOM   2150    N TYR A 290     -14.790   3.770  26.016  1.00  1.00            
ATOM   2151   CA TYR A 290     -14.308   2.999  27.105  1.00  1.00            
ATOM   2152   CB TYR A 290     -14.119   3.798  28.398  1.00  1.00            
ATOM   2153   CG TYR A 290     -13.078   4.821  28.133  1.00  1.00            
ATOM   2154  CD1 TYR A 290     -13.417   6.060  27.643  1.00  1.00            
ATOM   2155  CD2 TYR A 290     -11.758   4.522  28.368  1.00  1.00            
ATOM   2156  CE1 TYR A 290     -12.442   7.000  27.405  1.00  1.00            
ATOM   2157  CE2 TYR A 290     -10.781   5.453  28.132  1.00  1.00            
ATOM   2158   CZ TYR A 290     -11.125   6.693  27.653  1.00  1.00            
ATOM   2159   OH TYR A 290     -10.117   7.650  27.413  1.00  1.00            
ATOM   2160    C TYR A 290     -15.416   2.049  27.369  1.00  1.00            
ATOM   2161    O TYR A 290     -16.481   2.442  27.843  1.00  1.00            
ATOM   2162    N SER A 291     -15.207   0.768  27.039  1.00  1.00            
ATOM   2163   CA SER A 291     -16.248  -0.173  27.276  1.00  1.00            
ATOM   2164   CB SER A 291     -17.292  -0.234  26.150  1.00  1.00            
ATOM   2165   OG SER A 291     -16.687  -0.713  24.959  1.00  1.00            
ATOM   2166    C SER A 291     -15.588  -1.502  27.313  1.00  1.00            
ATOM   2167    O SER A 291     -14.475  -1.679  26.819  1.00  1.00            
ATOM   2168    N SER A 292     -16.258  -2.476  27.938  3.00  1.00            
ATOM   2169   CA SER A 292     -15.686  -3.778  28.017  3.00  1.00            
ATOM   2170   CB SER A 292     -16.568  -4.745  28.824  3.00  1.00            
ATOM   2171   OG SER A 292     -16.712  -4.272  30.155  3.00  1.00            
ATOM   2172    C SER A 292     -15.600  -4.335  26.628  3.00  1.00            
ATOM   2173    O SER A 292     -14.559  -4.826  26.194  3.00  1.00            
ATOM   2174    N LYS A 293     -16.721  -4.239  25.892  3.00  1.00            
ATOM   2175   CA LYS A 293     -16.885  -4.873  24.617  3.00  1.00            
ATOM   2176   CB LYS A 293     -18.357  -4.821  24.157  3.00  1.00            
ATOM   2177   CG LYS A 293     -18.659  -5.523  22.830  3.00  1.00            
ATOM   2178   CD LYS A 293     -18.240  -4.741  21.585  3.00  1.00            
ATOM   2179   CE LYS A 293     -19.396  -3.921  21.004  3.00  1.00            
ATOM   2180   NZ LYS A 293     -19.053  -3.424  19.653  3.00  1.00            
ATOM   2181    C LYS A 293     -16.007  -4.348  23.524  3.00  1.00            
ATOM   2182    O LYS A 293     -15.386  -5.135  22.812  3.00  1.00            
ATOM   2183    N LYS A 294     -15.905  -3.020  23.358  1.00  1.00            
ATOM   2184   CA LYS A 294     -15.155  -2.523  22.237  1.00  1.00            
ATOM   2185   CB LYS A 294     -15.438  -1.043  21.910  1.00  1.00            
ATOM   2186   CG LYS A 294     -14.644  -0.507  20.714  1.00  1.00            
ATOM   2187   CD LYS A 294     -15.124   0.855  20.198  1.00  1.00            
ATOM   2188   CE LYS A 294     -16.236   0.756  19.149  1.00  1.00            
ATOM   2189   NZ LYS A 294     -16.603   2.107  18.667  1.00  1.00            
ATOM   2190    C LYS A 294     -13.699  -2.645  22.533  1.00  1.00            
ATOM   2191    O LYS A 294     -13.288  -2.763  23.687  1.00  1.00            
ATOM   2192    N LEU A 295     -12.883  -2.635  21.461  4.00  1.00            
ATOM   2193   CA LEU A 295     -11.468  -2.814  21.585  4.00  1.00            
ATOM   2194   CB LEU A 295     -10.968  -3.988  20.745  4.00  1.00            
ATOM   2195   CG LEU A 295     -11.388  -5.359  21.301  4.00  1.00            
ATOM   2196  CD1 LEU A 295     -10.772  -6.507  20.485  4.00  1.00            
ATOM   2197  CD2 LEU A 295     -11.079  -5.464  22.803  4.00  1.00            
ATOM   2198    C LEU A 295     -10.746  -1.597  21.145  4.00  1.00            
ATOM   2199    O LEU A 295     -11.131  -0.930  20.186  4.00  1.00            
ATOM   2200    N CYS A 296      -9.670  -1.275  21.886  4.00  1.00            
ATOM   2201   CA CYS A 296      -8.824  -0.171  21.551  4.00  1.00            
ATOM   2202   CB CYS A 296      -8.111   0.460  22.766  4.00  1.00            
ATOM   2203   SG CYS A 296      -9.248   1.191  23.982  4.00  1.00            
ATOM   2204    C CYS A 296      -7.742  -0.713  20.673  4.00  1.00            
ATOM   2205    O CYS A 296      -7.412  -1.896  20.735  4.00  1.00            
ATOM   2206    N THR A 297      -7.169   0.155  19.817  4.00  1.00            
ATOM   2207   CA THR A 297      -6.047  -0.213  19.001  4.00  1.00            
ATOM   2208   CB THR A 297      -6.172   0.231  17.577  4.00  1.00            
ATOM   2209  OG1 THR A 297      -6.277   1.645  17.516  4.00  1.00            
ATOM   2210  CG2 THR A 297      -7.420  -0.419  16.963  4.00  1.00            
ATOM   2211    C THR A 297      -4.924   0.585  19.589  4.00  1.00            
ATOM   2212    O THR A 297      -5.140   1.697  20.069  4.00  1.00            
ATOM   2213    N LEU A 298      -3.695   0.039  19.590  4.00  1.00            
ATOM   2214   CA LEU A 298      -2.601   0.740  20.200  4.00  1.00            
ATOM   2215   CB LEU A 298      -1.653  -0.222  20.929  4.00  1.00            
ATOM   2216   CG LEU A 298      -2.388  -1.178  21.890  4.00  1.00            
ATOM   2217  CD1 LEU A 298      -1.407  -2.089  22.646  4.00  1.00            
ATOM   2218  CD2 LEU A 298      -3.352  -0.419  22.811  4.00  1.00            
ATOM   2219    C LEU A 298      -1.801   1.323  19.073  4.00  1.00            
ATOM   2220    O LEU A 298      -1.692   0.712  18.011  4.00  1.00            
ATOM   2221    N ALA A 299      -1.228   2.533  19.256  1.00  1.00            
ATOM   2222   CA ALA A 299      -0.426   3.061  18.187  1.00  1.00            
ATOM   2223   CB ALA A 299      -0.324   4.594  18.234  1.00  1.00            
ATOM   2224    C ALA A 299       0.954   2.531  18.427  1.00  1.00            
ATOM   2225    O ALA A 299       1.851   3.256  18.854  1.00  1.00            
ATOM   2226    N ILE A 300       1.139   1.227  18.161  4.00  1.00            
ATOM   2227   CA ILE A 300       2.402   0.553  18.224  4.00  1.00            
ATOM   2228   CB ILE A 300       2.757   0.059  19.610  4.00  1.00            
ATOM   2229  CG1 ILE A 300       4.186  -0.510  19.672  4.00  1.00            
ATOM   2230  CG2 ILE A 300       1.663  -0.900  20.105  4.00  1.00            
ATOM   2231  CD1 ILE A 300       4.418  -1.765  18.832  4.00  1.00            
ATOM   2232    C ILE A 300       2.186  -0.613  17.306  4.00  1.00            
ATOM   2233    O ILE A 300       1.202  -1.338  17.448  4.00  1.00            
ATOM   2234    N HIS A 301       3.057  -0.816  16.301  4.00  1.00            
ATOM   2235   CA HIS A 301       2.837  -1.972  15.482  4.00  1.00            
ATOM   2236  ND1 HIS A 301       3.823  -1.838  12.286  4.00  1.00            
ATOM   2237   CG HIS A 301       2.946  -1.116  13.064  4.00  1.00            
ATOM   2238   CB HIS A 301       2.106  -1.716  14.146  4.00  1.00            
ATOM   2239  NE2 HIS A 301       3.903   0.262  11.558  4.00  1.00            
ATOM   2240  CD2 HIS A 301       3.008   0.164  12.608  4.00  1.00            
ATOM   2241  CE1 HIS A 301       4.367  -0.966  11.402  4.00  1.00            
ATOM   2242    C HIS A 301       4.172  -2.562  15.193  4.00  1.00            
ATOM   2243    O HIS A 301       5.203  -1.934  15.428  4.00  1.00            
ATOM   2244    N ALA A 302       4.186  -3.808  14.685  4.00  1.00            
ATOM   2245   CA ALA A 302       5.449  -4.433  14.437  4.00  1.00            
ATOM   2246   CB ALA A 302       5.466  -5.935  14.768  4.00  1.00            
ATOM   2247    C ALA A 302       5.771  -4.277  12.978  4.00  1.00            
ATOM   2248    O ALA A 302       4.949  -4.589  12.118  4.00  1.00            
ATOM   2249    N MET A 303       6.980  -3.751  12.670  1.00  1.00            
ATOM   2250   CA MET A 303       7.414  -3.605  11.303  1.00  1.00            
ATOM   2251   CB MET A 303       7.557  -2.141  10.865  1.00  1.00            
ATOM   2252   CG MET A 303       7.564  -1.969   9.349  1.00  1.00            
ATOM   2253   SD MET A 303       5.942  -2.251   8.579  1.00  1.00            
ATOM   2254   CE MET A 303       6.575  -2.322   6.879  1.00  1.00            
ATOM   2255    C MET A 303       8.757  -4.243  11.225  1.00  1.00            
ATOM   2256    O MET A 303       9.664  -3.888  11.976  1.00  1.00            
ATOM   2257    N ASP A 304       8.916  -5.230  10.327  1.00  1.00            
ATOM   2258   CA ASP A 304      10.208  -5.828  10.217  1.00  1.00            
ATOM   2259   CB ASP A 304      10.204  -7.287   9.742  1.00  1.00            
ATOM   2260   CG ASP A 304      11.601  -7.840   9.992  1.00  1.00            
ATOM   2261  OD1 ASP A 304      12.484  -7.048  10.418  1.00  1.00            
ATOM   2262  OD2 ASP A 304      11.802  -9.066   9.778  1.00  1.00            
ATOM   2263    C ASP A 304      10.904  -5.024   9.175  1.00  1.00            
ATOM   2264    O ASP A 304      10.794  -5.300   7.980  1.00  1.00            
ATOM   2265    N ILE A 305      11.643  -3.985   9.604  1.00  1.00            
ATOM   2266   CA ILE A 305      12.301  -3.114   8.670  1.00  1.00            
ATOM   2267   CB ILE A 305      12.723  -1.818   9.288  1.00  1.00            
ATOM   2268  CG1 ILE A 305      13.216  -0.830   8.217  1.00  1.00            
ATOM   2269  CG2 ILE A 305      13.756  -2.120  10.387  1.00  1.00            
ATOM   2270  CD1 ILE A 305      13.424   0.586   8.755  1.00  1.00            
ATOM   2271    C ILE A 305      13.523  -3.823   8.198  1.00  1.00            
ATOM   2272    O ILE A 305      14.292  -4.399   8.965  1.00  1.00            
ATOM   2273    N PRO A 306      13.654  -3.803   6.902  1.00  1.00            
ATOM   2274   CA PRO A 306      14.785  -4.440   6.282  1.00  1.00            
ATOM   2275   CD PRO A 306      12.456  -3.915   6.092  1.00  1.00            
ATOM   2276   CB PRO A 306      14.326  -4.818   4.869  1.00  1.00            
ATOM   2277   CG PRO A 306      12.798  -4.909   4.971  1.00  1.00            
ATOM   2278    C PRO A 306      16.006  -3.595   6.219  1.00  1.00            
ATOM   2279    O PRO A 306      15.955  -2.408   6.549  1.00  1.00            
ATOM   2280    N PRO A 307      17.081  -4.211   5.807  3.00  1.00            
ATOM   2281   CA PRO A 307      18.332  -3.510   5.685  3.00  1.00            
ATOM   2282   CD PRO A 307      17.287  -5.597   6.198  3.00  1.00            
ATOM   2283   CB PRO A 307      19.417  -4.581   5.642  3.00  1.00            
ATOM   2284   CG PRO A 307      18.798  -5.745   6.432  3.00  1.00            
ATOM   2285    C PRO A 307      18.270  -2.650   4.463  3.00  1.00            
ATOM   2286    O PRO A 307      17.313  -2.825   3.712  3.00  1.00            
ATOM   2287    N PRO A 308      19.181  -1.742   4.201  3.00  1.00            
ATOM   2288   CA PRO A 308      20.310  -1.475   5.055  3.00  1.00            
ATOM   2289   CD PRO A 308      19.464  -1.397   2.816  3.00  1.00            
ATOM   2290   CB PRO A 308      21.276  -0.627   4.228  3.00  1.00            
ATOM   2291   CG PRO A 308      20.951  -1.011   2.774  3.00  1.00            
ATOM   2292    C PRO A 308      19.915  -0.828   6.344  3.00  1.00            
ATOM   2293    O PRO A 308      20.672  -0.924   7.308  3.00  1.00            
ATOM   2294    N THR A 309      18.753  -0.149   6.394  3.00  1.00            
ATOM   2295   CA THR A 309      18.370   0.501   7.615  3.00  1.00            
ATOM   2296   CB THR A 309      17.685   1.809   7.379  3.00  1.00            
ATOM   2297  OG1 THR A 309      18.539   2.702   6.683  3.00  1.00            
ATOM   2298  CG2 THR A 309      17.308   2.401   8.735  3.00  1.00            
ATOM   2299    C THR A 309      17.381  -0.386   8.287  3.00  1.00            
ATOM   2300    O THR A 309      16.187  -0.339   7.998  3.00  1.00            
ATOM   2301    N GLY A 310      17.868  -1.219   9.221  1.00  1.00            
ATOM   2302   CA GLY A 310      17.008  -2.120   9.919  1.00  1.00            
ATOM   2303    C GLY A 310      17.864  -3.282  10.334  1.00  1.00            
ATOM   2304    O GLY A 310      18.984  -3.418   9.842  1.00  1.00            
ATOM   2305    N PRO A 311      17.415  -4.136  11.224  1.00  1.00            
ATOM   2306   CA PRO A 311      16.149  -4.038  11.896  1.00  1.00            
ATOM   2307   CD PRO A 311      18.228  -5.240  11.711  1.00  1.00            
ATOM   2308   CB PRO A 311      16.045  -5.300  12.753  1.00  1.00            
ATOM   2309   CG PRO A 311      17.511  -5.718  12.984  1.00  1.00            
ATOM   2310    C PRO A 311      16.215  -2.796  12.706  1.00  1.00            
ATOM   2311    O PRO A 311      17.301  -2.424  13.143  1.00  1.00            
ATOM   2312    N THR A 312      15.077  -2.120  12.906  1.00  1.00            
ATOM   2313   CA THR A 312      15.164  -0.908  13.647  1.00  1.00            
ATOM   2314   CB THR A 312      15.287   0.291  12.753  1.00  1.00            
ATOM   2315  OG1 THR A 312      15.585   1.451  13.515  1.00  1.00            
ATOM   2316  CG2 THR A 312      13.945   0.482  12.026  1.00  1.00            
ATOM   2317    C THR A 312      13.876  -0.739  14.376  1.00  1.00            
ATOM   2318    O THR A 312      12.927  -1.499  14.185  1.00  1.00            
ATOM   2319    N TRP A 313      13.842   0.266  15.268  4.00  1.00            
ATOM   2320   CA TRP A 313      12.644   0.678  15.931  4.00  1.00            
ATOM   2321   CB TRP A 313      12.847   0.933  17.438  4.00  1.00            
ATOM   2322   CG TRP A 313      11.667   1.527  18.180  4.00  1.00            
ATOM   2323  CD2 TRP A 313      10.816   0.806  19.087  4.00  1.00            
ATOM   2324  CD1 TRP A 313      11.247   2.825  18.215  4.00  1.00            
ATOM   2325  NE1 TRP A 313      10.188   2.960  19.080  4.00  1.00            
ATOM   2326  CE2 TRP A 313       9.915   1.724  19.627  4.00  1.00            
ATOM   2327  CE3 TRP A 313      10.795  -0.510  19.447  4.00  1.00            
ATOM   2328  CZ2 TRP A 313       8.974   1.339  20.539  4.00  1.00            
ATOM   2329  CZ3 TRP A 313       9.840  -0.897  20.362  4.00  1.00            
ATOM   2330  CH2 TRP A 313       8.947   0.009  20.897  4.00  1.00            
ATOM   2331    C TRP A 313      12.386   2.038  15.322  4.00  1.00            
ATOM   2332    O TRP A 313      13.267   2.896  15.291  4.00  1.00            
ATOM   2333    N ALA A 314      11.161   2.235  14.808  4.00  1.00            
ATOM   2334   CA ALA A 314      10.725   3.324  13.970  4.00  1.00            
ATOM   2335   CB ALA A 314       9.399   2.982  13.267  4.00  1.00            
ATOM   2336    C ALA A 314      10.559   4.749  14.463  4.00  1.00            
ATOM   2337    O ALA A 314      10.926   5.666  13.733  4.00  1.00            
ATOM   2338    N LEU A 315      10.009   5.030  15.662  4.00  1.00            
ATOM   2339   CA LEU A 315       9.718   6.412  16.004  4.00  1.00            
ATOM   2340   CB LEU A 315      10.946   7.282  16.353  4.00  1.00            
ATOM   2341   CG LEU A 315      11.637   6.884  17.671  4.00  1.00            
ATOM   2342  CD1 LEU A 315      12.304   5.506  17.550  4.00  1.00            
ATOM   2343  CD2 LEU A 315      12.599   7.978  18.162  4.00  1.00            
ATOM   2344    C LEU A 315       8.917   7.141  14.972  4.00  1.00            
ATOM   2345    O LEU A 315       9.460   7.879  14.152  4.00  1.00            
ATOM   2346    N GLY A 316       7.582   6.929  14.984  1.00  1.00            
ATOM   2347   CA GLY A 316       6.703   7.568  14.043  1.00  1.00            
ATOM   2348    C GLY A 316       5.964   8.731  14.645  1.00  1.00            
ATOM   2349    O GLY A 316       6.469   9.445  15.509  1.00  1.00            
ATOM   2350    N ALA A 317       4.711   8.919  14.168  2.00  1.00            
ATOM   2351   CA ALA A 317       3.829   9.997  14.529  2.00  1.00            
ATOM   2352   CB ALA A 317       2.458   9.906  13.834  2.00  1.00            
ATOM   2353    C ALA A 317       3.595   9.911  16.013  2.00  1.00            
ATOM   2354    O ALA A 317       3.512  10.932  16.694  2.00  1.00            
ATOM   2355    N THR A 318       3.508   8.682  16.560  2.00  1.00            
ATOM   2356   CA THR A 318       3.172   8.504  17.948  2.00  1.00            
ATOM   2357   CB THR A 318       3.242   7.060  18.352  2.00  1.00            
ATOM   2358  OG1 THR A 318       2.325   6.295  17.583  2.00  1.00            
ATOM   2359  CG2 THR A 318       2.922   6.938  19.851  2.00  1.00            
ATOM   2360    C THR A 318       4.101   9.265  18.833  2.00  1.00            
ATOM   2361    O THR A 318       3.668  10.146  19.574  2.00  1.00            
ATOM   2362    N PHE A 319       5.411   8.981  18.775  2.00  1.00            
ATOM   2363   CA PHE A 319       6.277   9.697  19.661  2.00  1.00            
ATOM   2364   CB PHE A 319       7.693   9.113  19.820  2.00  1.00            
ATOM   2365   CG PHE A 319       7.599   8.007  20.815  2.00  1.00            
ATOM   2366  CD1 PHE A 319       7.608   8.287  22.164  2.00  1.00            
ATOM   2367  CD2 PHE A 319       7.479   6.699  20.416  2.00  1.00            
ATOM   2368  CE1 PHE A 319       7.517   7.278  23.095  2.00  1.00            
ATOM   2369  CE2 PHE A 319       7.387   5.686  21.339  2.00  1.00            
ATOM   2370   CZ PHE A 319       7.407   5.974  22.682  2.00  1.00            
ATOM   2371    C PHE A 319       6.391  11.122  19.261  2.00  1.00            
ATOM   2372    O PHE A 319       6.465  12.018  20.100  2.00  1.00            
ATOM   2373    N ILE A 320       6.392  11.362  17.949  2.00  1.00            
ATOM   2374   CA ILE A 320       6.598  12.670  17.426  2.00  1.00            
ATOM   2375   CB ILE A 320       6.601  12.683  15.927  2.00  1.00            
ATOM   2376  CG1 ILE A 320       7.797  11.857  15.415  2.00  1.00            
ATOM   2377  CG2 ILE A 320       6.611  14.145  15.449  2.00  1.00            
ATOM   2378  CD1 ILE A 320       7.728  11.509  13.930  2.00  1.00            
ATOM   2379    C ILE A 320       5.549  13.592  17.922  2.00  1.00            
ATOM   2380    O ILE A 320       5.824  14.770  18.139  2.00  1.00            
ATOM   2381    N ARG A 321       4.313  13.096  18.085  3.00  1.00            
ATOM   2382   CA ARG A 321       3.301  13.990  18.550  3.00  1.00            
ATOM   2383   CB ARG A 321       1.940  13.316  18.793  3.00  1.00            
ATOM   2384   CG ARG A 321       0.844  14.316  19.170  3.00  1.00            
ATOM   2385   CD ARG A 321      -0.429  13.680  19.735  3.00  1.00            
ATOM   2386   NE ARG A 321      -0.904  12.686  18.735  3.00  1.00            
ATOM   2387   CZ ARG A 321      -0.446  11.402  18.799  3.00  1.00            
ATOM   2388  NH1 ARG A 321       0.408  11.029  19.796  3.00  1.00            
ATOM   2389  NH2 ARG A 321      -0.848  10.486  17.870  3.00  1.00            
ATOM   2390    C ARG A 321       3.746  14.539  19.881  3.00  1.00            
ATOM   2391    O ARG A 321       3.697  15.750  20.091  3.00  1.00            
ATOM   2392    N LYS A 322       4.212  13.674  20.809  3.00  1.00            
ATOM   2393   CA LYS A 322       4.646  14.167  22.088  3.00  1.00            
ATOM   2394   CB LYS A 322       4.852  13.086  23.157  3.00  1.00            
ATOM   2395   CG LYS A 322       3.513  12.625  23.726  3.00  1.00            
ATOM   2396   CD LYS A 322       3.621  11.548  24.802  3.00  1.00            
ATOM   2397   CE LYS A 322       2.257  11.192  25.391  3.00  1.00            
ATOM   2398   NZ LYS A 322       1.654  12.395  26.007  3.00  1.00            
ATOM   2399    C LYS A 322       5.888  14.983  21.958  3.00  1.00            
ATOM   2400    O LYS A 322       5.993  16.045  22.570  3.00  1.00            
ATOM   2401    N PHE A 323       6.869  14.541  21.148  4.00  1.00            
ATOM   2402   CA PHE A 323       8.054  15.342  21.157  4.00  1.00            
ATOM   2403   CB PHE A 323       9.330  14.598  21.606  4.00  1.00            
ATOM   2404   CG PHE A 323       9.705  13.585  20.580  4.00  1.00            
ATOM   2405  CD1 PHE A 323      10.501  13.937  19.514  4.00  1.00            
ATOM   2406  CD2 PHE A 323       9.280  12.280  20.683  4.00  1.00            
ATOM   2407  CE1 PHE A 323      10.853  13.011  18.559  4.00  1.00            
ATOM   2408  CE2 PHE A 323       9.629  11.350  19.731  4.00  1.00            
ATOM   2409   CZ PHE A 323      10.417  11.713  18.665  4.00  1.00            
ATOM   2410    C PHE A 323       8.314  15.934  19.801  4.00  1.00            
ATOM   2411    O PHE A 323       8.218  15.263  18.775  4.00  1.00            
ATOM   2412    N TYR A 324       8.663  17.237  19.803  4.00  1.00            
ATOM   2413   CA TYR A 324       9.004  18.091  18.694  4.00  1.00            
ATOM   2414   CB TYR A 324       9.239  19.518  19.238  4.00  1.00            
ATOM   2415   CG TYR A 324       9.844  20.471  18.264  4.00  1.00            
ATOM   2416  CD1 TYR A 324       9.092  21.097  17.296  4.00  1.00            
ATOM   2417  CD2 TYR A 324      11.184  20.764  18.358  4.00  1.00            
ATOM   2418  CE1 TYR A 324       9.678  21.989  16.425  4.00  1.00            
ATOM   2419  CE2 TYR A 324      11.776  21.653  17.493  4.00  1.00            
ATOM   2420   CZ TYR A 324      11.022  22.265  16.526  4.00  1.00            
ATOM   2421   OH TYR A 324      11.634  23.178  15.646  4.00  1.00            
ATOM   2422    C TYR A 324      10.276  17.537  18.094  4.00  1.00            
ATOM   2423    O TYR A 324      11.218  17.215  18.817  4.00  1.00            
ATOM   2424    N THR A 325      10.336  17.395  16.747  4.00  1.00            
ATOM   2425   CA THR A 325      11.491  16.799  16.120  4.00  1.00            
ATOM   2426   CB THR A 325      11.148  15.649  15.217  4.00  1.00            
ATOM   2427  OG1 THR A 325      10.345  16.101  14.136  4.00  1.00            
ATOM   2428  CG2 THR A 325      10.381  14.590  16.026  4.00  1.00            
ATOM   2429    C THR A 325      12.162  17.808  15.266  4.00  1.00            
ATOM   2430    O THR A 325      11.521  18.685  14.690  4.00  1.00            
ATOM   2431    N GLU A 326      13.502  17.714  15.194  4.00  1.00            
ATOM   2432   CA GLU A 326      14.206  18.587  14.315  4.00  1.00            
ATOM   2433   CB GLU A 326      15.012  19.693  15.015  4.00  1.00            
ATOM   2434   CG GLU A 326      16.150  19.166  15.890  4.00  1.00            
ATOM   2435   CD GLU A 326      17.002  20.354  16.317  4.00  1.00            
ATOM   2436  OE1 GLU A 326      17.397  21.148  15.422  4.00  1.00            
ATOM   2437  OE2 GLU A 326      17.269  20.482  17.540  4.00  1.00            
ATOM   2438    C GLU A 326      15.182  17.756  13.553  4.00  1.00            
ATOM   2439    O GLU A 326      15.857  16.887  14.104  4.00  1.00            
ATOM   2440    N PHE A 327      15.249  18.007  12.236  4.00  1.00            
ATOM   2441   CA PHE A 327      16.160  17.352  11.346  4.00  1.00            
ATOM   2442   CB PHE A 327      15.426  16.910  10.067  4.00  1.00            
ATOM   2443   CG PHE A 327      16.333  16.244   9.093  4.00  1.00            
ATOM   2444  CD1 PHE A 327      17.125  16.994   8.253  4.00  1.00            
ATOM   2445  CD2 PHE A 327      16.389  14.872   9.017  4.00  1.00            
ATOM   2446  CE1 PHE A 327      17.956  16.381   7.343  4.00  1.00            
ATOM   2447  CE2 PHE A 327      17.217  14.256   8.109  4.00  1.00            
ATOM   2448   CZ PHE A 327      18.002  15.009   7.271  4.00  1.00            
ATOM   2449    C PHE A 327      17.082  18.457  10.937  4.00  1.00            
ATOM   2450    O PHE A 327      16.638  19.490  10.437  4.00  1.00            
ATOM   2451    N ASP A 328      18.393  18.275  11.144  4.00  1.00            
ATOM   2452   CA ASP A 328      19.337  19.303  10.875  4.00  1.00            
ATOM   2453   CB ASP A 328      19.971  19.974  12.110  4.00  1.00            
ATOM   2454   CG ASP A 328      20.719  21.229  11.684  4.00  1.00            
ATOM   2455  OD1 ASP A 328      20.383  21.778  10.604  4.00  1.00            
ATOM   2456  OD2 ASP A 328      21.638  21.657  12.431  4.00  1.00            
ATOM   2457    C ASP A 328      20.417  18.779   9.990  4.00  1.00            
ATOM   2458    O ASP A 328      21.151  17.861  10.344  4.00  1.00            
ATOM   2459    N ARG A 329      20.477  19.336   8.766  3.00  1.00            
ATOM   2460   CA ARG A 329      21.437  18.986   7.759  3.00  1.00            
ATOM   2461   CB ARG A 329      21.063  19.569   6.384  3.00  1.00            
ATOM   2462   CG ARG A 329      22.058  19.219   5.282  3.00  1.00            
ATOM   2463   CD ARG A 329      23.189  20.238   5.148  3.00  1.00            
ATOM   2464   NE ARG A 329      24.094  19.747   4.076  3.00  1.00            
ATOM   2465   CZ ARG A 329      25.091  20.549   3.602  3.00  1.00            
ATOM   2466  NH1 ARG A 329      25.225  21.817   4.088  3.00  1.00            
ATOM   2467  NH2 ARG A 329      25.954  20.082   2.653  3.00  1.00            
ATOM   2468    C ARG A 329      22.815  19.481   8.116  3.00  1.00            
ATOM   2469    O ARG A 329      23.801  18.788   7.867  3.00  1.00            
ATOM   2470    N ARG A 330      22.926  20.689   8.720  3.00  1.00            
ATOM   2471   CA ARG A 330      24.216  21.289   8.972  3.00  1.00            
ATOM   2472   CB ARG A 330      24.098  22.578   9.805  3.00  1.00            
ATOM   2473   CG ARG A 330      25.437  23.245  10.123  3.00  1.00            
ATOM   2474   CD ARG A 330      25.305  24.515  10.969  3.00  1.00            
ATOM   2475   NE ARG A 330      24.613  24.155  12.239  3.00  1.00            
ATOM   2476   CZ ARG A 330      25.129  24.559  13.438  3.00  1.00            
ATOM   2477  NH1 ARG A 330      26.306  25.248  13.491  3.00  1.00            
ATOM   2478  NH2 ARG A 330      24.472  24.255  14.595  3.00  1.00            
ATOM   2479    C ARG A 330      25.022  20.332   9.769  3.00  1.00            
ATOM   2480    O ARG A 330      26.136  19.976   9.388  3.00  1.00            
ATOM   2481    N ASN A 331      24.462  19.868  10.892  3.00  1.00            
ATOM   2482   CA ASN A 331      25.158  18.881  11.648  3.00  1.00            
ATOM   2483   CB ASN A 331      25.341  19.259  13.127  3.00  1.00            
ATOM   2484   CG ASN A 331      26.180  20.530  13.184  3.00  1.00            
ATOM   2485  OD1 ASN A 331      25.764  21.580  12.695  3.00  1.00            
ATOM   2486  ND2 ASN A 331      27.388  20.437  13.803  3.00  1.00            
ATOM   2487    C ASN A 331      24.221  17.725  11.607  3.00  1.00            
ATOM   2488    O ASN A 331      23.064  17.868  11.997  3.00  1.00            
ATOM   2489    N ASN A 332      24.677  16.556  11.114  3.00  1.00            
ATOM   2490   CA ASN A 332      23.765  15.453  11.058  3.00  1.00            
ATOM   2491   CB ASN A 332      24.382  14.175  10.462  3.00  1.00            
ATOM   2492   CG ASN A 332      24.587  14.396   8.969  3.00  1.00            
ATOM   2493  OD1 ASN A 332      23.629  14.466   8.201  3.00  1.00            
ATOM   2494  ND2 ASN A 332      25.871  14.520   8.545  3.00  1.00            
ATOM   2495    C ASN A 332      23.401  15.197  12.467  3.00  1.00            
ATOM   2496    O ASN A 332      24.253  14.898  13.303  3.00  1.00            
ATOM   2497    N ARG A 333      22.103  15.335  12.770  4.00  1.00            
ATOM   2498   CA ARG A 333      21.744  15.176  14.133  4.00  1.00            
ATOM   2499   CB ARG A 333      21.678  16.488  14.951  4.00  1.00            
ATOM   2500   CG ARG A 333      20.581  17.473  14.540  4.00  1.00            
ATOM   2501   CD ARG A 333      20.056  17.242  13.130  4.00  1.00            
ATOM   2502   NE ARG A 333      18.726  16.552  13.198  4.00  1.00            
ATOM   2503   CZ ARG A 333      18.408  15.659  12.210  4.00  1.00            
ATOM   2504  NH1 ARG A 333      19.246  15.497  11.142  4.00  1.00            
ATOM   2505  NH2 ARG A 333      17.279  14.898  12.302  4.00  1.00            
ATOM   2506    C ARG A 333      20.410  14.548  14.204  4.00  1.00            
ATOM   2507    O ARG A 333      19.992  13.754  13.361  4.00  1.00            
ATOM   2508    N ILE A 334      19.742  14.898  15.306  4.00  1.00            
ATOM   2509   CA ILE A 334      18.357  14.713  15.548  4.00  1.00            
ATOM   2510   CB ILE A 334      17.990  13.367  16.101  4.00  1.00            
ATOM   2511  CG1 ILE A 334      18.612  13.162  17.493  4.00  1.00            
ATOM   2512  CG2 ILE A 334      18.396  12.299  15.071  4.00  1.00            
ATOM   2513  CD1 ILE A 334      18.059  11.947  18.239  4.00  1.00            
ATOM   2514    C ILE A 334      18.122  15.687  16.631  4.00  1.00            
ATOM   2515    O ILE A 334      19.066  16.104  17.300  4.00  1.00            
ATOM   2516    N GLY A 335      16.876  16.104  16.845  4.00  1.00            
ATOM   2517   CA GLY A 335      16.774  17.012  17.932  4.00  1.00            
ATOM   2518    C GLY A 335      15.451  16.766  18.577  4.00  1.00            
ATOM   2519    O GLY A 335      14.446  16.624  17.881  4.00  1.00            
ATOM   2520    N PHE A 336      15.400  16.708  19.926  4.00  1.00            
ATOM   2521   CA PHE A 336      14.098  16.483  20.478  4.00  1.00            
ATOM   2522   CB PHE A 336      13.833  15.053  20.991  4.00  1.00            
ATOM   2523   CG PHE A 336      14.559  14.798  22.265  4.00  1.00            
ATOM   2524  CD1 PHE A 336      13.986  15.179  23.458  4.00  1.00            
ATOM   2525  CD2 PHE A 336      15.780  14.167  22.279  4.00  1.00            
ATOM   2526  CE1 PHE A 336      14.626  14.947  24.650  4.00  1.00            
ATOM   2527  CE2 PHE A 336      16.426  13.931  23.469  4.00  1.00            
ATOM   2528   CZ PHE A 336      15.849  14.325  24.652  4.00  1.00            
ATOM   2529    C PHE A 336      13.818  17.453  21.590  4.00  1.00            
ATOM   2530    O PHE A 336      14.705  17.815  22.362  4.00  1.00            
ATOM   2531    N ALA A 337      12.547  17.910  21.668  4.00  1.00            
ATOM   2532   CA ALA A 337      12.051  18.811  22.679  4.00  1.00            
ATOM   2533   CB ALA A 337      12.146  20.292  22.282  4.00  1.00            
ATOM   2534    C ALA A 337      10.587  18.473  22.828  4.00  1.00            
ATOM   2535    O ALA A 337      10.017  17.825  21.955  4.00  1.00            
ATOM   2536    N LEU A 338       9.936  18.869  23.944  4.00  1.00            
ATOM   2537   CA LEU A 338       8.536  18.579  24.155  4.00  1.00            
ATOM   2538   CB LEU A 338       8.119  18.760  25.627  4.00  1.00            
ATOM   2539   CG LEU A 338       6.639  18.465  25.928  4.00  1.00            
ATOM   2540  CD1 LEU A 338       6.310  16.983  25.684  4.00  1.00            
ATOM   2541  CD2 LEU A 338       6.263  18.934  27.345  4.00  1.00            
ATOM   2542    C LEU A 338       7.751  19.549  23.320  4.00  1.00            
ATOM   2543    O LEU A 338       8.213  20.653  23.036  4.00  1.00            
ATOM   2544    N ALA A 339       6.543  19.149  22.872  4.00  1.00            
ATOM   2545   CA ALA A 339       5.752  20.043  22.071  4.00  1.00            
ATOM   2546   CB ALA A 339       5.272  19.424  20.745  4.00  1.00            
ATOM   2547    C ALA A 339       4.551  20.411  22.859  4.00  1.00            
ATOM   2548    O ALA A 339       3.878  19.566  23.448  4.00  1.00            
ATOM   2549    N ARG A 340       4.275  21.720  22.902  1.00  1.00            
ATOM   2550   CA ARG A 340       3.112  22.191  23.573  1.00  1.00            
ATOM   2551   CB ARG A 340       3.165  23.684  23.932  1.00  1.00            
ATOM   2552   CG ARG A 340       3.366  24.575  22.705  1.00  1.00            
ATOM   2553   CD ARG A 340       3.097  26.059  22.964  1.00  1.00            
ATOM   2554   NE ARG A 340       1.619  26.231  23.031  1.00  1.00            
ATOM   2555   CZ ARG A 340       1.070  27.088  23.940  1.00  1.00            
ATOM   2556  NH1 ARG A 340       1.873  27.765  24.810  1.00  1.00            
ATOM   2557  NH2 ARG A 340      -0.283  27.265  23.977  1.00  1.00            
ATOM   2558    C ARG A 340       2.009  22.028  22.604  1.00  1.00            
ATOM   2559    O ARG A 340       2.226  21.863  21.405  1.00  1.00            
ATOM   2560    N HIS A 341       0.781  22.028  23.124  1.00  1.00            
ATOM   2561   CA HIS A 341      -0.347  21.929  22.269  1.00  1.00            
ATOM   2562  ND1 HIS A 341      -3.550  23.052  21.817  1.00  1.00            
ATOM   2563   CG HIS A 341      -2.915  21.911  22.259  1.00  1.00            
ATOM   2564   CB HIS A 341      -1.660  21.918  23.079  1.00  1.00            
ATOM   2565  NE2 HIS A 341      -4.769  21.332  21.110  1.00  1.00            
ATOM   2566  CD2 HIS A 341      -3.672  20.871  21.817  1.00  1.00            
ATOM   2567  CE1 HIS A 341      -4.653  22.647  21.137  1.00  1.00            
ATOM   2568    C HIS A 341      -0.366  23.161  21.377  1.00  1.00            
ATOM   2569    O HIS A 341      -0.851  23.036  20.221  1.00  1.00            
ATOM   2570  OXT HIS A 341       0.098  24.238  21.837  1.00  1.00            
ATOM   2571    N PRO C   1      -0.190   3.938   6.659  4.00  0.00            
ATOM   2572   CA PRO C   1       0.150   5.378   6.837  4.00  0.00            
ATOM   2573   CD PRO C   1      -0.778   3.397   7.932  4.00  0.00            
ATOM   2574   CB PRO C   1      -0.285   5.743   8.256  4.00  0.00            
ATOM   2575   CG PRO C   1      -0.376   4.409   9.007  4.00  0.00            
ATOM   2576    C PRO C   1       1.626   5.431   6.635  4.00  0.00            
ATOM   2577    O PRO C   1       2.143   6.496   6.299  4.00  0.00            
ATOM   2578    N TYR C   2       2.329   4.300   6.838  4.00  0.00            
ATOM   2579   CA TYR C   2       3.736   4.310   6.584  4.00  0.00            
ATOM   2580   CB TYR C   2       4.500   3.099   7.149  4.00  0.00            
ATOM   2581   CG TYR C   2       3.981   1.820   6.587  4.00  0.00            
ATOM   2582  CD1 TYR C   2       2.782   1.299   7.013  4.00  0.00            
ATOM   2583  CD2 TYR C   2       4.718   1.117   5.662  4.00  0.00            
ATOM   2584  CE1 TYR C   2       2.310   0.113   6.504  4.00  0.00            
ATOM   2585  CE2 TYR C   2       4.256  -0.071   5.146  4.00  0.00            
ATOM   2586   CZ TYR C   2       3.047  -0.573   5.567  4.00  0.00            
ATOM   2587   OH TYR C   2       2.565  -1.791   5.042  4.00  0.00            
ATOM   2588    C TYR C   2       3.861   4.376   5.096  4.00  0.00            
ATOM   2589    O TYR C   2       3.185   3.653   4.364  4.00  0.00            
ATOM   2590    N ILE C   3       4.739   5.273   4.625  4.00  0.00            
ATOM   2591   CA ILE C   3       4.964   5.580   3.242  4.00  0.00            
ATOM   2592   CB ILE C   3       4.970   7.049   3.040  4.00  0.00            
ATOM   2593  CG1 ILE C   3       3.633   7.562   3.603  4.00  0.00            
ATOM   2594  CG2 ILE C   3       5.177   7.335   1.546  4.00  0.00            
ATOM   2595  CD1 ILE C   3       3.637   9.026   4.006  4.00  0.00            
ATOM   2596    C ILE C   3       6.329   5.012   3.049  4.00  0.00            
ATOM   2597    O ILE C   3       6.874   4.427   3.984  4.00  0.00            
ATOM   2598    N LEU C   4       6.911   5.134   1.846  4.00  0.00            
ATOM   2599   CA LEU C   4       8.131   4.436   1.577  4.00  0.00            
ATOM   2600   CB LEU C   4       8.752   4.739   0.198  4.00  0.00            
ATOM   2601   CG LEU C   4       7.933   4.208  -0.995  4.00  0.00            
ATOM   2602  CD1 LEU C   4       6.548   4.866  -1.059  4.00  0.00            
ATOM   2603  CD2 LEU C   4       8.712   4.339  -2.316  4.00  0.00            
ATOM   2604    C LEU C   4       9.208   4.682   2.591  4.00  0.00            
ATOM   2605    O LEU C   4       9.681   5.802   2.777  4.00  0.00            
ATOM   2606    N LYS C   5       9.580   3.585   3.289  4.00  0.00            
ATOM   2607   CA LYS C   5      10.755   3.478   4.112  4.00  0.00            
ATOM   2608   CB LYS C   5      10.607   2.567   5.337  4.00  0.00            
ATOM   2609   CG LYS C   5       9.832   3.233   6.473  4.00  0.00            
ATOM   2610   CD LYS C   5       9.520   2.309   7.647  4.00  0.00            
ATOM   2611   CE LYS C   5       8.879   3.044   8.825  4.00  0.00            
ATOM   2612   NZ LYS C   5       8.606   2.094   9.923  4.00  0.00            
ATOM   2613    C LYS C   5      11.647   2.817   3.114  4.00  0.00            
ATOM   2614    O LYS C   5      11.168   2.456   2.041  4.00  0.00            
ATOM   2615    N ARG C   6      12.950   2.645   3.377  4.00  0.00            
ATOM   2616   CA ARG C   6      13.717   2.123   2.283  4.00  0.00            
ATOM   2617   CB ARG C   6      14.937   2.988   1.938  4.00  0.00            
ATOM   2618   CG ARG C   6      15.983   2.994   3.053  4.00  0.00            
ATOM   2619   CD ARG C   6      15.486   3.521   4.398  4.00  0.00            
ATOM   2620   NE ARG C   6      15.402   5.002   4.297  4.00  0.00            
ATOM   2621   CZ ARG C   6      16.526   5.746   4.498  4.00  0.00            
ATOM   2622  NH1 ARG C   6      17.718   5.121   4.733  4.00  0.00            
ATOM   2623  NH2 ARG C   6      16.461   7.107   4.454  4.00  0.00            
ATOM   2624    C ARG C   6      14.295   0.804   2.683  4.00  0.00            
ATOM   2625    O ARG C   6      14.087   0.319   3.792  4.00  0.00            
ATOM   2626    N GLY C   7      15.034   0.184   1.741  4.00  0.00            
ATOM   2627   CA GLY C   7      15.722  -1.043   2.014  4.00  0.00            
ATOM   2628    C GLY C   7      14.767  -2.181   1.851  4.00  0.00            
ATOM   2629    O GLY C   7      15.040  -3.293   2.300  4.00  0.00            
ATOM   2630    N SER C   8      13.614  -1.939   1.201  4.00  0.00            
ATOM   2631   CA SER C   8      12.678  -3.011   1.047  4.00  0.00            
ATOM   2632   CB SER C   8      11.212  -2.538   1.014  4.00  0.00            
ATOM   2633   OG SER C   8      10.349  -3.656   0.863  4.00  0.00            
ATOM   2634    C SER C   8      12.970  -3.711  -0.269  4.00  0.00            
ATOM   2635    O SER C   8      12.328  -4.763  -0.526  4.00  0.00            
ATOM   2636  OXT SER C   8      13.826  -3.205  -1.043  4.00  0.00            
END
