# Supplementary material for: Integrative modeling of diverse protein-peptide systems using CABS-dock
Source: PLoS Comput Biol. 2023 Jul 5;19(7):e1011275. doi: 10.1371/journal.pcbi.1011275 (PMC10351741; doi:10.1371/journal.pcbi.1011275)
Supplement: S1 File — Files in pdb format containing atomic coordinates of the structures obtained in this study: the highest-scored amyloid models and 10 examples of the docked peptide for each enzyme-substrate complex. (ZIP) [file pcbi.1011275.s006.zip › 7_renin_PYILKRGS/940.pdb]

CRYST1    0.000    0.000    0.000   0.00   0.00   0.00 P 1           1
ATOM      1    N GLY A   4      20.756  34.666   3.445  1.00  1.00            
ATOM      2   CA GLY A   4      19.562  33.805   3.292  1.00  1.00            
ATOM      3    C GLY A   4      18.684  33.915   4.487  1.00  1.00            
ATOM      4    O GLY A   4      19.006  33.405   5.559  1.00  1.00            
ATOM      5    N ASN A   5      17.542  34.610   4.336  1.00  1.00            
ATOM      6   CA ASN A   5      16.684  34.728   5.469  1.00  1.00            
ATOM      7   CB ASN A   5      16.686  36.150   6.030  1.00  1.00            
ATOM      8   CG ASN A   5      18.151  36.407   6.363  1.00  1.00            
ATOM      9  OD1 ASN A   5      18.786  35.624   7.069  1.00  1.00            
ATOM     10  ND2 ASN A   5      18.717  37.510   5.806  1.00  1.00            
ATOM     11    C ASN A   5      15.317  34.339   5.028  1.00  1.00            
ATOM     12    O ASN A   5      14.632  35.079   4.320  1.00  1.00            
ATOM     13    N THR A   6      14.914  33.120   5.425  4.00  1.00            
ATOM     14   CA THR A   6      13.620  32.604   5.113  4.00  1.00            
ATOM     15   CB THR A   6      13.567  31.860   3.820  4.00  1.00            
ATOM     16  OG1 THR A   6      12.225  31.500   3.522  4.00  1.00            
ATOM     17  CG2 THR A   6      14.431  30.597   3.965  4.00  1.00            
ATOM     18    C THR A   6      13.285  31.618   6.176  4.00  1.00            
ATOM     19    O THR A   6      14.164  31.124   6.878  4.00  1.00            
ATOM     20    N THR A   7      11.980  31.369   6.371  1.00  1.00            
ATOM     21   CA THR A   7      11.539  30.298   7.215  1.00  1.00            
ATOM     22   CB THR A   7      11.202  30.715   8.629  1.00  1.00            
ATOM     23  OG1 THR A   7      10.153  31.672   8.659  1.00  1.00            
ATOM     24  CG2 THR A   7      12.465  31.305   9.281  1.00  1.00            
ATOM     25    C THR A   7      10.297  29.830   6.543  1.00  1.00            
ATOM     26    O THR A   7       9.267  30.505   6.551  1.00  1.00            
ATOM     27    N SER A   8      10.354  28.660   5.900  4.00  1.00            
ATOM     28   CA SER A   8       9.143  28.280   5.262  4.00  1.00            
ATOM     29   CB SER A   8       9.311  27.228   4.152  4.00  1.00            
ATOM     30   OG SER A   8      10.077  27.762   3.084  4.00  1.00            
ATOM     31    C SER A   8       8.294  27.650   6.318  4.00  1.00            
ATOM     32    O SER A   8       8.800  27.074   7.281  4.00  1.00            
ATOM     33    N SER A   9       6.963  27.765   6.167  4.00  1.00            
ATOM     34   CA SER A   9       6.081  27.158   7.113  4.00  1.00            
ATOM     35   CB SER A   9       5.409  28.166   8.060  4.00  1.00            
ATOM     36   OG SER A   9       6.391  28.858   8.811  4.00  1.00            
ATOM     37    C SER A   9       4.981  26.564   6.318  4.00  1.00            
ATOM     38    O SER A   9       4.518  27.155   5.344  4.00  1.00            
ATOM     39    N VAL A  10       4.536  25.359   6.707  4.00  1.00            
ATOM     40   CA VAL A  10       3.461  24.784   5.967  4.00  1.00            
ATOM     41   CB VAL A  10       3.912  23.739   5.005  4.00  1.00            
ATOM     42  CG1 VAL A  10       2.667  23.226   4.268  4.00  1.00            
ATOM     43  CG2 VAL A  10       5.017  24.328   4.108  4.00  1.00            
ATOM     44    C VAL A  10       2.576  24.138   7.008  4.00  1.00            
ATOM     45    O VAL A  10       3.063  23.658   8.030  4.00  1.00            
ATOM     46    N ILE A  11       1.245  24.119   6.797  4.00  1.00            
ATOM     47   CA ILE A  11       0.349  23.514   7.754  4.00  1.00            
ATOM     48   CB ILE A  11      -1.019  24.158   7.764  4.00  1.00            
ATOM     49  CG1 ILE A  11      -1.929  23.577   8.863  4.00  1.00            
ATOM     50  CG2 ILE A  11      -1.609  24.028   6.348  4.00  1.00            
ATOM     51  CD1 ILE A  11      -3.211  24.387   9.082  4.00  1.00            
ATOM     52    C ILE A  11       0.148  22.109   7.291  4.00  1.00            
ATOM     53    O ILE A  11       0.038  21.847   6.093  4.00  1.00            
ATOM     54    N LEU A  12       0.158  21.160   8.243  4.00  1.00            
ATOM     55   CA LEU A  12      -0.074  19.784   7.931  4.00  1.00            
ATOM     56   CB LEU A  12       0.925  18.807   8.583  4.00  1.00            
ATOM     57   CG LEU A  12       2.393  18.974   8.142  4.00  1.00            
ATOM     58  CD1 LEU A  12       2.587  18.666   6.649  4.00  1.00            
ATOM     59  CD2 LEU A  12       2.953  20.337   8.571  4.00  1.00            
ATOM     60    C LEU A  12      -1.411  19.443   8.506  4.00  1.00            
ATOM     61    O LEU A  12      -1.603  19.484   9.718  4.00  1.00            
ATOM     62    N THR A  13      -2.387  19.086   7.655  4.00  1.00            
ATOM     63   CA THR A  13      -3.648  18.742   8.231  4.00  1.00            
ATOM     64   CB THR A  13      -4.831  19.071   7.364  4.00  1.00            
ATOM     65  OG1 THR A  13      -6.020  18.677   8.032  4.00  1.00            
ATOM     66  CG2 THR A  13      -4.719  18.395   5.986  4.00  1.00            
ATOM     67    C THR A  13      -3.637  17.290   8.555  4.00  1.00            
ATOM     68    O THR A  13      -3.564  16.429   7.681  4.00  1.00            
ATOM     69    N ASN A  14      -3.708  17.005   9.868  4.00  1.00            
ATOM     70   CA ASN A  14      -3.725  15.673  10.393  4.00  1.00            
ATOM     71   CB ASN A  14      -3.580  15.636  11.925  4.00  1.00            
ATOM     72   CG ASN A  14      -4.621  16.575  12.523  4.00  1.00            
ATOM     73  OD1 ASN A  14      -5.446  17.149  11.815  4.00  1.00            
ATOM     74  ND2 ASN A  14      -4.561  16.764  13.867  4.00  1.00            
ATOM     75    C ASN A  14      -4.990  15.030   9.954  4.00  1.00            
ATOM     76    O ASN A  14      -5.952  15.687   9.560  4.00  1.00            
ATOM     77    N TYR A  15      -4.992  13.692   9.995  4.00  1.00            
ATOM     78   CA TYR A  15      -6.125  12.908   9.625  4.00  1.00            
ATOM     79   CB TYR A  15      -5.751  11.679   8.774  4.00  1.00            
ATOM     80   CG TYR A  15      -6.977  10.980   8.281  4.00  1.00            
ATOM     81  CD1 TYR A  15      -7.758  11.560   7.306  4.00  1.00            
ATOM     82  CD2 TYR A  15      -7.331   9.738   8.758  4.00  1.00            
ATOM     83  CE1 TYR A  15      -8.879  10.921   6.829  4.00  1.00            
ATOM     84  CE2 TYR A  15      -8.450   9.091   8.284  4.00  1.00            
ATOM     85   CZ TYR A  15      -9.227   9.686   7.319  4.00  1.00            
ATOM     86   OH TYR A  15     -10.374   9.022   6.834  4.00  1.00            
ATOM     87    C TYR A  15      -6.522  12.441  10.980  4.00  1.00            
ATOM     88    O TYR A  15      -6.620  13.261  11.893  4.00  1.00            
ATOM     89    N MET A  16      -6.797  11.145  11.175  3.00  1.00            
ATOM     90   CA MET A  16      -7.150  10.792  12.515  3.00  1.00            
ATOM     91   CB MET A  16      -7.477   9.299  12.666  3.00  1.00            
ATOM     92   CG MET A  16      -8.642   8.828  11.791  3.00  1.00            
ATOM     93   SD MET A  16     -10.227   9.675  12.081  3.00  1.00            
ATOM     94   CE MET A  16      -9.864  11.181  11.128  3.00  1.00            
ATOM     95    C MET A  16      -5.994  11.082  13.433  3.00  1.00            
ATOM     96    O MET A  16      -6.145  11.785  14.431  3.00  1.00            
ATOM     97    N ASP A  17      -4.798  10.568  13.092  3.00  1.00            
ATOM     98   CA ASP A  17      -3.602  10.734  13.876  3.00  1.00            
ATOM     99   CB ASP A  17      -3.538   9.792  15.095  3.00  1.00            
ATOM    100   CG ASP A  17      -4.383  10.332  16.238  3.00  1.00            
ATOM    101  OD1 ASP A  17      -4.269  11.553  16.528  3.00  1.00            
ATOM    102  OD2 ASP A  17      -5.144   9.530  16.843  3.00  1.00            
ATOM    103    C ASP A  17      -2.535  10.234  12.981  3.00  1.00            
ATOM    104    O ASP A  17      -1.364  10.604  13.053  3.00  1.00            
ATOM    105    N THR A  18      -2.996   9.358  12.089  3.00  1.00            
ATOM    106   CA THR A  18      -2.203   8.605  11.191  3.00  1.00            
ATOM    107   CB THR A  18      -3.082   7.703  10.361  3.00  1.00            
ATOM    108  OG1 THR A  18      -3.640   6.683  11.175  3.00  1.00            
ATOM    109  CG2 THR A  18      -2.336   7.129   9.147  3.00  1.00            
ATOM    110    C THR A  18      -1.423   9.423  10.219  3.00  1.00            
ATOM    111    O THR A  18      -0.206   9.281  10.124  3.00  1.00            
ATOM    112    N GLN A  19      -2.089  10.325   9.485  4.00  1.00            
ATOM    113   CA GLN A  19      -1.352  10.916   8.413  4.00  1.00            
ATOM    114   CB GLN A  19      -1.988  10.603   7.048  4.00  1.00            
ATOM    115   CG GLN A  19      -3.435  11.079   6.922  4.00  1.00            
ATOM    116   CD GLN A  19      -4.011  10.477   5.649  4.00  1.00            
ATOM    117  OE1 GLN A  19      -3.323  10.354   4.638  4.00  1.00            
ATOM    118  NE2 GLN A  19      -5.311  10.076   5.701  4.00  1.00            
ATOM    119    C GLN A  19      -1.214  12.406   8.598  4.00  1.00            
ATOM    120    O GLN A  19      -2.175  13.108   8.905  4.00  1.00            
ATOM    121    N TYR A  20       0.024  12.911   8.385  4.00  1.00            
ATOM    122   CA TYR A  20       0.440  14.281   8.587  4.00  1.00            
ATOM    123   CB TYR A  20       1.732  14.235   9.448  4.00  1.00            
ATOM    124   CG TYR A  20       2.442  15.511   9.785  4.00  1.00            
ATOM    125  CD1 TYR A  20       1.968  16.365  10.755  4.00  1.00            
ATOM    126  CD2 TYR A  20       3.637  15.815   9.168  4.00  1.00            
ATOM    127  CE1 TYR A  20       2.654  17.517  11.072  4.00  1.00            
ATOM    128  CE2 TYR A  20       4.327  16.963   9.480  4.00  1.00            
ATOM    129   CZ TYR A  20       3.833  17.819  10.434  4.00  1.00            
ATOM    130   OH TYR A  20       4.542  18.997  10.755  4.00  1.00            
ATOM    131    C TYR A  20       0.750  14.864   7.235  4.00  1.00            
ATOM    132    O TYR A  20       1.815  14.588   6.681  4.00  1.00            
ATOM    133    N TYR A  21      -0.145  15.705   6.653  4.00  1.00            
ATOM    134   CA TYR A  21       0.215  16.164   5.336  4.00  1.00            
ATOM    135   CB TYR A  21      -0.462  15.425   4.158  4.00  1.00            
ATOM    136   CG TYR A  21      -1.924  15.705   4.047  4.00  1.00            
ATOM    137  CD1 TYR A  21      -2.378  16.833   3.399  4.00  1.00            
ATOM    138  CD2 TYR A  21      -2.845  14.821   4.562  4.00  1.00            
ATOM    139  CE1 TYR A  21      -3.725  17.081   3.280  4.00  1.00            
ATOM    140  CE2 TYR A  21      -4.194  15.064   4.447  4.00  1.00            
ATOM    141   CZ TYR A  21      -4.636  16.195   3.804  4.00  1.00            
ATOM    142   OH TYR A  21      -6.017  16.453   3.680  4.00  1.00            
ATOM    143    C TYR A  21       0.039  17.642   5.123  4.00  1.00            
ATOM    144    O TYR A  21      -0.789  18.285   5.757  4.00  1.00            
ATOM    145    N GLY A  22       0.841  18.210   4.186  4.00  1.00            
ATOM    146   CA GLY A  22       0.821  19.609   3.834  4.00  1.00            
ATOM    147    C GLY A  22       0.551  19.692   2.370  4.00  1.00            
ATOM    148    O GLY A  22       0.300  18.676   1.730  4.00  1.00            
ATOM    149    N GLU A  23       0.586  20.914   1.797  4.00  1.00            
ATOM    150   CA GLU A  23       0.286  21.048   0.401  4.00  1.00            
ATOM    151   CB GLU A  23      -0.858  22.024   0.097  4.00  1.00            
ATOM    152   CG GLU A  23      -0.531  23.462   0.501  4.00  1.00            
ATOM    153   CD GLU A  23      -1.672  24.347   0.027  4.00  1.00            
ATOM    154  OE1 GLU A  23      -2.531  23.846  -0.744  4.00  1.00            
ATOM    155  OE2 GLU A  23      -1.695  25.541   0.431  4.00  1.00            
ATOM    156    C GLU A  23       1.479  21.590  -0.331  4.00  1.00            
ATOM    157    O GLU A  23       2.283  22.336   0.225  4.00  1.00            
ATOM    158    N ILE A  24       1.618  21.221  -1.622  4.00  1.00            
ATOM    159   CA ILE A  24       2.752  21.652  -2.393  4.00  1.00            
ATOM    160   CB ILE A  24       3.780  20.573  -2.438  4.00  1.00            
ATOM    161  CG1 ILE A  24       4.068  20.127  -0.994  4.00  1.00            
ATOM    162  CG2 ILE A  24       5.021  21.095  -3.179  4.00  1.00            
ATOM    163  CD1 ILE A  24       4.762  18.771  -0.888  4.00  1.00            
ATOM    164    C ILE A  24       2.251  21.912  -3.793  4.00  1.00            
ATOM    165    O ILE A  24       1.149  21.495  -4.144  4.00  1.00            
ATOM    166    N GLY A  25       3.032  22.633  -4.630  4.00  1.00            
ATOM    167   CA GLY A  25       2.590  22.894  -5.977  4.00  1.00            
ATOM    168    C GLY A  25       3.675  22.454  -6.912  4.00  1.00            
ATOM    169    O GLY A  25       4.850  22.396  -6.550  4.00  1.00            
ATOM    170    N ILE A  26       3.294  22.114  -8.158  4.00  1.00            
ATOM    171   CA ILE A  26       4.267  21.653  -9.102  4.00  1.00            
ATOM    172   CB ILE A  26       4.242  20.161  -9.242  4.00  1.00            
ATOM    173  CG1 ILE A  26       4.502  19.489  -7.885  4.00  1.00            
ATOM    174  CG2 ILE A  26       5.230  19.758 -10.348  4.00  1.00            
ATOM    175  CD1 ILE A  26       4.198  17.992  -7.884  4.00  1.00            
ATOM    176    C ILE A  26       3.867  22.182 -10.446  4.00  1.00            
ATOM    177    O ILE A  26       2.678  22.333 -10.722  4.00  1.00            
ATOM    178    N GLY A  27       4.853  22.476 -11.321  3.00  1.00            
ATOM    179   CA GLY A  27       4.546  22.869 -12.671  3.00  1.00            
ATOM    180    C GLY A  27       4.369  24.352 -12.787  3.00  1.00            
ATOM    181    O GLY A  27       4.662  25.118 -11.870  3.00  1.00            
ATOM    182    N THR A  28       3.852  24.780 -13.957  3.00  1.00            
ATOM    183   CA THR A  28       3.692  26.164 -14.291  3.00  1.00            
ATOM    184   CB THR A  28       3.828  26.373 -15.784  3.00  1.00            
ATOM    185  OG1 THR A  28       3.790  27.748 -16.137  3.00  1.00            
ATOM    186  CG2 THR A  28       2.795  25.515 -16.533  3.00  1.00            
ATOM    187    C THR A  28       2.425  26.688 -13.674  3.00  1.00            
ATOM    188    O THR A  28       2.542  27.016 -12.493  3.00  1.00            
ATOM    189    N PRO A  29       1.248  26.880 -14.267  3.00  1.00            
ATOM    190   CA PRO A  29       0.181  27.111 -13.352  3.00  1.00            
ATOM    191   CD PRO A  29       1.030  27.687 -15.464  3.00  1.00            
ATOM    192   CB PRO A  29      -1.034  27.516 -14.179  3.00  1.00            
ATOM    193   CG PRO A  29      -0.380  28.298 -15.332  3.00  1.00            
ATOM    194    C PRO A  29       0.067  25.901 -12.499  3.00  1.00            
ATOM    195    O PRO A  29      -0.351  24.827 -12.928  3.00  1.00            
ATOM    196    N PRO A  30       0.432  26.152 -11.287  3.00  1.00            
ATOM    197   CA PRO A  30       0.700  25.139 -10.317  3.00  1.00            
ATOM    198   CD PRO A  30       0.308  27.482 -10.711  3.00  1.00            
ATOM    199   CB PRO A  30       1.110  25.907  -9.057  3.00  1.00            
ATOM    200   CG PRO A  30       0.378  27.258  -9.195  3.00  1.00            
ATOM    201    C PRO A  30      -0.451  24.204 -10.080  3.00  1.00            
ATOM    202    O PRO A  30      -1.582  24.666  -9.932  3.00  1.00            
ATOM    203    N GLN A  31      -0.176  22.877 -10.044  4.00  1.00            
ATOM    204   CA GLN A  31      -1.174  21.893  -9.715  4.00  1.00            
ATOM    205   CB GLN A  31      -1.047  20.546 -10.450  4.00  1.00            
ATOM    206   CG GLN A  31      -2.027  19.475  -9.943  4.00  1.00            
ATOM    207   CD GLN A  31      -3.360  19.554 -10.685  4.00  1.00            
ATOM    208  OE1 GLN A  31      -4.426  19.659 -10.079  4.00  1.00            
ATOM    209  NE2 GLN A  31      -3.295  19.465 -12.038  4.00  1.00            
ATOM    210    C GLN A  31      -0.982  21.636  -8.254  4.00  1.00            
ATOM    211    O GLN A  31       0.140  21.716  -7.754  4.00  1.00            
ATOM    212    N THR A  32      -2.058  21.323  -7.510  4.00  1.00            
ATOM    213   CA THR A  32      -1.836  21.196  -6.103  4.00  1.00            
ATOM    214   CB THR A  32      -2.823  21.957  -5.259  4.00  1.00            
ATOM    215  OG1 THR A  32      -2.380  22.004  -3.909  4.00  1.00            
ATOM    216  CG2 THR A  32      -4.195  21.268  -5.345  4.00  1.00            
ATOM    217    C THR A  32      -1.915  19.770  -5.692  4.00  1.00            
ATOM    218    O THR A  32      -2.795  19.030  -6.129  4.00  1.00            
ATOM    219    N PHE A  33      -0.958  19.344  -4.844  4.00  1.00            
ATOM    220   CA PHE A  33      -1.011  17.998  -4.372  4.00  1.00            
ATOM    221   CB PHE A  33       0.115  17.098  -4.903  4.00  1.00            
ATOM    222   CG PHE A  33       0.111  17.235  -6.384  4.00  1.00            
ATOM    223  CD1 PHE A  33      -0.721  16.485  -7.184  4.00  1.00            
ATOM    224  CD2 PHE A  33       0.951  18.153  -6.968  4.00  1.00            
ATOM    225  CE1 PHE A  33      -0.695  16.645  -8.550  4.00  1.00            
ATOM    226  CE2 PHE A  33       0.981  18.317  -8.329  4.00  1.00            
ATOM    227   CZ PHE A  33       0.157  17.559  -9.124  4.00  1.00            
ATOM    228    C PHE A  33      -0.860  18.049  -2.891  4.00  1.00            
ATOM    229    O PHE A  33      -0.016  18.772  -2.367  4.00  1.00            
ATOM    230    N LYS A  34      -1.706  17.295  -2.166  4.00  1.00            
ATOM    231   CA LYS A  34      -1.523  17.212  -0.749  4.00  1.00            
ATOM    232   CB LYS A  34      -2.710  16.559  -0.018  4.00  1.00            
ATOM    233   CG LYS A  34      -3.992  17.394  -0.037  4.00  1.00            
ATOM    234   CD LYS A  34      -5.228  16.665   0.498  4.00  1.00            
ATOM    235   CE LYS A  34      -6.397  17.613   0.777  4.00  1.00            
ATOM    236   NZ LYS A  34      -7.582  16.852   1.229  4.00  1.00            
ATOM    237    C LYS A  34      -0.377  16.265  -0.606  4.00  1.00            
ATOM    238    O LYS A  34      -0.238  15.349  -1.415  4.00  1.00            
ATOM    239    N VAL A  35       0.501  16.443   0.400  4.00  1.00            
ATOM    240   CA VAL A  35       1.582  15.506   0.451  4.00  1.00            
ATOM    241   CB VAL A  35       2.796  15.978  -0.322  4.00  1.00            
ATOM    242  CG1 VAL A  35       3.950  14.957  -0.239  4.00  1.00            
ATOM    243  CG2 VAL A  35       2.350  16.259  -1.765  4.00  1.00            
ATOM    244    C VAL A  35       2.017  15.259   1.850  4.00  1.00            
ATOM    245    O VAL A  35       1.826  16.085   2.741  4.00  1.00            
ATOM    246    N VAL A  36       2.623  14.074   2.067  4.00  1.00            
ATOM    247   CA VAL A  36       3.138  13.776   3.358  4.00  1.00            
ATOM    248   CB VAL A  36       2.869  12.378   3.835  4.00  1.00            
ATOM    249  CG1 VAL A  36       3.811  11.400   3.114  4.00  1.00            
ATOM    250  CG2 VAL A  36       3.004  12.375   5.365  4.00  1.00            
ATOM    251    C VAL A  36       4.629  13.984   3.339  4.00  1.00            
ATOM    252    O VAL A  36       5.290  13.612   2.372  4.00  1.00            
ATOM    253    N PHE A  37       5.198  14.609   4.403  4.00  1.00            
ATOM    254   CA PHE A  37       6.630  14.810   4.498  4.00  1.00            
ATOM    255   CB PHE A  37       7.025  16.128   5.195  4.00  1.00            
ATOM    256   CG PHE A  37       6.664  17.191   4.215  4.00  1.00            
ATOM    257  CD1 PHE A  37       5.364  17.631   4.121  4.00  1.00            
ATOM    258  CD2 PHE A  37       7.606  17.719   3.360  4.00  1.00            
ATOM    259  CE1 PHE A  37       5.013  18.598   3.212  4.00  1.00            
ATOM    260  CE2 PHE A  37       7.260  18.689   2.448  4.00  1.00            
ATOM    261   CZ PHE A  37       5.961  19.130   2.371  4.00  1.00            
ATOM    262    C PHE A  37       7.161  13.644   5.260  4.00  1.00            
ATOM    263    O PHE A  37       6.688  13.331   6.352  4.00  1.00            
ATOM    264    N ASP A  38       8.147  12.935   4.677  4.00  1.00            
ATOM    265   CA ASP A  38       8.617  11.761   5.348  4.00  1.00            
ATOM    266   CB ASP A  38       8.316  10.460   4.582  4.00  1.00            
ATOM    267   CG ASP A  38       8.527   9.283   5.527  4.00  1.00            
ATOM    268  OD1 ASP A  38       9.059   9.513   6.649  4.00  1.00            
ATOM    269  OD2 ASP A  38       8.156   8.142   5.147  4.00  1.00            
ATOM    270    C ASP A  38      10.110  11.844   5.535  4.00  1.00            
ATOM    271    O ASP A  38      10.864  11.993   4.575  4.00  1.00            
ATOM    272    N THR A  39      10.566  11.757   6.804  3.00  1.00            
ATOM    273   CA THR A  39      11.959  11.755   7.170  3.00  1.00            
ATOM    274   CB THR A  39      12.145  11.869   8.654  3.00  1.00            
ATOM    275  OG1 THR A  39      11.411  10.848   9.308  3.00  1.00            
ATOM    276  CG2 THR A  39      11.646  13.253   9.109  3.00  1.00            
ATOM    277    C THR A  39      12.563  10.485   6.641  3.00  1.00            
ATOM    278    O THR A  39      13.709  10.467   6.195  3.00  1.00            
ATOM    279    N GLY A  40      11.773   9.392   6.650  3.00  1.00            
ATOM    280   CA GLY A  40      12.235   8.079   6.293  3.00  1.00            
ATOM    281    C GLY A  40      12.711   7.956   4.879  3.00  1.00            
ATOM    282    O GLY A  40      13.771   7.381   4.633  3.00  1.00            
ATOM    283    N SER A  41      11.958   8.490   3.904  1.00  1.00            
ATOM    284   CA SER A  41      12.323   8.250   2.537  1.00  1.00            
ATOM    285   CB SER A  41      11.109   7.896   1.672  1.00  1.00            
ATOM    286   OG SER A  41      10.178   8.969   1.714  1.00  1.00            
ATOM    287    C SER A  41      12.931   9.504   1.976  1.00  1.00            
ATOM    288    O SER A  41      12.812  10.579   2.565  1.00  1.00            
ATOM    289    N SER A  42      13.655   9.388   0.840  1.00  1.00            
ATOM    290   CA SER A  42      14.193  10.571   0.231  1.00  1.00            
ATOM    291   CB SER A  42      15.725  10.684   0.330  1.00  1.00            
ATOM    292   OG SER A  42      16.136  10.715   1.687  1.00  1.00            
ATOM    293    C SER A  42      13.907  10.519  -1.228  1.00  1.00            
ATOM    294    O SER A  42      14.775  10.133  -2.006  1.00  1.00            
ATOM    295    N ASN A  43      12.695  10.941  -1.633  1.00  1.00            
ATOM    296   CA ASN A  43      12.342  10.948  -3.024  1.00  1.00            
ATOM    297   CB ASN A  43      12.024   9.558  -3.609  1.00  1.00            
ATOM    298   CG ASN A  43      13.290   8.749  -3.828  1.00  1.00            
ATOM    299  OD1 ASN A  43      14.261   9.239  -4.401  1.00  1.00            
ATOM    300  ND2 ASN A  43      13.289   7.479  -3.343  1.00  1.00            
ATOM    301    C ASN A  43      11.039  11.665  -3.121  1.00  1.00            
ATOM    302    O ASN A  43      10.294  11.756  -2.147  1.00  1.00            
ATOM    303    N VAL A  44      10.721  12.171  -4.325  4.00  1.00            
ATOM    304   CA VAL A  44       9.470  12.834  -4.540  4.00  1.00            
ATOM    305   CB VAL A  44       9.638  14.079  -5.364  4.00  1.00            
ATOM    306  CG1 VAL A  44       8.258  14.716  -5.579  4.00  1.00            
ATOM    307  CG2 VAL A  44      10.670  15.000  -4.687  4.00  1.00            
ATOM    308    C VAL A  44       8.639  11.869  -5.366  4.00  1.00            
ATOM    309    O VAL A  44       9.146  11.294  -6.327  4.00  1.00            
ATOM    310    N TRP A  45       7.351  11.633  -5.004  4.00  1.00            
ATOM    311   CA TRP A  45       6.479  10.738  -5.746  4.00  1.00            
ATOM    312   CB TRP A  45       6.101   9.447  -4.993  4.00  1.00            
ATOM    313   CG TRP A  45       7.159   8.381  -4.829  4.00  1.00            
ATOM    314  CD2 TRP A  45       6.858   7.080  -4.300  4.00  1.00            
ATOM    315  CD1 TRP A  45       8.487   8.374  -5.139  4.00  1.00            
ATOM    316  NE1 TRP A  45       9.030   7.143  -4.849  4.00  1.00            
ATOM    317  CE2 TRP A  45       8.034   6.336  -4.334  4.00  1.00            
ATOM    318  CE3 TRP A  45       5.688   6.547  -3.841  4.00  1.00            
ATOM    319  CZ2 TRP A  45       8.061   5.040  -3.903  4.00  1.00            
ATOM    320  CZ3 TRP A  45       5.718   5.242  -3.398  4.00  1.00            
ATOM    321  CH2 TRP A  45       6.883   4.504  -3.430  4.00  1.00            
ATOM    322    C TRP A  45       5.158  11.453  -5.902  4.00  1.00            
ATOM    323    O TRP A  45       4.764  12.225  -5.028  4.00  1.00            
ATOM    324    N VAL A  46       4.444  11.210  -7.029  4.00  1.00            
ATOM    325   CA VAL A  46       3.145  11.779  -7.314  4.00  1.00            
ATOM    326   CB VAL A  46       3.236  13.083  -8.059  4.00  1.00            
ATOM    327  CG1 VAL A  46       1.822  13.616  -8.341  4.00  1.00            
ATOM    328  CG2 VAL A  46       4.118  14.053  -7.254  4.00  1.00            
ATOM    329    C VAL A  46       2.481  10.793  -8.235  4.00  1.00            
ATOM    330    O VAL A  46       3.125   9.944  -8.845  4.00  1.00            
ATOM    331    N PRO A  47       1.188  10.878  -8.316  4.00  1.00            
ATOM    332   CA PRO A  47       0.454   9.973  -9.159  4.00  1.00            
ATOM    333   CD PRO A  47       0.421  11.227  -7.130  4.00  1.00            
ATOM    334   CB PRO A  47      -0.992   9.997  -8.649  4.00  1.00            
ATOM    335   CG PRO A  47      -1.033  11.125  -7.600  4.00  1.00            
ATOM    336    C PRO A  47       0.557   9.925 -10.665  4.00  1.00            
ATOM    337    O PRO A  47       0.478   8.821 -11.189  4.00  1.00            
ATOM    338    N SER A  48       0.679  11.038 -11.407  4.00  1.00            
ATOM    339   CA SER A  48       0.843  10.962 -12.843  4.00  1.00            
ATOM    340   CB SER A  48       1.783   9.856 -13.363  4.00  1.00            
ATOM    341   OG SER A  48       1.965  10.005 -14.765  4.00  1.00            
ATOM    342    C SER A  48      -0.454  10.883 -13.595  4.00  1.00            
ATOM    343    O SER A  48      -1.437  10.312 -13.127  4.00  1.00            
ATOM    344    N SER A  49      -0.464  11.523 -14.791  3.00  1.00            
ATOM    345   CA SER A  49      -1.540  11.550 -15.750  3.00  1.00            
ATOM    346   CB SER A  49      -1.398  12.700 -16.763  3.00  1.00            
ATOM    347   OG SER A  49      -0.206  12.542 -17.520  3.00  1.00            
ATOM    348    C SER A  49      -1.551  10.273 -16.518  3.00  1.00            
ATOM    349    O SER A  49      -2.571   9.891 -17.088  3.00  1.00            
ATOM    350    N LYS A  50      -0.397   9.588 -16.562  3.00  1.00            
ATOM    351   CA LYS A  50      -0.259   8.385 -17.327  3.00  1.00            
ATOM    352   CB LYS A  50       1.169   7.848 -17.386  3.00  1.00            
ATOM    353   CG LYS A  50       1.979   8.611 -18.422  3.00  1.00            
ATOM    354   CD LYS A  50       3.467   8.302 -18.395  3.00  1.00            
ATOM    355   CE LYS A  50       4.209   8.958 -19.556  3.00  1.00            
ATOM    356   NZ LYS A  50       5.624   8.537 -19.544  3.00  1.00            
ATOM    357    C LYS A  50      -1.118   7.319 -16.787  3.00  1.00            
ATOM    358    O LYS A  50      -1.607   6.481 -17.546  3.00  1.00            
ATOM    359    N CYS A  51      -1.318   7.361 -15.458  1.00  1.00            
ATOM    360   CA CYS A  51      -2.002   6.346 -14.729  1.00  1.00            
ATOM    361   CB CYS A  51      -2.412   6.785 -13.309  1.00  1.00            
ATOM    362   SG CYS A  51      -3.645   8.124 -13.308  1.00  1.00            
ATOM    363    C CYS A  51      -3.262   5.956 -15.462  1.00  1.00            
ATOM    364    O CYS A  51      -3.984   6.794 -16.000  1.00  1.00            
ATOM    365    N SER A  52      -3.514   4.631 -15.511  1.00  1.00            
ATOM    366   CA SER A  52      -4.562   3.994 -16.263  1.00  1.00            
ATOM    367   CB SER A  52      -4.428   2.455 -16.252  1.00  1.00            
ATOM    368   OG SER A  52      -4.462   1.947 -14.923  1.00  1.00            
ATOM    369    C SER A  52      -5.935   4.348 -15.770  1.00  1.00            
ATOM    370    O SER A  52      -6.891   4.324 -16.544  1.00  1.00            
ATOM    371    N ARG A  53      -6.071   4.714 -14.482  3.00  1.00            
ATOM    372   CA ARG A  53      -7.355   4.983 -13.890  3.00  1.00            
ATOM    373   CB ARG A  53      -8.231   5.912 -14.751  3.00  1.00            
ATOM    374   CG ARG A  53      -7.673   7.340 -14.780  3.00  1.00            
ATOM    375   CD ARG A  53      -8.465   8.332 -15.636  3.00  1.00            
ATOM    376   NE ARG A  53      -9.864   8.374 -15.129  3.00  1.00            
ATOM    377   CZ ARG A  53     -10.851   8.823 -15.957  3.00  1.00            
ATOM    378  NH1 ARG A  53     -10.529   9.270 -17.205  3.00  1.00            
ATOM    379  NH2 ARG A  53     -12.154   8.805 -15.550  3.00  1.00            
ATOM    380    C ARG A  53      -8.034   3.688 -13.625  3.00  1.00            
ATOM    381    O ARG A  53      -9.151   3.651 -13.110  3.00  1.00            
ATOM    382    N LEU A  54      -7.367   2.578 -13.982  3.00  1.00            
ATOM    383   CA LEU A  54      -7.870   1.302 -13.589  3.00  1.00            
ATOM    384   CB LEU A  54      -7.147   0.133 -14.266  3.00  1.00            
ATOM    385   CG LEU A  54      -7.708  -1.226 -13.817  3.00  1.00            
ATOM    386  CD1 LEU A  54      -9.174  -1.381 -14.246  3.00  1.00            
ATOM    387  CD2 LEU A  54      -6.813  -2.387 -14.273  3.00  1.00            
ATOM    388    C LEU A  54      -7.616   1.184 -12.129  3.00  1.00            
ATOM    389    O LEU A  54      -8.482   0.775 -11.358  3.00  1.00            
ATOM    390    N TYR A  55      -6.405   1.593 -11.705  1.00  1.00            
ATOM    391   CA TYR A  55      -6.077   1.376 -10.335  1.00  1.00            
ATOM    392   CB TYR A  55      -4.561   1.152 -10.063  1.00  1.00            
ATOM    393   CG TYR A  55      -3.628   2.251 -10.473  1.00  1.00            
ATOM    394  CD1 TYR A  55      -3.820   3.013 -11.604  1.00  1.00            
ATOM    395  CD2 TYR A  55      -2.539   2.526  -9.676  1.00  1.00            
ATOM    396  CE1 TYR A  55      -2.925   4.009 -11.933  1.00  1.00            
ATOM    397  CE2 TYR A  55      -1.641   3.516  -9.998  1.00  1.00            
ATOM    398   CZ TYR A  55      -1.834   4.261 -11.136  1.00  1.00            
ATOM    399   OH TYR A  55      -0.919   5.281 -11.478  1.00  1.00            
ATOM    400    C TYR A  55      -6.740   2.389  -9.479  1.00  1.00            
ATOM    401    O TYR A  55      -6.800   3.572  -9.807  1.00  1.00            
ATOM    402    N THR A  56      -7.333   1.894  -8.373  2.00  1.00            
ATOM    403   CA THR A  56      -8.020   2.720  -7.430  2.00  1.00            
ATOM    404   CB THR A  56      -8.586   1.917  -6.293  2.00  1.00            
ATOM    405  OG1 THR A  56      -9.567   1.020  -6.792  2.00  1.00            
ATOM    406  CG2 THR A  56      -9.202   2.838  -5.234  2.00  1.00            
ATOM    407    C THR A  56      -6.972   3.661  -6.974  2.00  1.00            
ATOM    408    O THR A  56      -7.225   4.849  -6.780  2.00  1.00            
ATOM    409    N ALA A  57      -5.746   3.142  -6.797  2.00  1.00            
ATOM    410   CA ALA A  57      -4.706   4.082  -6.548  2.00  1.00            
ATOM    411   CB ALA A  57      -3.325   3.437  -6.355  2.00  1.00            
ATOM    412    C ALA A  57      -4.687   4.902  -7.812  2.00  1.00            
ATOM    413    O ALA A  57      -4.574   4.363  -8.912  2.00  1.00            
ATOM    414    N CYS A  58      -4.753   6.238  -7.679  2.00  1.00            
ATOM    415   CA CYS A  58      -4.790   7.157  -8.786  2.00  1.00            
ATOM    416   CB CYS A  58      -3.794   6.810  -9.904  2.00  1.00            
ATOM    417   SG CYS A  58      -2.071   7.118  -9.420  2.00  1.00            
ATOM    418    C CYS A  58      -6.130   7.327  -9.439  2.00  1.00            
ATOM    419    O CYS A  58      -6.259   8.191 -10.305  2.00  1.00            
ATOM    420    N VAL A  59      -7.172   6.546  -9.111  2.00  1.00            
ATOM    421   CA VAL A  59      -8.413   7.033  -9.650  2.00  1.00            
ATOM    422   CB VAL A  59      -9.589   6.120  -9.461  2.00  1.00            
ATOM    423  CG1 VAL A  59     -10.854   6.875  -9.908  2.00  1.00            
ATOM    424  CG2 VAL A  59      -9.349   4.821 -10.244  2.00  1.00            
ATOM    425    C VAL A  59      -8.700   8.254  -8.842  2.00  1.00            
ATOM    426    O VAL A  59      -9.095   9.304  -9.345  2.00  1.00            
ATOM    427    N TYR A  60      -8.494   8.097  -7.523  3.00  1.00            
ATOM    428   CA TYR A  60      -8.794   9.074  -6.525  3.00  1.00            
ATOM    429   CB TYR A  60      -8.777   8.471  -5.115  3.00  1.00            
ATOM    430   CG TYR A  60      -9.862   7.450  -5.080  3.00  1.00            
ATOM    431  CD1 TYR A  60      -9.713   6.258  -5.747  3.00  1.00            
ATOM    432  CD2 TYR A  60     -11.025   7.673  -4.379  3.00  1.00            
ATOM    433  CE1 TYR A  60     -10.706   5.309  -5.714  3.00  1.00            
ATOM    434  CE2 TYR A  60     -12.020   6.723  -4.342  3.00  1.00            
ATOM    435   CZ TYR A  60     -11.863   5.536  -5.011  3.00  1.00            
ATOM    436   OH TYR A  60     -12.876   4.552  -4.980  3.00  1.00            
ATOM    437    C TYR A  60      -7.895  10.282  -6.513  3.00  1.00            
ATOM    438    O TYR A  60      -8.380  11.411  -6.447  3.00  1.00            
ATOM    439    N HIS A  61      -6.562  10.086  -6.596  1.00  1.00            
ATOM    440   CA HIS A  61      -5.627  11.161  -6.364  1.00  1.00            
ATOM    441  ND1 HIS A  61      -3.275   8.379  -6.392  1.00  1.00            
ATOM    442   CG HIS A  61      -3.786   9.454  -5.698  1.00  1.00            
ATOM    443   CB HIS A  61      -4.142  10.749  -6.365  1.00  1.00            
ATOM    444  NE2 HIS A  61      -3.358   7.771  -4.258  1.00  1.00            
ATOM    445  CD2 HIS A  61      -3.834   9.064  -4.395  1.00  1.00            
ATOM    446  CE1 HIS A  61      -3.034   7.402  -5.483  1.00  1.00            
ATOM    447    C HIS A  61      -5.681  12.154  -7.468  1.00  1.00            
ATOM    448    O HIS A  61      -6.125  11.866  -8.579  1.00  1.00            
ATOM    449    N LYS A  62      -5.232  13.383  -7.157  1.00  1.00            
ATOM    450   CA LYS A  62      -5.053  14.363  -8.181  1.00  1.00            
ATOM    451   CB LYS A  62      -4.657  15.761  -7.687  1.00  1.00            
ATOM    452   CG LYS A  62      -5.848  16.687  -7.462  1.00  1.00            
ATOM    453   CD LYS A  62      -6.770  16.316  -6.307  1.00  1.00            
ATOM    454   CE LYS A  62      -8.111  17.043  -6.403  1.00  1.00            
ATOM    455   NZ LYS A  62      -9.174  16.087  -6.786  1.00  1.00            
ATOM    456    C LYS A  62      -3.939  13.867  -9.022  1.00  1.00            
ATOM    457    O LYS A  62      -3.050  13.163  -8.544  1.00  1.00            
ATOM    458    N LEU A  63      -3.975  14.205 -10.320  1.00  1.00            
ATOM    459   CA LEU A  63      -2.937  13.711 -11.160  1.00  1.00            
ATOM    460   CB LEU A  63      -3.465  12.945 -12.386  1.00  1.00            
ATOM    461   CG LEU A  63      -4.354  11.747 -11.989  1.00  1.00            
ATOM    462  CD1 LEU A  63      -3.607  10.776 -11.059  1.00  1.00            
ATOM    463  CD2 LEU A  63      -5.705  12.209 -11.415  1.00  1.00            
ATOM    464    C LEU A  63      -2.086  14.850 -11.606  1.00  1.00            
ATOM    465    O LEU A  63      -2.533  15.994 -11.687  1.00  1.00            
ATOM    466    N PHE A  64      -0.801  14.557 -11.875  4.00  1.00            
ATOM    467   CA PHE A  64       0.089  15.596 -12.294  4.00  1.00            
ATOM    468   CB PHE A  64       1.495  15.459 -11.695  4.00  1.00            
ATOM    469   CG PHE A  64       2.267  16.597 -12.243  4.00  1.00            
ATOM    470  CD1 PHE A  64       1.930  17.884 -11.906  4.00  1.00            
ATOM    471  CD2 PHE A  64       3.335  16.367 -13.080  4.00  1.00            
ATOM    472  CE1 PHE A  64       2.646  18.940 -12.413  4.00  1.00            
ATOM    473  CE2 PHE A  64       4.054  17.419 -13.588  4.00  1.00            
ATOM    474   CZ PHE A  64       3.705  18.707 -13.256  4.00  1.00            
ATOM    475    C PHE A  64       0.178  15.533 -13.786  4.00  1.00            
ATOM    476    O PHE A  64       0.494  14.492 -14.361  4.00  1.00            
ATOM    477    N ASP A  65      -0.112  16.672 -14.453  1.00  1.00            
ATOM    478   CA ASP A  65      -0.145  16.705 -15.887  1.00  1.00            
ATOM    479   CB ASP A  65      -1.426  17.346 -16.430  1.00  1.00            
ATOM    480   CG ASP A  65      -2.573  16.444 -15.997  1.00  1.00            
ATOM    481  OD1 ASP A  65      -2.299  15.270 -15.629  1.00  1.00            
ATOM    482  OD2 ASP A  65      -3.739  16.921 -16.017  1.00  1.00            
ATOM    483    C ASP A  65       1.031  17.481 -16.394  1.00  1.00            
ATOM    484    O ASP A  65       1.146  18.685 -16.165  1.00  1.00            
ATOM    485    N ALA A  66       1.953  16.776 -17.083  2.00  1.00            
ATOM    486   CA ALA A  66       3.136  17.339 -17.680  2.00  1.00            
ATOM    487   CB ALA A  66       4.051  16.262 -18.285  2.00  1.00            
ATOM    488    C ALA A  66       2.713  18.257 -18.790  2.00  1.00            
ATOM    489    O ALA A  66       3.316  19.308 -19.006  2.00  1.00            
ATOM    490    N SER A  67       1.650  17.872 -19.527  2.00  1.00            
ATOM    491   CA SER A  67       1.172  18.616 -20.662  2.00  1.00            
ATOM    492   CB SER A  67      -0.110  18.009 -21.257  2.00  1.00            
ATOM    493   OG SER A  67      -0.742  18.942 -22.123  2.00  1.00            
ATOM    494    C SER A  67       0.815  20.007 -20.250  2.00  1.00            
ATOM    495    O SER A  67       1.205  20.974 -20.902  2.00  1.00            
ATOM    496    N ASP A  68       0.088  20.145 -19.132  2.00  1.00            
ATOM    497   CA ASP A  68      -0.409  21.426 -18.733  2.00  1.00            
ATOM    498   CB ASP A  68      -1.386  21.332 -17.549  2.00  1.00            
ATOM    499   CG ASP A  68      -2.681  20.745 -18.112  2.00  1.00            
ATOM    500  OD1 ASP A  68      -2.706  19.520 -18.410  2.00  1.00            
ATOM    501  OD2 ASP A  68      -3.658  21.524 -18.271  2.00  1.00            
ATOM    502    C ASP A  68       0.708  22.353 -18.444  2.00  1.00            
ATOM    503    O ASP A  68       0.599  23.555 -18.674  2.00  1.00            
ATOM    504    N SER A  69       1.838  21.824 -17.962  1.00  1.00            
ATOM    505   CA SER A  69       2.839  22.751 -17.554  1.00  1.00            
ATOM    506   CB SER A  69       3.652  22.253 -16.355  1.00  1.00            
ATOM    507   OG SER A  69       2.783  21.968 -15.270  1.00  1.00            
ATOM    508    C SER A  69       3.844  23.023 -18.610  1.00  1.00            
ATOM    509    O SER A  69       4.248  22.158 -19.386  1.00  1.00            
ATOM    510    N SER A  70       4.218  24.311 -18.648  3.00  1.00            
ATOM    511   CA SER A  70       5.403  24.777 -19.273  3.00  1.00            
ATOM    512   CB SER A  70       5.364  26.278 -19.615  3.00  1.00            
ATOM    513   OG SER A  70       5.177  27.047 -18.435  3.00  1.00            
ATOM    514    C SER A  70       6.294  24.583 -18.084  3.00  1.00            
ATOM    515    O SER A  70       5.819  24.112 -17.052  3.00  1.00            
ATOM    516    N SER A  71       7.589  24.896 -18.148  3.00  1.00            
ATOM    517   CA SER A  71       8.342  24.744 -16.934  3.00  1.00            
ATOM    518   CB SER A  71       7.763  25.564 -15.765  3.00  1.00            
ATOM    519   OG SER A  71       7.965  26.955 -15.989  3.00  1.00            
ATOM    520    C SER A  71       8.471  23.312 -16.499  3.00  1.00            
ATOM    521    O SER A  71       8.776  23.048 -15.337  3.00  1.00            
ATOM    522    N TYR A  72       8.298  22.343 -17.417  1.00  1.00            
ATOM    523   CA TYR A  72       8.426  20.943 -17.090  1.00  1.00            
ATOM    524   CB TYR A  72       7.088  20.203 -17.299  1.00  1.00            
ATOM    525   CG TYR A  72       7.280  18.728 -17.415  1.00  1.00            
ATOM    526  CD1 TYR A  72       7.426  17.929 -16.305  1.00  1.00            
ATOM    527  CD2 TYR A  72       7.286  18.138 -18.660  1.00  1.00            
ATOM    528  CE1 TYR A  72       7.591  16.571 -16.444  1.00  1.00            
ATOM    529  CE2 TYR A  72       7.450  16.781 -18.805  1.00  1.00            
ATOM    530   CZ TYR A  72       7.603  15.993 -17.690  1.00  1.00            
ATOM    531   OH TYR A  72       7.773  14.598 -17.824  1.00  1.00            
ATOM    532    C TYR A  72       9.430  20.364 -18.058  1.00  1.00            
ATOM    533    O TYR A  72       9.471  20.758 -19.223  1.00  1.00            
ATOM    534    N LYS A  73      10.307  19.441 -17.603  4.00  1.00            
ATOM    535   CA LYS A  73      11.215  18.845 -18.547  4.00  1.00            
ATOM    536   CB LYS A  73      12.695  19.211 -18.356  4.00  1.00            
ATOM    537   CG LYS A  73      13.567  18.672 -19.492  4.00  1.00            
ATOM    538   CD LYS A  73      14.982  19.249 -19.536  4.00  1.00            
ATOM    539   CE LYS A  73      15.864  18.603 -20.607  4.00  1.00            
ATOM    540   NZ LYS A  73      15.616  19.228 -21.925  4.00  1.00            
ATOM    541    C LYS A  73      11.086  17.355 -18.428  4.00  1.00            
ATOM    542    O LYS A  73      11.011  16.813 -17.327  4.00  1.00            
ATOM    543    N HIS A  74      11.072  16.658 -19.585  4.00  1.00            
ATOM    544   CA HIS A  74      10.851  15.239 -19.641  4.00  1.00            
ATOM    545  ND1 HIS A  74       8.745  12.663 -20.892  4.00  1.00            
ATOM    546   CG HIS A  74       9.935  13.320 -21.114  4.00  1.00            
ATOM    547   CB HIS A  74      10.153  14.801 -20.950  4.00  1.00            
ATOM    548  NE2 HIS A  74      10.198  11.123 -21.576  4.00  1.00            
ATOM    549  CD2 HIS A  74      10.812  12.363 -21.530  4.00  1.00            
ATOM    550  CE1 HIS A  74       8.958  11.354 -21.184  4.00  1.00            
ATOM    551    C HIS A  74      12.147  14.494 -19.585  4.00  1.00            
ATOM    552    O HIS A  74      12.985  14.613 -20.477  4.00  1.00            
ATOM    553    N ASN A  75      12.349  13.711 -18.505  4.00  1.00            
ATOM    554   CA ASN A  75      13.494  12.851 -18.425  4.00  1.00            
ATOM    555   CB ASN A  75      14.516  13.286 -17.362  4.00  1.00            
ATOM    556   CG ASN A  75      15.805  12.529 -17.631  4.00  1.00            
ATOM    557  OD1 ASN A  75      16.278  12.466 -18.765  4.00  1.00            
ATOM    558  ND2 ASN A  75      16.390  11.928 -16.560  4.00  1.00            
ATOM    559    C ASN A  75      12.938  11.520 -18.021  4.00  1.00            
ATOM    560    O ASN A  75      12.533  11.326 -16.876  4.00  1.00            
ATOM    561    N GLY A  76      12.915  10.539 -18.943  4.00  1.00            
ATOM    562   CA GLY A  76      12.255   9.327 -18.565  4.00  1.00            
ATOM    563    C GLY A  76      13.251   8.343 -18.058  4.00  1.00            
ATOM    564    O GLY A  76      14.107   7.842 -18.784  4.00  1.00            
ATOM    565    N THR A  77      13.140   8.053 -16.756  4.00  1.00            
ATOM    566   CA THR A  77      13.918   7.050 -16.104  4.00  1.00            
ATOM    567   CB THR A  77      14.862   7.619 -15.089  4.00  1.00            
ATOM    568  OG1 THR A  77      15.878   8.393 -15.710  4.00  1.00            
ATOM    569  CG2 THR A  77      15.436   6.485 -14.228  4.00  1.00            
ATOM    570    C THR A  77      12.923   6.290 -15.313  4.00  1.00            
ATOM    571    O THR A  77      12.250   6.864 -14.460  4.00  1.00            
ATOM    572    N GLU A  78      12.783   4.981 -15.561  4.00  1.00            
ATOM    573   CA GLU A  78      11.824   4.295 -14.755  4.00  1.00            
ATOM    574   CB GLU A  78      11.409   2.923 -15.324  4.00  1.00            
ATOM    575   CG GLU A  78      10.352   2.190 -14.490  4.00  1.00            
ATOM    576   CD GLU A  78      10.035   0.857 -15.160  4.00  1.00            
ATOM    577  OE1 GLU A  78      10.718   0.518 -16.162  4.00  1.00            
ATOM    578  OE2 GLU A  78       9.102   0.159 -14.677  4.00  1.00            
ATOM    579    C GLU A  78      12.490   4.044 -13.451  4.00  1.00            
ATOM    580    O GLU A  78      13.631   3.586 -13.404  4.00  1.00            
ATOM    581    N LEU A  79      11.804   4.378 -12.347  4.00  1.00            
ATOM    582   CA LEU A  79      12.353   4.042 -11.074  4.00  1.00            
ATOM    583   CB LEU A  79      12.607   5.239 -10.134  4.00  1.00            
ATOM    584   CG LEU A  79      11.346   5.921  -9.568  4.00  1.00            
ATOM    585  CD1 LEU A  79      11.735   7.094  -8.652  4.00  1.00            
ATOM    586  CD2 LEU A  79      10.363   6.341 -10.672  4.00  1.00            
ATOM    587    C LEU A  79      11.348   3.176 -10.442  4.00  1.00            
ATOM    588    O LEU A  79      10.148   3.386 -10.603  4.00  1.00            
ATOM    589    N THR A  80      11.796   2.142  -9.724  4.00  1.00            
ATOM    590   CA THR A  80      10.757   1.344  -9.184  4.00  1.00            
ATOM    591   CB THR A  80      10.630   0.017  -9.860  4.00  1.00            
ATOM    592  OG1 THR A  80      11.782  -0.774  -9.613  4.00  1.00            
ATOM    593  CG2 THR A  80      10.485   0.274 -11.372  4.00  1.00            
ATOM    594    C THR A  80      11.045   1.119  -7.745  4.00  1.00            
ATOM    595    O THR A  80      12.201   1.095  -7.324  4.00  1.00            
ATOM    596    N LEU A  81       9.981   0.989  -6.934  4.00  1.00            
ATOM    597   CA LEU A  81      10.240   0.727  -5.559  4.00  1.00            
ATOM    598   CB LEU A  81      10.007   1.947  -4.650  4.00  1.00            
ATOM    599   CG LEU A  81      10.490   1.745  -3.203  4.00  1.00            
ATOM    600  CD1 LEU A  81       9.606   0.749  -2.438  4.00  1.00            
ATOM    601  CD2 LEU A  81      11.980   1.362  -3.177  4.00  1.00            
ATOM    602    C LEU A  81       9.353  -0.407  -5.141  4.00  1.00            
ATOM    603    O LEU A  81       8.136  -0.345  -5.306  4.00  1.00            
ATOM    604    N ARG A  82       9.951  -1.485  -4.588  4.00  1.00            
ATOM    605   CA ARG A  82       9.198  -2.646  -4.188  4.00  1.00            
ATOM    606   CB ARG A  82      10.094  -3.876  -3.956  4.00  1.00            
ATOM    607   CG ARG A  82      10.887  -4.316  -5.190  4.00  1.00            
ATOM    608   CD ARG A  82      11.797  -5.516  -4.927  4.00  1.00            
ATOM    609   NE ARG A  82      10.957  -6.570  -4.294  4.00  1.00            
ATOM    610   CZ ARG A  82      10.963  -7.846  -4.778  4.00  1.00            
ATOM    611  NH1 ARG A  82      11.682  -8.152  -5.898  4.00  1.00            
ATOM    612  NH2 ARG A  82      10.256  -8.819  -4.136  4.00  1.00            
ATOM    613    C ARG A  82       8.593  -2.303  -2.857  4.00  1.00            
ATOM    614    O ARG A  82       9.329  -2.117  -1.889  4.00  1.00            
ATOM    615    N TYR A  83       7.246  -2.203  -2.735  4.00  1.00            
ATOM    616   CA TYR A  83       6.881  -1.746  -1.425  4.00  1.00            
ATOM    617   CB TYR A  83       6.324  -0.307  -1.397  4.00  1.00            
ATOM    618   CG TYR A  83       6.447   0.078   0.034  4.00  1.00            
ATOM    619  CD1 TYR A  83       7.707   0.306   0.539  4.00  1.00            
ATOM    620  CD2 TYR A  83       5.357   0.220   0.862  4.00  1.00            
ATOM    621  CE1 TYR A  83       7.884   0.653   1.854  4.00  1.00            
ATOM    622  CE2 TYR A  83       5.530   0.567   2.183  4.00  1.00            
ATOM    623   CZ TYR A  83       6.796   0.780   2.679  4.00  1.00            
ATOM    624   OH TYR A  83       6.979   1.132   4.032  4.00  1.00            
ATOM    625    C TYR A  83       5.916  -2.605  -0.668  4.00  1.00            
ATOM    626    O TYR A  83       4.743  -2.260  -0.531  4.00  1.00            
ATOM    627    N SER A  84       6.406  -3.746  -0.145  3.00  1.00            
ATOM    628   CA SER A  84       5.730  -4.561   0.827  3.00  1.00            
ATOM    629   CB SER A  84       5.888  -3.999   2.246  3.00  1.00            
ATOM    630   OG SER A  84       7.268  -4.011   2.581  3.00  1.00            
ATOM    631    C SER A  84       4.299  -4.768   0.484  3.00  1.00            
ATOM    632    O SER A  84       3.447  -4.903   1.362  3.00  1.00            
ATOM    633    N THR A  85       4.018  -4.801  -0.824  3.00  1.00            
ATOM    634   CA THR A  85       2.742  -5.063  -1.412  3.00  1.00            
ATOM    635   CB THR A  85       1.753  -3.918  -1.352  3.00  1.00            
ATOM    636  OG1 THR A  85       2.277  -2.760  -1.987  3.00  1.00            
ATOM    637  CG2 THR A  85       1.391  -3.601   0.110  3.00  1.00            
ATOM    638    C THR A  85       3.146  -5.273  -2.839  3.00  1.00            
ATOM    639    O THR A  85       4.120  -5.978  -3.099  3.00  1.00            
ATOM    640    N GLY A  86       2.411  -4.687  -3.805  4.00  1.00            
ATOM    641   CA GLY A  86       2.826  -4.760  -5.177  4.00  1.00            
ATOM    642    C GLY A  86       3.774  -3.628  -5.440  4.00  1.00            
ATOM    643    O GLY A  86       3.969  -2.767  -4.584  4.00  1.00            
ATOM    644    N THR A  87       4.363  -3.578  -6.660  4.00  1.00            
ATOM    645   CA THR A  87       5.380  -2.597  -6.940  4.00  1.00            
ATOM    646   CB THR A  87       6.394  -3.013  -7.959  4.00  1.00            
ATOM    647  OG1 THR A  87       7.460  -2.075  -7.970  4.00  1.00            
ATOM    648  CG2 THR A  87       5.723  -3.074  -9.341  4.00  1.00            
ATOM    649    C THR A  87       4.816  -1.277  -7.381  4.00  1.00            
ATOM    650    O THR A  87       3.792  -1.212  -8.060  4.00  1.00            
ATOM    651    N VAL A  88       5.519  -0.193  -6.956  4.00  1.00            
ATOM    652   CA VAL A  88       5.245   1.212  -7.157  4.00  1.00            
ATOM    653   CB VAL A  88       6.121   2.052  -6.268  4.00  1.00            
ATOM    654  CG1 VAL A  88       5.997   3.543  -6.628  4.00  1.00            
ATOM    655  CG2 VAL A  88       5.703   1.737  -4.820  4.00  1.00            
ATOM    656    C VAL A  88       5.380   1.639  -8.586  4.00  1.00            
ATOM    657    O VAL A  88       4.465   2.271  -9.103  4.00  1.00            
ATOM    658    N SER A  89       6.488   1.301  -9.280  4.00  1.00            
ATOM    659   CA SER A  89       6.641   1.761 -10.639  4.00  1.00            
ATOM    660   CB SER A  89       5.423   1.495 -11.549  4.00  1.00            
ATOM    661   OG SER A  89       5.306   0.106 -11.818  4.00  1.00            
ATOM    662    C SER A  89       6.882   3.212 -10.587  4.00  1.00            
ATOM    663    O SER A  89       6.896   3.815  -9.515  4.00  1.00            
ATOM    664    N GLY A  90       7.126   3.817 -11.757  4.00  1.00            
ATOM    665   CA GLY A  90       7.287   5.222 -11.673  4.00  1.00            
ATOM    666    C GLY A  90       8.038   5.720 -12.840  4.00  1.00            
ATOM    667    O GLY A  90       8.619   4.962 -13.614  4.00  1.00            
ATOM    668    N PHE A  91       8.023   7.053 -12.982  4.00  1.00            
ATOM    669   CA PHE A  91       8.747   7.680 -14.026  4.00  1.00            
ATOM    670   CB PHE A  91       7.898   8.096 -15.250  4.00  1.00            
ATOM    671   CG PHE A  91       7.406   6.886 -15.979  4.00  1.00            
ATOM    672  CD1 PHE A  91       8.278   6.077 -16.674  4.00  1.00            
ATOM    673  CD2 PHE A  91       6.064   6.578 -16.005  4.00  1.00            
ATOM    674  CE1 PHE A  91       7.831   4.969 -17.356  4.00  1.00            
ATOM    675  CE2 PHE A  91       5.610   5.473 -16.686  4.00  1.00            
ATOM    676   CZ PHE A  91       6.492   4.661 -17.360  4.00  1.00            
ATOM    677    C PHE A  91       9.336   8.950 -13.470  4.00  1.00            
ATOM    678    O PHE A  91       8.814   9.522 -12.515  4.00  1.00            
ATOM    679    N LEU A  92      10.450   9.430 -14.068  4.00  1.00            
ATOM    680   CA LEU A  92      11.125  10.606 -13.582  4.00  1.00            
ATOM    681   CB LEU A  92      12.668  10.517 -13.632  4.00  1.00            
ATOM    682   CG LEU A  92      13.288   9.365 -12.813  4.00  1.00            
ATOM    683  CD1 LEU A  92      14.821   9.494 -12.730  4.00  1.00            
ATOM    684  CD2 LEU A  92      12.613   9.222 -11.441  4.00  1.00            
ATOM    685    C LEU A  92      10.767  11.773 -14.466  4.00  1.00            
ATOM    686    O LEU A  92      10.341  11.594 -15.606  4.00  1.00            
ATOM    687    N SER A  93      10.909  13.010 -13.934  4.00  1.00            
ATOM    688   CA SER A  93      10.648  14.215 -14.683  4.00  1.00            
ATOM    689   CB SER A  93       9.166  14.362 -15.072  4.00  1.00            
ATOM    690   OG SER A  93       8.338  14.090 -13.952  4.00  1.00            
ATOM    691    C SER A  93      11.102  15.388 -13.843  4.00  1.00            
ATOM    692    O SER A  93      11.482  15.210 -12.687  4.00  1.00            
ATOM    693    N GLN A  94      11.098  16.620 -14.408  4.00  1.00            
ATOM    694   CA GLN A  94      11.588  17.785 -13.700  4.00  1.00            
ATOM    695   CB GLN A  94      12.659  18.553 -14.484  4.00  1.00            
ATOM    696   CG GLN A  94      13.868  17.726 -14.901  4.00  1.00            
ATOM    697   CD GLN A  94      14.841  18.702 -15.539  4.00  1.00            
ATOM    698  OE1 GLN A  94      15.918  18.322 -15.994  4.00  1.00            
ATOM    699  NE2 GLN A  94      14.451  20.006 -15.564  4.00  1.00            
ATOM    700    C GLN A  94      10.470  18.789 -13.603  4.00  1.00            
ATOM    701    O GLN A  94       9.713  18.977 -14.554  4.00  1.00            
ATOM    702    N ASP A  95      10.334  19.461 -12.437  4.00  1.00            
ATOM    703   CA ASP A  95       9.353  20.506 -12.316  4.00  1.00            
ATOM    704   CB ASP A  95       7.956  20.063 -11.861  4.00  1.00            
ATOM    705   CG ASP A  95       7.239  19.556 -13.101  4.00  1.00            
ATOM    706  OD1 ASP A  95       7.449  20.159 -14.188  4.00  1.00            
ATOM    707  OD2 ASP A  95       6.467  18.570 -12.980  4.00  1.00            
ATOM    708    C ASP A  95       9.839  21.595 -11.376  4.00  1.00            
ATOM    709    O ASP A  95      10.875  21.470 -10.730  4.00  1.00            
ATOM    710    N ILE A  96       9.074  22.718 -11.328  4.00  1.00            
ATOM    711   CA ILE A  96       9.314  23.964 -10.625  4.00  1.00            
ATOM    712   CB ILE A  96       8.306  25.014 -10.981  4.00  1.00            
ATOM    713  CG1 ILE A  96       8.251  25.210 -12.503  4.00  1.00            
ATOM    714  CG2 ILE A  96       8.660  26.293 -10.203  4.00  1.00            
ATOM    715  CD1 ILE A  96       9.605  25.541 -13.123  4.00  1.00            
ATOM    716    C ILE A  96       9.247  23.886  -9.122  4.00  1.00            
ATOM    717    O ILE A  96      10.067  24.493  -8.439  4.00  1.00            
ATOM    718    N ILE A  97       8.234  23.172  -8.602  4.00  1.00            
ATOM    719   CA ILE A  97       7.798  22.967  -7.240  4.00  1.00            
ATOM    720   CB ILE A  97       8.194  21.638  -6.641  4.00  1.00            
ATOM    721  CG1 ILE A  97       9.690  21.519  -6.335  4.00  1.00            
ATOM    722  CG2 ILE A  97       7.713  20.567  -7.633  4.00  1.00            
ATOM    723  CD1 ILE A  97      10.068  22.189  -5.019  4.00  1.00            
ATOM    724    C ILE A  97       7.968  24.084  -6.289  4.00  1.00            
ATOM    725    O ILE A  97       9.013  24.719  -6.155  4.00  1.00            
ATOM    726    N THR A  98       6.847  24.330  -5.589  4.00  1.00            
ATOM    727   CA THR A  98       6.783  25.358  -4.616  4.00  1.00            
ATOM    728   CB THR A  98       5.744  26.398  -4.909  4.00  1.00            
ATOM    729  OG1 THR A  98       5.972  27.554  -4.117  4.00  1.00            
ATOM    730  CG2 THR A  98       4.362  25.798  -4.594  4.00  1.00            
ATOM    731    C THR A  98       6.413  24.727  -3.318  4.00  1.00            
ATOM    732    O THR A  98       5.651  23.763  -3.263  4.00  1.00            
ATOM    733    N VAL A  99       6.960  25.282  -2.230  4.00  1.00            
ATOM    734   CA VAL A  99       6.702  24.823  -0.903  4.00  1.00            
ATOM    735   CB VAL A  99       7.989  24.579  -0.137  4.00  1.00            
ATOM    736  CG1 VAL A  99       7.681  23.989   1.252  4.00  1.00            
ATOM    737  CG2 VAL A  99       8.944  23.729  -0.997  4.00  1.00            
ATOM    738    C VAL A  99       6.033  26.046  -0.329  4.00  1.00            
ATOM    739    O VAL A  99       5.487  26.842  -1.090  4.00  1.00            
ATOM    740    N GLY A 100       6.030  26.255   1.001  3.00  1.00            
ATOM    741   CA GLY A 100       5.318  27.393   1.519  3.00  1.00            
ATOM    742    C GLY A 100       5.863  28.664   0.942  3.00  1.00            
ATOM    743    O GLY A 100       5.095  29.518   0.503  3.00  1.00            
ATOM    744    N GLY A 101       7.199  28.837   0.918  3.00  1.00            
ATOM    745   CA GLY A 101       7.725  30.042   0.344  3.00  1.00            
ATOM    746    C GLY A 101       9.058  29.708  -0.228  3.00  1.00            
ATOM    747    O GLY A 101      10.014  30.477  -0.121  3.00  1.00            
ATOM    748    N ILE A 102       9.147  28.522  -0.849  4.00  1.00            
ATOM    749   CA ILE A 102      10.374  28.129  -1.457  4.00  1.00            
ATOM    750   CB ILE A 102      11.024  26.952  -0.792  4.00  1.00            
ATOM    751  CG1 ILE A 102      11.429  27.295   0.650  4.00  1.00            
ATOM    752  CG2 ILE A 102      12.188  26.482  -1.683  4.00  1.00            
ATOM    753  CD1 ILE A 102      12.444  28.433   0.750  4.00  1.00            
ATOM    754    C ILE A 102      10.043  27.677  -2.835  4.00  1.00            
ATOM    755    O ILE A 102       9.229  26.774  -3.017  4.00  1.00            
ATOM    756    N THR A 103      10.666  28.285  -3.855  4.00  1.00            
ATOM    757   CA THR A 103      10.399  27.790  -5.168  4.00  1.00            
ATOM    758   CB THR A 103      10.257  28.863  -6.210  4.00  1.00            
ATOM    759  OG1 THR A 103      11.478  29.579  -6.353  4.00  1.00            
ATOM    760  CG2 THR A 103       9.123  29.816  -5.796  4.00  1.00            
ATOM    761    C THR A 103      11.612  27.027  -5.518  4.00  1.00            
ATOM    762    O THR A 103      12.726  27.521  -5.348  4.00  1.00            
ATOM    763    N VAL A 104      11.456  25.775  -5.975  4.00  1.00            
ATOM    764   CA VAL A 104      12.712  25.179  -6.254  4.00  1.00            
ATOM    765   CB VAL A 104      13.405  24.710  -5.001  4.00  1.00            
ATOM    766  CG1 VAL A 104      12.592  23.563  -4.389  4.00  1.00            
ATOM    767  CG2 VAL A 104      14.870  24.358  -5.313  4.00  1.00            
ATOM    768    C VAL A 104      12.614  24.068  -7.234  4.00  1.00            
ATOM    769    O VAL A 104      11.767  23.182  -7.122  4.00  1.00            
ATOM    770    N THR A 105      13.565  24.058  -8.192  4.00  1.00            
ATOM    771   CA THR A 105      13.541  23.082  -9.236  4.00  1.00            
ATOM    772   CB THR A 105      14.693  23.144 -10.205  4.00  1.00            
ATOM    773  OG1 THR A 105      15.924  22.875  -9.547  4.00  1.00            
ATOM    774  CG2 THR A 105      14.719  24.536 -10.853  4.00  1.00            
ATOM    775    C THR A 105      13.585  21.742  -8.595  4.00  1.00            
ATOM    776    O THR A 105      14.162  21.579  -7.520  4.00  1.00            
ATOM    777    N GLN A 106      12.951  20.739  -9.235  4.00  1.00            
ATOM    778   CA GLN A 106      12.942  19.470  -8.585  4.00  1.00            
ATOM    779   CB GLN A 106      11.640  19.112  -7.856  4.00  1.00            
ATOM    780   CG GLN A 106      10.446  18.891  -8.782  4.00  1.00            
ATOM    781   CD GLN A 106       9.414  18.162  -7.940  4.00  1.00            
ATOM    782  OE1 GLN A 106       8.328  17.821  -8.406  4.00  1.00            
ATOM    783  NE2 GLN A 106       9.778  17.901  -6.657  4.00  1.00            
ATOM    784    C GLN A 106      13.172  18.356  -9.557  4.00  1.00            
ATOM    785    O GLN A 106      13.413  18.553 -10.747  4.00  1.00            
ATOM    786    N MET A 107      13.157  17.129  -9.009  4.00  1.00            
ATOM    787   CA MET A 107      13.299  15.922  -9.757  4.00  1.00            
ATOM    788   CB MET A 107      14.648  15.240  -9.487  4.00  1.00            
ATOM    789   CG MET A 107      15.024  14.129 -10.464  4.00  1.00            
ATOM    790   SD MET A 107      15.663  14.751 -12.040  4.00  1.00            
ATOM    791   CE MET A 107      17.046  15.572 -11.197  4.00  1.00            
ATOM    792    C MET A 107      12.264  15.030  -9.147  4.00  1.00            
ATOM    793    O MET A 107      12.260  14.866  -7.928  4.00  1.00            
ATOM    794    N PHE A 108      11.339  14.426  -9.919  4.00  1.00            
ATOM    795   CA PHE A 108      10.446  13.646  -9.118  4.00  1.00            
ATOM    796   CB PHE A 108       9.201  14.378  -8.570  4.00  1.00            
ATOM    797   CG PHE A 108       8.190  14.630  -9.630  4.00  1.00            
ATOM    798  CD1 PHE A 108       8.248  15.762 -10.405  4.00  1.00            
ATOM    799  CD2 PHE A 108       7.171  13.728  -9.835  4.00  1.00            
ATOM    800  CE1 PHE A 108       7.298  15.982 -11.374  4.00  1.00            
ATOM    801  CE2 PHE A 108       6.219  13.943 -10.803  4.00  1.00            
ATOM    802   CZ PHE A 108       6.283  15.077 -11.574  4.00  1.00            
ATOM    803    C PHE A 108      10.027  12.409  -9.789  4.00  1.00            
ATOM    804    O PHE A 108      10.429  12.108 -10.911  4.00  1.00            
ATOM    805    N GLY A 109       9.221  11.633  -9.044  4.00  1.00            
ATOM    806   CA GLY A 109       8.760  10.395  -9.556  4.00  1.00            
ATOM    807    C GLY A 109       7.266  10.502  -9.767  4.00  1.00            
ATOM    808    O GLY A 109       6.502  10.762  -8.838  4.00  1.00            
ATOM    809    N GLU A 110       6.810  10.287 -11.020  4.00  1.00            
ATOM    810   CA GLU A 110       5.411  10.298 -11.360  4.00  1.00            
ATOM    811   CB GLU A 110       5.132  10.932 -12.732  4.00  1.00            
ATOM    812   CG GLU A 110       5.850  10.206 -13.872  4.00  1.00            
ATOM    813   CD GLU A 110       5.723  11.032 -15.144  4.00  1.00            
ATOM    814  OE1 GLU A 110       4.576  11.239 -15.619  4.00  1.00            
ATOM    815  OE2 GLU A 110       6.789  11.470 -15.658  4.00  1.00            
ATOM    816    C GLU A 110       5.043   8.827 -11.462  4.00  1.00            
ATOM    817    O GLU A 110       5.836   8.055 -11.991  4.00  1.00            
ATOM    818    N VAL A 111       3.855   8.358 -10.998  4.00  1.00            
ATOM    819   CA VAL A 111       3.753   6.911 -10.959  4.00  1.00            
ATOM    820   CB VAL A 111       3.611   6.377  -9.565  4.00  1.00            
ATOM    821  CG1 VAL A 111       2.188   6.618  -9.028  4.00  1.00            
ATOM    822  CG2 VAL A 111       4.032   4.912  -9.614  4.00  1.00            
ATOM    823    C VAL A 111       2.665   6.274 -11.797  4.00  1.00            
ATOM    824    O VAL A 111       1.481   6.569 -11.667  4.00  1.00            
ATOM    825    N THR A 112       3.047   5.350 -12.705  4.00  1.00            
ATOM    826   CA THR A 112       2.088   4.635 -13.512  4.00  1.00            
ATOM    827   CB THR A 112       2.682   4.013 -14.743  4.00  1.00            
ATOM    828  OG1 THR A 112       1.676   3.309 -15.462  4.00  1.00            
ATOM    829  CG2 THR A 112       3.831   3.075 -14.342  4.00  1.00            
ATOM    830    C THR A 112       1.331   3.538 -12.821  4.00  1.00            
ATOM    831    O THR A 112       0.114   3.449 -12.974  4.00  1.00            
ATOM    832    N GLU A 113       1.991   2.658 -12.038  4.00  1.00            
ATOM    833   CA GLU A 113       1.203   1.514 -11.658  4.00  1.00            
ATOM    834   CB GLU A 113       1.579   0.272 -12.485  4.00  1.00            
ATOM    835   CG GLU A 113       0.711  -0.960 -12.229  4.00  1.00            
ATOM    836   CD GLU A 113       1.308  -2.107 -13.035  4.00  1.00            
ATOM    837  OE1 GLU A 113       2.152  -1.832 -13.931  4.00  1.00            
ATOM    838  OE2 GLU A 113       0.932  -3.278 -12.761  4.00  1.00            
ATOM    839    C GLU A 113       1.384   1.161 -10.220  4.00  1.00            
ATOM    840    O GLU A 113       2.487   0.849  -9.776  4.00  1.00            
ATOM    841    N MET A 114       0.270   1.140  -9.458  1.00  1.00            
ATOM    842   CA MET A 114       0.376   0.839  -8.061  1.00  1.00            
ATOM    843   CB MET A 114       0.283   2.085  -7.171  1.00  1.00            
ATOM    844   CG MET A 114       1.454   3.047  -7.374  1.00  1.00            
ATOM    845   SD MET A 114       1.385   4.530  -6.331  1.00  1.00            
ATOM    846   CE MET A 114       0.056   5.324  -7.278  1.00  1.00            
ATOM    847    C MET A 114      -0.751  -0.068  -7.666  1.00  1.00            
ATOM    848    O MET A 114      -1.774  -0.178  -8.340  1.00  1.00            
ATOM    849    N PRO A 115      -0.531  -0.742  -6.567  1.00  1.00            
ATOM    850   CA PRO A 115      -1.449  -1.686  -5.988  1.00  1.00            
ATOM    851   CD PRO A 115       0.676  -0.580  -5.776  1.00  1.00            
ATOM    852   CB PRO A 115      -0.656  -2.408  -4.906  1.00  1.00            
ATOM    853   CG PRO A 115       0.401  -1.372  -4.485  1.00  1.00            
ATOM    854    C PRO A 115      -2.615  -0.979  -5.403  1.00  1.00            
ATOM    855    O PRO A 115      -2.500   0.197  -5.062  1.00  1.00            
ATOM    856    N ALA A 116      -3.761  -1.668  -5.302  2.00  1.00            
ATOM    857   CA ALA A 116      -4.824  -1.001  -4.631  2.00  1.00            
ATOM    858   CB ALA A 116      -6.191  -1.221  -5.293  2.00  1.00            
ATOM    859    C ALA A 116      -4.883  -1.624  -3.278  2.00  1.00            
ATOM    860    O ALA A 116      -5.578  -2.617  -3.065  2.00  1.00            
ATOM    861    N LEU A 117      -4.143  -1.028  -2.327  2.00  1.00            
ATOM    862   CA LEU A 117      -4.101  -1.498  -0.979  2.00  1.00            
ATOM    863   CB LEU A 117      -3.200  -2.761  -0.806  2.00  1.00            
ATOM    864   CG LEU A 117      -3.126  -3.429   0.591  2.00  1.00            
ATOM    865  CD1 LEU A 117      -2.592  -2.491   1.684  2.00  1.00            
ATOM    866  CD2 LEU A 117      -4.451  -4.102   0.966  2.00  1.00            
ATOM    867    C LEU A 117      -3.668  -0.294  -0.165  2.00  1.00            
ATOM    868    O LEU A 117      -4.515   0.549   0.128  2.00  1.00            
ATOM    869    N PRO A 118      -2.417  -0.134   0.223  2.00  1.00            
ATOM    870   CA PRO A 118      -2.052   1.000   1.029  2.00  1.00            
ATOM    871   CD PRO A 118      -1.295  -0.482  -0.648  2.00  1.00            
ATOM    872   CB PRO A 118      -0.554   0.851   1.246  2.00  1.00            
ATOM    873   CG PRO A 118      -0.074   0.270  -0.095  2.00  1.00            
ATOM    874    C PRO A 118      -2.354   2.358   0.437  2.00  1.00            
ATOM    875    O PRO A 118      -2.851   3.221   1.161  2.00  1.00            
ATOM    876    N PHE A 119      -2.057   2.581  -0.862  2.00  1.00            
ATOM    877   CA PHE A 119      -2.180   3.888  -1.459  2.00  1.00            
ATOM    878   CB PHE A 119      -1.696   3.970  -2.916  2.00  1.00            
ATOM    879   CG PHE A 119      -0.221   3.778  -3.019  2.00  1.00            
ATOM    880  CD1 PHE A 119       0.635   4.850  -2.915  2.00  1.00            
ATOM    881  CD2 PHE A 119       0.309   2.528  -3.236  2.00  1.00            
ATOM    882  CE1 PHE A 119       1.996   4.679  -3.022  2.00  1.00            
ATOM    883  CE2 PHE A 119       1.669   2.350  -3.345  2.00  1.00            
ATOM    884   CZ PHE A 119       2.517   3.426  -3.241  2.00  1.00            
ATOM    885    C PHE A 119      -3.597   4.309  -1.515  2.00  1.00            
ATOM    886    O PHE A 119      -3.923   5.456  -1.208  2.00  1.00            
ATOM    887    N MET A 120      -4.472   3.359  -1.876  3.00  1.00            
ATOM    888   CA MET A 120      -5.859   3.628  -2.097  3.00  1.00            
ATOM    889   CB MET A 120      -6.644   2.316  -2.248  3.00  1.00            
ATOM    890   CG MET A 120      -8.158   2.496  -2.160  3.00  1.00            
ATOM    891   SD MET A 120      -9.106   0.942  -2.149  3.00  1.00            
ATOM    892   CE MET A 120      -8.709   0.445  -0.446  3.00  1.00            
ATOM    893    C MET A 120      -6.345   4.255  -0.846  3.00  1.00            
ATOM    894    O MET A 120      -7.165   5.169  -0.888  3.00  1.00            
ATOM    895    N LEU A 121      -5.857   3.777   0.311  3.00  1.00            
ATOM    896   CA LEU A 121      -6.286   4.439   1.499  3.00  1.00            
ATOM    897   CB LEU A 121      -6.481   3.490   2.693  3.00  1.00            
ATOM    898   CG LEU A 121      -7.534   2.381   2.487  3.00  1.00            
ATOM    899  CD1 LEU A 121      -7.676   1.544   3.768  3.00  1.00            
ATOM    900  CD2 LEU A 121      -8.882   2.927   1.990  3.00  1.00            
ATOM    901    C LEU A 121      -5.221   5.396   1.892  3.00  1.00            
ATOM    902    O LEU A 121      -4.557   5.222   2.912  3.00  1.00            
ATOM    903    N ALA A 122      -5.037   6.447   1.080  1.00  1.00            
ATOM    904   CA ALA A 122      -4.090   7.451   1.442  1.00  1.00            
ATOM    905   CB ALA A 122      -2.823   7.434   0.573  1.00  1.00            
ATOM    906    C ALA A 122      -4.788   8.724   1.181  1.00  1.00            
ATOM    907    O ALA A 122      -5.279   8.971   0.081  1.00  1.00            
ATOM    908    N GLU A 123      -4.853   9.573   2.207  1.00  1.00            
ATOM    909   CA GLU A 123      -5.564  10.783   2.012  1.00  1.00            
ATOM    910   CB GLU A 123      -5.728  11.583   3.301  1.00  1.00            
ATOM    911   CG GLU A 123      -6.767  12.689   3.187  1.00  1.00            
ATOM    912   CD GLU A 123      -7.099  13.082   4.611  1.00  1.00            
ATOM    913  OE1 GLU A 123      -6.205  12.924   5.485  1.00  1.00            
ATOM    914  OE2 GLU A 123      -8.251  13.530   4.847  1.00  1.00            
ATOM    915    C GLU A 123      -4.812  11.624   1.045  1.00  1.00            
ATOM    916    O GLU A 123      -5.392  12.272   0.174  1.00  1.00            
ATOM    917    N PHE A 124      -3.475  11.600   1.163  1.00  1.00            
ATOM    918   CA PHE A 124      -2.692  12.516   0.400  1.00  1.00            
ATOM    919   CB PHE A 124      -1.530  13.109   1.208  1.00  1.00            
ATOM    920   CG PHE A 124      -0.645  11.966   1.541  1.00  1.00            
ATOM    921  CD1 PHE A 124      -0.896  11.184   2.644  1.00  1.00            
ATOM    922  CD2 PHE A 124       0.423  11.664   0.732  1.00  1.00            
ATOM    923  CE1 PHE A 124      -0.078  10.122   2.943  1.00  1.00            
ATOM    924  CE2 PHE A 124       1.245  10.604   1.026  1.00  1.00            
ATOM    925   CZ PHE A 124       0.995   9.832   2.135  1.00  1.00            
ATOM    926    C PHE A 124      -2.138  11.893  -0.841  1.00  1.00            
ATOM    927    O PHE A 124      -1.910  10.688  -0.936  1.00  1.00            
ATOM    928    N ASP A 125      -1.952  12.768  -1.845  1.00  1.00            
ATOM    929   CA ASP A 125      -1.512  12.472  -3.174  1.00  1.00            
ATOM    930   CB ASP A 125      -1.601  13.703  -4.076  1.00  1.00            
ATOM    931   CG ASP A 125      -3.053  14.126  -4.144  1.00  1.00            
ATOM    932  OD1 ASP A 125      -3.649  14.453  -3.083  1.00  1.00            
ATOM    933  OD2 ASP A 125      -3.581  14.144  -5.284  1.00  1.00            
ATOM    934    C ASP A 125      -0.084  12.032  -3.274  1.00  1.00            
ATOM    935    O ASP A 125       0.206  11.043  -3.946  1.00  1.00            
ATOM    936    N GLY A 126       0.867  12.723  -2.617  4.00  1.00            
ATOM    937   CA GLY A 126       2.210  12.362  -2.976  4.00  1.00            
ATOM    938    C GLY A 126       3.092  12.283  -1.774  4.00  1.00            
ATOM    939    O GLY A 126       2.653  12.509  -0.650  4.00  1.00            
ATOM    940    N VAL A 127       4.384  11.938  -2.001  4.00  1.00            
ATOM    941   CA VAL A 127       5.293  11.805  -0.896  4.00  1.00            
ATOM    942   CB VAL A 127       5.769  10.396  -0.696  4.00  1.00            
ATOM    943  CG1 VAL A 127       6.752  10.359   0.489  4.00  1.00            
ATOM    944  CG2 VAL A 127       4.540   9.491  -0.528  4.00  1.00            
ATOM    945    C VAL A 127       6.547  12.637  -1.120  4.00  1.00            
ATOM    946    O VAL A 127       7.252  12.465  -2.114  4.00  1.00            
ATOM    947    N VAL A 128       6.870  13.560  -0.175  4.00  1.00            
ATOM    948   CA VAL A 128       7.990  14.467  -0.314  4.00  1.00            
ATOM    949   CB VAL A 128       7.956  15.627   0.646  4.00  1.00            
ATOM    950  CG1 VAL A 128       9.306  16.362   0.550  4.00  1.00            
ATOM    951  CG2 VAL A 128       6.766  16.534   0.289  4.00  1.00            
ATOM    952    C VAL A 128       9.363  13.905  -0.224  4.00  1.00            
ATOM    953    O VAL A 128      10.157  14.074  -1.148  4.00  1.00            
ATOM    954    N GLY A 129       9.697  13.245   0.894  4.00  1.00            
ATOM    955   CA GLY A 129      11.044  12.794   1.052  4.00  1.00            
ATOM    956    C GLY A 129      11.802  13.890   1.707  4.00  1.00            
ATOM    957    O GLY A 129      12.122  14.910   1.099  4.00  1.00            
ATOM    958    N MET A 130      12.095  13.686   2.995  1.00  1.00            
ATOM    959   CA MET A 130      12.886  14.581   3.773  1.00  1.00            
ATOM    960   CB MET A 130      12.039  15.127   4.936  1.00  1.00            
ATOM    961   CG MET A 130      12.599  16.310   5.725  1.00  1.00            
ATOM    962   SD MET A 130      13.948  15.916   6.875  1.00  1.00            
ATOM    963   CE MET A 130      15.244  16.036   5.612  1.00  1.00            
ATOM    964    C MET A 130      13.892  13.612   4.305  1.00  1.00            
ATOM    965    O MET A 130      13.706  13.031   5.373  1.00  1.00            
ATOM    966    N GLY A 131      14.985  13.399   3.547  1.00  1.00            
ATOM    967   CA GLY A 131      15.938  12.392   3.901  1.00  1.00            
ATOM    968    C GLY A 131      17.234  12.790   3.278  1.00  1.00            
ATOM    969    O GLY A 131      17.439  13.951   2.932  1.00  1.00            
ATOM    970    N PHE A 132      18.144  11.819   3.102  1.00  1.00            
ATOM    971   CA PHE A 132      19.433  12.171   2.603  1.00  1.00            
ATOM    972   CB PHE A 132      20.568  11.661   3.522  1.00  1.00            
ATOM    973   CG PHE A 132      21.939  12.131   3.127  1.00  1.00            
ATOM    974  CD1 PHE A 132      22.328  13.441   3.298  1.00  1.00            
ATOM    975  CD2 PHE A 132      22.872  11.245   2.633  1.00  1.00            
ATOM    976  CE1 PHE A 132      23.596  13.859   2.954  1.00  1.00            
ATOM    977  CE2 PHE A 132      24.140  11.659   2.291  1.00  1.00            
ATOM    978   CZ PHE A 132      24.510  12.972   2.445  1.00  1.00            
ATOM    979    C PHE A 132      19.614  11.568   1.230  1.00  1.00            
ATOM    980    O PHE A 132      18.804  10.756   0.788  1.00  1.00            
ATOM    981    N ILE A 133      20.685  11.976   0.506  2.00  1.00            
ATOM    982   CA ILE A 133      20.933  11.553  -0.853  2.00  1.00            
ATOM    983   CB ILE A 133      22.105  12.221  -1.515  2.00  1.00            
ATOM    984  CG1 ILE A 133      21.883  13.730  -1.637  2.00  1.00            
ATOM    985  CG2 ILE A 133      22.330  11.550  -2.883  2.00  1.00            
ATOM    986  CD1 ILE A 133      23.112  14.444  -2.196  2.00  1.00            
ATOM    987    C ILE A 133      21.207  10.081  -0.976  2.00  1.00            
ATOM    988    O ILE A 133      20.707   9.446  -1.903  2.00  1.00            
ATOM    989    N GLU A 134      22.004   9.491  -0.060  2.00  1.00            
ATOM    990   CA GLU A 134      22.404   8.112  -0.203  2.00  1.00            
ATOM    991   CB GLU A 134      23.194   7.579   0.997  2.00  1.00            
ATOM    992   CG GLU A 134      24.568   8.210   1.191  2.00  1.00            
ATOM    993   CD GLU A 134      25.045   7.775   2.567  2.00  1.00            
ATOM    994  OE1 GLU A 134      24.362   6.913   3.185  2.00  1.00            
ATOM    995  OE2 GLU A 134      26.092   8.302   3.025  2.00  1.00            
ATOM    996    C GLU A 134      21.161   7.286  -0.271  2.00  1.00            
ATOM    997    O GLU A 134      21.082   6.337  -1.049  2.00  1.00            
ATOM    998    N GLN A 135      20.144   7.610   0.546  2.00  1.00            
ATOM    999   CA GLN A 135      18.973   6.792   0.465  2.00  1.00            
ATOM   1000   CB GLN A 135      18.354   6.472   1.835  2.00  1.00            
ATOM   1001   CG GLN A 135      19.194   5.520   2.688  2.00  1.00            
ATOM   1002   CD GLN A 135      18.905   4.102   2.218  2.00  1.00            
ATOM   1003  OE1 GLN A 135      18.985   3.149   2.993  2.00  1.00            
ATOM   1004  NE2 GLN A 135      18.551   3.956   0.913  2.00  1.00            
ATOM   1005    C GLN A 135      17.945   7.515  -0.338  2.00  1.00            
ATOM   1006    O GLN A 135      17.017   8.120   0.199  2.00  1.00            
ATOM   1007    N ALA A 136      18.113   7.448  -1.667  1.00  1.00            
ATOM   1008   CA ALA A 136      17.188   7.963  -2.625  1.00  1.00            
ATOM   1009   CB ALA A 136      17.605   9.288  -3.288  1.00  1.00            
ATOM   1010    C ALA A 136      17.208   6.912  -3.660  1.00  1.00            
ATOM   1011    O ALA A 136      18.197   6.192  -3.785  1.00  1.00            
ATOM   1012    N ILE A 137      16.109   6.757  -4.408  2.00  1.00            
ATOM   1013   CA ILE A 137      16.148   5.743  -5.409  2.00  1.00            
ATOM   1014   CB ILE A 137      14.820   5.070  -5.633  2.00  1.00            
ATOM   1015  CG1 ILE A 137      14.970   3.812  -6.509  2.00  1.00            
ATOM   1016  CG2 ILE A 137      13.831   6.112  -6.179  2.00  1.00            
ATOM   1017  CD1 ILE A 137      15.391   4.073  -7.956  2.00  1.00            
ATOM   1018    C ILE A 137      16.582   6.429  -6.668  2.00  1.00            
ATOM   1019    O ILE A 137      16.072   7.489  -7.031  2.00  1.00            
ATOM   1020    N GLY A 138      17.585   5.842  -7.350  2.00  1.00            
ATOM   1021   CA GLY A 138      18.090   6.413  -8.564  2.00  1.00            
ATOM   1022    C GLY A 138      19.177   7.355  -8.174  2.00  1.00            
ATOM   1023    O GLY A 138      19.928   7.843  -9.017  2.00  1.00            
ATOM   1024    N ARG A 139      19.319   7.596  -6.858  2.00  1.00            
ATOM   1025   CA ARG A 139      20.296   8.536  -6.410  2.00  1.00            
ATOM   1026   CB ARG A 139      21.716   8.164  -6.857  2.00  1.00            
ATOM   1027   CG ARG A 139      22.792   8.861  -6.029  2.00  1.00            
ATOM   1028   CD ARG A 139      24.121   8.108  -6.015  2.00  1.00            
ATOM   1029   NE ARG A 139      24.957   8.701  -4.932  2.00  1.00            
ATOM   1030   CZ ARG A 139      25.514   7.875  -4.001  2.00  1.00            
ATOM   1031  NH1 ARG A 139      25.286   6.532  -4.077  2.00  1.00            
ATOM   1032  NH2 ARG A 139      26.296   8.376  -3.000  2.00  1.00            
ATOM   1033    C ARG A 139      19.898   9.855  -6.991  2.00  1.00            
ATOM   1034    O ARG A 139      20.732  10.679  -7.363  2.00  1.00            
ATOM   1035    N VAL A 140      18.573  10.078  -7.077  1.00  1.00            
ATOM   1036   CA VAL A 140      18.045  11.314  -7.571  1.00  1.00            
ATOM   1037   CB VAL A 140      16.567  11.263  -7.820  1.00  1.00            
ATOM   1038  CG1 VAL A 140      16.280  10.147  -8.836  1.00  1.00            
ATOM   1039  CG2 VAL A 140      15.849  11.082  -6.471  1.00  1.00            
ATOM   1040    C VAL A 140      18.239  12.318  -6.464  1.00  1.00            
ATOM   1041    O VAL A 140      18.289  11.936  -5.296  1.00  1.00            
ATOM   1042    N THR A 141      18.365  13.628  -6.781  1.00  1.00            
ATOM   1043   CA THR A 141      18.597  14.570  -5.713  1.00  1.00            
ATOM   1044   CB THR A 141      19.061  15.936  -6.133  1.00  1.00            
ATOM   1045  OG1 THR A 141      18.025  16.601  -6.843  1.00  1.00            
ATOM   1046  CG2 THR A 141      20.314  15.803  -7.011  1.00  1.00            
ATOM   1047    C THR A 141      17.310  14.798  -4.985  1.00  1.00            
ATOM   1048    O THR A 141      16.216  14.665  -5.534  1.00  1.00            
ATOM   1049    N PRO A 142      17.451  15.080  -3.718  1.00  1.00            
ATOM   1050   CA PRO A 142      16.312  15.331  -2.867  1.00  1.00            
ATOM   1051   CD PRO A 142      18.571  14.527  -2.979  1.00  1.00            
ATOM   1052   CB PRO A 142      16.718  14.864  -1.472  1.00  1.00            
ATOM   1053   CG PRO A 142      18.256  14.837  -1.508  1.00  1.00            
ATOM   1054    C PRO A 142      15.952  16.784  -2.903  1.00  1.00            
ATOM   1055    O PRO A 142      16.792  17.605  -3.265  1.00  1.00            
ATOM   1056    N ILE A 143      14.707  17.120  -2.522  2.00  1.00            
ATOM   1057   CA ILE A 143      14.276  18.484  -2.533  2.00  1.00            
ATOM   1058   CB ILE A 143      12.793  18.663  -2.365  2.00  1.00            
ATOM   1059  CG1 ILE A 143      12.413  20.115  -2.701  2.00  1.00            
ATOM   1060  CG2 ILE A 143      12.389  18.241  -0.940  2.00  1.00            
ATOM   1061  CD1 ILE A 143      12.675  20.495  -4.157  2.00  1.00            
ATOM   1062    C ILE A 143      14.951  19.307  -1.488  2.00  1.00            
ATOM   1063    O ILE A 143      15.365  20.438  -1.741  2.00  1.00            
ATOM   1064    N PHE A 144      15.073  18.755  -0.277  2.00  1.00            
ATOM   1065   CA PHE A 144      15.609  19.491   0.821  2.00  1.00            
ATOM   1066   CB PHE A 144      15.549  18.658   2.116  2.00  1.00            
ATOM   1067   CG PHE A 144      15.839  19.490   3.321  2.00  1.00            
ATOM   1068  CD1 PHE A 144      14.966  20.480   3.716  2.00  1.00            
ATOM   1069  CD2 PHE A 144      16.954  19.243   4.087  2.00  1.00            
ATOM   1070  CE1 PHE A 144      15.219  21.236   4.836  2.00  1.00            
ATOM   1071  CE2 PHE A 144      17.213  19.994   5.209  2.00  1.00            
ATOM   1072   CZ PHE A 144      16.347  20.993   5.584  2.00  1.00            
ATOM   1073    C PHE A 144      17.028  19.777   0.461  2.00  1.00            
ATOM   1074    O PHE A 144      17.554  20.837   0.792  2.00  1.00            
ATOM   1075    N ASP A 145      17.692  18.823  -0.227  2.00  1.00            
ATOM   1076   CA ASP A 145      19.055  19.066  -0.592  2.00  1.00            
ATOM   1077   CB ASP A 145      19.748  17.918  -1.332  2.00  1.00            
ATOM   1078   CG ASP A 145      21.229  18.272  -1.308  2.00  1.00            
ATOM   1079  OD1 ASP A 145      21.596  19.220  -0.562  2.00  1.00            
ATOM   1080  OD2 ASP A 145      22.010  17.598  -2.029  2.00  1.00            
ATOM   1081    C ASP A 145      19.091  20.263  -1.483  2.00  1.00            
ATOM   1082    O ASP A 145      19.892  21.174  -1.281  2.00  1.00            
ATOM   1083    N ASN A 146      18.165  20.314  -2.459  2.00  1.00            
ATOM   1084   CA ASN A 146      18.143  21.363  -3.438  2.00  1.00            
ATOM   1085   CB ASN A 146      16.949  21.247  -4.407  2.00  1.00            
ATOM   1086   CG ASN A 146      17.098  20.003  -5.272  2.00  1.00            
ATOM   1087  OD1 ASN A 146      16.255  19.106  -5.244  2.00  1.00            
ATOM   1088  ND2 ASN A 146      18.191  19.946  -6.080  2.00  1.00            
ATOM   1089    C ASN A 146      17.966  22.659  -2.729  2.00  1.00            
ATOM   1090    O ASN A 146      18.617  23.656  -3.038  2.00  1.00            
ATOM   1091    N ILE A 147      17.073  22.663  -1.733  2.00  1.00            
ATOM   1092   CA ILE A 147      16.765  23.870  -1.044  2.00  1.00            
ATOM   1093   CB ILE A 147      15.703  23.662  -0.022  2.00  1.00            
ATOM   1094  CG1 ILE A 147      14.499  22.979  -0.681  2.00  1.00            
ATOM   1095  CG2 ILE A 147      15.355  25.033   0.581  2.00  1.00            
ATOM   1096  CD1 ILE A 147      13.519  22.420   0.343  2.00  1.00            
ATOM   1097    C ILE A 147      17.994  24.348  -0.348  2.00  1.00            
ATOM   1098    O ILE A 147      18.310  25.536  -0.375  2.00  1.00            
ATOM   1099    N ILE A 148      18.737  23.422   0.284  2.00  1.00            
ATOM   1100   CA ILE A 148      19.919  23.838   0.973  2.00  1.00            
ATOM   1101   CB ILE A 148      20.657  22.728   1.681  2.00  1.00            
ATOM   1102  CG1 ILE A 148      19.835  22.170   2.861  2.00  1.00            
ATOM   1103  CG2 ILE A 148      22.026  23.281   2.107  2.00  1.00            
ATOM   1104  CD1 ILE A 148      20.459  20.942   3.529  2.00  1.00            
ATOM   1105    C ILE A 148      20.843  24.444  -0.044  2.00  1.00            
ATOM   1106    O ILE A 148      21.458  25.478   0.217  2.00  1.00            
ATOM   1107    N SER A 149      20.955  23.836  -1.246  2.00  1.00            
ATOM   1108   CA SER A 149      21.864  24.350  -2.239  2.00  1.00            
ATOM   1109   CB SER A 149      21.990  23.491  -3.511  2.00  1.00            
ATOM   1110   OG SER A 149      20.916  23.759  -4.402  2.00  1.00            
ATOM   1111    C SER A 149      21.396  25.705  -2.667  2.00  1.00            
ATOM   1112    O SER A 149      22.197  26.532  -3.100  2.00  1.00            
ATOM   1113    N GLN A 150      20.081  25.972  -2.559  2.00  1.00            
ATOM   1114   CA GLN A 150      19.578  27.253  -2.967  2.00  1.00            
ATOM   1115   CB GLN A 150      18.076  27.384  -2.678  2.00  1.00            
ATOM   1116   CG GLN A 150      17.446  28.609  -3.334  2.00  1.00            
ATOM   1117   CD GLN A 150      16.015  28.725  -2.836  2.00  1.00            
ATOM   1118  OE1 GLN A 150      15.560  27.919  -2.027  2.00  1.00            
ATOM   1119  NE2 GLN A 150      15.287  29.765  -3.322  2.00  1.00            
ATOM   1120    C GLN A 150      20.268  28.262  -2.100  2.00  1.00            
ATOM   1121    O GLN A 150      20.807  29.250  -2.594  2.00  1.00            
ATOM   1122    N GLY A 151      20.307  28.006  -0.774  3.00  1.00            
ATOM   1123   CA GLY A 151      21.019  28.882   0.117  3.00  1.00            
ATOM   1124    C GLY A 151      20.116  29.827   0.856  3.00  1.00            
ATOM   1125    O GLY A 151      20.592  30.616   1.669  3.00  1.00            
ATOM   1126    N VAL A 152      18.798  29.777   0.608  1.00  1.00            
ATOM   1127   CA VAL A 152      17.863  30.695   1.205  1.00  1.00            
ATOM   1128   CB VAL A 152      16.504  30.579   0.576  1.00  1.00            
ATOM   1129  CG1 VAL A 152      15.507  31.449   1.356  1.00  1.00            
ATOM   1130  CG2 VAL A 152      16.632  30.971  -0.907  1.00  1.00            
ATOM   1131    C VAL A 152      17.699  30.550   2.690  1.00  1.00            
ATOM   1132    O VAL A 152      17.631  31.549   3.404  1.00  1.00            
ATOM   1133    N LEU A 153      17.648  29.313   3.205  4.00  1.00            
ATOM   1134   CA LEU A 153      17.288  29.127   4.582  4.00  1.00            
ATOM   1135   CB LEU A 153      17.166  27.653   5.003  4.00  1.00            
ATOM   1136   CG LEU A 153      15.896  26.962   4.488  4.00  1.00            
ATOM   1137  CD1 LEU A 153      15.842  25.498   4.947  4.00  1.00            
ATOM   1138  CD2 LEU A 153      14.641  27.743   4.905  4.00  1.00            
ATOM   1139    C LEU A 153      18.249  29.739   5.537  4.00  1.00            
ATOM   1140    O LEU A 153      19.461  29.759   5.322  4.00  1.00            
ATOM   1141    N LYS A 154      17.669  30.262   6.638  1.00  1.00            
ATOM   1142   CA LYS A 154      18.421  30.842   7.702  1.00  1.00            
ATOM   1143   CB LYS A 154      17.570  31.395   8.857  1.00  1.00            
ATOM   1144   CG LYS A 154      18.455  31.765  10.049  1.00  1.00            
ATOM   1145   CD LYS A 154      17.715  32.357  11.248  1.00  1.00            
ATOM   1146   CE LYS A 154      18.605  32.498  12.485  1.00  1.00            
ATOM   1147   NZ LYS A 154      19.801  33.308  12.161  1.00  1.00            
ATOM   1148    C LYS A 154      19.266  29.785   8.306  1.00  1.00            
ATOM   1149    O LYS A 154      20.456  29.983   8.548  1.00  1.00            
ATOM   1150    N GLU A 155      18.645  28.629   8.578  1.00  1.00            
ATOM   1151   CA GLU A 155      19.362  27.513   9.098  1.00  1.00            
ATOM   1152   CB GLU A 155      19.073  27.250  10.586  1.00  1.00            
ATOM   1153   CG GLU A 155      19.742  28.278  11.504  1.00  1.00            
ATOM   1154   CD GLU A 155      21.180  27.832  11.732  1.00  1.00            
ATOM   1155  OE1 GLU A 155      21.854  27.450  10.737  1.00  1.00            
ATOM   1156  OE2 GLU A 155      21.626  27.867  12.910  1.00  1.00            
ATOM   1157    C GLU A 155      18.888  26.354   8.300  1.00  1.00            
ATOM   1158    O GLU A 155      17.692  26.202   8.056  1.00  1.00            
ATOM   1159    N ASP A 156      19.833  25.511   7.855  1.00  1.00            
ATOM   1160   CA ASP A 156      19.443  24.414   7.033  1.00  1.00            
ATOM   1161   CB ASP A 156      20.605  23.910   6.169  1.00  1.00            
ATOM   1162   CG ASP A 156      20.893  25.036   5.180  1.00  1.00            
ATOM   1163  OD1 ASP A 156      19.988  25.346   4.361  1.00  1.00            
ATOM   1164  OD2 ASP A 156      22.016  25.606   5.234  1.00  1.00            
ATOM   1165    C ASP A 156      18.941  23.344   7.939  1.00  1.00            
ATOM   1166    O ASP A 156      19.519  22.266   8.060  1.00  1.00            
ATOM   1167    N VAL A 157      17.796  23.639   8.576  4.00  1.00            
ATOM   1168   CA VAL A 157      17.173  22.775   9.521  4.00  1.00            
ATOM   1169   CB VAL A 157      17.063  23.426  10.871  4.00  1.00            
ATOM   1170  CG1 VAL A 157      16.165  24.662  10.704  4.00  1.00            
ATOM   1171  CG2 VAL A 157      16.546  22.421  11.913  4.00  1.00            
ATOM   1172    C VAL A 157      15.805  22.547   9.019  4.00  1.00            
ATOM   1173    O VAL A 157      15.348  23.194   8.079  4.00  1.00            
ATOM   1174    N PHE A 158      15.140  21.561   9.625  4.00  1.00            
ATOM   1175   CA PHE A 158      13.819  21.200   9.256  4.00  1.00            
ATOM   1176   CB PHE A 158      13.870  19.867   8.494  4.00  1.00            
ATOM   1177   CG PHE A 158      12.675  19.614   7.647  4.00  1.00            
ATOM   1178  CD1 PHE A 158      11.498  19.165   8.194  4.00  1.00            
ATOM   1179  CD2 PHE A 158      12.752  19.823   6.288  4.00  1.00            
ATOM   1180  CE1 PHE A 158      10.413  18.932   7.384  4.00  1.00            
ATOM   1181  CE2 PHE A 158      11.672  19.588   5.476  4.00  1.00            
ATOM   1182   CZ PHE A 158      10.497  19.136   6.028  4.00  1.00            
ATOM   1183    C PHE A 158      13.206  20.906  10.596  4.00  1.00            
ATOM   1184    O PHE A 158      13.925  20.522  11.517  4.00  1.00            
ATOM   1185    N SER A 159      11.881  21.081  10.770  4.00  1.00            
ATOM   1186   CA SER A 159      11.332  20.818  12.075  4.00  1.00            
ATOM   1187   CB SER A 159      11.087  22.094  12.893  4.00  1.00            
ATOM   1188   OG SER A 159      12.300  22.809  13.060  4.00  1.00            
ATOM   1189    C SER A 159       9.983  20.217  11.876  4.00  1.00            
ATOM   1190    O SER A 159       9.365  20.383  10.826  4.00  1.00            
ATOM   1191    N PHE A 160       9.487  19.480  12.885  4.00  1.00            
ATOM   1192   CA PHE A 160       8.171  18.949  12.731  4.00  1.00            
ATOM   1193   CB PHE A 160       8.078  17.417  12.638  4.00  1.00            
ATOM   1194   CG PHE A 160       8.596  16.941  11.335  4.00  1.00            
ATOM   1195  CD1 PHE A 160       9.949  16.881  11.113  4.00  1.00            
ATOM   1196  CD2 PHE A 160       7.728  16.526  10.352  4.00  1.00            
ATOM   1197  CE1 PHE A 160      10.436  16.430   9.912  4.00  1.00            
ATOM   1198  CE2 PHE A 160       8.210  16.074   9.148  4.00  1.00            
ATOM   1199   CZ PHE A 160       9.565  16.026   8.928  4.00  1.00            
ATOM   1200    C PHE A 160       7.386  19.232  13.969  4.00  1.00            
ATOM   1201    O PHE A 160       7.917  19.226  15.079  4.00  1.00            
ATOM   1202    N TYR A 161       6.079  19.496  13.782  4.00  1.00            
ATOM   1203   CA TYR A 161       5.154  19.666  14.864  4.00  1.00            
ATOM   1204   CB TYR A 161       4.725  21.129  15.049  4.00  1.00            
ATOM   1205   CG TYR A 161       5.954  21.914  15.370  4.00  1.00            
ATOM   1206  CD1 TYR A 161       6.735  22.436  14.362  4.00  1.00            
ATOM   1207  CD2 TYR A 161       6.335  22.121  16.675  4.00  1.00            
ATOM   1208  CE1 TYR A 161       7.870  23.158  14.648  4.00  1.00            
ATOM   1209  CE2 TYR A 161       7.469  22.844  16.968  4.00  1.00            
ATOM   1210   CZ TYR A 161       8.240  23.363  15.956  4.00  1.00            
ATOM   1211   OH TYR A 161       9.407  24.103  16.250  4.00  1.00            
ATOM   1212    C TYR A 161       3.941  18.889  14.440  4.00  1.00            
ATOM   1213    O TYR A 161       3.498  19.003  13.299  4.00  1.00            
ATOM   1214    N TYR A 162       3.388  18.050  15.334  4.00  1.00            
ATOM   1215   CA TYR A 162       2.204  17.301  15.008  4.00  1.00            
ATOM   1216   CB TYR A 162       2.485  15.788  14.907  4.00  1.00            
ATOM   1217   CG TYR A 162       1.227  15.067  14.566  4.00  1.00            
ATOM   1218  CD1 TYR A 162       0.764  15.131  13.275  4.00  1.00            
ATOM   1219  CD2 TYR A 162       0.512  14.352  15.504  4.00  1.00            
ATOM   1220  CE1 TYR A 162      -0.391  14.488  12.915  4.00  1.00            
ATOM   1221  CE2 TYR A 162      -0.646  13.700  15.149  4.00  1.00            
ATOM   1222   CZ TYR A 162      -1.092  13.773  13.849  4.00  1.00            
ATOM   1223   OH TYR A 162      -2.275  13.125  13.457  4.00  1.00            
ATOM   1224    C TYR A 162       1.319  17.511  16.194  4.00  1.00            
ATOM   1225    O TYR A 162       1.795  17.558  17.329  4.00  1.00            
ATOM   1226    N ASN A 163       0.008  17.682  15.967  1.00  1.00            
ATOM   1227   CA ASN A 163      -0.862  17.825  17.093  1.00  1.00            
ATOM   1228   CB ASN A 163      -1.763  19.075  17.109  1.00  1.00            
ATOM   1229   CG ASN A 163      -0.963  20.304  17.520  1.00  1.00            
ATOM   1230  OD1 ASN A 163      -1.029  21.348  16.873  1.00  1.00            
ATOM   1231  ND2 ASN A 163      -0.202  20.186  18.640  1.00  1.00            
ATOM   1232    C ASN A 163      -1.787  16.669  17.057  1.00  1.00            
ATOM   1233    O ASN A 163      -1.895  15.969  16.051  1.00  1.00            
ATOM   1234    N ARG A 164      -2.474  16.442  18.191  1.00  1.00            
ATOM   1235   CA ARG A 164      -3.492  15.443  18.286  1.00  1.00            
ATOM   1236   CB ARG A 164      -4.024  15.251  19.728  1.00  1.00            
ATOM   1237   CG ARG A 164      -5.093  14.160  19.913  1.00  1.00            
ATOM   1238   CD ARG A 164      -5.677  14.097  21.336  1.00  1.00            
ATOM   1239   NE ARG A 164      -7.111  14.524  21.319  1.00  1.00            
ATOM   1240   CZ ARG A 164      -7.929  14.126  22.343  1.00  1.00            
ATOM   1241  NH1 ARG A 164      -7.406  13.408  23.379  1.00  1.00            
ATOM   1242  NH2 ARG A 164      -9.264  14.415  22.331  1.00  1.00            
ATOM   1243    C ARG A 164      -4.607  16.020  17.487  1.00  1.00            
ATOM   1244    O ARG A 164      -4.468  17.121  16.955  1.00  1.00            
ATOM   1245    N ASP A 165      -5.715  15.266  17.350  1.00  1.00            
ATOM   1246   CA ASP A 165      -6.871  15.708  16.621  1.00  1.00            
ATOM   1247   CB ASP A 165      -8.105  14.822  16.918  1.00  1.00            
ATOM   1248   CG ASP A 165      -9.422  15.299  16.285  1.00  1.00            
ATOM   1249  OD1 ASP A 165      -9.601  16.513  15.994  1.00  1.00            
ATOM   1250  OD2 ASP A 165     -10.302  14.417  16.110  1.00  1.00            
ATOM   1251    C ASP A 165      -7.182  17.152  17.066  1.00  1.00            
ATOM   1252    O ASP A 165      -7.824  17.344  18.097  1.00  1.00            
ATOM   1253    N SER A 171      -6.743  18.196  16.287  1.00  1.00            
ATOM   1254   CA SER A 171      -6.847  19.637  16.564  1.00  1.00            
ATOM   1255   CB SER A 171      -6.158  20.050  17.881  1.00  1.00            
ATOM   1256   OG SER A 171      -6.858  19.548  19.011  1.00  1.00            
ATOM   1257    C SER A 171      -6.057  20.306  15.446  1.00  1.00            
ATOM   1258    O SER A 171      -6.060  19.815  14.318  1.00  1.00            
ATOM   1259    N LEU A 172      -5.358  21.445  15.721  1.00  1.00            
ATOM   1260   CA LEU A 172      -4.547  22.136  14.723  1.00  1.00            
ATOM   1261   CB LEU A 172      -3.749  23.312  15.320  1.00  1.00            
ATOM   1262   CG LEU A 172      -2.953  24.110  14.273  1.00  1.00            
ATOM   1263  CD1 LEU A 172      -3.903  24.696  13.218  1.00  1.00            
ATOM   1264  CD2 LEU A 172      -2.063  25.187  14.918  1.00  1.00            
ATOM   1265    C LEU A 172      -3.607  21.095  14.256  1.00  1.00            
ATOM   1266    O LEU A 172      -3.000  20.384  15.052  1.00  1.00            
ATOM   1267    N GLY A 173      -3.474  20.963  12.932  1.00  1.00            
ATOM   1268   CA GLY A 173      -2.636  19.919  12.453  1.00  1.00            
ATOM   1269    C GLY A 173      -1.251  20.371  12.700  1.00  1.00            
ATOM   1270    O GLY A 173      -1.017  21.379  13.365  1.00  1.00            
ATOM   1271    N GLY A 174      -0.279  19.625  12.169  4.00  1.00            
ATOM   1272   CA GLY A 174       1.052  19.974  12.508  4.00  1.00            
ATOM   1273    C GLY A 174       1.574  21.018  11.637  4.00  1.00            
ATOM   1274    O GLY A 174       0.930  21.494  10.708  4.00  1.00            
ATOM   1275    N GLN A 175       2.797  21.421  11.973  4.00  1.00            
ATOM   1276   CA GLN A 175       3.421  22.366  11.145  4.00  1.00            
ATOM   1277   CB GLN A 175       3.353  23.807  11.697  4.00  1.00            
ATOM   1278   CG GLN A 175       3.989  24.045  13.066  4.00  1.00            
ATOM   1279   CD GLN A 175       3.681  25.493  13.433  4.00  1.00            
ATOM   1280  OE1 GLN A 175       3.351  25.806  14.576  4.00  1.00            
ATOM   1281  NE2 GLN A 175       3.782  26.405  12.428  4.00  1.00            
ATOM   1282    C GLN A 175       4.814  21.901  10.958  4.00  1.00            
ATOM   1283    O GLN A 175       5.462  21.423  11.888  4.00  1.00            
ATOM   1284    N ILE A 176       5.277  21.970   9.703  4.00  1.00            
ATOM   1285   CA ILE A 176       6.609  21.579   9.392  4.00  1.00            
ATOM   1286   CB ILE A 176       6.701  20.693   8.179  4.00  1.00            
ATOM   1287  CG1 ILE A 176       6.191  19.276   8.486  4.00  1.00            
ATOM   1288  CG2 ILE A 176       8.131  20.773   7.629  4.00  1.00            
ATOM   1289  CD1 ILE A 176       6.137  18.364   7.260  4.00  1.00            
ATOM   1290    C ILE A 176       7.309  22.840   9.030  4.00  1.00            
ATOM   1291    O ILE A 176       6.974  23.480   8.036  4.00  1.00            
ATOM   1292    N VAL A 177       8.314  23.235   9.832  4.00  1.00            
ATOM   1293   CA VAL A 177       8.963  24.470   9.519  4.00  1.00            
ATOM   1294   CB VAL A 177       9.260  25.308  10.724  4.00  1.00            
ATOM   1295  CG1 VAL A 177      10.004  26.573  10.268  4.00  1.00            
ATOM   1296  CG2 VAL A 177       7.933  25.596  11.449  4.00  1.00            
ATOM   1297    C VAL A 177      10.233  24.153   8.801  4.00  1.00            
ATOM   1298    O VAL A 177      11.017  23.306   9.226  4.00  1.00            
ATOM   1299    N LEU A 178      10.439  24.831   7.655  4.00  1.00            
ATOM   1300   CA LEU A 178      11.603  24.679   6.835  4.00  1.00            
ATOM   1301   CB LEU A 178      11.259  24.842   5.345  4.00  1.00            
ATOM   1302   CG LEU A 178      10.288  23.771   4.819  4.00  1.00            
ATOM   1303  CD1 LEU A 178       9.806  24.089   3.395  4.00  1.00            
ATOM   1304  CD2 LEU A 178      10.925  22.379   4.910  4.00  1.00            
ATOM   1305    C LEU A 178      12.462  25.857   7.191  4.00  1.00            
ATOM   1306    O LEU A 178      12.002  26.995   7.122  4.00  1.00            
ATOM   1307    N GLY A 179      13.725  25.629   7.608  1.00  1.00            
ATOM   1308   CA GLY A 179      14.592  26.742   7.882  1.00  1.00            
ATOM   1309    C GLY A 179      14.661  27.036   9.342  1.00  1.00            
ATOM   1310    O GLY A 179      15.566  27.740   9.784  1.00  1.00            
ATOM   1311    N GLY A 180      13.738  26.518  10.165  1.00  1.00            
ATOM   1312   CA GLY A 180      13.933  26.938  11.517  1.00  1.00            
ATOM   1313    C GLY A 180      12.932  26.299  12.393  1.00  1.00            
ATOM   1314    O GLY A 180      12.141  25.460  11.967  1.00  1.00            
ATOM   1315    N SER A 181      12.959  26.715  13.669  1.00  1.00            
ATOM   1316   CA SER A 181      12.074  26.146  14.621  1.00  1.00            
ATOM   1317   CB SER A 181      12.780  25.705  15.919  1.00  1.00            
ATOM   1318   OG SER A 181      11.846  25.133  16.825  1.00  1.00            
ATOM   1319    C SER A 181      11.074  27.172  14.977  1.00  1.00            
ATOM   1320    O SER A 181      11.326  28.376  14.927  1.00  1.00            
ATOM   1321    N ASP A 182       9.875  26.686  15.306  1.00  1.00            
ATOM   1322   CA ASP A 182       8.841  27.555  15.729  1.00  1.00            
ATOM   1323   CB ASP A 182       7.462  27.014  15.315  1.00  1.00            
ATOM   1324   CG ASP A 182       6.486  28.168  15.201  1.00  1.00            
ATOM   1325  OD1 ASP A 182       6.932  29.340  15.310  1.00  1.00            
ATOM   1326  OD2 ASP A 182       5.275  27.889  14.988  1.00  1.00            
ATOM   1327    C ASP A 182       8.952  27.468  17.218  1.00  1.00            
ATOM   1328    O ASP A 182       8.773  26.385  17.770  1.00  1.00            
ATOM   1329    N PRO A 183       9.346  28.511  17.897  2.00  1.00            
ATOM   1330   CA PRO A 183       9.400  28.379  19.322  2.00  1.00            
ATOM   1331   CD PRO A 183      10.398  29.387  17.404  2.00  1.00            
ATOM   1332   CB PRO A 183      10.212  29.567  19.829  2.00  1.00            
ATOM   1333   CG PRO A 183      11.173  29.846  18.656  2.00  1.00            
ATOM   1334    C PRO A 183       7.981  28.297  19.749  2.00  1.00            
ATOM   1335    O PRO A 183       7.696  27.754  20.817  2.00  1.00            
ATOM   1336    N GLN A 184       7.081  28.862  18.921  2.00  1.00            
ATOM   1337   CA GLN A 184       5.690  28.631  19.126  2.00  1.00            
ATOM   1338   CB GLN A 184       4.788  29.317  18.094  2.00  1.00            
ATOM   1339   CG GLN A 184       3.323  28.904  18.227  2.00  1.00            
ATOM   1340   CD GLN A 184       2.597  29.333  16.962  2.00  1.00            
ATOM   1341  OE1 GLN A 184       3.176  29.969  16.084  2.00  1.00            
ATOM   1342  NE2 GLN A 184       1.293  28.963  16.860  2.00  1.00            
ATOM   1343    C GLN A 184       5.626  27.172  18.815  2.00  1.00            
ATOM   1344    O GLN A 184       6.280  26.726  17.876  2.00  1.00            
ATOM   1345    N HIS A 185       4.812  26.393  19.543  2.00  1.00            
ATOM   1346   CA HIS A 185       4.817  24.965  19.373  2.00  1.00            
ATOM   1347  ND1 HIS A 185       2.822  23.075  16.973  2.00  1.00            
ATOM   1348   CG HIS A 185       3.281  24.287  17.440  2.00  1.00            
ATOM   1349   CB HIS A 185       4.686  24.501  17.910  2.00  1.00            
ATOM   1350  NE2 HIS A 185       1.108  24.486  16.871  2.00  1.00            
ATOM   1351  CD2 HIS A 185       2.222  25.137  17.373  2.00  1.00            
ATOM   1352  CE1 HIS A 185       1.518  23.250  16.647  2.00  1.00            
ATOM   1353    C HIS A 185       6.074  24.316  19.908  2.00  1.00            
ATOM   1354    O HIS A 185       6.393  23.193  19.520  2.00  1.00            
ATOM   1355    N TYR A 186       6.802  24.972  20.838  4.00  1.00            
ATOM   1356   CA TYR A 186       7.994  24.426  21.453  4.00  1.00            
ATOM   1357   CB TYR A 186       9.247  24.953  20.706  4.00  1.00            
ATOM   1358   CG TYR A 186      10.443  25.269  21.553  4.00  1.00            
ATOM   1359  CD1 TYR A 186      10.463  26.468  22.231  4.00  1.00            
ATOM   1360  CD2 TYR A 186      11.547  24.448  21.645  4.00  1.00            
ATOM   1361  CE1 TYR A 186      11.535  26.846  23.003  4.00  1.00            
ATOM   1362  CE2 TYR A 186      12.627  24.819  22.419  4.00  1.00            
ATOM   1363   CZ TYR A 186      12.621  26.018  23.100  4.00  1.00            
ATOM   1364   OH TYR A 186      13.725  26.407  23.887  4.00  1.00            
ATOM   1365    C TYR A 186       8.009  24.863  22.883  4.00  1.00            
ATOM   1366    O TYR A 186       7.664  26.001  23.195  4.00  1.00            
ATOM   1367    N GLU A 187       8.402  23.952  23.795  4.00  1.00            
ATOM   1368   CA GLU A 187       8.429  24.284  25.189  4.00  1.00            
ATOM   1369   CB GLU A 187       7.307  23.600  25.985  4.00  1.00            
ATOM   1370   CG GLU A 187       7.020  24.266  27.329  4.00  1.00            
ATOM   1371   CD GLU A 187       6.293  25.566  27.017  4.00  1.00            
ATOM   1372  OE1 GLU A 187       5.658  25.635  25.928  4.00  1.00            
ATOM   1373  OE2 GLU A 187       6.362  26.503  27.853  4.00  1.00            
ATOM   1374    C GLU A 187       9.722  23.764  25.729  4.00  1.00            
ATOM   1375    O GLU A 187      10.229  22.748  25.258  4.00  1.00            
ATOM   1376    N GLY A 188      10.294  24.454  26.735  4.00  1.00            
ATOM   1377   CA GLY A 188      11.493  23.965  27.355  4.00  1.00            
ATOM   1378    C GLY A 188      12.692  24.262  26.512  4.00  1.00            
ATOM   1379    O GLY A 188      12.904  25.402  26.106  4.00  1.00            
ATOM   1380    N ASN A 189      13.520  23.222  26.260  4.00  1.00            
ATOM   1381   CA ASN A 189      14.788  23.386  25.609  4.00  1.00            
ATOM   1382   CB ASN A 189      15.943  23.201  26.615  4.00  1.00            
ATOM   1383   CG ASN A 189      15.709  24.186  27.765  4.00  1.00            
ATOM   1384  OD1 ASN A 189      15.527  23.792  28.917  4.00  1.00            
ATOM   1385  ND2 ASN A 189      15.697  25.505  27.441  4.00  1.00            
ATOM   1386    C ASN A 189      14.918  22.357  24.532  4.00  1.00            
ATOM   1387    O ASN A 189      13.969  21.646  24.202  4.00  1.00            
ATOM   1388    N PHE A 190      16.118  22.297  23.927  4.00  1.00            
ATOM   1389   CA PHE A 190      16.389  21.378  22.868  4.00  1.00            
ATOM   1390   CB PHE A 190      17.199  21.994  21.718  4.00  1.00            
ATOM   1391   CG PHE A 190      16.373  23.051  21.072  4.00  1.00            
ATOM   1392  CD1 PHE A 190      16.240  24.293  21.649  4.00  1.00            
ATOM   1393  CD2 PHE A 190      15.744  22.798  19.875  4.00  1.00            
ATOM   1394  CE1 PHE A 190      15.481  25.268  21.047  4.00  1.00            
ATOM   1395  CE2 PHE A 190      14.984  23.770  19.269  4.00  1.00            
ATOM   1396   CZ PHE A 190      14.852  25.005  19.854  4.00  1.00            
ATOM   1397    C PHE A 190      17.245  20.300  23.440  4.00  1.00            
ATOM   1398    O PHE A 190      17.954  20.504  24.425  4.00  1.00            
ATOM   1399    N HIS A 191      17.148  19.104  22.834  4.00  1.00            
ATOM   1400   CA HIS A 191      17.925  17.960  23.193  4.00  1.00            
ATOM   1401  ND1 HIS A 191      16.432  17.190  26.288  4.00  1.00            
ATOM   1402   CG HIS A 191      16.183  17.387  24.946  4.00  1.00            
ATOM   1403   CB HIS A 191      17.042  16.864  23.819  4.00  1.00            
ATOM   1404  NE2 HIS A 191      14.567  18.397  26.161  4.00  1.00            
ATOM   1405  CD2 HIS A 191      15.041  18.127  24.890  4.00  1.00            
ATOM   1406  CE1 HIS A 191      15.436  17.815  26.968  4.00  1.00            
ATOM   1407    C HIS A 191      18.433  17.490  21.887  4.00  1.00            
ATOM   1408    O HIS A 191      17.691  17.451  20.908  4.00  1.00            
ATOM   1409    N TYR A 192      19.727  17.153  21.819  4.00  1.00            
ATOM   1410   CA TYR A 192      20.224  16.768  20.544  4.00  1.00            
ATOM   1411   CB TYR A 192      21.394  17.635  20.035  4.00  1.00            
ATOM   1412   CG TYR A 192      21.010  19.063  19.802  4.00  1.00            
ATOM   1413  CD1 TYR A 192      21.028  19.980  20.829  4.00  1.00            
ATOM   1414  CD2 TYR A 192      20.653  19.494  18.543  4.00  1.00            
ATOM   1415  CE1 TYR A 192      20.692  21.297  20.609  4.00  1.00            
ATOM   1416  CE2 TYR A 192      20.317  20.810  18.316  4.00  1.00            
ATOM   1417   CZ TYR A 192      20.335  21.714  19.349  4.00  1.00            
ATOM   1418   OH TYR A 192      19.994  23.066  19.126  4.00  1.00            
ATOM   1419    C TYR A 192      20.808  15.422  20.694  4.00  1.00            
ATOM   1420    O TYR A 192      21.369  15.080  21.734  4.00  1.00            
ATOM   1421    N ILE A 193      20.641  14.606  19.647  4.00  1.00            
ATOM   1422   CA ILE A 193      21.285  13.345  19.662  4.00  1.00            
ATOM   1423   CB ILE A 193      20.350  12.193  19.867  4.00  1.00            
ATOM   1424  CG1 ILE A 193      21.138  10.922  20.216  4.00  1.00            
ATOM   1425  CG2 ILE A 193      19.451  12.083  18.626  4.00  1.00            
ATOM   1426  CD1 ILE A 193      21.777  10.981  21.604  4.00  1.00            
ATOM   1427    C ILE A 193      21.957  13.220  18.346  4.00  1.00            
ATOM   1428    O ILE A 193      21.393  13.586  17.316  4.00  1.00            
ATOM   1429    N ASN A 194      23.199  12.713  18.356  4.00  1.00            
ATOM   1430   CA ASN A 194      23.948  12.618  17.145  4.00  1.00            
ATOM   1431   CB ASN A 194      25.446  12.323  17.371  4.00  1.00            
ATOM   1432   CG ASN A 194      26.039  13.447  18.215  4.00  1.00            
ATOM   1433  OD1 ASN A 194      25.314  14.233  18.822  4.00  1.00            
ATOM   1434  ND2 ASN A 194      27.397  13.526  18.260  4.00  1.00            
ATOM   1435    C ASN A 194      23.376  11.491  16.342  4.00  1.00            
ATOM   1436    O ASN A 194      22.604  10.673  16.840  4.00  1.00            
ATOM   1437    N LEU A 195      23.735  11.462  15.046  1.00  1.00            
ATOM   1438   CA LEU A 195      23.299  10.495  14.079  1.00  1.00            
ATOM   1439   CB LEU A 195      23.077  11.206  12.732  1.00  1.00            
ATOM   1440   CG LEU A 195      22.776  10.320  11.522  1.00  1.00            
ATOM   1441  CD1 LEU A 195      21.610   9.384  11.821  1.00  1.00            
ATOM   1442  CD2 LEU A 195      22.513  11.183  10.276  1.00  1.00            
ATOM   1443    C LEU A 195      24.391   9.487  13.959  1.00  1.00            
ATOM   1444    O LEU A 195      25.564   9.829  14.100  1.00  1.00            
ATOM   1445    N ILE A 196      24.044   8.204  13.724  1.00  1.00            
ATOM   1446   CA ILE A 196      25.105   7.245  13.665  1.00  1.00            
ATOM   1447   CB ILE A 196      24.646   5.817  13.505  1.00  1.00            
ATOM   1448  CG1 ILE A 196      24.006   5.514  12.139  1.00  1.00            
ATOM   1449  CG2 ILE A 196      23.685   5.565  14.673  1.00  1.00            
ATOM   1450  CD1 ILE A 196      23.743   4.018  11.926  1.00  1.00            
ATOM   1451    C ILE A 196      25.944   7.627  12.508  1.00  1.00            
ATOM   1452    O ILE A 196      27.167   7.711  12.609  1.00  1.00            
ATOM   1453    N LYS A 197      25.298   7.905  11.367  1.00  1.00            
ATOM   1454   CA LYS A 197      26.107   8.340  10.282  1.00  1.00            
ATOM   1455   CB LYS A 197      26.722   7.208   9.438  1.00  1.00            
ATOM   1456   CG LYS A 197      27.776   6.376  10.169  1.00  1.00            
ATOM   1457   CD LYS A 197      28.238   5.153   9.372  1.00  1.00            
ATOM   1458   CE LYS A 197      29.653   5.293   8.805  1.00  1.00            
ATOM   1459   NZ LYS A 197      30.628   5.348   9.918  1.00  1.00            
ATOM   1460    C LYS A 197      25.269   9.136   9.358  1.00  1.00            
ATOM   1461    O LYS A 197      24.042   9.085   9.411  1.00  1.00            
ATOM   1462    N THR A 198      25.936   9.900   8.476  3.00  1.00            
ATOM   1463   CA THR A 198      25.220  10.667   7.511  3.00  1.00            
ATOM   1464   CB THR A 198      26.105  11.554   6.677  3.00  1.00            
ATOM   1465  OG1 THR A 198      26.819  12.461   7.505  3.00  1.00            
ATOM   1466  CG2 THR A 198      25.232  12.322   5.669  3.00  1.00            
ATOM   1467    C THR A 198      24.580   9.665   6.603  3.00  1.00            
ATOM   1468    O THR A 198      25.125   8.582   6.388  3.00  1.00            
ATOM   1469    N GLY A 199      23.388   9.989   6.060  3.00  1.00            
ATOM   1470   CA GLY A 199      22.771   9.091   5.125  3.00  1.00            
ATOM   1471    C GLY A 199      21.440   8.585   5.580  3.00  1.00            
ATOM   1472    O GLY A 199      20.588   8.289   4.746  3.00  1.00            
ATOM   1473    N VAL A 200      21.209   8.427   6.893  1.00  1.00            
ATOM   1474   CA VAL A 200      19.886   8.006   7.257  1.00  1.00            
ATOM   1475   CB VAL A 200      19.746   6.519   7.396  1.00  1.00            
ATOM   1476  CG1 VAL A 200      18.376   6.210   8.026  1.00  1.00            
ATOM   1477  CG2 VAL A 200      19.943   5.887   6.005  1.00  1.00            
ATOM   1478    C VAL A 200      19.580   8.614   8.588  1.00  1.00            
ATOM   1479    O VAL A 200      20.422   8.583   9.484  1.00  1.00            
ATOM   1480    N TRP A 201      18.370   9.190   8.770  1.00  1.00            
ATOM   1481   CA TRP A 201      18.106   9.729  10.075  1.00  1.00            
ATOM   1482   CB TRP A 201      16.793  10.531  10.194  1.00  1.00            
ATOM   1483   CG TRP A 201      16.516  11.148  11.554  1.00  1.00            
ATOM   1484  CD2 TRP A 201      15.534  12.177  11.752  1.00  1.00            
ATOM   1485  CD1 TRP A 201      17.069  10.903  12.779  1.00  1.00            
ATOM   1486  NE1 TRP A 201      16.479  11.706  13.730  1.00  1.00            
ATOM   1487  CE2 TRP A 201      15.533  12.497  13.110  1.00  1.00            
ATOM   1488  CE3 TRP A 201      14.698  12.801  10.873  1.00  1.00            
ATOM   1489  CZ2 TRP A 201      14.689  13.450  13.608  1.00  1.00            
ATOM   1490  CZ3 TRP A 201      13.852  13.763  11.376  1.00  1.00            
ATOM   1491  CH2 TRP A 201      13.846  14.079  12.719  1.00  1.00            
ATOM   1492    C TRP A 201      18.024   8.533  10.949  1.00  1.00            
ATOM   1493    O TRP A 201      17.146   7.686  10.792  1.00  1.00            
ATOM   1494    N GLN A 202      18.969   8.438  11.898  4.00  1.00            
ATOM   1495   CA GLN A 202      19.064   7.292  12.743  4.00  1.00            
ATOM   1496   CB GLN A 202      20.107   6.281  12.245  4.00  1.00            
ATOM   1497   CG GLN A 202      19.748   5.643  10.905  4.00  1.00            
ATOM   1498   CD GLN A 202      21.045   5.181  10.260  4.00  1.00            
ATOM   1499  OE1 GLN A 202      22.016   5.934  10.199  4.00  1.00            
ATOM   1500  NE2 GLN A 202      21.064   3.919   9.756  4.00  1.00            
ATOM   1501    C GLN A 202      19.551   7.757  14.073  4.00  1.00            
ATOM   1502    O GLN A 202      20.267   8.752  14.172  4.00  1.00            
ATOM   1503    N ILE A 203      19.149   7.046  15.144  4.00  1.00            
ATOM   1504   CA ILE A 203      19.606   7.394  16.454  4.00  1.00            
ATOM   1505   CB ILE A 203      18.602   8.169  17.254  4.00  1.00            
ATOM   1506  CG1 ILE A 203      19.202   8.613  18.595  4.00  1.00            
ATOM   1507  CG2 ILE A 203      17.342   7.309  17.405  4.00  1.00            
ATOM   1508  CD1 ILE A 203      18.257   9.502  19.399  4.00  1.00            
ATOM   1509    C ILE A 203      19.888   6.134  17.215  4.00  1.00            
ATOM   1510    O ILE A 203      19.269   5.103  16.972  4.00  1.00            
ATOM   1511    N GLN A 204      20.850   6.167  18.158  4.00  1.00            
ATOM   1512   CA GLN A 204      21.078   4.984  18.942  4.00  1.00            
ATOM   1513   CB GLN A 204      22.540   4.807  19.395  4.00  1.00            
ATOM   1514   CG GLN A 204      23.547   4.724  18.242  4.00  1.00            
ATOM   1515   CD GLN A 204      24.942   4.516  18.820  4.00  1.00            
ATOM   1516  OE1 GLN A 204      25.102   3.968  19.910  4.00  1.00            
ATOM   1517  NE2 GLN A 204      25.990   4.953  18.069  4.00  1.00            
ATOM   1518    C GLN A 204      20.244   5.164  20.180  4.00  1.00            
ATOM   1519    O GLN A 204      20.227   6.246  20.767  4.00  1.00            
ATOM   1520    N MET A 205      19.507   4.112  20.595  4.00  1.00            
ATOM   1521   CA MET A 205      18.666   4.211  21.759  4.00  1.00            
ATOM   1522   CB MET A 205      17.188   3.931  21.460  4.00  1.00            
ATOM   1523   CG MET A 205      16.271   4.114  22.668  4.00  1.00            
ATOM   1524   SD MET A 205      14.536   3.686  22.344  4.00  1.00            
ATOM   1525   CE MET A 205      14.265   5.056  21.184  4.00  1.00            
ATOM   1526    C MET A 205      19.093   3.145  22.715  4.00  1.00            
ATOM   1527    O MET A 205      19.145   1.967  22.362  4.00  1.00            
ATOM   1528    N LYS A 206      19.395   3.537  23.967  1.00  1.00            
ATOM   1529   CA LYS A 206      19.850   2.580  24.932  1.00  1.00            
ATOM   1530   CB LYS A 206      20.255   3.199  26.283  1.00  1.00            
ATOM   1531   CG LYS A 206      21.603   3.921  26.262  1.00  1.00            
ATOM   1532   CD LYS A 206      21.932   4.624  27.582  1.00  1.00            
ATOM   1533   CE LYS A 206      23.273   5.361  27.585  1.00  1.00            
ATOM   1534   NZ LYS A 206      23.583   5.832  28.954  1.00  1.00            
ATOM   1535    C LYS A 206      18.784   1.597  25.218  1.00  1.00            
ATOM   1536    O LYS A 206      19.057   0.399  25.262  1.00  1.00            
ATOM   1537    N GLY A 207      17.532   2.048  25.416  1.00  1.00            
ATOM   1538   CA GLY A 207      16.618   1.008  25.747  1.00  1.00            
ATOM   1539    C GLY A 207      15.219   1.486  25.860  1.00  1.00            
ATOM   1540    O GLY A 207      14.930   2.676  25.968  1.00  1.00            
ATOM   1541    N VAL A 208      14.318   0.487  25.846  4.00  1.00            
ATOM   1542   CA VAL A 208      12.914   0.675  25.999  4.00  1.00            
ATOM   1543   CB VAL A 208      12.109  -0.099  25.000  4.00  1.00            
ATOM   1544  CG1 VAL A 208      10.621   0.052  25.349  4.00  1.00            
ATOM   1545  CG2 VAL A 208      12.470   0.410  23.592  4.00  1.00            
ATOM   1546    C VAL A 208      12.609   0.173  27.346  4.00  1.00            
ATOM   1547    O VAL A 208      13.230  -0.771  27.837  4.00  1.00            
ATOM   1548    N SER A 209      11.654   0.840  27.998  4.00  1.00            
ATOM   1549   CA SER A 209      11.370   0.456  29.330  4.00  1.00            
ATOM   1550   CB SER A 209      12.032   1.413  30.332  4.00  1.00            
ATOM   1551   OG SER A 209      11.619   2.746  30.073  4.00  1.00            
ATOM   1552    C SER A 209       9.884   0.479  29.520  4.00  1.00            
ATOM   1553    O SER A 209       9.201   1.368  29.014  4.00  1.00            
ATOM   1554    N VAL A 210       9.337  -0.536  30.226  4.00  1.00            
ATOM   1555   CA VAL A 210       7.939  -0.541  30.561  4.00  1.00            
ATOM   1556   CB VAL A 210       7.223  -1.799  30.168  4.00  1.00            
ATOM   1557  CG1 VAL A 210       5.800  -1.754  30.747  4.00  1.00            
ATOM   1558  CG2 VAL A 210       7.253  -1.904  28.633  4.00  1.00            
ATOM   1559    C VAL A 210       7.912  -0.419  32.036  4.00  1.00            
ATOM   1560    O VAL A 210       8.306  -1.332  32.761  4.00  1.00            
ATOM   1561    N GLY A 211       7.418   0.733  32.511  3.00  1.00            
ATOM   1562   CA GLY A 211       7.487   0.987  33.910  3.00  1.00            
ATOM   1563    C GLY A 211       8.914   1.334  34.153  3.00  1.00            
ATOM   1564    O GLY A 211       9.626   1.753  33.242  3.00  1.00            
ATOM   1565    N SER A 212       9.373   1.159  35.400  3.00  1.00            
ATOM   1566   CA SER A 212      10.723   1.498  35.733  3.00  1.00            
ATOM   1567   CB SER A 212      11.007   1.303  37.226  3.00  1.00            
ATOM   1568   OG SER A 212      10.709  -0.038  37.594  3.00  1.00            
ATOM   1569    C SER A 212      11.666   0.611  34.972  3.00  1.00            
ATOM   1570    O SER A 212      12.707   1.067  34.502  3.00  1.00            
ATOM   1571    N SER A 213      11.302  -0.678  34.796  4.00  1.00            
ATOM   1572   CA SER A 213      12.188  -1.661  34.223  4.00  1.00            
ATOM   1573   CB SER A 213      11.618  -3.093  34.182  4.00  1.00            
ATOM   1574   OG SER A 213      11.569  -3.667  35.479  4.00  1.00            
ATOM   1575    C SER A 213      12.529  -1.359  32.812  4.00  1.00            
ATOM   1576    O SER A 213      11.815  -0.648  32.113  4.00  1.00            
ATOM   1577    N THR A 214      13.678  -1.923  32.381  4.00  1.00            
ATOM   1578   CA THR A 214      14.152  -1.796  31.037  4.00  1.00            
ATOM   1579   CB THR A 214      15.577  -1.328  30.995  4.00  1.00            
ATOM   1580  OG1 THR A 214      16.407  -2.226  31.717  4.00  1.00            
ATOM   1581  CG2 THR A 214      15.655   0.073  31.629  4.00  1.00            
ATOM   1582    C THR A 214      14.050  -3.151  30.386  4.00  1.00            
ATOM   1583    O THR A 214      15.006  -3.922  30.381  4.00  1.00            
ATOM   1584    N LEU A 215      12.866  -3.483  29.824  4.00  1.00            
ATOM   1585   CA LEU A 215      12.649  -4.780  29.230  4.00  1.00            
ATOM   1586   CB LEU A 215      11.170  -5.089  28.954  4.00  1.00            
ATOM   1587   CG LEU A 215      10.322  -5.160  30.234  4.00  1.00            
ATOM   1588  CD1 LEU A 215      10.182  -3.776  30.889  4.00  1.00            
ATOM   1589  CD2 LEU A 215       8.977  -5.855  29.975  4.00  1.00            
ATOM   1590    C LEU A 215      13.390  -4.995  27.937  4.00  1.00            
ATOM   1591    O LEU A 215      14.006  -6.044  27.761  4.00  1.00            
ATOM   1592    N LEU A 216      13.377  -4.027  26.990  4.00  1.00            
ATOM   1593   CA LEU A 216      13.952  -4.352  25.705  4.00  1.00            
ATOM   1594   CB LEU A 216      12.961  -4.359  24.527  4.00  1.00            
ATOM   1595   CG LEU A 216      11.914  -5.482  24.585  4.00  1.00            
ATOM   1596  CD1 LEU A 216      12.591  -6.862  24.580  4.00  1.00            
ATOM   1597  CD2 LEU A 216      10.930  -5.279  25.746  4.00  1.00            
ATOM   1598    C LEU A 216      15.023  -3.402  25.292  4.00  1.00            
ATOM   1599    O LEU A 216      15.349  -2.437  25.981  4.00  1.00            
ATOM   1600    N CYS A 217      15.641  -3.731  24.137  1.00  1.00            
ATOM   1601   CA CYS A 217      16.632  -2.910  23.509  1.00  1.00            
ATOM   1602   CB CYS A 217      16.091  -1.496  23.201  1.00  1.00            
ATOM   1603   SG CYS A 217      17.266  -0.429  22.315  1.00  1.00            
ATOM   1604    C CYS A 217      17.774  -2.787  24.477  1.00  1.00            
ATOM   1605    O CYS A 217      18.638  -1.924  24.339  1.00  1.00            
ATOM   1606    N GLU A 218      17.823  -3.718  25.449  3.00  1.00            
ATOM   1607   CA GLU A 218      18.768  -3.742  26.527  3.00  1.00            
ATOM   1608   CB GLU A 218      18.515  -4.952  27.438  3.00  1.00            
ATOM   1609   CG GLU A 218      19.104  -4.863  28.844  3.00  1.00            
ATOM   1610   CD GLU A 218      18.318  -5.868  29.678  3.00  1.00            
ATOM   1611  OE1 GLU A 218      18.614  -7.087  29.576  3.00  1.00            
ATOM   1612  OE2 GLU A 218      17.393  -5.429  30.413  3.00  1.00            
ATOM   1613    C GLU A 218      20.137  -3.869  25.953  3.00  1.00            
ATOM   1614    O GLU A 218      21.074  -3.214  26.404  3.00  1.00            
ATOM   1615    N ASP A 219      20.284  -4.726  24.931  3.00  1.00            
ATOM   1616   CA ASP A 219      21.562  -4.917  24.312  3.00  1.00            
ATOM   1617   CB ASP A 219      21.561  -6.094  23.318  3.00  1.00            
ATOM   1618   CG ASP A 219      21.320  -7.365  24.132  3.00  1.00            
ATOM   1619  OD1 ASP A 219      21.293  -7.243  25.386  3.00  1.00            
ATOM   1620  OD2 ASP A 219      21.157  -8.460  23.531  3.00  1.00            
ATOM   1621    C ASP A 219      21.937  -3.652  23.610  3.00  1.00            
ATOM   1622    O ASP A 219      23.115  -3.309  23.522  3.00  1.00            
ATOM   1623    N GLY A 220      20.935  -2.910  23.098  1.00  1.00            
ATOM   1624   CA GLY A 220      21.197  -1.689  22.391  1.00  1.00            
ATOM   1625    C GLY A 220      20.615  -1.851  21.024  1.00  1.00            
ATOM   1626    O GLY A 220      20.789  -2.883  20.378  1.00  1.00            
ATOM   1627    N CYS A 221      19.896  -0.810  20.558  4.00  1.00            
ATOM   1628   CA CYS A 221      19.274  -0.863  19.271  4.00  1.00            
ATOM   1629   CB CYS A 221      17.744  -0.988  19.303  4.00  1.00            
ATOM   1630   SG CYS A 221      17.205  -2.592  19.957  4.00  1.00            
ATOM   1631    C CYS A 221      19.557   0.399  18.549  4.00  1.00            
ATOM   1632    O CYS A 221      20.522   1.104  18.837  4.00  1.00            
ATOM   1633    N LEU A 222      18.711   0.667  17.538  4.00  1.00            
ATOM   1634   CA LEU A 222      18.799   1.845  16.734  4.00  1.00            
ATOM   1635   CB LEU A 222      19.417   1.553  15.357  4.00  1.00            
ATOM   1636   CG LEU A 222      19.484   2.762  14.406  4.00  1.00            
ATOM   1637  CD1 LEU A 222      20.501   3.817  14.868  4.00  1.00            
ATOM   1638  CD2 LEU A 222      19.714   2.298  12.961  4.00  1.00            
ATOM   1639    C LEU A 222      17.395   2.310  16.476  4.00  1.00            
ATOM   1640    O LEU A 222      16.473   1.498  16.403  4.00  1.00            
ATOM   1641    N ALA A 223      17.201   3.641  16.336  4.00  1.00            
ATOM   1642   CA ALA A 223      15.910   4.207  16.051  4.00  1.00            
ATOM   1643   CB ALA A 223      15.373   5.138  17.153  4.00  1.00            
ATOM   1644    C ALA A 223      16.032   5.010  14.789  4.00  1.00            
ATOM   1645    O ALA A 223      17.081   5.578  14.492  4.00  1.00            
ATOM   1646    N LEU A 224      14.947   5.019  13.990  4.00  1.00            
ATOM   1647   CA LEU A 224      14.824   5.781  12.778  4.00  1.00            
ATOM   1648   CB LEU A 224      14.215   4.921  11.667  4.00  1.00            
ATOM   1649   CG LEU A 224      15.063   3.657  11.424  4.00  1.00            
ATOM   1650  CD1 LEU A 224      14.401   2.713  10.412  4.00  1.00            
ATOM   1651  CD2 LEU A 224      16.507   4.026  11.041  4.00  1.00            
ATOM   1652    C LEU A 224      13.845   6.850  13.194  4.00  1.00            
ATOM   1653    O LEU A 224      12.798   6.525  13.741  4.00  1.00            
ATOM   1654    N VAL A 225      14.147   8.158  13.052  4.00  1.00            
ATOM   1655   CA VAL A 225      13.094   9.072  13.418  4.00  1.00            
ATOM   1656   CB VAL A 225      13.561  10.424  13.833  4.00  1.00            
ATOM   1657  CG1 VAL A 225      12.318  11.301  14.051  4.00  1.00            
ATOM   1658  CG2 VAL A 225      14.432  10.257  15.087  4.00  1.00            
ATOM   1659    C VAL A 225      12.346   9.220  12.153  4.00  1.00            
ATOM   1660    O VAL A 225      12.825   9.849  11.211  4.00  1.00            
ATOM   1661    N ASP A 226      11.152   8.616  12.083  1.00  1.00            
ATOM   1662   CA ASP A 226      10.499   8.658  10.820  1.00  1.00            
ATOM   1663   CB ASP A 226      10.287   7.272  10.192  1.00  1.00            
ATOM   1664   CG ASP A 226      11.635   6.755   9.717  1.00  1.00            
ATOM   1665  OD1 ASP A 226      12.542   7.593   9.466  1.00  1.00            
ATOM   1666  OD2 ASP A 226      11.772   5.508   9.595  1.00  1.00            
ATOM   1667    C ASP A 226       9.143   9.278  10.950  1.00  1.00            
ATOM   1668    O ASP A 226       8.269   8.766  11.647  1.00  1.00            
ATOM   1669    N THR A 227       8.955  10.416  10.256  3.00  1.00            
ATOM   1670   CA THR A 227       7.747  11.187  10.214  3.00  1.00            
ATOM   1671   CB THR A 227       7.966  12.478   9.482  3.00  1.00            
ATOM   1672  OG1 THR A 227       8.980  13.232  10.129  3.00  1.00            
ATOM   1673  CG2 THR A 227       6.652  13.271   9.438  3.00  1.00            
ATOM   1674    C THR A 227       6.656  10.465   9.488  3.00  1.00            
ATOM   1675    O THR A 227       5.500  10.487   9.906  3.00  1.00            
ATOM   1676    N GLY A 228       6.997   9.804   8.372  3.00  1.00            
ATOM   1677   CA GLY A 228       5.986   9.232   7.532  3.00  1.00            
ATOM   1678    C GLY A 228       5.212   8.163   8.227  3.00  1.00            
ATOM   1679    O GLY A 228       3.996   8.074   8.072  3.00  1.00            
ATOM   1680    N ALA A 229       5.883   7.300   9.003  1.00  1.00            
ATOM   1681   CA ALA A 229       5.123   6.230   9.566  1.00  1.00            
ATOM   1682   CB ALA A 229       5.993   5.107  10.153  1.00  1.00            
ATOM   1683    C ALA A 229       4.231   6.752  10.652  1.00  1.00            
ATOM   1684    O ALA A 229       4.590   7.668  11.392  1.00  1.00            
ATOM   1685    N SER A 230       3.016   6.171  10.735  1.00  1.00            
ATOM   1686   CA SER A 230       2.004   6.516  11.693  1.00  1.00            
ATOM   1687   CB SER A 230       0.612   6.010  11.296  1.00  1.00            
ATOM   1688   OG SER A 230       0.221   6.649  10.095  1.00  1.00            
ATOM   1689    C SER A 230       2.311   5.970  13.042  1.00  1.00            
ATOM   1690    O SER A 230       1.875   6.525  14.051  1.00  1.00            
ATOM   1691    N TYR A 231       3.081   4.875  13.132  1.00  1.00            
ATOM   1692   CA TYR A 231       3.120   4.358  14.458  1.00  1.00            
ATOM   1693   CB TYR A 231       2.351   3.039  14.634  1.00  1.00            
ATOM   1694   CG TYR A 231       0.973   3.176  14.092  1.00  1.00            
ATOM   1695  CD1 TYR A 231       0.752   2.952  12.752  1.00  1.00            
ATOM   1696  CD2 TYR A 231      -0.088   3.510  14.898  1.00  1.00            
ATOM   1697  CE1 TYR A 231      -0.504   3.057  12.209  1.00  1.00            
ATOM   1698  CE2 TYR A 231      -1.349   3.618  14.359  1.00  1.00            
ATOM   1699   CZ TYR A 231      -1.561   3.394  13.016  1.00  1.00            
ATOM   1700   OH TYR A 231      -2.856   3.506  12.467  1.00  1.00            
ATOM   1701    C TYR A 231       4.510   3.974  14.860  1.00  1.00            
ATOM   1702    O TYR A 231       5.437   3.932  14.051  1.00  1.00            
ATOM   1703    N ILE A 232       4.662   3.674  16.167  4.00  1.00            
ATOM   1704   CA ILE A 232       5.897   3.173  16.695  4.00  1.00            
ATOM   1705   CB ILE A 232       5.875   2.957  18.172  4.00  1.00            
ATOM   1706  CG1 ILE A 232       5.689   4.277  18.930  4.00  1.00            
ATOM   1707  CG2 ILE A 232       7.137   2.162  18.543  4.00  1.00            
ATOM   1708  CD1 ILE A 232       5.290   4.064  20.389  4.00  1.00            
ATOM   1709    C ILE A 232       6.002   1.789  16.153  4.00  1.00            
ATOM   1710    O ILE A 232       5.082   0.991  16.311  4.00  1.00            
ATOM   1711    N SER A 233       7.127   1.457  15.494  4.00  1.00            
ATOM   1712   CA SER A 233       7.238   0.117  15.001  4.00  1.00            
ATOM   1713   CB SER A 233       7.354   0.019  13.470  4.00  1.00            
ATOM   1714   OG SER A 233       7.457  -1.342  13.075  4.00  1.00            
ATOM   1715    C SER A 233       8.492  -0.463  15.559  4.00  1.00            
ATOM   1716    O SER A 233       9.454   0.250  15.845  4.00  1.00            
ATOM   1717    N GLY A 234       8.504  -1.796  15.728  4.00  1.00            
ATOM   1718   CA GLY A 234       9.641  -2.479  16.269  4.00  1.00            
ATOM   1719    C GLY A 234       9.770  -3.737  15.469  4.00  1.00            
ATOM   1720    O GLY A 234       9.112  -3.883  14.441  4.00  1.00            
ATOM   1721    N SER A 235      10.635  -4.683  15.891  1.00  1.00            
ATOM   1722   CA SER A 235      10.689  -5.890  15.117  1.00  1.00            
ATOM   1723   CB SER A 235      11.973  -6.730  15.259  1.00  1.00            
ATOM   1724   OG SER A 235      12.002  -7.396  16.512  1.00  1.00            
ATOM   1725    C SER A 235       9.531  -6.724  15.537  1.00  1.00            
ATOM   1726    O SER A 235       8.917  -6.487  16.575  1.00  1.00            
ATOM   1727    N THR A 236       9.208  -7.738  14.722  2.00  1.00            
ATOM   1728   CA THR A 236       8.092  -8.583  14.989  2.00  1.00            
ATOM   1729   CB THR A 236       7.942  -9.628  13.912  2.00  1.00            
ATOM   1730  OG1 THR A 236       6.857 -10.504  14.182  2.00  1.00            
ATOM   1731  CG2 THR A 236       9.269 -10.393  13.775  2.00  1.00            
ATOM   1732    C THR A 236       8.278  -9.239  16.323  2.00  1.00            
ATOM   1733    O THR A 236       7.334  -9.324  17.109  2.00  1.00            
ATOM   1734    N SER A 237       9.495  -9.735  16.617  2.00  1.00            
ATOM   1735   CA SER A 237       9.755 -10.381  17.878  2.00  1.00            
ATOM   1736   CB SER A 237      11.100 -11.128  17.895  2.00  1.00            
ATOM   1737   OG SER A 237      11.059 -12.229  17.000  2.00  1.00            
ATOM   1738    C SER A 237       9.757  -9.406  19.016  2.00  1.00            
ATOM   1739    O SER A 237       9.097  -9.629  20.029  2.00  1.00            
ATOM   1740    N SER A 238      10.466  -8.272  18.865  2.00  1.00            
ATOM   1741   CA SER A 238      10.645  -7.365  19.965  2.00  1.00            
ATOM   1742   CB SER A 238      11.405  -6.090  19.567  2.00  1.00            
ATOM   1743   OG SER A 238      12.756  -6.400  19.274  2.00  1.00            
ATOM   1744    C SER A 238       9.333  -6.919  20.466  2.00  1.00            
ATOM   1745    O SER A 238       9.077  -6.912  21.670  2.00  1.00            
ATOM   1746    N ILE A 239       8.453  -6.572  19.527  2.00  1.00            
ATOM   1747   CA ILE A 239       7.191  -6.019  19.863  2.00  1.00            
ATOM   1748   CB ILE A 239       6.413  -5.564  18.650  2.00  1.00            
ATOM   1749  CG1 ILE A 239       6.169  -6.697  17.629  2.00  1.00            
ATOM   1750  CG2 ILE A 239       7.162  -4.353  18.066  2.00  1.00            
ATOM   1751  CD1 ILE A 239       5.126  -7.734  18.039  2.00  1.00            
ATOM   1752    C ILE A 239       6.394  -6.990  20.689  2.00  1.00            
ATOM   1753    O ILE A 239       5.663  -6.581  21.590  2.00  1.00            
ATOM   1754    N GLU A 240       6.523  -8.304  20.412  2.00  1.00            
ATOM   1755   CA GLU A 240       5.769  -9.330  21.082  2.00  1.00            
ATOM   1756   CB GLU A 240       6.241 -10.727  20.648  2.00  1.00            
ATOM   1757   CG GLU A 240       5.975 -10.999  19.171  2.00  1.00            
ATOM   1758   CD GLU A 240       4.469 -10.938  19.021  2.00  1.00            
ATOM   1759  OE1 GLU A 240       3.783 -11.578  19.863  2.00  1.00            
ATOM   1760  OE2 GLU A 240       3.982 -10.244  18.091  2.00  1.00            
ATOM   1761    C GLU A 240       6.061  -9.223  22.542  2.00  1.00            
ATOM   1762    O GLU A 240       5.155  -9.242  23.374  2.00  1.00            
ATOM   1763    N LYS A 241       7.350  -9.079  22.884  2.00  1.00            
ATOM   1764   CA LYS A 241       7.734  -9.033  24.258  2.00  1.00            
ATOM   1765   CB LYS A 241       9.255  -9.083  24.436  2.00  1.00            
ATOM   1766   CG LYS A 241       9.738 -10.476  24.037  2.00  1.00            
ATOM   1767   CD LYS A 241      11.216 -10.603  23.695  2.00  1.00            
ATOM   1768   CE LYS A 241      11.569 -12.037  23.303  2.00  1.00            
ATOM   1769   NZ LYS A 241      11.248 -12.949  24.425  2.00  1.00            
ATOM   1770    C LYS A 241       7.147  -7.821  24.912  2.00  1.00            
ATOM   1771    O LYS A 241       6.677  -7.899  26.046  2.00  1.00            
ATOM   1772    N LEU A 242       7.143  -6.668  24.217  2.00  1.00            
ATOM   1773   CA LEU A 242       6.559  -5.488  24.794  2.00  1.00            
ATOM   1774   CB LEU A 242       6.719  -4.220  23.943  2.00  1.00            
ATOM   1775   CG LEU A 242       8.128  -3.615  24.029  2.00  1.00            
ATOM   1776  CD1 LEU A 242       8.259  -2.366  23.145  2.00  1.00            
ATOM   1777  CD2 LEU A 242       8.498  -3.322  25.493  2.00  1.00            
ATOM   1778    C LEU A 242       5.090  -5.716  24.974  2.00  1.00            
ATOM   1779    O LEU A 242       4.509  -5.322  25.984  2.00  1.00            
ATOM   1780    N MET A 243       4.450  -6.374  23.991  2.00  1.00            
ATOM   1781   CA MET A 243       3.030  -6.571  24.033  2.00  1.00            
ATOM   1782   CB MET A 243       2.493  -7.370  22.839  2.00  1.00            
ATOM   1783   CG MET A 243       2.787  -6.787  21.460  2.00  1.00            
ATOM   1784   SD MET A 243       2.252  -7.922  20.151  2.00  1.00            
ATOM   1785   CE MET A 243       2.813  -9.348  21.127  2.00  1.00            
ATOM   1786    C MET A 243       2.719  -7.414  25.232  2.00  1.00            
ATOM   1787    O MET A 243       1.714  -7.203  25.909  2.00  1.00            
ATOM   1788    N GLU A 244       3.587  -8.406  25.508  2.00  1.00            
ATOM   1789   CA GLU A 244       3.397  -9.344  26.578  2.00  1.00            
ATOM   1790   CB GLU A 244       4.534 -10.369  26.641  2.00  1.00            
ATOM   1791   CG GLU A 244       4.566 -11.269  25.408  2.00  1.00            
ATOM   1792   CD GLU A 244       3.392 -12.226  25.531  2.00  1.00            
ATOM   1793  OE1 GLU A 244       3.262 -12.851  26.616  2.00  1.00            
ATOM   1794  OE2 GLU A 244       2.608 -12.343  24.551  2.00  1.00            
ATOM   1795    C GLU A 244       3.383  -8.616  27.890  2.00  1.00            
ATOM   1796    O GLU A 244       2.520  -8.860  28.732  2.00  1.00            
ATOM   1797    N ALA A 245       4.335  -7.689  28.108  2.00  1.00            
ATOM   1798   CA ALA A 245       4.365  -6.998  29.369  2.00  1.00            
ATOM   1799   CB ALA A 245       5.526  -6.000  29.497  2.00  1.00            
ATOM   1800    C ALA A 245       3.102  -6.205  29.476  2.00  1.00            
ATOM   1801    O ALA A 245       2.496  -6.124  30.545  2.00  1.00            
ATOM   1802    N LEU A 246       2.680  -5.594  28.351  2.00  1.00            
ATOM   1803   CA LEU A 246       1.503  -4.776  28.321  2.00  1.00            
ATOM   1804   CB LEU A 246       1.245  -4.116  26.952  2.00  1.00            
ATOM   1805   CG LEU A 246      -0.062  -3.299  26.891  2.00  1.00            
ATOM   1806  CD1 LEU A 246      -1.296  -4.190  26.655  2.00  1.00            
ATOM   1807  CD2 LEU A 246      -0.215  -2.435  28.154  2.00  1.00            
ATOM   1808    C LEU A 246       0.325  -5.633  28.643  2.00  1.00            
ATOM   1809    O LEU A 246      -0.561  -5.227  29.394  2.00  1.00            
ATOM   1810    N GLY A 247       0.297  -6.871  28.112  3.00  1.00            
ATOM   1811   CA GLY A 247      -0.845  -7.698  28.355  3.00  1.00            
ATOM   1812    C GLY A 247      -1.764  -7.547  27.195  3.00  1.00            
ATOM   1813    O GLY A 247      -2.944  -7.886  27.265  3.00  1.00            
ATOM   1814    N ALA A 248      -1.226  -7.017  26.085  1.00  1.00            
ATOM   1815   CA ALA A 248      -2.012  -6.811  24.910  1.00  1.00            
ATOM   1816   CB ALA A 248      -1.367  -5.828  23.919  1.00  1.00            
ATOM   1817    C ALA A 248      -2.231  -8.113  24.194  1.00  1.00            
ATOM   1818    O ALA A 248      -1.451  -9.056  24.330  1.00  1.00            
ATOM   1819    N LYS A 249      -3.330  -8.198  23.410  4.00  1.00            
ATOM   1820   CA LYS A 249      -3.626  -9.398  22.674  4.00  1.00            
ATOM   1821   CB LYS A 249      -5.105  -9.830  22.712  4.00  1.00            
ATOM   1822   CG LYS A 249      -5.356 -11.203  22.075  4.00  1.00            
ATOM   1823   CD LYS A 249      -6.797 -11.704  22.209  4.00  1.00            
ATOM   1824   CE LYS A 249      -7.128 -12.258  23.594  4.00  1.00            
ATOM   1825   NZ LYS A 249      -8.552 -12.657  23.656  4.00  1.00            
ATOM   1826    C LYS A 249      -3.260  -9.175  21.235  4.00  1.00            
ATOM   1827    O LYS A 249      -3.352  -8.057  20.731  4.00  1.00            
ATOM   1828    N LYS A 250      -2.819 -10.251  20.546  4.00  1.00            
ATOM   1829   CA LYS A 250      -2.420 -10.203  19.162  4.00  1.00            
ATOM   1830   CB LYS A 250      -1.676 -11.462  18.679  4.00  1.00            
ATOM   1831   CG LYS A 250      -2.545 -12.725  18.775  4.00  1.00            
ATOM   1832   CD LYS A 250      -2.093 -13.898  17.895  4.00  1.00            
ATOM   1833   CE LYS A 250      -3.146 -14.352  16.875  4.00  1.00            
ATOM   1834   NZ LYS A 250      -2.564 -15.358  15.957  4.00  1.00            
ATOM   1835    C LYS A 250      -3.647 -10.177  18.319  4.00  1.00            
ATOM   1836    O LYS A 250      -4.689 -10.716  18.689  4.00  1.00            
ATOM   1837    N ARG A 251      -3.534  -9.542  17.141  1.00  1.00            
ATOM   1838   CA ARG A 251      -4.627  -9.506  16.223  1.00  1.00            
ATOM   1839   CB ARG A 251      -5.304  -8.140  16.129  1.00  1.00            
ATOM   1840   CG ARG A 251      -6.683  -8.259  15.498  1.00  1.00            
ATOM   1841   CD ARG A 251      -7.251  -6.946  14.977  1.00  1.00            
ATOM   1842   NE ARG A 251      -8.647  -7.243  14.564  1.00  1.00            
ATOM   1843   CZ ARG A 251      -9.594  -6.264  14.638  1.00  1.00            
ATOM   1844  NH1 ARG A 251      -9.228  -4.994  14.979  1.00  1.00            
ATOM   1845  NH2 ARG A 251     -10.902  -6.558  14.388  1.00  1.00            
ATOM   1846    C ARG A 251      -4.035  -9.793  14.897  1.00  1.00            
ATOM   1847    O ARG A 251      -2.819  -9.935  14.778  1.00  1.00            
ATOM   1848    N LEU A 252      -4.884  -9.933  13.864  1.00  1.00            
ATOM   1849   CA LEU A 252      -4.299 -10.188  12.590  1.00  1.00            
ATOM   1850   CB LEU A 252      -5.344 -10.296  11.458  1.00  1.00            
ATOM   1851   CG LEU A 252      -6.341 -11.477  11.556  1.00  1.00            
ATOM   1852  CD1 LEU A 252      -5.639 -12.838  11.423  1.00  1.00            
ATOM   1853  CD2 LEU A 252      -7.233 -11.373  12.802  1.00  1.00            
ATOM   1854    C LEU A 252      -3.436  -9.012  12.271  1.00  1.00            
ATOM   1855    O LEU A 252      -2.233  -9.155  12.058  1.00  1.00            
ATOM   1856    N PHE A 253      -4.048  -7.809  12.221  1.00  1.00            
ATOM   1857   CA PHE A 253      -3.310  -6.609  11.944  1.00  1.00            
ATOM   1858   CB PHE A 253      -4.165  -5.470  11.352  1.00  1.00            
ATOM   1859   CG PHE A 253      -4.667  -5.933  10.026  1.00  1.00            
ATOM   1860  CD1 PHE A 253      -3.851  -5.947   8.916  1.00  1.00            
ATOM   1861  CD2 PHE A 253      -5.960  -6.383   9.901  1.00  1.00            
ATOM   1862  CE1 PHE A 253      -4.326  -6.385   7.700  1.00  1.00            
ATOM   1863  CE2 PHE A 253      -6.440  -6.820   8.690  1.00  1.00            
ATOM   1864   CZ PHE A 253      -5.623  -6.821   7.585  1.00  1.00            
ATOM   1865    C PHE A 253      -2.585  -6.059  13.118  1.00  1.00            
ATOM   1866    O PHE A 253      -1.401  -5.744  13.012  1.00  1.00            
ATOM   1867    N ASP A 254      -3.251  -5.956  14.288  1.00  1.00            
ATOM   1868   CA ASP A 254      -2.582  -5.144  15.259  1.00  1.00            
ATOM   1869   CB ASP A 254      -3.175  -3.723  15.335  1.00  1.00            
ATOM   1870   CG ASP A 254      -2.067  -2.748  15.723  1.00  1.00            
ATOM   1871  OD1 ASP A 254      -1.334  -2.316  14.792  1.00  1.00            
ATOM   1872  OD2 ASP A 254      -1.939  -2.404  16.928  1.00  1.00            
ATOM   1873    C ASP A 254      -2.591  -5.748  16.631  1.00  1.00            
ATOM   1874    O ASP A 254      -2.699  -6.962  16.807  1.00  1.00            
ATOM   1875    N TYR A 255      -2.429  -4.867  17.643  4.00  1.00            
ATOM   1876   CA TYR A 255      -2.346  -5.262  19.014  4.00  1.00            
ATOM   1877   CB TYR A 255      -1.013  -4.845  19.641  4.00  1.00            
ATOM   1878   CG TYR A 255      -0.068  -5.304  18.592  4.00  1.00            
ATOM   1879  CD1 TYR A 255       0.109  -6.645  18.341  4.00  1.00            
ATOM   1880  CD2 TYR A 255       0.626  -4.382  17.845  4.00  1.00            
ATOM   1881  CE1 TYR A 255       0.974  -7.061  17.356  4.00  1.00            
ATOM   1882  CE2 TYR A 255       1.491  -4.792  16.861  4.00  1.00            
ATOM   1883   CZ TYR A 255       1.666  -6.132  16.616  4.00  1.00            
ATOM   1884   OH TYR A 255       2.555  -6.547  15.602  4.00  1.00            
ATOM   1885    C TYR A 255      -3.470  -4.595  19.747  4.00  1.00            
ATOM   1886    O TYR A 255      -3.644  -3.379  19.674  4.00  1.00            
ATOM   1887    N VAL A 256      -4.258  -5.392  20.498  4.00  1.00            
ATOM   1888   CA VAL A 256      -5.441  -4.884  21.128  4.00  1.00            
ATOM   1889   CB VAL A 256      -6.666  -5.699  20.771  4.00  1.00            
ATOM   1890  CG1 VAL A 256      -7.873  -5.238  21.604  4.00  1.00            
ATOM   1891  CG2 VAL A 256      -6.911  -5.576  19.256  4.00  1.00            
ATOM   1892    C VAL A 256      -5.286  -4.877  22.620  4.00  1.00            
ATOM   1893    O VAL A 256      -4.516  -5.647  23.193  4.00  1.00            
ATOM   1894    N VAL A 257      -6.010  -3.935  23.264  4.00  1.00            
ATOM   1895   CA VAL A 257      -6.087  -3.754  24.685  4.00  1.00            
ATOM   1896   CB VAL A 257      -5.513  -2.434  25.110  4.00  1.00            
ATOM   1897  CG1 VAL A 257      -5.818  -2.220  26.598  4.00  1.00            
ATOM   1898  CG2 VAL A 257      -4.011  -2.424  24.777  4.00  1.00            
ATOM   1899    C VAL A 257      -7.549  -3.744  25.001  4.00  1.00            
ATOM   1900    O VAL A 257      -8.351  -3.263  24.201  4.00  1.00            
ATOM   1901    N LYS A 258      -7.953  -4.303  26.155  4.00  1.00            
ATOM   1902   CA LYS A 258      -9.344  -4.223  26.491  4.00  1.00            
ATOM   1903   CB LYS A 258      -9.691  -4.954  27.793  4.00  1.00            
ATOM   1904   CG LYS A 258     -11.191  -5.043  28.051  4.00  1.00            
ATOM   1905   CD LYS A 258     -11.540  -6.063  29.134  4.00  1.00            
ATOM   1906   CE LYS A 258     -11.412  -7.518  28.672  4.00  1.00            
ATOM   1907   NZ LYS A 258     -12.658  -7.957  28.004  4.00  1.00            
ATOM   1908    C LYS A 258      -9.555  -2.782  26.694  4.00  1.00            
ATOM   1909    O LYS A 258      -8.677  -2.080  27.195  4.00  1.00            
ATOM   1910    N CYS A 259     -10.709  -2.276  26.253  2.00  1.00            
ATOM   1911   CA CYS A 259     -10.870  -0.896  26.514  2.00  1.00            
ATOM   1912   CB CYS A 259     -12.055  -0.265  25.764  2.00  1.00            
ATOM   1913   SG CYS A 259     -11.964  -0.547  23.968  2.00  1.00            
ATOM   1914    C CYS A 259     -11.070  -0.864  27.993  2.00  1.00            
ATOM   1915    O CYS A 259     -11.416  -1.881  28.593  2.00  1.00            
ATOM   1916    N ASN A 260     -10.804   0.288  28.628  2.00  1.00            
ATOM   1917   CA ASN A 260     -10.891   0.391  30.053  2.00  1.00            
ATOM   1918   CB ASN A 260     -12.186  -0.219  30.621  2.00  1.00            
ATOM   1919   CG ASN A 260     -12.345   0.214  32.066  2.00  1.00            
ATOM   1920  OD1 ASN A 260     -11.606   1.066  32.560  2.00  1.00            
ATOM   1921  ND2 ASN A 260     -13.339  -0.397  32.764  2.00  1.00            
ATOM   1922    C ASN A 260      -9.703  -0.322  30.637  2.00  1.00            
ATOM   1923    O ASN A 260      -9.499  -0.294  31.850  2.00  1.00            
ATOM   1924    N GLU A 261      -8.880  -0.995  29.796  2.00  1.00            
ATOM   1925   CA GLU A 261      -7.639  -1.515  30.310  2.00  1.00            
ATOM   1926   CB GLU A 261      -6.886  -2.444  29.360  2.00  1.00            
ATOM   1927   CG GLU A 261      -5.527  -2.829  29.939  2.00  1.00            
ATOM   1928   CD GLU A 261      -4.874  -3.795  28.974  2.00  1.00            
ATOM   1929  OE1 GLU A 261      -5.625  -4.556  28.309  2.00  1.00            
ATOM   1930  OE2 GLU A 261      -3.615  -3.788  28.889  2.00  1.00            
ATOM   1931    C GLU A 261      -6.777  -0.318  30.512  2.00  1.00            
ATOM   1932    O GLU A 261      -6.141  -0.148  31.548  2.00  1.00            
ATOM   1933    N GLY A 262      -6.771   0.556  29.481  2.00  1.00            
ATOM   1934   CA GLY A 262      -6.077   1.802  29.549  2.00  1.00            
ATOM   1935    C GLY A 262      -7.010   2.664  30.348  2.00  1.00            
ATOM   1936    O GLY A 262      -8.141   2.212  30.517  2.00  1.00            
ATOM   1937    N PRO A 263      -6.734   3.841  30.879  2.00  1.00            
ATOM   1938   CA PRO A 263      -5.494   4.581  30.852  2.00  1.00            
ATOM   1939   CD PRO A 263      -7.711   4.462  31.759  2.00  1.00            
ATOM   1940   CB PRO A 263      -5.815   5.933  31.489  2.00  1.00            
ATOM   1941   CG PRO A 263      -6.963   5.608  32.458  2.00  1.00            
ATOM   1942    C PRO A 263      -4.472   3.846  31.643  2.00  1.00            
ATOM   1943    O PRO A 263      -3.292   4.179  31.540  2.00  1.00            
ATOM   1944    N THR A 264      -4.889   2.859  32.455  2.00  1.00            
ATOM   1945   CA THR A 264      -3.891   2.253  33.273  2.00  1.00            
ATOM   1946   CB THR A 264      -4.429   1.596  34.520  2.00  1.00            
ATOM   1947  OG1 THR A 264      -3.359   1.037  35.269  2.00  1.00            
ATOM   1948  CG2 THR A 264      -5.468   0.519  34.158  2.00  1.00            
ATOM   1949    C THR A 264      -3.109   1.271  32.492  2.00  1.00            
ATOM   1950    O THR A 264      -3.353   0.065  32.483  2.00  1.00            
ATOM   1951    N LEU A 265      -2.122   1.828  31.785  1.00  1.00            
ATOM   1952   CA LEU A 265      -1.141   1.074  31.099  1.00  1.00            
ATOM   1953   CB LEU A 265      -1.315   1.052  29.573  1.00  1.00            
ATOM   1954   CG LEU A 265      -2.589   0.280  29.182  1.00  1.00            
ATOM   1955  CD1 LEU A 265      -2.734   0.112  27.661  1.00  1.00            
ATOM   1956  CD2 LEU A 265      -2.659  -1.050  29.948  1.00  1.00            
ATOM   1957    C LEU A 265       0.109   1.798  31.469  1.00  1.00            
ATOM   1958    O LEU A 265       0.112   3.021  31.606  1.00  1.00            
ATOM   1959    N PRO A 266       1.161   1.079  31.673  1.00  1.00            
ATOM   1960   CA PRO A 266       2.358   1.738  32.105  1.00  1.00            
ATOM   1961   CD PRO A 266       1.030  -0.252  32.238  1.00  1.00            
ATOM   1962   CB PRO A 266       3.243   0.635  32.687  1.00  1.00            
ATOM   1963   CG PRO A 266       2.234  -0.421  33.175  1.00  1.00            
ATOM   1964    C PRO A 266       3.017   2.555  31.060  1.00  1.00            
ATOM   1965    O PRO A 266       2.940   2.211  29.882  1.00  1.00            
ATOM   1966    N ASP A 267       3.686   3.641  31.478  1.00  1.00            
ATOM   1967   CA ASP A 267       4.315   4.456  30.498  1.00  1.00            
ATOM   1968   CB ASP A 267       4.782   5.831  31.015  1.00  1.00            
ATOM   1969   CG ASP A 267       5.773   5.665  32.159  1.00  1.00            
ATOM   1970  OD1 ASP A 267       5.947   4.526  32.670  1.00  1.00            
ATOM   1971  OD2 ASP A 267       6.369   6.704  32.548  1.00  1.00            
ATOM   1972    C ASP A 267       5.473   3.713  29.908  1.00  1.00            
ATOM   1973    O ASP A 267       6.259   3.082  30.612  1.00  1.00            
ATOM   1974    N ILE A 268       5.598   3.772  28.568  4.00  1.00            
ATOM   1975   CA ILE A 268       6.656   3.086  27.885  4.00  1.00            
ATOM   1976   CB ILE A 268       6.167   2.376  26.647  4.00  1.00            
ATOM   1977  CG1 ILE A 268       7.280   1.558  25.975  4.00  1.00            
ATOM   1978  CG2 ILE A 268       5.467   3.397  25.733  4.00  1.00            
ATOM   1979  CD1 ILE A 268       6.730   0.534  24.984  4.00  1.00            
ATOM   1980    C ILE A 268       7.675   4.109  27.534  4.00  1.00            
ATOM   1981    O ILE A 268       7.393   5.058  26.806  4.00  1.00            
ATOM   1982    N SER A 269       8.904   3.933  28.062  4.00  1.00            
ATOM   1983   CA SER A 269       9.897   4.941  27.861  4.00  1.00            
ATOM   1984   CB SER A 269      10.566   5.410  29.163  4.00  1.00            
ATOM   1985   OG SER A 269       9.607   6.048  29.993  4.00  1.00            
ATOM   1986    C SER A 269      10.988   4.438  26.963  4.00  1.00            
ATOM   1987    O SER A 269      11.490   3.321  27.093  4.00  1.00            
ATOM   1988    N PHE A 270      11.375   5.303  26.007  4.00  1.00            
ATOM   1989   CA PHE A 270      12.420   5.017  25.079  4.00  1.00            
ATOM   1990   CB PHE A 270      12.005   5.330  23.635  4.00  1.00            
ATOM   1991   CG PHE A 270      11.002   4.285  23.304  4.00  1.00            
ATOM   1992  CD1 PHE A 270       9.718   4.361  23.789  4.00  1.00            
ATOM   1993  CD2 PHE A 270      11.360   3.224  22.508  4.00  1.00            
ATOM   1994  CE1 PHE A 270       8.801   3.382  23.481  4.00  1.00            
ATOM   1995  CE2 PHE A 270      10.448   2.245  22.197  4.00  1.00            
ATOM   1996   CZ PHE A 270       9.166   2.323  22.687  4.00  1.00            
ATOM   1997    C PHE A 270      13.532   5.941  25.456  4.00  1.00            
ATOM   1998    O PHE A 270      13.362   7.159  25.453  4.00  1.00            
ATOM   1999    N HIS A 271      14.708   5.373  25.784  4.00  1.00            
ATOM   2000   CA HIS A 271      15.787   6.172  26.284  4.00  1.00            
ATOM   2001  ND1 HIS A 271      17.159   6.965  29.240  4.00  1.00            
ATOM   2002   CG HIS A 271      17.552   6.275  28.118  4.00  1.00            
ATOM   2003   CB HIS A 271      16.639   5.409  27.307  4.00  1.00            
ATOM   2004  NE2 HIS A 271      19.327   7.363  28.984  4.00  1.00            
ATOM   2005  CD2 HIS A 271      18.880   6.530  27.974  4.00  1.00            
ATOM   2006  CE1 HIS A 271      18.257   7.598  29.720  4.00  1.00            
ATOM   2007    C HIS A 271      16.655   6.589  25.137  4.00  1.00            
ATOM   2008    O HIS A 271      17.386   5.782  24.565  4.00  1.00            
ATOM   2009    N LEU A 272      16.564   7.888  24.781  4.00  1.00            
ATOM   2010   CA LEU A 272      17.351   8.531  23.764  4.00  1.00            
ATOM   2011   CB LEU A 272      16.617   9.710  23.106  4.00  1.00            
ATOM   2012   CG LEU A 272      15.282   9.293  22.454  4.00  1.00            
ATOM   2013  CD1 LEU A 272      14.582  10.488  21.792  4.00  1.00            
ATOM   2014  CD2 LEU A 272      15.465   8.108  21.494  4.00  1.00            
ATOM   2015    C LEU A 272      18.499   9.088  24.541  4.00  1.00            
ATOM   2016    O LEU A 272      18.616   8.831  25.738  4.00  1.00            
ATOM   2017    N GLY A 273      19.405   9.836  23.887  3.00  1.00            
ATOM   2018   CA GLY A 273      20.478  10.390  24.653  3.00  1.00            
ATOM   2019    C GLY A 273      19.839  11.286  25.669  3.00  1.00            
ATOM   2020    O GLY A 273      18.823  11.928  25.402  3.00  1.00            
ATOM   2021    N GLY A 274      20.437  11.344  26.874  3.00  1.00            
ATOM   2022   CA GLY A 274      19.926  12.172  27.921  3.00  1.00            
ATOM   2023    C GLY A 274      18.695  11.560  28.501  3.00  1.00            
ATOM   2024    O GLY A 274      18.687  10.399  28.909  3.00  1.00            
ATOM   2025    N LYS A 275      17.612  12.354  28.566  4.00  1.00            
ATOM   2026   CA LYS A 275      16.425  11.910  29.228  4.00  1.00            
ATOM   2027   CB LYS A 275      15.492  13.055  29.663  4.00  1.00            
ATOM   2028   CG LYS A 275      14.457  12.633  30.712  4.00  1.00            
ATOM   2029   CD LYS A 275      13.648  13.800  31.287  4.00  1.00            
ATOM   2030   CE LYS A 275      14.485  14.848  32.026  4.00  1.00            
ATOM   2031   NZ LYS A 275      13.667  16.054  32.290  4.00  1.00            
ATOM   2032    C LYS A 275      15.605  11.005  28.370  4.00  1.00            
ATOM   2033    O LYS A 275      15.637  11.055  27.140  4.00  1.00            
ATOM   2034    N GLU A 276      14.820  10.152  29.059  4.00  1.00            
ATOM   2035   CA GLU A 276      13.970   9.173  28.456  4.00  1.00            
ATOM   2036   CB GLU A 276      13.383   8.184  29.469  4.00  1.00            
ATOM   2037   CG GLU A 276      14.465   7.326  30.112  4.00  1.00            
ATOM   2038   CD GLU A 276      13.851   6.511  31.230  4.00  1.00            
ATOM   2039  OE1 GLU A 276      12.753   5.936  31.002  4.00  1.00            
ATOM   2040  OE2 GLU A 276      14.473   6.443  32.323  4.00  1.00            
ATOM   2041    C GLU A 276      12.825   9.876  27.817  4.00  1.00            
ATOM   2042    O GLU A 276      12.405  10.937  28.279  4.00  1.00            
ATOM   2043    N TYR A 277      12.292   9.330  26.703  4.00  1.00            
ATOM   2044   CA TYR A 277      11.133  10.016  26.238  4.00  1.00            
ATOM   2045   CB TYR A 277      10.922  10.179  24.715  4.00  1.00            
ATOM   2046   CG TYR A 277      10.049  11.399  24.650  4.00  1.00            
ATOM   2047  CD1 TYR A 277      10.651  12.635  24.753  4.00  1.00            
ATOM   2048  CD2 TYR A 277       8.679  11.352  24.515  4.00  1.00            
ATOM   2049  CE1 TYR A 277       9.923  13.798  24.723  4.00  1.00            
ATOM   2050  CE2 TYR A 277       7.939  12.519  24.485  4.00  1.00            
ATOM   2051   CZ TYR A 277       8.558  13.744  24.593  4.00  1.00            
ATOM   2052   OH TYR A 277       7.812  14.942  24.568  4.00  1.00            
ATOM   2053    C TYR A 277      10.008   9.251  26.812  4.00  1.00            
ATOM   2054    O TYR A 277      10.045   8.024  26.887  4.00  1.00            
ATOM   2055    N THR A 278       8.984   9.964  27.293  4.00  1.00            
ATOM   2056   CA THR A 278       7.971   9.220  27.956  4.00  1.00            
ATOM   2057   CB THR A 278       7.479   9.866  29.211  4.00  1.00            
ATOM   2058  OG1 THR A 278       6.854  11.101  28.897  4.00  1.00            
ATOM   2059  CG2 THR A 278       8.671  10.099  30.156  4.00  1.00            
ATOM   2060    C THR A 278       6.803   9.103  27.061  4.00  1.00            
ATOM   2061    O THR A 278       6.376  10.065  26.426  4.00  1.00            
ATOM   2062    N LEU A 279       6.270   7.878  26.975  4.00  1.00            
ATOM   2063   CA LEU A 279       5.088   7.703  26.208  4.00  1.00            
ATOM   2064   CB LEU A 279       5.194   6.553  25.186  4.00  1.00            
ATOM   2065   CG LEU A 279       6.451   6.598  24.292  4.00  1.00            
ATOM   2066  CD1 LEU A 279       6.362   5.568  23.153  4.00  1.00            
ATOM   2067  CD2 LEU A 279       6.765   8.022  23.813  4.00  1.00            
ATOM   2068    C LEU A 279       4.078   7.249  27.203  4.00  1.00            
ATOM   2069    O LEU A 279       4.294   6.264  27.907  4.00  1.00            
ATOM   2070    N THR A 280       2.947   7.967  27.294  1.00  1.00            
ATOM   2071   CA THR A 280       1.945   7.608  28.249  1.00  1.00            
ATOM   2072   CB THR A 280       1.188   8.789  28.770  1.00  1.00            
ATOM   2073  OG1 THR A 280       0.379   8.404  29.871  1.00  1.00            
ATOM   2074  CG2 THR A 280       0.313   9.345  27.634  1.00  1.00            
ATOM   2075    C THR A 280       0.963   6.717  27.565  1.00  1.00            
ATOM   2076    O THR A 280       1.139   6.372  26.400  1.00  1.00            
ATOM   2077    N SER A 281      -0.061   6.267  28.319  2.00  1.00            
ATOM   2078   CA SER A 281      -1.140   5.469  27.807  2.00  1.00            
ATOM   2079   CB SER A 281      -2.033   4.908  28.920  2.00  1.00            
ATOM   2080   OG SER A 281      -2.693   5.986  29.564  2.00  1.00            
ATOM   2081    C SER A 281      -2.030   6.371  27.011  2.00  1.00            
ATOM   2082    O SER A 281      -2.704   5.913  26.090  2.00  1.00            
ATOM   2083    N ALA A 282      -2.067   7.683  27.331  2.00  1.00            
ATOM   2084   CA ALA A 282      -2.924   8.555  26.572  2.00  1.00            
ATOM   2085   CB ALA A 282      -2.872  10.015  27.058  2.00  1.00            
ATOM   2086    C ALA A 282      -2.441   8.558  25.178  2.00  1.00            
ATOM   2087    O ALA A 282      -3.199   8.354  24.230  2.00  1.00            
ATOM   2088    N ASP A 283      -1.133   8.778  25.028  2.00  1.00            
ATOM   2089   CA ASP A 283      -0.595   8.650  23.725  2.00  1.00            
ATOM   2090   CB ASP A 283       0.796   9.282  23.605  2.00  1.00            
ATOM   2091   CG ASP A 283       0.570  10.776  23.819  2.00  1.00            
ATOM   2092  OD1 ASP A 283      -0.472  11.280  23.321  2.00  1.00            
ATOM   2093  OD2 ASP A 283       1.417  11.429  24.484  2.00  1.00            
ATOM   2094    C ASP A 283      -0.537   7.157  23.639  2.00  1.00            
ATOM   2095    O ASP A 283      -0.690   6.512  24.665  2.00  1.00            
ATOM   2096    N TYR A 284      -0.394   6.546  22.453  2.00  1.00            
ATOM   2097   CA TYR A 284      -0.178   5.120  22.419  2.00  1.00            
ATOM   2098   CB TYR A 284       0.965   4.784  23.413  2.00  1.00            
ATOM   2099   CG TYR A 284       1.280   3.365  23.721  2.00  1.00            
ATOM   2100  CD1 TYR A 284       0.512   2.656  24.611  2.00  1.00            
ATOM   2101  CD2 TYR A 284       2.374   2.760  23.145  2.00  1.00            
ATOM   2102  CE1 TYR A 284       0.821   1.353  24.923  2.00  1.00            
ATOM   2103  CE2 TYR A 284       2.689   1.459  23.455  2.00  1.00            
ATOM   2104   CZ TYR A 284       1.914   0.755  24.345  2.00  1.00            
ATOM   2105   OH TYR A 284       2.239  -0.580  24.668  2.00  1.00            
ATOM   2106    C TYR A 284      -1.389   4.214  22.576  2.00  1.00            
ATOM   2107    O TYR A 284      -1.221   2.998  22.511  2.00  1.00            
ATOM   2108    N VAL A 285      -2.637   4.721  22.730  4.00  1.00            
ATOM   2109   CA VAL A 285      -3.779   3.817  22.686  4.00  1.00            
ATOM   2110   CB VAL A 285      -4.281   3.388  24.034  4.00  1.00            
ATOM   2111  CG1 VAL A 285      -5.535   2.527  23.809  4.00  1.00            
ATOM   2112  CG2 VAL A 285      -3.156   2.673  24.800  4.00  1.00            
ATOM   2113    C VAL A 285      -4.901   4.604  22.099  4.00  1.00            
ATOM   2114    O VAL A 285      -5.296   5.633  22.646  4.00  1.00            
ATOM   2115    N PHE A 286      -5.471   4.159  20.970  1.00  1.00            
ATOM   2116   CA PHE A 286      -6.582   4.968  20.601  1.00  1.00            
ATOM   2117   CB PHE A 286      -6.907   5.112  19.108  1.00  1.00            
ATOM   2118   CG PHE A 286      -8.135   5.965  19.113  1.00  1.00            
ATOM   2119  CD1 PHE A 286      -8.067   7.288  19.487  1.00  1.00            
ATOM   2120  CD2 PHE A 286      -9.358   5.447  18.750  1.00  1.00            
ATOM   2121  CE1 PHE A 286      -9.196   8.076  19.501  1.00  1.00            
ATOM   2122  CE2 PHE A 286     -10.489   6.229  18.760  1.00  1.00            
ATOM   2123   CZ PHE A 286     -10.412   7.548  19.137  1.00  1.00            
ATOM   2124    C PHE A 286      -7.773   4.355  21.254  1.00  1.00            
ATOM   2125    O PHE A 286      -8.216   3.269  20.882  1.00  1.00            
ATOM   2126    N GLN A 287      -8.333   5.051  22.257  1.00  1.00            
ATOM   2127   CA GLN A 287      -9.427   4.484  22.982  1.00  1.00            
ATOM   2128   CB GLN A 287      -9.433   4.935  24.454  1.00  1.00            
ATOM   2129   CG GLN A 287      -8.163   4.558  25.223  1.00  1.00            
ATOM   2130   CD GLN A 287      -8.185   5.259  26.578  1.00  1.00            
ATOM   2131  OE1 GLN A 287      -8.239   6.486  26.656  1.00  1.00            
ATOM   2132  NE2 GLN A 287      -8.133   4.462  27.680  1.00  1.00            
ATOM   2133    C GLN A 287     -10.673   5.029  22.381  1.00  1.00            
ATOM   2134    O GLN A 287     -11.135   6.102  22.766  1.00  1.00            
ATOM   2135    N GLU A 288     -11.252   4.308  21.407  1.00  1.00            
ATOM   2136   CA GLU A 288     -12.467   4.807  20.849  1.00  1.00            
ATOM   2137   CB GLU A 288     -12.946   4.018  19.614  1.00  1.00            
ATOM   2138   CG GLU A 288     -13.385   2.581  19.902  1.00  1.00            
ATOM   2139   CD GLU A 288     -13.578   1.879  18.562  1.00  1.00            
ATOM   2140  OE1 GLU A 288     -12.567   1.753  17.822  1.00  1.00            
ATOM   2141  OE2 GLU A 288     -14.727   1.459  18.261  1.00  1.00            
ATOM   2142    C GLU A 288     -13.506   4.704  21.899  1.00  1.00            
ATOM   2143    O GLU A 288     -14.291   5.625  22.116  1.00  1.00            
ATOM   2144    N SER A 289     -13.511   3.554  22.589  1.00  1.00            
ATOM   2145   CA SER A 289     -14.444   3.361  23.644  1.00  1.00            
ATOM   2146   CB SER A 289     -15.446   2.226  23.377  1.00  1.00            
ATOM   2147   OG SER A 289     -16.225   2.533  22.229  1.00  1.00            
ATOM   2148    C SER A 289     -13.643   3.003  24.837  1.00  1.00            
ATOM   2149    O SER A 289     -12.709   2.207  24.762  1.00  1.00            
ATOM   2150    N TYR A 290     -13.984   3.631  25.968  1.00  1.00            
ATOM   2151   CA TYR A 290     -13.343   3.337  27.204  1.00  1.00            
ATOM   2152   CB TYR A 290     -13.165   4.643  28.022  1.00  1.00            
ATOM   2153   CG TYR A 290     -12.569   4.483  29.389  1.00  1.00            
ATOM   2154  CD1 TYR A 290     -11.224   4.244  29.573  1.00  1.00            
ATOM   2155  CD2 TYR A 290     -13.362   4.632  30.507  1.00  1.00            
ATOM   2156  CE1 TYR A 290     -10.699   4.125  30.843  1.00  1.00            
ATOM   2157  CE2 TYR A 290     -12.844   4.516  31.777  1.00  1.00            
ATOM   2158   CZ TYR A 290     -11.507   4.259  31.948  1.00  1.00            
ATOM   2159   OH TYR A 290     -10.976   4.141  33.251  1.00  1.00            
ATOM   2160    C TYR A 290     -14.349   2.460  27.876  1.00  1.00            
ATOM   2161    O TYR A 290     -15.087   2.895  28.757  1.00  1.00            
ATOM   2162    N SER A 291     -14.417   1.184  27.446  1.00  1.00            
ATOM   2163   CA SER A 291     -15.391   0.300  28.013  1.00  1.00            
ATOM   2164   CB SER A 291     -16.704   0.250  27.213  1.00  1.00            
ATOM   2165   OG SER A 291     -16.445  -0.052  25.851  1.00  1.00            
ATOM   2166    C SER A 291     -14.792  -1.072  28.099  1.00  1.00            
ATOM   2167    O SER A 291     -13.981  -1.470  27.268  1.00  1.00            
ATOM   2168    N SER A 292     -15.185  -1.843  29.128  3.00  1.00            
ATOM   2169   CA SER A 292     -14.653  -3.165  29.309  3.00  1.00            
ATOM   2170   CB SER A 292     -15.222  -3.859  30.562  3.00  1.00            
ATOM   2171   OG SER A 292     -14.890  -3.124  31.732  3.00  1.00            
ATOM   2172    C SER A 292     -15.080  -3.961  28.121  3.00  1.00            
ATOM   2173    O SER A 292     -14.405  -4.897  27.693  3.00  1.00            
ATOM   2174    N LYS A 293     -16.224  -3.555  27.545  3.00  1.00            
ATOM   2175   CA LYS A 293     -16.898  -4.242  26.488  3.00  1.00            
ATOM   2176   CB LYS A 293     -18.222  -3.537  26.147  3.00  1.00            
ATOM   2177   CG LYS A 293     -19.294  -4.421  25.511  3.00  1.00            
ATOM   2178   CD LYS A 293     -19.013  -4.925  24.097  3.00  1.00            
ATOM   2179   CE LYS A 293     -20.157  -5.805  23.584  3.00  1.00            
ATOM   2180   NZ LYS A 293     -20.183  -5.830  22.105  3.00  1.00            
ATOM   2181    C LYS A 293     -16.075  -4.325  25.237  3.00  1.00            
ATOM   2182    O LYS A 293     -15.952  -5.398  24.649  3.00  1.00            
ATOM   2183    N LYS A 294     -15.458  -3.212  24.803  1.00  1.00            
ATOM   2184   CA LYS A 294     -14.804  -3.251  23.525  1.00  1.00            
ATOM   2185   CB LYS A 294     -15.029  -1.989  22.676  1.00  1.00            
ATOM   2186   CG LYS A 294     -16.466  -1.840  22.170  1.00  1.00            
ATOM   2187   CD LYS A 294     -16.795  -0.434  21.663  1.00  1.00            
ATOM   2188   CE LYS A 294     -18.178  -0.307  21.019  1.00  1.00            
ATOM   2189   NZ LYS A 294     -18.116  -0.677  19.587  1.00  1.00            
ATOM   2190    C LYS A 294     -13.345  -3.438  23.663  1.00  1.00            
ATOM   2191    O LYS A 294     -12.780  -3.409  24.755  1.00  1.00            
ATOM   2192    N LEU A 295     -12.717  -3.687  22.503  4.00  1.00            
ATOM   2193   CA LEU A 295     -11.304  -3.823  22.440  4.00  1.00            
ATOM   2194   CB LEU A 295     -10.808  -4.942  21.505  4.00  1.00            
ATOM   2195   CG LEU A 295     -11.297  -6.364  21.838  4.00  1.00            
ATOM   2196  CD1 LEU A 295     -10.477  -7.406  21.060  4.00  1.00            
ATOM   2197  CD2 LEU A 295     -11.344  -6.631  23.352  4.00  1.00            
ATOM   2198    C LEU A 295     -10.811  -2.560  21.840  4.00  1.00            
ATOM   2199    O LEU A 295     -11.545  -1.880  21.128  4.00  1.00            
ATOM   2200    N CYS A 296      -9.556  -2.188  22.141  4.00  1.00            
ATOM   2201   CA CYS A 296      -9.055  -1.006  21.524  4.00  1.00            
ATOM   2202   CB CYS A 296      -8.569   0.094  22.485  4.00  1.00            
ATOM   2203   SG CYS A 296      -7.075  -0.376  23.404  4.00  1.00            
ATOM   2204    C CYS A 296      -7.897  -1.402  20.694  4.00  1.00            
ATOM   2205    O CYS A 296      -7.581  -2.582  20.550  4.00  1.00            
ATOM   2206    N THR A 297      -7.253  -0.409  20.071  4.00  1.00            
ATOM   2207   CA THR A 297      -6.093  -0.777  19.340  4.00  1.00            
ATOM   2208   CB THR A 297      -6.204  -0.563  17.859  4.00  1.00            
ATOM   2209  OG1 THR A 297      -7.311  -1.286  17.340  4.00  1.00            
ATOM   2210  CG2 THR A 297      -4.911  -1.071  17.201  4.00  1.00            
ATOM   2211    C THR A 297      -4.980   0.078  19.866  4.00  1.00            
ATOM   2212    O THR A 297      -5.236   1.088  20.519  4.00  1.00            
ATOM   2213    N LEU A 298      -3.707  -0.317  19.636  4.00  1.00            
ATOM   2214   CA LEU A 298      -2.606   0.475  20.114  4.00  1.00            
ATOM   2215   CB LEU A 298      -1.563  -0.318  20.931  4.00  1.00            
ATOM   2216   CG LEU A 298      -2.114  -0.961  22.220  4.00  1.00            
ATOM   2217  CD1 LEU A 298      -1.002  -1.665  23.017  4.00  1.00            
ATOM   2218  CD2 LEU A 298      -2.901   0.053  23.065  4.00  1.00            
ATOM   2219    C LEU A 298      -1.864   1.058  18.927  4.00  1.00            
ATOM   2220    O LEU A 298      -2.085   0.639  17.792  4.00  1.00            
ATOM   2221    N ALA A 299      -0.984   2.075  19.145  1.00  1.00            
ATOM   2222   CA ALA A 299      -0.224   2.647  18.047  1.00  1.00            
ATOM   2223   CB ALA A 299      -0.112   4.177  18.157  1.00  1.00            
ATOM   2224    C ALA A 299       1.180   2.119  18.132  1.00  1.00            
ATOM   2225    O ALA A 299       2.139   2.873  18.285  1.00  1.00            
ATOM   2226    N ILE A 300       1.335   0.794  17.999  4.00  1.00            
ATOM   2227   CA ILE A 300       2.623   0.178  17.912  4.00  1.00            
ATOM   2228   CB ILE A 300       3.074  -0.558  19.148  4.00  1.00            
ATOM   2229  CG1 ILE A 300       3.007   0.345  20.388  4.00  1.00            
ATOM   2230  CG2 ILE A 300       4.497  -1.084  18.894  4.00  1.00            
ATOM   2231  CD1 ILE A 300       1.579   0.607  20.856  4.00  1.00            
ATOM   2232    C ILE A 300       2.324  -0.856  16.906  4.00  1.00            
ATOM   2233    O ILE A 300       1.167  -1.235  16.731  4.00  1.00            
ATOM   2234    N HIS A 301       3.331  -1.330  16.183  4.00  1.00            
ATOM   2235   CA HIS A 301       2.958  -2.286  15.206  4.00  1.00            
ATOM   2236  ND1 HIS A 301       2.641  -3.033  11.850  4.00  1.00            
ATOM   2237   CG HIS A 301       1.925  -2.478  12.885  4.00  1.00            
ATOM   2238   CB HIS A 301       2.521  -1.580  13.914  4.00  1.00            
ATOM   2239  NE2 HIS A 301       0.537  -3.704  11.602  4.00  1.00            
ATOM   2240  CD2 HIS A 301       0.642  -2.899  12.723  4.00  1.00            
ATOM   2241  CE1 HIS A 301       1.763  -3.755  11.114  4.00  1.00            
ATOM   2242    C HIS A 301       4.207  -3.049  14.945  4.00  1.00            
ATOM   2243    O HIS A 301       5.261  -2.708  15.480  4.00  1.00            
ATOM   2244    N ALA A 302       4.139  -4.128  14.148  4.00  1.00            
ATOM   2245   CA ALA A 302       5.380  -4.798  13.947  4.00  1.00            
ATOM   2246   CB ALA A 302       5.358  -6.287  14.337  4.00  1.00            
ATOM   2247    C ALA A 302       5.732  -4.732  12.482  4.00  1.00            
ATOM   2248    O ALA A 302       4.991  -5.211  11.626  4.00  1.00            
ATOM   2249    N MET A 303       6.882  -4.116  12.147  1.00  1.00            
ATOM   2250   CA MET A 303       7.326  -4.139  10.784  1.00  1.00            
ATOM   2251   CB MET A 303       7.192  -2.805  10.023  1.00  1.00            
ATOM   2252   CG MET A 303       7.674  -2.881   8.569  1.00  1.00            
ATOM   2253   SD MET A 303       6.721  -4.014   7.509  1.00  1.00            
ATOM   2254   CE MET A 303       5.143  -3.132   7.668  1.00  1.00            
ATOM   2255    C MET A 303       8.770  -4.487  10.868  1.00  1.00            
ATOM   2256    O MET A 303       9.509  -3.912  11.666  1.00  1.00            
ATOM   2257    N ASP A 304       9.208  -5.469  10.061  1.00  1.00            
ATOM   2258   CA ASP A 304      10.576  -5.876  10.131  1.00  1.00            
ATOM   2259   CB ASP A 304      10.733  -7.398  10.057  1.00  1.00            
ATOM   2260   CG ASP A 304      10.102  -7.926  11.335  1.00  1.00            
ATOM   2261  OD1 ASP A 304      10.305  -7.266  12.391  1.00  1.00            
ATOM   2262  OD2 ASP A 304       9.396  -8.967  11.277  1.00  1.00            
ATOM   2263    C ASP A 304      11.266  -5.263   8.950  1.00  1.00            
ATOM   2264    O ASP A 304      11.080  -5.698   7.815  1.00  1.00            
ATOM   2265    N ILE A 305      12.106  -4.236   9.198  1.00  1.00            
ATOM   2266   CA ILE A 305      12.728  -3.495   8.142  1.00  1.00            
ATOM   2267   CB ILE A 305      13.001  -2.062   8.526  1.00  1.00            
ATOM   2268  CG1 ILE A 305      13.247  -1.240   7.258  1.00  1.00            
ATOM   2269  CG2 ILE A 305      14.150  -2.022   9.549  1.00  1.00            
ATOM   2270  CD1 ILE A 305      11.985  -1.138   6.406  1.00  1.00            
ATOM   2271    C ILE A 305      14.055  -4.117   7.791  1.00  1.00            
ATOM   2272    O ILE A 305      14.802  -4.602   8.642  1.00  1.00            
ATOM   2273    N PRO A 306      14.294  -4.134   6.506  1.00  1.00            
ATOM   2274   CA PRO A 306      15.477  -4.674   5.869  1.00  1.00            
ATOM   2275   CD PRO A 306      13.192  -3.986   5.571  1.00  1.00            
ATOM   2276   CB PRO A 306      15.104  -4.880   4.402  1.00  1.00            
ATOM   2277   CG PRO A 306      13.859  -4.000   4.191  1.00  1.00            
ATOM   2278    C PRO A 306      16.687  -3.795   5.996  1.00  1.00            
ATOM   2279    O PRO A 306      16.561  -2.606   6.280  1.00  1.00            
ATOM   2280    N PRO A 307      17.831  -4.394   5.795  3.00  1.00            
ATOM   2281   CA PRO A 307      19.056  -3.648   5.803  3.00  1.00            
ATOM   2282   CD PRO A 307      18.027  -5.755   6.270  3.00  1.00            
ATOM   2283   CB PRO A 307      20.174  -4.686   5.876  3.00  1.00            
ATOM   2284   CG PRO A 307      19.519  -5.859   6.629  3.00  1.00            
ATOM   2285    C PRO A 307      19.019  -2.810   4.558  3.00  1.00            
ATOM   2286    O PRO A 307      18.221  -3.145   3.685  3.00  1.00            
ATOM   2287    N PRO A 308      19.790  -1.758   4.420  3.00  1.00            
ATOM   2288   CA PRO A 308      20.707  -1.312   5.430  3.00  1.00            
ATOM   2289   CD PRO A 308      20.131  -1.240   3.104  3.00  1.00            
ATOM   2290   CB PRO A 308      21.694  -0.372   4.728  3.00  1.00            
ATOM   2291   CG PRO A 308      21.015  -0.016   3.394  3.00  1.00            
ATOM   2292    C PRO A 308      20.101  -0.703   6.644  3.00  1.00            
ATOM   2293    O PRO A 308      20.694  -0.798   7.717  3.00  1.00            
ATOM   2294    N THR A 309      18.924  -0.080   6.519  3.00  1.00            
ATOM   2295   CA THR A 309      18.455   0.626   7.665  3.00  1.00            
ATOM   2296   CB THR A 309      17.706   1.850   7.254  3.00  1.00            
ATOM   2297  OG1 THR A 309      18.499   2.581   6.331  3.00  1.00            
ATOM   2298  CG2 THR A 309      17.443   2.722   8.495  3.00  1.00            
ATOM   2299    C THR A 309      17.511  -0.305   8.345  3.00  1.00            
ATOM   2300    O THR A 309      16.310  -0.301   8.072  3.00  1.00            
ATOM   2301    N GLY A 310      18.050  -1.141   9.254  1.00  1.00            
ATOM   2302   CA GLY A 310      17.215  -2.067   9.950  1.00  1.00            
ATOM   2303    C GLY A 310      18.013  -3.311  10.254  1.00  1.00            
ATOM   2304    O GLY A 310      19.157  -3.420   9.815  1.00  1.00            
ATOM   2305    N PRO A 311      17.480  -4.262  10.999  1.00  1.00            
ATOM   2306   CA PRO A 311      16.190  -4.106  11.613  1.00  1.00            
ATOM   2307   CD PRO A 311      17.710  -5.653  10.629  1.00  1.00            
ATOM   2308   CB PRO A 311      15.705  -5.505  11.990  1.00  1.00            
ATOM   2309   CG PRO A 311      16.404  -6.403  10.956  1.00  1.00            
ATOM   2310    C PRO A 311      16.209  -3.142  12.743  1.00  1.00            
ATOM   2311    O PRO A 311      17.031  -3.295  13.644  1.00  1.00            
ATOM   2312    N THR A 312      15.273  -2.173  12.739  1.00  1.00            
ATOM   2313   CA THR A 312      15.304  -1.192  13.774  1.00  1.00            
ATOM   2314   CB THR A 312      16.195  -0.025  13.457  1.00  1.00            
ATOM   2315  OG1 THR A 312      15.776   0.594  12.249  1.00  1.00            
ATOM   2316  CG2 THR A 312      17.648  -0.514  13.332  1.00  1.00            
ATOM   2317    C THR A 312      13.937  -0.659  14.034  1.00  1.00            
ATOM   2318    O THR A 312      12.966  -1.020  13.371  1.00  1.00            
ATOM   2319    N TRP A 313      13.862   0.204  15.068  4.00  1.00            
ATOM   2320   CA TRP A 313      12.673   0.886  15.484  4.00  1.00            
ATOM   2321   CB TRP A 313      12.730   1.409  16.930  4.00  1.00            
ATOM   2322   CG TRP A 313      12.114   0.525  17.982  4.00  1.00            
ATOM   2323  CD2 TRP A 313      12.633  -0.713  18.494  4.00  1.00            
ATOM   2324  CD1 TRP A 313      10.930   0.743  18.622  4.00  1.00            
ATOM   2325  NE1 TRP A 313      10.689  -0.261  19.521  4.00  1.00            
ATOM   2326  CE2 TRP A 313      11.723  -1.167  19.453  4.00  1.00            
ATOM   2327  CE3 TRP A 313      13.770  -1.409  18.201  4.00  1.00            
ATOM   2328  CZ2 TRP A 313      11.938  -2.329  20.133  4.00  1.00            
ATOM   2329  CZ3 TRP A 313      13.979  -2.587  18.886  4.00  1.00            
ATOM   2330  CH2 TRP A 313      13.081  -3.034  19.833  4.00  1.00            
ATOM   2331    C TRP A 313      12.440   2.090  14.628  4.00  1.00            
ATOM   2332    O TRP A 313      13.346   2.868  14.338  4.00  1.00            
ATOM   2333    N ALA A 314      11.182   2.220  14.183  4.00  1.00            
ATOM   2334   CA ALA A 314      10.664   3.237  13.320  4.00  1.00            
ATOM   2335   CB ALA A 314       9.341   2.814  12.662  4.00  1.00            
ATOM   2336    C ALA A 314      10.439   4.631  13.888  4.00  1.00            
ATOM   2337    O ALA A 314      10.553   5.590  13.127  4.00  1.00            
ATOM   2338    N LEU A 315      10.028   4.804  15.174  4.00  1.00            
ATOM   2339   CA LEU A 315       9.786   6.125  15.746  4.00  1.00            
ATOM   2340   CB LEU A 315      11.078   6.910  16.033  4.00  1.00            
ATOM   2341   CG LEU A 315      11.928   6.369  17.195  4.00  1.00            
ATOM   2342  CD1 LEU A 315      12.349   4.907  16.973  4.00  1.00            
ATOM   2343  CD2 LEU A 315      13.126   7.298  17.449  4.00  1.00            
ATOM   2344    C LEU A 315       8.947   6.992  14.847  4.00  1.00            
ATOM   2345    O LEU A 315       9.469   7.907  14.210  4.00  1.00            
ATOM   2346    N GLY A 316       7.624   6.729  14.764  1.00  1.00            
ATOM   2347   CA GLY A 316       6.754   7.487  13.897  1.00  1.00            
ATOM   2348    C GLY A 316       6.048   8.599  14.648  1.00  1.00            
ATOM   2349    O GLY A 316       6.592   9.195  15.577  1.00  1.00            
ATOM   2350    N ALA A 317       4.785   8.876  14.233  2.00  1.00            
ATOM   2351   CA ALA A 317       3.905   9.955  14.640  2.00  1.00            
ATOM   2352   CB ALA A 317       2.579   9.957  13.862  2.00  1.00            
ATOM   2353    C ALA A 317       3.580   9.918  16.079  2.00  1.00            
ATOM   2354    O ALA A 317       3.429  10.973  16.697  2.00  1.00            
ATOM   2355    N THR A 318       3.420   8.717  16.650  2.00  1.00            
ATOM   2356   CA THR A 318       3.118   8.699  18.042  2.00  1.00            
ATOM   2357   CB THR A 318       2.999   7.318  18.620  2.00  1.00            
ATOM   2358  OG1 THR A 318       4.248   6.646  18.573  2.00  1.00            
ATOM   2359  CG2 THR A 318       1.950   6.543  17.808  2.00  1.00            
ATOM   2360    C THR A 318       4.289   9.352  18.710  2.00  1.00            
ATOM   2361    O THR A 318       4.130  10.110  19.665  2.00  1.00            
ATOM   2362    N PHE A 319       5.508   9.078  18.208  2.00  1.00            
ATOM   2363   CA PHE A 319       6.652   9.745  18.753  2.00  1.00            
ATOM   2364   CB PHE A 319       7.978   9.377  18.068  2.00  1.00            
ATOM   2365   CG PHE A 319       8.530   8.135  18.674  2.00  1.00            
ATOM   2366  CD1 PHE A 319       8.171   6.882  18.235  2.00  1.00            
ATOM   2367  CD2 PHE A 319       9.435   8.240  19.704  2.00  1.00            
ATOM   2368  CE1 PHE A 319       8.713   5.762  18.823  2.00  1.00            
ATOM   2369  CE2 PHE A 319       9.979   7.124  20.293  2.00  1.00            
ATOM   2370   CZ PHE A 319       9.616   5.875  19.854  2.00  1.00            
ATOM   2371    C PHE A 319       6.491  11.196  18.563  2.00  1.00            
ATOM   2372    O PHE A 319       6.613  11.970  19.510  2.00  1.00            
ATOM   2373    N ILE A 320       6.178  11.615  17.333  2.00  1.00            
ATOM   2374   CA ILE A 320       6.115  13.027  17.201  2.00  1.00            
ATOM   2375   CB ILE A 320       6.685  13.540  15.914  2.00  1.00            
ATOM   2376  CG1 ILE A 320       8.180  13.196  15.829  2.00  1.00            
ATOM   2377  CG2 ILE A 320       6.386  15.047  15.839  2.00  1.00            
ATOM   2378  CD1 ILE A 320       8.788  13.402  14.442  2.00  1.00            
ATOM   2379    C ILE A 320       4.691  13.427  17.220  2.00  1.00            
ATOM   2380    O ILE A 320       3.972  13.417  16.223  2.00  1.00            
ATOM   2381    N ARG A 321       4.280  13.776  18.430  3.00  1.00            
ATOM   2382   CA ARG A 321       3.022  14.318  18.775  3.00  1.00            
ATOM   2383   CB ARG A 321       1.917  13.289  19.082  3.00  1.00            
ATOM   2384   CG ARG A 321       1.341  12.585  17.853  3.00  1.00            
ATOM   2385   CD ARG A 321      -0.055  11.989  18.075  3.00  1.00            
ATOM   2386   NE ARG A 321       0.037  10.874  19.061  3.00  1.00            
ATOM   2387   CZ ARG A 321      -0.967   9.948  19.117  3.00  1.00            
ATOM   2388  NH1 ARG A 321      -2.029  10.042  18.263  3.00  1.00            
ATOM   2389  NH2 ARG A 321      -0.912   8.926  20.019  3.00  1.00            
ATOM   2390    C ARG A 321       3.412  14.908  20.087  3.00  1.00            
ATOM   2391    O ARG A 321       3.283  16.107  20.333  3.00  1.00            
ATOM   2392    N LYS A 322       3.926  14.009  20.957  3.00  1.00            
ATOM   2393   CA LYS A 322       4.439  14.329  22.254  3.00  1.00            
ATOM   2394   CB LYS A 322       4.784  13.115  23.123  3.00  1.00            
ATOM   2395   CG LYS A 322       5.168  13.538  24.541  3.00  1.00            
ATOM   2396   CD LYS A 322       4.012  14.215  25.278  3.00  1.00            
ATOM   2397   CE LYS A 322       4.280  14.484  26.757  3.00  1.00            
ATOM   2398   NZ LYS A 322       2.993  14.712  27.449  3.00  1.00            
ATOM   2399    C LYS A 322       5.677  15.138  22.136  3.00  1.00            
ATOM   2400    O LYS A 322       5.868  16.087  22.893  3.00  1.00            
ATOM   2401    N PHE A 323       6.573  14.801  21.193  4.00  1.00            
ATOM   2402   CA PHE A 323       7.752  15.604  21.239  4.00  1.00            
ATOM   2403   CB PHE A 323       9.019  14.859  21.688  4.00  1.00            
ATOM   2404   CG PHE A 323       9.252  13.694  20.795  4.00  1.00            
ATOM   2405  CD1 PHE A 323       9.821  13.856  19.555  4.00  1.00            
ATOM   2406  CD2 PHE A 323       8.910  12.431  21.217  4.00  1.00            
ATOM   2407  CE1 PHE A 323      10.041  12.766  18.744  4.00  1.00            
ATOM   2408  CE2 PHE A 323       9.128  11.339  20.412  4.00  1.00            
ATOM   2409   CZ PHE A 323       9.689  11.509  19.170  4.00  1.00            
ATOM   2410    C PHE A 323       8.006  16.336  19.953  4.00  1.00            
ATOM   2411    O PHE A 323       7.927  15.773  18.863  4.00  1.00            
ATOM   2412    N TYR A 324       8.313  17.648  20.077  4.00  1.00            
ATOM   2413   CA TYR A 324       8.694  18.471  18.961  4.00  1.00            
ATOM   2414   CB TYR A 324       8.978  19.943  19.377  4.00  1.00            
ATOM   2415   CG TYR A 324       9.961  20.638  18.469  4.00  1.00            
ATOM   2416  CD1 TYR A 324       9.694  20.925  17.150  4.00  1.00            
ATOM   2417  CD2 TYR A 324      11.178  21.050  18.972  4.00  1.00            
ATOM   2418  CE1 TYR A 324      10.623  21.576  16.364  4.00  1.00            
ATOM   2419  CE2 TYR A 324      12.114  21.699  18.198  4.00  1.00            
ATOM   2420   CZ TYR A 324      11.839  21.963  16.880  4.00  1.00            
ATOM   2421   OH TYR A 324      12.787  22.629  16.072  4.00  1.00            
ATOM   2422    C TYR A 324       9.953  17.887  18.455  4.00  1.00            
ATOM   2423    O TYR A 324      10.858  17.568  19.226  4.00  1.00            
ATOM   2424    N THR A 325      10.024  17.691  17.131  4.00  1.00            
ATOM   2425   CA THR A 325      11.223  17.136  16.606  4.00  1.00            
ATOM   2426   CB THR A 325      11.046  15.782  15.997  4.00  1.00            
ATOM   2427  OG1 THR A 325      10.606  14.868  16.991  4.00  1.00            
ATOM   2428  CG2 THR A 325      12.390  15.325  15.409  4.00  1.00            
ATOM   2429    C THR A 325      11.783  18.064  15.599  4.00  1.00            
ATOM   2430    O THR A 325      11.056  18.708  14.846  4.00  1.00            
ATOM   2431    N GLU A 326      13.122  18.183  15.601  4.00  1.00            
ATOM   2432   CA GLU A 326      13.770  19.003  14.634  4.00  1.00            
ATOM   2433   CB GLU A 326      14.527  20.212  15.214  4.00  1.00            
ATOM   2434   CG GLU A 326      15.520  19.850  16.318  4.00  1.00            
ATOM   2435   CD GLU A 326      16.286  21.114  16.674  4.00  1.00            
ATOM   2436  OE1 GLU A 326      16.151  22.109  15.915  4.00  1.00            
ATOM   2437  OE2 GLU A 326      17.018  21.101  17.700  4.00  1.00            
ATOM   2438    C GLU A 326      14.775  18.145  13.930  4.00  1.00            
ATOM   2439    O GLU A 326      15.168  17.096  14.437  4.00  1.00            
ATOM   2440    N PHE A 327      15.183  18.552  12.709  4.00  1.00            
ATOM   2441   CA PHE A 327      16.154  17.828  11.929  4.00  1.00            
ATOM   2442   CB PHE A 327      15.472  17.236  10.687  4.00  1.00            
ATOM   2443   CG PHE A 327      16.435  16.422   9.913  4.00  1.00            
ATOM   2444  CD1 PHE A 327      16.581  15.084  10.192  4.00  1.00            
ATOM   2445  CD2 PHE A 327      17.180  16.996   8.912  4.00  1.00            
ATOM   2446  CE1 PHE A 327      17.466  14.317   9.478  4.00  1.00            
ATOM   2447  CE2 PHE A 327      18.067  16.231   8.194  4.00  1.00            
ATOM   2448   CZ PHE A 327      18.212  14.895   8.479  4.00  1.00            
ATOM   2449    C PHE A 327      17.143  18.864  11.468  4.00  1.00            
ATOM   2450    O PHE A 327      16.743  19.871  10.885  4.00  1.00            
ATOM   2451    N ASP A 328      18.456  18.658  11.726  4.00  1.00            
ATOM   2452   CA ASP A 328      19.474  19.590  11.332  4.00  1.00            
ATOM   2453   CB ASP A 328      20.171  20.381  12.450  4.00  1.00            
ATOM   2454   CG ASP A 328      20.654  21.654  11.776  4.00  1.00            
ATOM   2455  OD1 ASP A 328      20.243  21.870  10.605  4.00  1.00            
ATOM   2456  OD2 ASP A 328      21.412  22.433  12.413  4.00  1.00            
ATOM   2457    C ASP A 328      20.491  18.915  10.502  4.00  1.00            
ATOM   2458    O ASP A 328      21.247  18.056  10.954  4.00  1.00            
ATOM   2459    N ARG A 329      20.478  19.292   9.218  3.00  1.00            
ATOM   2460   CA ARG A 329      21.386  18.770   8.261  3.00  1.00            
ATOM   2461   CB ARG A 329      21.022  19.118   6.813  3.00  1.00            
ATOM   2462   CG ARG A 329      19.796  18.370   6.296  3.00  1.00            
ATOM   2463   CD ARG A 329      19.906  18.072   4.805  3.00  1.00            
ATOM   2464   NE ARG A 329      21.293  17.568   4.614  3.00  1.00            
ATOM   2465   CZ ARG A 329      21.598  16.276   4.930  3.00  1.00            
ATOM   2466  NH1 ARG A 329      20.612  15.413   5.320  3.00  1.00            
ATOM   2467  NH2 ARG A 329      22.892  15.853   4.883  3.00  1.00            
ATOM   2468    C ARG A 329      22.782  19.266   8.477  3.00  1.00            
ATOM   2469    O ARG A 329      23.738  18.515   8.296  3.00  1.00            
ATOM   2470    N ARG A 330      22.940  20.549   8.872  3.00  1.00            
ATOM   2471   CA ARG A 330      24.251  21.135   8.928  3.00  1.00            
ATOM   2472   CB ARG A 330      24.237  22.587   9.426  3.00  1.00            
ATOM   2473   CG ARG A 330      25.601  23.266   9.317  3.00  1.00            
ATOM   2474   CD ARG A 330      25.711  24.575  10.101  3.00  1.00            
ATOM   2475   NE ARG A 330      24.895  25.625   9.427  3.00  1.00            
ATOM   2476   CZ ARG A 330      25.274  26.927   9.581  3.00  1.00            
ATOM   2477  NH1 ARG A 330      26.392  27.212  10.309  3.00  1.00            
ATOM   2478  NH2 ARG A 330      24.555  27.938   9.012  3.00  1.00            
ATOM   2479    C ARG A 330      25.098  20.327   9.845  3.00  1.00            
ATOM   2480    O ARG A 330      26.207  19.923   9.498  3.00  1.00            
ATOM   2481    N ASN A 331      24.596  20.071  11.057  3.00  1.00            
ATOM   2482   CA ASN A 331      25.297  19.154  11.890  3.00  1.00            
ATOM   2483   CB ASN A 331      25.655  19.708  13.286  3.00  1.00            
ATOM   2484   CG ASN A 331      24.409  20.246  13.977  3.00  1.00            
ATOM   2485  OD1 ASN A 331      23.860  19.619  14.881  3.00  1.00            
ATOM   2486  ND2 ASN A 331      23.962  21.455  13.547  3.00  1.00            
ATOM   2487    C ASN A 331      24.333  18.027  11.995  3.00  1.00            
ATOM   2488    O ASN A 331      23.257  18.200  12.565  3.00  1.00            
ATOM   2489    N ASN A 332      24.662  16.853  11.413  3.00  1.00            
ATOM   2490   CA ASN A 332      23.693  15.797  11.464  3.00  1.00            
ATOM   2491   CB ASN A 332      24.122  14.497  10.764  3.00  1.00            
ATOM   2492   CG ASN A 332      23.928  14.711   9.273  3.00  1.00            
ATOM   2493  OD1 ASN A 332      22.809  14.648   8.767  3.00  1.00            
ATOM   2494  ND2 ASN A 332      25.043  14.993   8.547  3.00  1.00            
ATOM   2495    C ASN A 332      23.475  15.503  12.887  3.00  1.00            
ATOM   2496    O ASN A 332      24.356  15.018  13.594  3.00  1.00            
ATOM   2497    N ARG A 333      22.259  15.836  13.333  4.00  1.00            
ATOM   2498   CA ARG A 333      21.927  15.647  14.696  4.00  1.00            
ATOM   2499   CB ARG A 333      21.873  16.952  15.524  4.00  1.00            
ATOM   2500   CG ARG A 333      20.799  17.970  15.123  4.00  1.00            
ATOM   2501   CD ARG A 333      20.198  17.755  13.739  4.00  1.00            
ATOM   2502   NE ARG A 333      18.858  17.125  13.939  4.00  1.00            
ATOM   2503   CZ ARG A 333      18.395  16.188  13.056  4.00  1.00            
ATOM   2504  NH1 ARG A 333      19.089  15.928  11.908  4.00  1.00            
ATOM   2505  NH2 ARG A 333      17.226  15.533  13.305  4.00  1.00            
ATOM   2506    C ARG A 333      20.602  15.028  14.692  4.00  1.00            
ATOM   2507    O ARG A 333      20.232  14.291  13.780  4.00  1.00            
ATOM   2508    N ILE A 334      19.886  15.283  15.779  4.00  1.00            
ATOM   2509   CA ILE A 334      18.496  15.028  15.850  4.00  1.00            
ATOM   2510   CB ILE A 334      18.174  13.648  16.341  4.00  1.00            
ATOM   2511  CG1 ILE A 334      18.743  12.612  15.359  4.00  1.00            
ATOM   2512  CG2 ILE A 334      16.654  13.527  16.535  4.00  1.00            
ATOM   2513  CD1 ILE A 334      18.733  11.183  15.892  4.00  1.00            
ATOM   2514    C ILE A 334      18.123  16.003  16.888  4.00  1.00            
ATOM   2515    O ILE A 334      18.972  16.387  17.692  4.00  1.00            
ATOM   2516    N GLY A 335      16.874  16.471  16.911  4.00  1.00            
ATOM   2517   CA GLY A 335      16.645  17.416  17.945  4.00  1.00            
ATOM   2518    C GLY A 335      15.290  17.185  18.468  4.00  1.00            
ATOM   2519    O GLY A 335      14.368  16.861  17.722  4.00  1.00            
ATOM   2520    N PHE A 336      15.129  17.405  19.780  4.00  1.00            
ATOM   2521   CA PHE A 336      13.874  17.069  20.354  4.00  1.00            
ATOM   2522   CB PHE A 336      13.968  15.931  21.384  4.00  1.00            
ATOM   2523   CG PHE A 336      14.500  14.716  20.709  4.00  1.00            
ATOM   2524  CD1 PHE A 336      15.846  14.612  20.451  4.00  1.00            
ATOM   2525  CD2 PHE A 336      13.668  13.679  20.349  4.00  1.00            
ATOM   2526  CE1 PHE A 336      16.351  13.494  19.831  4.00  1.00            
ATOM   2527  CE2 PHE A 336      14.167  12.557  19.730  4.00  1.00            
ATOM   2528   CZ PHE A 336      15.514  12.465  19.468  4.00  1.00            
ATOM   2529    C PHE A 336      13.350  18.233  21.118  4.00  1.00            
ATOM   2530    O PHE A 336      13.962  19.297  21.192  4.00  1.00            
ATOM   2531    N ALA A 337      12.136  18.045  21.668  4.00  1.00            
ATOM   2532   CA ALA A 337      11.530  19.018  22.519  4.00  1.00            
ATOM   2533   CB ALA A 337      11.254  20.365  21.835  4.00  1.00            
ATOM   2534    C ALA A 337      10.217  18.448  22.918  4.00  1.00            
ATOM   2535    O ALA A 337       9.782  17.428  22.392  4.00  1.00            
ATOM   2536    N LEU A 338       9.577  19.074  23.916  4.00  1.00            
ATOM   2537   CA LEU A 338       8.244  18.709  24.275  4.00  1.00            
ATOM   2538   CB LEU A 338       7.923  19.036  25.741  4.00  1.00            
ATOM   2539   CG LEU A 338       8.687  18.145  26.741  4.00  1.00            
ATOM   2540  CD1 LEU A 338      10.208  18.202  26.526  4.00  1.00            
ATOM   2541  CD2 LEU A 338       8.303  18.486  28.188  4.00  1.00            
ATOM   2542    C LEU A 338       7.437  19.625  23.416  4.00  1.00            
ATOM   2543    O LEU A 338       7.972  20.616  22.923  4.00  1.00            
ATOM   2544    N ALA A 339       6.147  19.331  23.170  4.00  1.00            
ATOM   2545   CA ALA A 339       5.457  20.239  22.298  4.00  1.00            
ATOM   2546   CB ALA A 339       4.891  19.569  21.038  4.00  1.00            
ATOM   2547    C ALA A 339       4.302  20.842  23.016  4.00  1.00            
ATOM   2548    O ALA A 339       3.561  20.166  23.726  4.00  1.00            
ATOM   2549    N ARG A 340       4.132  22.161  22.815  1.00  1.00            
ATOM   2550   CA ARG A 340       3.059  22.905  23.398  1.00  1.00            
ATOM   2551   CB ARG A 340       3.308  24.411  23.244  1.00  1.00            
ATOM   2552   CG ARG A 340       2.255  25.335  23.840  1.00  1.00            
ATOM   2553   CD ARG A 340       2.610  26.794  23.565  1.00  1.00            
ATOM   2554   NE ARG A 340       1.572  27.652  24.188  1.00  1.00            
ATOM   2555   CZ ARG A 340       1.944  28.580  25.116  1.00  1.00            
ATOM   2556  NH1 ARG A 340       3.249  28.675  25.511  1.00  1.00            
ATOM   2557  NH2 ARG A 340       1.000  29.405  25.654  1.00  1.00            
ATOM   2558    C ARG A 340       1.841  22.542  22.623  1.00  1.00            
ATOM   2559    O ARG A 340       1.792  22.693  21.403  1.00  1.00            
ATOM   2560    N HIS A 341       0.811  22.055  23.331  1.00  1.00            
ATOM   2561   CA HIS A 341      -0.370  21.609  22.668  1.00  1.00            
ATOM   2562  ND1 HIS A 341      -3.566  20.414  22.637  1.00  1.00            
ATOM   2563   CG HIS A 341      -2.301  19.917  22.884  1.00  1.00            
ATOM   2564   CB HIS A 341      -1.200  20.672  23.562  1.00  1.00            
ATOM   2565  NE2 HIS A 341      -3.575  18.290  21.975  1.00  1.00            
ATOM   2566  CD2 HIS A 341      -2.326  18.625  22.468  1.00  1.00            
ATOM   2567  CE1 HIS A 341      -4.283  19.399  22.097  1.00  1.00            
ATOM   2568    C HIS A 341      -1.237  22.828  22.361  1.00  1.00            
ATOM   2569    O HIS A 341      -2.243  22.689  21.614  1.00  1.00            
ATOM   2570  OXT HIS A 341      -0.900  23.924  22.887  1.00  1.00            
ATOM   2571    N PRO C   1       2.029   7.886   4.432  4.00  0.00            
ATOM   2572   CA PRO C   1       0.988   6.835   4.269  4.00  0.00            
ATOM   2573   CD PRO C   1       3.113   7.676   3.412  4.00  0.00            
ATOM   2574   CB PRO C   1       1.398   6.015   3.045  4.00  0.00            
ATOM   2575   CG PRO C   1       2.903   6.247   2.893  4.00  0.00            
ATOM   2576    C PRO C   1       0.953   6.017   5.519  4.00  0.00            
ATOM   2577    O PRO C   1       1.456   6.482   6.541  4.00  0.00            
ATOM   2578    N TYR C   2       0.366   4.800   5.468  4.00  0.00            
ATOM   2579   CA TYR C   2       0.349   3.998   6.657  4.00  0.00            
ATOM   2580   CB TYR C   2      -0.312   2.621   6.456  4.00  0.00            
ATOM   2581   CG TYR C   2      -1.798   2.769   6.351  4.00  0.00            
ATOM   2582  CD1 TYR C   2      -2.408   3.170   5.184  4.00  0.00            
ATOM   2583  CD2 TYR C   2      -2.586   2.475   7.442  4.00  0.00            
ATOM   2584  CE1 TYR C   2      -3.780   3.289   5.116  4.00  0.00            
ATOM   2585  CE2 TYR C   2      -3.954   2.592   7.382  4.00  0.00            
ATOM   2586   CZ TYR C   2      -4.554   2.998   6.214  4.00  0.00            
ATOM   2587   OH TYR C   2      -5.958   3.117   6.146  4.00  0.00            
ATOM   2588    C TYR C   2       1.784   3.802   7.018  4.00  0.00            
ATOM   2589    O TYR C   2       2.181   4.059   8.153  4.00  0.00            
ATOM   2590    N ILE C   3       2.619   3.350   6.061  4.00  0.00            
ATOM   2591   CA ILE C   3       4.027   3.358   6.336  4.00  0.00            
ATOM   2592   CB ILE C   3       4.537   2.284   7.250  4.00  0.00            
ATOM   2593  CG1 ILE C   3       6.046   2.495   7.461  4.00  0.00            
ATOM   2594  CG2 ILE C   3       4.163   0.904   6.691  4.00  0.00            
ATOM   2595  CD1 ILE C   3       6.591   1.761   8.682  4.00  0.00            
ATOM   2596    C ILE C   3       4.783   3.306   5.051  4.00  0.00            
ATOM   2597    O ILE C   3       4.622   2.374   4.265  4.00  0.00            
ATOM   2598    N LEU C   4       5.641   4.324   4.810  4.00  0.00            
ATOM   2599   CA LEU C   4       6.395   4.396   3.588  4.00  0.00            
ATOM   2600   CB LEU C   4       5.893   5.577   2.734  4.00  0.00            
ATOM   2601   CG LEU C   4       6.265   5.526   1.245  4.00  0.00            
ATOM   2602  CD1 LEU C   4       7.757   5.774   0.998  4.00  0.00            
ATOM   2603  CD2 LEU C   4       5.757   4.215   0.620  4.00  0.00            
ATOM   2604    C LEU C   4       7.814   4.603   4.010  4.00  0.00            
ATOM   2605    O LEU C   4       8.094   5.423   4.884  4.00  0.00            
ATOM   2606    N LYS C   5       8.742   3.810   3.440  4.00  0.00            
ATOM   2607   CA LYS C   5      10.137   3.941   3.755  4.00  0.00            
ATOM   2608   CB LYS C   5      10.546   3.365   5.126  4.00  0.00            
ATOM   2609   CG LYS C   5      10.246   4.260   6.335  4.00  0.00            
ATOM   2610   CD LYS C   5      10.323   3.512   7.671  4.00  0.00            
ATOM   2611   CE LYS C   5      11.194   2.252   7.625  4.00  0.00            
ATOM   2612   NZ LYS C   5      10.889   1.378   8.782  4.00  0.00            
ATOM   2613    C LYS C   5      10.887   3.185   2.732  4.00  0.00            
ATOM   2614    O LYS C   5      10.306   2.492   1.898  4.00  0.00            
ATOM   2615    N ARG C   6      12.222   3.317   2.755  4.00  0.00            
ATOM   2616   CA ARG C   6      12.930   2.585   1.764  4.00  0.00            
ATOM   2617   CB ARG C   6      13.711   3.480   0.790  4.00  0.00            
ATOM   2618   CG ARG C   6      12.806   4.348  -0.082  4.00  0.00            
ATOM   2619   CD ARG C   6      13.568   5.153  -1.133  4.00  0.00            
ATOM   2620   NE ARG C   6      14.173   4.166  -2.070  4.00  0.00            
ATOM   2621   CZ ARG C   6      15.477   3.793  -1.923  4.00  0.00            
ATOM   2622  NH1 ARG C   6      16.262   4.400  -0.988  4.00  0.00            
ATOM   2623  NH2 ARG C   6      16.001   2.820  -2.727  4.00  0.00            
ATOM   2624    C ARG C   6      13.920   1.676   2.401  4.00  0.00            
ATOM   2625    O ARG C   6      14.922   2.117   2.962  4.00  0.00            
ATOM   2626    N GLY C   7      13.652   0.362   2.316  4.00  0.00            
ATOM   2627   CA GLY C   7      14.592  -0.602   2.791  4.00  0.00            
ATOM   2628    C GLY C   7      15.766  -0.472   1.888  4.00  0.00            
ATOM   2629    O GLY C   7      16.919  -0.601   2.296  4.00  0.00            
ATOM   2630    N SER C   8      15.461  -0.225   0.603  4.00  0.00            
ATOM   2631   CA SER C   8      16.465  -0.071  -0.396  4.00  0.00            
ATOM   2632   CB SER C   8      15.890  -0.211  -1.814  4.00  0.00            
ATOM   2633   OG SER C   8      15.166  -1.428  -1.922  4.00  0.00            
ATOM   2634    C SER C   8      16.991   1.342  -0.255  4.00  0.00            
ATOM   2635    O SER C   8      18.046   1.634  -0.877  4.00  0.00            
ATOM   2636  OXT SER C   8      16.346   2.148   0.467  4.00  0.00            
END
