# Supplementary material for: Integrative modeling of diverse protein-peptide systems using CABS-dock
Source: PLoS Comput Biol. 2023 Jul 5;19(7):e1011275. doi: 10.1371/journal.pcbi.1011275 (PMC10351741; doi:10.1371/journal.pcbi.1011275)
Supplement: S1 File — Files in pdb format containing atomic coordinates of the structures obtained in this study: the highest-scored amyloid models and 10 examples of the docked peptide for each enzyme-substrate complex. (ZIP) [file pcbi.1011275.s006.zip › 7_renin_PYILKRGS/988.pdb]

CRYST1    0.000    0.000    0.000   0.00   0.00   0.00 P 1           1
ATOM      1    N GLY A   4      19.578  33.424   2.618  1.00  1.00            
ATOM      2   CA GLY A   4      19.798  34.248   3.826  1.00  1.00            
ATOM      3    C GLY A   4      18.866  33.824   4.904  1.00  1.00            
ATOM      4    O GLY A   4      18.950  32.705   5.409  1.00  1.00            
ATOM      5    N ASN A   5      17.940  34.721   5.288  1.00  1.00            
ATOM      6   CA ASN A   5      17.038  34.361   6.335  1.00  1.00            
ATOM      7   CB ASN A   5      16.889  35.450   7.419  1.00  1.00            
ATOM      8   CG ASN A   5      16.374  36.734   6.780  1.00  1.00            
ATOM      9  OD1 ASN A   5      16.636  37.012   5.610  1.00  1.00            
ATOM     10  ND2 ASN A   5      15.619  37.544   7.569  1.00  1.00            
ATOM     11    C ASN A   5      15.696  34.076   5.747  1.00  1.00            
ATOM     12    O ASN A   5      15.038  34.954   5.187  1.00  1.00            
ATOM     13    N THR A   6      15.268  32.803   5.826  4.00  1.00            
ATOM     14   CA THR A   6      13.963  32.472   5.346  4.00  1.00            
ATOM     15   CB THR A   6      13.940  32.047   3.909  4.00  1.00            
ATOM     16  OG1 THR A   6      14.453  33.081   3.081  4.00  1.00            
ATOM     17  CG2 THR A   6      12.488  31.724   3.518  4.00  1.00            
ATOM     18    C THR A   6      13.474  31.315   6.136  4.00  1.00            
ATOM     19    O THR A   6      14.209  30.363   6.394  4.00  1.00            
ATOM     20    N THR A   7      12.206  31.385   6.562  1.00  1.00            
ATOM     21   CA THR A   7      11.620  30.267   7.224  1.00  1.00            
ATOM     22   CB THR A   7      11.355  30.497   8.681  1.00  1.00            
ATOM     23  OG1 THR A   7      12.568  30.808   9.350  1.00  1.00            
ATOM     24  CG2 THR A   7      10.738  29.218   9.275  1.00  1.00            
ATOM     25    C THR A   7      10.320  30.071   6.529  1.00  1.00            
ATOM     26    O THR A   7       9.627  31.039   6.218  1.00  1.00            
ATOM     27    N SER A   8       9.960  28.811   6.233  4.00  1.00            
ATOM     28   CA SER A   8       8.724  28.599   5.545  4.00  1.00            
ATOM     29   CB SER A   8       8.868  27.792   4.241  4.00  1.00            
ATOM     30   OG SER A   8       9.364  26.491   4.520  4.00  1.00            
ATOM     31    C SER A   8       7.830  27.816   6.471  4.00  1.00            
ATOM     32    O SER A   8       8.317  27.028   7.280  4.00  1.00            
ATOM     33    N SER A   9       6.492  28.030   6.404  4.00  1.00            
ATOM     34   CA SER A   9       5.619  27.310   7.301  4.00  1.00            
ATOM     35   CB SER A   9       4.907  28.219   8.317  4.00  1.00            
ATOM     36   OG SER A   9       4.069  27.441   9.158  4.00  1.00            
ATOM     37    C SER A   9       4.544  26.602   6.516  4.00  1.00            
ATOM     38    O SER A   9       3.759  27.227   5.804  4.00  1.00            
ATOM     39    N VAL A  10       4.508  25.253   6.632  4.00  1.00            
ATOM     40   CA VAL A  10       3.621  24.386   5.900  4.00  1.00            
ATOM     41   CB VAL A  10       4.087  22.960   5.929  4.00  1.00            
ATOM     42  CG1 VAL A  10       3.077  22.099   5.153  4.00  1.00            
ATOM     43  CG2 VAL A  10       5.519  22.903   5.372  4.00  1.00            
ATOM     44    C VAL A  10       2.164  24.367   6.296  4.00  1.00            
ATOM     45    O VAL A  10       1.294  24.595   5.458  4.00  1.00            
ATOM     46    N ILE A  11       1.856  24.118   7.586  4.00  1.00            
ATOM     47   CA ILE A  11       0.496  23.882   8.017  4.00  1.00            
ATOM     48   CB ILE A  11      -0.462  24.975   7.634  4.00  1.00            
ATOM     49  CG1 ILE A  11      -0.035  26.305   8.278  4.00  1.00            
ATOM     50  CG2 ILE A  11      -1.878  24.525   8.030  4.00  1.00            
ATOM     51  CD1 ILE A  11       0.014  26.257   9.805  4.00  1.00            
ATOM     52    C ILE A  11       0.044  22.594   7.394  4.00  1.00            
ATOM     53    O ILE A  11      -0.009  22.475   6.171  4.00  1.00            
ATOM     54    N LEU A  12      -0.279  21.577   8.229  4.00  1.00            
ATOM     55   CA LEU A  12      -0.732  20.330   7.677  4.00  1.00            
ATOM     56   CB LEU A  12       0.339  19.231   7.491  4.00  1.00            
ATOM     57   CG LEU A  12       1.209  18.891   8.712  4.00  1.00            
ATOM     58  CD1 LEU A  12       2.213  20.014   9.008  4.00  1.00            
ATOM     59  CD2 LEU A  12       0.344  18.493   9.917  4.00  1.00            
ATOM     60    C LEU A  12      -1.880  19.778   8.455  4.00  1.00            
ATOM     61    O LEU A  12      -2.242  20.299   9.509  4.00  1.00            
ATOM     62    N THR A  13      -2.496  18.699   7.918  4.00  1.00            
ATOM     63   CA THR A  13      -3.672  18.144   8.520  4.00  1.00            
ATOM     64   CB THR A  13      -4.842  18.058   7.589  4.00  1.00            
ATOM     65  OG1 THR A  13      -6.015  17.693   8.301  4.00  1.00            
ATOM     66  CG2 THR A  13      -4.522  17.012   6.515  4.00  1.00            
ATOM     67    C THR A  13      -3.416  16.752   9.044  4.00  1.00            
ATOM     68    O THR A  13      -2.648  15.981   8.469  4.00  1.00            
ATOM     69    N ASN A  14      -4.066  16.425  10.187  4.00  1.00            
ATOM     70   CA ASN A  14      -3.935  15.193  10.931  4.00  1.00            
ATOM     71   CB ASN A  14      -4.653  15.278  12.290  4.00  1.00            
ATOM     72   CG ASN A  14      -4.050  16.419  13.098  4.00  1.00            
ATOM     73  OD1 ASN A  14      -4.732  17.393  13.416  4.00  1.00            
ATOM     74  ND2 ASN A  14      -2.740  16.302  13.443  4.00  1.00            
ATOM     75    C ASN A  14      -4.506  13.984  10.237  4.00  1.00            
ATOM     76    O ASN A  14      -3.821  12.975  10.083  4.00  1.00            
ATOM     77    N TYR A  15      -5.770  14.061   9.772  4.00  1.00            
ATOM     78   CA TYR A  15      -6.439  12.954   9.130  4.00  1.00            
ATOM     79   CB TYR A  15      -5.918  12.707   7.705  4.00  1.00            
ATOM     80   CG TYR A  15      -6.813  11.715   7.054  4.00  1.00            
ATOM     81  CD1 TYR A  15      -8.081  12.084   6.667  4.00  1.00            
ATOM     82  CD2 TYR A  15      -6.384  10.432   6.808  4.00  1.00            
ATOM     83  CE1 TYR A  15      -8.918  11.182   6.059  4.00  1.00            
ATOM     84  CE2 TYR A  15      -7.217   9.525   6.199  4.00  1.00            
ATOM     85   CZ TYR A  15      -8.485   9.899   5.825  4.00  1.00            
ATOM     86   OH TYR A  15      -9.341   8.970   5.198  4.00  1.00            
ATOM     87    C TYR A  15      -6.359  11.700   9.921  4.00  1.00            
ATOM     88    O TYR A  15      -5.631  10.780   9.561  4.00  1.00            
ATOM     89    N MET A  16      -7.117  11.649  11.040  3.00  1.00            
ATOM     90   CA MET A  16      -7.075  10.536  11.945  3.00  1.00            
ATOM     91   CB MET A  16      -7.001   9.150  11.279  3.00  1.00            
ATOM     92   CG MET A  16      -7.425   8.005  12.199  3.00  1.00            
ATOM     93   SD MET A  16      -9.225   7.863  12.435  3.00  1.00            
ATOM     94   CE MET A  16      -9.419   9.421  13.349  3.00  1.00            
ATOM     95    C MET A  16      -5.796  10.811  12.655  3.00  1.00            
ATOM     96    O MET A  16      -5.093  11.769  12.334  3.00  1.00            
ATOM     97    N ASP A  17      -5.448  10.026  13.669  3.00  1.00            
ATOM     98   CA ASP A  17      -4.198  10.356  14.267  3.00  1.00            
ATOM     99   CB ASP A  17      -3.902   9.542  15.539  3.00  1.00            
ATOM    100   CG ASP A  17      -4.817  10.068  16.639  3.00  1.00            
ATOM    101  OD1 ASP A  17      -5.495  11.104  16.398  3.00  1.00            
ATOM    102  OD2 ASP A  17      -4.845   9.450  17.736  3.00  1.00            
ATOM    103    C ASP A  17      -3.141  10.082  13.265  3.00  1.00            
ATOM    104    O ASP A  17      -2.083  10.712  13.266  3.00  1.00            
ATOM    105    N THR A  18      -3.402   9.119  12.370  3.00  1.00            
ATOM    106   CA THR A  18      -2.382   8.785  11.437  3.00  1.00            
ATOM    107   CB THR A  18      -2.198   7.304  11.295  3.00  1.00            
ATOM    108  OG1 THR A  18      -1.170   7.037  10.354  3.00  1.00            
ATOM    109  CG2 THR A  18      -3.525   6.673  10.841  3.00  1.00            
ATOM    110    C THR A  18      -2.691   9.313  10.068  3.00  1.00            
ATOM    111    O THR A  18      -3.766   9.065   9.520  3.00  1.00            
ATOM    112    N GLN A  19      -1.711  10.051   9.495  4.00  1.00            
ATOM    113   CA GLN A  19      -1.720  10.678   8.194  4.00  1.00            
ATOM    114   CB GLN A  19      -3.133  10.951   7.643  4.00  1.00            
ATOM    115   CG GLN A  19      -3.177  11.609   6.264  4.00  1.00            
ATOM    116   CD GLN A  19      -3.223  10.504   5.220  4.00  1.00            
ATOM    117  OE1 GLN A  19      -3.299  10.767   4.021  4.00  1.00            
ATOM    118  NE2 GLN A  19      -3.189   9.227   5.688  4.00  1.00            
ATOM    119    C GLN A  19      -1.127  12.022   8.495  4.00  1.00            
ATOM    120    O GLN A  19      -1.368  12.575   9.566  4.00  1.00            
ATOM    121    N TYR A  20      -0.312  12.580   7.587  4.00  1.00            
ATOM    122   CA TYR A  20       0.273  13.861   7.867  4.00  1.00            
ATOM    123   CB TYR A  20       1.688  13.625   8.430  4.00  1.00            
ATOM    124   CG TYR A  20       2.333  14.825   9.026  4.00  1.00            
ATOM    125  CD1 TYR A  20       2.118  15.123  10.351  4.00  1.00            
ATOM    126  CD2 TYR A  20       3.171  15.630   8.289  4.00  1.00            
ATOM    127  CE1 TYR A  20       2.718  16.214  10.934  4.00  1.00            
ATOM    128  CE2 TYR A  20       3.773  16.723   8.868  4.00  1.00            
ATOM    129   CZ TYR A  20       3.547  17.017  10.191  4.00  1.00            
ATOM    130   OH TYR A  20       4.164  18.136  10.789  4.00  1.00            
ATOM    131    C TYR A  20       0.439  14.446   6.504  4.00  1.00            
ATOM    132    O TYR A  20       1.298  13.991   5.749  4.00  1.00            
ATOM    133    N TYR A  21      -0.370  15.447   6.116  4.00  1.00            
ATOM    134   CA TYR A  21      -0.102  15.926   4.796  4.00  1.00            
ATOM    135   CB TYR A  21      -0.865  15.201   3.665  4.00  1.00            
ATOM    136   CG TYR A  21      -2.345  15.283   3.836  4.00  1.00            
ATOM    137  CD1 TYR A  21      -3.047  16.398   3.439  4.00  1.00            
ATOM    138  CD2 TYR A  21      -3.037  14.220   4.372  4.00  1.00            
ATOM    139  CE1 TYR A  21      -4.414  16.452   3.587  4.00  1.00            
ATOM    140  CE2 TYR A  21      -4.403  14.268   4.523  4.00  1.00            
ATOM    141   CZ TYR A  21      -5.095  15.387   4.130  4.00  1.00            
ATOM    142   OH TYR A  21      -6.496  15.445   4.283  4.00  1.00            
ATOM    143    C TYR A  21      -0.312  17.401   4.687  4.00  1.00            
ATOM    144    O TYR A  21      -1.236  17.966   5.271  4.00  1.00            
ATOM    145    N GLY A  22       0.587  18.061   3.925  4.00  1.00            
ATOM    146   CA GLY A  22       0.521  19.476   3.704  4.00  1.00            
ATOM    147    C GLY A  22       0.123  19.732   2.291  4.00  1.00            
ATOM    148    O GLY A  22      -0.520  18.905   1.647  4.00  1.00            
ATOM    149    N GLU A  23       0.511  20.917   1.779  4.00  1.00            
ATOM    150   CA GLU A  23       0.194  21.284   0.432  4.00  1.00            
ATOM    151   CB GLU A  23      -0.617  22.581   0.302  4.00  1.00            
ATOM    152   CG GLU A  23      -0.923  22.920  -1.158  4.00  1.00            
ATOM    153   CD GLU A  23      -1.414  24.357  -1.235  4.00  1.00            
ATOM    154  OE1 GLU A  23      -0.551  25.275  -1.195  4.00  1.00            
ATOM    155  OE2 GLU A  23      -2.653  24.558  -1.332  4.00  1.00            
ATOM    156    C GLU A  23       1.473  21.553  -0.302  4.00  1.00            
ATOM    157    O GLU A  23       2.439  22.050   0.272  4.00  1.00            
ATOM    158    N ILE A  24       1.508  21.206  -1.606  4.00  1.00            
ATOM    159   CA ILE A  24       2.653  21.474  -2.433  4.00  1.00            
ATOM    160   CB ILE A  24       3.429  20.247  -2.807  4.00  1.00            
ATOM    161  CG1 ILE A  24       3.970  19.548  -1.552  4.00  1.00            
ATOM    162  CG2 ILE A  24       4.524  20.658  -3.807  4.00  1.00            
ATOM    163  CD1 ILE A  24       4.478  18.135  -1.835  4.00  1.00            
ATOM    164    C ILE A  24       2.120  22.019  -3.711  4.00  1.00            
ATOM    165    O ILE A  24       1.007  21.687  -4.117  4.00  1.00            
ATOM    166    N GLY A  25       2.893  22.897  -4.372  4.00  1.00            
ATOM    167   CA GLY A  25       2.439  23.386  -5.635  4.00  1.00            
ATOM    168    C GLY A  25       3.513  23.057  -6.618  4.00  1.00            
ATOM    169    O GLY A  25       4.648  23.515  -6.485  4.00  1.00            
ATOM    170    N ILE A  26       3.179  22.258  -7.649  4.00  1.00            
ATOM    171   CA ILE A  26       4.195  21.908  -8.593  4.00  1.00            
ATOM    172   CB ILE A  26       4.561  20.449  -8.597  4.00  1.00            
ATOM    173  CG1 ILE A  26       5.882  20.235  -9.355  4.00  1.00            
ATOM    174  CG2 ILE A  26       3.376  19.647  -9.159  4.00  1.00            
ATOM    175  CD1 ILE A  26       6.511  18.866  -9.101  4.00  1.00            
ATOM    176    C ILE A  26       3.725  22.291  -9.959  4.00  1.00            
ATOM    177    O ILE A  26       2.540  22.203 -10.273  4.00  1.00            
ATOM    178    N GLY A  27       4.668  22.761 -10.800  3.00  1.00            
ATOM    179   CA GLY A  27       4.348  23.157 -12.140  3.00  1.00            
ATOM    180    C GLY A  27       3.982  24.608 -12.097  3.00  1.00            
ATOM    181    O GLY A  27       3.767  25.183 -11.031  3.00  1.00            
ATOM    182    N THR A  28       3.899  25.228 -13.289  3.00  1.00            
ATOM    183   CA THR A  28       3.570  26.614 -13.479  3.00  1.00            
ATOM    184   CB THR A  28       3.720  27.056 -14.904  3.00  1.00            
ATOM    185  OG1 THR A  28       5.061  26.867 -15.336  3.00  1.00            
ATOM    186  CG2 THR A  28       3.338  28.543 -14.995  3.00  1.00            
ATOM    187    C THR A  28       2.155  26.938 -13.055  3.00  1.00            
ATOM    188    O THR A  28       1.966  28.027 -12.514  3.00  1.00            
ATOM    189    N PRO A  29       1.126  26.126 -13.215  3.00  1.00            
ATOM    190   CA PRO A  29      -0.212  26.553 -12.905  3.00  1.00            
ATOM    191   CD PRO A  29       1.126  24.883 -13.971  3.00  1.00            
ATOM    192   CB PRO A  29      -1.138  25.389 -13.276  3.00  1.00            
ATOM    193   CG PRO A  29      -0.189  24.207 -13.552  3.00  1.00            
ATOM    194    C PRO A  29      -0.485  27.165 -11.559  3.00  1.00            
ATOM    195    O PRO A  29      -1.147  28.201 -11.593  3.00  1.00            
ATOM    196    N PRO A  30      -0.095  26.695 -10.401  3.00  1.00            
ATOM    197   CA PRO A  30       0.573  25.438 -10.221  3.00  1.00            
ATOM    198   CD PRO A  30       0.254  27.642  -9.354  3.00  1.00            
ATOM    199   CB PRO A  30       1.504  25.613  -9.020  3.00  1.00            
ATOM    200   CG PRO A  30       0.901  26.796  -8.249  3.00  1.00            
ATOM    201    C PRO A  30      -0.396  24.323 -10.019  3.00  1.00            
ATOM    202    O PRO A  30      -1.561  24.587  -9.726  3.00  1.00            
ATOM    203    N GLN A  31       0.066  23.069 -10.184  4.00  1.00            
ATOM    204   CA GLN A  31      -0.767  21.954  -9.851  4.00  1.00            
ATOM    205   CB GLN A  31      -0.382  20.641 -10.555  4.00  1.00            
ATOM    206   CG GLN A  31      -1.284  19.461 -10.177  4.00  1.00            
ATOM    207   CD GLN A  31      -2.711  19.767 -10.605  4.00  1.00            
ATOM    208  OE1 GLN A  31      -2.996  20.825 -11.163  4.00  1.00            
ATOM    209  NE2 GLN A  31      -3.640  18.813 -10.328  4.00  1.00            
ATOM    210    C GLN A  31      -0.569  21.772  -8.382  4.00  1.00            
ATOM    211    O GLN A  31       0.557  21.857  -7.891  4.00  1.00            
ATOM    212    N THR A  32      -1.653  21.521  -7.627  4.00  1.00            
ATOM    213   CA THR A  32      -1.478  21.438  -6.207  4.00  1.00            
ATOM    214   CB THR A  32      -2.497  22.218  -5.427  4.00  1.00            
ATOM    215  OG1 THR A  32      -3.800  21.729  -5.704  4.00  1.00            
ATOM    216  CG2 THR A  32      -2.387  23.703  -5.808  4.00  1.00            
ATOM    217    C THR A  32      -1.597  20.012  -5.782  4.00  1.00            
ATOM    218    O THR A  32      -2.391  19.250  -6.332  4.00  1.00            
ATOM    219    N PHE A  33      -0.775  19.608  -4.790  4.00  1.00            
ATOM    220   CA PHE A  33      -0.843  18.256  -4.322  4.00  1.00            
ATOM    221   CB PHE A  33       0.322  17.377  -4.804  4.00  1.00            
ATOM    222   CG PHE A  33       0.231  17.276  -6.284  4.00  1.00            
ATOM    223  CD1 PHE A  33       0.793  18.247  -7.080  4.00  1.00            
ATOM    224  CD2 PHE A  33      -0.414  16.215  -6.877  4.00  1.00            
ATOM    225  CE1 PHE A  33       0.715  18.160  -8.448  4.00  1.00            
ATOM    226  CE2 PHE A  33      -0.497  16.124  -8.247  4.00  1.00            
ATOM    227   CZ PHE A  33       0.069  17.097  -9.035  4.00  1.00            
ATOM    228    C PHE A  33      -0.770  18.262  -2.825  4.00  1.00            
ATOM    229    O PHE A  33      -0.125  19.122  -2.227  4.00  1.00            
ATOM    230    N LYS A  34      -1.467  17.301  -2.181  4.00  1.00            
ATOM    231   CA LYS A  34      -1.387  17.124  -0.758  4.00  1.00            
ATOM    232   CB LYS A  34      -2.576  16.330  -0.189  4.00  1.00            
ATOM    233   CG LYS A  34      -3.936  16.964  -0.493  4.00  1.00            
ATOM    234   CD LYS A  34      -5.114  16.002  -0.310  4.00  1.00            
ATOM    235   CE LYS A  34      -6.466  16.605  -0.698  4.00  1.00            
ATOM    236   NZ LYS A  34      -7.518  15.563  -0.651  4.00  1.00            
ATOM    237    C LYS A  34      -0.163  16.263  -0.595  4.00  1.00            
ATOM    238    O LYS A  34       0.115  15.439  -1.465  4.00  1.00            
ATOM    239    N VAL A  35       0.630  16.413   0.490  4.00  1.00            
ATOM    240   CA VAL A  35       1.807  15.584   0.503  4.00  1.00            
ATOM    241   CB VAL A  35       3.007  16.258  -0.099  4.00  1.00            
ATOM    242  CG1 VAL A  35       3.450  17.387   0.848  4.00  1.00            
ATOM    243  CG2 VAL A  35       4.093  15.202  -0.364  4.00  1.00            
ATOM    244    C VAL A  35       2.201  15.213   1.889  4.00  1.00            
ATOM    245    O VAL A  35       1.827  15.873   2.856  4.00  1.00            
ATOM    246    N VAL A  36       2.984  14.117   1.996  4.00  1.00            
ATOM    247   CA VAL A  36       3.499  13.678   3.258  4.00  1.00            
ATOM    248   CB VAL A  36       3.220  12.235   3.572  4.00  1.00            
ATOM    249  CG1 VAL A  36       3.892  11.352   2.509  4.00  1.00            
ATOM    250  CG2 VAL A  36       3.711  11.954   5.005  4.00  1.00            
ATOM    251    C VAL A  36       5.002  13.861   3.229  4.00  1.00            
ATOM    252    O VAL A  36       5.660  13.440   2.278  4.00  1.00            
ATOM    253    N PHE A  37       5.589  14.520   4.263  4.00  1.00            
ATOM    254   CA PHE A  37       7.026  14.685   4.355  4.00  1.00            
ATOM    255   CB PHE A  37       7.453  15.874   5.228  4.00  1.00            
ATOM    256   CG PHE A  37       6.966  17.100   4.536  4.00  1.00            
ATOM    257  CD1 PHE A  37       5.665  17.518   4.695  4.00  1.00            
ATOM    258  CD2 PHE A  37       7.804  17.833   3.728  4.00  1.00            
ATOM    259  CE1 PHE A  37       5.206  18.647   4.059  4.00  1.00            
ATOM    260  CE2 PHE A  37       7.351  18.964   3.089  4.00  1.00            
ATOM    261   CZ PHE A  37       6.050  19.373   3.253  4.00  1.00            
ATOM    262    C PHE A  37       7.499  13.421   4.993  4.00  1.00            
ATOM    263    O PHE A  37       6.889  12.949   5.952  4.00  1.00            
ATOM    264    N ASP A  38       8.591  12.815   4.484  4.00  1.00            
ATOM    265   CA ASP A  38       8.888  11.531   5.047  4.00  1.00            
ATOM    266   CB ASP A  38       8.288  10.407   4.179  4.00  1.00            
ATOM    267   CG ASP A  38       8.314   9.084   4.925  4.00  1.00            
ATOM    268  OD1 ASP A  38       9.429   8.631   5.291  4.00  1.00            
ATOM    269  OD2 ASP A  38       7.215   8.504   5.137  4.00  1.00            
ATOM    270    C ASP A  38      10.337  11.310   5.168  4.00  1.00            
ATOM    271    O ASP A  38      11.021  11.000   4.193  4.00  1.00            
ATOM    272    N THR A  39      10.854  11.484   6.387  3.00  1.00            
ATOM    273   CA THR A  39      12.186  11.033   6.521  3.00  1.00            
ATOM    274   CB THR A  39      12.856  11.472   7.789  3.00  1.00            
ATOM    275  OG1 THR A  39      12.901  12.890   7.857  3.00  1.00            
ATOM    276  CG2 THR A  39      14.278  10.891   7.813  3.00  1.00            
ATOM    277    C THR A  39      11.977   9.560   6.583  3.00  1.00            
ATOM    278    O THR A  39      11.018   9.099   7.201  3.00  1.00            
ATOM    279    N GLY A  40      12.872   8.766   5.983  3.00  1.00            
ATOM    280   CA GLY A  40      12.563   7.372   5.885  3.00  1.00            
ATOM    281    C GLY A  40      12.548   7.069   4.421  3.00  1.00            
ATOM    282    O GLY A  40      12.704   5.920   4.010  3.00  1.00            
ATOM    283    N SER A  41      12.349   8.114   3.594  1.00  1.00            
ATOM    284   CA SER A  41      12.405   7.947   2.171  1.00  1.00            
ATOM    285   CB SER A  41      11.045   7.623   1.532  1.00  1.00            
ATOM    286   OG SER A  41      10.572   6.370   2.001  1.00  1.00            
ATOM    287    C SER A  41      12.847   9.265   1.599  1.00  1.00            
ATOM    288    O SER A  41      12.486  10.320   2.118  1.00  1.00            
ATOM    289    N SER A  42      13.660   9.241   0.519  1.00  1.00            
ATOM    290   CA SER A  42      14.088  10.468  -0.100  1.00  1.00            
ATOM    291   CB SER A  42      15.602  10.685   0.000  1.00  1.00            
ATOM    292   OG SER A  42      15.977  10.727   1.365  1.00  1.00            
ATOM    293    C SER A  42      13.779  10.335  -1.539  1.00  1.00            
ATOM    294    O SER A  42      14.490   9.669  -2.292  1.00  1.00            
ATOM    295    N ASN A  43      12.681  10.972  -1.950  1.00  1.00            
ATOM    296   CA ASN A  43      12.310  10.937  -3.319  1.00  1.00            
ATOM    297   CB ASN A  43      12.156   9.503  -3.866  1.00  1.00            
ATOM    298   CG ASN A  43      11.265   8.679  -2.941  1.00  1.00            
ATOM    299  OD1 ASN A  43      10.434   9.204  -2.203  1.00  1.00            
ATOM    300  ND2 ASN A  43      11.469   7.334  -2.961  1.00  1.00            
ATOM    301    C ASN A  43      11.040  11.698  -3.415  1.00  1.00            
ATOM    302    O ASN A  43      10.234  11.714  -2.484  1.00  1.00            
ATOM    303    N VAL A  44      10.840  12.400  -4.537  4.00  1.00            
ATOM    304   CA VAL A  44       9.601  13.090  -4.653  4.00  1.00            
ATOM    305   CB VAL A  44       9.714  14.441  -5.297  4.00  1.00            
ATOM    306  CG1 VAL A  44       8.299  15.018  -5.476  4.00  1.00            
ATOM    307  CG2 VAL A  44      10.638  15.316  -4.432  4.00  1.00            
ATOM    308    C VAL A  44       8.782  12.229  -5.539  4.00  1.00            
ATOM    309    O VAL A  44       9.230  11.844  -6.615  4.00  1.00            
ATOM    310    N TRP A  45       7.572  11.858  -5.094  4.00  1.00            
ATOM    311   CA TRP A  45       6.776  11.033  -5.944  4.00  1.00            
ATOM    312   CB TRP A  45       6.552   9.603  -5.422  4.00  1.00            
ATOM    313   CG TRP A  45       7.776   8.723  -5.450  4.00  1.00            
ATOM    314  CD2 TRP A  45       8.265   8.065  -6.630  4.00  1.00            
ATOM    315  CD1 TRP A  45       8.625   8.383  -4.437  4.00  1.00            
ATOM    316  NE1 TRP A  45       9.609   7.548  -4.911  4.00  1.00            
ATOM    317  CE2 TRP A  45       9.400   7.346  -6.259  4.00  1.00            
ATOM    318  CE3 TRP A  45       7.806   8.061  -7.915  4.00  1.00            
ATOM    319  CZ2 TRP A  45      10.097   6.608  -7.174  4.00  1.00            
ATOM    320  CZ3 TRP A  45       8.510   7.317  -8.836  4.00  1.00            
ATOM    321  CH2 TRP A  45       9.633   6.604  -8.472  4.00  1.00            
ATOM    322    C TRP A  45       5.416  11.665  -6.033  4.00  1.00            
ATOM    323    O TRP A  45       4.951  12.308  -5.093  4.00  1.00            
ATOM    324    N VAL A  46       4.751  11.511  -7.197  4.00  1.00            
ATOM    325   CA VAL A  46       3.418  12.006  -7.407  4.00  1.00            
ATOM    326   CB VAL A  46       3.337  13.251  -8.233  4.00  1.00            
ATOM    327  CG1 VAL A  46       4.061  14.382  -7.487  4.00  1.00            
ATOM    328  CG2 VAL A  46       3.909  12.957  -9.630  4.00  1.00            
ATOM    329    C VAL A  46       2.713  10.913  -8.176  4.00  1.00            
ATOM    330    O VAL A  46       3.351   9.979  -8.663  4.00  1.00            
ATOM    331    N PRO A  47       1.414  10.989  -8.268  4.00  1.00            
ATOM    332   CA PRO A  47       0.618  10.003  -8.974  4.00  1.00            
ATOM    333   CD PRO A  47       0.671  11.590  -7.174  4.00  1.00            
ATOM    334   CB PRO A  47      -0.775  10.050  -8.334  4.00  1.00            
ATOM    335   CG PRO A  47      -0.800  11.359  -7.531  4.00  1.00            
ATOM    336    C PRO A  47       0.545   9.844 -10.469  4.00  1.00            
ATOM    337    O PRO A  47       0.041   8.806 -10.885  4.00  1.00            
ATOM    338    N SER A  48       0.942  10.830 -11.291  4.00  1.00            
ATOM    339   CA SER A  48       0.920  10.726 -12.739  4.00  1.00            
ATOM    340   CB SER A  48       1.674   9.513 -13.331  4.00  1.00            
ATOM    341   OG SER A  48       0.892   8.330 -13.262  4.00  1.00            
ATOM    342    C SER A  48      -0.475  10.725 -13.299  4.00  1.00            
ATOM    343    O SER A  48      -1.360  10.021 -12.817  4.00  1.00            
ATOM    344    N SER A  49      -0.694  11.563 -14.342  3.00  1.00            
ATOM    345   CA SER A  49      -1.922  11.628 -15.097  3.00  1.00            
ATOM    346   CB SER A  49      -2.035  12.896 -15.958  3.00  1.00            
ATOM    347   OG SER A  49      -3.262  12.889 -16.671  3.00  1.00            
ATOM    348    C SER A  49      -1.898  10.456 -16.013  3.00  1.00            
ATOM    349    O SER A  49      -2.932   9.959 -16.458  3.00  1.00            
ATOM    350    N LYS A  50      -0.673   9.976 -16.281  3.00  1.00            
ATOM    351   CA LYS A  50      -0.414   8.883 -17.160  3.00  1.00            
ATOM    352   CB LYS A  50       1.083   8.539 -17.247  3.00  1.00            
ATOM    353   CG LYS A  50       1.408   7.451 -18.271  3.00  1.00            
ATOM    354   CD LYS A  50       1.204   7.903 -19.718  3.00  1.00            
ATOM    355   CE LYS A  50       2.214   8.958 -20.176  3.00  1.00            
ATOM    356   NZ LYS A  50       1.985  10.230 -19.455  3.00  1.00            
ATOM    357    C LYS A  50      -1.106   7.708 -16.581  3.00  1.00            
ATOM    358    O LYS A  50      -1.468   6.773 -17.295  3.00  1.00            
ATOM    359    N CYS A  51      -1.295   7.757 -15.250  1.00  1.00            
ATOM    360   CA CYS A  51      -1.866   6.686 -14.502  1.00  1.00            
ATOM    361   CB CYS A  51      -2.257   7.076 -13.065  1.00  1.00            
ATOM    362   SG CYS A  51      -3.626   8.273 -13.017  1.00  1.00            
ATOM    363    C CYS A  51      -3.085   6.214 -15.166  1.00  1.00            
ATOM    364    O CYS A  51      -3.954   6.988 -15.564  1.00  1.00            
ATOM    365    N SER A  52      -3.141   4.888 -15.330  1.00  1.00            
ATOM    366   CA SER A  52      -4.314   4.353 -15.906  1.00  1.00            
ATOM    367   CB SER A  52      -4.268   2.831 -16.111  1.00  1.00            
ATOM    368   OG SER A  52      -5.485   2.385 -16.690  1.00  1.00            
ATOM    369    C SER A  52      -5.371   4.642 -14.911  1.00  1.00            
ATOM    370    O SER A  52      -5.126   4.659 -13.705  1.00  1.00            
ATOM    371    N ARG A  53      -6.581   4.906 -15.415  3.00  1.00            
ATOM    372   CA ARG A  53      -7.671   5.233 -14.564  3.00  1.00            
ATOM    373   CB ARG A  53      -8.933   5.602 -15.360  3.00  1.00            
ATOM    374   CG ARG A  53      -9.407   4.512 -16.327  3.00  1.00            
ATOM    375   CD ARG A  53     -10.536   4.982 -17.250  3.00  1.00            
ATOM    376   NE ARG A  53     -10.829   3.890 -18.221  3.00  1.00            
ATOM    377   CZ ARG A  53     -11.766   2.944 -17.924  3.00  1.00            
ATOM    378  NH1 ARG A  53     -12.441   3.000 -16.740  3.00  1.00            
ATOM    379  NH2 ARG A  53     -12.032   1.944 -18.816  3.00  1.00            
ATOM    380    C ARG A  53      -7.978   4.046 -13.716  3.00  1.00            
ATOM    381    O ARG A  53      -8.371   4.176 -12.558  3.00  1.00            
ATOM    382    N LEU A  54      -7.773   2.847 -14.281  3.00  1.00            
ATOM    383   CA LEU A  54      -8.142   1.625 -13.637  3.00  1.00            
ATOM    384   CB LEU A  54      -7.785   0.400 -14.490  3.00  1.00            
ATOM    385   CG LEU A  54      -8.443   0.428 -15.885  3.00  1.00            
ATOM    386  CD1 LEU A  54      -8.125  -0.848 -16.677  3.00  1.00            
ATOM    387  CD2 LEU A  54      -9.949   0.726 -15.796  3.00  1.00            
ATOM    388    C LEU A  54      -7.434   1.503 -12.338  3.00  1.00            
ATOM    389    O LEU A  54      -8.035   1.077 -11.351  3.00  1.00            
ATOM    390    N TYR A  55      -6.143   1.876 -12.295  1.00  1.00            
ATOM    391   CA TYR A  55      -5.445   1.737 -11.057  1.00  1.00            
ATOM    392   CB TYR A  55      -3.962   2.121 -11.188  1.00  1.00            
ATOM    393   CG TYR A  55      -3.368   2.097  -9.832  1.00  1.00            
ATOM    394  CD1 TYR A  55      -3.607   1.039  -8.992  1.00  1.00            
ATOM    395  CD2 TYR A  55      -2.528   3.107  -9.434  1.00  1.00            
ATOM    396  CE1 TYR A  55      -3.048   1.019  -7.742  1.00  1.00            
ATOM    397  CE2 TYR A  55      -1.965   3.086  -8.186  1.00  1.00            
ATOM    398   CZ TYR A  55      -2.230   2.045  -7.334  1.00  1.00            
ATOM    399   OH TYR A  55      -1.650   2.035  -6.049  1.00  1.00            
ATOM    400    C TYR A  55      -6.164   2.589 -10.063  1.00  1.00            
ATOM    401    O TYR A  55      -6.289   3.802 -10.218  1.00  1.00            
ATOM    402    N THR A  56      -6.684   1.919  -9.017  2.00  1.00            
ATOM    403   CA THR A  56      -7.516   2.528  -8.025  2.00  1.00            
ATOM    404   CB THR A  56      -8.065   1.538  -7.042  2.00  1.00            
ATOM    405  OG1 THR A  56      -8.807   0.533  -7.719  2.00  1.00            
ATOM    406  CG2 THR A  56      -8.982   2.288  -6.062  2.00  1.00            
ATOM    407    C THR A  56      -6.722   3.533  -7.260  2.00  1.00            
ATOM    408    O THR A  56      -7.214   4.632  -7.006  2.00  1.00            
ATOM    409    N ALA A  57      -5.468   3.213  -6.873  2.00  1.00            
ATOM    410   CA ALA A  57      -4.807   4.211  -6.087  2.00  1.00            
ATOM    411   CB ALA A  57      -3.704   3.673  -5.165  2.00  1.00            
ATOM    412    C ALA A  57      -4.204   5.216  -7.011  2.00  1.00            
ATOM    413    O ALA A  57      -2.986   5.365  -7.078  2.00  1.00            
ATOM    414    N CYS A  58      -5.076   5.986  -7.688  2.00  1.00            
ATOM    415   CA CYS A  58      -4.706   7.010  -8.622  2.00  1.00            
ATOM    416   CB CYS A  58      -4.034   6.493  -9.908  2.00  1.00            
ATOM    417   SG CYS A  58      -2.257   6.153  -9.725  2.00  1.00            
ATOM    418    C CYS A  58      -5.984   7.636  -9.056  2.00  1.00            
ATOM    419    O CYS A  58      -6.073   8.854  -9.197  2.00  1.00            
ATOM    420    N VAL A  59      -7.021   6.798  -9.263  2.00  1.00            
ATOM    421   CA VAL A  59      -8.277   7.313  -9.716  2.00  1.00            
ATOM    422   CB VAL A  59      -9.344   6.265  -9.863  2.00  1.00            
ATOM    423  CG1 VAL A  59      -9.585   5.587  -8.503  2.00  1.00            
ATOM    424  CG2 VAL A  59     -10.595   6.942 -10.449  2.00  1.00            
ATOM    425    C VAL A  59      -8.718   8.321  -8.695  2.00  1.00            
ATOM    426    O VAL A  59      -9.167   9.409  -9.052  2.00  1.00            
ATOM    427    N TYR A  60      -8.597   7.987  -7.392  3.00  1.00            
ATOM    428   CA TYR A  60      -8.964   8.891  -6.335  3.00  1.00            
ATOM    429   CB TYR A  60      -8.921   8.269  -4.926  3.00  1.00            
ATOM    430   CG TYR A  60     -10.151   7.464  -4.673  3.00  1.00            
ATOM    431  CD1 TYR A  60     -10.291   6.182  -5.152  3.00  1.00            
ATOM    432  CD2 TYR A  60     -11.169   8.008  -3.923  3.00  1.00            
ATOM    433  CE1 TYR A  60     -11.437   5.464  -4.891  3.00  1.00            
ATOM    434  CE2 TYR A  60     -12.315   7.297  -3.659  3.00  1.00            
ATOM    435   CZ TYR A  60     -12.450   6.021  -4.145  3.00  1.00            
ATOM    436   OH TYR A  60     -13.623   5.283  -3.878  3.00  1.00            
ATOM    437    C TYR A  60      -8.057  10.073  -6.285  3.00  1.00            
ATOM    438    O TYR A  60      -8.509  11.210  -6.163  3.00  1.00            
ATOM    439    N HIS A  61      -6.744   9.829  -6.395  1.00  1.00            
ATOM    440   CA HIS A  61      -5.787  10.874  -6.189  1.00  1.00            
ATOM    441  ND1 HIS A  61      -4.141   7.928  -5.427  1.00  1.00            
ATOM    442   CG HIS A  61      -4.103   9.266  -5.106  1.00  1.00            
ATOM    443   CB HIS A  61      -4.334  10.365  -6.101  1.00  1.00            
ATOM    444  NE2 HIS A  61      -3.661   8.045  -3.260  1.00  1.00            
ATOM    445  CD2 HIS A  61      -3.809   9.320  -3.778  1.00  1.00            
ATOM    446  CE1 HIS A  61      -3.870   7.243  -4.288  1.00  1.00            
ATOM    447    C HIS A  61      -5.787  11.818  -7.335  1.00  1.00            
ATOM    448    O HIS A  61      -6.234  11.505  -8.438  1.00  1.00            
ATOM    449    N LYS A  62      -5.293  13.036  -7.051  1.00  1.00            
ATOM    450   CA LYS A  62      -5.105  14.046  -8.041  1.00  1.00            
ATOM    451   CB LYS A  62      -4.993  15.454  -7.430  1.00  1.00            
ATOM    452   CG LYS A  62      -6.229  15.840  -6.609  1.00  1.00            
ATOM    453   CD LYS A  62      -6.396  14.997  -5.340  1.00  1.00            
ATOM    454   CE LYS A  62      -7.734  15.193  -4.622  1.00  1.00            
ATOM    455   NZ LYS A  62      -7.791  16.533  -3.996  1.00  1.00            
ATOM    456    C LYS A  62      -3.812  13.702  -8.690  1.00  1.00            
ATOM    457    O LYS A  62      -2.926  13.143  -8.047  1.00  1.00            
ATOM    458    N LEU A  63      -3.662  14.005  -9.989  1.00  1.00            
ATOM    459   CA LEU A  63      -2.460  13.585 -10.639  1.00  1.00            
ATOM    460   CB LEU A  63      -2.721  12.671 -11.850  1.00  1.00            
ATOM    461   CG LEU A  63      -3.540  11.404 -11.533  1.00  1.00            
ATOM    462  CD1 LEU A  63      -2.812  10.485 -10.539  1.00  1.00            
ATOM    463  CD2 LEU A  63      -4.970  11.755 -11.089  1.00  1.00            
ATOM    464    C LEU A  63      -1.756  14.793 -11.180  1.00  1.00            
ATOM    465    O LEU A  63      -2.271  15.908 -11.122  1.00  1.00            
ATOM    466    N PHE A  64      -0.530  14.586 -11.711  4.00  1.00            
ATOM    467   CA PHE A  64       0.235  15.661 -12.277  4.00  1.00            
ATOM    468   CB PHE A  64       1.727  15.636 -11.907  4.00  1.00            
ATOM    469   CG PHE A  64       2.375  16.700 -12.724  4.00  1.00            
ATOM    470  CD1 PHE A  64       2.301  18.022 -12.352  4.00  1.00            
ATOM    471  CD2 PHE A  64       3.061  16.366 -13.869  4.00  1.00            
ATOM    472  CE1 PHE A  64       2.901  18.997 -13.115  4.00  1.00            
ATOM    473  CE2 PHE A  64       3.663  17.337 -14.635  4.00  1.00            
ATOM    474   CZ PHE A  64       3.583  18.655 -14.258  4.00  1.00            
ATOM    475    C PHE A  64       0.152  15.583 -13.768  4.00  1.00            
ATOM    476    O PHE A  64       0.154  14.497 -14.345  4.00  1.00            
ATOM    477    N ASP A  65       0.044  16.754 -14.433  1.00  1.00            
ATOM    478   CA ASP A  65      -0.013  16.773 -15.867  1.00  1.00            
ATOM    479   CB ASP A  65      -1.308  17.369 -16.439  1.00  1.00            
ATOM    480   CG ASP A  65      -2.431  16.385 -16.149  1.00  1.00            
ATOM    481  OD1 ASP A  65      -2.409  15.771 -15.049  1.00  1.00            
ATOM    482  OD2 ASP A  65      -3.330  16.240 -17.019  1.00  1.00            
ATOM    483    C ASP A  65       1.122  17.597 -16.369  1.00  1.00            
ATOM    484    O ASP A  65       1.201  18.797 -16.108  1.00  1.00            
ATOM    485    N ALA A  66       2.048  16.943 -17.089  2.00  1.00            
ATOM    486   CA ALA A  66       3.150  17.612 -17.711  2.00  1.00            
ATOM    487   CB ALA A  66       4.114  16.648 -18.422  2.00  1.00            
ATOM    488    C ALA A  66       2.549  18.501 -18.749  2.00  1.00            
ATOM    489    O ALA A  66       3.031  19.603 -19.006  2.00  1.00            
ATOM    490    N SER A  67       1.445  18.025 -19.356  2.00  1.00            
ATOM    491   CA SER A  67       0.814  18.699 -20.451  2.00  1.00            
ATOM    492   CB SER A  67      -0.542  18.078 -20.827  2.00  1.00            
ATOM    493   OG SER A  67      -0.365  16.730 -21.239  2.00  1.00            
ATOM    494    C SER A  67       0.555  20.126 -20.086  2.00  1.00            
ATOM    495    O SER A  67       1.087  21.036 -20.720  2.00  1.00            
ATOM    496    N ASP A  68      -0.246  20.370 -19.035  2.00  1.00            
ATOM    497   CA ASP A  68      -0.567  21.730 -18.719  2.00  1.00            
ATOM    498   CB ASP A  68      -1.607  21.879 -17.595  2.00  1.00            
ATOM    499   CG ASP A  68      -2.970  21.515 -18.169  2.00  1.00            
ATOM    500  OD1 ASP A  68      -3.008  20.686 -19.116  2.00  1.00            
ATOM    501  OD2 ASP A  68      -3.991  22.059 -17.668  2.00  1.00            
ATOM    502    C ASP A  68       0.658  22.459 -18.311  2.00  1.00            
ATOM    503    O ASP A  68       0.874  23.602 -18.711  2.00  1.00            
ATOM    504    N SER A  69       1.517  21.802 -17.523  1.00  1.00            
ATOM    505   CA SER A  69       2.621  22.531 -16.996  1.00  1.00            
ATOM    506   CB SER A  69       3.406  21.764 -15.917  1.00  1.00            
ATOM    507   OG SER A  69       4.034  20.625 -16.489  1.00  1.00            
ATOM    508    C SER A  69       3.599  22.902 -18.042  1.00  1.00            
ATOM    509    O SER A  69       4.077  22.072 -18.816  1.00  1.00            
ATOM    510    N SER A  70       3.898  24.210 -18.075  3.00  1.00            
ATOM    511   CA SER A  70       5.016  24.696 -18.806  3.00  1.00            
ATOM    512   CB SER A  70       4.941  26.195 -19.148  3.00  1.00            
ATOM    513   OG SER A  70       4.954  26.974 -17.960  3.00  1.00            
ATOM    514    C SER A  70       6.062  24.516 -17.754  3.00  1.00            
ATOM    515    O SER A  70       5.752  24.001 -16.681  3.00  1.00            
ATOM    516    N SER A  71       7.316  24.914 -18.006  3.00  1.00            
ATOM    517   CA SER A  71       8.299  24.768 -16.971  3.00  1.00            
ATOM    518   CB SER A  71       7.992  25.625 -15.728  3.00  1.00            
ATOM    519   OG SER A  71       9.016  25.472 -14.755  3.00  1.00            
ATOM    520    C SER A  71       8.406  23.340 -16.554  3.00  1.00            
ATOM    521    O SER A  71       8.509  23.020 -15.371  3.00  1.00            
ATOM    522    N TYR A  72       8.387  22.439 -17.544  1.00  1.00            
ATOM    523   CA TYR A  72       8.441  21.035 -17.285  1.00  1.00            
ATOM    524   CB TYR A  72       7.126  20.417 -17.791  1.00  1.00            
ATOM    525   CG TYR A  72       7.057  18.942 -17.634  1.00  1.00            
ATOM    526  CD1 TYR A  72       7.649  18.119 -18.563  1.00  1.00            
ATOM    527  CD2 TYR A  72       6.387  18.388 -16.571  1.00  1.00            
ATOM    528  CE1 TYR A  72       7.579  16.754 -18.429  1.00  1.00            
ATOM    529  CE2 TYR A  72       6.313  17.024 -16.435  1.00  1.00            
ATOM    530   CZ TYR A  72       6.911  16.205 -17.363  1.00  1.00            
ATOM    531   OH TYR A  72       6.837  14.803 -17.223  1.00  1.00            
ATOM    532    C TYR A  72       9.552  20.490 -18.137  1.00  1.00            
ATOM    533    O TYR A  72       9.553  20.679 -19.352  1.00  1.00            
ATOM    534    N LYS A  73      10.539  19.807 -17.525  4.00  1.00            
ATOM    535   CA LYS A  73      11.592  19.205 -18.300  4.00  1.00            
ATOM    536   CB LYS A  73      12.910  19.041 -17.533  4.00  1.00            
ATOM    537   CG LYS A  73      13.650  20.355 -17.279  4.00  1.00            
ATOM    538   CD LYS A  73      14.193  21.039 -18.534  4.00  1.00            
ATOM    539   CE LYS A  73      15.074  22.250 -18.229  4.00  1.00            
ATOM    540   NZ LYS A  73      15.704  22.727 -19.480  4.00  1.00            
ATOM    541    C LYS A  73      11.128  17.836 -18.621  4.00  1.00            
ATOM    542    O LYS A  73      10.285  17.276 -17.924  4.00  1.00            
ATOM    543    N HIS A  74      11.661  17.260 -19.708  4.00  1.00            
ATOM    544   CA HIS A  74      11.234  15.941 -20.033  4.00  1.00            
ATOM    545  ND1 HIS A  74       8.630  16.855 -21.817  4.00  1.00            
ATOM    546   CG HIS A  74       9.981  16.803 -22.077  4.00  1.00            
ATOM    547   CB HIS A  74      10.916  15.764 -21.529  4.00  1.00            
ATOM    548  NE2 HIS A  74       9.084  18.565 -23.167  4.00  1.00            
ATOM    549  CD2 HIS A  74      10.240  17.855 -22.902  4.00  1.00            
ATOM    550  CE1 HIS A  74       8.143  17.927 -22.493  4.00  1.00            
ATOM    551    C HIS A  74      12.395  15.045 -19.756  4.00  1.00            
ATOM    552    O HIS A  74      13.471  15.207 -20.330  4.00  1.00            
ATOM    553    N ASN A  75      12.204  14.088 -18.836  4.00  1.00            
ATOM    554   CA ASN A  75      13.209  13.113 -18.534  4.00  1.00            
ATOM    555   CB ASN A  75      13.752  13.189 -17.093  4.00  1.00            
ATOM    556   CG ASN A  75      14.624  14.422 -16.925  4.00  1.00            
ATOM    557  OD1 ASN A  75      15.696  14.526 -17.521  4.00  1.00            
ATOM    558  ND2 ASN A  75      14.162  15.379 -16.077  4.00  1.00            
ATOM    559    C ASN A  75      12.463  11.832 -18.576  4.00  1.00            
ATOM    560    O ASN A  75      11.236  11.820 -18.481  4.00  1.00            
ATOM    561    N GLY A  76      13.167  10.706 -18.750  4.00  1.00            
ATOM    562   CA GLY A  76      12.413   9.498 -18.711  4.00  1.00            
ATOM    563    C GLY A  76      13.346   8.410 -18.316  4.00  1.00            
ATOM    564    O GLY A  76      13.788   7.613 -19.143  4.00  1.00            
ATOM    565    N THR A  77      13.661   8.360 -17.014  4.00  1.00            
ATOM    566   CA THR A  77      14.455   7.302 -16.480  4.00  1.00            
ATOM    567   CB THR A  77      15.594   7.782 -15.632  4.00  1.00            
ATOM    568  OG1 THR A  77      16.465   8.602 -16.399  4.00  1.00            
ATOM    569  CG2 THR A  77      16.348   6.561 -15.079  4.00  1.00            
ATOM    570    C THR A  77      13.492   6.602 -15.576  4.00  1.00            
ATOM    571    O THR A  77      12.818   7.244 -14.772  4.00  1.00            
ATOM    572    N GLU A  78      13.375   5.269 -15.698  4.00  1.00            
ATOM    573   CA GLU A  78      12.386   4.572 -14.928  4.00  1.00            
ATOM    574   CB GLU A  78      12.018   3.201 -15.518  4.00  1.00            
ATOM    575   CG GLU A  78      11.310   3.295 -16.871  4.00  1.00            
ATOM    576   CD GLU A  78      11.198   1.890 -17.443  4.00  1.00            
ATOM    577  OE1 GLU A  78      10.843   0.960 -16.670  4.00  1.00            
ATOM    578  OE2 GLU A  78      11.473   1.728 -18.662  4.00  1.00            
ATOM    579    C GLU A  78      12.885   4.339 -13.542  4.00  1.00            
ATOM    580    O GLU A  78      14.075   4.126 -13.318  4.00  1.00            
ATOM    581    N LEU A  79      11.959   4.396 -12.564  4.00  1.00            
ATOM    582   CA LEU A  79      12.321   4.121 -11.209  4.00  1.00            
ATOM    583   CB LEU A  79      12.198   5.331 -10.262  4.00  1.00            
ATOM    584   CG LEU A  79      13.176   6.480 -10.587  4.00  1.00            
ATOM    585  CD1 LEU A  79      13.016   7.645  -9.596  4.00  1.00            
ATOM    586  CD2 LEU A  79      14.626   5.978 -10.684  4.00  1.00            
ATOM    587    C LEU A  79      11.404   3.058 -10.716  4.00  1.00            
ATOM    588    O LEU A  79      10.219   3.042 -11.047  4.00  1.00            
ATOM    589    N THR A  80      11.947   2.111  -9.930  4.00  1.00            
ATOM    590   CA THR A  80      11.104   1.078  -9.420  4.00  1.00            
ATOM    591   CB THR A  80      11.394  -0.273 -10.009  4.00  1.00            
ATOM    592  OG1 THR A  80      12.707  -0.691  -9.668  4.00  1.00            
ATOM    593  CG2 THR A  80      11.253  -0.177 -11.539  4.00  1.00            
ATOM    594    C THR A  80      11.333   0.979  -7.953  4.00  1.00            
ATOM    595    O THR A  80      12.465   1.057  -7.480  4.00  1.00            
ATOM    596    N LEU A  81      10.239   0.830  -7.185  4.00  1.00            
ATOM    597   CA LEU A  81      10.387   0.673  -5.774  4.00  1.00            
ATOM    598   CB LEU A  81       9.720   1.784  -4.951  4.00  1.00            
ATOM    599   CG LEU A  81      10.382   3.157  -5.154  4.00  1.00            
ATOM    600  CD1 LEU A  81      10.181   3.673  -6.587  4.00  1.00            
ATOM    601  CD2 LEU A  81       9.932   4.159  -4.080  4.00  1.00            
ATOM    602    C LEU A  81       9.726  -0.610  -5.416  4.00  1.00            
ATOM    603    O LEU A  81       8.547  -0.819  -5.701  4.00  1.00            
ATOM    604    N ARG A  82      10.492  -1.515  -4.791  4.00  1.00            
ATOM    605   CA ARG A  82       9.925  -2.747  -4.352  4.00  1.00            
ATOM    606   CB ARG A  82      11.019  -3.703  -3.845  4.00  1.00            
ATOM    607   CG ARG A  82      10.557  -5.014  -3.213  4.00  1.00            
ATOM    608   CD ARG A  82      11.753  -5.888  -2.820  4.00  1.00            
ATOM    609   NE ARG A  82      11.269  -6.971  -1.922  4.00  1.00            
ATOM    610   CZ ARG A  82      11.254  -6.755  -0.576  4.00  1.00            
ATOM    611  NH1 ARG A  82      11.641  -5.543  -0.081  4.00  1.00            
ATOM    612  NH2 ARG A  82      10.851  -7.744   0.275  4.00  1.00            
ATOM    613    C ARG A  82       9.035  -2.351  -3.225  4.00  1.00            
ATOM    614    O ARG A  82       9.403  -1.512  -2.407  4.00  1.00            
ATOM    615    N TYR A  83       7.822  -2.924  -3.168  4.00  1.00            
ATOM    616   CA TYR A  83       6.899  -2.589  -2.125  4.00  1.00            
ATOM    617   CB TYR A  83       5.565  -2.006  -2.609  4.00  1.00            
ATOM    618   CG TYR A  83       5.784  -0.557  -2.826  4.00  1.00            
ATOM    619  CD1 TYR A  83       6.218  -0.063  -4.031  4.00  1.00            
ATOM    620  CD2 TYR A  83       5.558   0.310  -1.782  4.00  1.00            
ATOM    621  CE1 TYR A  83       6.406   1.288  -4.175  4.00  1.00            
ATOM    622  CE2 TYR A  83       5.747   1.662  -1.927  4.00  1.00            
ATOM    623   CZ TYR A  83       6.173   2.153  -3.134  4.00  1.00            
ATOM    624   OH TYR A  83       6.371   3.540  -3.301  4.00  1.00            
ATOM    625    C TYR A  83       6.582  -3.838  -1.404  4.00  1.00            
ATOM    626    O TYR A  83       6.797  -4.937  -1.915  4.00  1.00            
ATOM    627    N SER A  84       6.098  -3.681  -0.159  3.00  1.00            
ATOM    628   CA SER A  84       5.713  -4.837   0.574  3.00  1.00            
ATOM    629   CB SER A  84       5.077  -4.509   1.936  3.00  1.00            
ATOM    630   OG SER A  84       4.713  -5.706   2.609  3.00  1.00            
ATOM    631    C SER A  84       4.673  -5.461  -0.277  3.00  1.00            
ATOM    632    O SER A  84       4.686  -6.667  -0.518  3.00  1.00            
ATOM    633    N THR A  85       3.737  -4.639  -0.785  3.00  1.00            
ATOM    634   CA THR A  85       2.823  -5.230  -1.701  3.00  1.00            
ATOM    635   CB THR A  85       1.383  -5.196  -1.321  3.00  1.00            
ATOM    636  OG1 THR A  85       1.179  -5.787  -0.046  3.00  1.00            
ATOM    637  CG2 THR A  85       0.666  -6.036  -2.390  3.00  1.00            
ATOM    638    C THR A  85       2.939  -4.494  -2.990  3.00  1.00            
ATOM    639    O THR A  85       2.824  -3.270  -3.032  3.00  1.00            
ATOM    640    N GLY A  86       3.207  -5.238  -4.077  4.00  1.00            
ATOM    641   CA GLY A  86       3.242  -4.647  -5.378  4.00  1.00            
ATOM    642    C GLY A  86       4.490  -3.858  -5.545  4.00  1.00            
ATOM    643    O GLY A  86       5.357  -3.832  -4.672  4.00  1.00            
ATOM    644    N THR A  87       4.595  -3.186  -6.705  4.00  1.00            
ATOM    645   CA THR A  87       5.738  -2.378  -6.984  4.00  1.00            
ATOM    646   CB THR A  87       6.619  -2.942  -8.060  4.00  1.00            
ATOM    647  OG1 THR A  87       7.790  -2.152  -8.200  4.00  1.00            
ATOM    648  CG2 THR A  87       5.829  -2.962  -9.380  4.00  1.00            
ATOM    649    C THR A  87       5.254  -1.063  -7.490  4.00  1.00            
ATOM    650    O THR A  87       4.174  -0.963  -8.071  4.00  1.00            
ATOM    651    N VAL A  88       6.048  -0.004  -7.251  4.00  1.00            
ATOM    652   CA VAL A  88       5.697   1.271  -7.788  4.00  1.00            
ATOM    653   CB VAL A  88       5.895   2.423  -6.839  4.00  1.00            
ATOM    654  CG1 VAL A  88       7.400   2.638  -6.597  4.00  1.00            
ATOM    655  CG2 VAL A  88       5.175   3.657  -7.400  4.00  1.00            
ATOM    656    C VAL A  88       6.635   1.465  -8.939  4.00  1.00            
ATOM    657    O VAL A  88       7.822   1.149  -8.853  4.00  1.00            
ATOM    658    N SER A  89       6.112   1.948 -10.079  4.00  1.00            
ATOM    659   CA SER A  89       6.954   2.189 -11.212  4.00  1.00            
ATOM    660   CB SER A  89       6.556   1.398 -12.471  4.00  1.00            
ATOM    661   OG SER A  89       6.726   0.006 -12.251  4.00  1.00            
ATOM    662    C SER A  89       6.752   3.612 -11.532  4.00  1.00            
ATOM    663    O SER A  89       5.756   4.210 -11.127  4.00  1.00            
ATOM    664    N GLY A  90       7.702   4.215 -12.255  4.00  1.00            
ATOM    665   CA GLY A  90       7.436   5.584 -12.504  4.00  1.00            
ATOM    666    C GLY A  90       8.483   6.159 -13.380  4.00  1.00            
ATOM    667    O GLY A  90       9.446   5.494 -13.760  4.00  1.00            
ATOM    668    N PHE A  91       8.294   7.446 -13.720  4.00  1.00            
ATOM    669   CA PHE A  91       9.227   8.095 -14.575  4.00  1.00            
ATOM    670   CB PHE A  91       8.644   8.488 -15.944  4.00  1.00            
ATOM    671   CG PHE A  91       8.347   7.226 -16.681  4.00  1.00            
ATOM    672  CD1 PHE A  91       7.147   6.576 -16.504  4.00  1.00            
ATOM    673  CD2 PHE A  91       9.270   6.688 -17.549  4.00  1.00            
ATOM    674  CE1 PHE A  91       6.874   5.411 -17.181  4.00  1.00            
ATOM    675  CE2 PHE A  91       9.002   5.523 -18.230  4.00  1.00            
ATOM    676   CZ PHE A  91       7.802   4.882 -18.046  4.00  1.00            
ATOM    677    C PHE A  91       9.700   9.338 -13.914  4.00  1.00            
ATOM    678    O PHE A  91       8.997   9.943 -13.106  4.00  1.00            
ATOM    679    N LEU A  92      10.945   9.726 -14.237  4.00  1.00            
ATOM    680   CA LEU A  92      11.480  10.925 -13.682  4.00  1.00            
ATOM    681   CB LEU A  92      13.014  11.020 -13.788  4.00  1.00            
ATOM    682   CG LEU A  92      13.757   9.920 -13.002  4.00  1.00            
ATOM    683  CD1 LEU A  92      15.280  10.067 -13.144  4.00  1.00            
ATOM    684  CD2 LEU A  92      13.298   9.868 -11.535  4.00  1.00            
ATOM    685    C LEU A  92      10.904  12.047 -14.467  4.00  1.00            
ATOM    686    O LEU A  92      10.719  11.949 -15.679  4.00  1.00            
ATOM    687    N SER A  93      10.576  13.145 -13.769  4.00  1.00            
ATOM    688   CA SER A  93      10.029  14.280 -14.436  4.00  1.00            
ATOM    689   CB SER A  93       8.509  14.390 -14.286  4.00  1.00            
ATOM    690   OG SER A  93       8.077  15.633 -14.811  4.00  1.00            
ATOM    691    C SER A  93      10.602  15.477 -13.763  4.00  1.00            
ATOM    692    O SER A  93      11.030  15.394 -12.616  4.00  1.00            
ATOM    693    N GLN A  94      10.667  16.630 -14.454  4.00  1.00            
ATOM    694   CA GLN A  94      11.152  17.761 -13.725  4.00  1.00            
ATOM    695   CB GLN A  94      12.487  18.355 -14.200  4.00  1.00            
ATOM    696   CG GLN A  94      12.934  19.502 -13.287  4.00  1.00            
ATOM    697   CD GLN A  94      14.349  19.924 -13.656  4.00  1.00            
ATOM    698  OE1 GLN A  94      14.587  20.493 -14.721  4.00  1.00            
ATOM    699  NE2 GLN A  94      15.324  19.660 -12.748  4.00  1.00            
ATOM    700    C GLN A  94      10.127  18.835 -13.803  4.00  1.00            
ATOM    701    O GLN A  94       9.537  19.075 -14.855  4.00  1.00            
ATOM    702    N ASP A  95       9.875  19.498 -12.659  4.00  1.00            
ATOM    703   CA ASP A  95       8.888  20.531 -12.644  4.00  1.00            
ATOM    704   CB ASP A  95       7.487  19.986 -12.317  4.00  1.00            
ATOM    705   CG ASP A  95       6.442  20.951 -12.852  4.00  1.00            
ATOM    706  OD1 ASP A  95       6.835  22.009 -13.411  4.00  1.00            
ATOM    707  OD2 ASP A  95       5.231  20.627 -12.723  4.00  1.00            
ATOM    708    C ASP A  95       9.283  21.499 -11.567  4.00  1.00            
ATOM    709    O ASP A  95      10.293  21.301 -10.893  4.00  1.00            
ATOM    710    N ILE A  96       8.499  22.584 -11.377  4.00  1.00            
ATOM    711   CA ILE A  96       8.840  23.549 -10.365  4.00  1.00            
ATOM    712   CB ILE A  96       8.607  24.979 -10.762  4.00  1.00            
ATOM    713  CG1 ILE A  96       9.301  25.918  -9.759  4.00  1.00            
ATOM    714  CG2 ILE A  96       7.093  25.216 -10.892  4.00  1.00            
ATOM    715  CD1 ILE A  96       9.403  27.362 -10.245  4.00  1.00            
ATOM    716    C ILE A  96       8.020  23.267  -9.153  4.00  1.00            
ATOM    717    O ILE A  96       6.813  23.047  -9.235  4.00  1.00            
ATOM    718    N ILE A  97       8.683  23.240  -7.979  4.00  1.00            
ATOM    719   CA ILE A  97       7.986  22.945  -6.765  4.00  1.00            
ATOM    720   CB ILE A  97       8.533  21.758  -6.022  4.00  1.00            
ATOM    721  CG1 ILE A  97       7.582  21.368  -4.877  4.00  1.00            
ATOM    722  CG2 ILE A  97       9.963  22.091  -5.565  4.00  1.00            
ATOM    723  CD1 ILE A  97       7.910  20.018  -4.236  4.00  1.00            
ATOM    724    C ILE A  97       8.088  24.095  -5.854  4.00  1.00            
ATOM    725    O ILE A  97       9.134  24.729  -5.728  4.00  1.00            
ATOM    726    N THR A  98       6.956  24.410  -5.210  4.00  1.00            
ATOM    727   CA THR A  98       7.026  25.474  -4.280  4.00  1.00            
ATOM    728   CB THR A  98       6.223  26.675  -4.681  4.00  1.00            
ATOM    729  OG1 THR A  98       4.840  26.354  -4.703  4.00  1.00            
ATOM    730  CG2 THR A  98       6.683  27.120  -6.081  4.00  1.00            
ATOM    731    C THR A  98       6.498  24.986  -2.982  4.00  1.00            
ATOM    732    O THR A  98       5.382  24.473  -2.908  4.00  1.00            
ATOM    733    N VAL A  99       7.306  25.112  -1.914  4.00  1.00            
ATOM    734   CA VAL A  99       6.789  24.685  -0.657  4.00  1.00            
ATOM    735   CB VAL A  99       7.623  23.636   0.021  4.00  1.00            
ATOM    736  CG1 VAL A  99       7.031  23.371   1.416  4.00  1.00            
ATOM    737  CG2 VAL A  99       7.672  22.389  -0.879  4.00  1.00            
ATOM    738    C VAL A  99       6.749  25.868   0.252  4.00  1.00            
ATOM    739    O VAL A  99       7.758  26.259   0.837  4.00  1.00            
ATOM    740    N GLY A 100       5.560  26.483   0.365  3.00  1.00            
ATOM    741   CA GLY A 100       5.323  27.509   1.334  3.00  1.00            
ATOM    742    C GLY A 100       6.331  28.621   1.289  3.00  1.00            
ATOM    743    O GLY A 100       6.956  28.919   2.306  3.00  1.00            
ATOM    744    N GLY A 101       6.528  29.279   0.131  3.00  1.00            
ATOM    745   CA GLY A 101       7.404  30.419   0.133  3.00  1.00            
ATOM    746    C GLY A 101       8.752  30.058  -0.406  3.00  1.00            
ATOM    747    O GLY A 101       9.596  30.933  -0.589  3.00  1.00            
ATOM    748    N ILE A 102       9.006  28.767  -0.685  4.00  1.00            
ATOM    749   CA ILE A 102      10.306  28.436  -1.190  4.00  1.00            
ATOM    750   CB ILE A 102      11.025  27.427  -0.344  4.00  1.00            
ATOM    751  CG1 ILE A 102      11.231  27.990   1.075  4.00  1.00            
ATOM    752  CG2 ILE A 102      12.335  27.054  -1.054  4.00  1.00            
ATOM    753  CD1 ILE A 102      11.672  26.945   2.097  4.00  1.00            
ATOM    754    C ILE A 102      10.117  27.857  -2.551  4.00  1.00            
ATOM    755    O ILE A 102       9.214  27.053  -2.776  4.00  1.00            
ATOM    756    N THR A 103      10.967  28.275  -3.509  4.00  1.00            
ATOM    757   CA THR A 103      10.812  27.778  -4.842  4.00  1.00            
ATOM    758   CB THR A 103      10.773  28.850  -5.889  4.00  1.00            
ATOM    759  OG1 THR A 103       9.694  29.738  -5.640  4.00  1.00            
ATOM    760  CG2 THR A 103      10.600  28.182  -7.266  4.00  1.00            
ATOM    761    C THR A 103      11.959  26.892  -5.151  4.00  1.00            
ATOM    762    O THR A 103      13.100  27.173  -4.788  4.00  1.00            
ATOM    763    N VAL A 104      11.669  25.764  -5.822  4.00  1.00            
ATOM    764   CA VAL A 104      12.750  24.889  -6.126  4.00  1.00            
ATOM    765   CB VAL A 104      12.932  23.805  -5.102  4.00  1.00            
ATOM    766  CG1 VAL A 104      14.099  22.900  -5.533  4.00  1.00            
ATOM    767  CG2 VAL A 104      13.121  24.459  -3.724  4.00  1.00            
ATOM    768    C VAL A 104      12.480  24.210  -7.434  4.00  1.00            
ATOM    769    O VAL A 104      11.329  24.032  -7.830  4.00  1.00            
ATOM    770    N THR A 105      13.561  23.826  -8.147  4.00  1.00            
ATOM    771   CA THR A 105      13.438  23.054  -9.350  4.00  1.00            
ATOM    772   CB THR A 105      14.504  23.341 -10.368  4.00  1.00            
ATOM    773  OG1 THR A 105      14.281  22.575 -11.543  4.00  1.00            
ATOM    774  CG2 THR A 105      15.879  23.013  -9.763  4.00  1.00            
ATOM    775    C THR A 105      13.617  21.658  -8.870  4.00  1.00            
ATOM    776    O THR A 105      14.486  21.399  -8.038  4.00  1.00            
ATOM    777    N GLN A 106      12.784  20.709  -9.327  4.00  1.00            
ATOM    778   CA GLN A 106      12.997  19.425  -8.743  4.00  1.00            
ATOM    779   CB GLN A 106      12.045  19.100  -7.577  4.00  1.00            
ATOM    780   CG GLN A 106      10.575  18.990  -7.984  4.00  1.00            
ATOM    781   CD GLN A 106       9.791  18.516  -6.768  4.00  1.00            
ATOM    782  OE1 GLN A 106       8.565  18.610  -6.729  4.00  1.00            
ATOM    783  NE2 GLN A 106      10.518  17.990  -5.747  4.00  1.00            
ATOM    784    C GLN A 106      12.840  18.353  -9.742  4.00  1.00            
ATOM    785    O GLN A 106      12.241  18.527 -10.801  4.00  1.00            
ATOM    786    N MET A 107      13.423  17.195  -9.401  4.00  1.00            
ATOM    787   CA MET A 107      13.283  16.062 -10.240  4.00  1.00            
ATOM    788   CB MET A 107      14.613  15.325 -10.494  4.00  1.00            
ATOM    789   CG MET A 107      14.608  14.399 -11.713  4.00  1.00            
ATOM    790   SD MET A 107      16.235  13.689 -12.107  4.00  1.00            
ATOM    791   CE MET A 107      15.832  13.284 -13.832  4.00  1.00            
ATOM    792    C MET A 107      12.369  15.150  -9.492  4.00  1.00            
ATOM    793    O MET A 107      12.535  14.967  -8.287  4.00  1.00            
ATOM    794    N PHE A 108      11.360  14.564 -10.163  4.00  1.00            
ATOM    795   CA PHE A 108      10.480  13.780  -9.360  4.00  1.00            
ATOM    796   CB PHE A 108       9.225  14.530  -8.865  4.00  1.00            
ATOM    797   CG PHE A 108       8.322  14.833 -10.011  4.00  1.00            
ATOM    798  CD1 PHE A 108       7.383  13.912 -10.416  4.00  1.00            
ATOM    799  CD2 PHE A 108       8.402  16.036 -10.672  4.00  1.00            
ATOM    800  CE1 PHE A 108       6.539  14.182 -11.467  4.00  1.00            
ATOM    801  CE2 PHE A 108       7.562  16.312 -11.725  4.00  1.00            
ATOM    802   CZ PHE A 108       6.629  15.386 -12.124  4.00  1.00            
ATOM    803    C PHE A 108      10.042  12.559 -10.033  4.00  1.00            
ATOM    804    O PHE A 108      10.311  12.304 -11.206  4.00  1.00            
ATOM    805    N GLY A 109       9.348  11.757  -9.219  4.00  1.00            
ATOM    806   CA GLY A 109       8.850  10.514  -9.653  4.00  1.00            
ATOM    807    C GLY A 109       7.403  10.681  -9.913  4.00  1.00            
ATOM    808    O GLY A 109       6.629  11.086  -9.046  4.00  1.00            
ATOM    809    N GLU A 110       7.017  10.366 -11.154  4.00  1.00            
ATOM    810   CA GLU A 110       5.645  10.388 -11.523  4.00  1.00            
ATOM    811   CB GLU A 110       5.436  10.974 -12.934  4.00  1.00            
ATOM    812   CG GLU A 110       3.991  11.337 -13.275  4.00  1.00            
ATOM    813   CD GLU A 110       3.984  11.905 -14.690  4.00  1.00            
ATOM    814  OE1 GLU A 110       5.085  12.007 -15.295  4.00  1.00            
ATOM    815  OE2 GLU A 110       2.877  12.247 -15.185  4.00  1.00            
ATOM    816    C GLU A 110       5.304   8.925 -11.547  4.00  1.00            
ATOM    817    O GLU A 110       6.000   8.148 -12.198  4.00  1.00            
ATOM    818    N VAL A 111       4.248   8.486 -10.828  4.00  1.00            
ATOM    819   CA VAL A 111       4.050   7.063 -10.749  4.00  1.00            
ATOM    820   CB VAL A 111       3.868   6.577  -9.343  4.00  1.00            
ATOM    821  CG1 VAL A 111       3.531   5.077  -9.389  4.00  1.00            
ATOM    822  CG2 VAL A 111       5.128   6.925  -8.532  4.00  1.00            
ATOM    823    C VAL A 111       2.834   6.631 -11.493  4.00  1.00            
ATOM    824    O VAL A 111       1.709   6.918 -11.091  4.00  1.00            
ATOM    825    N THR A 112       3.043   5.909 -12.607  4.00  1.00            
ATOM    826   CA THR A 112       1.949   5.392 -13.371  4.00  1.00            
ATOM    827   CB THR A 112       2.373   4.884 -14.719  4.00  1.00            
ATOM    828  OG1 THR A 112       2.964   5.933 -15.470  4.00  1.00            
ATOM    829  CG2 THR A 112       1.138   4.335 -15.454  4.00  1.00            
ATOM    830    C THR A 112       1.277   4.250 -12.653  4.00  1.00            
ATOM    831    O THR A 112       0.052   4.202 -12.578  4.00  1.00            
ATOM    832    N GLU A 113       2.061   3.304 -12.087  4.00  1.00            
ATOM    833   CA GLU A 113       1.473   2.122 -11.505  4.00  1.00            
ATOM    834   CB GLU A 113       1.941   0.831 -12.200  4.00  1.00            
ATOM    835   CG GLU A 113       1.342  -0.450 -11.617  4.00  1.00            
ATOM    836   CD GLU A 113       1.981  -1.637 -12.329  4.00  1.00            
ATOM    837  OE1 GLU A 113       2.840  -1.407 -13.222  4.00  1.00            
ATOM    838  OE2 GLU A 113       1.619  -2.793 -11.983  4.00  1.00            
ATOM    839    C GLU A 113       1.872   2.013 -10.071  4.00  1.00            
ATOM    840    O GLU A 113       2.971   2.397  -9.677  4.00  1.00            
ATOM    841    N MET A 114       0.928   1.505  -9.253  1.00  1.00            
ATOM    842   CA MET A 114       1.126   1.198  -7.868  1.00  1.00            
ATOM    843   CB MET A 114       0.951   2.390  -6.912  1.00  1.00            
ATOM    844   CG MET A 114       2.056   3.438  -7.045  1.00  1.00            
ATOM    845   SD MET A 114       1.890   4.866  -5.933  1.00  1.00            
ATOM    846   CE MET A 114       0.764   5.808  -7.001  1.00  1.00            
ATOM    847    C MET A 114       0.112   0.117  -7.576  1.00  1.00            
ATOM    848    O MET A 114      -0.705  -0.214  -8.432  1.00  1.00            
ATOM    849    N PRO A 115       0.189  -0.490  -6.424  1.00  1.00            
ATOM    850   CA PRO A 115      -0.703  -1.584  -6.078  1.00  1.00            
ATOM    851   CD PRO A 115       1.509  -0.669  -5.841  1.00  1.00            
ATOM    852   CB PRO A 115       0.013  -2.357  -4.972  1.00  1.00            
ATOM    853   CG PRO A 115       1.501  -2.068  -5.218  1.00  1.00            
ATOM    854    C PRO A 115      -2.158  -1.452  -5.773  1.00  1.00            
ATOM    855    O PRO A 115      -2.883  -2.422  -5.994  1.00  1.00            
ATOM    856    N ALA A 116      -2.623  -0.299  -5.288  2.00  1.00            
ATOM    857   CA ALA A 116      -3.961  -0.226  -4.793  2.00  1.00            
ATOM    858   CB ALA A 116      -5.032  -0.496  -5.864  2.00  1.00            
ATOM    859    C ALA A 116      -4.050  -1.278  -3.739  2.00  1.00            
ATOM    860    O ALA A 116      -4.438  -2.418  -3.987  2.00  1.00            
ATOM    861    N LEU A 117      -3.682  -0.846  -2.518  2.00  1.00            
ATOM    862   CA LEU A 117      -3.614  -1.555  -1.274  2.00  1.00            
ATOM    863   CB LEU A 117      -2.556  -2.668  -1.268  2.00  1.00            
ATOM    864   CG LEU A 117      -2.997  -3.847  -2.153  2.00  1.00            
ATOM    865  CD1 LEU A 117      -2.066  -5.049  -2.008  2.00  1.00            
ATOM    866  CD2 LEU A 117      -4.467  -4.215  -1.897  2.00  1.00            
ATOM    867    C LEU A 117      -3.300  -0.447  -0.320  2.00  1.00            
ATOM    868    O LEU A 117      -3.970   0.574  -0.455  2.00  1.00            
ATOM    869    N PRO A 118      -2.417  -0.500   0.650  2.00  1.00            
ATOM    870   CA PRO A 118      -2.203   0.737   1.338  2.00  1.00            
ATOM    871   CD PRO A 118      -2.262  -1.638   1.549  2.00  1.00            
ATOM    872   CB PRO A 118      -1.362   0.394   2.565  2.00  1.00            
ATOM    873   CG PRO A 118      -1.820  -1.040   2.900  2.00  1.00            
ATOM    874    C PRO A 118      -1.625   1.748   0.393  2.00  1.00            
ATOM    875    O PRO A 118      -0.420   1.718   0.159  2.00  1.00            
ATOM    876    N PHE A 119      -2.474   2.677  -0.098  2.00  1.00            
ATOM    877   CA PHE A 119      -2.169   3.697  -1.065  2.00  1.00            
ATOM    878   CB PHE A 119      -1.832   3.186  -2.481  2.00  1.00            
ATOM    879   CG PHE A 119      -0.496   2.526  -2.463  2.00  1.00            
ATOM    880  CD1 PHE A 119       0.649   3.285  -2.376  2.00  1.00            
ATOM    881  CD2 PHE A 119      -0.385   1.155  -2.515  2.00  1.00            
ATOM    882  CE1 PHE A 119       1.890   2.692  -2.353  2.00  1.00            
ATOM    883  CE2 PHE A 119       0.853   0.557  -2.492  2.00  1.00            
ATOM    884   CZ PHE A 119       1.992   1.323  -2.411  2.00  1.00            
ATOM    885    C PHE A 119      -3.433   4.473  -1.198  2.00  1.00            
ATOM    886    O PHE A 119      -3.493   5.669  -0.916  2.00  1.00            
ATOM    887    N MET A 120      -4.490   3.757  -1.626  3.00  1.00            
ATOM    888   CA MET A 120      -5.795   4.295  -1.864  3.00  1.00            
ATOM    889   CB MET A 120      -6.809   3.209  -2.256  3.00  1.00            
ATOM    890   CG MET A 120      -8.227   3.740  -2.471  3.00  1.00            
ATOM    891   SD MET A 120      -9.503   2.446  -2.551  3.00  1.00            
ATOM    892   CE MET A 120      -9.425   2.033  -0.783  3.00  1.00            
ATOM    893    C MET A 120      -6.291   4.873  -0.586  3.00  1.00            
ATOM    894    O MET A 120      -6.930   5.925  -0.573  3.00  1.00            
ATOM    895    N LEU A 121      -5.991   4.201   0.534  3.00  1.00            
ATOM    896   CA LEU A 121      -6.479   4.667   1.792  3.00  1.00            
ATOM    897   CB LEU A 121      -6.070   3.779   2.981  3.00  1.00            
ATOM    898   CG LEU A 121      -6.748   2.396   2.982  3.00  1.00            
ATOM    899  CD1 LEU A 121      -6.306   1.548   1.778  3.00  1.00            
ATOM    900  CD2 LEU A 121      -6.554   1.678   4.327  3.00  1.00            
ATOM    901    C LEU A 121      -5.945   6.054   2.031  3.00  1.00            
ATOM    902    O LEU A 121      -6.655   6.906   2.561  3.00  1.00            
ATOM    903    N ALA A 122      -4.687   6.330   1.628  1.00  1.00            
ATOM    904   CA ALA A 122      -4.077   7.605   1.909  1.00  1.00            
ATOM    905   CB ALA A 122      -2.627   7.710   1.406  1.00  1.00            
ATOM    906    C ALA A 122      -4.845   8.731   1.298  1.00  1.00            
ATOM    907    O ALA A 122      -5.211   8.699   0.124  1.00  1.00            
ATOM    908    N GLU A 123      -5.118   9.762   2.127  1.00  1.00            
ATOM    909   CA GLU A 123      -5.768  10.960   1.684  1.00  1.00            
ATOM    910   CB GLU A 123      -6.189  11.903   2.824  1.00  1.00            
ATOM    911   CG GLU A 123      -7.514  11.513   3.480  1.00  1.00            
ATOM    912   CD GLU A 123      -8.629  11.924   2.524  1.00  1.00            
ATOM    913  OE1 GLU A 123      -8.307  12.322   1.373  1.00  1.00            
ATOM    914  OE2 GLU A 123      -9.817  11.847   2.934  1.00  1.00            
ATOM    915    C GLU A 123      -4.834  11.710   0.813  1.00  1.00            
ATOM    916    O GLU A 123      -5.225  12.259  -0.217  1.00  1.00            
ATOM    917    N PHE A 124      -3.555  11.732   1.212  1.00  1.00            
ATOM    918   CA PHE A 124      -2.618  12.514   0.484  1.00  1.00            
ATOM    919   CB PHE A 124      -1.336  12.863   1.267  1.00  1.00            
ATOM    920   CG PHE A 124      -0.700  11.606   1.754  1.00  1.00            
ATOM    921  CD1 PHE A 124      -0.020  10.765   0.903  1.00  1.00            
ATOM    922  CD2 PHE A 124      -0.770  11.284   3.090  1.00  1.00            
ATOM    923  CE1 PHE A 124       0.566   9.614   1.381  1.00  1.00            
ATOM    924  CE2 PHE A 124      -0.188  10.136   3.572  1.00  1.00            
ATOM    925   CZ PHE A 124       0.480   9.297   2.716  1.00  1.00            
ATOM    926    C PHE A 124      -2.227  11.848  -0.793  1.00  1.00            
ATOM    927    O PHE A 124      -2.114  10.627  -0.884  1.00  1.00            
ATOM    928    N ASP A 125      -2.033  12.691  -1.826  1.00  1.00            
ATOM    929   CA ASP A 125      -1.721  12.295  -3.166  1.00  1.00            
ATOM    930   CB ASP A 125      -1.779  13.483  -4.143  1.00  1.00            
ATOM    931   CG ASP A 125      -3.229  13.936  -4.253  1.00  1.00            
ATOM    932  OD1 ASP A 125      -4.126  13.052  -4.283  1.00  1.00            
ATOM    933  OD2 ASP A 125      -3.460  15.175  -4.298  1.00  1.00            
ATOM    934    C ASP A 125      -0.367  11.678  -3.308  1.00  1.00            
ATOM    935    O ASP A 125      -0.236  10.612  -3.908  1.00  1.00            
ATOM    936    N GLY A 126       0.687  12.303  -2.749  4.00  1.00            
ATOM    937   CA GLY A 126       1.982  11.749  -3.022  4.00  1.00            
ATOM    938    C GLY A 126       2.894  12.082  -1.899  4.00  1.00            
ATOM    939    O GLY A 126       2.475  12.628  -0.880  4.00  1.00            
ATOM    940    N VAL A 127       4.188  11.753  -2.064  4.00  1.00            
ATOM    941   CA VAL A 127       5.055  11.997  -0.963  4.00  1.00            
ATOM    942   CB VAL A 127       5.641  10.753  -0.360  4.00  1.00            
ATOM    943  CG1 VAL A 127       6.541  10.071  -1.404  4.00  1.00            
ATOM    944  CG2 VAL A 127       6.379  11.143   0.933  4.00  1.00            
ATOM    945    C VAL A 127       6.201  12.873  -1.346  4.00  1.00            
ATOM    946    O VAL A 127       6.745  12.780  -2.446  4.00  1.00            
ATOM    947    N VAL A 128       6.572  13.776  -0.415  4.00  1.00            
ATOM    948   CA VAL A 128       7.746  14.583  -0.548  4.00  1.00            
ATOM    949   CB VAL A 128       7.557  16.009  -0.111  4.00  1.00            
ATOM    950  CG1 VAL A 128       7.234  16.045   1.392  4.00  1.00            
ATOM    951  CG2 VAL A 128       8.810  16.811  -0.506  4.00  1.00            
ATOM    952    C VAL A 128       8.694  13.912   0.364  4.00  1.00            
ATOM    953    O VAL A 128       8.334  13.537   1.478  4.00  1.00            
ATOM    954    N GLY A 129       9.938  13.699  -0.076  4.00  1.00            
ATOM    955   CA GLY A 129      10.709  12.928   0.831  4.00  1.00            
ATOM    956    C GLY A 129      11.790  13.753   1.399  4.00  1.00            
ATOM    957    O GLY A 129      12.676  14.234   0.695  4.00  1.00            
ATOM    958    N MET A 130      11.730  13.932   2.725  1.00  1.00            
ATOM    959   CA MET A 130      12.819  14.574   3.366  1.00  1.00            
ATOM    960   CB MET A 130      12.453  15.231   4.706  1.00  1.00            
ATOM    961   CG MET A 130      11.562  16.461   4.541  1.00  1.00            
ATOM    962   SD MET A 130      10.911  17.147   6.093  1.00  1.00            
ATOM    963   CE MET A 130      10.174  18.606   5.304  1.00  1.00            
ATOM    964    C MET A 130      13.749  13.437   3.651  1.00  1.00            
ATOM    965    O MET A 130      13.321  12.404   4.165  1.00  1.00            
ATOM    966    N GLY A 131      15.045  13.567   3.307  1.00  1.00            
ATOM    967   CA GLY A 131      15.917  12.452   3.543  1.00  1.00            
ATOM    968    C GLY A 131      17.236  12.746   2.922  1.00  1.00            
ATOM    969    O GLY A 131      17.551  13.893   2.608  1.00  1.00            
ATOM    970    N PHE A 132      18.046  11.687   2.726  1.00  1.00            
ATOM    971   CA PHE A 132      19.347  11.882   2.172  1.00  1.00            
ATOM    972   CB PHE A 132      20.505  11.405   3.068  1.00  1.00            
ATOM    973   CG PHE A 132      20.640  12.395   4.179  1.00  1.00            
ATOM    974  CD1 PHE A 132      19.850  12.312   5.302  1.00  1.00            
ATOM    975  CD2 PHE A 132      21.563  13.413   4.092  1.00  1.00            
ATOM    976  CE1 PHE A 132      19.980  13.230   6.320  1.00  1.00            
ATOM    977  CE2 PHE A 132      21.697  14.333   5.104  1.00  1.00            
ATOM    978   CZ PHE A 132      20.904  14.242   6.223  1.00  1.00            
ATOM    979    C PHE A 132      19.470  11.200   0.832  1.00  1.00            
ATOM    980    O PHE A 132      18.626  10.398   0.437  1.00  1.00            
ATOM    981    N ILE A 133      20.555  11.557   0.101  2.00  1.00            
ATOM    982   CA ILE A 133      20.896  11.168  -1.249  2.00  1.00            
ATOM    983   CB ILE A 133      22.121  11.879  -1.765  2.00  1.00            
ATOM    984  CG1 ILE A 133      23.379  11.510  -0.950  2.00  1.00            
ATOM    985  CG2 ILE A 133      21.816  13.385  -1.789  2.00  1.00            
ATOM    986  CD1 ILE A 133      23.322  11.895   0.529  2.00  1.00            
ATOM    987    C ILE A 133      21.175   9.712  -1.407  2.00  1.00            
ATOM    988    O ILE A 133      20.695   9.094  -2.357  2.00  1.00            
ATOM    989    N GLU A 134      21.949   9.123  -0.479  2.00  1.00            
ATOM    990   CA GLU A 134      22.356   7.757  -0.633  2.00  1.00            
ATOM    991   CB GLU A 134      23.184   7.246   0.558  2.00  1.00            
ATOM    992   CG GLU A 134      22.436   7.275   1.891  2.00  1.00            
ATOM    993   CD GLU A 134      23.388   6.740   2.951  2.00  1.00            
ATOM    994  OE1 GLU A 134      24.470   7.356   3.144  2.00  1.00            
ATOM    995  OE2 GLU A 134      23.048   5.698   3.573  2.00  1.00            
ATOM    996    C GLU A 134      21.117   6.948  -0.711  2.00  1.00            
ATOM    997    O GLU A 134      21.030   5.967  -1.447  2.00  1.00            
ATOM    998    N GLN A 135      20.105   7.382   0.046  2.00  1.00            
ATOM    999   CA GLN A 135      18.862   6.692   0.116  2.00  1.00            
ATOM   1000   CB GLN A 135      17.893   7.310   1.137  2.00  1.00            
ATOM   1001   CG GLN A 135      18.348   7.152   2.587  2.00  1.00            
ATOM   1002   CD GLN A 135      17.307   7.817   3.477  2.00  1.00            
ATOM   1003  OE1 GLN A 135      17.644   8.591   4.371  2.00  1.00            
ATOM   1004  NE2 GLN A 135      16.004   7.513   3.230  2.00  1.00            
ATOM   1005    C GLN A 135      18.160   6.684  -1.204  2.00  1.00            
ATOM   1006    O GLN A 135      17.511   5.699  -1.554  2.00  1.00            
ATOM   1007    N ALA A 136      18.280   7.775  -1.977  1.00  1.00            
ATOM   1008   CA ALA A 136      17.517   7.906  -3.184  1.00  1.00            
ATOM   1009   CB ALA A 136      17.858   9.170  -3.993  1.00  1.00            
ATOM   1010    C ALA A 136      17.721   6.738  -4.082  1.00  1.00            
ATOM   1011    O ALA A 136      18.793   6.139  -4.145  1.00  1.00            
ATOM   1012    N ILE A 137      16.631   6.385  -4.787  2.00  1.00            
ATOM   1013   CA ILE A 137      16.597   5.265  -5.671  2.00  1.00            
ATOM   1014   CB ILE A 137      15.220   4.992  -6.216  2.00  1.00            
ATOM   1015  CG1 ILE A 137      14.709   6.162  -7.076  2.00  1.00            
ATOM   1016  CG2 ILE A 137      14.307   4.657  -5.026  2.00  1.00            
ATOM   1017  CD1 ILE A 137      14.520   7.473  -6.311  2.00  1.00            
ATOM   1018    C ILE A 137      17.511   5.475  -6.839  2.00  1.00            
ATOM   1019    O ILE A 137      18.297   4.590  -7.170  2.00  1.00            
ATOM   1020    N GLY A 138      17.461   6.655  -7.490  2.00  1.00            
ATOM   1021   CA GLY A 138      18.292   6.819  -8.649  2.00  1.00            
ATOM   1022    C GLY A 138      19.239   7.946  -8.389  2.00  1.00            
ATOM   1023    O GLY A 138      19.527   8.741  -9.282  2.00  1.00            
ATOM   1024    N ARG A 139      19.759   8.025  -7.148  2.00  1.00            
ATOM   1025   CA ARG A 139      20.706   9.041  -6.788  2.00  1.00            
ATOM   1026   CB ARG A 139      22.066   8.871  -7.488  2.00  1.00            
ATOM   1027   CG ARG A 139      22.875   7.681  -6.960  2.00  1.00            
ATOM   1028   CD ARG A 139      24.145   7.393  -7.765  2.00  1.00            
ATOM   1029   NE ARG A 139      25.005   8.610  -7.724  2.00  1.00            
ATOM   1030   CZ ARG A 139      25.944   8.804  -8.698  2.00  1.00            
ATOM   1031  NH1 ARG A 139      26.076   7.896  -9.708  2.00  1.00            
ATOM   1032  NH2 ARG A 139      26.751   9.905  -8.661  2.00  1.00            
ATOM   1033    C ARG A 139      20.126  10.368  -7.160  2.00  1.00            
ATOM   1034    O ARG A 139      20.856  11.290  -7.521  2.00  1.00            
ATOM   1035    N VAL A 140      18.789  10.501  -7.063  1.00  1.00            
ATOM   1036   CA VAL A 140      18.147  11.741  -7.390  1.00  1.00            
ATOM   1037   CB VAL A 140      16.653  11.626  -7.472  1.00  1.00            
ATOM   1038  CG1 VAL A 140      16.064  13.020  -7.736  1.00  1.00            
ATOM   1039  CG2 VAL A 140      16.294  10.576  -8.538  1.00  1.00            
ATOM   1040    C VAL A 140      18.458  12.667  -6.269  1.00  1.00            
ATOM   1041    O VAL A 140      18.557  12.250  -5.117  1.00  1.00            
ATOM   1042    N THR A 141      18.649  13.963  -6.576  1.00  1.00            
ATOM   1043   CA THR A 141      18.936  14.878  -5.513  1.00  1.00            
ATOM   1044   CB THR A 141      19.345  16.234  -5.971  1.00  1.00            
ATOM   1045  OG1 THR A 141      20.486  16.149  -6.812  1.00  1.00            
ATOM   1046  CG2 THR A 141      19.671  17.084  -4.733  1.00  1.00            
ATOM   1047    C THR A 141      17.658  15.014  -4.743  1.00  1.00            
ATOM   1048    O THR A 141      16.566  14.971  -5.317  1.00  1.00            
ATOM   1049    N PRO A 142      17.766  15.156  -3.448  1.00  1.00            
ATOM   1050   CA PRO A 142      16.601  15.294  -2.606  1.00  1.00            
ATOM   1051   CD PRO A 142      18.888  14.577  -2.736  1.00  1.00            
ATOM   1052   CB PRO A 142      17.037  14.846  -1.205  1.00  1.00            
ATOM   1053   CG PRO A 142      18.576  14.846  -1.256  1.00  1.00            
ATOM   1054    C PRO A 142      16.017  16.674  -2.641  1.00  1.00            
ATOM   1055    O PRO A 142      16.671  17.586  -3.134  1.00  1.00            
ATOM   1056    N ILE A 143      14.780  16.839  -2.122  2.00  1.00            
ATOM   1057   CA ILE A 143      14.097  18.106  -2.150  2.00  1.00            
ATOM   1058   CB ILE A 143      12.681  18.015  -1.643  2.00  1.00            
ATOM   1059  CG1 ILE A 143      11.925  19.323  -1.915  2.00  1.00            
ATOM   1060  CG2 ILE A 143      12.693  17.586  -0.167  2.00  1.00            
ATOM   1061  CD1 ILE A 143      10.414  19.194  -1.732  2.00  1.00            
ATOM   1062    C ILE A 143      14.860  19.117  -1.322  2.00  1.00            
ATOM   1063    O ILE A 143      15.130  20.221  -1.791  2.00  1.00            
ATOM   1064    N PHE A 144      15.252  18.761  -0.079  2.00  1.00            
ATOM   1065   CA PHE A 144      15.942  19.666   0.808  2.00  1.00            
ATOM   1066   CB PHE A 144      15.990  19.189   2.269  2.00  1.00            
ATOM   1067   CG PHE A 144      14.657  19.537   2.841  2.00  1.00            
ATOM   1068  CD1 PHE A 144      13.557  18.739   2.628  2.00  1.00            
ATOM   1069  CD2 PHE A 144      14.516  20.681   3.593  2.00  1.00            
ATOM   1070  CE1 PHE A 144      12.334  19.080   3.159  2.00  1.00            
ATOM   1071  CE2 PHE A 144      13.299  21.029   4.125  2.00  1.00            
ATOM   1072   CZ PHE A 144      12.206  20.225   3.909  2.00  1.00            
ATOM   1073    C PHE A 144      17.333  19.959   0.328  2.00  1.00            
ATOM   1074    O PHE A 144      17.796  21.092   0.457  2.00  1.00            
ATOM   1075    N ASP A 145      18.044  18.961  -0.238  2.00  1.00            
ATOM   1076   CA ASP A 145      19.392  19.206  -0.683  2.00  1.00            
ATOM   1077   CB ASP A 145      20.064  17.987  -1.338  2.00  1.00            
ATOM   1078   CG ASP A 145      20.430  17.013  -0.226  2.00  1.00            
ATOM   1079  OD1 ASP A 145      19.877  17.158   0.896  2.00  1.00            
ATOM   1080  OD2 ASP A 145      21.280  16.118  -0.482  2.00  1.00            
ATOM   1081    C ASP A 145      19.309  20.299  -1.686  2.00  1.00            
ATOM   1082    O ASP A 145      20.172  21.173  -1.746  2.00  1.00            
ATOM   1083    N ASN A 146      18.242  20.282  -2.496  2.00  1.00            
ATOM   1084   CA ASN A 146      18.073  21.302  -3.478  2.00  1.00            
ATOM   1085   CB ASN A 146      16.818  21.090  -4.339  2.00  1.00            
ATOM   1086   CG ASN A 146      16.995  19.811  -5.141  2.00  1.00            
ATOM   1087  OD1 ASN A 146      18.100  19.279  -5.250  2.00  1.00            
ATOM   1088  ND2 ASN A 146      15.878  19.303  -5.725  2.00  1.00            
ATOM   1089    C ASN A 146      17.893  22.620  -2.782  2.00  1.00            
ATOM   1090    O ASN A 146      18.507  23.620  -3.155  2.00  1.00            
ATOM   1091    N ILE A 147      17.056  22.638  -1.726  2.00  1.00            
ATOM   1092   CA ILE A 147      16.710  23.842  -1.025  2.00  1.00            
ATOM   1093   CB ILE A 147      15.719  23.588   0.076  2.00  1.00            
ATOM   1094  CG1 ILE A 147      14.421  22.991  -0.500  2.00  1.00            
ATOM   1095  CG2 ILE A 147      15.499  24.902   0.844  2.00  1.00            
ATOM   1096  CD1 ILE A 147      13.467  22.456   0.568  2.00  1.00            
ATOM   1097    C ILE A 147      17.949  24.427  -0.403  2.00  1.00            
ATOM   1098    O ILE A 147      18.175  25.633  -0.488  2.00  1.00            
ATOM   1099    N ILE A 148      18.807  23.588   0.214  2.00  1.00            
ATOM   1100   CA ILE A 148      19.960  24.103   0.905  2.00  1.00            
ATOM   1101   CB ILE A 148      20.777  23.051   1.609  2.00  1.00            
ATOM   1102  CG1 ILE A 148      21.765  23.726   2.576  2.00  1.00            
ATOM   1103  CG2 ILE A 148      21.446  22.149   0.558  2.00  1.00            
ATOM   1104  CD1 ILE A 148      22.424  22.762   3.565  2.00  1.00            
ATOM   1105    C ILE A 148      20.836  24.818  -0.061  2.00  1.00            
ATOM   1106    O ILE A 148      21.370  25.882   0.246  2.00  1.00            
ATOM   1107    N SER A 149      20.983  24.262  -1.271  2.00  1.00            
ATOM   1108   CA SER A 149      21.873  24.838  -2.229  2.00  1.00            
ATOM   1109   CB SER A 149      21.950  24.038  -3.543  2.00  1.00            
ATOM   1110   OG SER A 149      22.846  24.667  -4.448  2.00  1.00            
ATOM   1111    C SER A 149      21.436  26.221  -2.575  2.00  1.00            
ATOM   1112    O SER A 149      22.275  27.053  -2.917  2.00  1.00            
ATOM   1113    N GLN A 150      20.126  26.526  -2.489  2.00  1.00            
ATOM   1114   CA GLN A 150      19.738  27.853  -2.864  2.00  1.00            
ATOM   1115   CB GLN A 150      18.220  28.114  -2.901  2.00  1.00            
ATOM   1116   CG GLN A 150      17.468  28.048  -1.576  2.00  1.00            
ATOM   1117   CD GLN A 150      16.012  28.345  -1.915  2.00  1.00            
ATOM   1118  OE1 GLN A 150      15.628  29.498  -2.104  2.00  1.00            
ATOM   1119  NE2 GLN A 150      15.181  27.273  -2.001  2.00  1.00            
ATOM   1120    C GLN A 150      20.415  28.809  -1.934  2.00  1.00            
ATOM   1121    O GLN A 150      20.831  29.889  -2.348  2.00  1.00            
ATOM   1122    N GLY A 151      20.570  28.426  -0.651  3.00  1.00            
ATOM   1123   CA GLY A 151      21.262  29.278   0.274  3.00  1.00            
ATOM   1124    C GLY A 151      20.245  30.120   0.968  3.00  1.00            
ATOM   1125    O GLY A 151      20.578  30.972   1.790  3.00  1.00            
ATOM   1126    N VAL A 152      18.963  29.888   0.645  1.00  1.00            
ATOM   1127   CA VAL A 152      17.884  30.647   1.200  1.00  1.00            
ATOM   1128   CB VAL A 152      16.554  30.314   0.587  1.00  1.00            
ATOM   1129  CG1 VAL A 152      16.176  28.873   0.974  1.00  1.00            
ATOM   1130  CG2 VAL A 152      15.527  31.362   1.051  1.00  1.00            
ATOM   1131    C VAL A 152      17.753  30.398   2.669  1.00  1.00            
ATOM   1132    O VAL A 152      17.449  31.311   3.434  1.00  1.00            
ATOM   1133    N LEU A 153      18.000  29.152   3.104  4.00  1.00            
ATOM   1134   CA LEU A 153      17.685  28.763   4.445  4.00  1.00            
ATOM   1135   CB LEU A 153      17.963  27.276   4.719  4.00  1.00            
ATOM   1136   CG LEU A 153      17.189  26.325   3.792  4.00  1.00            
ATOM   1137  CD1 LEU A 153      17.354  24.862   4.235  4.00  1.00            
ATOM   1138  CD2 LEU A 153      15.721  26.755   3.644  4.00  1.00            
ATOM   1139    C LEU A 153      18.473  29.532   5.453  4.00  1.00            
ATOM   1140    O LEU A 153      19.670  29.769   5.293  4.00  1.00            
ATOM   1141    N LYS A 154      17.776  29.962   6.528  1.00  1.00            
ATOM   1142   CA LYS A 154      18.412  30.591   7.649  1.00  1.00            
ATOM   1143   CB LYS A 154      17.405  31.022   8.728  1.00  1.00            
ATOM   1144   CG LYS A 154      18.024  31.798   9.893  1.00  1.00            
ATOM   1145   CD LYS A 154      16.978  32.504  10.758  1.00  1.00            
ATOM   1146   CE LYS A 154      16.222  33.608  10.016  1.00  1.00            
ATOM   1147   NZ LYS A 154      15.157  34.166  10.879  1.00  1.00            
ATOM   1148    C LYS A 154      19.267  29.516   8.208  1.00  1.00            
ATOM   1149    O LYS A 154      20.429  29.724   8.556  1.00  1.00            
ATOM   1150    N GLU A 155      18.675  28.312   8.276  1.00  1.00            
ATOM   1151   CA GLU A 155      19.370  27.158   8.740  1.00  1.00            
ATOM   1152   CB GLU A 155      19.081  26.803  10.207  1.00  1.00            
ATOM   1153   CG GLU A 155      19.809  27.690  11.217  1.00  1.00            
ATOM   1154   CD GLU A 155      21.185  27.083  11.465  1.00  1.00            
ATOM   1155  OE1 GLU A 155      21.842  26.660  10.476  1.00  1.00            
ATOM   1156  OE2 GLU A 155      21.592  27.026  12.656  1.00  1.00            
ATOM   1157    C GLU A 155      18.916  25.995   7.914  1.00  1.00            
ATOM   1158    O GLU A 155      17.815  26.007   7.364  1.00  1.00            
ATOM   1159    N ASP A 156      19.767  24.953   7.791  1.00  1.00            
ATOM   1160   CA ASP A 156      19.366  23.796   7.044  1.00  1.00            
ATOM   1161   CB ASP A 156      20.525  23.051   6.366  1.00  1.00            
ATOM   1162   CG ASP A 156      19.923  21.912   5.552  1.00  1.00            
ATOM   1163  OD1 ASP A 156      18.668  21.837   5.470  1.00  1.00            
ATOM   1164  OD2 ASP A 156      20.712  21.098   5.002  1.00  1.00            
ATOM   1165    C ASP A 156      18.752  22.851   8.017  1.00  1.00            
ATOM   1166    O ASP A 156      19.332  21.818   8.350  1.00  1.00            
ATOM   1167    N VAL A 157      17.547  23.197   8.503  4.00  1.00            
ATOM   1168   CA VAL A 157      16.874  22.353   9.442  4.00  1.00            
ATOM   1169   CB VAL A 157      17.082  22.802  10.860  4.00  1.00            
ATOM   1170  CG1 VAL A 157      16.556  24.240  10.986  4.00  1.00            
ATOM   1171  CG2 VAL A 157      16.382  21.821  11.812  4.00  1.00            
ATOM   1172    C VAL A 157      15.431  22.469   9.172  4.00  1.00            
ATOM   1173    O VAL A 157      14.930  23.535   8.818  4.00  1.00            
ATOM   1174    N PHE A 158      14.724  21.344   9.320  4.00  1.00            
ATOM   1175   CA PHE A 158      13.319  21.425   9.161  4.00  1.00            
ATOM   1176   CB PHE A 158      12.781  20.875   7.825  4.00  1.00            
ATOM   1177   CG PHE A 158      13.281  19.490   7.614  4.00  1.00            
ATOM   1178  CD1 PHE A 158      12.758  18.433   8.321  4.00  1.00            
ATOM   1179  CD2 PHE A 158      14.259  19.251   6.677  4.00  1.00            
ATOM   1180  CE1 PHE A 158      13.223  17.155   8.112  4.00  1.00            
ATOM   1181  CE2 PHE A 158      14.725  17.978   6.461  4.00  1.00            
ATOM   1182   CZ PHE A 158      14.209  16.927   7.182  4.00  1.00            
ATOM   1183    C PHE A 158      12.697  20.725  10.299  4.00  1.00            
ATOM   1184    O PHE A 158      13.276  19.806  10.875  4.00  1.00            
ATOM   1185    N SER A 159      11.484  21.164  10.669  4.00  1.00            
ATOM   1186   CA SER A 159      10.952  20.568  11.840  4.00  1.00            
ATOM   1187   CB SER A 159      10.899  21.528  13.036  4.00  1.00            
ATOM   1188   OG SER A 159      12.216  21.906  13.408  4.00  1.00            
ATOM   1189    C SER A 159       9.589  20.052  11.609  4.00  1.00            
ATOM   1190    O SER A 159       8.850  20.515  10.741  4.00  1.00            
ATOM   1191    N PHE A 160       9.247  19.028  12.407  4.00  1.00            
ATOM   1192   CA PHE A 160       7.951  18.455  12.338  4.00  1.00            
ATOM   1193   CB PHE A 160       7.925  16.919  12.199  4.00  1.00            
ATOM   1194   CG PHE A 160       8.119  16.521  10.776  4.00  1.00            
ATOM   1195  CD1 PHE A 160       9.367  16.483  10.197  4.00  1.00            
ATOM   1196  CD2 PHE A 160       7.025  16.160  10.024  4.00  1.00            
ATOM   1197  CE1 PHE A 160       9.510  16.102   8.881  4.00  1.00            
ATOM   1198  CE2 PHE A 160       7.164  15.779   8.712  4.00  1.00            
ATOM   1199   CZ PHE A 160       8.410  15.751   8.137  4.00  1.00            
ATOM   1200    C PHE A 160       7.227  18.748  13.614  4.00  1.00            
ATOM   1201    O PHE A 160       7.742  18.523  14.708  4.00  1.00            
ATOM   1202    N TYR A 161       6.003  19.291  13.481  4.00  1.00            
ATOM   1203   CA TYR A 161       5.115  19.530  14.581  4.00  1.00            
ATOM   1204   CB TYR A 161       4.724  21.015  14.701  4.00  1.00            
ATOM   1205   CG TYR A 161       3.505  21.126  15.551  4.00  1.00            
ATOM   1206  CD1 TYR A 161       3.577  21.076  16.924  4.00  1.00            
ATOM   1207  CD2 TYR A 161       2.276  21.290  14.954  4.00  1.00            
ATOM   1208  CE1 TYR A 161       2.435  21.180  17.685  4.00  1.00            
ATOM   1209  CE2 TYR A 161       1.133  21.393  15.708  4.00  1.00            
ATOM   1210   CZ TYR A 161       1.211  21.339  17.078  4.00  1.00            
ATOM   1211   OH TYR A 161       0.039  21.446  17.859  4.00  1.00            
ATOM   1212    C TYR A 161       3.877  18.758  14.243  4.00  1.00            
ATOM   1213    O TYR A 161       3.207  19.062  13.257  4.00  1.00            
ATOM   1214    N TYR A 162       3.542  17.721  15.036  4.00  1.00            
ATOM   1215   CA TYR A 162       2.354  16.964  14.750  4.00  1.00            
ATOM   1216   CB TYR A 162       2.601  15.467  14.497  4.00  1.00            
ATOM   1217   CG TYR A 162       1.273  14.878  14.169  4.00  1.00            
ATOM   1218  CD1 TYR A 162       0.708  15.123  12.940  4.00  1.00            
ATOM   1219  CD2 TYR A 162       0.600  14.081  15.065  4.00  1.00            
ATOM   1220  CE1 TYR A 162      -0.516  14.594  12.610  4.00  1.00            
ATOM   1221  CE2 TYR A 162      -0.625  13.546  14.739  4.00  1.00            
ATOM   1222   CZ TYR A 162      -1.185  13.805  13.511  4.00  1.00            
ATOM   1223   OH TYR A 162      -2.442  13.264  13.171  4.00  1.00            
ATOM   1224    C TYR A 162       1.514  17.088  15.976  4.00  1.00            
ATOM   1225    O TYR A 162       2.029  17.066  17.093  4.00  1.00            
ATOM   1226    N ASN A 163       0.190  17.258  15.805  1.00  1.00            
ATOM   1227   CA ASN A 163      -0.628  17.427  16.966  1.00  1.00            
ATOM   1228   CB ASN A 163      -1.420  18.745  16.975  1.00  1.00            
ATOM   1229   CG ASN A 163      -1.773  19.085  18.418  1.00  1.00            
ATOM   1230  OD1 ASN A 163      -1.549  18.295  19.334  1.00  1.00            
ATOM   1231  ND2 ASN A 163      -2.326  20.308  18.629  1.00  1.00            
ATOM   1232    C ASN A 163      -1.592  16.299  16.989  1.00  1.00            
ATOM   1233    O ASN A 163      -1.847  15.654  15.975  1.00  1.00            
ATOM   1234    N ARG A 164      -2.143  16.023  18.181  1.00  1.00            
ATOM   1235   CA ARG A 164      -2.967  14.872  18.326  1.00  1.00            
ATOM   1236   CB ARG A 164      -3.513  14.728  19.754  1.00  1.00            
ATOM   1237   CG ARG A 164      -2.422  14.589  20.810  1.00  1.00            
ATOM   1238   CD ARG A 164      -2.957  14.679  22.238  1.00  1.00            
ATOM   1239   NE ARG A 164      -3.553  16.034  22.388  1.00  1.00            
ATOM   1240   CZ ARG A 164      -3.807  16.536  23.631  1.00  1.00            
ATOM   1241  NH1 ARG A 164      -3.494  15.802  24.739  1.00  1.00            
ATOM   1242  NH2 ARG A 164      -4.369  17.773  23.763  1.00  1.00            
ATOM   1243    C ARG A 164      -4.169  14.921  17.440  1.00  1.00            
ATOM   1244    O ARG A 164      -4.344  14.061  16.576  1.00  1.00            
ATOM   1245    N ASP A 165      -5.029  15.939  17.612  1.00  1.00            
ATOM   1246   CA ASP A 165      -6.204  15.993  16.794  1.00  1.00            
ATOM   1247   CB ASP A 165      -7.287  14.976  17.178  1.00  1.00            
ATOM   1248   CG ASP A 165      -8.266  14.902  16.015  1.00  1.00            
ATOM   1249  OD1 ASP A 165      -8.856  15.958  15.657  1.00  1.00            
ATOM   1250  OD2 ASP A 165      -8.438  13.781  15.467  1.00  1.00            
ATOM   1251    C ASP A 165      -6.800  17.409  16.987  1.00  1.00            
ATOM   1252    O ASP A 165      -7.717  17.570  17.792  1.00  1.00            
ATOM   1253    N SER A 171      -6.293  18.463  16.266  1.00  1.00            
ATOM   1254   CA SER A 171      -6.666  19.893  16.284  1.00  1.00            
ATOM   1255   CB SER A 171      -6.280  20.617  17.585  1.00  1.00            
ATOM   1256   OG SER A 171      -4.875  20.568  17.773  1.00  1.00            
ATOM   1257    C SER A 171      -5.824  20.465  15.150  1.00  1.00            
ATOM   1258    O SER A 171      -5.848  19.885  14.064  1.00  1.00            
ATOM   1259    N LEU A 172      -5.086  21.607  15.330  1.00  1.00            
ATOM   1260   CA LEU A 172      -4.188  22.091  14.282  1.00  1.00            
ATOM   1261   CB LEU A 172      -3.324  23.294  14.694  1.00  1.00            
ATOM   1262   CG LEU A 172      -4.152  24.573  14.914  1.00  1.00            
ATOM   1263  CD1 LEU A 172      -4.790  25.059  13.600  1.00  1.00            
ATOM   1264  CD2 LEU A 172      -5.182  24.386  16.038  1.00  1.00            
ATOM   1265    C LEU A 172      -3.317  20.912  14.032  1.00  1.00            
ATOM   1266    O LEU A 172      -2.593  20.444  14.910  1.00  1.00            
ATOM   1267    N GLY A 173      -3.396  20.396  12.796  1.00  1.00            
ATOM   1268   CA GLY A 173      -2.810  19.130  12.510  1.00  1.00            
ATOM   1269    C GLY A 173      -1.345  19.125  12.721  1.00  1.00            
ATOM   1270    O GLY A 173      -0.807  18.222  13.360  1.00  1.00            
ATOM   1271    N GLY A 174      -0.651  20.138  12.197  4.00  1.00            
ATOM   1272   CA GLY A 174       0.762  20.091  12.357  4.00  1.00            
ATOM   1273    C GLY A 174       1.304  21.177  11.550  4.00  1.00            
ATOM   1274    O GLY A 174       0.614  21.785  10.732  4.00  1.00            
ATOM   1275    N GLN A 175       2.584  21.455  11.772  4.00  1.00            
ATOM   1276   CA GLN A 175       3.139  22.467  10.967  4.00  1.00            
ATOM   1277   CB GLN A 175       3.169  23.831  11.678  4.00  1.00            
ATOM   1278   CG GLN A 175       4.032  23.842  12.941  4.00  1.00            
ATOM   1279   CD GLN A 175       3.770  25.143  13.687  4.00  1.00            
ATOM   1280  OE1 GLN A 175       4.515  26.113  13.557  4.00  1.00            
ATOM   1281  NE2 GLN A 175       2.676  25.167  14.493  4.00  1.00            
ATOM   1282    C GLN A 175       4.529  22.049  10.673  4.00  1.00            
ATOM   1283    O GLN A 175       5.254  21.585  11.551  4.00  1.00            
ATOM   1284    N ILE A 176       4.930  22.190   9.404  4.00  1.00            
ATOM   1285   CA ILE A 176       6.259  21.812   9.064  4.00  1.00            
ATOM   1286   CB ILE A 176       6.355  21.030   7.785  4.00  1.00            
ATOM   1287  CG1 ILE A 176       5.583  19.704   7.886  4.00  1.00            
ATOM   1288  CG2 ILE A 176       7.847  20.848   7.460  4.00  1.00            
ATOM   1289  CD1 ILE A 176       6.149  18.748   8.933  4.00  1.00            
ATOM   1290    C ILE A 176       6.979  23.098   8.815  4.00  1.00            
ATOM   1291    O ILE A 176       6.501  23.956   8.075  4.00  1.00            
ATOM   1292    N VAL A 177       8.149  23.275   9.455  4.00  1.00            
ATOM   1293   CA VAL A 177       8.890  24.490   9.297  4.00  1.00            
ATOM   1294   CB VAL A 177       9.246  25.094  10.621  4.00  1.00            
ATOM   1295  CG1 VAL A 177       9.968  24.018  11.449  4.00  1.00            
ATOM   1296  CG2 VAL A 177      10.063  26.376  10.389  4.00  1.00            
ATOM   1297    C VAL A 177      10.137  24.168   8.565  4.00  1.00            
ATOM   1298    O VAL A 177      10.805  23.174   8.849  4.00  1.00            
ATOM   1299    N LEU A 178      10.471  25.010   7.571  4.00  1.00            
ATOM   1300   CA LEU A 178      11.647  24.743   6.814  4.00  1.00            
ATOM   1301   CB LEU A 178      11.359  24.673   5.299  4.00  1.00            
ATOM   1302   CG LEU A 178      12.483  24.067   4.431  4.00  1.00            
ATOM   1303  CD1 LEU A 178      12.079  24.059   2.948  4.00  1.00            
ATOM   1304  CD2 LEU A 178      13.843  24.731   4.678  4.00  1.00            
ATOM   1305    C LEU A 178      12.582  25.896   7.073  4.00  1.00            
ATOM   1306    O LEU A 178      12.212  27.052   6.869  4.00  1.00            
ATOM   1307    N GLY A 179      13.819  25.615   7.545  1.00  1.00            
ATOM   1308   CA GLY A 179      14.783  26.666   7.755  1.00  1.00            
ATOM   1309    C GLY A 179      14.920  27.024   9.194  1.00  1.00            
ATOM   1310    O GLY A 179      15.854  27.733   9.567  1.00  1.00            
ATOM   1311    N GLY A 180      14.006  26.549  10.053  1.00  1.00            
ATOM   1312   CA GLY A 180      14.140  26.887  11.436  1.00  1.00            
ATOM   1313    C GLY A 180      13.106  26.107  12.151  1.00  1.00            
ATOM   1314    O GLY A 180      12.356  25.349  11.542  1.00  1.00            
ATOM   1315    N SER A 181      13.059  26.265  13.479  1.00  1.00            
ATOM   1316   CA SER A 181      12.092  25.568  14.261  1.00  1.00            
ATOM   1317   CB SER A 181      12.619  25.138  15.636  1.00  1.00            
ATOM   1318   OG SER A 181      12.934  26.290  16.404  1.00  1.00            
ATOM   1319    C SER A 181      10.953  26.508  14.512  1.00  1.00            
ATOM   1320    O SER A 181      10.685  27.414  13.724  1.00  1.00            
ATOM   1321    N ASP A 182      10.249  26.285  15.641  1.00  1.00            
ATOM   1322   CA ASP A 182       9.088  27.034  16.031  1.00  1.00            
ATOM   1323   CB ASP A 182       8.177  26.216  16.950  1.00  1.00            
ATOM   1324   CG ASP A 182       7.557  25.107  16.113  1.00  1.00            
ATOM   1325  OD1 ASP A 182       7.855  25.058  14.890  1.00  1.00            
ATOM   1326  OD2 ASP A 182       6.779  24.296  16.682  1.00  1.00            
ATOM   1327    C ASP A 182       9.491  28.338  16.691  1.00  1.00            
ATOM   1328    O ASP A 182       9.768  29.240  15.902  1.00  1.00            
ATOM   1329    N PRO A 183       9.584  28.651  17.988  2.00  1.00            
ATOM   1330   CA PRO A 183       9.278  27.851  19.171  2.00  1.00            
ATOM   1331   CD PRO A 183      10.618  29.630  18.293  2.00  1.00            
ATOM   1332   CB PRO A 183      10.045  28.486  20.332  2.00  1.00            
ATOM   1333   CG PRO A 183      11.196  29.242  19.658  2.00  1.00            
ATOM   1334    C PRO A 183       7.846  27.612  19.562  2.00  1.00            
ATOM   1335    O PRO A 183       7.653  26.719  20.381  2.00  1.00            
ATOM   1336    N GLN A 184       6.836  28.367  19.074  2.00  1.00            
ATOM   1337   CA GLN A 184       5.499  28.097  19.559  2.00  1.00            
ATOM   1338   CB GLN A 184       4.390  28.957  18.928  2.00  1.00            
ATOM   1339   CG GLN A 184       4.443  30.434  19.317  2.00  1.00            
ATOM   1340   CD GLN A 184       3.238  31.114  18.684  2.00  1.00            
ATOM   1341  OE1 GLN A 184       2.945  30.921  17.505  2.00  1.00            
ATOM   1342  NE2 GLN A 184       2.506  31.924  19.495  2.00  1.00            
ATOM   1343    C GLN A 184       5.208  26.674  19.182  2.00  1.00            
ATOM   1344    O GLN A 184       5.760  26.156  18.216  2.00  1.00            
ATOM   1345    N HIS A 185       4.332  25.985  19.929  2.00  1.00            
ATOM   1346   CA HIS A 185       4.158  24.590  19.649  2.00  1.00            
ATOM   1347  ND1 HIS A 185       1.137  23.938  18.416  2.00  1.00            
ATOM   1348   CG HIS A 185       2.214  24.715  18.052  2.00  1.00            
ATOM   1349   CB HIS A 185       3.645  24.298  18.229  2.00  1.00            
ATOM   1350  NE2 HIS A 185       0.306  25.829  17.591  2.00  1.00            
ATOM   1351  CD2 HIS A 185       1.689  25.866  17.550  2.00  1.00            
ATOM   1352  CE1 HIS A 185       0.021  24.653  18.119  2.00  1.00            
ATOM   1353    C HIS A 185       5.468  23.912  19.868  2.00  1.00            
ATOM   1354    O HIS A 185       5.853  22.996  19.141  2.00  1.00            
ATOM   1355    N TYR A 186       6.181  24.371  20.915  4.00  1.00            
ATOM   1356   CA TYR A 186       7.455  23.839  21.295  4.00  1.00            
ATOM   1357   CB TYR A 186       8.516  24.129  20.212  4.00  1.00            
ATOM   1358   CG TYR A 186       9.901  24.065  20.754  4.00  1.00            
ATOM   1359  CD1 TYR A 186      10.532  22.874  21.018  4.00  1.00            
ATOM   1360  CD2 TYR A 186      10.583  25.240  20.973  4.00  1.00            
ATOM   1361  CE1 TYR A 186      11.820  22.866  21.506  4.00  1.00            
ATOM   1362  CE2 TYR A 186      11.868  25.238  21.457  4.00  1.00            
ATOM   1363   CZ TYR A 186      12.489  24.045  21.726  4.00  1.00            
ATOM   1364   OH TYR A 186      13.810  24.028  22.223  4.00  1.00            
ATOM   1365    C TYR A 186       7.840  24.496  22.587  4.00  1.00            
ATOM   1366    O TYR A 186       7.825  25.720  22.700  4.00  1.00            
ATOM   1367    N GLU A 187       8.170  23.698  23.622  4.00  1.00            
ATOM   1368   CA GLU A 187       8.515  24.299  24.881  4.00  1.00            
ATOM   1369   CB GLU A 187       7.414  24.114  25.942  4.00  1.00            
ATOM   1370   CG GLU A 187       7.543  25.015  27.170  4.00  1.00            
ATOM   1371   CD GLU A 187       6.247  24.876  27.957  4.00  1.00            
ATOM   1372  OE1 GLU A 187       5.425  23.998  27.581  4.00  1.00            
ATOM   1373  OE2 GLU A 187       6.057  25.646  28.937  4.00  1.00            
ATOM   1374    C GLU A 187       9.770  23.648  25.371  4.00  1.00            
ATOM   1375    O GLU A 187      10.000  22.462  25.138  4.00  1.00            
ATOM   1376    N GLY A 188      10.627  24.425  26.064  4.00  1.00            
ATOM   1377   CA GLY A 188      11.863  23.897  26.564  4.00  1.00            
ATOM   1378    C GLY A 188      12.877  24.022  25.476  4.00  1.00            
ATOM   1379    O GLY A 188      12.601  24.597  24.426  4.00  1.00            
ATOM   1380    N ASN A 189      14.088  23.470  25.707  4.00  1.00            
ATOM   1381   CA ASN A 189      15.148  23.586  24.748  4.00  1.00            
ATOM   1382   CB ASN A 189      16.521  23.905  25.374  4.00  1.00            
ATOM   1383   CG ASN A 189      16.935  22.783  26.318  4.00  1.00            
ATOM   1384  OD1 ASN A 189      16.222  21.794  26.483  4.00  1.00            
ATOM   1385  ND2 ASN A 189      18.118  22.946  26.967  4.00  1.00            
ATOM   1386    C ASN A 189      15.264  22.332  23.968  4.00  1.00            
ATOM   1387    O ASN A 189      14.651  21.314  24.289  4.00  1.00            
ATOM   1388    N PHE A 190      16.055  22.405  22.885  4.00  1.00            
ATOM   1389   CA PHE A 190      16.225  21.272  22.038  4.00  1.00            
ATOM   1390   CB PHE A 190      16.882  21.579  20.677  4.00  1.00            
ATOM   1391   CG PHE A 190      15.918  22.316  19.813  4.00  1.00            
ATOM   1392  CD1 PHE A 190      15.811  23.685  19.886  4.00  1.00            
ATOM   1393  CD2 PHE A 190      15.125  21.631  18.920  4.00  1.00            
ATOM   1394  CE1 PHE A 190      14.922  24.358  19.081  4.00  1.00            
ATOM   1395  CE2 PHE A 190      14.235  22.298  18.113  4.00  1.00            
ATOM   1396   CZ PHE A 190      14.131  23.667  18.195  4.00  1.00            
ATOM   1397    C PHE A 190      17.107  20.278  22.701  4.00  1.00            
ATOM   1398    O PHE A 190      18.063  20.619  23.397  4.00  1.00            
ATOM   1399    N HIS A 191      16.767  18.996  22.497  4.00  1.00            
ATOM   1400   CA HIS A 191      17.578  17.916  22.955  4.00  1.00            
ATOM   1401  ND1 HIS A 191      14.952  17.822  24.928  4.00  1.00            
ATOM   1402   CG HIS A 191      16.079  17.039  24.823  4.00  1.00            
ATOM   1403   CB HIS A 191      16.782  16.736  23.537  4.00  1.00            
ATOM   1404  NE2 HIS A 191      15.432  17.124  26.983  4.00  1.00            
ATOM   1405  CD2 HIS A 191      16.359  16.622  26.088  4.00  1.00            
ATOM   1406  CE1 HIS A 191      14.608  17.840  26.239  4.00  1.00            
ATOM   1407    C HIS A 191      18.186  17.398  21.701  4.00  1.00            
ATOM   1408    O HIS A 191      17.530  17.377  20.661  4.00  1.00            
ATOM   1409    N TYR A 192      19.462  16.984  21.734  4.00  1.00            
ATOM   1410   CA TYR A 192      19.987  16.546  20.481  4.00  1.00            
ATOM   1411   CB TYR A 192      20.957  17.555  19.839  4.00  1.00            
ATOM   1412   CG TYR A 192      22.014  17.873  20.835  4.00  1.00            
ATOM   1413  CD1 TYR A 192      23.071  17.018  21.044  4.00  1.00            
ATOM   1414  CD2 TYR A 192      21.946  19.040  21.561  4.00  1.00            
ATOM   1415  CE1 TYR A 192      24.044  17.325  21.967  4.00  1.00            
ATOM   1416  CE2 TYR A 192      22.915  19.352  22.484  4.00  1.00            
ATOM   1417   CZ TYR A 192      23.967  18.493  22.688  4.00  1.00            
ATOM   1418   OH TYR A 192      24.963  18.810  23.635  4.00  1.00            
ATOM   1419    C TYR A 192      20.682  15.237  20.614  4.00  1.00            
ATOM   1420    O TYR A 192      21.298  14.932  21.633  4.00  1.00            
ATOM   1421    N ILE A 193      20.561  14.422  19.550  4.00  1.00            
ATOM   1422   CA ILE A 193      21.194  13.142  19.470  4.00  1.00            
ATOM   1423   CB ILE A 193      20.220  12.002  19.377  4.00  1.00            
ATOM   1424  CG1 ILE A 193      19.350  11.927  20.643  4.00  1.00            
ATOM   1425  CG2 ILE A 193      21.022  10.719  19.103  4.00  1.00            
ATOM   1426  CD1 ILE A 193      18.402  13.114  20.817  4.00  1.00            
ATOM   1427    C ILE A 193      21.964  13.158  18.199  4.00  1.00            
ATOM   1428    O ILE A 193      21.508  13.693  17.189  4.00  1.00            
ATOM   1429    N ASN A 194      23.177  12.586  18.225  4.00  1.00            
ATOM   1430   CA ASN A 194      23.977  12.571  17.043  4.00  1.00            
ATOM   1431   CB ASN A 194      25.478  12.409  17.348  4.00  1.00            
ATOM   1432   CG ASN A 194      26.290  12.829  16.132  4.00  1.00            
ATOM   1433  OD1 ASN A 194      26.719  13.977  16.029  4.00  1.00            
ATOM   1434  ND2 ASN A 194      26.519  11.878  15.189  4.00  1.00            
ATOM   1435    C ASN A 194      23.533  11.396  16.230  4.00  1.00            
ATOM   1436    O ASN A 194      22.907  10.472  16.746  4.00  1.00            
ATOM   1437    N LEU A 195      23.828  11.415  14.916  1.00  1.00            
ATOM   1438   CA LEU A 195      23.412  10.348  14.053  1.00  1.00            
ATOM   1439   CB LEU A 195      23.232  10.792  12.591  1.00  1.00            
ATOM   1440   CG LEU A 195      22.139  11.861  12.406  1.00  1.00            
ATOM   1441  CD1 LEU A 195      21.993  12.264  10.929  1.00  1.00            
ATOM   1442  CD2 LEU A 195      20.806  11.416  13.033  1.00  1.00            
ATOM   1443    C LEU A 195      24.448   9.282  14.059  1.00  1.00            
ATOM   1444    O LEU A 195      25.634   9.539  14.264  1.00  1.00            
ATOM   1445    N ILE A 196      23.997   8.033  13.853  1.00  1.00            
ATOM   1446   CA ILE A 196      24.919   6.950  13.760  1.00  1.00            
ATOM   1447   CB ILE A 196      24.248   5.611  13.613  1.00  1.00            
ATOM   1448  CG1 ILE A 196      25.300   4.494  13.565  1.00  1.00            
ATOM   1449  CG2 ILE A 196      23.298   5.649  12.405  1.00  1.00            
ATOM   1450  CD1 ILE A 196      24.703   3.097  13.719  1.00  1.00            
ATOM   1451    C ILE A 196      25.739   7.221  12.554  1.00  1.00            
ATOM   1452    O ILE A 196      26.961   7.084  12.570  1.00  1.00            
ATOM   1453    N LYS A 197      25.065   7.639  11.470  1.00  1.00            
ATOM   1454   CA LYS A 197      25.785   7.921  10.274  1.00  1.00            
ATOM   1455   CB LYS A 197      25.997   6.679   9.392  1.00  1.00            
ATOM   1456   CG LYS A 197      26.762   6.946   8.093  1.00  1.00            
ATOM   1457   CD LYS A 197      28.248   7.253   8.287  1.00  1.00            
ATOM   1458   CE LYS A 197      28.992   7.454   6.964  1.00  1.00            
ATOM   1459   NZ LYS A 197      28.881   6.232   6.135  1.00  1.00            
ATOM   1460    C LYS A 197      24.980   8.871   9.458  1.00  1.00            
ATOM   1461    O LYS A 197      23.785   9.055   9.689  1.00  1.00            
ATOM   1462    N THR A 198      25.648   9.518   8.483  3.00  1.00            
ATOM   1463   CA THR A 198      24.948  10.361   7.564  3.00  1.00            
ATOM   1464   CB THR A 198      25.824  11.330   6.824  3.00  1.00            
ATOM   1465  OG1 THR A 198      26.770  10.627   6.032  3.00  1.00            
ATOM   1466  CG2 THR A 198      26.544  12.228   7.845  3.00  1.00            
ATOM   1467    C THR A 198      24.380   9.422   6.561  3.00  1.00            
ATOM   1468    O THR A 198      24.836   8.286   6.436  3.00  1.00            
ATOM   1469    N GLY A 199      23.352   9.866   5.824  3.00  1.00            
ATOM   1470   CA GLY A 199      22.787   8.998   4.839  3.00  1.00            
ATOM   1471    C GLY A 199      21.454   8.519   5.316  3.00  1.00            
ATOM   1472    O GLY A 199      20.596   8.172   4.507  3.00  1.00            
ATOM   1473    N VAL A 200      21.232   8.484   6.645  1.00  1.00            
ATOM   1474   CA VAL A 200      19.951   8.053   7.127  1.00  1.00            
ATOM   1475   CB VAL A 200      19.932   6.625   7.596  1.00  1.00            
ATOM   1476  CG1 VAL A 200      20.250   5.712   6.399  1.00  1.00            
ATOM   1477  CG2 VAL A 200      20.906   6.474   8.777  1.00  1.00            
ATOM   1478    C VAL A 200      19.616   8.897   8.290  1.00  1.00            
ATOM   1479    O VAL A 200      20.494   9.460   8.944  1.00  1.00            
ATOM   1480    N TRP A 201      18.312   9.035   8.555  1.00  1.00            
ATOM   1481   CA TRP A 201      17.956   9.767   9.719  1.00  1.00            
ATOM   1482   CB TRP A 201      16.657  10.562   9.520  1.00  1.00            
ATOM   1483   CG TRP A 201      16.330  11.564  10.596  1.00  1.00            
ATOM   1484  CD2 TRP A 201      17.162  12.700  10.854  1.00  1.00            
ATOM   1485  CD1 TRP A 201      15.302  11.621  11.493  1.00  1.00            
ATOM   1486  NE1 TRP A 201      15.420  12.754  12.265  1.00  1.00            
ATOM   1487  CE2 TRP A 201      16.567  13.420  11.888  1.00  1.00            
ATOM   1488  CE3 TRP A 201      18.330  13.104  10.273  1.00  1.00            
ATOM   1489  CZ2 TRP A 201      17.134  14.571  12.354  1.00  1.00            
ATOM   1490  CZ3 TRP A 201      18.902  14.262  10.744  1.00  1.00            
ATOM   1491  CH2 TRP A 201      18.310  14.979  11.761  1.00  1.00            
ATOM   1492    C TRP A 201      17.754   8.697  10.724  1.00  1.00            
ATOM   1493    O TRP A 201      16.634   8.271  11.001  1.00  1.00            
ATOM   1494    N GLN A 202      18.878   8.240  11.300  4.00  1.00            
ATOM   1495   CA GLN A 202      18.842   7.125  12.185  4.00  1.00            
ATOM   1496   CB GLN A 202      19.839   6.023  11.789  4.00  1.00            
ATOM   1497   CG GLN A 202      19.718   4.734  12.601  4.00  1.00            
ATOM   1498   CD GLN A 202      18.549   3.937  12.042  4.00  1.00            
ATOM   1499  OE1 GLN A 202      17.387   4.237  12.316  4.00  1.00            
ATOM   1500  NE2 GLN A 202      18.862   2.890  11.231  4.00  1.00            
ATOM   1501    C GLN A 202      19.232   7.610  13.530  4.00  1.00            
ATOM   1502    O GLN A 202      19.831   8.674  13.679  4.00  1.00            
ATOM   1503    N ILE A 203      18.854   6.841  14.561  4.00  1.00            
ATOM   1504   CA ILE A 203      19.208   7.242  15.880  4.00  1.00            
ATOM   1505   CB ILE A 203      18.046   7.810  16.644  4.00  1.00            
ATOM   1506  CG1 ILE A 203      17.433   8.997  15.879  4.00  1.00            
ATOM   1507  CG2 ILE A 203      18.533   8.172  18.057  4.00  1.00            
ATOM   1508  CD1 ILE A 203      18.415  10.137  15.616  4.00  1.00            
ATOM   1509    C ILE A 203      19.639   6.020  16.599  4.00  1.00            
ATOM   1510    O ILE A 203      19.240   4.909  16.254  4.00  1.00            
ATOM   1511    N GLN A 204      20.504   6.190  17.607  4.00  1.00            
ATOM   1512   CA GLN A 204      20.857   5.047  18.377  4.00  1.00            
ATOM   1513   CB GLN A 204      22.366   4.903  18.638  4.00  1.00            
ATOM   1514   CG GLN A 204      22.719   3.651  19.443  4.00  1.00            
ATOM   1515   CD GLN A 204      24.235   3.540  19.510  4.00  1.00            
ATOM   1516  OE1 GLN A 204      24.779   2.830  20.355  4.00  1.00            
ATOM   1517  NE2 GLN A 204      24.937   4.256  18.593  4.00  1.00            
ATOM   1518    C GLN A 204      20.171   5.221  19.685  4.00  1.00            
ATOM   1519    O GLN A 204      20.305   6.260  20.330  4.00  1.00            
ATOM   1520    N MET A 205      19.391   4.212  20.110  4.00  1.00            
ATOM   1521   CA MET A 205      18.707   4.410  21.345  4.00  1.00            
ATOM   1522   CB MET A 205      17.166   4.409  21.229  4.00  1.00            
ATOM   1523   CG MET A 205      16.516   3.069  20.885  4.00  1.00            
ATOM   1524   SD MET A 205      14.701   3.157  20.770  4.00  1.00            
ATOM   1525   CE MET A 205      14.426   1.375  20.559  4.00  1.00            
ATOM   1526    C MET A 205      19.142   3.383  22.313  4.00  1.00            
ATOM   1527    O MET A 205      19.512   2.266  21.953  4.00  1.00            
ATOM   1528    N LYS A 206      19.134   3.778  23.594  1.00  1.00            
ATOM   1529   CA LYS A 206      19.505   2.872  24.622  1.00  1.00            
ATOM   1530   CB LYS A 206      19.871   3.545  25.961  1.00  1.00            
ATOM   1531   CG LYS A 206      20.512   2.592  26.979  1.00  1.00            
ATOM   1532   CD LYS A 206      21.113   3.287  28.203  1.00  1.00            
ATOM   1533   CE LYS A 206      22.446   3.981  27.926  1.00  1.00            
ATOM   1534   NZ LYS A 206      22.973   4.578  29.173  1.00  1.00            
ATOM   1535    C LYS A 206      18.279   2.036  24.834  1.00  1.00            
ATOM   1536    O LYS A 206      17.535   1.768  23.890  1.00  1.00            
ATOM   1537    N GLY A 207      18.036   1.590  26.078  1.00  1.00            
ATOM   1538   CA GLY A 207      16.947   0.694  26.323  1.00  1.00            
ATOM   1539    C GLY A 207      15.621   1.383  26.326  1.00  1.00            
ATOM   1540    O GLY A 207      15.514   2.592  26.523  1.00  1.00            
ATOM   1541    N VAL A 208      14.565   0.569  26.104  4.00  1.00            
ATOM   1542   CA VAL A 208      13.199   0.997  26.159  4.00  1.00            
ATOM   1543   CB VAL A 208      12.352   0.485  25.030  4.00  1.00            
ATOM   1544  CG1 VAL A 208      12.901   1.037  23.702  4.00  1.00            
ATOM   1545  CG2 VAL A 208      12.322  -1.047  25.101  4.00  1.00            
ATOM   1546    C VAL A 208      12.689   0.413  27.422  4.00  1.00            
ATOM   1547    O VAL A 208      13.112  -0.680  27.787  4.00  1.00            
ATOM   1548    N SER A 209      11.790   1.115  28.139  4.00  1.00            
ATOM   1549   CA SER A 209      11.433   0.576  29.416  4.00  1.00            
ATOM   1550   CB SER A 209      12.163   1.284  30.571  4.00  1.00            
ATOM   1551   OG SER A 209      13.562   1.054  30.485  4.00  1.00            
ATOM   1552    C SER A 209       9.979   0.719  29.691  4.00  1.00            
ATOM   1553    O SER A 209       9.289   1.543  29.094  4.00  1.00            
ATOM   1554    N VAL A 210       9.478  -0.133  30.611  4.00  1.00            
ATOM   1555   CA VAL A 210       8.115  -0.031  31.029  4.00  1.00            
ATOM   1556   CB VAL A 210       7.288  -1.244  30.717  4.00  1.00            
ATOM   1557  CG1 VAL A 210       5.876  -1.030  31.286  4.00  1.00            
ATOM   1558  CG2 VAL A 210       7.315  -1.483  29.199  4.00  1.00            
ATOM   1559    C VAL A 210       8.109   0.131  32.515  4.00  1.00            
ATOM   1560    O VAL A 210       8.541  -0.753  33.253  4.00  1.00            
ATOM   1561    N GLY A 211       7.627   1.294  32.986  3.00  1.00            
ATOM   1562   CA GLY A 211       7.410   1.508  34.384  3.00  1.00            
ATOM   1563    C GLY A 211       8.655   1.418  35.221  3.00  1.00            
ATOM   1564    O GLY A 211       8.724   0.605  36.141  3.00  1.00            
ATOM   1565    N SER A 212       9.672   2.246  34.926  3.00  1.00            
ATOM   1566   CA SER A 212      10.846   2.319  35.755  3.00  1.00            
ATOM   1567   CB SER A 212      10.511   2.712  37.208  3.00  1.00            
ATOM   1568   OG SER A 212      11.696   2.857  37.980  3.00  1.00            
ATOM   1569    C SER A 212      11.602   1.027  35.750  3.00  1.00            
ATOM   1570    O SER A 212      12.409   0.773  36.643  3.00  1.00            
ATOM   1571    N SER A 213      11.388   0.174  34.734  4.00  1.00            
ATOM   1572   CA SER A 213      12.183  -1.019  34.660  4.00  1.00            
ATOM   1573   CB SER A 213      11.381  -2.305  34.923  4.00  1.00            
ATOM   1574   OG SER A 213      10.885  -2.305  36.254  4.00  1.00            
ATOM   1575    C SER A 213      12.670  -1.073  33.244  4.00  1.00            
ATOM   1576    O SER A 213      11.896  -0.793  32.332  4.00  1.00            
ATOM   1577    N THR A 214      13.956  -1.422  33.007  4.00  1.00            
ATOM   1578   CA THR A 214      14.412  -1.349  31.645  4.00  1.00            
ATOM   1579   CB THR A 214      15.886  -1.652  31.502  4.00  1.00            
ATOM   1580  OG1 THR A 214      16.265  -1.569  30.137  4.00  1.00            
ATOM   1581  CG2 THR A 214      16.227  -3.037  32.086  4.00  1.00            
ATOM   1582    C THR A 214      13.587  -2.265  30.762  4.00  1.00            
ATOM   1583    O THR A 214      12.735  -1.794  30.016  4.00  1.00            
ATOM   1584    N LEU A 215      13.751  -3.600  30.877  4.00  1.00            
ATOM   1585   CA LEU A 215      12.956  -4.606  30.209  4.00  1.00            
ATOM   1586   CB LEU A 215      11.449  -4.447  30.480  4.00  1.00            
ATOM   1587   CG LEU A 215      11.073  -4.685  31.954  4.00  1.00            
ATOM   1588  CD1 LEU A 215       9.560  -4.539  32.179  4.00  1.00            
ATOM   1589  CD2 LEU A 215      11.625  -6.029  32.457  4.00  1.00            
ATOM   1590    C LEU A 215      13.135  -4.749  28.716  4.00  1.00            
ATOM   1591    O LEU A 215      12.582  -5.692  28.153  4.00  1.00            
ATOM   1592    N LEU A 216      13.886  -3.895  27.991  4.00  1.00            
ATOM   1593   CA LEU A 216      13.954  -4.226  26.584  4.00  1.00            
ATOM   1594   CB LEU A 216      12.682  -3.888  25.789  4.00  1.00            
ATOM   1595   CG LEU A 216      12.719  -4.432  24.347  4.00  1.00            
ATOM   1596  CD1 LEU A 216      12.844  -5.965  24.350  4.00  1.00            
ATOM   1597  CD2 LEU A 216      11.511  -3.947  23.528  4.00  1.00            
ATOM   1598    C LEU A 216      15.123  -3.509  25.964  4.00  1.00            
ATOM   1599    O LEU A 216      15.529  -2.449  26.437  4.00  1.00            
ATOM   1600    N CYS A 217      15.702  -4.092  24.886  1.00  1.00            
ATOM   1601   CA CYS A 217      16.792  -3.483  24.162  1.00  1.00            
ATOM   1602   CB CYS A 217      16.324  -2.248  23.371  1.00  1.00            
ATOM   1603   SG CYS A 217      17.649  -1.440  22.433  1.00  1.00            
ATOM   1604    C CYS A 217      17.858  -3.075  25.134  1.00  1.00            
ATOM   1605    O CYS A 217      18.237  -1.907  25.199  1.00  1.00            
ATOM   1606    N GLU A 218      18.360  -4.030  25.943  3.00  1.00            
ATOM   1607   CA GLU A 218      19.372  -3.700  26.907  3.00  1.00            
ATOM   1608   CB GLU A 218      19.702  -4.863  27.858  3.00  1.00            
ATOM   1609   CG GLU A 218      18.521  -5.241  28.752  3.00  1.00            
ATOM   1610   CD GLU A 218      18.957  -6.359  29.689  3.00  1.00            
ATOM   1611  OE1 GLU A 218      20.161  -6.387  30.059  3.00  1.00            
ATOM   1612  OE2 GLU A 218      18.087  -7.193  30.056  3.00  1.00            
ATOM   1613    C GLU A 218      20.639  -3.296  26.203  3.00  1.00            
ATOM   1614    O GLU A 218      21.246  -2.283  26.550  3.00  1.00            
ATOM   1615    N ASP A 219      21.061  -4.063  25.174  3.00  1.00            
ATOM   1616   CA ASP A 219      22.298  -3.778  24.493  3.00  1.00            
ATOM   1617   CB ASP A 219      22.654  -4.796  23.395  3.00  1.00            
ATOM   1618   CG ASP A 219      23.151  -6.079  24.039  3.00  1.00            
ATOM   1619  OD1 ASP A 219      22.761  -6.356  25.205  3.00  1.00            
ATOM   1620  OD2 ASP A 219      23.930  -6.805  23.365  3.00  1.00            
ATOM   1621    C ASP A 219      22.203  -2.453  23.809  3.00  1.00            
ATOM   1622    O ASP A 219      23.135  -1.652  23.861  3.00  1.00            
ATOM   1623    N GLY A 220      21.055  -2.174  23.168  1.00  1.00            
ATOM   1624   CA GLY A 220      20.920  -0.943  22.447  1.00  1.00            
ATOM   1625    C GLY A 220      20.672  -1.278  21.020  1.00  1.00            
ATOM   1626    O GLY A 220      21.357  -2.106  20.422  1.00  1.00            
ATOM   1627    N CYS A 221      19.655  -0.618  20.443  4.00  1.00            
ATOM   1628   CA CYS A 221      19.305  -0.846  19.082  4.00  1.00            
ATOM   1629   CB CYS A 221      17.955  -1.553  18.891  4.00  1.00            
ATOM   1630   SG CYS A 221      16.565  -0.541  19.471  4.00  1.00            
ATOM   1631    C CYS A 221      19.189   0.493  18.457  4.00  1.00            
ATOM   1632    O CYS A 221      19.453   1.515  19.089  4.00  1.00            
ATOM   1633    N LEU A 222      18.794   0.519  17.177  4.00  1.00            
ATOM   1634   CA LEU A 222      18.711   1.779  16.519  4.00  1.00            
ATOM   1635   CB LEU A 222      19.289   1.766  15.095  4.00  1.00            
ATOM   1636   CG LEU A 222      20.796   1.448  15.045  4.00  1.00            
ATOM   1637  CD1 LEU A 222      21.317   1.449  13.598  4.00  1.00            
ATOM   1638  CD2 LEU A 222      21.600   2.380  15.967  4.00  1.00            
ATOM   1639    C LEU A 222      17.289   2.164  16.403  4.00  1.00            
ATOM   1640    O LEU A 222      16.390   1.337  16.537  4.00  1.00            
ATOM   1641    N ALA A 223      17.056   3.469  16.185  4.00  1.00            
ATOM   1642   CA ALA A 223      15.720   3.903  15.965  4.00  1.00            
ATOM   1643   CB ALA A 223      15.126   4.695  17.141  4.00  1.00            
ATOM   1644    C ALA A 223      15.713   4.804  14.789  4.00  1.00            
ATOM   1645    O ALA A 223      16.438   5.799  14.748  4.00  1.00            
ATOM   1646    N LEU A 224      14.886   4.472  13.785  4.00  1.00            
ATOM   1647   CA LEU A 224      14.764   5.399  12.714  4.00  1.00            
ATOM   1648   CB LEU A 224      14.016   4.903  11.454  4.00  1.00            
ATOM   1649   CG LEU A 224      14.661   3.765  10.637  4.00  1.00            
ATOM   1650  CD1 LEU A 224      14.545   2.410  11.343  4.00  1.00            
ATOM   1651  CD2 LEU A 224      14.088   3.721   9.211  4.00  1.00            
ATOM   1652    C LEU A 224      13.863   6.440  13.286  4.00  1.00            
ATOM   1653    O LEU A 224      13.143   6.176  14.246  4.00  1.00            
ATOM   1654    N VAL A 225      13.930   7.681  12.780  4.00  1.00            
ATOM   1655   CA VAL A 225      12.940   8.631  13.192  4.00  1.00            
ATOM   1656   CB VAL A 225      13.521   9.952  13.576  4.00  1.00            
ATOM   1657  CG1 VAL A 225      12.378  10.893  14.000  4.00  1.00            
ATOM   1658  CG2 VAL A 225      14.577   9.698  14.666  4.00  1.00            
ATOM   1659    C VAL A 225      12.171   8.797  11.941  4.00  1.00            
ATOM   1660    O VAL A 225      12.687   9.312  10.950  4.00  1.00            
ATOM   1661    N ASP A 226      10.913   8.344  11.932  1.00  1.00            
ATOM   1662   CA ASP A 226      10.309   8.370  10.648  1.00  1.00            
ATOM   1663   CB ASP A 226       9.999   6.960  10.115  1.00  1.00            
ATOM   1664   CG ASP A 226       9.688   7.058   8.630  1.00  1.00            
ATOM   1665  OD1 ASP A 226       8.643   7.666   8.277  1.00  1.00            
ATOM   1666  OD2 ASP A 226      10.491   6.511   7.827  1.00  1.00            
ATOM   1667    C ASP A 226       9.028   9.131  10.687  1.00  1.00            
ATOM   1668    O ASP A 226       8.032   8.664  11.236  1.00  1.00            
ATOM   1669    N THR A 227       9.031  10.348  10.109  3.00  1.00            
ATOM   1670   CA THR A 227       7.793  11.048   9.967  3.00  1.00            
ATOM   1671   CB THR A 227       7.957  12.498   9.620  3.00  1.00            
ATOM   1672  OG1 THR A 227       8.618  12.633   8.371  3.00  1.00            
ATOM   1673  CG2 THR A 227       8.778  13.178  10.730  3.00  1.00            
ATOM   1674    C THR A 227       7.180  10.362   8.791  3.00  1.00            
ATOM   1675    O THR A 227       7.876  10.044   7.827  3.00  1.00            
ATOM   1676    N GLY A 228       5.866  10.091   8.832  3.00  1.00            
ATOM   1677   CA GLY A 228       5.291   9.416   7.709  3.00  1.00            
ATOM   1678    C GLY A 228       4.867   8.019   8.102  3.00  1.00            
ATOM   1679    O GLY A 228       3.917   7.491   7.532  3.00  1.00            
ATOM   1680    N ALA A 229       5.497   7.416   9.131  1.00  1.00            
ATOM   1681   CA ALA A 229       5.348   6.024   9.510  1.00  1.00            
ATOM   1682   CB ALA A 229       6.293   5.633  10.659  1.00  1.00            
ATOM   1683    C ALA A 229       3.977   5.604   9.936  1.00  1.00            
ATOM   1684    O ALA A 229       3.570   4.487   9.617  1.00  1.00            
ATOM   1685    N SER A 230       3.239   6.467  10.658  1.00  1.00            
ATOM   1686   CA SER A 230       1.930   6.153  11.169  1.00  1.00            
ATOM   1687   CB SER A 230       1.054   5.384  10.161  1.00  1.00            
ATOM   1688   OG SER A 230       0.884   6.148   8.976  1.00  1.00            
ATOM   1689    C SER A 230       1.975   5.356  12.430  1.00  1.00            
ATOM   1690    O SER A 230       0.924   5.016  12.971  1.00  1.00            
ATOM   1691    N TYR A 231       3.163   5.040  12.966  1.00  1.00            
ATOM   1692   CA TYR A 231       3.106   4.322  14.205  1.00  1.00            
ATOM   1693   CB TYR A 231       2.611   2.882  14.000  1.00  1.00            
ATOM   1694   CG TYR A 231       3.399   2.337  12.854  1.00  1.00            
ATOM   1695  CD1 TYR A 231       4.685   1.879  13.021  1.00  1.00            
ATOM   1696  CD2 TYR A 231       2.836   2.293  11.598  1.00  1.00            
ATOM   1697  CE1 TYR A 231       5.395   1.384  11.952  1.00  1.00            
ATOM   1698  CE2 TYR A 231       3.540   1.798  10.525  1.00  1.00            
ATOM   1699   CZ TYR A 231       4.824   1.344  10.702  1.00  1.00            
ATOM   1700   OH TYR A 231       5.551   0.837   9.604  1.00  1.00            
ATOM   1701    C TYR A 231       4.484   4.260  14.810  1.00  1.00            
ATOM   1702    O TYR A 231       5.455   4.728  14.217  1.00  1.00            
ATOM   1703    N ILE A 232       4.589   3.687  16.035  4.00  1.00            
ATOM   1704   CA ILE A 232       5.841   3.553  16.741  4.00  1.00            
ATOM   1705   CB ILE A 232       5.655   3.061  18.146  4.00  1.00            
ATOM   1706  CG1 ILE A 232       4.802   4.055  18.951  4.00  1.00            
ATOM   1707  CG2 ILE A 232       7.049   2.816  18.750  4.00  1.00            
ATOM   1708  CD1 ILE A 232       4.304   3.495  20.283  4.00  1.00            
ATOM   1709    C ILE A 232       6.758   2.573  16.044  4.00  1.00            
ATOM   1710    O ILE A 232       7.902   2.904  15.737  4.00  1.00            
ATOM   1711    N SER A 233       6.274   1.343  15.754  4.00  1.00            
ATOM   1712   CA SER A 233       7.050   0.316  15.089  4.00  1.00            
ATOM   1713   CB SER A 233       7.831   0.811  13.862  4.00  1.00            
ATOM   1714   OG SER A 233       8.559  -0.261  13.279  4.00  1.00            
ATOM   1715    C SER A 233       7.992  -0.346  16.037  4.00  1.00            
ATOM   1716    O SER A 233       8.384   0.216  17.057  4.00  1.00            
ATOM   1717    N GLY A 234       8.369  -1.594  15.692  4.00  1.00            
ATOM   1718   CA GLY A 234       9.277  -2.377  16.476  4.00  1.00            
ATOM   1719    C GLY A 234       9.433  -3.683  15.775  4.00  1.00            
ATOM   1720    O GLY A 234       8.606  -4.058  14.944  4.00  1.00            
ATOM   1721    N SER A 235      10.512  -4.415  16.101  1.00  1.00            
ATOM   1722   CA SER A 235      10.699  -5.697  15.496  1.00  1.00            
ATOM   1723   CB SER A 235      12.092  -6.301  15.744  1.00  1.00            
ATOM   1724   OG SER A 235      13.089  -5.485  15.145  1.00  1.00            
ATOM   1725    C SER A 235       9.677  -6.570  16.138  1.00  1.00            
ATOM   1726    O SER A 235       9.052  -6.185  17.124  1.00  1.00            
ATOM   1727    N THR A 236       9.454  -7.766  15.572  2.00  1.00            
ATOM   1728   CA THR A 236       8.433  -8.620  16.095  2.00  1.00            
ATOM   1729   CB THR A 236       8.250  -9.870  15.278  2.00  1.00            
ATOM   1730  OG1 THR A 236       7.174 -10.641  15.794  2.00  1.00            
ATOM   1731  CG2 THR A 236       9.550 -10.692  15.293  2.00  1.00            
ATOM   1732    C THR A 236       8.757  -9.037  17.500  2.00  1.00            
ATOM   1733    O THR A 236       7.891  -9.005  18.372  2.00  1.00            
ATOM   1734    N SER A 237      10.023  -9.414  17.763  2.00  1.00            
ATOM   1735   CA SER A 237      10.406  -9.938  19.045  2.00  1.00            
ATOM   1736   CB SER A 237      11.912 -10.249  19.127  2.00  1.00            
ATOM   1737   OG SER A 237      12.241 -10.759  20.411  2.00  1.00            
ATOM   1738    C SER A 237      10.108  -8.935  20.105  2.00  1.00            
ATOM   1739    O SER A 237       9.438  -9.236  21.092  2.00  1.00            
ATOM   1740    N SER A 238      10.588  -7.698  19.915  2.00  1.00            
ATOM   1741   CA SER A 238      10.437  -6.703  20.929  2.00  1.00            
ATOM   1742   CB SER A 238      11.164  -5.389  20.594  2.00  1.00            
ATOM   1743   OG SER A 238      10.566  -4.770  19.465  2.00  1.00            
ATOM   1744    C SER A 238       8.997  -6.372  21.129  2.00  1.00            
ATOM   1745    O SER A 238       8.539  -6.225  22.262  2.00  1.00            
ATOM   1746    N ILE A 239       8.228  -6.272  20.033  2.00  1.00            
ATOM   1747   CA ILE A 239       6.865  -5.858  20.184  2.00  1.00            
ATOM   1748   CB ILE A 239       6.117  -5.793  18.886  2.00  1.00            
ATOM   1749  CG1 ILE A 239       6.770  -4.775  17.938  2.00  1.00            
ATOM   1750  CG2 ILE A 239       4.651  -5.459  19.212  2.00  1.00            
ATOM   1751  CD1 ILE A 239       6.769  -3.351  18.489  2.00  1.00            
ATOM   1752    C ILE A 239       6.162  -6.866  21.031  2.00  1.00            
ATOM   1753    O ILE A 239       5.413  -6.506  21.937  2.00  1.00            
ATOM   1754    N GLU A 240       6.406  -8.164  20.777  2.00  1.00            
ATOM   1755   CA GLU A 240       5.680  -9.172  21.491  2.00  1.00            
ATOM   1756   CB GLU A 240       6.082 -10.603  21.098  2.00  1.00            
ATOM   1757   CG GLU A 240       5.181 -11.668  21.726  2.00  1.00            
ATOM   1758   CD GLU A 240       5.657 -13.038  21.267  2.00  1.00            
ATOM   1759  OE1 GLU A 240       6.535 -13.621  21.956  2.00  1.00            
ATOM   1760  OE2 GLU A 240       5.146 -13.520  20.220  2.00  1.00            
ATOM   1761    C GLU A 240       5.946  -9.015  22.948  2.00  1.00            
ATOM   1762    O GLU A 240       5.027  -9.059  23.765  2.00  1.00            
ATOM   1763    N LYS A 241       7.221  -8.815  23.311  2.00  1.00            
ATOM   1764   CA LYS A 241       7.553  -8.697  24.695  2.00  1.00            
ATOM   1765   CB LYS A 241       9.071  -8.700  24.943  2.00  1.00            
ATOM   1766   CG LYS A 241       9.687 -10.066  24.629  2.00  1.00            
ATOM   1767   CD LYS A 241      11.211 -10.079  24.527  2.00  1.00            
ATOM   1768   CE LYS A 241      11.771 -11.464  24.184  2.00  1.00            
ATOM   1769   NZ LYS A 241      13.218 -11.371  23.890  2.00  1.00            
ATOM   1770    C LYS A 241       6.940  -7.451  25.269  2.00  1.00            
ATOM   1771    O LYS A 241       6.430  -7.473  26.389  2.00  1.00            
ATOM   1772    N LEU A 242       6.951  -6.327  24.521  2.00  1.00            
ATOM   1773   CA LEU A 242       6.376  -5.109  25.036  2.00  1.00            
ATOM   1774   CB LEU A 242       6.477  -3.929  24.054  2.00  1.00            
ATOM   1775   CG LEU A 242       7.921  -3.485  23.748  2.00  1.00            
ATOM   1776  CD1 LEU A 242       7.940  -2.281  22.792  2.00  1.00            
ATOM   1777  CD2 LEU A 242       8.718  -3.238  25.039  2.00  1.00            
ATOM   1778    C LEU A 242       4.932  -5.386  25.248  2.00  1.00            
ATOM   1779    O LEU A 242       4.342  -4.976  26.245  2.00  1.00            
ATOM   1780    N MET A 243       4.329  -6.114  24.295  2.00  1.00            
ATOM   1781   CA MET A 243       2.937  -6.403  24.389  2.00  1.00            
ATOM   1782   CB MET A 243       2.390  -7.201  23.198  2.00  1.00            
ATOM   1783   CG MET A 243       0.890  -7.476  23.332  2.00  1.00            
ATOM   1784   SD MET A 243       0.199  -8.602  22.085  2.00  1.00            
ATOM   1785   CE MET A 243       0.793 -10.091  22.937  2.00  1.00            
ATOM   1786    C MET A 243       2.670  -7.244  25.592  2.00  1.00            
ATOM   1787    O MET A 243       1.710  -6.993  26.313  2.00  1.00            
ATOM   1788    N GLU A 244       3.507  -8.262  25.862  2.00  1.00            
ATOM   1789   CA GLU A 244       3.213  -9.102  26.990  2.00  1.00            
ATOM   1790   CB GLU A 244       4.196 -10.272  27.183  2.00  1.00            
ATOM   1791   CG GLU A 244       4.032 -11.404  26.165  2.00  1.00            
ATOM   1792   CD GLU A 244       4.844 -12.594  26.663  2.00  1.00            
ATOM   1793  OE1 GLU A 244       5.142 -12.635  27.888  2.00  1.00            
ATOM   1794  OE2 GLU A 244       5.173 -13.483  25.832  2.00  1.00            
ATOM   1795    C GLU A 244       3.276  -8.253  28.219  2.00  1.00            
ATOM   1796    O GLU A 244       2.446  -8.395  29.117  2.00  1.00            
ATOM   1797    N ALA A 245       4.253  -7.327  28.287  2.00  1.00            
ATOM   1798   CA ALA A 245       4.394  -6.529  29.472  2.00  1.00            
ATOM   1799   CB ALA A 245       5.565  -5.535  29.395  2.00  1.00            
ATOM   1800    C ALA A 245       3.134  -5.731  29.669  2.00  1.00            
ATOM   1801    O ALA A 245       2.590  -5.673  30.771  2.00  1.00            
ATOM   1802    N LEU A 246       2.629  -5.115  28.583  2.00  1.00            
ATOM   1803   CA LEU A 246       1.463  -4.271  28.570  2.00  1.00            
ATOM   1804   CB LEU A 246       1.337  -3.589  27.202  2.00  1.00            
ATOM   1805   CG LEU A 246       2.595  -2.742  26.922  2.00  1.00            
ATOM   1806  CD1 LEU A 246       2.561  -2.074  25.539  2.00  1.00            
ATOM   1807  CD2 LEU A 246       2.837  -1.740  28.063  2.00  1.00            
ATOM   1808    C LEU A 246       0.244  -5.099  28.852  2.00  1.00            
ATOM   1809    O LEU A 246      -0.673  -4.650  29.536  2.00  1.00            
ATOM   1810    N GLY A 247       0.215  -6.347  28.345  3.00  1.00            
ATOM   1811   CA GLY A 247      -0.920  -7.208  28.525  3.00  1.00            
ATOM   1812    C GLY A 247      -1.816  -7.084  27.327  3.00  1.00            
ATOM   1813    O GLY A 247      -2.956  -7.545  27.355  3.00  1.00            
ATOM   1814    N ALA A 248      -1.333  -6.450  26.236  1.00  1.00            
ATOM   1815   CA ALA A 248      -2.156  -6.319  25.060  1.00  1.00            
ATOM   1816   CB ALA A 248      -1.681  -5.254  24.065  1.00  1.00            
ATOM   1817    C ALA A 248      -2.219  -7.641  24.351  1.00  1.00            
ATOM   1818    O ALA A 248      -1.355  -8.497  24.539  1.00  1.00            
ATOM   1819    N LYS A 249      -3.278  -7.854  23.530  4.00  1.00            
ATOM   1820   CA LYS A 249      -3.427  -9.097  22.817  4.00  1.00            
ATOM   1821   CB LYS A 249      -4.830  -9.721  22.863  4.00  1.00            
ATOM   1822   CG LYS A 249      -5.247 -10.189  24.257  4.00  1.00            
ATOM   1823   CD LYS A 249      -6.646 -10.806  24.284  4.00  1.00            
ATOM   1824   CE LYS A 249      -7.721  -9.925  23.643  4.00  1.00            
ATOM   1825   NZ LYS A 249      -9.009 -10.654  23.607  4.00  1.00            
ATOM   1826    C LYS A 249      -3.094  -8.891  21.379  4.00  1.00            
ATOM   1827    O LYS A 249      -3.151  -7.775  20.865  4.00  1.00            
ATOM   1828    N LYS A 250      -2.712  -9.994  20.698  4.00  1.00            
ATOM   1829   CA LYS A 250      -2.368  -9.910  19.310  4.00  1.00            
ATOM   1830   CB LYS A 250      -1.202 -10.820  18.888  4.00  1.00            
ATOM   1831   CG LYS A 250      -1.455 -12.313  19.100  4.00  1.00            
ATOM   1832   CD LYS A 250      -0.457 -13.199  18.350  4.00  1.00            
ATOM   1833   CE LYS A 250       1.007 -12.829  18.604  4.00  1.00            
ATOM   1834   NZ LYS A 250       1.895 -13.665  17.765  4.00  1.00            
ATOM   1835    C LYS A 250      -3.555 -10.267  18.496  4.00  1.00            
ATOM   1836    O LYS A 250      -4.285 -11.216  18.781  4.00  1.00            
ATOM   1837    N ARG A 251      -3.768  -9.456  17.453  1.00  1.00            
ATOM   1838   CA ARG A 251      -4.789  -9.656  16.482  1.00  1.00            
ATOM   1839   CB ARG A 251      -5.598  -8.379  16.212  1.00  1.00            
ATOM   1840   CG ARG A 251      -6.383  -7.928  17.444  1.00  1.00            
ATOM   1841   CD ARG A 251      -7.899  -8.047  17.293  1.00  1.00            
ATOM   1842   NE ARG A 251      -8.337  -6.900  16.449  1.00  1.00            
ATOM   1843   CZ ARG A 251      -9.637  -6.800  16.050  1.00  1.00            
ATOM   1844  NH1 ARG A 251     -10.523  -7.792  16.358  1.00  1.00            
ATOM   1845  NH2 ARG A 251     -10.050  -5.704  15.350  1.00  1.00            
ATOM   1846    C ARG A 251      -3.981  -9.979  15.285  1.00  1.00            
ATOM   1847    O ARG A 251      -2.755  -9.979  15.384  1.00  1.00            
ATOM   1848    N LEU A 252      -4.612 -10.321  14.148  1.00  1.00            
ATOM   1849   CA LEU A 252      -3.771 -10.659  13.045  1.00  1.00            
ATOM   1850   CB LEU A 252      -4.571 -11.012  11.780  1.00  1.00            
ATOM   1851   CG LEU A 252      -5.451 -12.264  11.935  1.00  1.00            
ATOM   1852  CD1 LEU A 252      -6.224 -12.569  10.641  1.00  1.00            
ATOM   1853  CD2 LEU A 252      -4.629 -13.462  12.432  1.00  1.00            
ATOM   1854    C LEU A 252      -2.939  -9.457  12.717  1.00  1.00            
ATOM   1855    O LEU A 252      -1.712  -9.489  12.823  1.00  1.00            
ATOM   1856    N PHE A 253      -3.605  -8.349  12.345  1.00  1.00            
ATOM   1857   CA PHE A 253      -2.931  -7.137  11.982  1.00  1.00            
ATOM   1858   CB PHE A 253      -3.824  -6.219  11.132  1.00  1.00            
ATOM   1859   CG PHE A 253      -4.115  -6.962   9.872  1.00  1.00            
ATOM   1860  CD1 PHE A 253      -5.148  -7.869   9.822  1.00  1.00            
ATOM   1861  CD2 PHE A 253      -3.357  -6.755   8.742  1.00  1.00            
ATOM   1862  CE1 PHE A 253      -5.424  -8.560   8.665  1.00  1.00            
ATOM   1863  CE2 PHE A 253      -3.628  -7.443   7.583  1.00  1.00            
ATOM   1864   CZ PHE A 253      -4.663  -8.346   7.542  1.00  1.00            
ATOM   1865    C PHE A 253      -2.452  -6.335  13.149  1.00  1.00            
ATOM   1866    O PHE A 253      -1.303  -5.897  13.185  1.00  1.00            
ATOM   1867    N ASP A 254      -3.331  -6.133  14.146  1.00  1.00            
ATOM   1868   CA ASP A 254      -3.031  -5.151  15.147  1.00  1.00            
ATOM   1869   CB ASP A 254      -4.155  -4.114  15.306  1.00  1.00            
ATOM   1870   CG ASP A 254      -5.425  -4.859  15.695  1.00  1.00            
ATOM   1871  OD1 ASP A 254      -5.803  -5.805  14.952  1.00  1.00            
ATOM   1872  OD2 ASP A 254      -6.030  -4.500  16.741  1.00  1.00            
ATOM   1873    C ASP A 254      -2.770  -5.716  16.504  1.00  1.00            
ATOM   1874    O ASP A 254      -2.421  -6.880  16.689  1.00  1.00            
ATOM   1875    N TYR A 255      -2.953  -4.805  17.484  4.00  1.00            
ATOM   1876   CA TYR A 255      -2.660  -4.918  18.883  4.00  1.00            
ATOM   1877   CB TYR A 255      -1.544  -3.885  19.150  4.00  1.00            
ATOM   1878   CG TYR A 255      -0.794  -3.965  20.433  4.00  1.00            
ATOM   1879  CD1 TYR A 255       0.177  -4.923  20.608  4.00  1.00            
ATOM   1880  CD2 TYR A 255      -1.007  -3.041  21.429  4.00  1.00            
ATOM   1881  CE1 TYR A 255       0.900  -4.980  21.776  4.00  1.00            
ATOM   1882  CE2 TYR A 255      -0.281  -3.102  22.595  4.00  1.00            
ATOM   1883   CZ TYR A 255       0.671  -4.067  22.772  4.00  1.00            
ATOM   1884   OH TYR A 255       1.409  -4.113  23.973  4.00  1.00            
ATOM   1885    C TYR A 255      -3.905  -4.473  19.590  4.00  1.00            
ATOM   1886    O TYR A 255      -4.686  -3.711  19.020  4.00  1.00            
ATOM   1887    N VAL A 256      -4.153  -4.934  20.838  4.00  1.00            
ATOM   1888   CA VAL A 256      -5.387  -4.496  21.427  4.00  1.00            
ATOM   1889   CB VAL A 256      -6.552  -5.391  21.114  4.00  1.00            
ATOM   1890  CG1 VAL A 256      -6.765  -5.409  19.590  4.00  1.00            
ATOM   1891  CG2 VAL A 256      -6.294  -6.774  21.734  4.00  1.00            
ATOM   1892    C VAL A 256      -5.310  -4.411  22.904  4.00  1.00            
ATOM   1893    O VAL A 256      -4.389  -4.909  23.551  4.00  1.00            
ATOM   1894    N VAL A 257      -6.323  -3.714  23.447  4.00  1.00            
ATOM   1895   CA VAL A 257      -6.523  -3.562  24.847  4.00  1.00            
ATOM   1896   CB VAL A 257      -6.204  -2.184  25.355  4.00  1.00            
ATOM   1897  CG1 VAL A 257      -6.525  -2.114  26.858  4.00  1.00            
ATOM   1898  CG2 VAL A 257      -4.737  -1.871  25.018  4.00  1.00            
ATOM   1899    C VAL A 257      -7.988  -3.783  25.052  4.00  1.00            
ATOM   1900    O VAL A 257      -8.783  -3.639  24.125  4.00  1.00            
ATOM   1901    N LYS A 258      -8.372  -4.171  26.279  4.00  1.00            
ATOM   1902   CA LYS A 258      -9.733  -4.450  26.622  4.00  1.00            
ATOM   1903   CB LYS A 258      -9.879  -4.982  28.058  4.00  1.00            
ATOM   1904   CG LYS A 258      -9.120  -6.287  28.319  4.00  1.00            
ATOM   1905   CD LYS A 258      -7.598  -6.119  28.308  4.00  1.00            
ATOM   1906   CE LYS A 258      -6.831  -7.394  28.667  4.00  1.00            
ATOM   1907   NZ LYS A 258      -5.378  -7.112  28.722  4.00  1.00            
ATOM   1908    C LYS A 258     -10.531  -3.195  26.548  4.00  1.00            
ATOM   1909    O LYS A 258     -11.716  -3.240  26.228  4.00  1.00            
ATOM   1910    N CYS A 259      -9.889  -2.056  26.879  2.00  1.00            
ATOM   1911   CA CYS A 259     -10.498  -0.759  26.979  2.00  1.00            
ATOM   1912   CB CYS A 259     -11.745  -0.526  26.107  2.00  1.00            
ATOM   1913   SG CYS A 259     -11.468  -0.978  24.370  2.00  1.00            
ATOM   1914    C CYS A 259     -10.928  -0.721  28.402  2.00  1.00            
ATOM   1915    O CYS A 259     -11.396  -1.722  28.942  2.00  1.00            
ATOM   1916    N ASN A 260     -10.751   0.440  29.052  2.00  1.00            
ATOM   1917   CA ASN A 260     -10.940   0.623  30.466  2.00  1.00            
ATOM   1918   CB ASN A 260     -12.160  -0.124  31.034  2.00  1.00            
ATOM   1919   CG ASN A 260     -12.471   0.465  32.403  2.00  1.00            
ATOM   1920  OD1 ASN A 260     -11.750   1.329  32.900  2.00  1.00            
ATOM   1921  ND2 ASN A 260     -13.576  -0.015  33.034  2.00  1.00            
ATOM   1922    C ASN A 260      -9.693   0.091  31.115  2.00  1.00            
ATOM   1923    O ASN A 260      -9.296   0.538  32.190  2.00  1.00            
ATOM   1924    N GLU A 261      -9.037  -0.876  30.440  2.00  1.00            
ATOM   1925   CA GLU A 261      -7.741  -1.406  30.732  2.00  1.00            
ATOM   1926   CB GLU A 261      -7.455  -2.727  29.992  2.00  1.00            
ATOM   1927   CG GLU A 261      -8.367  -3.892  30.393  2.00  1.00            
ATOM   1928   CD GLU A 261      -7.913  -4.449  31.739  2.00  1.00            
ATOM   1929  OE1 GLU A 261      -7.374  -3.658  32.557  2.00  1.00            
ATOM   1930  OE2 GLU A 261      -8.100  -5.675  31.964  2.00  1.00            
ATOM   1931    C GLU A 261      -6.793  -0.385  30.206  2.00  1.00            
ATOM   1932    O GLU A 261      -5.695  -0.202  30.730  2.00  1.00            
ATOM   1933    N GLY A 262      -7.229   0.320  29.138  2.00  1.00            
ATOM   1934   CA GLY A 262      -6.365   1.238  28.458  2.00  1.00            
ATOM   1935    C GLY A 262      -5.864   2.224  29.457  2.00  1.00            
ATOM   1936    O GLY A 262      -4.654   2.409  29.573  2.00  1.00            
ATOM   1937    N PRO A 263      -6.714   2.871  30.200  2.00  1.00            
ATOM   1938   CA PRO A 263      -6.187   3.747  31.203  2.00  1.00            
ATOM   1939   CD PRO A 263      -8.001   3.321  29.704  2.00  1.00            
ATOM   1940   CB PRO A 263      -7.299   4.744  31.537  2.00  1.00            
ATOM   1941   CG PRO A 263      -8.559   4.156  30.868  2.00  1.00            
ATOM   1942    C PRO A 263      -5.786   2.841  32.310  2.00  1.00            
ATOM   1943    O PRO A 263      -6.604   1.996  32.668  2.00  1.00            
ATOM   1944    N THR A 264      -4.549   2.991  32.827  2.00  1.00            
ATOM   1945   CA THR A 264      -3.963   2.236  33.903  2.00  1.00            
ATOM   1946   CB THR A 264      -4.743   1.090  34.508  2.00  1.00            
ATOM   1947  OG1 THR A 264      -5.089   0.116  33.534  2.00  1.00            
ATOM   1948  CG2 THR A 264      -5.962   1.622  35.288  2.00  1.00            
ATOM   1949    C THR A 264      -2.691   1.668  33.376  2.00  1.00            
ATOM   1950    O THR A 264      -1.736   1.455  34.121  2.00  1.00            
ATOM   1951    N LEU A 265      -2.653   1.427  32.050  1.00  1.00            
ATOM   1952   CA LEU A 265      -1.499   0.829  31.462  1.00  1.00            
ATOM   1953   CB LEU A 265      -1.580   0.658  29.929  1.00  1.00            
ATOM   1954   CG LEU A 265      -2.644  -0.365  29.484  1.00  1.00            
ATOM   1955  CD1 LEU A 265      -2.640  -0.536  27.957  1.00  1.00            
ATOM   1956  CD2 LEU A 265      -2.485  -1.699  30.233  1.00  1.00            
ATOM   1957    C LEU A 265      -0.321   1.711  31.783  1.00  1.00            
ATOM   1958    O LEU A 265      -0.433   2.926  31.929  1.00  1.00            
ATOM   1959    N PRO A 266       0.800   1.059  31.942  1.00  1.00            
ATOM   1960   CA PRO A 266       2.053   1.707  32.265  1.00  1.00            
ATOM   1961   CD PRO A 266       0.740  -0.291  32.494  1.00  1.00            
ATOM   1962   CB PRO A 266       2.971   0.604  32.782  1.00  1.00            
ATOM   1963   CG PRO A 266       2.002  -0.449  33.346  1.00  1.00            
ATOM   1964    C PRO A 266       2.695   2.520  31.197  1.00  1.00            
ATOM   1965    O PRO A 266       2.327   2.411  30.029  1.00  1.00            
ATOM   1966    N ASP A 267       3.665   3.358  31.619  1.00  1.00            
ATOM   1967   CA ASP A 267       4.365   4.244  30.750  1.00  1.00            
ATOM   1968   CB ASP A 267       5.105   5.367  31.499  1.00  1.00            
ATOM   1969   CG ASP A 267       4.055   6.239  32.169  1.00  1.00            
ATOM   1970  OD1 ASP A 267       2.844   5.977  31.940  1.00  1.00            
ATOM   1971  OD2 ASP A 267       4.444   7.170  32.924  1.00  1.00            
ATOM   1972    C ASP A 267       5.391   3.498  29.963  1.00  1.00            
ATOM   1973    O ASP A 267       5.854   2.433  30.366  1.00  1.00            
ATOM   1974    N ILE A 268       5.759   4.053  28.791  4.00  1.00            
ATOM   1975   CA ILE A 268       6.778   3.443  27.993  4.00  1.00            
ATOM   1976   CB ILE A 268       6.286   2.845  26.710  4.00  1.00            
ATOM   1977  CG1 ILE A 268       7.365   1.948  26.076  4.00  1.00            
ATOM   1978  CG2 ILE A 268       5.820   3.995  25.816  4.00  1.00            
ATOM   1979  CD1 ILE A 268       6.834   1.045  24.961  4.00  1.00            
ATOM   1980    C ILE A 268       7.796   4.471  27.683  4.00  1.00            
ATOM   1981    O ILE A 268       7.475   5.638  27.462  4.00  1.00            
ATOM   1982    N SER A 269       9.077   4.066  27.677  4.00  1.00            
ATOM   1983   CA SER A 269      10.054   5.074  27.442  4.00  1.00            
ATOM   1984   CB SER A 269      10.768   5.533  28.723  4.00  1.00            
ATOM   1985   OG SER A 269       9.826   6.075  29.636  4.00  1.00            
ATOM   1986    C SER A 269      11.101   4.570  26.529  4.00  1.00            
ATOM   1987    O SER A 269      11.415   3.382  26.480  4.00  1.00            
ATOM   1988    N PHE A 270      11.650   5.515  25.755  4.00  1.00            
ATOM   1989   CA PHE A 270      12.742   5.236  24.894  4.00  1.00            
ATOM   1990   CB PHE A 270      12.465   5.639  23.436  4.00  1.00            
ATOM   1991   CG PHE A 270      11.328   4.803  22.970  4.00  1.00            
ATOM   1992  CD1 PHE A 270      10.044   5.090  23.376  4.00  1.00            
ATOM   1993  CD2 PHE A 270      11.544   3.740  22.124  4.00  1.00            
ATOM   1994  CE1 PHE A 270       8.989   4.320  22.947  4.00  1.00            
ATOM   1995  CE2 PHE A 270      10.492   2.970  21.695  4.00  1.00            
ATOM   1996   CZ PHE A 270       9.213   3.257  22.106  4.00  1.00            
ATOM   1997    C PHE A 270      13.814   6.149  25.387  4.00  1.00            
ATOM   1998    O PHE A 270      13.592   7.353  25.504  4.00  1.00            
ATOM   1999    N HIS A 271      15.002   5.614  25.720  4.00  1.00            
ATOM   2000   CA HIS A 271      16.014   6.523  26.168  4.00  1.00            
ATOM   2001  ND1 HIS A 271      17.739   4.720  29.141  4.00  1.00            
ATOM   2002   CG HIS A 271      16.816   5.331  28.320  4.00  1.00            
ATOM   2003   CB HIS A 271      17.166   5.887  26.974  4.00  1.00            
ATOM   2004  NE2 HIS A 271      15.797   4.670  30.220  4.00  1.00            
ATOM   2005  CD2 HIS A 271      15.636   5.292  28.994  4.00  1.00            
ATOM   2006  CE1 HIS A 271      17.076   4.344  30.263  4.00  1.00            
ATOM   2007    C HIS A 271      16.690   7.017  24.943  4.00  1.00            
ATOM   2008    O HIS A 271      17.229   6.233  24.164  4.00  1.00            
ATOM   2009    N LEU A 272      16.663   8.340  24.724  4.00  1.00            
ATOM   2010   CA LEU A 272      17.398   8.832  23.608  4.00  1.00            
ATOM   2011   CB LEU A 272      16.558   9.637  22.599  4.00  1.00            
ATOM   2012   CG LEU A 272      15.511   8.779  21.863  4.00  1.00            
ATOM   2013  CD1 LEU A 272      14.737   9.598  20.818  4.00  1.00            
ATOM   2014  CD2 LEU A 272      16.153   7.512  21.273  4.00  1.00            
ATOM   2015    C LEU A 272      18.431   9.737  24.164  4.00  1.00            
ATOM   2016    O LEU A 272      18.118  10.728  24.823  4.00  1.00            
ATOM   2017    N GLY A 273      19.706   9.397  23.922  3.00  1.00            
ATOM   2018   CA GLY A 273      20.749  10.223  24.430  3.00  1.00            
ATOM   2019    C GLY A 273      20.592  10.244  25.912  3.00  1.00            
ATOM   2020    O GLY A 273      20.356   9.220  26.550  3.00  1.00            
ATOM   2021    N GLY A 274      20.726  11.447  26.486  3.00  1.00            
ATOM   2022   CA GLY A 274      20.641  11.653  27.896  3.00  1.00            
ATOM   2023    C GLY A 274      19.263  11.363  28.400  3.00  1.00            
ATOM   2024    O GLY A 274      19.102  10.889  29.523  3.00  1.00            
ATOM   2025    N LYS A 275      18.219  11.634  27.594  4.00  1.00            
ATOM   2026   CA LYS A 275      16.935  11.644  28.225  4.00  1.00            
ATOM   2027   CB LYS A 275      16.201  12.977  28.007  4.00  1.00            
ATOM   2028   CG LYS A 275      16.778  14.081  28.897  4.00  1.00            
ATOM   2029   CD LYS A 275      18.267  14.349  28.661  4.00  1.00            
ATOM   2030   CE LYS A 275      18.874  15.345  29.652  4.00  1.00            
ATOM   2031   NZ LYS A 275      18.301  16.691  29.429  4.00  1.00            
ATOM   2032    C LYS A 275      15.996  10.525  27.920  4.00  1.00            
ATOM   2033    O LYS A 275      16.143   9.776  26.956  4.00  1.00            
ATOM   2034    N GLU A 276      14.997  10.405  28.831  4.00  1.00            
ATOM   2035   CA GLU A 276      13.912   9.469  28.771  4.00  1.00            
ATOM   2036   CB GLU A 276      13.558   8.821  30.120  4.00  1.00            
ATOM   2037   CG GLU A 276      14.621   7.839  30.625  4.00  1.00            
ATOM   2038   CD GLU A 276      14.137   7.249  31.943  4.00  1.00            
ATOM   2039  OE1 GLU A 276      13.167   7.806  32.522  4.00  1.00            
ATOM   2040  OE2 GLU A 276      14.731   6.230  32.387  4.00  1.00            
ATOM   2041    C GLU A 276      12.718  10.243  28.305  4.00  1.00            
ATOM   2042    O GLU A 276      12.406  11.314  28.824  4.00  1.00            
ATOM   2043    N TYR A 277      12.034   9.707  27.279  4.00  1.00            
ATOM   2044   CA TYR A 277      10.861  10.284  26.691  4.00  1.00            
ATOM   2045   CB TYR A 277      11.000  10.260  25.158  4.00  1.00            
ATOM   2046   CG TYR A 277       9.705  10.412  24.451  4.00  1.00            
ATOM   2047  CD1 TYR A 277       9.040  11.614  24.365  4.00  1.00            
ATOM   2048  CD2 TYR A 277       9.182   9.307  23.828  4.00  1.00            
ATOM   2049  CE1 TYR A 277       7.850  11.699  23.679  4.00  1.00            
ATOM   2050  CE2 TYR A 277       8.000   9.389  23.143  4.00  1.00            
ATOM   2051   CZ TYR A 277       7.330  10.581  23.068  4.00  1.00            
ATOM   2052   OH TYR A 277       6.115  10.639  22.355  4.00  1.00            
ATOM   2053    C TYR A 277       9.745   9.386  27.148  4.00  1.00            
ATOM   2054    O TYR A 277       9.749   8.192  26.855  4.00  1.00            
ATOM   2055    N THR A 278       8.761   9.937  27.899  4.00  1.00            
ATOM   2056   CA THR A 278       7.740   9.100  28.478  4.00  1.00            
ATOM   2057   CB THR A 278       7.412   9.452  29.900  4.00  1.00            
ATOM   2058  OG1 THR A 278       6.858  10.757  29.963  4.00  1.00            
ATOM   2059  CG2 THR A 278       8.704   9.388  30.732  4.00  1.00            
ATOM   2060    C THR A 278       6.480   9.228  27.704  4.00  1.00            
ATOM   2061    O THR A 278       5.895  10.306  27.604  4.00  1.00            
ATOM   2062    N LEU A 279       6.047   8.099  27.117  4.00  1.00            
ATOM   2063   CA LEU A 279       4.869   8.102  26.313  4.00  1.00            
ATOM   2064   CB LEU A 279       4.689   6.828  25.455  4.00  1.00            
ATOM   2065   CG LEU A 279       5.604   6.803  24.212  4.00  1.00            
ATOM   2066  CD1 LEU A 279       5.414   5.538  23.354  4.00  1.00            
ATOM   2067  CD2 LEU A 279       5.384   8.072  23.382  4.00  1.00            
ATOM   2068    C LEU A 279       3.591   8.329  27.076  4.00  1.00            
ATOM   2069    O LEU A 279       2.831   9.231  26.725  4.00  1.00            
ATOM   2070    N THR A 280       3.327   7.538  28.144  1.00  1.00            
ATOM   2071   CA THR A 280       2.089   7.597  28.891  1.00  1.00            
ATOM   2072   CB THR A 280       1.547   8.983  29.124  1.00  1.00            
ATOM   2073  OG1 THR A 280       2.497   9.758  29.842  1.00  1.00            
ATOM   2074  CG2 THR A 280       0.237   8.887  29.925  1.00  1.00            
ATOM   2075    C THR A 280       1.093   6.770  28.156  1.00  1.00            
ATOM   2076    O THR A 280       1.225   6.540  26.956  1.00  1.00            
ATOM   2077    N SER A 281       0.084   6.264  28.887  2.00  1.00            
ATOM   2078   CA SER A 281      -0.908   5.418  28.301  2.00  1.00            
ATOM   2079   CB SER A 281      -1.801   4.739  29.349  2.00  1.00            
ATOM   2080   OG SER A 281      -2.759   3.919  28.702  2.00  1.00            
ATOM   2081    C SER A 281      -1.794   6.232  27.410  2.00  1.00            
ATOM   2082    O SER A 281      -2.321   5.716  26.427  2.00  1.00            
ATOM   2083    N ALA A 282      -1.992   7.528  27.725  2.00  1.00            
ATOM   2084   CA ALA A 282      -2.900   8.293  26.916  2.00  1.00            
ATOM   2085   CB ALA A 282      -3.046   9.744  27.401  2.00  1.00            
ATOM   2086    C ALA A 282      -2.369   8.339  25.518  2.00  1.00            
ATOM   2087    O ALA A 282      -3.089   8.025  24.570  2.00  1.00            
ATOM   2088    N ASP A 283      -1.083   8.712  25.348  2.00  1.00            
ATOM   2089   CA ASP A 283      -0.503   8.621  24.039  2.00  1.00            
ATOM   2090   CB ASP A 283       0.901   9.238  23.938  2.00  1.00            
ATOM   2091   CG ASP A 283       1.255   9.345  22.464  2.00  1.00            
ATOM   2092  OD1 ASP A 283       0.332   9.174  21.625  2.00  1.00            
ATOM   2093  OD2 ASP A 283       2.451   9.599  22.158  2.00  1.00            
ATOM   2094    C ASP A 283      -0.358   7.135  23.955  2.00  1.00            
ATOM   2095    O ASP A 283      -0.384   6.484  24.997  2.00  1.00            
ATOM   2096    N TYR A 284      -0.241   6.540  22.756  2.00  1.00            
ATOM   2097   CA TYR A 284      -0.047   5.115  22.671  2.00  1.00            
ATOM   2098   CB TYR A 284       1.093   4.654  23.624  2.00  1.00            
ATOM   2099   CG TYR A 284       0.895   3.247  24.063  2.00  1.00            
ATOM   2100  CD1 TYR A 284       1.322   2.166  23.327  2.00  1.00            
ATOM   2101  CD2 TYR A 284       0.248   3.034  25.256  2.00  1.00            
ATOM   2102  CE1 TYR A 284       1.098   0.887  23.788  2.00  1.00            
ATOM   2103  CE2 TYR A 284       0.022   1.764  25.721  2.00  1.00            
ATOM   2104   CZ TYR A 284       0.446   0.689  24.985  2.00  1.00            
ATOM   2105   OH TYR A 284       0.202  -0.611  25.472  2.00  1.00            
ATOM   2106    C TYR A 284      -1.298   4.296  22.850  2.00  1.00            
ATOM   2107    O TYR A 284      -1.320   3.121  22.486  2.00  1.00            
ATOM   2108    N VAL A 285      -2.411   4.871  23.325  4.00  1.00            
ATOM   2109   CA VAL A 285      -3.576   4.033  23.319  4.00  1.00            
ATOM   2110   CB VAL A 285      -4.160   3.729  24.671  4.00  1.00            
ATOM   2111  CG1 VAL A 285      -3.093   3.008  25.513  4.00  1.00            
ATOM   2112  CG2 VAL A 285      -4.714   5.022  25.290  4.00  1.00            
ATOM   2113    C VAL A 285      -4.594   4.832  22.573  4.00  1.00            
ATOM   2114    O VAL A 285      -4.678   6.047  22.745  4.00  1.00            
ATOM   2115    N PHE A 286      -5.373   4.190  21.685  1.00  1.00            
ATOM   2116   CA PHE A 286      -6.376   4.958  21.009  1.00  1.00            
ATOM   2117   CB PHE A 286      -6.516   4.609  19.518  1.00  1.00            
ATOM   2118   CG PHE A 286      -7.528   5.533  18.936  1.00  1.00            
ATOM   2119  CD1 PHE A 286      -7.258   6.877  18.814  1.00  1.00            
ATOM   2120  CD2 PHE A 286      -8.734   5.049  18.489  1.00  1.00            
ATOM   2121  CE1 PHE A 286      -8.187   7.733  18.273  1.00  1.00            
ATOM   2122  CE2 PHE A 286      -9.667   5.900  17.945  1.00  1.00            
ATOM   2123   CZ PHE A 286      -9.395   7.244  17.839  1.00  1.00            
ATOM   2124    C PHE A 286      -7.642   4.624  21.728  1.00  1.00            
ATOM   2125    O PHE A 286      -8.060   3.467  21.761  1.00  1.00            
ATOM   2126    N GLN A 287      -8.284   5.635  22.347  1.00  1.00            
ATOM   2127   CA GLN A 287      -9.445   5.327  23.128  1.00  1.00            
ATOM   2128   CB GLN A 287      -9.636   6.236  24.360  1.00  1.00            
ATOM   2129   CG GLN A 287      -8.560   6.084  25.440  1.00  1.00            
ATOM   2130   CD GLN A 287      -8.886   7.042  26.580  1.00  1.00            
ATOM   2131  OE1 GLN A 287      -7.996   7.546  27.263  1.00  1.00            
ATOM   2132  NE2 GLN A 287     -10.205   7.297  26.799  1.00  1.00            
ATOM   2133    C GLN A 287     -10.664   5.498  22.286  1.00  1.00            
ATOM   2134    O GLN A 287     -11.121   6.616  22.059  1.00  1.00            
ATOM   2135    N GLU A 288     -11.217   4.381  21.779  1.00  1.00            
ATOM   2136   CA GLU A 288     -12.462   4.504  21.085  1.00  1.00            
ATOM   2137   CB GLU A 288     -13.008   3.160  20.578  1.00  1.00            
ATOM   2138   CG GLU A 288     -12.173   2.474  19.500  1.00  1.00            
ATOM   2139   CD GLU A 288     -12.786   1.099  19.288  1.00  1.00            
ATOM   2140  OE1 GLU A 288     -13.507   0.629  20.209  1.00  1.00            
ATOM   2141  OE2 GLU A 288     -12.542   0.501  18.205  1.00  1.00            
ATOM   2142    C GLU A 288     -13.413   4.913  22.145  1.00  1.00            
ATOM   2143    O GLU A 288     -14.177   5.865  22.000  1.00  1.00            
ATOM   2144    N SER A 289     -13.336   4.174  23.268  1.00  1.00            
ATOM   2145   CA SER A 289     -14.188   4.404  24.387  1.00  1.00            
ATOM   2146   CB SER A 289     -15.663   4.035  24.146  1.00  1.00            
ATOM   2147   OG SER A 289     -16.252   4.916  23.203  1.00  1.00            
ATOM   2148    C SER A 289     -13.724   3.540  25.503  1.00  1.00            
ATOM   2149    O SER A 289     -12.657   2.931  25.444  1.00  1.00            
ATOM   2150    N TYR A 290     -14.531   3.500  26.579  1.00  1.00            
ATOM   2151   CA TYR A 290     -14.204   2.676  27.697  1.00  1.00            
ATOM   2152   CB TYR A 290     -14.294   3.392  29.055  1.00  1.00            
ATOM   2153   CG TYR A 290     -13.359   4.546  29.128  1.00  1.00            
ATOM   2154  CD1 TYR A 290     -13.667   5.735  28.509  1.00  1.00            
ATOM   2155  CD2 TYR A 290     -12.191   4.444  29.844  1.00  1.00            
ATOM   2156  CE1 TYR A 290     -12.810   6.806  28.592  1.00  1.00            
ATOM   2157  CE2 TYR A 290     -11.330   5.511  29.931  1.00  1.00            
ATOM   2158   CZ TYR A 290     -11.640   6.693  29.304  1.00  1.00            
ATOM   2159   OH TYR A 290     -10.757   7.789  29.398  1.00  1.00            
ATOM   2160    C TYR A 290     -15.282   1.659  27.807  1.00  1.00            
ATOM   2161    O TYR A 290     -16.446   1.998  28.022  1.00  1.00            
ATOM   2162    N SER A 291     -14.926   0.378  27.654  1.00  1.00            
ATOM   2163   CA SER A 291     -15.906  -0.644  27.838  1.00  1.00            
ATOM   2164   CB SER A 291     -16.881  -0.784  26.658  1.00  1.00            
ATOM   2165   OG SER A 291     -17.818  -1.817  26.917  1.00  1.00            
ATOM   2166    C SER A 291     -15.138  -1.916  27.925  1.00  1.00            
ATOM   2167    O SER A 291     -14.140  -2.090  27.227  1.00  1.00            
ATOM   2168    N SER A 292     -15.570  -2.840  28.802  3.00  1.00            
ATOM   2169   CA SER A 292     -14.885  -4.093  28.871  3.00  1.00            
ATOM   2170   CB SER A 292     -15.462  -5.026  29.950  3.00  1.00            
ATOM   2171   OG SER A 292     -14.750  -6.255  29.970  3.00  1.00            
ATOM   2172    C SER A 292     -15.121  -4.744  27.558  3.00  1.00            
ATOM   2173    O SER A 292     -14.208  -5.292  26.940  3.00  1.00            
ATOM   2174    N LYS A 293     -16.382  -4.673  27.090  3.00  1.00            
ATOM   2175   CA LYS A 293     -16.678  -5.235  25.815  3.00  1.00            
ATOM   2176   CB LYS A 293     -18.169  -5.549  25.612  3.00  1.00            
ATOM   2177   CG LYS A 293     -18.501  -6.082  24.215  3.00  1.00            
ATOM   2178   CD LYS A 293     -17.944  -7.478  23.924  3.00  1.00            
ATOM   2179   CE LYS A 293     -18.755  -8.601  24.569  3.00  1.00            
ATOM   2180   NZ LYS A 293     -18.620  -8.538  26.041  3.00  1.00            
ATOM   2181    C LYS A 293     -16.317  -4.192  24.823  3.00  1.00            
ATOM   2182    O LYS A 293     -17.179  -3.601  24.176  3.00  1.00            
ATOM   2183    N LYS A 294     -15.005  -3.941  24.690  1.00  1.00            
ATOM   2184   CA LYS A 294     -14.556  -2.992  23.725  1.00  1.00            
ATOM   2185   CB LYS A 294     -14.485  -1.545  24.246  1.00  1.00            
ATOM   2186   CG LYS A 294     -14.244  -0.511  23.140  1.00  1.00            
ATOM   2187   CD LYS A 294     -15.440  -0.306  22.206  1.00  1.00            
ATOM   2188   CE LYS A 294     -16.133   1.052  22.373  1.00  1.00            
ATOM   2189   NZ LYS A 294     -16.697   1.177  23.735  1.00  1.00            
ATOM   2190    C LYS A 294     -13.184  -3.414  23.349  1.00  1.00            
ATOM   2191    O LYS A 294     -12.555  -4.209  24.046  1.00  1.00            
ATOM   2192    N LEU A 295     -12.705  -2.946  22.190  4.00  1.00            
ATOM   2193   CA LEU A 295     -11.361  -3.264  21.841  4.00  1.00            
ATOM   2194   CB LEU A 295     -11.235  -4.177  20.606  4.00  1.00            
ATOM   2195   CG LEU A 295     -11.799  -5.598  20.797  4.00  1.00            
ATOM   2196  CD1 LEU A 295     -11.628  -6.433  19.518  4.00  1.00            
ATOM   2197  CD2 LEU A 295     -11.188  -6.280  22.034  4.00  1.00            
ATOM   2198    C LEU A 295     -10.735  -1.968  21.436  4.00  1.00            
ATOM   2199    O LEU A 295     -11.220  -1.299  20.523  4.00  1.00            
ATOM   2200    N CYS A 296      -9.654  -1.556  22.119  4.00  1.00            
ATOM   2201   CA CYS A 296      -8.981  -0.372  21.678  4.00  1.00            
ATOM   2202   CB CYS A 296      -8.415   0.525  22.794  4.00  1.00            
ATOM   2203   SG CYS A 296      -9.666   1.545  23.628  4.00  1.00            
ATOM   2204    C CYS A 296      -7.808  -0.876  20.928  4.00  1.00            
ATOM   2205    O CYS A 296      -7.230  -1.905  21.276  4.00  1.00            
ATOM   2206    N THR A 297      -7.428  -0.166  19.859  4.00  1.00            
ATOM   2207   CA THR A 297      -6.310  -0.645  19.122  4.00  1.00            
ATOM   2208   CB THR A 297      -6.512  -0.604  17.638  4.00  1.00            
ATOM   2209  OG1 THR A 297      -7.628  -1.405  17.278  4.00  1.00            
ATOM   2210  CG2 THR A 297      -5.239  -1.127  16.952  4.00  1.00            
ATOM   2211    C THR A 297      -5.159   0.248  19.463  4.00  1.00            
ATOM   2212    O THR A 297      -5.346   1.430  19.746  4.00  1.00            
ATOM   2213    N LEU A 298      -3.928  -0.305  19.466  4.00  1.00            
ATOM   2214   CA LEU A 298      -2.809   0.500  19.858  4.00  1.00            
ATOM   2215   CB LEU A 298      -1.942  -0.135  20.960  4.00  1.00            
ATOM   2216   CG LEU A 298      -2.719  -0.315  22.280  4.00  1.00            
ATOM   2217  CD1 LEU A 298      -1.803  -0.740  23.434  4.00  1.00            
ATOM   2218  CD2 LEU A 298      -3.550   0.934  22.615  4.00  1.00            
ATOM   2219    C LEU A 298      -1.955   0.804  18.683  4.00  1.00            
ATOM   2220    O LEU A 298      -1.874   0.057  17.710  4.00  1.00            
ATOM   2221    N ALA A 299      -1.308   1.971  18.795  1.00  1.00            
ATOM   2222   CA ALA A 299      -0.439   2.585  17.849  1.00  1.00            
ATOM   2223   CB ALA A 299       0.018   3.984  18.293  1.00  1.00            
ATOM   2224    C ALA A 299       0.797   1.755  17.653  1.00  1.00            
ATOM   2225    O ALA A 299       1.405   1.792  16.584  1.00  1.00            
ATOM   2226    N ILE A 300       1.199   0.967  18.669  4.00  1.00            
ATOM   2227   CA ILE A 300       2.542   0.462  18.676  4.00  1.00            
ATOM   2228   CB ILE A 300       2.842  -0.397  19.863  4.00  1.00            
ATOM   2229  CG1 ILE A 300       1.983  -1.665  19.843  4.00  1.00            
ATOM   2230  CG2 ILE A 300       2.658   0.457  21.128  4.00  1.00            
ATOM   2231  CD1 ILE A 300       2.504  -2.716  20.814  4.00  1.00            
ATOM   2232    C ILE A 300       2.989  -0.303  17.445  4.00  1.00            
ATOM   2233    O ILE A 300       3.944   0.121  16.796  4.00  1.00            
ATOM   2234    N HIS A 301       2.337  -1.413  17.051  4.00  1.00            
ATOM   2235   CA HIS A 301       2.692  -2.128  15.842  4.00  1.00            
ATOM   2236  ND1 HIS A 301       0.260  -0.255  13.595  4.00  1.00            
ATOM   2237   CG HIS A 301       0.893  -1.011  14.556  4.00  1.00            
ATOM   2238   CB HIS A 301       2.363  -1.318  14.582  4.00  1.00            
ATOM   2239  NE2 HIS A 301      -1.310  -0.890  15.040  4.00  1.00            
ATOM   2240  CD2 HIS A 301      -0.081  -1.390  15.431  4.00  1.00            
ATOM   2241  CE1 HIS A 301      -1.055  -0.215  13.933  4.00  1.00            
ATOM   2242    C HIS A 301       4.070  -2.665  15.793  4.00  1.00            
ATOM   2243    O HIS A 301       4.998  -2.160  16.422  4.00  1.00            
ATOM   2244    N ALA A 302       4.198  -3.771  15.036  4.00  1.00            
ATOM   2245   CA ALA A 302       5.465  -4.389  14.841  4.00  1.00            
ATOM   2246   CB ALA A 302       5.548  -5.816  15.410  4.00  1.00            
ATOM   2247    C ALA A 302       5.696  -4.477  13.377  4.00  1.00            
ATOM   2248    O ALA A 302       4.837  -4.935  12.624  4.00  1.00            
ATOM   2249    N MET A 303       6.874  -4.006  12.934  1.00  1.00            
ATOM   2250   CA MET A 303       7.185  -4.118  11.547  1.00  1.00            
ATOM   2251   CB MET A 303       7.051  -2.811  10.750  1.00  1.00            
ATOM   2252   CG MET A 303       7.466  -2.971   9.285  1.00  1.00            
ATOM   2253   SD MET A 303       6.367  -4.021   8.286  1.00  1.00            
ATOM   2254   CE MET A 303       7.492  -4.093   6.862  1.00  1.00            
ATOM   2255    C MET A 303       8.597  -4.541  11.433  1.00  1.00            
ATOM   2256    O MET A 303       9.496  -3.923  12.002  1.00  1.00            
ATOM   2257    N ASP A 304       8.831  -5.631  10.690  1.00  1.00            
ATOM   2258   CA ASP A 304      10.195  -5.976  10.500  1.00  1.00            
ATOM   2259   CB ASP A 304      10.419  -7.372   9.887  1.00  1.00            
ATOM   2260   CG ASP A 304      10.024  -8.433  10.905  1.00  1.00            
ATOM   2261  OD1 ASP A 304       9.631  -8.056  12.040  1.00  1.00            
ATOM   2262  OD2 ASP A 304      10.115  -9.641  10.557  1.00  1.00            
ATOM   2263    C ASP A 304      10.689  -4.974   9.529  1.00  1.00            
ATOM   2264    O ASP A 304       9.928  -4.471   8.705  1.00  1.00            
ATOM   2265    N ILE A 305      11.981  -4.631   9.608  1.00  1.00            
ATOM   2266   CA ILE A 305      12.450  -3.660   8.679  1.00  1.00            
ATOM   2267   CB ILE A 305      12.898  -2.371   9.317  1.00  1.00            
ATOM   2268  CG1 ILE A 305      11.686  -1.697   9.979  1.00  1.00            
ATOM   2269  CG2 ILE A 305      13.564  -1.484   8.253  1.00  1.00            
ATOM   2270  CD1 ILE A 305      12.035  -0.408  10.722  1.00  1.00            
ATOM   2271    C ILE A 305      13.561  -4.291   7.921  1.00  1.00            
ATOM   2272    O ILE A 305      14.263  -5.194   8.382  1.00  1.00            
ATOM   2273    N PRO A 306      13.677  -3.815   6.736  1.00  1.00            
ATOM   2274   CA PRO A 306      14.675  -4.269   5.819  1.00  1.00            
ATOM   2275   CD PRO A 306      12.486  -3.308   6.051  1.00  1.00            
ATOM   2276   CB PRO A 306      14.247  -3.735   4.450  1.00  1.00            
ATOM   2277   CG PRO A 306      12.721  -3.587   4.565  1.00  1.00            
ATOM   2278    C PRO A 306      16.082  -3.910   6.166  1.00  1.00            
ATOM   2279    O PRO A 306      16.331  -3.125   7.070  1.00  1.00            
ATOM   2280    N PRO A 307      16.965  -4.540   5.432  3.00  1.00            
ATOM   2281   CA PRO A 307      18.385  -4.450   5.621  3.00  1.00            
ATOM   2282   CD PRO A 307      16.593  -5.743   4.708  3.00  1.00            
ATOM   2283   CB PRO A 307      18.996  -5.581   4.779  3.00  1.00            
ATOM   2284   CG PRO A 307      17.847  -6.085   3.890  3.00  1.00            
ATOM   2285    C PRO A 307      19.287  -3.254   5.628  3.00  1.00            
ATOM   2286    O PRO A 307      19.962  -3.144   6.651  3.00  1.00            
ATOM   2287    N PRO A 308      19.382  -2.393   4.643  3.00  1.00            
ATOM   2288   CA PRO A 308      20.299  -1.275   4.716  3.00  1.00            
ATOM   2289   CD PRO A 308      18.254  -2.111   3.773  3.00  1.00            
ATOM   2290   CB PRO A 308      19.979  -0.418   3.496  3.00  1.00            
ATOM   2291   CG PRO A 308      18.470  -0.661   3.291  3.00  1.00            
ATOM   2292    C PRO A 308      20.046  -0.519   5.963  3.00  1.00            
ATOM   2293    O PRO A 308      20.991  -0.168   6.664  3.00  1.00            
ATOM   2294    N THR A 309      18.770  -0.249   6.251  3.00  1.00            
ATOM   2295   CA THR A 309      18.438   0.350   7.496  3.00  1.00            
ATOM   2296   CB THR A 309      17.889   1.744   7.384  3.00  1.00            
ATOM   2297  OG1 THR A 309      16.710   1.748   6.589  3.00  1.00            
ATOM   2298  CG2 THR A 309      18.971   2.636   6.744  3.00  1.00            
ATOM   2299    C THR A 309      17.372  -0.526   8.056  3.00  1.00            
ATOM   2300    O THR A 309      16.273  -0.624   7.508  3.00  1.00            
ATOM   2301    N GLY A 310      17.695  -1.208   9.163  1.00  1.00            
ATOM   2302   CA GLY A 310      16.761  -2.117   9.741  1.00  1.00            
ATOM   2303    C GLY A 310      17.545  -2.865  10.772  1.00  1.00            
ATOM   2304    O GLY A 310      18.754  -2.648  10.851  1.00  1.00            
ATOM   2305    N PRO A 311      16.987  -3.720  11.596  1.00  1.00            
ATOM   2306   CA PRO A 311      15.580  -4.022  11.709  1.00  1.00            
ATOM   2307   CD PRO A 311      17.806  -4.762  12.197  1.00  1.00            
ATOM   2308   CB PRO A 311      15.488  -5.392  12.382  1.00  1.00            
ATOM   2309   CG PRO A 311      16.841  -5.563  13.085  1.00  1.00            
ATOM   2310    C PRO A 311      14.885  -2.942  12.496  1.00  1.00            
ATOM   2311    O PRO A 311      13.700  -3.071  12.802  1.00  1.00            
ATOM   2312    N THR A 312      15.631  -1.870  12.792  1.00  1.00            
ATOM   2313   CA THR A 312      15.406  -0.721  13.625  1.00  1.00            
ATOM   2314   CB THR A 312      16.072   0.484  13.003  1.00  1.00            
ATOM   2315  OG1 THR A 312      17.460   0.232  12.834  1.00  1.00            
ATOM   2316  CG2 THR A 312      15.877   1.733  13.871  1.00  1.00            
ATOM   2317    C THR A 312      13.989  -0.360  13.978  1.00  1.00            
ATOM   2318    O THR A 312      13.036  -0.650  13.259  1.00  1.00            
ATOM   2319    N TRP A 313      13.866   0.272  15.181  4.00  1.00            
ATOM   2320   CA TRP A 313      12.663   0.790  15.782  4.00  1.00            
ATOM   2321   CB TRP A 313      12.818   1.048  17.296  4.00  1.00            
ATOM   2322   CG TRP A 313      11.561   1.456  18.034  4.00  1.00            
ATOM   2323  CD2 TRP A 313      10.675   0.523  18.671  4.00  1.00            
ATOM   2324  CD1 TRP A 313      11.042   2.697  18.264  4.00  1.00            
ATOM   2325  NE1 TRP A 313       9.887   2.595  19.003  4.00  1.00            
ATOM   2326  CE2 TRP A 313       9.651   1.261  19.262  4.00  1.00            
ATOM   2327  CE3 TRP A 313      10.716  -0.840  18.759  4.00  1.00            
ATOM   2328  CZ2 TRP A 313       8.646   0.644  19.953  4.00  1.00            
ATOM   2329  CZ3 TRP A 313       9.701  -1.459  19.454  4.00  1.00            
ATOM   2330  CH2 TRP A 313       8.688  -0.730  20.039  4.00  1.00            
ATOM   2331    C TRP A 313      12.352   2.113  15.105  4.00  1.00            
ATOM   2332    O TRP A 313      13.159   3.041  15.135  4.00  1.00            
ATOM   2333    N ALA A 314      11.161   2.216  14.470  4.00  1.00            
ATOM   2334   CA ALA A 314      10.731   3.305  13.614  4.00  1.00            
ATOM   2335   CB ALA A 314       9.537   2.924  12.726  4.00  1.00            
ATOM   2336    C ALA A 314      10.406   4.660  14.180  4.00  1.00            
ATOM   2337    O ALA A 314      10.764   5.664  13.571  4.00  1.00            
ATOM   2338    N LEU A 315       9.700   4.759  15.318  4.00  1.00            
ATOM   2339   CA LEU A 315       9.329   6.056  15.829  4.00  1.00            
ATOM   2340   CB LEU A 315      10.504   6.803  16.482  4.00  1.00            
ATOM   2341   CG LEU A 315      11.089   6.071  17.705  4.00  1.00            
ATOM   2342  CD1 LEU A 315      12.240   6.872  18.332  4.00  1.00            
ATOM   2343  CD2 LEU A 315       9.995   5.699  18.717  4.00  1.00            
ATOM   2344    C LEU A 315       8.692   6.970  14.819  4.00  1.00            
ATOM   2345    O LEU A 315       9.362   7.840  14.265  4.00  1.00            
ATOM   2346    N GLY A 316       7.375   6.797  14.534  1.00  1.00            
ATOM   2347   CA GLY A 316       6.725   7.700  13.613  1.00  1.00            
ATOM   2348    C GLY A 316       5.365   8.081  14.098  1.00  1.00            
ATOM   2349    O GLY A 316       4.653   7.265  14.679  1.00  1.00            
ATOM   2350    N ALA A 317       4.960   9.350  13.858  2.00  1.00            
ATOM   2351   CA ALA A 317       3.641   9.707  14.283  2.00  1.00            
ATOM   2352   CB ALA A 317       2.545   8.763  13.753  2.00  1.00            
ATOM   2353    C ALA A 317       3.680   9.600  15.770  2.00  1.00            
ATOM   2354    O ALA A 317       4.437  10.338  16.391  2.00  1.00            
ATOM   2355    N THR A 318       2.842   8.709  16.365  2.00  1.00            
ATOM   2356   CA THR A 318       2.795   8.486  17.792  2.00  1.00            
ATOM   2357   CB THR A 318       1.973   7.285  18.185  2.00  1.00            
ATOM   2358  OG1 THR A 318       1.975   7.131  19.598  2.00  1.00            
ATOM   2359  CG2 THR A 318       2.499   6.021  17.483  2.00  1.00            
ATOM   2360    C THR A 318       4.192   8.349  18.298  2.00  1.00            
ATOM   2361    O THR A 318       4.801   7.282  18.242  2.00  1.00            
ATOM   2362    N PHE A 319       4.715   9.479  18.816  2.00  1.00            
ATOM   2363   CA PHE A 319       6.066   9.604  19.259  2.00  1.00            
ATOM   2364   CB PHE A 319       7.068   8.791  18.418  2.00  1.00            
ATOM   2365   CG PHE A 319       8.247   8.524  19.287  2.00  1.00            
ATOM   2366  CD1 PHE A 319       8.124   7.646  20.340  2.00  1.00            
ATOM   2367  CD2 PHE A 319       9.466   9.109  19.051  2.00  1.00            
ATOM   2368  CE1 PHE A 319       9.194   7.373  21.158  2.00  1.00            
ATOM   2369  CE2 PHE A 319      10.541   8.843  19.866  2.00  1.00            
ATOM   2370   CZ PHE A 319      10.406   7.975  20.923  2.00  1.00            
ATOM   2371    C PHE A 319       6.331  11.052  19.055  2.00  1.00            
ATOM   2372    O PHE A 319       6.446  11.834  19.996  2.00  1.00            
ATOM   2373    N ILE A 320       6.385  11.416  17.763  2.00  1.00            
ATOM   2374   CA ILE A 320       6.588  12.741  17.278  2.00  1.00            
ATOM   2375   CB ILE A 320       6.611  12.839  15.779  2.00  1.00            
ATOM   2376  CG1 ILE A 320       7.816  12.065  15.216  2.00  1.00            
ATOM   2377  CG2 ILE A 320       6.608  14.330  15.401  2.00  1.00            
ATOM   2378  CD1 ILE A 320       7.789  11.904  13.697  2.00  1.00            
ATOM   2379    C ILE A 320       5.473  13.599  17.785  2.00  1.00            
ATOM   2380    O ILE A 320       5.672  14.796  17.990  2.00  1.00            
ATOM   2381    N ARG A 321       4.260  13.030  17.960  3.00  1.00            
ATOM   2382   CA ARG A 321       3.165  13.819  18.458  3.00  1.00            
ATOM   2383   CB ARG A 321       1.934  12.978  18.826  3.00  1.00            
ATOM   2384   CG ARG A 321       0.848  13.801  19.520  3.00  1.00            
ATOM   2385   CD ARG A 321       0.057  13.018  20.569  3.00  1.00            
ATOM   2386   NE ARG A 321      -0.810  12.027  19.873  3.00  1.00            
ATOM   2387   CZ ARG A 321      -1.779  11.376  20.582  3.00  1.00            
ATOM   2388  NH1 ARG A 321      -1.939  11.637  21.912  3.00  1.00            
ATOM   2389  NH2 ARG A 321      -2.591  10.470  19.963  3.00  1.00            
ATOM   2390    C ARG A 321       3.630  14.431  19.753  3.00  1.00            
ATOM   2391    O ARG A 321       3.569  15.647  19.924  3.00  1.00            
ATOM   2392    N LYS A 322       4.138  13.609  20.694  3.00  1.00            
ATOM   2393   CA LYS A 322       4.621  14.139  21.941  3.00  1.00            
ATOM   2394   CB LYS A 322       4.898  13.051  22.988  3.00  1.00            
ATOM   2395   CG LYS A 322       5.088  13.585  24.409  3.00  1.00            
ATOM   2396   CD LYS A 322       3.795  14.110  25.038  3.00  1.00            
ATOM   2397   CE LYS A 322       3.941  14.514  26.505  3.00  1.00            
ATOM   2398   NZ LYS A 322       2.645  15.013  27.021  3.00  1.00            
ATOM   2399    C LYS A 322       5.884  14.895  21.718  3.00  1.00            
ATOM   2400    O LYS A 322       6.052  15.990  22.250  3.00  1.00            
ATOM   2401    N PHE A 323       6.815  14.359  20.902  4.00  1.00            
ATOM   2402   CA PHE A 323       8.035  15.098  20.881  4.00  1.00            
ATOM   2403   CB PHE A 323       9.296  14.268  21.189  4.00  1.00            
ATOM   2404   CG PHE A 323       9.768  13.540  19.982  4.00  1.00            
ATOM   2405  CD1 PHE A 323       9.001  12.589  19.353  4.00  1.00            
ATOM   2406  CD2 PHE A 323      11.030  13.806  19.503  4.00  1.00            
ATOM   2407  CE1 PHE A 323       9.485  11.937  18.244  4.00  1.00            
ATOM   2408  CE2 PHE A 323      11.518  13.155  18.398  4.00  1.00            
ATOM   2409   CZ PHE A 323      10.741  12.219  17.761  4.00  1.00            
ATOM   2410    C PHE A 323       8.199  15.769  19.548  4.00  1.00            
ATOM   2411    O PHE A 323       8.126  15.147  18.490  4.00  1.00            
ATOM   2412    N TYR A 324       8.431  17.094  19.601  4.00  1.00            
ATOM   2413   CA TYR A 324       8.659  17.953  18.473  4.00  1.00            
ATOM   2414   CB TYR A 324       8.775  19.409  18.966  4.00  1.00            
ATOM   2415   CG TYR A 324       9.014  20.399  17.881  4.00  1.00            
ATOM   2416  CD1 TYR A 324      10.300  20.711  17.493  4.00  1.00            
ATOM   2417  CD2 TYR A 324       7.961  21.032  17.265  4.00  1.00            
ATOM   2418  CE1 TYR A 324      10.526  21.637  16.504  4.00  1.00            
ATOM   2419  CE2 TYR A 324       8.181  21.961  16.276  4.00  1.00            
ATOM   2420   CZ TYR A 324       9.466  22.265  15.896  4.00  1.00            
ATOM   2421   OH TYR A 324       9.689  23.220  14.884  4.00  1.00            
ATOM   2422    C TYR A 324      10.006  17.535  17.948  4.00  1.00            
ATOM   2423    O TYR A 324      10.925  17.308  18.734  4.00  1.00            
ATOM   2424    N THR A 325      10.171  17.397  16.613  4.00  1.00            
ATOM   2425   CA THR A 325      11.434  16.916  16.117  4.00  1.00            
ATOM   2426   CB THR A 325      11.306  15.697  15.253  4.00  1.00            
ATOM   2427  OG1 THR A 325      10.592  16.023  14.069  4.00  1.00            
ATOM   2428  CG2 THR A 325      10.554  14.605  16.028  4.00  1.00            
ATOM   2429    C THR A 325      12.063  17.942  15.231  4.00  1.00            
ATOM   2430    O THR A 325      11.378  18.637  14.481  4.00  1.00            
ATOM   2431    N GLU A 326      13.405  18.072  15.318  4.00  1.00            
ATOM   2432   CA GLU A 326      14.116  18.932  14.415  4.00  1.00            
ATOM   2433   CB GLU A 326      14.912  20.072  15.069  4.00  1.00            
ATOM   2434   CG GLU A 326      16.091  19.588  15.910  4.00  1.00            
ATOM   2435   CD GLU A 326      17.056  20.753  16.050  4.00  1.00            
ATOM   2436  OE1 GLU A 326      17.220  21.505  15.051  4.00  1.00            
ATOM   2437  OE2 GLU A 326      17.644  20.904  17.154  4.00  1.00            
ATOM   2438    C GLU A 326      15.110  18.071  13.743  4.00  1.00            
ATOM   2439    O GLU A 326      15.858  17.326  14.372  4.00  1.00            
ATOM   2440    N PHE A 327      15.107  18.152  12.414  4.00  1.00            
ATOM   2441   CA PHE A 327      16.038  17.442  11.613  4.00  1.00            
ATOM   2442   CB PHE A 327      15.349  16.935  10.325  4.00  1.00            
ATOM   2443   CG PHE A 327      16.322  16.548   9.257  4.00  1.00            
ATOM   2444  CD1 PHE A 327      16.851  17.513   8.428  4.00  1.00            
ATOM   2445  CD2 PHE A 327      16.700  15.243   9.060  4.00  1.00            
ATOM   2446  CE1 PHE A 327      17.738  17.192   7.431  4.00  1.00            
ATOM   2447  CE2 PHE A 327      17.590  14.911   8.063  4.00  1.00            
ATOM   2448   CZ PHE A 327      18.111  15.884   7.246  4.00  1.00            
ATOM   2449    C PHE A 327      17.041  18.477  11.197  4.00  1.00            
ATOM   2450    O PHE A 327      16.681  19.430  10.508  4.00  1.00            
ATOM   2451    N ASP A 328      18.327  18.328  11.583  4.00  1.00            
ATOM   2452   CA ASP A 328      19.279  19.349  11.229  4.00  1.00            
ATOM   2453   CB ASP A 328      19.897  20.033  12.461  4.00  1.00            
ATOM   2454   CG ASP A 328      20.541  21.339  12.020  4.00  1.00            
ATOM   2455  OD1 ASP A 328      20.603  21.582  10.785  4.00  1.00            
ATOM   2456  OD2 ASP A 328      20.992  22.106  12.913  4.00  1.00            
ATOM   2457    C ASP A 328      20.401  18.724  10.440  4.00  1.00            
ATOM   2458    O ASP A 328      21.302  18.115  11.016  4.00  1.00            
ATOM   2459    N ARG A 329      20.375  18.848   9.094  3.00  1.00            
ATOM   2460   CA ARG A 329      21.416  18.274   8.281  3.00  1.00            
ATOM   2461   CB ARG A 329      21.128  18.349   6.771  3.00  1.00            
ATOM   2462   CG ARG A 329      22.182  17.639   5.915  3.00  1.00            
ATOM   2463   CD ARG A 329      23.051  18.584   5.083  3.00  1.00            
ATOM   2464   NE ARG A 329      23.957  19.324   6.006  3.00  1.00            
ATOM   2465   CZ ARG A 329      25.160  18.787   6.363  3.00  1.00            
ATOM   2466  NH1 ARG A 329      25.511  17.543   5.923  3.00  1.00            
ATOM   2467  NH2 ARG A 329      26.009  19.494   7.166  3.00  1.00            
ATOM   2468    C ARG A 329      22.690  18.977   8.551  3.00  1.00            
ATOM   2469    O ARG A 329      23.735  18.337   8.664  3.00  1.00            
ATOM   2470    N ARG A 330      22.647  20.321   8.635  3.00  1.00            
ATOM   2471   CA ARG A 330      23.853  20.950   9.056  3.00  1.00            
ATOM   2472   CB ARG A 330      23.760  22.482   9.119  3.00  1.00            
ATOM   2473   CG ARG A 330      23.513  23.098   7.741  3.00  1.00            
ATOM   2474   CD ARG A 330      23.561  24.626   7.719  3.00  1.00            
ATOM   2475   NE ARG A 330      24.900  25.026   7.203  3.00  1.00            
ATOM   2476   CZ ARG A 330      25.227  26.350   7.148  3.00  1.00            
ATOM   2477  NH1 ARG A 330      24.344  27.283   7.612  3.00  1.00            
ATOM   2478  NH2 ARG A 330      26.430  26.737   6.635  3.00  1.00            
ATOM   2479    C ARG A 330      23.941  20.396  10.440  3.00  1.00            
ATOM   2480    O ARG A 330      22.944  20.375  11.157  3.00  1.00            
ATOM   2481    N ASN A 331      25.114  19.913  10.869  3.00  1.00            
ATOM   2482   CA ASN A 331      25.139  19.262  12.147  3.00  1.00            
ATOM   2483   CB ASN A 331      24.898  20.221  13.326  3.00  1.00            
ATOM   2484   CG ASN A 331      26.096  21.162  13.384  3.00  1.00            
ATOM   2485  OD1 ASN A 331      27.245  20.727  13.336  3.00  1.00            
ATOM   2486  ND2 ASN A 331      25.822  22.491  13.474  3.00  1.00            
ATOM   2487    C ASN A 331      24.141  18.145  12.205  3.00  1.00            
ATOM   2488    O ASN A 331      23.099  18.253  12.851  3.00  1.00            
ATOM   2489    N ASN A 332      24.453  17.029  11.506  3.00  1.00            
ATOM   2490   CA ASN A 332      23.593  15.879  11.474  3.00  1.00            
ATOM   2491   CB ASN A 332      24.194  14.665  10.743  3.00  1.00            
ATOM   2492   CG ASN A 332      24.129  14.916   9.243  3.00  1.00            
ATOM   2493  OD1 ASN A 332      24.585  15.944   8.748  3.00  1.00            
ATOM   2494  ND2 ASN A 332      23.537  13.944   8.499  3.00  1.00            
ATOM   2495    C ASN A 332      23.305  15.451  12.871  3.00  1.00            
ATOM   2496    O ASN A 332      24.163  14.902  13.559  3.00  1.00            
ATOM   2497    N ARG A 333      22.061  15.716  13.318  4.00  1.00            
ATOM   2498   CA ARG A 333      21.621  15.297  14.614  4.00  1.00            
ATOM   2499   CB ARG A 333      22.154  16.139  15.786  4.00  1.00            
ATOM   2500   CG ARG A 333      23.642  15.922  16.051  4.00  1.00            
ATOM   2501   CD ARG A 333      24.199  16.739  17.215  4.00  1.00            
ATOM   2502   NE ARG A 333      25.662  16.468  17.266  4.00  1.00            
ATOM   2503   CZ ARG A 333      26.498  17.175  16.451  4.00  1.00            
ATOM   2504  NH1 ARG A 333      25.988  18.139  15.631  4.00  1.00            
ATOM   2505  NH2 ARG A 333      27.837  16.915  16.448  4.00  1.00            
ATOM   2506    C ARG A 333      20.130  15.419  14.641  4.00  1.00            
ATOM   2507    O ARG A 333      19.555  16.191  13.875  4.00  1.00            
ATOM   2508    N ILE A 334      19.456  14.659  15.530  4.00  1.00            
ATOM   2509   CA ILE A 334      18.027  14.771  15.607  4.00  1.00            
ATOM   2510   CB ILE A 334      17.267  13.480  15.612  4.00  1.00            
ATOM   2511  CG1 ILE A 334      15.765  13.793  15.483  4.00  1.00            
ATOM   2512  CG2 ILE A 334      17.629  12.693  16.884  4.00  1.00            
ATOM   2513  CD1 ILE A 334      14.900  12.581  15.166  4.00  1.00            
ATOM   2514    C ILE A 334      17.703  15.452  16.879  4.00  1.00            
ATOM   2515    O ILE A 334      18.264  15.151  17.931  4.00  1.00            
ATOM   2516    N GLY A 335      16.794  16.433  16.795  4.00  1.00            
ATOM   2517   CA GLY A 335      16.451  17.143  17.976  4.00  1.00            
ATOM   2518    C GLY A 335      15.308  16.474  18.627  4.00  1.00            
ATOM   2519    O GLY A 335      14.779  15.469  18.155  4.00  1.00            
ATOM   2520    N PHE A 336      14.912  17.059  19.763  4.00  1.00            
ATOM   2521   CA PHE A 336      13.835  16.563  20.541  4.00  1.00            
ATOM   2522   CB PHE A 336      14.352  15.597  21.626  4.00  1.00            
ATOM   2523   CG PHE A 336      13.238  15.062  22.455  4.00  1.00            
ATOM   2524  CD1 PHE A 336      12.587  13.905  22.094  4.00  1.00            
ATOM   2525  CD2 PHE A 336      12.854  15.713  23.605  4.00  1.00            
ATOM   2526  CE1 PHE A 336      11.563  13.409  22.866  4.00  1.00            
ATOM   2527  CE2 PHE A 336      11.831  15.224  24.380  4.00  1.00            
ATOM   2528   CZ PHE A 336      11.183  14.069  24.010  4.00  1.00            
ATOM   2529    C PHE A 336      13.283  17.759  21.220  4.00  1.00            
ATOM   2530    O PHE A 336      13.978  18.760  21.392  4.00  1.00            
ATOM   2531    N ALA A 337      12.001  17.705  21.603  4.00  1.00            
ATOM   2532   CA ALA A 337      11.459  18.840  22.274  4.00  1.00            
ATOM   2533   CB ALA A 337      11.140  20.005  21.327  4.00  1.00            
ATOM   2534    C ALA A 337      10.159  18.407  22.865  4.00  1.00            
ATOM   2535    O ALA A 337       9.573  17.414  22.438  4.00  1.00            
ATOM   2536    N LEU A 338       9.676  19.138  23.887  4.00  1.00            
ATOM   2537   CA LEU A 338       8.393  18.799  24.422  4.00  1.00            
ATOM   2538   CB LEU A 338       8.190  19.220  25.887  4.00  1.00            
ATOM   2539   CG LEU A 338       9.123  18.505  26.880  4.00  1.00            
ATOM   2540  CD1 LEU A 338       8.849  18.964  28.321  4.00  1.00            
ATOM   2541  CD2 LEU A 338       9.054  16.979  26.717  4.00  1.00            
ATOM   2542    C LEU A 338       7.431  19.599  23.605  4.00  1.00            
ATOM   2543    O LEU A 338       7.487  20.828  23.593  4.00  1.00            
ATOM   2544    N ALA A 339       6.533  18.917  22.872  4.00  1.00            
ATOM   2545   CA ALA A 339       5.600  19.622  22.043  4.00  1.00            
ATOM   2546   CB ALA A 339       4.899  18.727  21.008  4.00  1.00            
ATOM   2547    C ALA A 339       4.549  20.200  22.922  4.00  1.00            
ATOM   2548    O ALA A 339       4.241  19.658  23.983  4.00  1.00            
ATOM   2549    N ARG A 340       3.980  21.344  22.501  1.00  1.00            
ATOM   2550   CA ARG A 340       2.925  21.918  23.272  1.00  1.00            
ATOM   2551   CB ARG A 340       2.982  23.450  23.407  1.00  1.00            
ATOM   2552   CG ARG A 340       1.833  24.010  24.249  1.00  1.00            
ATOM   2553   CD ARG A 340       1.808  25.537  24.345  1.00  1.00            
ATOM   2554   NE ARG A 340       0.748  25.908  25.325  1.00  1.00            
ATOM   2555   CZ ARG A 340      -0.543  26.094  24.919  1.00  1.00            
ATOM   2556  NH1 ARG A 340      -0.880  25.940  23.606  1.00  1.00            
ATOM   2557  NH2 ARG A 340      -1.500  26.438  25.830  1.00  1.00            
ATOM   2558    C ARG A 340       1.675  21.598  22.544  1.00  1.00            
ATOM   2559    O ARG A 340       1.610  21.691  21.319  1.00  1.00            
ATOM   2560    N HIS A 341       0.651  21.178  23.293  1.00  1.00            
ATOM   2561   CA HIS A 341      -0.574  20.853  22.648  1.00  1.00            
ATOM   2562  ND1 HIS A 341      -0.304  17.204  23.618  1.00  1.00            
ATOM   2563   CG HIS A 341      -0.377  18.331  22.830  1.00  1.00            
ATOM   2564   CB HIS A 341      -1.194  19.543  23.167  1.00  1.00            
ATOM   2565  NE2 HIS A 341       0.960  16.811  21.831  1.00  1.00            
ATOM   2566  CD2 HIS A 341       0.402  18.074  21.743  1.00  1.00            
ATOM   2567  CE1 HIS A 341       0.507  16.327  22.974  1.00  1.00            
ATOM   2568    C HIS A 341      -1.547  21.976  22.971  1.00  1.00            
ATOM   2569    O HIS A 341      -1.261  23.140  22.582  1.00  1.00            
ATOM   2570  OXT HIS A 341      -2.590  21.685  23.615  1.00  1.00            
ATOM   2571    N PRO C   1      -2.253   0.056   7.829  4.00  0.00            
ATOM   2572   CA PRO C   1      -1.892   1.257   7.029  4.00  0.00            
ATOM   2573   CD PRO C   1      -2.625   0.484   9.223  4.00  0.00            
ATOM   2574   CB PRO C   1      -2.418   2.453   7.817  4.00  0.00            
ATOM   2575   CG PRO C   1      -2.340   1.993   9.278  4.00  0.00            
ATOM   2576    C PRO C   1      -0.413   1.257   6.961  4.00  0.00            
ATOM   2577    O PRO C   1       0.236   1.064   7.988  4.00  0.00            
ATOM   2578    N TYR C   2       0.138   1.458   5.760  4.00  0.00            
ATOM   2579   CA TYR C   2       1.553   1.519   5.639  4.00  0.00            
ATOM   2580   CB TYR C   2       2.148   0.359   4.820  4.00  0.00            
ATOM   2581   CG TYR C   2       1.918  -0.900   5.585  4.00  0.00            
ATOM   2582  CD1 TYR C   2       0.675  -1.491   5.605  4.00  0.00            
ATOM   2583  CD2 TYR C   2       2.949  -1.499   6.273  4.00  0.00            
ATOM   2584  CE1 TYR C   2       0.463  -2.654   6.309  4.00  0.00            
ATOM   2585  CE2 TYR C   2       2.743  -2.661   6.978  4.00  0.00            
ATOM   2586   CZ TYR C   2       1.498  -3.241   6.996  4.00  0.00            
ATOM   2587   OH TYR C   2       1.282  -4.433   7.718  4.00  0.00            
ATOM   2588    C TYR C   2       1.827   2.784   4.898  4.00  0.00            
ATOM   2589    O TYR C   2       1.026   3.234   4.080  4.00  0.00            
ATOM   2590    N ILE C   3       2.970   3.409   5.207  4.00  0.00            
ATOM   2591   CA ILE C   3       3.423   4.595   4.549  4.00  0.00            
ATOM   2592   CB ILE C   3       3.757   5.708   5.478  4.00  0.00            
ATOM   2593  CG1 ILE C   3       4.058   6.999   4.697  4.00  0.00            
ATOM   2594  CG2 ILE C   3       4.920   5.225   6.364  4.00  0.00            
ATOM   2595  CD1 ILE C   3       2.844   7.561   3.959  4.00  0.00            
ATOM   2596    C ILE C   3       4.718   4.130   3.994  4.00  0.00            
ATOM   2597    O ILE C   3       5.151   3.013   4.274  4.00  0.00            
ATOM   2598    N LEU C   4       5.381   4.957   3.182  4.00  0.00            
ATOM   2599   CA LEU C   4       6.559   4.447   2.567  4.00  0.00            
ATOM   2600   CB LEU C   4       7.190   5.406   1.544  4.00  0.00            
ATOM   2601   CG LEU C   4       6.292   5.677   0.324  4.00  0.00            
ATOM   2602  CD1 LEU C   4       5.003   6.405   0.736  4.00  0.00            
ATOM   2603  CD2 LEU C   4       7.066   6.400  -0.790  4.00  0.00            
ATOM   2604    C LEU C   4       7.609   4.137   3.589  4.00  0.00            
ATOM   2605    O LEU C   4       7.652   4.725   4.668  4.00  0.00            
ATOM   2606    N LYS C   5       8.476   3.158   3.243  4.00  0.00            
ATOM   2607   CA LYS C   5       9.553   2.691   4.070  4.00  0.00            
ATOM   2608   CB LYS C   5       9.495   1.179   4.349  4.00  0.00            
ATOM   2609   CG LYS C   5       8.260   0.757   5.144  4.00  0.00            
ATOM   2610   CD LYS C   5       6.957   0.886   4.352  4.00  0.00            
ATOM   2611   CE LYS C   5       6.808  -0.172   3.258  4.00  0.00            
ATOM   2612   NZ LYS C   5       5.553   0.050   2.505  4.00  0.00            
ATOM   2613    C LYS C   5      10.814   2.944   3.327  4.00  0.00            
ATOM   2614    O LYS C   5      10.856   3.776   2.422  4.00  0.00            
ATOM   2615    N ARG C   6      11.892   2.229   3.704  4.00  0.00            
ATOM   2616   CA ARG C   6      13.139   2.553   3.093  4.00  0.00            
ATOM   2617   CB ARG C   6      14.224   2.925   4.119  4.00  0.00            
ATOM   2618   CG ARG C   6      15.583   3.283   3.511  4.00  0.00            
ATOM   2619   CD ARG C   6      16.497   2.079   3.276  4.00  0.00            
ATOM   2620   NE ARG C   6      17.864   2.598   2.985  4.00  0.00            
ATOM   2621   CZ ARG C   6      18.242   2.850   1.699  4.00  0.00            
ATOM   2622  NH1 ARG C   6      17.360   2.642   0.679  4.00  0.00            
ATOM   2623  NH2 ARG C   6      19.504   3.299   1.431  4.00  0.00            
ATOM   2624    C ARG C   6      13.682   1.455   2.274  4.00  0.00            
ATOM   2625    O ARG C   6      13.878   0.331   2.735  4.00  0.00            
ATOM   2626    N GLY C   7      13.910   1.780   0.985  4.00  0.00            
ATOM   2627   CA GLY C   7      14.429   0.842   0.040  4.00  0.00            
ATOM   2628    C GLY C   7      13.363  -0.200  -0.099  4.00  0.00            
ATOM   2629    O GLY C   7      13.599  -1.299  -0.602  4.00  0.00            
ATOM   2630    N SER C   8      12.150   0.156   0.363  4.00  0.00            
ATOM   2631   CA SER C   8      11.005  -0.681   0.406  4.00  0.00            
ATOM   2632   CB SER C   8      10.497  -0.957   1.833  4.00  0.00            
ATOM   2633   OG SER C   8       9.350  -1.793   1.794  4.00  0.00            
ATOM   2634    C SER C   8       9.922   0.135  -0.290  4.00  0.00            
ATOM   2635    O SER C   8      10.290   1.133  -0.969  4.00  0.00            
ATOM   2636  OXT SER C   8       8.721  -0.225  -0.158  4.00  0.00            
END
