# Supplementary material for: Integrative modeling of diverse protein-peptide systems using CABS-dock
Source: PLoS Comput Biol. 2023 Jul 5;19(7):e1011275. doi: 10.1371/journal.pcbi.1011275 (PMC10351741; doi:10.1371/journal.pcbi.1011275)
Supplement: S1 File — Files in pdb format containing atomic coordinates of the structures obtained in this study: the highest-scored amyloid models and 10 examples of the docked peptide for each enzyme-substrate complex. (ZIP) [file pcbi.1011275.s006.zip › 8_renin_DRVYIHPFHLVIHNESTC/100.pdb]

CRYST1    0.000    0.000    0.000   0.00   0.00   0.00 P 1           1
ATOM      1    N GLY A   4      18.839  34.037   2.145  1.00  1.00            
ATOM      2   CA GLY A   4      19.727  34.140   3.323  1.00  1.00            
ATOM      3    C GLY A   4      18.997  33.685   4.542  1.00  1.00            
ATOM      4    O GLY A   4      19.229  32.588   5.048  1.00  1.00            
ATOM      5    N ASN A   5      18.100  34.541   5.065  1.00  1.00            
ATOM      6   CA ASN A   5      17.352  34.148   6.216  1.00  1.00            
ATOM      7   CB ASN A   5      17.301  35.249   7.297  1.00  1.00            
ATOM      8   CG ASN A   5      16.733  34.677   8.589  1.00  1.00            
ATOM      9  OD1 ASN A   5      15.854  33.818   8.573  1.00  1.00            
ATOM     10  ND2 ASN A   5      17.249  35.172   9.748  1.00  1.00            
ATOM     11    C ASN A   5      15.951  33.888   5.762  1.00  1.00            
ATOM     12    O ASN A   5      15.136  34.807   5.693  1.00  1.00            
ATOM     13    N THR A   6      15.632  32.621   5.428  4.00  1.00            
ATOM     14   CA THR A   6      14.293  32.317   5.012  4.00  1.00            
ATOM     15   CB THR A   6      14.189  31.913   3.572  4.00  1.00            
ATOM     16  OG1 THR A   6      14.701  32.941   2.737  4.00  1.00            
ATOM     17  CG2 THR A   6      12.709  31.660   3.242  4.00  1.00            
ATOM     18    C THR A   6      13.828  31.165   5.832  4.00  1.00            
ATOM     19    O THR A   6      14.442  30.098   5.830  4.00  1.00            
ATOM     20    N THR A   7      12.734  31.361   6.587  1.00  1.00            
ATOM     21   CA THR A   7      12.166  30.262   7.302  1.00  1.00            
ATOM     22   CB THR A   7      12.074  30.468   8.790  1.00  1.00            
ATOM     23  OG1 THR A   7      11.574  29.293   9.413  1.00  1.00            
ATOM     24  CG2 THR A   7      11.170  31.674   9.100  1.00  1.00            
ATOM     25    C THR A   7      10.787  30.124   6.736  1.00  1.00            
ATOM     26    O THR A   7      10.025  31.087   6.685  1.00  1.00            
ATOM     27    N SER A   8      10.435  28.920   6.251  4.00  1.00            
ATOM     28   CA SER A   8       9.153  28.762   5.626  4.00  1.00            
ATOM     29   CB SER A   8       9.173  27.800   4.428  4.00  1.00            
ATOM     30   OG SER A   8       9.926  28.356   3.360  4.00  1.00            
ATOM     31    C SER A   8       8.178  28.213   6.609  4.00  1.00            
ATOM     32    O SER A   8       8.554  27.710   7.667  4.00  1.00            
ATOM     33    N SER A   9       6.874  28.322   6.280  4.00  1.00            
ATOM     34   CA SER A   9       5.889  27.766   7.156  4.00  1.00            
ATOM     35   CB SER A   9       5.220  28.798   8.081  4.00  1.00            
ATOM     36   OG SER A   9       4.452  29.715   7.318  4.00  1.00            
ATOM     37    C SER A   9       4.811  27.135   6.343  4.00  1.00            
ATOM     38    O SER A   9       4.291  27.732   5.402  4.00  1.00            
ATOM     39    N VAL A  10       4.467  25.883   6.697  4.00  1.00            
ATOM     40   CA VAL A  10       3.375  25.204   6.070  4.00  1.00            
ATOM     41   CB VAL A  10       3.774  24.101   5.128  4.00  1.00            
ATOM     42  CG1 VAL A  10       4.501  24.728   3.925  4.00  1.00            
ATOM     43  CG2 VAL A  10       4.612  23.067   5.896  4.00  1.00            
ATOM     44    C VAL A  10       2.564  24.620   7.175  4.00  1.00            
ATOM     45    O VAL A  10       3.102  24.191   8.195  4.00  1.00            
ATOM     46    N ILE A  11       1.233  24.609   7.003  4.00  1.00            
ATOM     47   CA ILE A  11       0.371  24.078   8.015  4.00  1.00            
ATOM     48   CB ILE A  11      -0.710  25.030   8.437  4.00  1.00            
ATOM     49  CG1 ILE A  11      -1.478  24.471   9.646  4.00  1.00            
ATOM     50  CG2 ILE A  11      -1.596  25.313   7.213  4.00  1.00            
ATOM     51  CD1 ILE A  11      -0.637  24.395  10.919  4.00  1.00            
ATOM     52    C ILE A  11      -0.287  22.893   7.401  4.00  1.00            
ATOM     53    O ILE A  11      -0.571  22.881   6.205  4.00  1.00            
ATOM     54    N LEU A  12      -0.557  21.863   8.223  4.00  1.00            
ATOM     55   CA LEU A  12      -0.915  20.606   7.650  4.00  1.00            
ATOM     56   CB LEU A  12       0.284  19.670   7.784  4.00  1.00            
ATOM     57   CG LEU A  12       1.541  20.390   7.244  4.00  1.00            
ATOM     58  CD1 LEU A  12       2.806  19.538   7.331  4.00  1.00            
ATOM     59  CD2 LEU A  12       1.317  20.936   5.829  4.00  1.00            
ATOM     60    C LEU A  12      -2.104  20.007   8.306  4.00  1.00            
ATOM     61    O LEU A  12      -2.446  20.320   9.445  4.00  1.00            
ATOM     62    N THR A  13      -2.778  19.123   7.547  4.00  1.00            
ATOM     63   CA THR A  13      -3.923  18.428   8.038  4.00  1.00            
ATOM     64   CB THR A  13      -4.907  18.075   6.961  4.00  1.00            
ATOM     65  OG1 THR A  13      -5.330  19.246   6.281  4.00  1.00            
ATOM     66  CG2 THR A  13      -6.120  17.375   7.599  4.00  1.00            
ATOM     67    C THR A  13      -3.429  17.141   8.622  4.00  1.00            
ATOM     68    O THR A  13      -2.333  16.684   8.302  4.00  1.00            
ATOM     69    N ASN A  14      -4.230  16.534   9.520  4.00  1.00            
ATOM     70   CA ASN A  14      -3.888  15.268  10.099  4.00  1.00            
ATOM     71   CB ASN A  14      -3.675  15.286  11.622  4.00  1.00            
ATOM     72   CG ASN A  14      -2.273  15.825  11.866  4.00  1.00            
ATOM     73  OD1 ASN A  14      -1.852  16.017  13.006  4.00  1.00            
ATOM     74  ND2 ASN A  14      -1.517  16.063  10.760  4.00  1.00            
ATOM     75    C ASN A  14      -5.007  14.350   9.790  4.00  1.00            
ATOM     76    O ASN A  14      -5.947  14.705   9.082  4.00  1.00            
ATOM     77    N TYR A  15      -4.916  13.121  10.310  4.00  1.00            
ATOM     78   CA TYR A  15      -5.945  12.181  10.028  4.00  1.00            
ATOM     79   CB TYR A  15      -5.464  10.960   9.217  4.00  1.00            
ATOM     80   CG TYR A  15      -6.645  10.300   8.586  4.00  1.00            
ATOM     81  CD1 TYR A  15      -7.200  10.861   7.459  4.00  1.00            
ATOM     82  CD2 TYR A  15      -7.209   9.151   9.095  4.00  1.00            
ATOM     83  CE1 TYR A  15      -8.289  10.290   6.848  4.00  1.00            
ATOM     84  CE2 TYR A  15      -8.299   8.573   8.489  4.00  1.00            
ATOM     85   CZ TYR A  15      -8.841   9.141   7.362  4.00  1.00            
ATOM     86   OH TYR A  15      -9.960   8.550   6.739  4.00  1.00            
ATOM     87    C TYR A  15      -6.421  11.760  11.380  4.00  1.00            
ATOM     88    O TYR A  15      -6.415  12.573  12.302  4.00  1.00            
ATOM     89    N MET A  16      -6.877  10.503  11.535  3.00  1.00            
ATOM     90   CA MET A  16      -7.390  10.088  12.806  3.00  1.00            
ATOM     91   CB MET A  16      -7.812   8.611  12.835  3.00  1.00            
ATOM     92   CG MET A  16      -8.559   8.232  14.113  3.00  1.00            
ATOM     93   SD MET A  16      -9.292   6.570  14.101  3.00  1.00            
ATOM     94   CE MET A  16     -10.328   6.880  15.560  3.00  1.00            
ATOM     95    C MET A  16      -6.300  10.280  13.783  3.00  1.00            
ATOM     96    O MET A  16      -6.488  10.853  14.856  3.00  1.00            
ATOM     97    N ASP A  17      -5.109   9.820  13.403  3.00  1.00            
ATOM     98   CA ASP A  17      -3.971  10.026  14.224  3.00  1.00            
ATOM     99   CB ASP A  17      -3.975   9.129  15.472  3.00  1.00            
ATOM    100   CG ASP A  17      -4.077   7.685  15.009  3.00  1.00            
ATOM    101  OD1 ASP A  17      -5.214   7.246  14.685  3.00  1.00            
ATOM    102  OD2 ASP A  17      -3.019   7.005  14.957  3.00  1.00            
ATOM    103    C ASP A  17      -2.836   9.631  13.372  3.00  1.00            
ATOM    104    O ASP A  17      -1.673   9.894  13.671  3.00  1.00            
ATOM    105    N THR A  18      -3.185   8.980  12.256  3.00  1.00            
ATOM    106   CA THR A  18      -2.192   8.567  11.333  3.00  1.00            
ATOM    107   CB THR A  18      -2.526   7.261  10.666  3.00  1.00            
ATOM    108  OG1 THR A  18      -2.763   6.277  11.659  3.00  1.00            
ATOM    109  CG2 THR A  18      -1.346   6.801   9.790  3.00  1.00            
ATOM    110    C THR A  18      -2.154   9.630  10.309  3.00  1.00            
ATOM    111    O THR A  18      -2.990  10.530  10.302  3.00  1.00            
ATOM    112    N GLN A  19      -1.139   9.585   9.444  4.00  1.00            
ATOM    113   CA GLN A  19      -1.108  10.517   8.379  4.00  1.00            
ATOM    114   CB GLN A  19      -2.436  10.692   7.620  4.00  1.00            
ATOM    115   CG GLN A  19      -2.907   9.479   6.820  4.00  1.00            
ATOM    116   CD GLN A  19      -4.136   9.944   6.052  4.00  1.00            
ATOM    117  OE1 GLN A  19      -4.168  11.059   5.533  4.00  1.00            
ATOM    118  NE2 GLN A  19      -5.185   9.080   5.987  4.00  1.00            
ATOM    119    C GLN A  19      -0.728  11.860   8.854  4.00  1.00            
ATOM    120    O GLN A  19      -1.011  12.277   9.976  4.00  1.00            
ATOM    121    N TYR A  20      -0.035  12.549   7.945  4.00  1.00            
ATOM    122   CA TYR A  20       0.397  13.889   8.098  4.00  1.00            
ATOM    123   CB TYR A  20       1.911  13.910   8.372  4.00  1.00            
ATOM    124   CG TYR A  20       2.368  15.255   8.799  4.00  1.00            
ATOM    125  CD1 TYR A  20       1.800  15.873   9.888  4.00  1.00            
ATOM    126  CD2 TYR A  20       3.416  15.862   8.152  4.00  1.00            
ATOM    127  CE1 TYR A  20       2.237  17.110  10.298  4.00  1.00            
ATOM    128  CE2 TYR A  20       3.859  17.094   8.560  4.00  1.00            
ATOM    129   CZ TYR A  20       3.265  17.725   9.627  4.00  1.00            
ATOM    130   OH TYR A  20       3.720  18.994  10.042  4.00  1.00            
ATOM    131    C TYR A  20       0.081  14.433   6.752  4.00  1.00            
ATOM    132    O TYR A  20       0.030  13.688   5.774  4.00  1.00            
ATOM    133    N TYR A  21      -0.164  15.741   6.656  4.00  1.00            
ATOM    134   CA TYR A  21      -0.637  16.245   5.409  4.00  1.00            
ATOM    135   CB TYR A  21      -2.109  16.681   5.568  4.00  1.00            
ATOM    136   CG TYR A  21      -2.747  17.232   4.339  4.00  1.00            
ATOM    137  CD1 TYR A  21      -3.217  16.396   3.351  4.00  1.00            
ATOM    138  CD2 TYR A  21      -2.924  18.589   4.204  4.00  1.00            
ATOM    139  CE1 TYR A  21      -3.826  16.915   2.231  4.00  1.00            
ATOM    140  CE2 TYR A  21      -3.532  19.111   3.088  4.00  1.00            
ATOM    141   CZ TYR A  21      -3.982  18.274   2.096  4.00  1.00            
ATOM    142   OH TYR A  21      -4.608  18.813   0.953  4.00  1.00            
ATOM    143    C TYR A  21       0.199  17.421   5.109  4.00  1.00            
ATOM    144    O TYR A  21       1.038  17.828   5.909  4.00  1.00            
ATOM    145    N GLY A  22       0.032  17.960   3.901  4.00  1.00            
ATOM    146   CA GLY A  22       0.793  19.113   3.579  4.00  1.00            
ATOM    147    C GLY A  22       0.250  19.603   2.291  4.00  1.00            
ATOM    148    O GLY A  22      -0.364  18.850   1.536  4.00  1.00            
ATOM    149    N GLU A  23       0.453  20.895   2.002  4.00  1.00            
ATOM    150   CA GLU A  23      -0.053  21.364   0.757  4.00  1.00            
ATOM    151   CB GLU A  23      -1.162  22.419   0.912  4.00  1.00            
ATOM    152   CG GLU A  23      -2.429  21.814   1.528  4.00  1.00            
ATOM    153   CD GLU A  23      -3.501  22.886   1.668  4.00  1.00            
ATOM    154  OE1 GLU A  23      -3.387  23.942   0.991  4.00  1.00            
ATOM    155  OE2 GLU A  23      -4.456  22.654   2.457  4.00  1.00            
ATOM    156    C GLU A  23       1.096  21.947   0.000  4.00  1.00            
ATOM    157    O GLU A  23       1.942  22.633   0.570  4.00  1.00            
ATOM    158    N ILE A  24       1.167  21.657  -1.316  4.00  1.00            
ATOM    159   CA ILE A  24       2.273  22.126  -2.099  4.00  1.00            
ATOM    160   CB ILE A  24       3.367  21.109  -2.233  4.00  1.00            
ATOM    161  CG1 ILE A  24       2.874  19.883  -3.019  4.00  1.00            
ATOM    162  CG2 ILE A  24       3.862  20.763  -0.817  4.00  1.00            
ATOM    163  CD1 ILE A  24       4.003  18.946  -3.445  4.00  1.00            
ATOM    164    C ILE A  24       1.789  22.420  -3.467  4.00  1.00            
ATOM    165    O ILE A  24       0.601  22.301  -3.765  4.00  1.00            
ATOM    166    N GLY A  25       2.722  22.845  -4.337  4.00  1.00            
ATOM    167   CA GLY A  25       2.324  23.145  -5.671  4.00  1.00            
ATOM    168    C GLY A  25       3.289  22.523  -6.630  4.00  1.00            
ATOM    169    O GLY A  25       4.449  22.292  -6.294  4.00  1.00            
ATOM    170    N ILE A  26       2.822  22.236  -7.867  4.00  1.00            
ATOM    171   CA ILE A  26       3.682  21.616  -8.836  4.00  1.00            
ATOM    172   CB ILE A  26       3.337  20.174  -9.064  4.00  1.00            
ATOM    173  CG1 ILE A  26       3.432  19.380  -7.751  4.00  1.00            
ATOM    174  CG2 ILE A  26       4.255  19.636 -10.173  4.00  1.00            
ATOM    175  CD1 ILE A  26       4.827  19.392  -7.130  4.00  1.00            
ATOM    176    C ILE A  26       3.509  22.287 -10.162  4.00  1.00            
ATOM    177    O ILE A  26       2.396  22.601 -10.579  4.00  1.00            
ATOM    178    N GLY A  27       4.633  22.540 -10.856  3.00  1.00            
ATOM    179   CA GLY A  27       4.581  23.027 -12.204  3.00  1.00            
ATOM    180    C GLY A  27       4.084  24.446 -12.251  3.00  1.00            
ATOM    181    O GLY A  27       4.042  25.150 -11.243  3.00  1.00            
ATOM    182    N THR A  28       3.694  24.880 -13.473  3.00  1.00            
ATOM    183   CA THR A  28       3.310  26.230 -13.799  3.00  1.00            
ATOM    184   CB THR A  28       3.146  26.440 -15.280  3.00  1.00            
ATOM    185  OG1 THR A  28       2.102  25.630 -15.794  3.00  1.00            
ATOM    186  CG2 THR A  28       4.474  26.079 -15.966  3.00  1.00            
ATOM    187    C THR A  28       2.071  26.752 -13.123  3.00  1.00            
ATOM    188    O THR A  28       2.164  27.776 -12.447  3.00  1.00            
ATOM    189    N PRO A  29       0.923  26.128 -13.225  3.00  1.00            
ATOM    190   CA PRO A  29      -0.306  26.728 -12.767  3.00  1.00            
ATOM    191   CD PRO A  29       0.798  24.692 -13.426  3.00  1.00            
ATOM    192   CB PRO A  29      -1.386  25.678 -13.030  3.00  1.00            
ATOM    193   CG PRO A  29      -0.623  24.344 -12.954  3.00  1.00            
ATOM    194    C PRO A  29      -0.284  27.216 -11.346  3.00  1.00            
ATOM    195    O PRO A  29      -0.814  28.312 -11.169  3.00  1.00            
ATOM    196    N PRO A  30       0.221  26.572 -10.315  3.00  1.00            
ATOM    197   CA PRO A  30       0.722  25.219 -10.334  3.00  1.00            
ATOM    198   CD PRO A  30       0.861  27.360  -9.272  3.00  1.00            
ATOM    199   CB PRO A  30       1.871  25.175  -9.332  3.00  1.00            
ATOM    200   CG PRO A  30       1.578  26.340  -8.376  3.00  1.00            
ATOM    201    C PRO A  30      -0.379  24.275  -9.946  3.00  1.00            
ATOM    202    O PRO A  30      -1.432  24.734  -9.508  3.00  1.00            
ATOM    203    N GLN A  31      -0.155  22.954 -10.115  4.00  1.00            
ATOM    204   CA GLN A  31      -1.089  21.955  -9.677  4.00  1.00            
ATOM    205   CB GLN A  31      -0.830  20.565 -10.281  4.00  1.00            
ATOM    206   CG GLN A  31      -0.998  20.525 -11.801  4.00  1.00            
ATOM    207   CD GLN A  31      -0.717  19.104 -12.266  4.00  1.00            
ATOM    208  OE1 GLN A  31       0.107  18.397 -11.690  4.00  1.00            
ATOM    209  NE2 GLN A  31      -1.424  18.674 -13.345  4.00  1.00            
ATOM    210    C GLN A  31      -0.860  21.858  -8.202  4.00  1.00            
ATOM    211    O GLN A  31       0.203  22.236  -7.716  4.00  1.00            
ATOM    212    N THR A  32      -1.860  21.383  -7.436  4.00  1.00            
ATOM    213   CA THR A  32      -1.661  21.308  -6.017  4.00  1.00            
ATOM    214   CB THR A  32      -2.701  22.058  -5.241  4.00  1.00            
ATOM    215  OG1 THR A  32      -2.687  23.432  -5.600  4.00  1.00            
ATOM    216  CG2 THR A  32      -2.411  21.891  -3.741  4.00  1.00            
ATOM    217    C THR A  32      -1.767  19.888  -5.608  4.00  1.00            
ATOM    218    O THR A  32      -2.668  19.165  -6.034  4.00  1.00            
ATOM    219    N PHE A  33      -0.822  19.448  -4.762  4.00  1.00            
ATOM    220   CA PHE A  33      -0.886  18.102  -4.303  4.00  1.00            
ATOM    221   CB PHE A  33       0.316  17.223  -4.695  4.00  1.00            
ATOM    222   CG PHE A  33       0.104  16.752  -6.091  4.00  1.00            
ATOM    223  CD1 PHE A  33      -0.585  15.582  -6.304  4.00  1.00            
ATOM    224  CD2 PHE A  33       0.571  17.460  -7.174  4.00  1.00            
ATOM    225  CE1 PHE A  33      -0.805  15.113  -7.577  4.00  1.00            
ATOM    226  CE2 PHE A  33       0.354  16.995  -8.450  4.00  1.00            
ATOM    227   CZ PHE A  33      -0.333  15.822  -8.654  4.00  1.00            
ATOM    228    C PHE A  33      -0.961  18.088  -2.826  4.00  1.00            
ATOM    229    O PHE A  33      -0.397  18.941  -2.142  4.00  1.00            
ATOM    230    N LYS A  34      -1.720  17.112  -2.303  4.00  1.00            
ATOM    231   CA LYS A  34      -1.753  16.919  -0.894  4.00  1.00            
ATOM    232   CB LYS A  34      -2.937  16.048  -0.443  4.00  1.00            
ATOM    233   CG LYS A  34      -4.295  16.662  -0.786  4.00  1.00            
ATOM    234   CD LYS A  34      -5.471  15.691  -0.660  4.00  1.00            
ATOM    235   CE LYS A  34      -6.824  16.330  -0.983  4.00  1.00            
ATOM    236   NZ LYS A  34      -6.897  16.665  -2.424  4.00  1.00            
ATOM    237    C LYS A  34      -0.491  16.152  -0.636  4.00  1.00            
ATOM    238    O LYS A  34      -0.202  15.204  -1.364  4.00  1.00            
ATOM    239    N VAL A  35       0.320  16.521   0.380  4.00  1.00            
ATOM    240   CA VAL A  35       1.538  15.765   0.470  4.00  1.00            
ATOM    241   CB VAL A  35       2.706  16.435  -0.195  4.00  1.00            
ATOM    242  CG1 VAL A  35       2.398  16.538  -1.700  4.00  1.00            
ATOM    243  CG2 VAL A  35       2.964  17.791   0.481  4.00  1.00            
ATOM    244    C VAL A  35       1.910  15.431   1.887  4.00  1.00            
ATOM    245    O VAL A  35       1.623  16.180   2.819  4.00  1.00            
ATOM    246    N VAL A  36       2.564  14.255   2.060  4.00  1.00            
ATOM    247   CA VAL A  36       3.056  13.769   3.325  4.00  1.00            
ATOM    248   CB VAL A  36       2.905  12.288   3.507  4.00  1.00            
ATOM    249  CG1 VAL A  36       3.622  11.881   4.804  4.00  1.00            
ATOM    250  CG2 VAL A  36       1.409  11.944   3.509  4.00  1.00            
ATOM    251    C VAL A  36       4.547  14.038   3.310  4.00  1.00            
ATOM    252    O VAL A  36       5.205  13.804   2.297  4.00  1.00            
ATOM    253    N PHE A  37       5.121  14.573   4.416  4.00  1.00            
ATOM    254   CA PHE A  37       6.552  14.784   4.494  4.00  1.00            
ATOM    255   CB PHE A  37       6.960  15.915   5.452  4.00  1.00            
ATOM    256   CG PHE A  37       6.477  17.171   4.815  4.00  1.00            
ATOM    257  CD1 PHE A  37       7.246  17.788   3.856  4.00  1.00            
ATOM    258  CD2 PHE A  37       5.260  17.721   5.149  4.00  1.00            
ATOM    259  CE1 PHE A  37       6.822  18.942   3.243  4.00  1.00            
ATOM    260  CE2 PHE A  37       4.830  18.876   4.541  4.00  1.00            
ATOM    261   CZ PHE A  37       5.611  19.489   3.589  4.00  1.00            
ATOM    262    C PHE A  37       7.101  13.506   4.997  4.00  1.00            
ATOM    263    O PHE A  37       6.454  12.823   5.790  4.00  1.00            
ATOM    264    N ASP A  38       8.304  13.119   4.543  4.00  1.00            
ATOM    265   CA ASP A  38       8.645  11.809   4.979  4.00  1.00            
ATOM    266   CB ASP A  38       8.067  10.757   4.016  4.00  1.00            
ATOM    267   CG ASP A  38       7.960   9.416   4.716  4.00  1.00            
ATOM    268  OD1 ASP A  38       8.554   9.273   5.816  4.00  1.00            
ATOM    269  OD2 ASP A  38       7.269   8.519   4.162  4.00  1.00            
ATOM    270    C ASP A  38      10.127  11.614   5.057  4.00  1.00            
ATOM    271    O ASP A  38      10.841  11.762   4.065  4.00  1.00            
ATOM    272    N THR A  39      10.620  11.285   6.269  3.00  1.00            
ATOM    273   CA THR A  39      11.994  10.912   6.461  3.00  1.00            
ATOM    274   CB THR A  39      12.539  11.269   7.810  3.00  1.00            
ATOM    275  OG1 THR A  39      11.786  10.629   8.829  3.00  1.00            
ATOM    276  CG2 THR A  39      12.480  12.796   7.974  3.00  1.00            
ATOM    277    C THR A  39      11.967   9.431   6.360  3.00  1.00            
ATOM    278    O THR A  39      10.927   8.808   6.566  3.00  1.00            
ATOM    279    N GLY A  40      13.106   8.808   6.049  3.00  1.00            
ATOM    280   CA GLY A  40      13.024   7.399   5.847  3.00  1.00            
ATOM    281    C GLY A  40      12.885   7.253   4.385  3.00  1.00            
ATOM    282    O GLY A  40      12.990   6.161   3.829  3.00  1.00            
ATOM    283    N SER A  41      12.637   8.395   3.723  1.00  1.00            
ATOM    284   CA SER A  41      12.508   8.341   2.311  1.00  1.00            
ATOM    285   CB SER A  41      11.050   8.222   1.837  1.00  1.00            
ATOM    286   OG SER A  41      10.483   7.010   2.315  1.00  1.00            
ATOM    287    C SER A  41      13.068   9.605   1.727  1.00  1.00            
ATOM    288    O SER A  41      12.887  10.688   2.282  1.00  1.00            
ATOM    289    N SER A  42      13.797   9.488   0.595  1.00  1.00            
ATOM    290   CA SER A  42      14.298  10.643  -0.105  1.00  1.00            
ATOM    291   CB SER A  42      15.826  10.790  -0.024  1.00  1.00            
ATOM    292   OG SER A  42      16.232  10.950   1.327  1.00  1.00            
ATOM    293    C SER A  42      13.966  10.405  -1.536  1.00  1.00            
ATOM    294    O SER A  42      14.696   9.722  -2.253  1.00  1.00            
ATOM    295    N ASN A  43      12.829  10.960  -1.978  1.00  1.00            
ATOM    296   CA ASN A  43      12.400  10.818  -3.333  1.00  1.00            
ATOM    297   CB ASN A  43      12.202   9.351  -3.743  1.00  1.00            
ATOM    298   CG ASN A  43      11.934   9.305  -5.237  1.00  1.00            
ATOM    299  OD1 ASN A  43      12.763   9.729  -6.041  1.00  1.00            
ATOM    300  ND2 ASN A  43      10.746   8.767  -5.622  1.00  1.00            
ATOM    301    C ASN A  43      11.049  11.482  -3.346  1.00  1.00            
ATOM    302    O ASN A  43      10.297  11.343  -2.384  1.00  1.00            
ATOM    303    N VAL A  44      10.690  12.232  -4.410  4.00  1.00            
ATOM    304   CA VAL A  44       9.391  12.859  -4.395  4.00  1.00            
ATOM    305   CB VAL A  44       9.461  14.345  -4.572  4.00  1.00            
ATOM    306  CG1 VAL A  44      10.144  14.939  -3.328  4.00  1.00            
ATOM    307  CG2 VAL A  44      10.232  14.643  -5.865  4.00  1.00            
ATOM    308    C VAL A  44       8.575  12.255  -5.499  4.00  1.00            
ATOM    309    O VAL A  44       8.949  12.331  -6.669  4.00  1.00            
ATOM    310    N TRP A  45       7.433  11.619  -5.147  4.00  1.00            
ATOM    311   CA TRP A  45       6.599  11.023  -6.153  4.00  1.00            
ATOM    312   CB TRP A  45       6.549   9.485  -6.116  4.00  1.00            
ATOM    313   CG TRP A  45       6.024   8.901  -4.828  4.00  1.00            
ATOM    314  CD2 TRP A  45       4.635   8.653  -4.558  4.00  1.00            
ATOM    315  CD1 TRP A  45       6.712   8.507  -3.718  4.00  1.00            
ATOM    316  NE1 TRP A  45       5.838   8.028  -2.771  4.00  1.00            
ATOM    317  CE2 TRP A  45       4.557   8.112  -3.274  4.00  1.00            
ATOM    318  CE3 TRP A  45       3.518   8.859  -5.316  4.00  1.00            
ATOM    319  CZ2 TRP A  45       3.353   7.769  -2.726  4.00  1.00            
ATOM    320  CZ3 TRP A  45       2.306   8.510  -4.760  4.00  1.00            
ATOM    321  CH2 TRP A  45       2.226   7.976  -3.490  4.00  1.00            
ATOM    322    C TRP A  45       5.192  11.534  -5.985  4.00  1.00            
ATOM    323    O TRP A  45       4.666  11.579  -4.875  4.00  1.00            
ATOM    324    N VAL A  46       4.559  11.948  -7.105  4.00  1.00            
ATOM    325   CA VAL A  46       3.192  12.408  -7.134  4.00  1.00            
ATOM    326   CB VAL A  46       3.056  13.848  -7.521  4.00  1.00            
ATOM    327  CG1 VAL A  46       3.732  14.704  -6.437  4.00  1.00            
ATOM    328  CG2 VAL A  46       3.660  14.032  -8.923  4.00  1.00            
ATOM    329    C VAL A  46       2.539  11.555  -8.206  4.00  1.00            
ATOM    330    O VAL A  46       3.245  11.070  -9.089  4.00  1.00            
ATOM    331    N PRO A  47       1.243  11.320  -8.191  4.00  1.00            
ATOM    332   CA PRO A  47       0.633  10.502  -9.221  4.00  1.00            
ATOM    333   CD PRO A  47       0.517  11.231  -6.936  4.00  1.00            
ATOM    334   CB PRO A  47      -0.777  10.198  -8.728  4.00  1.00            
ATOM    335   CG PRO A  47      -0.632  10.239  -7.195  4.00  1.00            
ATOM    336    C PRO A  47       0.693  11.208 -10.532  4.00  1.00            
ATOM    337    O PRO A  47       0.716  12.436 -10.546  4.00  1.00            
ATOM    338    N SER A  48       0.742  10.446 -11.644  4.00  1.00            
ATOM    339   CA SER A  48       0.801  11.039 -12.948  4.00  1.00            
ATOM    340   CB SER A  48       1.917  10.468 -13.839  4.00  1.00            
ATOM    341   OG SER A  48       1.904  11.114 -15.104  4.00  1.00            
ATOM    342    C SER A  48      -0.498  10.742 -13.606  4.00  1.00            
ATOM    343    O SER A  48      -1.127   9.720 -13.340  4.00  1.00            
ATOM    344    N SER A  49      -0.939  11.659 -14.484  3.00  1.00            
ATOM    345   CA SER A  49      -2.176  11.491 -15.181  3.00  1.00            
ATOM    346   CB SER A  49      -2.610  12.741 -15.964  3.00  1.00            
ATOM    347   OG SER A  49      -3.842  12.490 -16.623  3.00  1.00            
ATOM    348    C SER A  49      -1.988  10.392 -16.162  3.00  1.00            
ATOM    349    O SER A  49      -2.938   9.922 -16.786  3.00  1.00            
ATOM    350    N LYS A  50      -0.734   9.930 -16.296  3.00  1.00            
ATOM    351   CA LYS A  50      -0.432   8.833 -17.157  3.00  1.00            
ATOM    352   CB LYS A  50       1.023   8.350 -17.030  3.00  1.00            
ATOM    353   CG LYS A  50       1.346   7.164 -17.942  3.00  1.00            
ATOM    354   CD LYS A  50       2.818   6.742 -17.933  3.00  1.00            
ATOM    355   CE LYS A  50       3.115   5.554 -18.852  3.00  1.00            
ATOM    356   NZ LYS A  50       2.476   4.327 -18.325  3.00  1.00            
ATOM    357    C LYS A  50      -1.284   7.725 -16.666  3.00  1.00            
ATOM    358    O LYS A  50      -1.691   6.874 -17.456  3.00  1.00            
ATOM    359    N CYS A  51      -1.526   7.757 -15.333  1.00  1.00            
ATOM    360   CA CYS A  51      -2.340   6.908 -14.512  1.00  1.00            
ATOM    361   CB CYS A  51      -3.300   7.701 -13.617  1.00  1.00            
ATOM    362   SG CYS A  51      -4.447   8.726 -14.583  1.00  1.00            
ATOM    363    C CYS A  51      -3.175   6.013 -15.365  1.00  1.00            
ATOM    364    O CYS A  51      -3.888   6.462 -16.262  1.00  1.00            
ATOM    365    N SER A  52      -3.091   4.704 -15.089  1.00  1.00            
ATOM    366   CA SER A  52      -3.719   3.709 -15.900  1.00  1.00            
ATOM    367   CB SER A  52      -3.333   2.275 -15.496  1.00  1.00            
ATOM    368   OG SER A  52      -1.951   2.053 -15.738  1.00  1.00            
ATOM    369    C SER A  52      -5.221   3.798 -15.836  1.00  1.00            
ATOM    370    O SER A  52      -5.905   3.375 -16.767  1.00  1.00            
ATOM    371    N ARG A  53      -5.769   4.367 -14.747  3.00  1.00            
ATOM    372   CA ARG A  53      -7.187   4.496 -14.514  3.00  1.00            
ATOM    373   CB ARG A  53      -7.992   4.848 -15.782  3.00  1.00            
ATOM    374   CG ARG A  53      -9.492   5.020 -15.529  3.00  1.00            
ATOM    375   CD ARG A  53     -10.285   5.485 -16.754  3.00  1.00            
ATOM    376   NE ARG A  53     -11.717   5.570 -16.347  3.00  1.00            
ATOM    377   CZ ARG A  53     -12.607   6.301 -17.082  3.00  1.00            
ATOM    378  NH1 ARG A  53     -12.192   6.968 -18.198  3.00  1.00            
ATOM    379  NH2 ARG A  53     -13.915   6.365 -16.695  3.00  1.00            
ATOM    380    C ARG A  53      -7.747   3.237 -13.925  3.00  1.00            
ATOM    381    O ARG A  53      -8.764   3.281 -13.234  3.00  1.00            
ATOM    382    N LEU A  54      -7.109   2.077 -14.157  3.00  1.00            
ATOM    383   CA LEU A  54      -7.544   0.898 -13.465  3.00  1.00            
ATOM    384   CB LEU A  54      -6.965  -0.399 -14.069  3.00  1.00            
ATOM    385   CG LEU A  54      -5.433  -0.555 -13.994  3.00  1.00            
ATOM    386  CD1 LEU A  54      -4.961  -0.930 -12.581  3.00  1.00            
ATOM    387  CD2 LEU A  54      -4.923  -1.530 -15.068  3.00  1.00            
ATOM    388    C LEU A  54      -7.070   1.057 -12.066  3.00  1.00            
ATOM    389    O LEU A  54      -7.748   0.680 -11.112  3.00  1.00            
ATOM    390    N TYR A  55      -5.873   1.662 -11.924  1.00  1.00            
ATOM    391   CA TYR A  55      -5.277   1.774 -10.631  1.00  1.00            
ATOM    392   CB TYR A  55      -3.847   2.341 -10.642  1.00  1.00            
ATOM    393   CG TYR A  55      -2.965   1.252 -11.149  1.00  1.00            
ATOM    394  CD1 TYR A  55      -2.776   1.054 -12.498  1.00  1.00            
ATOM    395  CD2 TYR A  55      -2.327   0.418 -10.259  1.00  1.00            
ATOM    396  CE1 TYR A  55      -1.962   0.038 -12.946  1.00  1.00            
ATOM    397  CE2 TYR A  55      -1.514  -0.599 -10.701  1.00  1.00            
ATOM    398   CZ TYR A  55      -1.329  -0.788 -12.047  1.00  1.00            
ATOM    399   OH TYR A  55      -0.496  -1.830 -12.504  1.00  1.00            
ATOM    400    C TYR A  55      -6.130   2.608  -9.754  1.00  1.00            
ATOM    401    O TYR A  55      -6.409   3.774 -10.029  1.00  1.00            
ATOM    402    N THR A  56      -6.584   1.972  -8.661  2.00  1.00            
ATOM    403   CA THR A  56      -7.406   2.624  -7.699  2.00  1.00            
ATOM    404   CB THR A  56      -7.927   1.679  -6.659  2.00  1.00            
ATOM    405  OG1 THR A  56      -6.849   1.123  -5.920  2.00  1.00            
ATOM    406  CG2 THR A  56      -8.720   0.563  -7.360  2.00  1.00            
ATOM    407    C THR A  56      -6.585   3.639  -7.003  2.00  1.00            
ATOM    408    O THR A  56      -7.017   4.774  -6.799  2.00  1.00            
ATOM    409    N ALA A  57      -5.354   3.256  -6.625  2.00  1.00            
ATOM    410   CA ALA A  57      -4.566   4.223  -5.942  2.00  1.00            
ATOM    411   CB ALA A  57      -3.403   3.601  -5.154  2.00  1.00            
ATOM    412    C ALA A  57      -3.984   5.076  -6.990  2.00  1.00            
ATOM    413    O ALA A  57      -2.900   4.797  -7.499  2.00  1.00            
ATOM    414    N CYS A  58      -4.710   6.158  -7.311  2.00  1.00            
ATOM    415   CA CYS A  58      -4.262   7.056  -8.317  2.00  1.00            
ATOM    416   CB CYS A  58      -3.723   6.363  -9.576  2.00  1.00            
ATOM    417   SG CYS A  58      -2.779   7.516 -10.609  2.00  1.00            
ATOM    418    C CYS A  58      -5.451   7.813  -8.742  2.00  1.00            
ATOM    419    O CYS A  58      -5.518   9.032  -8.600  2.00  1.00            
ATOM    420    N VAL A  59      -6.440   7.063  -9.249  2.00  1.00            
ATOM    421   CA VAL A  59      -7.614   7.663  -9.772  2.00  1.00            
ATOM    422   CB VAL A  59      -8.647   6.667 -10.198  2.00  1.00            
ATOM    423  CG1 VAL A  59      -9.926   7.431 -10.577  2.00  1.00            
ATOM    424  CG2 VAL A  59      -8.066   5.824 -11.345  2.00  1.00            
ATOM    425    C VAL A  59      -8.205   8.500  -8.695  2.00  1.00            
ATOM    426    O VAL A  59      -8.633   9.626  -8.939  2.00  1.00            
ATOM    427    N TYR A  60      -8.221   7.980  -7.458  3.00  1.00            
ATOM    428   CA TYR A  60      -8.798   8.754  -6.407  3.00  1.00            
ATOM    429   CB TYR A  60      -8.887   7.997  -5.077  3.00  1.00            
ATOM    430   CG TYR A  60      -9.683   8.880  -4.186  3.00  1.00            
ATOM    431  CD1 TYR A  60     -11.057   8.854  -4.254  3.00  1.00            
ATOM    432  CD2 TYR A  60      -9.070   9.745  -3.312  3.00  1.00            
ATOM    433  CE1 TYR A  60     -11.813   9.667  -3.447  3.00  1.00            
ATOM    434  CE2 TYR A  60      -9.823  10.560  -2.500  3.00  1.00            
ATOM    435   CZ TYR A  60     -11.195  10.521  -2.566  3.00  1.00            
ATOM    436   OH TYR A  60     -11.965  11.360  -1.733  3.00  1.00            
ATOM    437    C TYR A  60      -7.976   9.987  -6.214  3.00  1.00            
ATOM    438    O TYR A  60      -8.512  11.087  -6.086  3.00  1.00            
ATOM    439    N HIS A  61      -6.639   9.833  -6.220  1.00  1.00            
ATOM    440   CA HIS A  61      -5.754  10.928  -5.954  1.00  1.00            
ATOM    441  ND1 HIS A  61      -4.492  10.912  -2.937  1.00  1.00            
ATOM    442   CG HIS A  61      -4.478  10.041  -4.000  1.00  1.00            
ATOM    443   CB HIS A  61      -4.379  10.492  -5.424  1.00  1.00            
ATOM    444  NE2 HIS A  61      -4.668   8.873  -2.081  1.00  1.00            
ATOM    445  CD2 HIS A  61      -4.588   8.797  -3.460  1.00  1.00            
ATOM    446  CE1 HIS A  61      -4.607  10.164  -1.816  1.00  1.00            
ATOM    447    C HIS A  61      -5.573  11.805  -7.168  1.00  1.00            
ATOM    448    O HIS A  61      -6.031  11.487  -8.264  1.00  1.00            
ATOM    449    N LYS A  62      -4.918  12.972  -6.963  1.00  1.00            
ATOM    450   CA LYS A  62      -4.706  14.000  -7.955  1.00  1.00            
ATOM    451   CB LYS A  62      -4.228  15.333  -7.349  1.00  1.00            
ATOM    452   CG LYS A  62      -4.279  16.519  -8.316  1.00  1.00            
ATOM    453   CD LYS A  62      -5.699  16.982  -8.650  1.00  1.00            
ATOM    454   CE LYS A  62      -5.736  18.255  -9.497  1.00  1.00            
ATOM    455   NZ LYS A  62      -5.200  19.393  -8.717  1.00  1.00            
ATOM    456    C LYS A  62      -3.698  13.571  -8.957  1.00  1.00            
ATOM    457    O LYS A  62      -2.860  12.710  -8.694  1.00  1.00            
ATOM    458    N LEU A  63      -3.780  14.170 -10.163  1.00  1.00            
ATOM    459   CA LEU A  63      -2.863  13.786 -11.184  1.00  1.00            
ATOM    460   CB LEU A  63      -3.528  13.155 -12.418  1.00  1.00            
ATOM    461   CG LEU A  63      -4.151  11.787 -12.091  1.00  1.00            
ATOM    462  CD1 LEU A  63      -3.074  10.780 -11.654  1.00  1.00            
ATOM    463  CD2 LEU A  63      -5.285  11.924 -11.062  1.00  1.00            
ATOM    464    C LEU A  63      -2.007  14.933 -11.620  1.00  1.00            
ATOM    465    O LEU A  63      -2.444  16.081 -11.674  1.00  1.00            
ATOM    466    N PHE A  64      -0.727  14.612 -11.923  4.00  1.00            
ATOM    467   CA PHE A  64       0.247  15.554 -12.397  4.00  1.00            
ATOM    468   CB PHE A  64       1.663  15.273 -11.865  4.00  1.00            
ATOM    469   CG PHE A  64       2.617  16.125 -12.624  4.00  1.00            
ATOM    470  CD1 PHE A  64       2.694  17.478 -12.394  4.00  1.00            
ATOM    471  CD2 PHE A  64       3.451  15.554 -13.560  4.00  1.00            
ATOM    472  CE1 PHE A  64       3.582  18.255 -13.099  4.00  1.00            
ATOM    473  CE2 PHE A  64       4.341  16.325 -14.267  4.00  1.00            
ATOM    474   CZ PHE A  64       4.405  17.678 -14.038  4.00  1.00            
ATOM    475    C PHE A  64       0.275  15.419 -13.872  4.00  1.00            
ATOM    476    O PHE A  64       0.525  14.340 -14.407  4.00  1.00            
ATOM    477    N ASP A  65       0.002  16.528 -14.574  1.00  1.00            
ATOM    478   CA ASP A  65      -0.029  16.424 -15.993  1.00  1.00            
ATOM    479   CB ASP A  65      -1.192  17.177 -16.670  1.00  1.00            
ATOM    480   CG ASP A  65      -2.511  16.478 -16.368  1.00  1.00            
ATOM    481  OD1 ASP A  65      -2.500  15.486 -15.591  1.00  1.00            
ATOM    482  OD2 ASP A  65      -3.551  16.931 -16.919  1.00  1.00            
ATOM    483    C ASP A  65       1.207  17.033 -16.550  1.00  1.00            
ATOM    484    O ASP A  65       1.512  18.200 -16.308  1.00  1.00            
ATOM    485    N ALA A  66       1.962  16.228 -17.310  2.00  1.00            
ATOM    486   CA ALA A  66       3.121  16.737 -17.961  2.00  1.00            
ATOM    487   CB ALA A  66       3.911  15.659 -18.722  2.00  1.00            
ATOM    488    C ALA A  66       2.657  17.732 -18.950  2.00  1.00            
ATOM    489    O ALA A  66       3.274  18.776 -19.158  2.00  1.00            
ATOM    490    N SER A  67       1.518  17.409 -19.572  2.00  1.00            
ATOM    491   CA SER A  67       1.005  18.204 -20.632  2.00  1.00            
ATOM    492   CB SER A  67      -0.302  17.637 -21.207  2.00  1.00            
ATOM    493   OG SER A  67      -0.057  16.376 -21.814  2.00  1.00            
ATOM    494    C SER A  67       0.738  19.601 -20.185  2.00  1.00            
ATOM    495    O SER A  67       1.210  20.555 -20.802  2.00  1.00            
ATOM    496    N ASP A  68      -0.003  19.765 -19.080  2.00  1.00            
ATOM    497   CA ASP A  68      -0.450  21.075 -18.720  2.00  1.00            
ATOM    498   CB ASP A  68      -1.434  21.050 -17.539  2.00  1.00            
ATOM    499   CG ASP A  68      -2.696  20.351 -18.025  2.00  1.00            
ATOM    500  OD1 ASP A  68      -2.729  19.959 -19.222  2.00  1.00            
ATOM    501  OD2 ASP A  68      -3.643  20.196 -17.208  2.00  1.00            
ATOM    502    C ASP A  68       0.661  22.009 -18.377  2.00  1.00            
ATOM    503    O ASP A  68       0.686  23.138 -18.864  2.00  1.00            
ATOM    504    N SER A  69       1.626  21.585 -17.544  1.00  1.00            
ATOM    505   CA SER A  69       2.611  22.556 -17.176  1.00  1.00            
ATOM    506   CB SER A  69       3.376  22.200 -15.890  1.00  1.00            
ATOM    507   OG SER A  69       2.485  22.210 -14.784  1.00  1.00            
ATOM    508    C SER A  69       3.598  22.676 -18.285  1.00  1.00            
ATOM    509    O SER A  69       4.181  21.689 -18.732  1.00  1.00            
ATOM    510    N SER A  70       3.792  23.917 -18.769  3.00  1.00            
ATOM    511   CA SER A  70       4.746  24.166 -19.803  3.00  1.00            
ATOM    512   CB SER A  70       4.657  25.585 -20.388  3.00  1.00            
ATOM    513   OG SER A  70       3.435  25.739 -21.095  3.00  1.00            
ATOM    514    C SER A  70       6.105  24.002 -19.191  3.00  1.00            
ATOM    515    O SER A  70       7.063  23.612 -19.857  3.00  1.00            
ATOM    516    N SER A  71       6.202  24.282 -17.876  3.00  1.00            
ATOM    517   CA SER A  71       7.447  24.276 -17.159  3.00  1.00            
ATOM    518   CB SER A  71       7.287  24.705 -15.689  3.00  1.00            
ATOM    519   OG SER A  71       6.497  23.756 -14.988  3.00  1.00            
ATOM    520    C SER A  71       8.071  22.909 -17.158  3.00  1.00            
ATOM    521    O SER A  71       9.264  22.760 -17.419  3.00  1.00            
ATOM    522    N TYR A  72       7.262  21.875 -16.882  1.00  1.00            
ATOM    523   CA TYR A  72       7.686  20.506 -16.776  1.00  1.00            
ATOM    524   CB TYR A  72       6.454  19.582 -16.810  1.00  1.00            
ATOM    525   CG TYR A  72       6.834  18.173 -17.084  1.00  1.00            
ATOM    526  CD1 TYR A  72       7.193  17.325 -16.064  1.00  1.00            
ATOM    527  CD2 TYR A  72       6.816  17.704 -18.378  1.00  1.00            
ATOM    528  CE1 TYR A  72       7.531  16.023 -16.343  1.00  1.00            
ATOM    529  CE2 TYR A  72       7.155  16.404 -18.660  1.00  1.00            
ATOM    530   CZ TYR A  72       7.513  15.563 -17.636  1.00  1.00            
ATOM    531   OH TYR A  72       7.859  14.225 -17.915  1.00  1.00            
ATOM    532    C TYR A  72       8.593  20.143 -17.923  1.00  1.00            
ATOM    533    O TYR A  72       8.310  20.444 -19.082  1.00  1.00            
ATOM    534    N LYS A  73       9.738  19.502 -17.595  4.00  1.00            
ATOM    535   CA LYS A  73      10.690  18.979 -18.544  4.00  1.00            
ATOM    536   CB LYS A  73      12.113  19.548 -18.382  4.00  1.00            
ATOM    537   CG LYS A  73      12.272  20.971 -18.925  4.00  1.00            
ATOM    538   CD LYS A  73      13.530  21.692 -18.433  4.00  1.00            
ATOM    539   CE LYS A  73      14.809  20.856 -18.523  4.00  1.00            
ATOM    540   NZ LYS A  73      15.222  20.710 -19.935  4.00  1.00            
ATOM    541    C LYS A  73      10.746  17.513 -18.233  4.00  1.00            
ATOM    542    O LYS A  73      10.443  17.107 -17.112  4.00  1.00            
ATOM    543    N HIS A  74      11.123  16.668 -19.213  4.00  1.00            
ATOM    544   CA HIS A  74      11.057  15.255 -18.960  4.00  1.00            
ATOM    545  ND1 HIS A  74       9.554  12.292 -18.743  4.00  1.00            
ATOM    546   CG HIS A  74      10.017  13.067 -19.782  4.00  1.00            
ATOM    547   CB HIS A  74       9.980  14.568 -19.819  4.00  1.00            
ATOM    548  NE2 HIS A  74      10.324  10.889 -20.287  4.00  1.00            
ATOM    549  CD2 HIS A  74      10.484  12.194 -20.717  4.00  1.00            
ATOM    550  CE1 HIS A  74       9.761  10.999 -19.097  4.00  1.00            
ATOM    551    C HIS A  74      12.339  14.571 -19.275  4.00  1.00            
ATOM    552    O HIS A  74      12.953  14.790 -20.318  4.00  1.00            
ATOM    553    N ASN A  75      12.776  13.729 -18.323  4.00  1.00            
ATOM    554   CA ASN A  75      13.868  12.840 -18.553  4.00  1.00            
ATOM    555   CB ASN A  75      15.088  13.084 -17.652  4.00  1.00            
ATOM    556   CG ASN A  75      16.257  12.317 -18.257  4.00  1.00            
ATOM    557  OD1 ASN A  75      16.823  12.727 -19.269  4.00  1.00            
ATOM    558  ND2 ASN A  75      16.632  11.172 -17.624  4.00  1.00            
ATOM    559    C ASN A  75      13.291  11.511 -18.194  4.00  1.00            
ATOM    560    O ASN A  75      13.077  11.224 -17.019  4.00  1.00            
ATOM    561    N GLY A  76      12.996  10.664 -19.194  4.00  1.00            
ATOM    562   CA GLY A  76      12.353   9.432 -18.854  4.00  1.00            
ATOM    563    C GLY A  76      13.352   8.490 -18.274  4.00  1.00            
ATOM    564    O GLY A  76      14.432   8.276 -18.824  4.00  1.00            
ATOM    565    N THR A  77      12.977   7.903 -17.127  4.00  1.00            
ATOM    566   CA THR A  77      13.727   6.889 -16.452  4.00  1.00            
ATOM    567   CB THR A  77      14.696   7.424 -15.439  4.00  1.00            
ATOM    568  OG1 THR A  77      15.480   6.369 -14.902  4.00  1.00            
ATOM    569  CG2 THR A  77      13.908   8.135 -14.328  4.00  1.00            
ATOM    570    C THR A  77      12.680   6.107 -15.733  4.00  1.00            
ATOM    571    O THR A  77      11.525   6.529 -15.679  4.00  1.00            
ATOM    572    N GLU A  78      13.023   4.932 -15.178  4.00  1.00            
ATOM    573   CA GLU A  78      11.984   4.207 -14.511  4.00  1.00            
ATOM    574   CB GLU A  78      11.659   2.866 -15.192  4.00  1.00            
ATOM    575   CG GLU A  78      11.019   3.033 -16.572  4.00  1.00            
ATOM    576   CD GLU A  78      11.081   1.696 -17.297  4.00  1.00            
ATOM    577  OE1 GLU A  78      11.807   0.791 -16.805  4.00  1.00            
ATOM    578  OE2 GLU A  78      10.411   1.566 -18.356  4.00  1.00            
ATOM    579    C GLU A  78      12.451   3.907 -13.138  4.00  1.00            
ATOM    580    O GLU A  78      13.595   3.510 -12.931  4.00  1.00            
ATOM    581    N LEU A  79      11.569   4.108 -12.145  4.00  1.00            
ATOM    582   CA LEU A  79      12.024   3.836 -10.824  4.00  1.00            
ATOM    583   CB LEU A  79      12.377   5.101 -10.020  4.00  1.00            
ATOM    584   CG LEU A  79      13.543   5.906 -10.627  4.00  1.00            
ATOM    585  CD1 LEU A  79      13.150   6.524 -11.976  4.00  1.00            
ATOM    586  CD2 LEU A  79      14.101   6.939  -9.635  4.00  1.00            
ATOM    587    C LEU A  79      10.980   3.101 -10.073  4.00  1.00            
ATOM    588    O LEU A  79       9.790   3.213 -10.360  4.00  1.00            
ATOM    589    N THR A  80      11.416   2.304  -9.080  4.00  1.00            
ATOM    590   CA THR A  80      10.429   1.576  -8.356  4.00  1.00            
ATOM    591   CB THR A  80      10.278   0.154  -8.801  4.00  1.00            
ATOM    592  OG1 THR A  80      11.495  -0.550  -8.614  4.00  1.00            
ATOM    593  CG2 THR A  80       9.871   0.144 -10.284  4.00  1.00            
ATOM    594    C THR A  80      10.742   1.541  -6.902  4.00  1.00            
ATOM    595    O THR A  80      11.881   1.737  -6.480  4.00  1.00            
ATOM    596    N LEU A  81       9.685   1.309  -6.097  4.00  1.00            
ATOM    597   CA LEU A  81       9.820   1.155  -4.683  4.00  1.00            
ATOM    598   CB LEU A  81       8.990   2.166  -3.870  4.00  1.00            
ATOM    599   CG LEU A  81       9.361   3.639  -4.148  4.00  1.00            
ATOM    600  CD1 LEU A  81      10.809   3.952  -3.739  4.00  1.00            
ATOM    601  CD2 LEU A  81       9.058   4.025  -5.605  4.00  1.00            
ATOM    602    C LEU A  81       9.299  -0.206  -4.382  4.00  1.00            
ATOM    603    O LEU A  81       8.165  -0.534  -4.728  4.00  1.00            
ATOM    604    N ARG A  82      10.130  -1.053  -3.752  4.00  1.00            
ATOM    605   CA ARG A  82       9.634  -2.345  -3.403  4.00  1.00            
ATOM    606   CB ARG A  82      10.742  -3.401  -3.246  4.00  1.00            
ATOM    607   CG ARG A  82      10.229  -4.757  -2.756  4.00  1.00            
ATOM    608   CD ARG A  82      11.328  -5.665  -2.196  4.00  1.00            
ATOM    609   NE ARG A  82      12.256  -6.002  -3.311  4.00  1.00            
ATOM    610   CZ ARG A  82      13.516  -6.453  -3.038  4.00  1.00            
ATOM    611  NH1 ARG A  82      13.943  -6.555  -1.745  4.00  1.00            
ATOM    612  NH2 ARG A  82      14.350  -6.800  -4.061  4.00  1.00            
ATOM    613    C ARG A  82       9.040  -2.167  -2.052  4.00  1.00            
ATOM    614    O ARG A  82       9.703  -2.369  -1.037  4.00  1.00            
ATOM    615    N TYR A  83       7.760  -1.766  -2.013  4.00  1.00            
ATOM    616   CA TYR A  83       7.091  -1.645  -0.759  4.00  1.00            
ATOM    617   CB TYR A  83       5.934  -0.635  -0.709  4.00  1.00            
ATOM    618   CG TYR A  83       5.517  -0.584   0.722  4.00  1.00            
ATOM    619  CD1 TYR A  83       6.294   0.088   1.640  4.00  1.00            
ATOM    620  CD2 TYR A  83       4.362  -1.195   1.154  4.00  1.00            
ATOM    621  CE1 TYR A  83       5.931   0.147   2.965  4.00  1.00            
ATOM    622  CE2 TYR A  83       3.993  -1.139   2.479  4.00  1.00            
ATOM    623   CZ TYR A  83       4.778  -0.470   3.388  4.00  1.00            
ATOM    624   OH TYR A  83       4.398  -0.415   4.745  4.00  1.00            
ATOM    625    C TYR A  83       6.537  -3.001  -0.566  4.00  1.00            
ATOM    626    O TYR A  83       6.453  -3.772  -1.521  4.00  1.00            
ATOM    627    N SER A  84       6.195  -3.339   0.683  3.00  1.00            
ATOM    628   CA SER A  84       5.771  -4.667   0.978  3.00  1.00            
ATOM    629   CB SER A  84       5.244  -4.811   2.415  3.00  1.00            
ATOM    630   OG SER A  84       4.844  -6.153   2.652  3.00  1.00            
ATOM    631    C SER A  84       4.655  -5.074   0.066  3.00  1.00            
ATOM    632    O SER A  84       4.696  -6.159  -0.515  3.00  1.00            
ATOM    633    N THR A  85       3.638  -4.216  -0.115  3.00  1.00            
ATOM    634   CA THR A  85       2.513  -4.650  -0.889  3.00  1.00            
ATOM    635   CB THR A  85       1.383  -3.664  -0.900  3.00  1.00            
ATOM    636  OG1 THR A  85       0.927  -3.429   0.424  3.00  1.00            
ATOM    637  CG2 THR A  85       0.242  -4.237  -1.761  3.00  1.00            
ATOM    638    C THR A  85       2.848  -4.928  -2.319  3.00  1.00            
ATOM    639    O THR A  85       2.568  -6.015  -2.822  3.00  1.00            
ATOM    640    N GLY A  86       3.487  -3.973  -3.016  4.00  1.00            
ATOM    641   CA GLY A  86       3.695  -4.192  -4.418  4.00  1.00            
ATOM    642    C GLY A  86       4.678  -3.189  -4.885  4.00  1.00            
ATOM    643    O GLY A  86       5.433  -2.626  -4.095  4.00  1.00            
ATOM    644    N THR A  87       4.695  -2.936  -6.204  4.00  1.00            
ATOM    645   CA THR A  87       5.684  -2.022  -6.662  4.00  1.00            
ATOM    646   CB THR A  87       6.460  -2.515  -7.848  4.00  1.00            
ATOM    647  OG1 THR A  87       5.588  -2.738  -8.946  4.00  1.00            
ATOM    648  CG2 THR A  87       7.183  -3.817  -7.466  4.00  1.00            
ATOM    649    C THR A  87       5.061  -0.729  -7.057  4.00  1.00            
ATOM    650    O THR A  87       4.229  -0.674  -7.960  4.00  1.00            
ATOM    651    N VAL A  88       5.454   0.360  -6.364  4.00  1.00            
ATOM    652   CA VAL A  88       5.009   1.643  -6.806  4.00  1.00            
ATOM    653   CB VAL A  88       4.928   2.686  -5.723  4.00  1.00            
ATOM    654  CG1 VAL A  88       6.314   2.880  -5.082  4.00  1.00            
ATOM    655  CG2 VAL A  88       4.343   3.969  -6.340  4.00  1.00            
ATOM    656    C VAL A  88       6.046   2.041  -7.809  4.00  1.00            
ATOM    657    O VAL A  88       7.242   2.046  -7.519  4.00  1.00            
ATOM    658    N SER A  89       5.618   2.348  -9.045  4.00  1.00            
ATOM    659   CA SER A  89       6.579   2.625 -10.072  4.00  1.00            
ATOM    660   CB SER A  89       6.169   2.093 -11.454  4.00  1.00            
ATOM    661   OG SER A  89       5.016   2.784 -11.915  4.00  1.00            
ATOM    662    C SER A  89       6.768   4.084 -10.219  4.00  1.00            
ATOM    663    O SER A  89       6.171   4.883  -9.499  4.00  1.00            
ATOM    664    N GLY A  90       7.636   4.465 -11.175  4.00  1.00            
ATOM    665   CA GLY A  90       7.818   5.863 -11.343  4.00  1.00            
ATOM    666    C GLY A  90       8.579   6.181 -12.590  4.00  1.00            
ATOM    667    O GLY A  90       9.343   5.367 -13.106  4.00  1.00            
ATOM    668    N PHE A  91       8.362   7.417 -13.093  4.00  1.00            
ATOM    669   CA PHE A  91       9.053   7.943 -14.235  4.00  1.00            
ATOM    670   CB PHE A  91       8.167   8.139 -15.477  4.00  1.00            
ATOM    671   CG PHE A  91       7.838   6.782 -16.003  4.00  1.00            
ATOM    672  CD1 PHE A  91       6.722   6.103 -15.568  4.00  1.00            
ATOM    673  CD2 PHE A  91       8.660   6.183 -16.930  4.00  1.00            
ATOM    674  CE1 PHE A  91       6.428   4.851 -16.056  4.00  1.00            
ATOM    675  CE2 PHE A  91       8.371   4.932 -17.421  4.00  1.00            
ATOM    676   CZ PHE A  91       7.253   4.264 -16.984  4.00  1.00            
ATOM    677    C PHE A  91       9.588   9.272 -13.823  4.00  1.00            
ATOM    678    O PHE A  91       8.964   9.991 -13.044  4.00  1.00            
ATOM    679    N LEU A  92      10.779   9.626 -14.335  4.00  1.00            
ATOM    680   CA LEU A  92      11.387  10.857 -13.936  4.00  1.00            
ATOM    681   CB LEU A  92      12.888  10.916 -14.305  4.00  1.00            
ATOM    682   CG LEU A  92      13.716  12.129 -13.809  4.00  1.00            
ATOM    683  CD1 LEU A  92      15.173  11.994 -14.278  4.00  1.00            
ATOM    684  CD2 LEU A  92      13.132  13.495 -14.209  4.00  1.00            
ATOM    685    C LEU A  92      10.662  11.971 -14.624  4.00  1.00            
ATOM    686    O LEU A  92      10.364  11.901 -15.815  4.00  1.00            
ATOM    687    N SER A  93      10.348  13.032 -13.854  4.00  1.00            
ATOM    688   CA SER A  93       9.721  14.214 -14.369  4.00  1.00            
ATOM    689   CB SER A  93       8.216  14.287 -14.064  4.00  1.00            
ATOM    690   OG SER A  93       7.527  13.254 -14.753  4.00  1.00            
ATOM    691    C SER A  93      10.388  15.349 -13.639  4.00  1.00            
ATOM    692    O SER A  93      10.684  15.231 -12.451  4.00  1.00            
ATOM    693    N GLN A  94      10.660  16.477 -14.330  4.00  1.00            
ATOM    694   CA GLN A  94      11.294  17.610 -13.698  4.00  1.00            
ATOM    695   CB GLN A  94      12.396  18.256 -14.557  4.00  1.00            
ATOM    696   CG GLN A  94      13.060  19.460 -13.883  4.00  1.00            
ATOM    697   CD GLN A  94      13.985  20.125 -14.892  4.00  1.00            
ATOM    698  OE1 GLN A  94      14.140  19.656 -16.018  4.00  1.00            
ATOM    699  NE2 GLN A  94      14.617  21.257 -14.480  4.00  1.00            
ATOM    700    C GLN A  94      10.234  18.646 -13.538  4.00  1.00            
ATOM    701    O GLN A  94       9.419  18.848 -14.438  4.00  1.00            
ATOM    702    N ASP A  95      10.195  19.327 -12.377  4.00  1.00            
ATOM    703   CA ASP A  95       9.156  20.300 -12.229  4.00  1.00            
ATOM    704   CB ASP A  95       7.896  19.770 -11.524  4.00  1.00            
ATOM    705   CG ASP A  95       7.108  18.939 -12.525  4.00  1.00            
ATOM    706  OD1 ASP A  95       7.014  19.373 -13.705  4.00  1.00            
ATOM    707  OD2 ASP A  95       6.590  17.861 -12.126  4.00  1.00            
ATOM    708    C ASP A  95       9.620  21.478 -11.435  4.00  1.00            
ATOM    709    O ASP A  95      10.644  21.431 -10.762  4.00  1.00            
ATOM    710    N ILE A  96       8.877  22.602 -11.526  4.00  1.00            
ATOM    711   CA ILE A  96       9.153  23.718 -10.668  4.00  1.00            
ATOM    712   CB ILE A  96       9.003  25.059 -11.337  4.00  1.00            
ATOM    713  CG1 ILE A  96       7.568  25.298 -11.836  4.00  1.00            
ATOM    714  CG2 ILE A  96      10.058  25.131 -12.454  4.00  1.00            
ATOM    715  CD1 ILE A  96       7.326  26.726 -12.324  4.00  1.00            
ATOM    716    C ILE A  96       8.129  23.545  -9.578  4.00  1.00            
ATOM    717    O ILE A  96       6.926  23.534  -9.839  4.00  1.00            
ATOM    718    N ILE A  97       8.587  23.360  -8.322  4.00  1.00            
ATOM    719   CA ILE A  97       7.693  23.035  -7.240  4.00  1.00            
ATOM    720   CB ILE A  97       8.041  21.730  -6.583  4.00  1.00            
ATOM    721  CG1 ILE A  97       6.903  21.241  -5.675  4.00  1.00            
ATOM    722  CG2 ILE A  97       9.382  21.921  -5.855  4.00  1.00            
ATOM    723  CD1 ILE A  97       7.060  19.787  -5.230  4.00  1.00            
ATOM    724    C ILE A  97       7.809  24.089  -6.199  4.00  1.00            
ATOM    725    O ILE A  97       8.849  24.730  -6.053  4.00  1.00            
ATOM    726    N THR A  98       6.705  24.309  -5.460  4.00  1.00            
ATOM    727   CA THR A  98       6.704  25.292  -4.425  4.00  1.00            
ATOM    728   CB THR A  98       5.586  26.285  -4.542  4.00  1.00            
ATOM    729  OG1 THR A  98       5.714  27.286  -3.543  4.00  1.00            
ATOM    730  CG2 THR A  98       4.250  25.538  -4.385  4.00  1.00            
ATOM    731    C THR A  98       6.498  24.586  -3.130  4.00  1.00            
ATOM    732    O THR A  98       5.835  23.554  -3.051  4.00  1.00            
ATOM    733    N VAL A  99       7.122  25.138  -2.080  4.00  1.00            
ATOM    734   CA VAL A  99       6.936  24.721  -0.727  4.00  1.00            
ATOM    735   CB VAL A  99       8.211  24.408  -0.004  4.00  1.00            
ATOM    736  CG1 VAL A  99       9.057  25.688   0.090  4.00  1.00            
ATOM    737  CG2 VAL A  99       7.850  23.795   1.359  4.00  1.00            
ATOM    738    C VAL A  99       6.381  25.974  -0.176  4.00  1.00            
ATOM    739    O VAL A  99       6.159  26.908  -0.945  4.00  1.00            
ATOM    740    N GLY A 100       6.067  26.046   1.121  3.00  1.00            
ATOM    741   CA GLY A 100       5.552  27.319   1.513  3.00  1.00            
ATOM    742    C GLY A 100       6.675  28.320   1.440  3.00  1.00            
ATOM    743    O GLY A 100       7.486  28.420   2.359  3.00  1.00            
ATOM    744    N GLY A 101       6.744  29.099   0.339  3.00  1.00            
ATOM    745   CA GLY A 101       7.684  30.182   0.218  3.00  1.00            
ATOM    746    C GLY A 101       8.965  29.797  -0.461  3.00  1.00            
ATOM    747    O GLY A 101       9.677  30.674  -0.948  3.00  1.00            
ATOM    748    N ILE A 102       9.324  28.505  -0.542  4.00  1.00            
ATOM    749   CA ILE A 102      10.584  28.253  -1.190  4.00  1.00            
ATOM    750   CB ILE A 102      11.473  27.290  -0.457  4.00  1.00            
ATOM    751  CG1 ILE A 102      11.845  27.858   0.922  4.00  1.00            
ATOM    752  CG2 ILE A 102      12.694  26.997  -1.346  4.00  1.00            
ATOM    753  CD1 ILE A 102      12.515  26.843   1.847  4.00  1.00            
ATOM    754    C ILE A 102      10.273  27.651  -2.535  4.00  1.00            
ATOM    755    O ILE A 102       9.534  26.671  -2.624  4.00  1.00            
ATOM    756    N THR A 103      10.825  28.238  -3.624  4.00  1.00            
ATOM    757   CA THR A 103      10.576  27.748  -4.956  4.00  1.00            
ATOM    758   CB THR A 103      10.490  28.835  -5.992  4.00  1.00            
ATOM    759  OG1 THR A 103      10.139  28.284  -7.253  4.00  1.00            
ATOM    760  CG2 THR A 103      11.840  29.569  -6.078  4.00  1.00            
ATOM    761    C THR A 103      11.703  26.856  -5.311  4.00  1.00            
ATOM    762    O THR A 103      12.867  27.208  -5.131  4.00  1.00            
ATOM    763    N VAL A 104      11.388  25.645  -5.804  4.00  1.00            
ATOM    764   CA VAL A 104      12.489  24.791  -6.090  4.00  1.00            
ATOM    765   CB VAL A 104      12.753  23.786  -5.007  4.00  1.00            
ATOM    766  CG1 VAL A 104      13.950  22.919  -5.428  4.00  1.00            
ATOM    767  CG2 VAL A 104      12.969  24.539  -3.683  4.00  1.00            
ATOM    768    C VAL A 104      12.245  24.035  -7.352  4.00  1.00            
ATOM    769    O VAL A 104      11.108  23.729  -7.704  4.00  1.00            
ATOM    770    N THR A 105      13.343  23.742  -8.082  4.00  1.00            
ATOM    771   CA THR A 105      13.266  22.909  -9.242  4.00  1.00            
ATOM    772   CB THR A 105      14.437  23.044 -10.167  4.00  1.00            
ATOM    773  OG1 THR A 105      14.209  22.305 -11.358  4.00  1.00            
ATOM    774  CG2 THR A 105      15.691  22.524  -9.446  4.00  1.00            
ATOM    775    C THR A 105      13.301  21.536  -8.678  4.00  1.00            
ATOM    776    O THR A 105      13.929  21.307  -7.646  4.00  1.00            
ATOM    777    N GLN A 106      12.623  20.570  -9.310  4.00  1.00            
ATOM    778   CA GLN A 106      12.641  19.324  -8.628  4.00  1.00            
ATOM    779   CB GLN A 106      11.468  19.131  -7.651  4.00  1.00            
ATOM    780   CG GLN A 106      11.566  19.937  -6.353  4.00  1.00            
ATOM    781   CD GLN A 106      12.384  19.118  -5.364  4.00  1.00            
ATOM    782  OE1 GLN A 106      13.129  19.663  -4.550  4.00  1.00            
ATOM    783  NE2 GLN A 106      12.237  17.767  -5.430  4.00  1.00            
ATOM    784    C GLN A 106      12.640  18.171  -9.543  4.00  1.00            
ATOM    785    O GLN A 106      12.090  18.200 -10.643  4.00  1.00            
ATOM    786    N MET A 107      13.304  17.109  -9.062  4.00  1.00            
ATOM    787   CA MET A 107      13.312  15.864  -9.740  4.00  1.00            
ATOM    788   CB MET A 107      14.597  15.052  -9.513  4.00  1.00            
ATOM    789   CG MET A 107      15.841  15.759 -10.061  4.00  1.00            
ATOM    790   SD MET A 107      17.405  14.860  -9.829  4.00  1.00            
ATOM    791   CE MET A 107      17.119  13.659 -11.162  4.00  1.00            
ATOM    792    C MET A 107      12.162  15.123  -9.148  4.00  1.00            
ATOM    793    O MET A 107      11.862  15.294  -7.968  4.00  1.00            
ATOM    794    N PHE A 108      11.463  14.295  -9.945  4.00  1.00            
ATOM    795   CA PHE A 108      10.315  13.656  -9.376  4.00  1.00            
ATOM    796   CB PHE A 108       8.967  14.328  -9.707  4.00  1.00            
ATOM    797   CG PHE A 108       8.721  15.498  -8.817  4.00  1.00            
ATOM    798  CD1 PHE A 108       9.183  16.755  -9.128  4.00  1.00            
ATOM    799  CD2 PHE A 108       7.998  15.325  -7.658  4.00  1.00            
ATOM    800  CE1 PHE A 108       8.925  17.808  -8.283  4.00  1.00            
ATOM    801  CE2 PHE A 108       7.740  16.374  -6.808  4.00  1.00            
ATOM    802   CZ PHE A 108       8.210  17.623  -7.123  4.00  1.00            
ATOM    803    C PHE A 108      10.158  12.288  -9.871  4.00  1.00            
ATOM    804    O PHE A 108      10.963  11.751 -10.631  4.00  1.00            
ATOM    805    N GLY A 109       9.066  11.694  -9.373  4.00  1.00            
ATOM    806   CA GLY A 109       8.703  10.397  -9.789  4.00  1.00            
ATOM    807    C GLY A 109       7.245  10.420 -10.066  4.00  1.00            
ATOM    808    O GLY A 109       6.431  10.589  -9.159  4.00  1.00            
ATOM    809    N GLU A 110       6.874  10.261 -11.347  4.00  1.00            
ATOM    810   CA GLU A 110       5.481  10.179 -11.637  4.00  1.00            
ATOM    811   CB GLU A 110       5.109  10.548 -13.083  4.00  1.00            
ATOM    812   CG GLU A 110       5.272  12.039 -13.381  4.00  1.00            
ATOM    813   CD GLU A 110       4.843  12.275 -14.821  4.00  1.00            
ATOM    814  OE1 GLU A 110       4.703  11.272 -15.571  4.00  1.00            
ATOM    815  OE2 GLU A 110       4.643  13.464 -15.187  4.00  1.00            
ATOM    816    C GLU A 110       5.147   8.732 -11.422  4.00  1.00            
ATOM    817    O GLU A 110       5.951   7.863 -11.754  4.00  1.00            
ATOM    818    N VAL A 111       3.965   8.420 -10.850  4.00  1.00            
ATOM    819   CA VAL A 111       3.706   7.034 -10.562  4.00  1.00            
ATOM    820   CB VAL A 111       3.250   6.807  -9.143  4.00  1.00            
ATOM    821  CG1 VAL A 111       1.981   7.636  -8.872  4.00  1.00            
ATOM    822  CG2 VAL A 111       3.071   5.296  -8.920  4.00  1.00            
ATOM    823    C VAL A 111       2.681   6.468 -11.494  4.00  1.00            
ATOM    824    O VAL A 111       1.495   6.789 -11.426  4.00  1.00            
ATOM    825    N THR A 112       3.141   5.617 -12.431  4.00  1.00            
ATOM    826   CA THR A 112       2.258   4.961 -13.352  4.00  1.00            
ATOM    827   CB THR A 112       3.002   4.309 -14.483  4.00  1.00            
ATOM    828  OG1 THR A 112       3.739   5.281 -15.209  4.00  1.00            
ATOM    829  CG2 THR A 112       1.993   3.608 -15.407  4.00  1.00            
ATOM    830    C THR A 112       1.462   3.883 -12.662  4.00  1.00            
ATOM    831    O THR A 112       0.240   3.836 -12.795  4.00  1.00            
ATOM    832    N GLU A 113       2.127   3.003 -11.874  4.00  1.00            
ATOM    833   CA GLU A 113       1.442   1.865 -11.303  4.00  1.00            
ATOM    834   CB GLU A 113       1.958   0.517 -11.849  4.00  1.00            
ATOM    835   CG GLU A 113       1.590   0.290 -13.323  4.00  1.00            
ATOM    836   CD GLU A 113       2.318  -0.942 -13.855  4.00  1.00            
ATOM    837  OE1 GLU A 113       1.790  -2.071 -13.672  4.00  1.00            
ATOM    838  OE2 GLU A 113       3.411  -0.770 -14.457  4.00  1.00            
ATOM    839    C GLU A 113       1.589   1.861  -9.819  4.00  1.00            
ATOM    840    O GLU A 113       2.575   2.363  -9.281  4.00  1.00            
ATOM    841    N MET A 114       0.574   1.313  -9.114  1.00  1.00            
ATOM    842   CA MET A 114       0.667   1.273  -7.686  1.00  1.00            
ATOM    843   CB MET A 114       0.208   2.577  -7.003  1.00  1.00            
ATOM    844   CG MET A 114       1.083   3.789  -7.331  1.00  1.00            
ATOM    845   SD MET A 114       0.409   5.388  -6.777  1.00  1.00            
ATOM    846   CE MET A 114       0.700   5.126  -5.003  1.00  1.00            
ATOM    847    C MET A 114      -0.207   0.187  -7.136  1.00  1.00            
ATOM    848    O MET A 114      -1.170  -0.249  -7.763  1.00  1.00            
ATOM    849    N PRO A 115       0.161  -0.276  -5.966  1.00  1.00            
ATOM    850   CA PRO A 115      -0.648  -1.260  -5.298  1.00  1.00            
ATOM    851   CD PRO A 115       1.574  -0.468  -5.682  1.00  1.00            
ATOM    852   CB PRO A 115       0.242  -1.902  -4.240  1.00  1.00            
ATOM    853   CG PRO A 115       1.656  -1.745  -4.827  1.00  1.00            
ATOM    854    C PRO A 115      -1.854  -0.575  -4.750  1.00  1.00            
ATOM    855    O PRO A 115      -1.753   0.583  -4.349  1.00  1.00            
ATOM    856    N ALA A 116      -3.005  -1.268  -4.734  2.00  1.00            
ATOM    857   CA ALA A 116      -4.209  -0.692  -4.218  2.00  1.00            
ATOM    858   CB ALA A 116      -5.432  -1.609  -4.393  2.00  1.00            
ATOM    859    C ALA A 116      -4.023  -0.454  -2.758  2.00  1.00            
ATOM    860    O ALA A 116      -4.481   0.551  -2.233  2.00  1.00            
ATOM    861    N LEU A 117      -3.356  -1.358  -2.027  2.00  1.00            
ATOM    862   CA LEU A 117      -3.292  -1.086  -0.622  2.00  1.00            
ATOM    863   CB LEU A 117      -3.855  -2.236   0.227  2.00  1.00            
ATOM    864   CG LEU A 117      -5.287  -2.637  -0.185  2.00  1.00            
ATOM    865  CD1 LEU A 117      -6.254  -1.445  -0.096  2.00  1.00            
ATOM    866  CD2 LEU A 117      -5.309  -3.338  -1.556  2.00  1.00            
ATOM    867    C LEU A 117      -1.851  -0.876  -0.245  2.00  1.00            
ATOM    868    O LEU A 117      -1.009  -1.432  -0.947  2.00  1.00            
ATOM    869    N PRO A 118      -1.427  -0.119   0.764  2.00  1.00            
ATOM    870   CA PRO A 118      -2.218   0.729   1.648  2.00  1.00            
ATOM    871   CD PRO A 118      -0.223  -0.585   1.440  2.00  1.00            
ATOM    872   CB PRO A 118      -1.345   1.005   2.872  2.00  1.00            
ATOM    873   CG PRO A 118      -0.374  -0.183   2.913  2.00  1.00            
ATOM    874    C PRO A 118      -2.642   1.998   0.967  2.00  1.00            
ATOM    875    O PRO A 118      -3.361   2.786   1.578  2.00  1.00            
ATOM    876    N PHE A 119      -2.218   2.208  -0.293  2.00  1.00            
ATOM    877   CA PHE A 119      -2.340   3.471  -0.967  2.00  1.00            
ATOM    878   CB PHE A 119      -1.576   3.564  -2.295  2.00  1.00            
ATOM    879   CG PHE A 119      -1.444   5.027  -2.557  2.00  1.00            
ATOM    880  CD1 PHE A 119      -0.436   5.745  -1.952  2.00  1.00            
ATOM    881  CD2 PHE A 119      -2.316   5.689  -3.386  2.00  1.00            
ATOM    882  CE1 PHE A 119      -0.294   7.094  -2.176  2.00  1.00            
ATOM    883  CE2 PHE A 119      -2.180   7.038  -3.616  2.00  1.00            
ATOM    884   CZ PHE A 119      -1.168   7.744  -3.013  2.00  1.00            
ATOM    885    C PHE A 119      -3.738   3.931  -1.219  2.00  1.00            
ATOM    886    O PHE A 119      -3.970   5.140  -1.213  2.00  1.00            
ATOM    887    N MET A 120      -4.690   3.009  -1.453  3.00  1.00            
ATOM    888   CA MET A 120      -6.041   3.370  -1.783  3.00  1.00            
ATOM    889   CB MET A 120      -7.011   2.179  -1.852  3.00  1.00            
ATOM    890   CG MET A 120      -6.922   1.379  -3.150  3.00  1.00            
ATOM    891   SD MET A 120      -8.014  -0.071  -3.195  3.00  1.00            
ATOM    892   CE MET A 120      -9.540   0.912  -3.133  3.00  1.00            
ATOM    893    C MET A 120      -6.480   4.228  -0.680  3.00  1.00            
ATOM    894    O MET A 120      -7.179   5.221  -0.877  3.00  1.00            
ATOM    895    N LEU A 121      -6.054   3.875   0.533  3.00  1.00            
ATOM    896   CA LEU A 121      -6.436   4.782   1.540  3.00  1.00            
ATOM    897   CB LEU A 121      -6.959   4.105   2.823  3.00  1.00            
ATOM    898   CG LEU A 121      -8.230   3.259   2.629  3.00  1.00            
ATOM    899  CD1 LEU A 121      -9.406   4.125   2.151  3.00  1.00            
ATOM    900  CD2 LEU A 121      -7.966   2.039   1.734  3.00  1.00            
ATOM    901    C LEU A 121      -5.256   5.569   1.957  3.00  1.00            
ATOM    902    O LEU A 121      -4.314   5.058   2.561  3.00  1.00            
ATOM    903    N ALA A 122      -5.294   6.856   1.602  1.00  1.00            
ATOM    904   CA ALA A 122      -4.335   7.807   2.037  1.00  1.00            
ATOM    905   CB ALA A 122      -3.012   7.760   1.254  1.00  1.00            
ATOM    906    C ALA A 122      -4.992   9.088   1.702  1.00  1.00            
ATOM    907    O ALA A 122      -5.593   9.213   0.639  1.00  1.00            
ATOM    908    N GLU A 123      -4.975  10.061   2.617  1.00  1.00            
ATOM    909   CA GLU A 123      -5.532  11.296   2.185  1.00  1.00            
ATOM    910   CB GLU A 123      -5.759  12.315   3.316  1.00  1.00            
ATOM    911   CG GLU A 123      -6.387  13.619   2.815  1.00  1.00            
ATOM    912   CD GLU A 123      -6.572  14.559   3.997  1.00  1.00            
ATOM    913  OE1 GLU A 123      -7.272  14.170   4.970  1.00  1.00            
ATOM    914  OE2 GLU A 123      -6.010  15.684   3.938  1.00  1.00            
ATOM    915    C GLU A 123      -4.531  11.886   1.247  1.00  1.00            
ATOM    916    O GLU A 123      -4.879  12.505   0.243  1.00  1.00            
ATOM    917    N PHE A 124      -3.237  11.660   1.559  1.00  1.00            
ATOM    918   CA PHE A 124      -2.164  12.308   0.865  1.00  1.00            
ATOM    919   CB PHE A 124      -0.791  12.149   1.553  1.00  1.00            
ATOM    920   CG PHE A 124      -0.285  10.763   1.324  1.00  1.00            
ATOM    921  CD1 PHE A 124      -0.620   9.720   2.156  1.00  1.00            
ATOM    922  CD2 PHE A 124       0.528  10.508   0.241  1.00  1.00            
ATOM    923  CE1 PHE A 124      -0.141   8.452   1.912  1.00  1.00            
ATOM    924  CE2 PHE A 124       1.010   9.246  -0.006  1.00  1.00            
ATOM    925   CZ PHE A 124       0.676   8.211   0.833  1.00  1.00            
ATOM    926    C PHE A 124      -2.015  11.791  -0.530  1.00  1.00            
ATOM    927    O PHE A 124      -2.013  10.588  -0.784  1.00  1.00            
ATOM    928    N ASP A 125      -1.943  12.734  -1.492  1.00  1.00            
ATOM    929   CA ASP A 125      -1.699  12.399  -2.863  1.00  1.00            
ATOM    930   CB ASP A 125      -1.841  13.600  -3.826  1.00  1.00            
ATOM    931   CG ASP A 125      -3.246  14.190  -3.861  1.00  1.00            
ATOM    932  OD1 ASP A 125      -4.240  13.454  -3.633  1.00  1.00            
ATOM    933  OD2 ASP A 125      -3.336  15.415  -4.136  1.00  1.00            
ATOM    934    C ASP A 125      -0.270  12.026  -3.022  1.00  1.00            
ATOM    935    O ASP A 125       0.059  11.012  -3.636  1.00  1.00            
ATOM    936    N GLY A 126       0.628  12.844  -2.433  4.00  1.00            
ATOM    937   CA GLY A 126       2.003  12.649  -2.765  4.00  1.00            
ATOM    938    C GLY A 126       2.887  12.626  -1.552  4.00  1.00            
ATOM    939    O GLY A 126       2.519  13.103  -0.480  4.00  1.00            
ATOM    940    N VAL A 127       4.107  12.056  -1.731  4.00  1.00            
ATOM    941   CA VAL A 127       5.112  11.948  -0.705  4.00  1.00            
ATOM    942   CB VAL A 127       5.665  10.561  -0.545  4.00  1.00            
ATOM    943  CG1 VAL A 127       6.806  10.605   0.486  4.00  1.00            
ATOM    944  CG2 VAL A 127       4.515   9.605  -0.181  4.00  1.00            
ATOM    945    C VAL A 127       6.264  12.810  -1.121  4.00  1.00            
ATOM    946    O VAL A 127       6.713  12.758  -2.265  4.00  1.00            
ATOM    947    N VAL A 128       6.757  13.648  -0.189  4.00  1.00            
ATOM    948   CA VAL A 128       7.916  14.459  -0.427  4.00  1.00            
ATOM    949   CB VAL A 128       7.728  15.900  -0.044  4.00  1.00            
ATOM    950  CG1 VAL A 128       9.049  16.648  -0.277  4.00  1.00            
ATOM    951  CG2 VAL A 128       6.542  16.469  -0.845  4.00  1.00            
ATOM    952    C VAL A 128       8.908  13.878   0.476  4.00  1.00            
ATOM    953    O VAL A 128       8.554  13.311   1.508  4.00  1.00            
ATOM    954    N GLY A 129      10.188  13.968   0.123  4.00  1.00            
ATOM    955   CA GLY A 129      10.997  13.261   1.037  4.00  1.00            
ATOM    956    C GLY A 129      12.015  14.139   1.611  4.00  1.00            
ATOM    957    O GLY A 129      12.681  14.919   0.933  4.00  1.00            
ATOM    958    N MET A 130      12.133  13.992   2.931  1.00  1.00            
ATOM    959   CA MET A 130      13.163  14.639   3.640  1.00  1.00            
ATOM    960   CB MET A 130      12.686  15.309   4.934  1.00  1.00            
ATOM    961   CG MET A 130      11.659  16.418   4.703  1.00  1.00            
ATOM    962   SD MET A 130      11.045  17.183   6.232  1.00  1.00            
ATOM    963   CE MET A 130       9.867  18.281   5.395  1.00  1.00            
ATOM    964    C MET A 130      14.023  13.485   4.041  1.00  1.00            
ATOM    965    O MET A 130      13.548  12.551   4.684  1.00  1.00            
ATOM    966    N GLY A 131      15.310  13.498   3.659  1.00  1.00            
ATOM    967   CA GLY A 131      16.132  12.363   3.964  1.00  1.00            
ATOM    968    C GLY A 131      17.500  12.702   3.495  1.00  1.00            
ATOM    969    O GLY A 131      17.882  13.871   3.449  1.00  1.00            
ATOM    970    N PHE A 132      18.289  11.675   3.146  1.00  1.00            
ATOM    971   CA PHE A 132      19.620  11.964   2.726  1.00  1.00            
ATOM    972   CB PHE A 132      20.686  11.368   3.663  1.00  1.00            
ATOM    973   CG PHE A 132      22.048  11.805   3.239  1.00  1.00            
ATOM    974  CD1 PHE A 132      22.483  13.083   3.506  1.00  1.00            
ATOM    975  CD2 PHE A 132      22.901  10.933   2.603  1.00  1.00            
ATOM    976  CE1 PHE A 132      23.740  13.494   3.127  1.00  1.00            
ATOM    977  CE2 PHE A 132      24.159  11.339   2.224  1.00  1.00            
ATOM    978   CZ PHE A 132      24.582  12.621   2.482  1.00  1.00            
ATOM    979    C PHE A 132      19.801  11.385   1.347  1.00  1.00            
ATOM    980    O PHE A 132      18.983  10.593   0.880  1.00  1.00            
ATOM    981    N ILE A 133      20.887  11.794   0.658  2.00  1.00            
ATOM    982   CA ILE A 133      21.118  11.462  -0.726  2.00  1.00            
ATOM    983   CB ILE A 133      22.264  12.218  -1.329  2.00  1.00            
ATOM    984  CG1 ILE A 133      22.292  11.996  -2.850  2.00  1.00            
ATOM    985  CG2 ILE A 133      23.561  11.805  -0.620  2.00  1.00            
ATOM    986  CD1 ILE A 133      23.201  12.974  -3.591  2.00  1.00            
ATOM    987    C ILE A 133      21.341  10.013  -1.008  2.00  1.00            
ATOM    988    O ILE A 133      20.720   9.477  -1.925  2.00  1.00            
ATOM    989    N GLU A 134      22.205   9.332  -0.236  2.00  1.00            
ATOM    990   CA GLU A 134      22.521   7.969  -0.568  2.00  1.00            
ATOM    991   CB GLU A 134      23.497   7.322   0.429  2.00  1.00            
ATOM    992   CG GLU A 134      24.918   7.884   0.356  2.00  1.00            
ATOM    993   CD GLU A 134      25.749   7.185   1.422  2.00  1.00            
ATOM    994  OE1 GLU A 134      25.142   6.500   2.287  2.00  1.00            
ATOM    995  OE2 GLU A 134      27.001   7.329   1.389  2.00  1.00            
ATOM    996    C GLU A 134      21.252   7.196  -0.517  2.00  1.00            
ATOM    997    O GLU A 134      21.012   6.331  -1.358  2.00  1.00            
ATOM    998    N GLN A 135      20.392   7.487   0.474  2.00  1.00            
ATOM    999   CA GLN A 135      19.165   6.763   0.466  2.00  1.00            
ATOM   1000   CB GLN A 135      18.499   6.641   1.845  2.00  1.00            
ATOM   1001   CG GLN A 135      17.240   5.773   1.815  2.00  1.00            
ATOM   1002   CD GLN A 135      16.754   5.604   3.244  2.00  1.00            
ATOM   1003  OE1 GLN A 135      16.940   6.484   4.083  2.00  1.00            
ATOM   1004  NE2 GLN A 135      16.121   4.436   3.537  2.00  1.00            
ATOM   1005    C GLN A 135      18.249   7.508  -0.439  2.00  1.00            
ATOM   1006    O GLN A 135      17.402   8.287  -0.003  2.00  1.00            
ATOM   1007    N ALA A 136      18.421   7.271  -1.751  1.00  1.00            
ATOM   1008   CA ALA A 136      17.617   7.892  -2.755  1.00  1.00            
ATOM   1009   CB ALA A 136      18.248   9.161  -3.354  1.00  1.00            
ATOM   1010    C ALA A 136      17.528   6.892  -3.854  1.00  1.00            
ATOM   1011    O ALA A 136      18.389   6.024  -3.982  1.00  1.00            
ATOM   1012    N ILE A 137      16.467   6.974  -4.674  2.00  1.00            
ATOM   1013   CA ILE A 137      16.381   6.044  -5.754  2.00  1.00            
ATOM   1014   CB ILE A 137      14.990   5.520  -5.984  2.00  1.00            
ATOM   1015  CG1 ILE A 137      14.011   6.652  -6.335  2.00  1.00            
ATOM   1016  CG2 ILE A 137      14.583   4.719  -4.735  2.00  1.00            
ATOM   1017  CD1 ILE A 137      12.654   6.149  -6.821  2.00  1.00            
ATOM   1018    C ILE A 137      16.863   6.781  -6.967  2.00  1.00            
ATOM   1019    O ILE A 137      16.282   7.787  -7.374  2.00  1.00            
ATOM   1020    N GLY A 138      17.979   6.308  -7.560  2.00  1.00            
ATOM   1021   CA GLY A 138      18.509   6.926  -8.742  2.00  1.00            
ATOM   1022    C GLY A 138      19.513   7.988  -8.389  2.00  1.00            
ATOM   1023    O GLY A 138      19.981   8.704  -9.274  2.00  1.00            
ATOM   1024    N ARG A 139      19.890   8.121  -7.102  2.00  1.00            
ATOM   1025   CA ARG A 139      20.826   9.155  -6.740  2.00  1.00            
ATOM   1026   CB ARG A 139      22.185   9.033  -7.451  2.00  1.00            
ATOM   1027   CG ARG A 139      22.922   7.729  -7.136  2.00  1.00            
ATOM   1028   CD ARG A 139      24.412   7.753  -7.486  2.00  1.00            
ATOM   1029   NE ARG A 139      25.116   8.342  -6.312  2.00  1.00            
ATOM   1030   CZ ARG A 139      26.472   8.241  -6.184  2.00  1.00            
ATOM   1031  NH1 ARG A 139      27.213   7.616  -7.145  2.00  1.00            
ATOM   1032  NH2 ARG A 139      27.085   8.770  -5.085  2.00  1.00            
ATOM   1033    C ARG A 139      20.184  10.442  -7.162  2.00  1.00            
ATOM   1034    O ARG A 139      20.865  11.418  -7.469  2.00  1.00            
ATOM   1035    N VAL A 140      18.833  10.471  -7.177  1.00  1.00            
ATOM   1036   CA VAL A 140      18.125  11.661  -7.552  1.00  1.00            
ATOM   1037   CB VAL A 140      16.643  11.469  -7.667  1.00  1.00            
ATOM   1038  CG1 VAL A 140      16.000  12.832  -7.974  1.00  1.00            
ATOM   1039  CG2 VAL A 140      16.365  10.391  -8.728  1.00  1.00            
ATOM   1040    C VAL A 140      18.356  12.633  -6.442  1.00  1.00            
ATOM   1041    O VAL A 140      18.303  12.265  -5.271  1.00  1.00            
ATOM   1042    N THR A 141      18.639  13.909  -6.774  1.00  1.00            
ATOM   1043   CA THR A 141      18.866  14.864  -5.727  1.00  1.00            
ATOM   1044   CB THR A 141      19.378  16.186  -6.209  1.00  1.00            
ATOM   1045  OG1 THR A 141      20.609  16.018  -6.896  1.00  1.00            
ATOM   1046  CG2 THR A 141      19.566  17.111  -4.994  1.00  1.00            
ATOM   1047    C THR A 141      17.537  15.102  -5.088  1.00  1.00            
ATOM   1048    O THR A 141      16.487  15.113  -5.730  1.00  1.00            
ATOM   1049    N PRO A 142      17.597  15.256  -3.799  1.00  1.00            
ATOM   1050   CA PRO A 142      16.393  15.463  -3.039  1.00  1.00            
ATOM   1051   CD PRO A 142      18.576  14.480  -3.055  1.00  1.00            
ATOM   1052   CB PRO A 142      16.618  14.769  -1.692  1.00  1.00            
ATOM   1053   CG PRO A 142      18.141  14.601  -1.590  1.00  1.00            
ATOM   1054    C PRO A 142      15.853  16.845  -2.851  1.00  1.00            
ATOM   1055    O PRO A 142      16.523  17.824  -3.179  1.00  1.00            
ATOM   1056    N ILE A 143      14.619  16.907  -2.294  2.00  1.00            
ATOM   1057   CA ILE A 143      13.923  18.114  -1.951  2.00  1.00            
ATOM   1058   CB ILE A 143      12.432  17.979  -2.118  2.00  1.00            
ATOM   1059  CG1 ILE A 143      11.721  19.288  -1.740  2.00  1.00            
ATOM   1060  CG2 ILE A 143      11.948  16.711  -1.387  2.00  1.00            
ATOM   1061  CD1 ILE A 143      10.230  19.288  -2.077  2.00  1.00            
ATOM   1062    C ILE A 143      14.238  18.398  -0.518  2.00  1.00            
ATOM   1063    O ILE A 143      13.495  18.073   0.405  2.00  1.00            
ATOM   1064    N PHE A 144      15.402  19.031  -0.328  2.00  1.00            
ATOM   1065   CA PHE A 144      15.952  19.420   0.932  2.00  1.00            
ATOM   1066   CB PHE A 144      16.214  18.253   1.896  2.00  1.00            
ATOM   1067   CG PHE A 144      16.566  18.857   3.214  2.00  1.00            
ATOM   1068  CD1 PHE A 144      15.573  19.232   4.092  2.00  1.00            
ATOM   1069  CD2 PHE A 144      17.879  19.051   3.574  2.00  1.00            
ATOM   1070  CE1 PHE A 144      15.885  19.791   5.309  2.00  1.00            
ATOM   1071  CE2 PHE A 144      18.197  19.610   4.790  2.00  1.00            
ATOM   1072   CZ PHE A 144      17.199  19.981   5.659  2.00  1.00            
ATOM   1073    C PHE A 144      17.280  19.929   0.478  2.00  1.00            
ATOM   1074    O PHE A 144      17.592  21.112   0.591  2.00  1.00            
ATOM   1075    N ASP A 145      18.067  19.014  -0.132  2.00  1.00            
ATOM   1076   CA ASP A 145      19.370  19.329  -0.643  2.00  1.00            
ATOM   1077   CB ASP A 145      20.047  18.159  -1.381  2.00  1.00            
ATOM   1078   CG ASP A 145      20.555  17.187  -0.327  2.00  1.00            
ATOM   1079  OD1 ASP A 145      20.501  17.551   0.877  2.00  1.00            
ATOM   1080  OD2 ASP A 145      21.010  16.076  -0.710  2.00  1.00            
ATOM   1081    C ASP A 145      19.193  20.459  -1.619  2.00  1.00            
ATOM   1082    O ASP A 145      20.022  21.367  -1.671  2.00  1.00            
ATOM   1083    N ASN A 146      18.097  20.453  -2.411  2.00  1.00            
ATOM   1084   CA ASN A 146      17.877  21.520  -3.353  2.00  1.00            
ATOM   1085   CB ASN A 146      16.573  21.376  -4.157  2.00  1.00            
ATOM   1086   CG ASN A 146      16.816  20.392  -5.292  2.00  1.00            
ATOM   1087  OD1 ASN A 146      17.698  20.597  -6.125  2.00  1.00            
ATOM   1088  ND2 ASN A 146      16.012  19.297  -5.339  2.00  1.00            
ATOM   1089    C ASN A 146      17.793  22.802  -2.585  2.00  1.00            
ATOM   1090    O ASN A 146      18.416  23.795  -2.955  2.00  1.00            
ATOM   1091    N ILE A 147      17.039  22.809  -1.471  2.00  1.00            
ATOM   1092   CA ILE A 147      16.885  24.022  -0.720  2.00  1.00            
ATOM   1093   CB ILE A 147      15.938  23.909   0.435  2.00  1.00            
ATOM   1094  CG1 ILE A 147      14.514  23.596  -0.050  2.00  1.00            
ATOM   1095  CG2 ILE A 147      16.042  25.219   1.229  2.00  1.00            
ATOM   1096  CD1 ILE A 147      13.548  23.248   1.082  2.00  1.00            
ATOM   1097    C ILE A 147      18.215  24.440  -0.154  2.00  1.00            
ATOM   1098    O ILE A 147      18.565  25.619  -0.206  2.00  1.00            
ATOM   1099    N ILE A 148      19.008  23.490   0.388  2.00  1.00            
ATOM   1100   CA ILE A 148      20.266  23.854   0.990  2.00  1.00            
ATOM   1101   CB ILE A 148      21.050  22.696   1.544  2.00  1.00            
ATOM   1102  CG1 ILE A 148      20.478  22.222   2.893  2.00  1.00            
ATOM   1103  CG2 ILE A 148      22.523  23.128   1.625  2.00  1.00            
ATOM   1104  CD1 ILE A 148      19.073  21.641   2.828  2.00  1.00            
ATOM   1105    C ILE A 148      21.123  24.526  -0.050  2.00  1.00            
ATOM   1106    O ILE A 148      21.771  25.530   0.240  2.00  1.00            
ATOM   1107    N SER A 149      21.141  24.014  -1.299  2.00  1.00            
ATOM   1108   CA SER A 149      21.994  24.571  -2.318  2.00  1.00            
ATOM   1109   CB SER A 149      21.910  23.826  -3.662  2.00  1.00            
ATOM   1110   OG SER A 149      22.476  22.530  -3.541  2.00  1.00            
ATOM   1111    C SER A 149      21.629  25.994  -2.582  2.00  1.00            
ATOM   1112    O SER A 149      22.506  26.820  -2.834  2.00  1.00            
ATOM   1113    N GLN A 150      20.330  26.329  -2.521  2.00  1.00            
ATOM   1114   CA GLN A 150      19.957  27.679  -2.817  2.00  1.00            
ATOM   1115   CB GLN A 150      18.446  27.918  -2.678  2.00  1.00            
ATOM   1116   CG GLN A 150      17.997  29.313  -3.114  2.00  1.00            
ATOM   1117   CD GLN A 150      17.943  29.348  -4.634  2.00  1.00            
ATOM   1118  OE1 GLN A 150      16.868  29.310  -5.231  2.00  1.00            
ATOM   1119  NE2 GLN A 150      19.136  29.423  -5.281  2.00  1.00            
ATOM   1120    C GLN A 150      20.646  28.549  -1.810  2.00  1.00            
ATOM   1121    O GLN A 150      21.208  29.586  -2.159  2.00  1.00            
ATOM   1122    N GLY A 151      20.640  28.131  -0.529  3.00  1.00            
ATOM   1123   CA GLY A 151      21.322  28.874   0.494  3.00  1.00            
ATOM   1124    C GLY A 151      20.393  29.899   1.042  3.00  1.00            
ATOM   1125    O GLY A 151      20.746  30.651   1.949  3.00  1.00            
ATOM   1126    N VAL A 152      19.165  29.953   0.502  1.00  1.00            
ATOM   1127   CA VAL A 152      18.235  30.933   0.965  1.00  1.00            
ATOM   1128   CB VAL A 152      16.941  30.943   0.202  1.00  1.00            
ATOM   1129  CG1 VAL A 152      17.213  31.436  -1.228  1.00  1.00            
ATOM   1130  CG2 VAL A 152      16.328  29.533   0.266  1.00  1.00            
ATOM   1131    C VAL A 152      17.902  30.666   2.403  1.00  1.00            
ATOM   1132    O VAL A 152      17.805  31.600   3.197  1.00  1.00            
ATOM   1133    N LEU A 153      17.741  29.384   2.790  4.00  1.00            
ATOM   1134   CA LEU A 153      17.300  29.084   4.126  4.00  1.00            
ATOM   1135   CB LEU A 153      17.022  27.596   4.397  4.00  1.00            
ATOM   1136   CG LEU A 153      15.779  27.052   3.669  4.00  1.00            
ATOM   1137  CD1 LEU A 153      15.484  25.603   4.093  4.00  1.00            
ATOM   1138  CD2 LEU A 153      14.566  27.982   3.857  4.00  1.00            
ATOM   1139    C LEU A 153      18.295  29.544   5.143  4.00  1.00            
ATOM   1140    O LEU A 153      19.506  29.470   4.946  4.00  1.00            
ATOM   1141    N LYS A 154      17.756  30.062   6.269  1.00  1.00            
ATOM   1142   CA LYS A 154      18.511  30.547   7.390  1.00  1.00            
ATOM   1143   CB LYS A 154      17.613  31.120   8.496  1.00  1.00            
ATOM   1144   CG LYS A 154      18.380  31.505   9.762  1.00  1.00            
ATOM   1145   CD LYS A 154      17.543  32.293  10.768  1.00  1.00            
ATOM   1146   CE LYS A 154      18.161  32.340  12.167  1.00  1.00            
ATOM   1147   NZ LYS A 154      19.476  33.016  12.122  1.00  1.00            
ATOM   1148    C LYS A 154      19.255  29.413   7.983  1.00  1.00            
ATOM   1149    O LYS A 154      20.434  29.530   8.312  1.00  1.00            
ATOM   1150    N GLU A 155      18.568  28.273   8.133  1.00  1.00            
ATOM   1151   CA GLU A 155      19.222  27.159   8.728  1.00  1.00            
ATOM   1152   CB GLU A 155      18.670  26.819  10.125  1.00  1.00            
ATOM   1153   CG GLU A 155      18.893  27.946  11.139  1.00  1.00            
ATOM   1154   CD GLU A 155      18.301  27.528  12.479  1.00  1.00            
ATOM   1155  OE1 GLU A 155      17.121  27.089  12.499  1.00  1.00            
ATOM   1156  OE2 GLU A 155      19.022  27.657  13.504  1.00  1.00            
ATOM   1157    C GLU A 155      18.987  25.979   7.841  1.00  1.00            
ATOM   1158    O GLU A 155      17.956  25.888   7.175  1.00  1.00            
ATOM   1159    N ASP A 156      19.958  25.046   7.797  1.00  1.00            
ATOM   1160   CA ASP A 156      19.804  23.882   6.973  1.00  1.00            
ATOM   1161   CB ASP A 156      21.148  23.275   6.539  1.00  1.00            
ATOM   1162   CG ASP A 156      21.881  24.270   5.652  1.00  1.00            
ATOM   1163  OD1 ASP A 156      21.203  25.130   5.030  1.00  1.00            
ATOM   1164  OD2 ASP A 156      23.137  24.185   5.594  1.00  1.00            
ATOM   1165    C ASP A 156      19.149  22.847   7.842  1.00  1.00            
ATOM   1166    O ASP A 156      19.645  21.728   7.955  1.00  1.00            
ATOM   1167    N VAL A 157      18.011  23.192   8.486  4.00  1.00            
ATOM   1168   CA VAL A 157      17.353  22.239   9.341  4.00  1.00            
ATOM   1169   CB VAL A 157      17.666  22.436  10.793  4.00  1.00            
ATOM   1170  CG1 VAL A 157      19.170  22.209  11.003  4.00  1.00            
ATOM   1171  CG2 VAL A 157      17.186  23.839  11.208  4.00  1.00            
ATOM   1172    C VAL A 157      15.903  22.436   9.208  4.00  1.00            
ATOM   1173    O VAL A 157      15.441  23.561   9.060  4.00  1.00            
ATOM   1174    N PHE A 158      15.142  21.335   9.287  4.00  1.00            
ATOM   1175   CA PHE A 158      13.737  21.499   9.156  4.00  1.00            
ATOM   1176   CB PHE A 158      13.112  20.686   8.008  4.00  1.00            
ATOM   1177   CG PHE A 158      13.282  19.237   8.305  4.00  1.00            
ATOM   1178  CD1 PHE A 158      12.353  18.568   9.070  4.00  1.00            
ATOM   1179  CD2 PHE A 158      14.363  18.542   7.814  4.00  1.00            
ATOM   1180  CE1 PHE A 158      12.502  17.232   9.348  4.00  1.00            
ATOM   1181  CE2 PHE A 158      14.518  17.204   8.089  4.00  1.00            
ATOM   1182   CZ PHE A 158      13.587  16.547   8.856  4.00  1.00            
ATOM   1183    C PHE A 158      13.109  21.069  10.425  4.00  1.00            
ATOM   1184    O PHE A 158      13.678  20.282  11.181  4.00  1.00            
ATOM   1185    N SER A 159      11.903  21.591  10.697  4.00  1.00            
ATOM   1186   CA SER A 159      11.293  21.240  11.935  4.00  1.00            
ATOM   1187   CB SER A 159      11.093  22.434  12.884  4.00  1.00            
ATOM   1188   OG SER A 159      12.354  22.960  13.273  4.00  1.00            
ATOM   1189    C SER A 159       9.969  20.629  11.692  4.00  1.00            
ATOM   1190    O SER A 159       9.370  20.787  10.630  4.00  1.00            
ATOM   1191    N PHE A 160       9.492  19.881  12.702  4.00  1.00            
ATOM   1192   CA PHE A 160       8.255  19.198  12.547  4.00  1.00            
ATOM   1193   CB PHE A 160       8.480  17.701  12.265  4.00  1.00            
ATOM   1194   CG PHE A 160       7.180  16.973  12.266  4.00  1.00            
ATOM   1195  CD1 PHE A 160       6.442  16.832  11.114  4.00  1.00            
ATOM   1196  CD2 PHE A 160       6.708  16.418  13.432  4.00  1.00            
ATOM   1197  CE1 PHE A 160       5.247  16.150  11.134  4.00  1.00            
ATOM   1198  CE2 PHE A 160       5.513  15.738  13.456  4.00  1.00            
ATOM   1199   CZ PHE A 160       4.780  15.600  12.303  4.00  1.00            
ATOM   1200    C PHE A 160       7.447  19.295  13.808  4.00  1.00            
ATOM   1201    O PHE A 160       7.974  19.177  14.914  4.00  1.00            
ATOM   1202    N TYR A 161       6.128  19.544  13.655  4.00  1.00            
ATOM   1203   CA TYR A 161       5.191  19.537  14.747  4.00  1.00            
ATOM   1204   CB TYR A 161       4.665  20.925  15.139  4.00  1.00            
ATOM   1205   CG TYR A 161       3.717  20.722  16.270  4.00  1.00            
ATOM   1206  CD1 TYR A 161       4.189  20.470  17.538  4.00  1.00            
ATOM   1207  CD2 TYR A 161       2.358  20.791  16.069  4.00  1.00            
ATOM   1208  CE1 TYR A 161       3.320  20.283  18.586  4.00  1.00            
ATOM   1209  CE2 TYR A 161       1.481  20.606  17.113  4.00  1.00            
ATOM   1210   CZ TYR A 161       1.963  20.350  18.374  4.00  1.00            
ATOM   1211   OH TYR A 161       1.073  20.158  19.449  4.00  1.00            
ATOM   1212    C TYR A 161       4.012  18.767  14.223  4.00  1.00            
ATOM   1213    O TYR A 161       3.605  18.947  13.076  4.00  1.00            
ATOM   1214    N TYR A 162       3.446  17.866  15.046  4.00  1.00            
ATOM   1215   CA TYR A 162       2.309  17.076  14.655  4.00  1.00            
ATOM   1216   CB TYR A 162       2.692  15.606  14.502  4.00  1.00            
ATOM   1217   CG TYR A 162       1.541  14.760  14.091  4.00  1.00            
ATOM   1218  CD1 TYR A 162       1.158  14.719  12.771  4.00  1.00            
ATOM   1219  CD2 TYR A 162       0.870  13.984  15.009  4.00  1.00            
ATOM   1220  CE1 TYR A 162       0.108  13.929  12.372  4.00  1.00            
ATOM   1221  CE2 TYR A 162      -0.182  13.190  14.615  4.00  1.00            
ATOM   1222   CZ TYR A 162      -0.564  13.164  13.294  4.00  1.00            
ATOM   1223   OH TYR A 162      -1.641  12.353  12.882  4.00  1.00            
ATOM   1224    C TYR A 162       1.386  17.212  15.820  4.00  1.00            
ATOM   1225    O TYR A 162       1.842  17.379  16.951  4.00  1.00            
ATOM   1226    N ASN A 163       0.062  17.169  15.601  1.00  1.00            
ATOM   1227   CA ASN A 163      -0.753  17.381  16.758  1.00  1.00            
ATOM   1228   CB ASN A 163      -1.612  18.646  16.707  1.00  1.00            
ATOM   1229   CG ASN A 163      -2.720  18.367  15.709  1.00  1.00            
ATOM   1230  OD1 ASN A 163      -2.483  17.882  14.605  1.00  1.00            
ATOM   1231  ND2 ASN A 163      -3.974  18.699  16.110  1.00  1.00            
ATOM   1232    C ASN A 163      -1.709  16.264  16.881  1.00  1.00            
ATOM   1233    O ASN A 163      -1.863  15.438  15.982  1.00  1.00            
ATOM   1234    N ARG A 164      -2.363  16.214  18.051  1.00  1.00            
ATOM   1235   CA ARG A 164      -3.279  15.163  18.319  1.00  1.00            
ATOM   1236   CB ARG A 164      -3.852  15.207  19.748  1.00  1.00            
ATOM   1237   CG ARG A 164      -4.855  14.082  20.017  1.00  1.00            
ATOM   1238   CD ARG A 164      -5.553  14.159  21.378  1.00  1.00            
ATOM   1239   NE ARG A 164      -4.596  13.700  22.424  1.00  1.00            
ATOM   1240   CZ ARG A 164      -5.069  13.333  23.652  1.00  1.00            
ATOM   1241  NH1 ARG A 164      -6.408  13.407  23.912  1.00  1.00            
ATOM   1242  NH2 ARG A 164      -4.213  12.884  24.615  1.00  1.00            
ATOM   1243    C ARG A 164      -4.452  15.199  17.386  1.00  1.00            
ATOM   1244    O ARG A 164      -4.775  14.187  16.767  1.00  1.00            
ATOM   1245    N ASP A 165      -5.124  16.361  17.235  1.00  1.00            
ATOM   1246   CA ASP A 165      -6.296  16.317  16.406  1.00  1.00            
ATOM   1247   CB ASP A 165      -7.530  15.782  17.163  1.00  1.00            
ATOM   1248   CG ASP A 165      -7.808  16.680  18.363  1.00  1.00            
ATOM   1249  OD1 ASP A 165      -6.866  16.882  19.174  1.00  1.00            
ATOM   1250  OD2 ASP A 165      -8.961  17.172  18.487  1.00  1.00            
ATOM   1251    C ASP A 165      -6.648  17.718  15.860  1.00  1.00            
ATOM   1252    O ASP A 165      -6.716  17.887  14.644  1.00  1.00            
ATOM   1253    N SER A 171      -6.854  18.764  16.725  1.00  1.00            
ATOM   1254   CA SER A 171      -7.362  20.092  16.363  1.00  1.00            
ATOM   1255   CB SER A 171      -7.476  21.052  17.565  1.00  1.00            
ATOM   1256   OG SER A 171      -6.203  21.291  18.144  1.00  1.00            
ATOM   1257    C SER A 171      -6.548  20.783  15.282  1.00  1.00            
ATOM   1258    O SER A 171      -6.929  20.728  14.113  1.00  1.00            
ATOM   1259    N LEU A 172      -5.403  21.433  15.615  1.00  1.00            
ATOM   1260   CA LEU A 172      -4.646  22.160  14.615  1.00  1.00            
ATOM   1261   CB LEU A 172      -3.915  23.395  15.166  1.00  1.00            
ATOM   1262   CG LEU A 172      -3.133  24.165  14.088  1.00  1.00            
ATOM   1263  CD1 LEU A 172      -4.084  24.754  13.033  1.00  1.00            
ATOM   1264  CD2 LEU A 172      -2.215  25.225  14.712  1.00  1.00            
ATOM   1265    C LEU A 172      -3.633  21.213  14.136  1.00  1.00            
ATOM   1266    O LEU A 172      -2.653  20.941  14.824  1.00  1.00            
ATOM   1267    N GLY A 173      -3.822  20.746  12.895  1.00  1.00            
ATOM   1268   CA GLY A 173      -2.966  19.737  12.378  1.00  1.00            
ATOM   1269    C GLY A 173      -1.573  20.287  12.394  1.00  1.00            
ATOM   1270    O GLY A 173      -1.348  21.467  12.660  1.00  1.00            
ATOM   1271    N GLY A 174      -0.591  19.434  12.068  4.00  1.00            
ATOM   1272   CA GLY A 174       0.779  19.777  12.295  4.00  1.00            
ATOM   1273    C GLY A 174       1.349  20.741  11.324  4.00  1.00            
ATOM   1274    O GLY A 174       0.669  21.230  10.428  4.00  1.00            
ATOM   1275    N GLN A 175       2.654  21.042  11.514  4.00  1.00            
ATOM   1276   CA GLN A 175       3.300  22.037  10.715  4.00  1.00            
ATOM   1277   CB GLN A 175       3.463  23.364  11.479  4.00  1.00            
ATOM   1278   CG GLN A 175       2.121  23.978  11.884  4.00  1.00            
ATOM   1279   CD GLN A 175       2.358  25.100  12.885  4.00  1.00            
ATOM   1280  OE1 GLN A 175       1.411  25.708  13.381  4.00  1.00            
ATOM   1281  NE2 GLN A 175       3.652  25.377  13.201  4.00  1.00            
ATOM   1282    C GLN A 175       4.682  21.597  10.317  4.00  1.00            
ATOM   1283    O GLN A 175       5.350  20.865  11.045  4.00  1.00            
ATOM   1284    N ILE A 176       5.133  22.042   9.119  4.00  1.00            
ATOM   1285   CA ILE A 176       6.474  21.808   8.645  4.00  1.00            
ATOM   1286   CB ILE A 176       6.546  21.193   7.279  4.00  1.00            
ATOM   1287  CG1 ILE A 176       5.937  19.782   7.291  4.00  1.00            
ATOM   1288  CG2 ILE A 176       8.018  21.222   6.833  4.00  1.00            
ATOM   1289  CD1 ILE A 176       6.661  18.822   8.233  4.00  1.00            
ATOM   1290    C ILE A 176       7.111  23.177   8.546  4.00  1.00            
ATOM   1291    O ILE A 176       6.643  24.020   7.783  4.00  1.00            
ATOM   1292    N VAL A 177       8.182  23.448   9.335  4.00  1.00            
ATOM   1293   CA VAL A 177       8.879  24.718   9.289  4.00  1.00            
ATOM   1294   CB VAL A 177       9.182  25.268  10.650  4.00  1.00            
ATOM   1295  CG1 VAL A 177      10.046  26.531  10.494  4.00  1.00            
ATOM   1296  CG2 VAL A 177       7.847  25.512  11.375  4.00  1.00            
ATOM   1297    C VAL A 177      10.177  24.428   8.613  4.00  1.00            
ATOM   1298    O VAL A 177      10.982  23.633   9.097  4.00  1.00            
ATOM   1299    N LEU A 178      10.397  25.052   7.446  4.00  1.00            
ATOM   1300   CA LEU A 178      11.528  24.681   6.658  4.00  1.00            
ATOM   1301   CB LEU A 178      11.439  25.208   5.216  4.00  1.00            
ATOM   1302   CG LEU A 178      10.296  24.560   4.416  4.00  1.00            
ATOM   1303  CD1 LEU A 178      10.270  25.062   2.964  4.00  1.00            
ATOM   1304  CD2 LEU A 178      10.351  23.028   4.520  4.00  1.00            
ATOM   1305    C LEU A 178      12.890  25.052   7.160  4.00  1.00            
ATOM   1306    O LEU A 178      13.726  24.169   7.324  4.00  1.00            
ATOM   1307    N GLY A 179      13.170  26.353   7.381  1.00  1.00            
ATOM   1308   CA GLY A 179      14.487  26.794   7.781  1.00  1.00            
ATOM   1309    C GLY A 179      14.737  26.380   9.173  1.00  1.00            
ATOM   1310    O GLY A 179      15.854  26.017   9.539  1.00  1.00            
ATOM   1311    N GLY A 180      13.693  26.436  10.010  1.00  1.00            
ATOM   1312   CA GLY A 180      14.036  26.168  11.356  1.00  1.00            
ATOM   1313    C GLY A 180      12.830  25.871  12.170  1.00  1.00            
ATOM   1314    O GLY A 180      11.977  25.067  11.797  1.00  1.00            
ATOM   1315    N SER A 181      12.753  26.535  13.336  1.00  1.00            
ATOM   1316   CA SER A 181      11.753  26.183  14.285  1.00  1.00            
ATOM   1317   CB SER A 181      12.342  25.854  15.669  1.00  1.00            
ATOM   1318   OG SER A 181      12.961  27.008  16.219  1.00  1.00            
ATOM   1319    C SER A 181      10.754  27.272  14.511  1.00  1.00            
ATOM   1320    O SER A 181      10.783  28.325  13.874  1.00  1.00            
ATOM   1321    N ASP A 182       9.808  26.987  15.437  1.00  1.00            
ATOM   1322   CA ASP A 182       8.790  27.910  15.849  1.00  1.00            
ATOM   1323   CB ASP A 182       7.705  27.231  16.705  1.00  1.00            
ATOM   1324   CG ASP A 182       6.984  26.249  15.790  1.00  1.00            
ATOM   1325  OD1 ASP A 182       6.747  26.616  14.609  1.00  1.00            
ATOM   1326  OD2 ASP A 182       6.680  25.115  16.251  1.00  1.00            
ATOM   1327    C ASP A 182       9.550  29.005  16.569  1.00  1.00            
ATOM   1328    O ASP A 182      10.118  29.805  15.827  1.00  1.00            
ATOM   1329    N PRO A 183       9.684  29.229  17.873  2.00  1.00            
ATOM   1330   CA PRO A 183       9.062  28.545  18.984  2.00  1.00            
ATOM   1331   CD PRO A 183      10.836  30.003  18.306  2.00  1.00            
ATOM   1332   CB PRO A 183       9.921  28.848  20.212  2.00  1.00            
ATOM   1333   CG PRO A 183      10.691  30.121  19.829  2.00  1.00            
ATOM   1334    C PRO A 183       7.700  29.135  19.087  2.00  1.00            
ATOM   1335    O PRO A 183       7.467  30.236  18.591  2.00  1.00            
ATOM   1336    N GLN A 184       6.800  28.386  19.723  2.00  1.00            
ATOM   1337   CA GLN A 184       5.429  28.696  19.938  2.00  1.00            
ATOM   1338   CB GLN A 184       4.634  28.885  18.637  2.00  1.00            
ATOM   1339   CG GLN A 184       3.148  29.174  18.866  2.00  1.00            
ATOM   1340   CD GLN A 184       2.474  29.276  17.505  2.00  1.00            
ATOM   1341  OE1 GLN A 184       1.639  28.445  17.147  2.00  1.00            
ATOM   1342  NE2 GLN A 184       2.848  30.319  16.717  2.00  1.00            
ATOM   1343    C GLN A 184       5.008  27.385  20.490  2.00  1.00            
ATOM   1344    O GLN A 184       4.751  27.219  21.681  2.00  1.00            
ATOM   1345    N HIS A 185       4.976  26.408  19.568  2.00  1.00            
ATOM   1346   CA HIS A 185       4.645  25.047  19.836  2.00  1.00            
ATOM   1347  ND1 HIS A 185       2.167  24.040  17.695  2.00  1.00            
ATOM   1348   CG HIS A 185       3.415  24.620  17.660  2.00  1.00            
ATOM   1349   CB HIS A 185       4.553  24.209  18.549  2.00  1.00            
ATOM   1350  NE2 HIS A 185       2.086  25.623  16.135  2.00  1.00            
ATOM   1351  CD2 HIS A 185       3.348  25.586  16.702  2.00  1.00            
ATOM   1352  CE1 HIS A 185       1.412  24.676  16.764  2.00  1.00            
ATOM   1353    C HIS A 185       5.685  24.400  20.734  2.00  1.00            
ATOM   1354    O HIS A 185       5.330  23.761  21.722  2.00  1.00            
ATOM   1355    N TYR A 186       6.995  24.559  20.423  4.00  1.00            
ATOM   1356   CA TYR A 186       8.096  23.987  21.179  4.00  1.00            
ATOM   1357   CB TYR A 186       9.508  24.469  20.785  4.00  1.00            
ATOM   1358   CG TYR A 186      10.228  23.698  19.735  4.00  1.00            
ATOM   1359  CD1 TYR A 186      11.008  22.636  20.131  4.00  1.00            
ATOM   1360  CD2 TYR A 186      10.182  24.029  18.401  4.00  1.00            
ATOM   1361  CE1 TYR A 186      11.719  21.894  19.221  4.00  1.00            
ATOM   1362  CE2 TYR A 186      10.895  23.290  17.484  4.00  1.00            
ATOM   1363   CZ TYR A 186      11.665  22.222  17.891  4.00  1.00            
ATOM   1364   OH TYR A 186      12.399  21.461  16.956  4.00  1.00            
ATOM   1365    C TYR A 186       8.062  24.451  22.600  4.00  1.00            
ATOM   1366    O TYR A 186       7.547  25.522  22.914  4.00  1.00            
ATOM   1367    N GLU A 187       8.607  23.608  23.505  4.00  1.00            
ATOM   1368   CA GLU A 187       8.781  23.983  24.880  4.00  1.00            
ATOM   1369   CB GLU A 187       7.698  23.438  25.827  4.00  1.00            
ATOM   1370   CG GLU A 187       6.370  24.195  25.748  4.00  1.00            
ATOM   1371   CD GLU A 187       6.487  25.430  26.633  4.00  1.00            
ATOM   1372  OE1 GLU A 187       7.597  25.656  27.184  4.00  1.00            
ATOM   1373  OE2 GLU A 187       5.469  26.160  26.775  4.00  1.00            
ATOM   1374    C GLU A 187      10.088  23.435  25.346  4.00  1.00            
ATOM   1375    O GLU A 187      10.613  22.475  24.785  4.00  1.00            
ATOM   1376    N GLY A 188      10.657  24.071  26.388  4.00  1.00            
ATOM   1377   CA GLY A 188      11.882  23.605  26.963  4.00  1.00            
ATOM   1378    C GLY A 188      12.992  23.796  25.986  4.00  1.00            
ATOM   1379    O GLY A 188      13.105  24.851  25.363  4.00  1.00            
ATOM   1380    N ASN A 189      13.854  22.767  25.830  4.00  1.00            
ATOM   1381   CA ASN A 189      14.993  22.971  24.985  4.00  1.00            
ATOM   1382   CB ASN A 189      16.312  23.149  25.752  4.00  1.00            
ATOM   1383   CG ASN A 189      16.662  21.815  26.395  4.00  1.00            
ATOM   1384  OD1 ASN A 189      15.816  21.161  27.004  4.00  1.00            
ATOM   1385  ND2 ASN A 189      17.945  21.393  26.244  4.00  1.00            
ATOM   1386    C ASN A 189      15.217  21.829  24.073  4.00  1.00            
ATOM   1387    O ASN A 189      14.459  20.863  24.010  4.00  1.00            
ATOM   1388    N PHE A 190      16.319  21.986  23.324  4.00  1.00            
ATOM   1389   CA PHE A 190      16.804  21.106  22.316  4.00  1.00            
ATOM   1390   CB PHE A 190      17.810  21.868  21.427  4.00  1.00            
ATOM   1391   CG PHE A 190      18.381  21.042  20.329  4.00  1.00            
ATOM   1392  CD1 PHE A 190      17.739  20.966  19.115  4.00  1.00            
ATOM   1393  CD2 PHE A 190      19.570  20.369  20.499  4.00  1.00            
ATOM   1394  CE1 PHE A 190      18.264  20.220  18.087  4.00  1.00            
ATOM   1395  CE2 PHE A 190      20.098  19.619  19.474  4.00  1.00            
ATOM   1396   CZ PHE A 190      19.446  19.543  18.267  4.00  1.00            
ATOM   1397    C PHE A 190      17.521  19.986  22.977  4.00  1.00            
ATOM   1398    O PHE A 190      18.365  20.187  23.850  4.00  1.00            
ATOM   1399    N HIS A 191      17.169  18.758  22.570  4.00  1.00            
ATOM   1400   CA HIS A 191      17.854  17.592  23.022  4.00  1.00            
ATOM   1401  ND1 HIS A 191      16.375  15.989  25.842  4.00  1.00            
ATOM   1402   CG HIS A 191      16.136  16.660  24.663  4.00  1.00            
ATOM   1403   CB HIS A 191      16.910  16.433  23.396  4.00  1.00            
ATOM   1404  NE2 HIS A 191      14.692  17.388  26.237  4.00  1.00            
ATOM   1405  CD2 HIS A 191      15.105  17.510  24.922  4.00  1.00            
ATOM   1406  CE1 HIS A 191      15.484  16.462  26.749  4.00  1.00            
ATOM   1407    C HIS A 191      18.594  17.173  21.814  4.00  1.00            
ATOM   1408    O HIS A 191      18.057  17.224  20.709  4.00  1.00            
ATOM   1409    N TYR A 192      19.859  16.768  21.967  4.00  1.00            
ATOM   1410   CA TYR A 192      20.513  16.452  20.748  4.00  1.00            
ATOM   1411   CB TYR A 192      21.761  17.301  20.440  4.00  1.00            
ATOM   1412   CG TYR A 192      22.677  17.288  21.616  4.00  1.00            
ATOM   1413  CD1 TYR A 192      23.458  16.194  21.915  4.00  1.00            
ATOM   1414  CD2 TYR A 192      22.761  18.405  22.413  4.00  1.00            
ATOM   1415  CE1 TYR A 192      24.300  16.216  23.003  4.00  1.00            
ATOM   1416  CE2 TYR A 192      23.600  18.434  23.501  4.00  1.00            
ATOM   1417   CZ TYR A 192      24.371  17.336  23.798  4.00  1.00            
ATOM   1418   OH TYR A 192      25.233  17.364  24.915  4.00  1.00            
ATOM   1419    C TYR A 192      20.888  15.034  20.713  4.00  1.00            
ATOM   1420    O TYR A 192      21.357  14.446  21.685  4.00  1.00            
ATOM   1421    N ILE A 193      20.619  14.453  19.542  4.00  1.00            
ATOM   1422   CA ILE A 193      20.958  13.105  19.309  4.00  1.00            
ATOM   1423   CB ILE A 193      19.758  12.256  19.009  4.00  1.00            
ATOM   1424  CG1 ILE A 193      18.746  12.324  20.167  4.00  1.00            
ATOM   1425  CG2 ILE A 193      20.247  10.835  18.687  4.00  1.00            
ATOM   1426  CD1 ILE A 193      19.304  11.844  21.506  4.00  1.00            
ATOM   1427    C ILE A 193      21.784  13.125  18.076  4.00  1.00            
ATOM   1428    O ILE A 193      21.406  13.734  17.078  4.00  1.00            
ATOM   1429    N ASN A 194      22.957  12.477  18.116  4.00  1.00            
ATOM   1430   CA ASN A 194      23.734  12.475  16.921  4.00  1.00            
ATOM   1431   CB ASN A 194      25.244  12.241  17.135  4.00  1.00            
ATOM   1432   CG ASN A 194      25.883  13.446  17.809  4.00  1.00            
ATOM   1433  OD1 ASN A 194      25.588  13.759  18.961  4.00  1.00            
ATOM   1434  ND2 ASN A 194      26.805  14.130  17.078  4.00  1.00            
ATOM   1435    C ASN A 194      23.267  11.301  16.129  4.00  1.00            
ATOM   1436    O ASN A 194      23.050  10.226  16.686  4.00  1.00            
ATOM   1437    N LEU A 195      23.073  11.465  14.806  1.00  1.00            
ATOM   1438   CA LEU A 195      22.692  10.288  14.088  1.00  1.00            
ATOM   1439   CB LEU A 195      21.975  10.484  12.731  1.00  1.00            
ATOM   1440   CG LEU A 195      22.644  11.391  11.681  1.00  1.00            
ATOM   1441  CD1 LEU A 195      22.553  12.853  12.113  1.00  1.00            
ATOM   1442  CD2 LEU A 195      24.071  10.948  11.314  1.00  1.00            
ATOM   1443    C LEU A 195      23.931   9.484  13.862  1.00  1.00            
ATOM   1444    O LEU A 195      25.032  10.033  13.814  1.00  1.00            
ATOM   1445    N ILE A 196      23.795   8.148  13.741  1.00  1.00            
ATOM   1446   CA ILE A 196      24.986   7.357  13.636  1.00  1.00            
ATOM   1447   CB ILE A 196      24.735   5.876  13.677  1.00  1.00            
ATOM   1448  CG1 ILE A 196      24.183   5.459  15.049  1.00  1.00            
ATOM   1449  CG2 ILE A 196      26.044   5.162  13.295  1.00  1.00            
ATOM   1450  CD1 ILE A 196      23.715   4.005  15.097  1.00  1.00            
ATOM   1451    C ILE A 196      25.745   7.621  12.372  1.00  1.00            
ATOM   1452    O ILE A 196      26.913   8.006  12.411  1.00  1.00            
ATOM   1453    N LYS A 197      25.089   7.444  11.213  1.00  1.00            
ATOM   1454   CA LYS A 197      25.702   7.687   9.937  1.00  1.00            
ATOM   1455   CB LYS A 197      25.776   6.435   9.050  1.00  1.00            
ATOM   1456   CG LYS A 197      26.583   6.629   7.767  1.00  1.00            
ATOM   1457   CD LYS A 197      26.890   5.312   7.052  1.00  1.00            
ATOM   1458   CE LYS A 197      27.484   4.245   7.975  1.00  1.00            
ATOM   1459   NZ LYS A 197      28.763   4.724   8.546  1.00  1.00            
ATOM   1460    C LYS A 197      24.713   8.613   9.326  1.00  1.00            
ATOM   1461    O LYS A 197      23.505   8.442   9.476  1.00  1.00            
ATOM   1462    N THR A 198      25.209   9.638   8.635  3.00  1.00            
ATOM   1463   CA THR A 198      24.363  10.681   8.159  3.00  1.00            
ATOM   1464   CB THR A 198      25.136  11.888   7.714  3.00  1.00            
ATOM   1465  OG1 THR A 198      24.254  12.976   7.480  3.00  1.00            
ATOM   1466  CG2 THR A 198      25.906  11.541   6.430  3.00  1.00            
ATOM   1467    C THR A 198      23.467  10.293   7.047  3.00  1.00            
ATOM   1468    O THR A 198      22.402  10.889   6.891  3.00  1.00            
ATOM   1469    N GLY A 199      23.876   9.303   6.242  3.00  1.00            
ATOM   1470   CA GLY A 199      23.130   8.955   5.076  3.00  1.00            
ATOM   1471    C GLY A 199      21.738   8.645   5.491  3.00  1.00            
ATOM   1472    O GLY A 199      20.793   8.850   4.732  3.00  1.00            
ATOM   1473    N VAL A 200      21.560   8.114   6.707  1.00  1.00            
ATOM   1474   CA VAL A 200      20.203   7.830   7.023  1.00  1.00            
ATOM   1475   CB VAL A 200      19.958   6.367   7.249  1.00  1.00            
ATOM   1476  CG1 VAL A 200      18.474   6.152   7.595  1.00  1.00            
ATOM   1477  CG2 VAL A 200      20.427   5.607   5.997  1.00  1.00            
ATOM   1478    C VAL A 200      19.778   8.537   8.250  1.00  1.00            
ATOM   1479    O VAL A 200      20.567   8.785   9.161  1.00  1.00            
ATOM   1480    N TRP A 201      18.482   8.896   8.278  1.00  1.00            
ATOM   1481   CA TRP A 201      17.952   9.463   9.469  1.00  1.00            
ATOM   1482   CB TRP A 201      16.566  10.104   9.284  1.00  1.00            
ATOM   1483   CG TRP A 201      16.622  11.567   8.904  1.00  1.00            
ATOM   1484  CD2 TRP A 201      17.436  12.109   7.850  1.00  1.00            
ATOM   1485  CD1 TRP A 201      16.045  12.635   9.529  1.00  1.00            
ATOM   1486  NE1 TRP A 201      16.423  13.805   8.912  1.00  1.00            
ATOM   1487  CE2 TRP A 201      17.287  13.495   7.883  1.00  1.00            
ATOM   1488  CE3 TRP A 201      18.258  11.502   6.944  1.00  1.00            
ATOM   1489  CZ2 TRP A 201      17.958  14.297   7.001  1.00  1.00            
ATOM   1490  CZ3 TRP A 201      18.918  12.311   6.047  1.00  1.00            
ATOM   1491  CH2 TRP A 201      18.770  13.682   6.074  1.00  1.00            
ATOM   1492    C TRP A 201      17.873   8.336  10.445  1.00  1.00            
ATOM   1493    O TRP A 201      16.878   7.615  10.508  1.00  1.00            
ATOM   1494    N GLN A 202      18.958   8.155  11.230  4.00  1.00            
ATOM   1495   CA GLN A 202      19.003   7.098  12.196  4.00  1.00            
ATOM   1496   CB GLN A 202      20.016   5.976  11.898  4.00  1.00            
ATOM   1497   CG GLN A 202      19.631   5.074  10.724  4.00  1.00            
ATOM   1498   CD GLN A 202      20.568   3.872  10.737  4.00  1.00            
ATOM   1499  OE1 GLN A 202      20.149   2.748  11.007  4.00  1.00            
ATOM   1500  NE2 GLN A 202      21.874   4.114  10.445  4.00  1.00            
ATOM   1501    C GLN A 202      19.389   7.673  13.517  4.00  1.00            
ATOM   1502    O GLN A 202      20.156   8.629  13.596  4.00  1.00            
ATOM   1503    N ILE A 203      18.828   7.110  14.601  4.00  1.00            
ATOM   1504   CA ILE A 203      19.170   7.543  15.921  4.00  1.00            
ATOM   1505   CB ILE A 203      18.086   8.314  16.612  4.00  1.00            
ATOM   1506  CG1 ILE A 203      17.814   9.626  15.859  4.00  1.00            
ATOM   1507  CG2 ILE A 203      18.516   8.519  18.075  4.00  1.00            
ATOM   1508  CD1 ILE A 203      19.034  10.544  15.785  4.00  1.00            
ATOM   1509    C ILE A 203      19.423   6.307  16.741  4.00  1.00            
ATOM   1510    O ILE A 203      18.752   5.294  16.558  4.00  1.00            
ATOM   1511    N GLN A 204      20.418   6.343  17.658  4.00  1.00            
ATOM   1512   CA GLN A 204      20.693   5.197  18.489  4.00  1.00            
ATOM   1513   CB GLN A 204      22.141   5.134  19.009  4.00  1.00            
ATOM   1514   CG GLN A 204      23.161   4.931  17.884  4.00  1.00            
ATOM   1515   CD GLN A 204      24.552   4.800  18.490  4.00  1.00            
ATOM   1516  OE1 GLN A 204      25.412   5.657  18.290  4.00  1.00            
ATOM   1517  NE2 GLN A 204      24.786   3.690  19.241  4.00  1.00            
ATOM   1518    C GLN A 204      19.760   5.246  19.650  4.00  1.00            
ATOM   1519    O GLN A 204      19.405   6.323  20.127  4.00  1.00            
ATOM   1520    N MET A 205      19.310   4.065  20.116  4.00  1.00            
ATOM   1521   CA MET A 205      18.417   4.051  21.232  4.00  1.00            
ATOM   1522   CB MET A 205      17.101   3.285  20.998  4.00  1.00            
ATOM   1523   CG MET A 205      16.083   3.958  20.079  4.00  1.00            
ATOM   1524   SD MET A 205      14.564   2.979  19.863  4.00  1.00            
ATOM   1525   CE MET A 205      14.012   3.132  21.587  4.00  1.00            
ATOM   1526    C MET A 205      19.068   3.317  22.344  4.00  1.00            
ATOM   1527    O MET A 205      19.623   2.236  22.150  4.00  1.00            
ATOM   1528    N LYS A 206      19.037   3.906  23.551  1.00  1.00            
ATOM   1529   CA LYS A 206      19.585   3.190  24.654  1.00  1.00            
ATOM   1530   CB LYS A 206      19.625   4.013  25.952  1.00  1.00            
ATOM   1531   CG LYS A 206      20.220   3.237  27.128  1.00  1.00            
ATOM   1532   CD LYS A 206      20.553   4.112  28.336  1.00  1.00            
ATOM   1533   CE LYS A 206      21.148   3.331  29.508  1.00  1.00            
ATOM   1534   NZ LYS A 206      22.492   2.824  29.149  1.00  1.00            
ATOM   1535    C LYS A 206      18.718   2.004  24.904  1.00  1.00            
ATOM   1536    O LYS A 206      19.204   0.877  24.989  1.00  1.00            
ATOM   1537    N GLY A 207      17.389   2.221  24.995  1.00  1.00            
ATOM   1538   CA GLY A 207      16.546   1.091  25.233  1.00  1.00            
ATOM   1539    C GLY A 207      15.180   1.538  25.647  1.00  1.00            
ATOM   1540    O GLY A 207      15.003   2.625  26.194  1.00  1.00            
ATOM   1541    N VAL A 208      14.180   0.665  25.407  4.00  1.00            
ATOM   1542   CA VAL A 208      12.803   0.918  25.727  4.00  1.00            
ATOM   1543   CB VAL A 208      11.849   0.258  24.772  4.00  1.00            
ATOM   1544  CG1 VAL A 208      10.409   0.466  25.273  4.00  1.00            
ATOM   1545  CG2 VAL A 208      12.107   0.814  23.363  4.00  1.00            
ATOM   1546    C VAL A 208      12.535   0.358  27.073  4.00  1.00            
ATOM   1547    O VAL A 208      13.180  -0.597  27.504  4.00  1.00            
ATOM   1548    N SER A 209      11.581   0.967  27.795  4.00  1.00            
ATOM   1549   CA SER A 209      11.299   0.438  29.087  4.00  1.00            
ATOM   1550   CB SER A 209      11.897   1.288  30.220  4.00  1.00            
ATOM   1551   OG SER A 209      13.310   1.341  30.107  4.00  1.00            
ATOM   1552    C SER A 209       9.826   0.451  29.295  4.00  1.00            
ATOM   1553    O SER A 209       9.125   1.348  28.829  4.00  1.00            
ATOM   1554    N VAL A 210       9.318  -0.581  29.993  4.00  1.00            
ATOM   1555   CA VAL A 210       7.944  -0.569  30.382  4.00  1.00            
ATOM   1556   CB VAL A 210       7.210  -1.862  30.140  4.00  1.00            
ATOM   1557  CG1 VAL A 210       7.133  -2.094  28.622  4.00  1.00            
ATOM   1558  CG2 VAL A 210       7.911  -3.004  30.895  4.00  1.00            
ATOM   1559    C VAL A 210       7.999  -0.306  31.852  4.00  1.00            
ATOM   1560    O VAL A 210       8.676  -1.011  32.600  4.00  1.00            
ATOM   1561    N GLY A 211       7.331   0.765  32.311  3.00  1.00            
ATOM   1562   CA GLY A 211       7.358   1.049  33.713  3.00  1.00            
ATOM   1563    C GLY A 211       8.752   1.443  34.090  3.00  1.00            
ATOM   1564    O GLY A 211       9.521   1.941  33.269  3.00  1.00            
ATOM   1565    N SER A 212       9.105   1.204  35.368  3.00  1.00            
ATOM   1566   CA SER A 212      10.385   1.566  35.903  3.00  1.00            
ATOM   1567   CB SER A 212      10.510   1.259  37.405  3.00  1.00            
ATOM   1568   OG SER A 212      10.433  -0.142  37.623  3.00  1.00            
ATOM   1569    C SER A 212      11.443   0.778  35.197  3.00  1.00            
ATOM   1570    O SER A 212      12.548   1.273  34.979  3.00  1.00            
ATOM   1571    N SER A 213      11.124  -0.466  34.793  4.00  1.00            
ATOM   1572   CA SER A 213      12.147  -1.337  34.292  4.00  1.00            
ATOM   1573   CB SER A 213      11.878  -2.823  34.588  4.00  1.00            
ATOM   1574   OG SER A 213      10.728  -3.260  33.881  4.00  1.00            
ATOM   1575    C SER A 213      12.418  -1.225  32.831  4.00  1.00            
ATOM   1576    O SER A 213      11.606  -0.726  32.055  4.00  1.00            
ATOM   1577    N THR A 214      13.617  -1.730  32.449  4.00  1.00            
ATOM   1578   CA THR A 214      14.085  -1.754  31.095  4.00  1.00            
ATOM   1579   CB THR A 214      15.463  -1.168  30.940  4.00  1.00            
ATOM   1580  OG1 THR A 214      15.871  -1.222  29.581  4.00  1.00            
ATOM   1581  CG2 THR A 214      16.458  -1.895  31.860  4.00  1.00            
ATOM   1582    C THR A 214      14.059  -3.168  30.581  4.00  1.00            
ATOM   1583    O THR A 214      15.038  -3.908  30.669  4.00  1.00            
ATOM   1584    N LEU A 215      12.894  -3.576  30.034  4.00  1.00            
ATOM   1585   CA LEU A 215      12.673  -4.886  29.480  4.00  1.00            
ATOM   1586   CB LEU A 215      11.201  -5.161  29.123  4.00  1.00            
ATOM   1587   CG LEU A 215      10.206  -5.146  30.297  4.00  1.00            
ATOM   1588  CD1 LEU A 215       8.812  -5.598  29.827  4.00  1.00            
ATOM   1589  CD2 LEU A 215      10.722  -5.957  31.495  4.00  1.00            
ATOM   1590    C LEU A 215      13.404  -5.055  28.193  4.00  1.00            
ATOM   1591    O LEU A 215      13.979  -6.106  27.915  4.00  1.00            
ATOM   1592    N LEU A 216      13.404  -3.992  27.376  4.00  1.00            
ATOM   1593   CA LEU A 216      13.838  -4.117  26.020  4.00  1.00            
ATOM   1594   CB LEU A 216      13.173  -3.103  25.079  4.00  1.00            
ATOM   1595   CG LEU A 216      11.640  -3.240  25.045  4.00  1.00            
ATOM   1596  CD1 LEU A 216      11.217  -4.632  24.550  4.00  1.00            
ATOM   1597  CD2 LEU A 216      11.008  -2.862  26.395  4.00  1.00            
ATOM   1598    C LEU A 216      15.324  -3.961  25.879  4.00  1.00            
ATOM   1599    O LEU A 216      16.093  -4.110  26.827  4.00  1.00            
ATOM   1600    N CYS A 217      15.728  -3.651  24.628  1.00  1.00            
ATOM   1601   CA CYS A 217      17.063  -3.617  24.094  1.00  1.00            
ATOM   1602   CB CYS A 217      17.156  -2.823  22.780  1.00  1.00            
ATOM   1603   SG CYS A 217      16.160  -3.571  21.456  1.00  1.00            
ATOM   1604    C CYS A 217      18.090  -3.073  25.025  1.00  1.00            
ATOM   1605    O CYS A 217      18.235  -1.861  25.176  1.00  1.00            
ATOM   1606    N GLU A 218      18.820  -3.988  25.699  3.00  1.00            
ATOM   1607   CA GLU A 218      19.945  -3.582  26.485  3.00  1.00            
ATOM   1608   CB GLU A 218      20.446  -4.683  27.434  3.00  1.00            
ATOM   1609   CG GLU A 218      21.392  -4.158  28.515  3.00  1.00            
ATOM   1610   CD GLU A 218      20.550  -3.394  29.529  3.00  1.00            
ATOM   1611  OE1 GLU A 218      19.299  -3.541  29.491  3.00  1.00            
ATOM   1612  OE2 GLU A 218      21.146  -2.654  30.358  3.00  1.00            
ATOM   1613    C GLU A 218      21.057  -3.236  25.549  3.00  1.00            
ATOM   1614    O GLU A 218      21.647  -2.163  25.644  3.00  1.00            
ATOM   1615    N ASP A 219      21.359  -4.143  24.591  3.00  1.00            
ATOM   1616   CA ASP A 219      22.359  -3.798  23.627  3.00  1.00            
ATOM   1617   CB ASP A 219      22.706  -4.917  22.627  3.00  1.00            
ATOM   1618   CG ASP A 219      23.432  -6.033  23.368  3.00  1.00            
ATOM   1619  OD1 ASP A 219      23.425  -6.017  24.628  3.00  1.00            
ATOM   1620  OD2 ASP A 219      24.002  -6.921  22.679  3.00  1.00            
ATOM   1621    C ASP A 219      21.680  -2.715  22.882  3.00  1.00            
ATOM   1622    O ASP A 219      20.531  -2.878  22.474  3.00  1.00            
ATOM   1623    N GLY A 220      22.351  -1.569  22.698  1.00  1.00            
ATOM   1624   CA GLY A 220      21.643  -0.500  22.072  1.00  1.00            
ATOM   1625    C GLY A 220      21.277  -0.935  20.698  1.00  1.00            
ATOM   1626    O GLY A 220      22.078  -1.520  19.971  1.00  1.00            
ATOM   1627    N CYS A 221      20.020  -0.647  20.326  4.00  1.00            
ATOM   1628   CA CYS A 221      19.516  -0.985  19.036  4.00  1.00            
ATOM   1629   CB CYS A 221      18.127  -1.661  19.096  4.00  1.00            
ATOM   1630   SG CYS A 221      17.553  -2.363  17.516  4.00  1.00            
ATOM   1631    C CYS A 221      19.370   0.320  18.346  4.00  1.00            
ATOM   1632    O CYS A 221      19.883   1.334  18.816  4.00  1.00            
ATOM   1633    N LEU A 222      18.686   0.335  17.195  4.00  1.00            
ATOM   1634   CA LEU A 222      18.613   1.589  16.529  4.00  1.00            
ATOM   1635   CB LEU A 222      19.219   1.563  15.115  4.00  1.00            
ATOM   1636   CG LEU A 222      20.716   1.191  15.105  4.00  1.00            
ATOM   1637  CD1 LEU A 222      21.297   1.221  13.683  4.00  1.00            
ATOM   1638  CD2 LEU A 222      21.516   2.050  16.099  4.00  1.00            
ATOM   1639    C LEU A 222      17.200   2.021  16.401  4.00  1.00            
ATOM   1640    O LEU A 222      16.278   1.210  16.356  4.00  1.00            
ATOM   1641    N ALA A 223      17.003   3.351  16.387  4.00  1.00            
ATOM   1642   CA ALA A 223      15.694   3.862  16.167  4.00  1.00            
ATOM   1643   CB ALA A 223      15.109   4.655  17.350  4.00  1.00            
ATOM   1644    C ALA A 223      15.800   4.799  15.010  4.00  1.00            
ATOM   1645    O ALA A 223      16.722   5.605  14.942  4.00  1.00            
ATOM   1646    N LEU A 224      14.864   4.700  14.049  4.00  1.00            
ATOM   1647   CA LEU A 224      14.871   5.605  12.937  4.00  1.00            
ATOM   1648   CB LEU A 224      14.438   4.966  11.608  4.00  1.00            
ATOM   1649   CG LEU A 224      15.356   3.827  11.126  4.00  1.00            
ATOM   1650  CD1 LEU A 224      14.918   3.314   9.744  4.00  1.00            
ATOM   1651  CD2 LEU A 224      16.838   4.232  11.179  4.00  1.00            
ATOM   1652    C LEU A 224      13.810   6.624  13.288  4.00  1.00            
ATOM   1653    O LEU A 224      12.760   6.263  13.817  4.00  1.00            
ATOM   1654    N VAL A 225      14.056   7.929  13.027  4.00  1.00            
ATOM   1655   CA VAL A 225      13.140   8.983  13.404  4.00  1.00            
ATOM   1656   CB VAL A 225      13.693  10.353  13.141  4.00  1.00            
ATOM   1657  CG1 VAL A 225      12.636  11.393  13.551  4.00  1.00            
ATOM   1658  CG2 VAL A 225      15.029  10.487  13.893  4.00  1.00            
ATOM   1659    C VAL A 225      11.822   8.870  12.655  4.00  1.00            
ATOM   1660    O VAL A 225      10.753   9.000  13.249  4.00  1.00            
ATOM   1661    N ASP A 226      11.877   8.605  11.331  1.00  1.00            
ATOM   1662   CA ASP A 226      10.804   8.476  10.361  1.00  1.00            
ATOM   1663   CB ASP A 226      10.546   7.009   9.972  1.00  1.00            
ATOM   1664   CG ASP A 226      11.815   6.476   9.319  1.00  1.00            
ATOM   1665  OD1 ASP A 226      12.776   7.275   9.157  1.00  1.00            
ATOM   1666  OD2 ASP A 226      11.841   5.264   8.978  1.00  1.00            
ATOM   1667    C ASP A 226       9.471   9.090  10.753  1.00  1.00            
ATOM   1668    O ASP A 226       8.792   8.608  11.659  1.00  1.00            
ATOM   1669    N THR A 227       9.090  10.208  10.068  3.00  1.00            
ATOM   1670   CA THR A 227       7.846  10.953  10.198  3.00  1.00            
ATOM   1671   CB THR A 227       7.955  12.338   9.637  3.00  1.00            
ATOM   1672  OG1 THR A 227       8.972  13.061  10.315  3.00  1.00            
ATOM   1673  CG2 THR A 227       6.598  13.043   9.800  3.00  1.00            
ATOM   1674    C THR A 227       6.659  10.320   9.563  3.00  1.00            
ATOM   1675    O THR A 227       5.601  10.204  10.181  3.00  1.00            
ATOM   1676    N GLY A 228       6.803   9.871   8.309  3.00  1.00            
ATOM   1677   CA GLY A 228       5.644   9.423   7.599  3.00  1.00            
ATOM   1678    C GLY A 228       5.057   8.256   8.323  3.00  1.00            
ATOM   1679    O GLY A 228       3.837   8.124   8.416  3.00  1.00            
ATOM   1680    N ALA A 229       5.915   7.375   8.868  1.00  1.00            
ATOM   1681   CA ALA A 229       5.425   6.187   9.500  1.00  1.00            
ATOM   1682   CB ALA A 229       6.540   5.349  10.141  1.00  1.00            
ATOM   1683    C ALA A 229       4.455   6.567  10.590  1.00  1.00            
ATOM   1684    O ALA A 229       4.684   7.500  11.359  1.00  1.00            
ATOM   1685    N SER A 230       3.327   5.825  10.647  1.00  1.00            
ATOM   1686   CA SER A 230       2.195   6.028  11.516  1.00  1.00            
ATOM   1687   CB SER A 230       1.010   5.140  11.102  1.00  1.00            
ATOM   1688   OG SER A 230       1.398   3.774  11.137  1.00  1.00            
ATOM   1689    C SER A 230       2.457   5.761  12.949  1.00  1.00            
ATOM   1690    O SER A 230       2.158   6.597  13.801  1.00  1.00            
ATOM   1691    N TYR A 231       3.032   4.597  13.278  1.00  1.00            
ATOM   1692   CA TYR A 231       3.018   4.345  14.677  1.00  1.00            
ATOM   1693   CB TYR A 231       2.033   3.250  15.087  1.00  1.00            
ATOM   1694   CG TYR A 231       0.647   3.661  14.720  1.00  1.00            
ATOM   1695  CD1 TYR A 231      -0.096   4.442  15.572  1.00  1.00            
ATOM   1696  CD2 TYR A 231       0.086   3.245  13.534  1.00  1.00            
ATOM   1697  CE1 TYR A 231      -1.380   4.804  15.243  1.00  1.00            
ATOM   1698  CE2 TYR A 231      -1.198   3.602  13.200  1.00  1.00            
ATOM   1699   CZ TYR A 231      -1.933   4.383  14.058  1.00  1.00            
ATOM   1700   OH TYR A 231      -3.252   4.749  13.724  1.00  1.00            
ATOM   1701    C TYR A 231       4.356   3.904  15.158  1.00  1.00            
ATOM   1702    O TYR A 231       5.238   3.588  14.362  1.00  1.00            
ATOM   1703    N ILE A 232       4.536   3.901  16.502  4.00  1.00            
ATOM   1704   CA ILE A 232       5.766   3.409  17.048  4.00  1.00            
ATOM   1705   CB ILE A 232       5.826   3.311  18.548  4.00  1.00            
ATOM   1706  CG1 ILE A 232       5.806   4.694  19.213  4.00  1.00            
ATOM   1707  CG2 ILE A 232       7.089   2.513  18.891  4.00  1.00            
ATOM   1708  CD1 ILE A 232       5.515   4.657  20.715  4.00  1.00            
ATOM   1709    C ILE A 232       5.867   2.015  16.512  4.00  1.00            
ATOM   1710    O ILE A 232       4.921   1.235  16.612  4.00  1.00            
ATOM   1711    N SER A 233       7.017   1.677  15.896  4.00  1.00            
ATOM   1712   CA SER A 233       7.190   0.385  15.296  4.00  1.00            
ATOM   1713   CB SER A 233       7.629   0.445  13.827  4.00  1.00            
ATOM   1714   OG SER A 233       8.940   0.984  13.740  4.00  1.00            
ATOM   1715    C SER A 233       8.297  -0.291  16.036  4.00  1.00            
ATOM   1716    O SER A 233       8.942   0.314  16.891  4.00  1.00            
ATOM   1717    N GLY A 234       8.529  -1.587  15.748  4.00  1.00            
ATOM   1718   CA GLY A 234       9.601  -2.267  16.413  4.00  1.00            
ATOM   1719    C GLY A 234       9.765  -3.594  15.778  4.00  1.00            
ATOM   1720    O GLY A 234       8.965  -4.007  14.940  4.00  1.00            
ATOM   1721    N SER A 235      10.829  -4.306  16.178  1.00  1.00            
ATOM   1722   CA SER A 235      11.007  -5.604  15.626  1.00  1.00            
ATOM   1723   CB SER A 235      12.314  -6.297  16.052  1.00  1.00            
ATOM   1724   OG SER A 235      13.438  -5.572  15.572  1.00  1.00            
ATOM   1725    C SER A 235       9.865  -6.404  16.171  1.00  1.00            
ATOM   1726    O SER A 235       9.235  -6.005  17.149  1.00  1.00            
ATOM   1727    N THR A 236       9.544  -7.543  15.531  2.00  1.00            
ATOM   1728   CA THR A 236       8.416  -8.324  15.958  2.00  1.00            
ATOM   1729   CB THR A 236       8.144  -9.495  15.067  2.00  1.00            
ATOM   1730  OG1 THR A 236       7.891  -9.053  13.743  2.00  1.00            
ATOM   1731  CG2 THR A 236       6.920 -10.247  15.617  2.00  1.00            
ATOM   1732    C THR A 236       8.641  -8.852  17.328  2.00  1.00            
ATOM   1733    O THR A 236       7.761  -8.777  18.184  2.00  1.00            
ATOM   1734    N SER A 237       9.844  -9.384  17.581  2.00  1.00            
ATOM   1735   CA SER A 237      10.059 -10.006  18.844  2.00  1.00            
ATOM   1736   CB SER A 237      11.463 -10.628  18.973  2.00  1.00            
ATOM   1737   OG SER A 237      12.463  -9.629  18.829  2.00  1.00            
ATOM   1738    C SER A 237       9.878  -9.020  19.941  2.00  1.00            
ATOM   1739    O SER A 237       9.139  -9.267  20.892  2.00  1.00            
ATOM   1740    N SER A 238      10.531  -7.856  19.814  2.00  1.00            
ATOM   1741   CA SER A 238      10.468  -6.883  20.856  2.00  1.00            
ATOM   1742   CB SER A 238      11.321  -5.642  20.550  2.00  1.00            
ATOM   1743   OG SER A 238      11.224  -4.707  21.615  2.00  1.00            
ATOM   1744    C SER A 238       9.057  -6.438  21.012  2.00  1.00            
ATOM   1745    O SER A 238       8.573  -6.270  22.131  2.00  1.00            
ATOM   1746    N ILE A 239       8.344  -6.249  19.891  2.00  1.00            
ATOM   1747   CA ILE A 239       6.999  -5.776  19.998  2.00  1.00            
ATOM   1748   CB ILE A 239       6.358  -5.497  18.673  2.00  1.00            
ATOM   1749  CG1 ILE A 239       7.145  -4.397  17.937  2.00  1.00            
ATOM   1750  CG2 ILE A 239       4.891  -5.114  18.933  2.00  1.00            
ATOM   1751  CD1 ILE A 239       7.208  -3.073  18.701  2.00  1.00            
ATOM   1752    C ILE A 239       6.207  -6.809  20.730  2.00  1.00            
ATOM   1753    O ILE A 239       5.404  -6.484  21.603  2.00  1.00            
ATOM   1754    N GLU A 240       6.433  -8.095  20.403  2.00  1.00            
ATOM   1755   CA GLU A 240       5.697  -9.147  21.040  2.00  1.00            
ATOM   1756   CB GLU A 240       6.153 -10.543  20.583  2.00  1.00            
ATOM   1757   CG GLU A 240       5.911 -10.845  19.104  2.00  1.00            
ATOM   1758   CD GLU A 240       6.496 -12.223  18.824  2.00  1.00            
ATOM   1759  OE1 GLU A 240       6.058 -13.199  19.490  2.00  1.00            
ATOM   1760  OE2 GLU A 240       7.396 -12.318  17.948  2.00  1.00            
ATOM   1761    C GLU A 240       5.992  -9.091  22.504  2.00  1.00            
ATOM   1762    O GLU A 240       5.085  -9.156  23.334  2.00  1.00            
ATOM   1763    N LYS A 241       7.283  -8.952  22.861  2.00  1.00            
ATOM   1764   CA LYS A 241       7.650  -8.937  24.245  2.00  1.00            
ATOM   1765   CB LYS A 241       9.167  -9.005  24.497  2.00  1.00            
ATOM   1766   CG LYS A 241      10.013  -7.964  23.769  2.00  1.00            
ATOM   1767   CD LYS A 241      11.471  -7.988  24.231  2.00  1.00            
ATOM   1768   CE LYS A 241      12.433  -7.281  23.279  2.00  1.00            
ATOM   1769   NZ LYS A 241      13.822  -7.439  23.762  2.00  1.00            
ATOM   1770    C LYS A 241       7.054  -7.722  24.898  2.00  1.00            
ATOM   1771    O LYS A 241       6.678  -7.755  26.066  2.00  1.00            
ATOM   1772    N LEU A 242       6.967  -6.595  24.173  2.00  1.00            
ATOM   1773   CA LEU A 242       6.408  -5.396  24.738  2.00  1.00            
ATOM   1774   CB LEU A 242       6.570  -4.209  23.758  2.00  1.00            
ATOM   1775   CG LEU A 242       6.164  -2.798  24.250  2.00  1.00            
ATOM   1776  CD1 LEU A 242       6.467  -1.751  23.164  2.00  1.00            
ATOM   1777  CD2 LEU A 242       4.701  -2.704  24.714  2.00  1.00            
ATOM   1778    C LEU A 242       4.969  -5.609  25.006  2.00  1.00            
ATOM   1779    O LEU A 242       4.463  -5.289  26.081  2.00  1.00            
ATOM   1780    N MET A 243       4.284  -6.204  24.026  2.00  1.00            
ATOM   1781   CA MET A 243       2.879  -6.398  24.125  2.00  1.00            
ATOM   1782   CB MET A 243       2.333  -7.169  22.914  2.00  1.00            
ATOM   1783   CG MET A 243       0.826  -7.415  22.945  2.00  1.00            
ATOM   1784   SD MET A 243       0.277  -8.697  21.779  2.00  1.00            
ATOM   1785   CE MET A 243       0.946  -7.880  20.302  2.00  1.00            
ATOM   1786    C MET A 243       2.665  -7.259  25.315  2.00  1.00            
ATOM   1787    O MET A 243       1.712  -7.056  26.061  2.00  1.00            
ATOM   1788    N GLU A 244       3.559  -8.240  25.541  2.00  1.00            
ATOM   1789   CA GLU A 244       3.322  -9.114  26.646  2.00  1.00            
ATOM   1790   CB GLU A 244       4.314 -10.290  26.788  2.00  1.00            
ATOM   1791   CG GLU A 244       5.691  -9.947  27.351  2.00  1.00            
ATOM   1792   CD GLU A 244       6.552 -11.199  27.275  2.00  1.00            
ATOM   1793  OE1 GLU A 244       6.111 -12.181  26.620  2.00  1.00            
ATOM   1794  OE2 GLU A 244       7.663 -11.191  27.868  2.00  1.00            
ATOM   1795    C GLU A 244       3.334  -8.291  27.898  2.00  1.00            
ATOM   1796    O GLU A 244       2.544  -8.534  28.808  2.00  1.00            
ATOM   1797    N ALA A 245       4.214  -7.273  27.972  2.00  1.00            
ATOM   1798   CA ALA A 245       4.254  -6.466  29.160  2.00  1.00            
ATOM   1799   CB ALA A 245       5.292  -5.333  29.083  2.00  1.00            
ATOM   1800    C ALA A 245       2.903  -5.829  29.312  2.00  1.00            
ATOM   1801    O ALA A 245       2.345  -5.786  30.407  2.00  1.00            
ATOM   1802    N LEU A 246       2.340  -5.329  28.194  2.00  1.00            
ATOM   1803   CA LEU A 246       1.070  -4.656  28.178  2.00  1.00            
ATOM   1804   CB LEU A 246       0.736  -4.085  26.792  2.00  1.00            
ATOM   1805   CG LEU A 246      -0.667  -3.460  26.704  2.00  1.00            
ATOM   1806  CD1 LEU A 246      -0.812  -2.270  27.662  2.00  1.00            
ATOM   1807  CD2 LEU A 246      -1.021  -3.103  25.252  2.00  1.00            
ATOM   1808    C LEU A 246      -0.047  -5.590  28.536  2.00  1.00            
ATOM   1809    O LEU A 246      -0.908  -5.253  29.349  2.00  1.00            
ATOM   1810    N GLY A 247      -0.047  -6.812  27.972  3.00  1.00            
ATOM   1811   CA GLY A 247      -1.156  -7.695  28.182  3.00  1.00            
ATOM   1812    C GLY A 247      -2.077  -7.560  27.018  3.00  1.00            
ATOM   1813    O GLY A 247      -3.224  -8.000  27.058  3.00  1.00            
ATOM   1814    N ALA A 248      -1.580  -6.935  25.939  1.00  1.00            
ATOM   1815   CA ALA A 248      -2.390  -6.711  24.784  1.00  1.00            
ATOM   1816   CB ALA A 248      -1.852  -5.608  23.867  1.00  1.00            
ATOM   1817    C ALA A 248      -2.539  -7.950  23.972  1.00  1.00            
ATOM   1818    O ALA A 248      -1.788  -8.912  24.121  1.00  1.00            
ATOM   1819    N LYS A 249      -3.570  -7.950  23.103  4.00  1.00            
ATOM   1820   CA LYS A 249      -3.801  -9.062  22.234  4.00  1.00            
ATOM   1821   CB LYS A 249      -5.277  -9.485  22.124  4.00  1.00            
ATOM   1822   CG LYS A 249      -5.783 -10.191  23.384  4.00  1.00            
ATOM   1823   CD LYS A 249      -7.296 -10.405  23.421  4.00  1.00            
ATOM   1824   CE LYS A 249      -7.753 -11.232  24.625  4.00  1.00            
ATOM   1825   NZ LYS A 249      -7.140 -12.578  24.572  4.00  1.00            
ATOM   1826    C LYS A 249      -3.311  -8.706  20.879  4.00  1.00            
ATOM   1827    O LYS A 249      -3.244  -7.534  20.511  4.00  1.00            
ATOM   1828    N LYS A 250      -2.914  -9.735  20.110  4.00  1.00            
ATOM   1829   CA LYS A 250      -2.436  -9.486  18.791  4.00  1.00            
ATOM   1830   CB LYS A 250      -1.058 -10.115  18.525  4.00  1.00            
ATOM   1831   CG LYS A 250      -0.503  -9.851  17.126  4.00  1.00            
ATOM   1832   CD LYS A 250       1.009 -10.068  17.039  4.00  1.00            
ATOM   1833   CE LYS A 250       1.509 -11.244  17.881  4.00  1.00            
ATOM   1834   NZ LYS A 250       2.989 -11.275  17.874  4.00  1.00            
ATOM   1835    C LYS A 250      -3.436 -10.073  17.845  4.00  1.00            
ATOM   1836    O LYS A 250      -3.770 -11.251  17.954  4.00  1.00            
ATOM   1837    N ARG A 251      -3.968  -9.270  16.893  1.00  1.00            
ATOM   1838   CA ARG A 251      -4.976  -9.872  16.070  1.00  1.00            
ATOM   1839   CB ARG A 251      -6.398  -9.336  16.348  1.00  1.00            
ATOM   1840   CG ARG A 251      -6.558  -7.823  16.165  1.00  1.00            
ATOM   1841   CD ARG A 251      -8.014  -7.349  16.085  1.00  1.00            
ATOM   1842   NE ARG A 251      -8.593  -7.860  14.809  1.00  1.00            
ATOM   1843   CZ ARG A 251      -9.376  -8.978  14.800  1.00  1.00            
ATOM   1844  NH1 ARG A 251      -9.684  -9.607  15.973  1.00  1.00            
ATOM   1845  NH2 ARG A 251      -9.870  -9.459  13.620  1.00  1.00            
ATOM   1846    C ARG A 251      -4.725  -9.715  14.600  1.00  1.00            
ATOM   1847    O ARG A 251      -5.373  -8.901  13.945  1.00  1.00            
ATOM   1848    N LEU A 252      -3.776 -10.502  14.047  1.00  1.00            
ATOM   1849   CA LEU A 252      -3.550 -10.595  12.626  1.00  1.00            
ATOM   1850   CB LEU A 252      -4.697 -11.328  11.904  1.00  1.00            
ATOM   1851   CG LEU A 252      -4.936 -12.749  12.456  1.00  1.00            
ATOM   1852  CD1 LEU A 252      -5.993 -13.514  11.640  1.00  1.00            
ATOM   1853  CD2 LEU A 252      -3.614 -13.516  12.605  1.00  1.00            
ATOM   1854    C LEU A 252      -3.412  -9.215  12.073  1.00  1.00            
ATOM   1855    O LEU A 252      -3.678  -8.975  10.896  1.00  1.00            
ATOM   1856    N PHE A 253      -2.976  -8.268  12.923  1.00  1.00            
ATOM   1857   CA PHE A 253      -2.898  -6.900  12.513  1.00  1.00            
ATOM   1858   CB PHE A 253      -4.265  -6.327  12.083  1.00  1.00            
ATOM   1859   CG PHE A 253      -4.028  -5.024  11.397  1.00  1.00            
ATOM   1860  CD1 PHE A 253      -3.394  -5.004  10.176  1.00  1.00            
ATOM   1861  CD2 PHE A 253      -4.461  -3.834  11.937  1.00  1.00            
ATOM   1862  CE1 PHE A 253      -3.167  -3.818   9.519  1.00  1.00            
ATOM   1863  CE2 PHE A 253      -4.237  -2.644  11.285  1.00  1.00            
ATOM   1864   CZ PHE A 253      -3.586  -2.635  10.076  1.00  1.00            
ATOM   1865    C PHE A 253      -2.428  -6.162  13.724  1.00  1.00            
ATOM   1866    O PHE A 253      -1.431  -6.536  14.342  1.00  1.00            
ATOM   1867    N ASP A 254      -3.144  -5.083  14.088  1.00  1.00            
ATOM   1868   CA ASP A 254      -2.743  -4.248  15.177  1.00  1.00            
ATOM   1869   CB ASP A 254      -3.352  -2.833  15.135  1.00  1.00            
ATOM   1870   CG ASP A 254      -4.868  -2.925  15.113  1.00  1.00            
ATOM   1871  OD1 ASP A 254      -5.410  -4.040  15.337  1.00  1.00            
ATOM   1872  OD2 ASP A 254      -5.507  -1.871  14.848  1.00  1.00            
ATOM   1873    C ASP A 254      -2.963  -4.881  16.512  1.00  1.00            
ATOM   1874    O ASP A 254      -3.826  -5.743  16.667  1.00  1.00            
ATOM   1875    N TYR A 255      -2.157  -4.472  17.528  4.00  1.00            
ATOM   1876   CA TYR A 255      -2.373  -5.108  18.791  4.00  1.00            
ATOM   1877   CB TYR A 255      -1.148  -5.704  19.523  4.00  1.00            
ATOM   1878   CG TYR A 255      -0.307  -4.765  20.304  4.00  1.00            
ATOM   1879  CD1 TYR A 255      -0.790  -4.257  21.483  4.00  1.00            
ATOM   1880  CD2 TYR A 255       0.972  -4.449  19.909  4.00  1.00            
ATOM   1881  CE1 TYR A 255      -0.031  -3.419  22.257  4.00  1.00            
ATOM   1882  CE2 TYR A 255       1.741  -3.609  20.680  4.00  1.00            
ATOM   1883   CZ TYR A 255       1.238  -3.096  21.853  4.00  1.00            
ATOM   1884   OH TYR A 255       2.024  -2.237  22.646  4.00  1.00            
ATOM   1885    C TYR A 255      -3.231  -4.245  19.649  4.00  1.00            
ATOM   1886    O TYR A 255      -2.992  -3.047  19.795  4.00  1.00            
ATOM   1887    N VAL A 256      -4.286  -4.864  20.225  4.00  1.00            
ATOM   1888   CA VAL A 256      -5.306  -4.109  20.894  4.00  1.00            
ATOM   1889   CB VAL A 256      -6.663  -4.299  20.285  4.00  1.00            
ATOM   1890  CG1 VAL A 256      -6.629  -3.771  18.842  4.00  1.00            
ATOM   1891  CG2 VAL A 256      -7.038  -5.787  20.394  4.00  1.00            
ATOM   1892    C VAL A 256      -5.437  -4.456  22.314  4.00  1.00            
ATOM   1893    O VAL A 256      -4.954  -5.482  22.789  4.00  1.00            
ATOM   1894    N VAL A 257      -6.110  -3.542  23.031  4.00  1.00            
ATOM   1895   CA VAL A 257      -6.307  -3.794  24.407  4.00  1.00            
ATOM   1896   CB VAL A 257      -5.642  -2.815  25.331  4.00  1.00            
ATOM   1897  CG1 VAL A 257      -4.141  -2.764  25.001  4.00  1.00            
ATOM   1898  CG2 VAL A 257      -6.369  -1.470  25.252  4.00  1.00            
ATOM   1899    C VAL A 257      -7.740  -3.757  24.700  4.00  1.00            
ATOM   1900    O VAL A 257      -8.516  -3.070  24.039  4.00  1.00            
ATOM   1901    N LYS A 258      -8.130  -4.542  25.707  4.00  1.00            
ATOM   1902   CA LYS A 258      -9.493  -4.428  26.047  4.00  1.00            
ATOM   1903   CB LYS A 258      -9.962  -5.394  27.150  4.00  1.00            
ATOM   1904   CG LYS A 258      -9.906  -6.871  26.752  4.00  1.00            
ATOM   1905   CD LYS A 258     -10.095  -7.829  27.931  4.00  1.00            
ATOM   1906   CE LYS A 258      -9.975  -9.306  27.547  4.00  1.00            
ATOM   1907   NZ LYS A 258     -10.171 -10.164  28.740  4.00  1.00            
ATOM   1908    C LYS A 258      -9.609  -3.067  26.578  4.00  1.00            
ATOM   1909    O LYS A 258      -8.737  -2.586  27.301  4.00  1.00            
ATOM   1910    N CYS A 259     -10.691  -2.390  26.205  2.00  1.00            
ATOM   1911   CA CYS A 259     -10.804  -1.076  26.710  2.00  1.00            
ATOM   1912   CB CYS A 259     -11.875  -0.248  25.989  2.00  1.00            
ATOM   1913   SG CYS A 259     -11.455  -0.036  24.232  2.00  1.00            
ATOM   1914    C CYS A 259     -11.157  -1.227  28.152  2.00  1.00            
ATOM   1915    O CYS A 259     -11.489  -2.316  28.619  2.00  1.00            
ATOM   1916    N ASN A 260     -11.061  -0.113  28.888  2.00  1.00            
ATOM   1917   CA ASN A 260     -11.299  -0.034  30.297  2.00  1.00            
ATOM   1918   CB ASN A 260     -12.483  -0.901  30.754  2.00  1.00            
ATOM   1919   CG ASN A 260     -12.837  -0.479  32.171  2.00  1.00            
ATOM   1920  OD1 ASN A 260     -12.051  -0.658  33.101  2.00  1.00            
ATOM   1921  ND2 ASN A 260     -14.050   0.110  32.341  2.00  1.00            
ATOM   1922    C ASN A 260     -10.059  -0.491  31.007  2.00  1.00            
ATOM   1923    O ASN A 260      -9.717   0.036  32.065  2.00  1.00            
ATOM   1924    N GLU A 261      -9.336  -1.468  30.434  2.00  1.00            
ATOM   1925   CA GLU A 261      -8.046  -1.860  30.932  2.00  1.00            
ATOM   1926   CB GLU A 261      -7.594  -3.238  30.418  2.00  1.00            
ATOM   1927   CG GLU A 261      -6.227  -3.664  30.959  2.00  1.00            
ATOM   1928   CD GLU A 261      -5.905  -5.048  30.412  2.00  1.00            
ATOM   1929  OE1 GLU A 261      -6.114  -5.266  29.189  2.00  1.00            
ATOM   1930  OE2 GLU A 261      -5.436  -5.904  31.209  2.00  1.00            
ATOM   1931    C GLU A 261      -7.091  -0.852  30.396  2.00  1.00            
ATOM   1932    O GLU A 261      -6.052  -0.559  30.986  2.00  1.00            
ATOM   1933    N GLY A 262      -7.472  -0.278  29.239  2.00  1.00            
ATOM   1934   CA GLY A 262      -6.672   0.616  28.454  2.00  1.00            
ATOM   1935    C GLY A 262      -6.220   1.757  29.302  2.00  1.00            
ATOM   1936    O GLY A 262      -5.117   2.256  29.095  2.00  1.00            
ATOM   1937    N PRO A 263      -6.998   2.229  30.231  2.00  1.00            
ATOM   1938   CA PRO A 263      -6.497   3.327  30.995  2.00  1.00            
ATOM   1939   CD PRO A 263      -8.444   2.318  30.072  2.00  1.00            
ATOM   1940   CB PRO A 263      -7.676   3.826  31.825  2.00  1.00            
ATOM   1941   CG PRO A 263      -8.877   3.541  30.905  2.00  1.00            
ATOM   1942    C PRO A 263      -5.257   3.013  31.760  2.00  1.00            
ATOM   1943    O PRO A 263      -4.542   3.949  32.118  2.00  1.00            
ATOM   1944    N THR A 264      -4.966   1.733  32.042  2.00  1.00            
ATOM   1945   CA THR A 264      -3.753   1.510  32.763  2.00  1.00            
ATOM   1946   CB THR A 264      -3.937   0.576  33.928  2.00  1.00            
ATOM   1947  OG1 THR A 264      -4.419  -0.687  33.488  2.00  1.00            
ATOM   1948  CG2 THR A 264      -4.946   1.206  34.899  2.00  1.00            
ATOM   1949    C THR A 264      -2.740   0.922  31.844  2.00  1.00            
ATOM   1950    O THR A 264      -2.474  -0.279  31.851  2.00  1.00            
ATOM   1951    N LEU A 265      -2.141   1.787  31.016  1.00  1.00            
ATOM   1952   CA LEU A 265      -1.042   1.389  30.201  1.00  1.00            
ATOM   1953   CB LEU A 265      -1.041   2.108  28.842  1.00  1.00            
ATOM   1954   CG LEU A 265       0.226   1.889  27.996  1.00  1.00            
ATOM   1955  CD1 LEU A 265       0.390   0.423  27.576  1.00  1.00            
ATOM   1956  CD2 LEU A 265       0.265   2.857  26.804  1.00  1.00            
ATOM   1957    C LEU A 265       0.106   1.925  30.981  1.00  1.00            
ATOM   1958    O LEU A 265       0.218   3.138  31.155  1.00  1.00            
ATOM   1959    N PRO A 266       0.936   1.041  31.458  1.00  1.00            
ATOM   1960   CA PRO A 266       1.946   1.394  32.416  1.00  1.00            
ATOM   1961   CD PRO A 266       1.312  -0.130  30.684  1.00  1.00            
ATOM   1962   CB PRO A 266       2.852   0.171  32.529  1.00  1.00            
ATOM   1963   CG PRO A 266       2.746  -0.467  31.132  1.00  1.00            
ATOM   1964    C PRO A 266       2.720   2.629  32.112  1.00  1.00            
ATOM   1965    O PRO A 266       2.551   3.603  32.846  1.00  1.00            
ATOM   1966    N ASP A 267       3.525   2.625  31.031  1.00  1.00            
ATOM   1967   CA ASP A 267       4.331   3.758  30.675  1.00  1.00            
ATOM   1968   CB ASP A 267       4.924   4.518  31.875  1.00  1.00            
ATOM   1969   CG ASP A 267       5.520   5.823  31.382  1.00  1.00            
ATOM   1970  OD1 ASP A 267       6.521   5.769  30.621  1.00  1.00            
ATOM   1971  OD2 ASP A 267       4.966   6.892  31.757  1.00  1.00            
ATOM   1972    C ASP A 267       5.497   3.206  29.929  1.00  1.00            
ATOM   1973    O ASP A 267       6.297   2.459  30.490  1.00  1.00            
ATOM   1974    N ILE A 268       5.625   3.553  28.638  4.00  1.00            
ATOM   1975   CA ILE A 268       6.750   3.067  27.900  4.00  1.00            
ATOM   1976   CB ILE A 268       6.413   2.660  26.490  4.00  1.00            
ATOM   1977  CG1 ILE A 268       7.655   2.076  25.803  4.00  1.00            
ATOM   1978  CG2 ILE A 268       5.779   3.852  25.750  4.00  1.00            
ATOM   1979  CD1 ILE A 268       7.345   1.374  24.484  4.00  1.00            
ATOM   1980    C ILE A 268       7.714   4.200  27.846  4.00  1.00            
ATOM   1981    O ILE A 268       7.377   5.309  27.432  4.00  1.00            
ATOM   1982    N SER A 269       8.948   3.957  28.316  4.00  1.00            
ATOM   1983   CA SER A 269       9.913   5.007  28.285  4.00  1.00            
ATOM   1984   CB SER A 269      10.724   5.130  29.589  4.00  1.00            
ATOM   1985   OG SER A 269      11.666   6.189  29.495  4.00  1.00            
ATOM   1986    C SER A 269      10.877   4.658  27.194  4.00  1.00            
ATOM   1987    O SER A 269      11.465   3.577  27.185  4.00  1.00            
ATOM   1988    N PHE A 270      11.041   5.583  26.232  4.00  1.00            
ATOM   1989   CA PHE A 270      11.818   5.400  25.036  4.00  1.00            
ATOM   1990   CB PHE A 270      11.567   6.543  24.035  4.00  1.00            
ATOM   1991   CG PHE A 270      12.259   6.285  22.738  4.00  1.00            
ATOM   1992  CD1 PHE A 270      11.659   5.529  21.757  4.00  1.00            
ATOM   1993  CD2 PHE A 270      13.503   6.816  22.494  4.00  1.00            
ATOM   1994  CE1 PHE A 270      12.299   5.305  20.559  4.00  1.00            
ATOM   1995  CE2 PHE A 270      14.147   6.597  21.301  4.00  1.00            
ATOM   1996   CZ PHE A 270      13.544   5.838  20.328  4.00  1.00            
ATOM   1997    C PHE A 270      13.306   5.311  25.255  4.00  1.00            
ATOM   1998    O PHE A 270      13.949   4.404  24.729  4.00  1.00            
ATOM   1999    N HIS A 271      13.897   6.242  26.032  4.00  1.00            
ATOM   2000   CA HIS A 271      15.324   6.308  26.242  4.00  1.00            
ATOM   2001  ND1 HIS A 271      16.328   5.854  29.365  4.00  1.00            
ATOM   2002   CG HIS A 271      15.575   5.163  28.442  4.00  1.00            
ATOM   2003   CB HIS A 271      15.910   5.094  26.978  4.00  1.00            
ATOM   2004  NE2 HIS A 271      14.604   4.994  30.473  4.00  1.00            
ATOM   2005  CD2 HIS A 271      14.525   4.642  29.136  4.00  1.00            
ATOM   2006  CE1 HIS A 271      15.702   5.720  30.562  4.00  1.00            
ATOM   2007    C HIS A 271      16.055   6.615  24.953  4.00  1.00            
ATOM   2008    O HIS A 271      16.071   5.816  24.018  4.00  1.00            
ATOM   2009    N LEU A 272      16.663   7.831  24.899  4.00  1.00            
ATOM   2010   CA LEU A 272      17.467   8.368  23.820  4.00  1.00            
ATOM   2011   CB LEU A 272      17.063   9.763  23.296  4.00  1.00            
ATOM   2012   CG LEU A 272      15.819   9.838  22.396  4.00  1.00            
ATOM   2013  CD1 LEU A 272      16.029   9.038  21.100  4.00  1.00            
ATOM   2014  CD2 LEU A 272      14.533   9.494  23.158  4.00  1.00            
ATOM   2015    C LEU A 272      18.826   8.609  24.394  4.00  1.00            
ATOM   2016    O LEU A 272      19.188   8.060  25.433  4.00  1.00            
ATOM   2017    N GLY A 273      19.614   9.450  23.692  3.00  1.00            
ATOM   2018   CA GLY A 273      20.937   9.822  24.101  3.00  1.00            
ATOM   2019    C GLY A 273      20.825  10.520  25.412  3.00  1.00            
ATOM   2020    O GLY A 273      21.668  10.358  26.293  3.00  1.00            
ATOM   2021    N GLY A 274      19.768  11.335  25.559  3.00  1.00            
ATOM   2022   CA GLY A 274      19.578  12.094  26.755  3.00  1.00            
ATOM   2023    C GLY A 274      18.492  11.456  27.561  3.00  1.00            
ATOM   2024    O GLY A 274      18.605  10.317  28.013  3.00  1.00            
ATOM   2025    N LYS A 275      17.399  12.220  27.747  4.00  1.00            
ATOM   2026   CA LYS A 275      16.291  11.891  28.595  4.00  1.00            
ATOM   2027   CB LYS A 275      15.296  13.044  28.813  4.00  1.00            
ATOM   2028   CG LYS A 275      15.845  14.179  29.677  4.00  1.00            
ATOM   2029   CD LYS A 275      14.903  15.381  29.780  4.00  1.00            
ATOM   2030   CE LYS A 275      15.382  16.437  30.778  4.00  1.00            
ATOM   2031   NZ LYS A 275      14.389  17.530  30.884  4.00  1.00            
ATOM   2032    C LYS A 275      15.485  10.720  28.106  4.00  1.00            
ATOM   2033    O LYS A 275      15.740  10.125  27.060  4.00  1.00            
ATOM   2034    N GLU A 276      14.484  10.387  28.949  4.00  1.00            
ATOM   2035   CA GLU A 276      13.562   9.280  28.961  4.00  1.00            
ATOM   2036   CB GLU A 276      12.714   9.274  30.247  4.00  1.00            
ATOM   2037   CG GLU A 276      11.770  10.477  30.360  4.00  1.00            
ATOM   2038   CD GLU A 276      12.597  11.743  30.548  4.00  1.00            
ATOM   2039  OE1 GLU A 276      13.226  11.893  31.630  4.00  1.00            
ATOM   2040  OE2 GLU A 276      12.613  12.578  29.604  4.00  1.00            
ATOM   2041    C GLU A 276      12.585   9.202  27.814  4.00  1.00            
ATOM   2042    O GLU A 276      12.351   8.104  27.312  4.00  1.00            
ATOM   2043    N TYR A 277      12.011  10.325  27.324  4.00  1.00            
ATOM   2044   CA TYR A 277      10.926  10.199  26.372  4.00  1.00            
ATOM   2045   CB TYR A 277      11.304   9.668  24.977  4.00  1.00            
ATOM   2046   CG TYR A 277      10.013   9.635  24.224  4.00  1.00            
ATOM   2047  CD1 TYR A 277       9.475  10.788  23.715  4.00  1.00            
ATOM   2048  CD2 TYR A 277       9.329   8.460  24.017  4.00  1.00            
ATOM   2049  CE1 TYR A 277       8.283  10.786  23.029  4.00  1.00            
ATOM   2050  CE2 TYR A 277       8.137   8.440  23.335  4.00  1.00            
ATOM   2051   CZ TYR A 277       7.610   9.605  22.838  4.00  1.00            
ATOM   2052   OH TYR A 277       6.387   9.591  22.136  4.00  1.00            
ATOM   2053    C TYR A 277       9.907   9.282  26.944  4.00  1.00            
ATOM   2054    O TYR A 277       9.885   8.085  26.669  4.00  1.00            
ATOM   2055    N THR A 278       9.061   9.839  27.827  4.00  1.00            
ATOM   2056   CA THR A 278       8.065   9.040  28.457  4.00  1.00            
ATOM   2057   CB THR A 278       7.875   9.395  29.898  4.00  1.00            
ATOM   2058  OG1 THR A 278       9.088   9.222  30.615  4.00  1.00            
ATOM   2059  CG2 THR A 278       6.773   8.501  30.480  4.00  1.00            
ATOM   2060    C THR A 278       6.763   9.270  27.790  4.00  1.00            
ATOM   2061    O THR A 278       6.385  10.400  27.487  4.00  1.00            
ATOM   2062    N LEU A 279       6.046   8.166  27.522  4.00  1.00            
ATOM   2063   CA LEU A 279       4.754   8.331  26.956  4.00  1.00            
ATOM   2064   CB LEU A 279       4.550   7.632  25.604  4.00  1.00            
ATOM   2065   CG LEU A 279       3.222   8.043  24.947  4.00  1.00            
ATOM   2066  CD1 LEU A 279       3.186   9.565  24.735  4.00  1.00            
ATOM   2067  CD2 LEU A 279       2.962   7.261  23.650  4.00  1.00            
ATOM   2068    C LEU A 279       3.795   7.767  27.942  4.00  1.00            
ATOM   2069    O LEU A 279       4.102   6.804  28.643  4.00  1.00            
ATOM   2070    N THR A 280       2.601   8.376  28.039  1.00  1.00            
ATOM   2071   CA THR A 280       1.672   7.898  29.011  1.00  1.00            
ATOM   2072   CB THR A 280       1.238   8.955  29.985  1.00  1.00            
ATOM   2073  OG1 THR A 280       2.366   9.473  30.675  1.00  1.00            
ATOM   2074  CG2 THR A 280       0.238   8.343  30.982  1.00  1.00            
ATOM   2075    C THR A 280       0.472   7.419  28.299  1.00  1.00            
ATOM   2076    O THR A 280       0.197   7.873  27.191  1.00  1.00            
ATOM   2077    N SER A 281      -0.253   6.469  28.929  2.00  1.00            
ATOM   2078   CA SER A 281      -1.441   5.958  28.325  2.00  1.00            
ATOM   2079   CB SER A 281      -2.236   4.992  29.220  2.00  1.00            
ATOM   2080   OG SER A 281      -2.720   5.682  30.362  2.00  1.00            
ATOM   2081    C SER A 281      -2.284   7.158  28.056  2.00  1.00            
ATOM   2082    O SER A 281      -2.654   7.909  28.957  2.00  1.00            
ATOM   2083    N ALA A 282      -2.580   7.350  26.763  2.00  1.00            
ATOM   2084   CA ALA A 282      -3.175   8.534  26.230  2.00  1.00            
ATOM   2085   CB ALA A 282      -2.713   9.822  26.932  2.00  1.00            
ATOM   2086    C ALA A 282      -2.566   8.502  24.889  2.00  1.00            
ATOM   2087    O ALA A 282      -3.092   7.872  23.972  2.00  1.00            
ATOM   2088    N ASP A 283      -1.441   9.225  24.733  2.00  1.00            
ATOM   2089   CA ASP A 283      -0.716   8.920  23.548  2.00  1.00            
ATOM   2090   CB ASP A 283       0.598   9.695  23.338  2.00  1.00            
ATOM   2091   CG ASP A 283       0.272  11.101  22.849  2.00  1.00            
ATOM   2092  OD1 ASP A 283      -0.915  11.507  22.959  2.00  1.00            
ATOM   2093  OD2 ASP A 283       1.206  11.782  22.346  2.00  1.00            
ATOM   2094    C ASP A 283      -0.397   7.478  23.740  2.00  1.00            
ATOM   2095    O ASP A 283      -0.281   7.005  24.868  2.00  1.00            
ATOM   2096    N TYR A 284      -0.274   6.742  22.632  2.00  1.00            
ATOM   2097   CA TYR A 284      -0.013   5.337  22.651  2.00  1.00            
ATOM   2098   CB TYR A 284       1.035   4.923  23.712  2.00  1.00            
ATOM   2099   CG TYR A 284       1.623   3.597  23.377  2.00  1.00            
ATOM   2100  CD1 TYR A 284       2.636   3.546  22.449  2.00  1.00            
ATOM   2101  CD2 TYR A 284       1.206   2.433  23.984  2.00  1.00            
ATOM   2102  CE1 TYR A 284       3.221   2.353  22.111  2.00  1.00            
ATOM   2103  CE2 TYR A 284       1.789   1.233  23.649  2.00  1.00            
ATOM   2104   CZ TYR A 284       2.795   1.195  22.712  2.00  1.00            
ATOM   2105   OH TYR A 284       3.401  -0.029  22.362  2.00  1.00            
ATOM   2106    C TYR A 284      -1.248   4.534  22.851  2.00  1.00            
ATOM   2107    O TYR A 284      -1.177   3.311  22.949  2.00  1.00            
ATOM   2108    N VAL A 285      -2.427   5.172  22.886  4.00  1.00            
ATOM   2109   CA VAL A 285      -3.596   4.348  22.916  4.00  1.00            
ATOM   2110   CB VAL A 285      -3.941   3.844  24.282  4.00  1.00            
ATOM   2111  CG1 VAL A 285      -4.223   5.046  25.195  4.00  1.00            
ATOM   2112  CG2 VAL A 285      -5.114   2.860  24.145  4.00  1.00            
ATOM   2113    C VAL A 285      -4.714   5.175  22.406  4.00  1.00            
ATOM   2114    O VAL A 285      -4.892   6.315  22.833  4.00  1.00            
ATOM   2115    N PHE A 286      -5.498   4.638  21.455  1.00  1.00            
ATOM   2116   CA PHE A 286      -6.607   5.444  21.072  1.00  1.00            
ATOM   2117   CB PHE A 286      -7.009   5.390  19.591  1.00  1.00            
ATOM   2118   CG PHE A 286      -7.986   6.505  19.433  1.00  1.00            
ATOM   2119  CD1 PHE A 286      -7.535   7.794  19.260  1.00  1.00            
ATOM   2120  CD2 PHE A 286      -9.342   6.275  19.468  1.00  1.00            
ATOM   2121  CE1 PHE A 286      -8.419   8.838  19.118  1.00  1.00            
ATOM   2122  CE2 PHE A 286     -10.232   7.316  19.327  1.00  1.00            
ATOM   2123   CZ PHE A 286      -9.772   8.599  19.152  1.00  1.00            
ATOM   2124    C PHE A 286      -7.740   4.901  21.870  1.00  1.00            
ATOM   2125    O PHE A 286      -8.279   3.843  21.550  1.00  1.00            
ATOM   2126    N GLN A 287      -8.138   5.608  22.946  1.00  1.00            
ATOM   2127   CA GLN A 287      -9.170   5.014  23.738  1.00  1.00            
ATOM   2128   CB GLN A 287      -9.035   5.221  25.255  1.00  1.00            
ATOM   2129   CG GLN A 287     -10.113   4.454  26.027  1.00  1.00            
ATOM   2130   CD GLN A 287      -9.939   4.707  27.517  1.00  1.00            
ATOM   2131  OE1 GLN A 287      -8.823   4.732  28.033  1.00  1.00            
ATOM   2132  NE2 GLN A 287     -11.079   4.907  28.229  1.00  1.00            
ATOM   2133    C GLN A 287     -10.477   5.590  23.335  1.00  1.00            
ATOM   2134    O GLN A 287     -10.915   6.618  23.850  1.00  1.00            
ATOM   2135    N GLU A 288     -11.129   4.916  22.377  1.00  1.00            
ATOM   2136   CA GLU A 288     -12.463   5.264  22.019  1.00  1.00            
ATOM   2137   CB GLU A 288     -12.714   5.480  20.518  1.00  1.00            
ATOM   2138   CG GLU A 288     -14.159   5.901  20.224  1.00  1.00            
ATOM   2139   CD GLU A 288     -14.288   6.204  18.739  1.00  1.00            
ATOM   2140  OE1 GLU A 288     -13.355   5.837  17.977  1.00  1.00            
ATOM   2141  OE2 GLU A 288     -15.322   6.809  18.347  1.00  1.00            
ATOM   2142    C GLU A 288     -13.214   4.043  22.444  1.00  1.00            
ATOM   2143    O GLU A 288     -12.585   2.999  22.615  1.00  1.00            
ATOM   2144    N SER A 289     -14.557   4.110  22.594  1.00  1.00            
ATOM   2145   CA SER A 289     -15.283   2.973  23.103  1.00  1.00            
ATOM   2146   CB SER A 289     -15.341   1.788  22.124  1.00  1.00            
ATOM   2147   OG SER A 289     -16.067   2.157  20.960  1.00  1.00            
ATOM   2148    C SER A 289     -14.617   2.515  24.357  1.00  1.00            
ATOM   2149    O SER A 289     -13.798   1.600  24.357  1.00  1.00            
ATOM   2150    N TYR A 290     -14.972   3.179  25.468  1.00  1.00            
ATOM   2151   CA TYR A 290     -14.340   3.021  26.740  1.00  1.00            
ATOM   2152   CB TYR A 290     -14.980   3.915  27.815  1.00  1.00            
ATOM   2153   CG TYR A 290     -14.757   5.328  27.395  1.00  1.00            
ATOM   2154  CD1 TYR A 290     -15.515   5.884  26.390  1.00  1.00            
ATOM   2155  CD2 TYR A 290     -13.795   6.099  28.006  1.00  1.00            
ATOM   2156  CE1 TYR A 290     -15.317   7.186  25.998  1.00  1.00            
ATOM   2157  CE2 TYR A 290     -13.591   7.403  27.618  1.00  1.00            
ATOM   2158   CZ TYR A 290     -14.352   7.949  26.612  1.00  1.00            
ATOM   2159   OH TYR A 290     -14.145   9.285  26.213  1.00  1.00            
ATOM   2160    C TYR A 290     -14.393   1.616  27.230  1.00  1.00            
ATOM   2161    O TYR A 290     -13.405   1.143  27.788  1.00  1.00            
ATOM   2162    N SER A 291     -15.496   0.865  27.062  1.00  1.00            
ATOM   2163   CA SER A 291     -15.320  -0.316  27.845  1.00  1.00            
ATOM   2164   CB SER A 291     -15.966  -0.180  29.232  1.00  1.00            
ATOM   2165   OG SER A 291     -15.452   0.961  29.904  1.00  1.00            
ATOM   2166    C SER A 291     -15.863  -1.573  27.297  1.00  1.00            
ATOM   2167    O SER A 291     -16.632  -1.613  26.338  1.00  1.00            
ATOM   2168    N SER A 292     -15.372  -2.648  27.948  3.00  1.00            
ATOM   2169   CA SER A 292     -15.874  -3.969  27.799  3.00  1.00            
ATOM   2170   CB SER A 292     -17.358  -4.033  27.395  3.00  1.00            
ATOM   2171   OG SER A 292     -18.159  -3.431  28.402  3.00  1.00            
ATOM   2172    C SER A 292     -15.093  -4.746  26.814  3.00  1.00            
ATOM   2173    O SER A 292     -13.904  -4.529  26.586  3.00  1.00            
ATOM   2174    N LYS A 293     -15.821  -5.692  26.203  3.00  1.00            
ATOM   2175   CA LYS A 293     -15.312  -6.628  25.264  3.00  1.00            
ATOM   2176   CB LYS A 293     -16.420  -7.531  24.706  3.00  1.00            
ATOM   2177   CG LYS A 293     -15.913  -8.690  23.851  3.00  1.00            
ATOM   2178   CD LYS A 293     -16.961  -9.787  23.674  3.00  1.00            
ATOM   2179   CE LYS A 293     -17.491 -10.322  25.007  3.00  1.00            
ATOM   2180   NZ LYS A 293     -16.358 -10.731  25.868  3.00  1.00            
ATOM   2181    C LYS A 293     -14.717  -5.854  24.134  3.00  1.00            
ATOM   2182    O LYS A 293     -13.695  -6.255  23.584  3.00  1.00            
ATOM   2183    N LYS A 294     -15.336  -4.711  23.769  1.00  1.00            
ATOM   2184   CA LYS A 294     -14.820  -3.927  22.683  1.00  1.00            
ATOM   2185   CB LYS A 294     -15.531  -2.582  22.460  1.00  1.00            
ATOM   2186   CG LYS A 294     -17.006  -2.695  22.082  1.00  1.00            
ATOM   2187   CD LYS A 294     -17.885  -3.162  23.240  1.00  1.00            
ATOM   2188   CE LYS A 294     -19.380  -2.975  22.986  1.00  1.00            
ATOM   2189   NZ LYS A 294     -20.136  -3.242  24.232  1.00  1.00            
ATOM   2190    C LYS A 294     -13.412  -3.592  23.010  1.00  1.00            
ATOM   2191    O LYS A 294     -13.057  -3.409  24.175  1.00  1.00            
ATOM   2192    N LEU A 295     -12.559  -3.518  21.973  4.00  1.00            
ATOM   2193   CA LEU A 295     -11.182  -3.290  22.257  4.00  1.00            
ATOM   2194   CB LEU A 295     -10.247  -4.366  21.677  4.00  1.00            
ATOM   2195   CG LEU A 295     -10.586  -5.799  22.120  4.00  1.00            
ATOM   2196  CD1 LEU A 295     -11.913  -6.265  21.501  4.00  1.00            
ATOM   2197  CD2 LEU A 295      -9.426  -6.766  21.829  4.00  1.00            
ATOM   2198    C LEU A 295     -10.740  -2.014  21.649  4.00  1.00            
ATOM   2199    O LEU A 295     -11.314  -1.536  20.671  4.00  1.00            
ATOM   2200    N CYS A 296      -9.702  -1.412  22.257  4.00  1.00            
ATOM   2201   CA CYS A 296      -9.147  -0.257  21.639  4.00  1.00            
ATOM   2202   CB CYS A 296      -9.007   0.990  22.534  4.00  1.00            
ATOM   2203   SG CYS A 296      -7.709   0.862  23.792  4.00  1.00            
ATOM   2204    C CYS A 296      -7.821  -0.659  21.127  4.00  1.00            
ATOM   2205    O CYS A 296      -7.044  -1.321  21.812  4.00  1.00            
ATOM   2206    N THR A 297      -7.543  -0.277  19.875  4.00  1.00            
ATOM   2207   CA THR A 297      -6.310  -0.687  19.303  4.00  1.00            
ATOM   2208   CB THR A 297      -6.290  -0.604  17.806  4.00  1.00            
ATOM   2209  OG1 THR A 297      -5.095  -1.175  17.296  4.00  1.00            
ATOM   2210  CG2 THR A 297      -6.398   0.873  17.399  4.00  1.00            
ATOM   2211    C THR A 297      -5.245   0.201  19.828  4.00  1.00            
ATOM   2212    O THR A 297      -5.517   1.205  20.486  4.00  1.00            
ATOM   2213    N LEU A 298      -3.982  -0.176  19.567  4.00  1.00            
ATOM   2214   CA LEU A 298      -2.911   0.622  20.061  4.00  1.00            
ATOM   2215   CB LEU A 298      -1.881  -0.155  20.908  4.00  1.00            
ATOM   2216   CG LEU A 298      -2.422  -0.678  22.255  4.00  1.00            
ATOM   2217  CD1 LEU A 298      -2.720   0.470  23.233  4.00  1.00            
ATOM   2218  CD2 LEU A 298      -3.622  -1.616  22.050  4.00  1.00            
ATOM   2219    C LEU A 298      -2.173   1.216  18.916  4.00  1.00            
ATOM   2220    O LEU A 298      -2.236   0.721  17.792  4.00  1.00            
ATOM   2221    N ALA A 299      -1.462   2.329  19.181  1.00  1.00            
ATOM   2222   CA ALA A 299      -0.737   2.956  18.123  1.00  1.00            
ATOM   2223   CB ALA A 299       0.009   4.216  18.589  1.00  1.00            
ATOM   2224    C ALA A 299       0.286   1.975  17.631  1.00  1.00            
ATOM   2225    O ALA A 299       0.323   1.602  16.461  1.00  1.00            
ATOM   2226    N ILE A 300       1.060   1.424  18.569  4.00  1.00            
ATOM   2227   CA ILE A 300       2.189   0.580  18.309  4.00  1.00            
ATOM   2228   CB ILE A 300       2.718   0.011  19.589  4.00  1.00            
ATOM   2229  CG1 ILE A 300       3.933  -0.910  19.377  4.00  1.00            
ATOM   2230  CG2 ILE A 300       1.520  -0.623  20.300  4.00  1.00            
ATOM   2231  CD1 ILE A 300       5.202  -0.178  18.947  4.00  1.00            
ATOM   2232    C ILE A 300       1.917  -0.539  17.355  4.00  1.00            
ATOM   2233    O ILE A 300       0.848  -1.148  17.356  4.00  1.00            
ATOM   2234    N HIS A 301       2.922  -0.797  16.486  4.00  1.00            
ATOM   2235   CA HIS A 301       2.910  -1.862  15.521  4.00  1.00            
ATOM   2236  ND1 HIS A 301       0.245  -1.769  13.519  4.00  1.00            
ATOM   2237   CG HIS A 301       1.307  -0.931  13.773  4.00  1.00            
ATOM   2238   CB HIS A 301       2.691  -1.410  14.071  4.00  1.00            
ATOM   2239  NE2 HIS A 301      -0.526   0.309  13.341  4.00  1.00            
ATOM   2240  CD2 HIS A 301       0.819   0.335  13.662  4.00  1.00            
ATOM   2241  CE1 HIS A 301      -0.826  -0.975  13.266  4.00  1.00            
ATOM   2242    C HIS A 301       4.265  -2.481  15.506  4.00  1.00            
ATOM   2243    O HIS A 301       5.250  -1.862  15.904  4.00  1.00            
ATOM   2244    N ALA A 302       4.338  -3.748  15.059  4.00  1.00            
ATOM   2245   CA ALA A 302       5.622  -4.351  14.895  4.00  1.00            
ATOM   2246   CB ALA A 302       5.733  -5.758  15.503  4.00  1.00            
ATOM   2247    C ALA A 302       5.799  -4.483  13.433  4.00  1.00            
ATOM   2248    O ALA A 302       5.039  -5.179  12.761  4.00  1.00            
ATOM   2249    N MET A 303       6.811  -3.785  12.899  1.00  1.00            
ATOM   2250   CA MET A 303       7.051  -3.887  11.502  1.00  1.00            
ATOM   2251   CB MET A 303       6.789  -2.574  10.744  1.00  1.00            
ATOM   2252   CG MET A 303       5.315  -2.162  10.792  1.00  1.00            
ATOM   2253   SD MET A 303       4.937  -0.544  10.055  1.00  1.00            
ATOM   2254   CE MET A 303       5.185  -1.076   8.336  1.00  1.00            
ATOM   2255    C MET A 303       8.481  -4.237  11.367  1.00  1.00            
ATOM   2256    O MET A 303       9.359  -3.513  11.831  1.00  1.00            
ATOM   2257    N ASP A 304       8.756  -5.383  10.733  1.00  1.00            
ATOM   2258   CA ASP A 304      10.128  -5.730  10.611  1.00  1.00            
ATOM   2259   CB ASP A 304      10.371  -7.219  10.324  1.00  1.00            
ATOM   2260   CG ASP A 304       9.984  -7.998  11.571  1.00  1.00            
ATOM   2261  OD1 ASP A 304       9.636  -7.345  12.590  1.00  1.00            
ATOM   2262  OD2 ASP A 304      10.035  -9.256  11.521  1.00  1.00            
ATOM   2263    C ASP A 304      10.652  -4.966   9.438  1.00  1.00            
ATOM   2264    O ASP A 304      10.036  -4.963   8.374  1.00  1.00            
ATOM   2265    N ILE A 305      11.794  -4.266   9.606  1.00  1.00            
ATOM   2266   CA ILE A 305      12.356  -3.586   8.476  1.00  1.00            
ATOM   2267   CB ILE A 305      12.784  -2.180   8.764  1.00  1.00            
ATOM   2268  CG1 ILE A 305      11.595  -1.346   9.270  1.00  1.00            
ATOM   2269  CG2 ILE A 305      13.427  -1.624   7.481  1.00  1.00            
ATOM   2270  CD1 ILE A 305      10.453  -1.228   8.261  1.00  1.00            
ATOM   2271    C ILE A 305      13.545  -4.427   8.102  1.00  1.00            
ATOM   2272    O ILE A 305      14.486  -4.612   8.869  1.00  1.00            
ATOM   2273    N PRO A 306      13.471  -5.015   6.947  1.00  1.00            
ATOM   2274   CA PRO A 306      14.537  -5.863   6.473  1.00  1.00            
ATOM   2275   CD PRO A 306      12.178  -5.425   6.427  1.00  1.00            
ATOM   2276   CB PRO A 306      13.889  -6.839   5.489  1.00  1.00            
ATOM   2277   CG PRO A 306      12.514  -6.231   5.167  1.00  1.00            
ATOM   2278    C PRO A 306      15.863  -5.371   5.981  1.00  1.00            
ATOM   2279    O PRO A 306      16.823  -6.138   6.050  1.00  1.00            
ATOM   2280    N PRO A 307      15.959  -4.187   5.494  3.00  1.00            
ATOM   2281   CA PRO A 307      17.209  -3.801   4.883  3.00  1.00            
ATOM   2282   CD PRO A 307      14.817  -3.706   4.733  3.00  1.00            
ATOM   2283   CB PRO A 307      16.834  -2.720   3.866  3.00  1.00            
ATOM   2284   CG PRO A 307      15.395  -3.068   3.471  3.00  1.00            
ATOM   2285    C PRO A 307      18.317  -3.383   5.790  3.00  1.00            
ATOM   2286    O PRO A 307      18.158  -3.391   7.010  3.00  1.00            
ATOM   2287    N PRO A 308      19.420  -3.010   5.177  3.00  1.00            
ATOM   2288   CA PRO A 308      20.566  -2.562   5.907  3.00  1.00            
ATOM   2289   CD PRO A 308      19.806  -3.575   3.889  3.00  1.00            
ATOM   2290   CB PRO A 308      21.652  -2.321   4.861  3.00  1.00            
ATOM   2291   CG PRO A 308      21.328  -3.371   3.781  3.00  1.00            
ATOM   2292    C PRO A 308      20.186  -1.392   6.748  3.00  1.00            
ATOM   2293    O PRO A 308      20.901  -1.086   7.700  3.00  1.00            
ATOM   2294    N THR A 309      19.072  -0.713   6.414  3.00  1.00            
ATOM   2295   CA THR A 309      18.649   0.380   7.235  3.00  1.00            
ATOM   2296   CB THR A 309      17.428   1.072   6.693  3.00  1.00            
ATOM   2297  OG1 THR A 309      17.078   2.167   7.525  3.00  1.00            
ATOM   2298  CG2 THR A 309      16.259   0.078   6.588  3.00  1.00            
ATOM   2299    C THR A 309      18.370  -0.163   8.577  3.00  1.00            
ATOM   2300    O THR A 309      18.851   0.372   9.575  3.00  1.00            
ATOM   2301    N GLY A 310      17.609  -1.264   8.666  1.00  1.00            
ATOM   2302   CA GLY A 310      17.533  -1.706  10.006  1.00  1.00            
ATOM   2303    C GLY A 310      16.403  -2.597  10.276  1.00  1.00            
ATOM   2304    O GLY A 310      15.276  -2.420   9.833  1.00  1.00            
ATOM   2305    N PRO A 311      16.776  -3.534  11.095  1.00  1.00            
ATOM   2306   CA PRO A 311      15.869  -4.415  11.759  1.00  1.00            
ATOM   2307   CD PRO A 311      18.115  -4.091  11.017  1.00  1.00            
ATOM   2308   CB PRO A 311      16.704  -5.594  12.269  1.00  1.00            
ATOM   2309   CG PRO A 311      18.162  -5.118  12.158  1.00  1.00            
ATOM   2310    C PRO A 311      15.205  -3.610  12.831  1.00  1.00            
ATOM   2311    O PRO A 311      14.318  -4.113  13.517  1.00  1.00            
ATOM   2312    N THR A 312      15.634  -2.342  12.953  1.00  1.00            
ATOM   2313   CA THR A 312      15.304  -1.427  13.988  1.00  1.00            
ATOM   2314   CB THR A 312      16.279  -0.290  14.064  1.00  1.00            
ATOM   2315  OG1 THR A 312      16.233   0.473  12.868  1.00  1.00            
ATOM   2316  CG2 THR A 312      17.691  -0.867  14.257  1.00  1.00            
ATOM   2317    C THR A 312      13.954  -0.838  13.922  1.00  1.00            
ATOM   2318    O THR A 312      13.124  -1.114  13.056  1.00  1.00            
ATOM   2319    N TRP A 313      13.765  -0.001  14.951  4.00  1.00            
ATOM   2320   CA TRP A 313      12.604   0.706  15.356  4.00  1.00            
ATOM   2321   CB TRP A 313      12.786   1.189  16.803  4.00  1.00            
ATOM   2322   CG TRP A 313      11.573   1.641  17.572  4.00  1.00            
ATOM   2323  CD2 TRP A 313      11.011   0.850  18.627  4.00  1.00            
ATOM   2324  CD1 TRP A 313      10.878   2.815  17.552  4.00  1.00            
ATOM   2325  NE1 TRP A 313       9.913   2.803  18.534  4.00  1.00            
ATOM   2326  CE2 TRP A 313       9.989   1.599  19.206  4.00  1.00            
ATOM   2327  CE3 TRP A 313      11.339  -0.392  19.088  4.00  1.00            
ATOM   2328  CZ2 TRP A 313       9.278   1.110  20.265  4.00  1.00            
ATOM   2329  CZ3 TRP A 313      10.605  -0.891  20.139  4.00  1.00            
ATOM   2330  CH2 TRP A 313       9.594  -0.152  20.716  4.00  1.00            
ATOM   2331    C TRP A 313      12.469   1.945  14.508  4.00  1.00            
ATOM   2332    O TRP A 313      13.463   2.486  14.029  4.00  1.00            
ATOM   2333    N ALA A 314      11.216   2.405  14.275  4.00  1.00            
ATOM   2334   CA ALA A 314      10.955   3.649  13.588  4.00  1.00            
ATOM   2335   CB ALA A 314      10.240   3.463  12.237  4.00  1.00            
ATOM   2336    C ALA A 314      10.012   4.387  14.488  4.00  1.00            
ATOM   2337    O ALA A 314       9.008   3.832  14.934  4.00  1.00            
ATOM   2338    N LEU A 315      10.321   5.659  14.799  4.00  1.00            
ATOM   2339   CA LEU A 315       9.511   6.374  15.744  4.00  1.00            
ATOM   2340   CB LEU A 315      10.104   7.746  16.102  4.00  1.00            
ATOM   2341   CG LEU A 315      11.501   7.682  16.743  4.00  1.00            
ATOM   2342  CD1 LEU A 315      12.001   9.090  17.101  4.00  1.00            
ATOM   2343  CD2 LEU A 315      11.541   6.712  17.934  4.00  1.00            
ATOM   2344    C LEU A 315       8.138   6.641  15.224  4.00  1.00            
ATOM   2345    O LEU A 315       7.146   6.251  15.838  4.00  1.00            
ATOM   2346    N GLY A 316       8.047   7.306  14.060  1.00  1.00            
ATOM   2347   CA GLY A 316       6.767   7.608  13.494  1.00  1.00            
ATOM   2348    C GLY A 316       6.067   8.668  14.287  1.00  1.00            
ATOM   2349    O GLY A 316       6.661   9.384  15.091  1.00  1.00            
ATOM   2350    N ALA A 317       4.747   8.764  14.031  2.00  1.00            
ATOM   2351   CA ALA A 317       3.838   9.760  14.518  2.00  1.00            
ATOM   2352   CB ALA A 317       2.477   9.695  13.807  2.00  1.00            
ATOM   2353    C ALA A 317       3.546   9.761  16.010  2.00  1.00            
ATOM   2354    O ALA A 317       3.531  10.826  16.623  2.00  1.00            
ATOM   2355    N THR A 318       3.308   8.602  16.661  2.00  1.00            
ATOM   2356   CA THR A 318       2.865   8.634  18.042  2.00  1.00            
ATOM   2357   CB THR A 318       2.630   7.266  18.593  2.00  1.00            
ATOM   2358  OG1 THR A 318       3.831   6.516  18.535  2.00  1.00            
ATOM   2359  CG2 THR A 318       1.544   6.587  17.746  2.00  1.00            
ATOM   2360    C THR A 318       3.889   9.315  18.877  2.00  1.00            
ATOM   2361    O THR A 318       3.579  10.170  19.705  2.00  1.00            
ATOM   2362    N PHE A 319       5.152   8.951  18.649  2.00  1.00            
ATOM   2363   CA PHE A 319       6.251   9.533  19.342  2.00  1.00            
ATOM   2364   CB PHE A 319       7.565   8.875  18.877  2.00  1.00            
ATOM   2365   CG PHE A 319       8.733   9.735  19.216  2.00  1.00            
ATOM   2366  CD1 PHE A 319       9.332   9.693  20.452  2.00  1.00            
ATOM   2367  CD2 PHE A 319       9.240  10.585  18.260  2.00  1.00            
ATOM   2368  CE1 PHE A 319      10.412  10.499  20.726  2.00  1.00            
ATOM   2369  CE2 PHE A 319      10.319  11.393  18.526  2.00  1.00            
ATOM   2370   CZ PHE A 319      10.907  11.350  19.767  2.00  1.00            
ATOM   2371    C PHE A 319       6.320  11.005  19.008  2.00  1.00            
ATOM   2372    O PHE A 319       6.492  11.840  19.895  2.00  1.00            
ATOM   2373    N ILE A 320       6.166  11.361  17.712  2.00  1.00            
ATOM   2374   CA ILE A 320       6.326  12.713  17.226  2.00  1.00            
ATOM   2375   CB ILE A 320       6.489  12.837  15.734  2.00  1.00            
ATOM   2376  CG1 ILE A 320       5.287  12.274  14.980  2.00  1.00            
ATOM   2377  CG2 ILE A 320       7.825  12.175  15.358  2.00  1.00            
ATOM   2378  CD1 ILE A 320       4.024  13.090  15.180  2.00  1.00            
ATOM   2379    C ILE A 320       5.314  13.686  17.764  2.00  1.00            
ATOM   2380    O ILE A 320       5.657  14.857  17.921  2.00  1.00            
ATOM   2381    N ARG A 321       4.053  13.268  18.036  3.00  1.00            
ATOM   2382   CA ARG A 321       3.079  14.194  18.574  3.00  1.00            
ATOM   2383   CB ARG A 321       1.770  13.519  19.017  3.00  1.00            
ATOM   2384   CG ARG A 321       0.850  13.079  17.879  3.00  1.00            
ATOM   2385   CD ARG A 321      -0.429  12.417  18.395  3.00  1.00            
ATOM   2386   NE ARG A 321      -1.361  12.261  17.244  3.00  1.00            
ATOM   2387   CZ ARG A 321      -2.649  11.871  17.470  3.00  1.00            
ATOM   2388  NH1 ARG A 321      -3.054  11.566  18.738  3.00  1.00            
ATOM   2389  NH2 ARG A 321      -3.533  11.794  16.434  3.00  1.00            
ATOM   2390    C ARG A 321       3.705  14.750  19.816  3.00  1.00            
ATOM   2391    O ARG A 321       3.663  15.956  20.056  3.00  1.00            
ATOM   2392    N LYS A 322       4.325  13.873  20.629  3.00  1.00            
ATOM   2393   CA LYS A 322       4.977  14.303  21.833  3.00  1.00            
ATOM   2394   CB LYS A 322       5.428  13.134  22.725  3.00  1.00            
ATOM   2395   CG LYS A 322       4.328  12.637  23.663  3.00  1.00            
ATOM   2396   CD LYS A 322       3.906  13.711  24.669  3.00  1.00            
ATOM   2397   CE LYS A 322       2.806  13.277  25.639  3.00  1.00            
ATOM   2398   NZ LYS A 322       1.500  13.231  24.944  3.00  1.00            
ATOM   2399    C LYS A 322       6.180  15.158  21.562  3.00  1.00            
ATOM   2400    O LYS A 322       6.312  16.228  22.153  3.00  1.00            
ATOM   2401    N PHE A 323       7.088  14.745  20.652  4.00  1.00            
ATOM   2402   CA PHE A 323       8.278  15.539  20.512  4.00  1.00            
ATOM   2403   CB PHE A 323       9.589  14.752  20.689  4.00  1.00            
ATOM   2404   CG PHE A 323       9.763  14.647  22.168  4.00  1.00            
ATOM   2405  CD1 PHE A 323       9.055  13.724  22.902  4.00  1.00            
ATOM   2406  CD2 PHE A 323      10.609  15.507  22.831  4.00  1.00            
ATOM   2407  CE1 PHE A 323       9.215  13.651  24.266  4.00  1.00            
ATOM   2408  CE2 PHE A 323      10.772  15.432  24.194  4.00  1.00            
ATOM   2409   CZ PHE A 323      10.074  14.497  24.918  4.00  1.00            
ATOM   2410    C PHE A 323       8.282  16.311  19.223  4.00  1.00            
ATOM   2411    O PHE A 323       8.038  15.768  18.147  4.00  1.00            
ATOM   2412    N TYR A 324       8.547  17.637  19.340  4.00  1.00            
ATOM   2413   CA TYR A 324       8.662  18.567  18.245  4.00  1.00            
ATOM   2414   CB TYR A 324       8.694  20.024  18.720  4.00  1.00            
ATOM   2415   CG TYR A 324       8.391  20.900  17.560  4.00  1.00            
ATOM   2416  CD1 TYR A 324       9.281  21.032  16.522  4.00  1.00            
ATOM   2417  CD2 TYR A 324       7.182  21.554  17.500  4.00  1.00            
ATOM   2418  CE1 TYR A 324       8.982  21.845  15.454  4.00  1.00            
ATOM   2419  CE2 TYR A 324       6.880  22.367  16.436  4.00  1.00            
ATOM   2420   CZ TYR A 324       7.784  22.518  15.414  4.00  1.00            
ATOM   2421   OH TYR A 324       7.479  23.353  14.319  4.00  1.00            
ATOM   2422    C TYR A 324      10.032  18.242  17.721  4.00  1.00            
ATOM   2423    O TYR A 324      10.940  18.004  18.515  4.00  1.00            
ATOM   2424    N THR A 325      10.249  18.190  16.389  4.00  1.00            
ATOM   2425   CA THR A 325      11.540  17.683  16.007  4.00  1.00            
ATOM   2426   CB THR A 325      11.418  16.321  15.370  4.00  1.00            
ATOM   2427  OG1 THR A 325      10.713  15.451  16.243  4.00  1.00            
ATOM   2428  CG2 THR A 325      12.814  15.731  15.096  4.00  1.00            
ATOM   2429    C THR A 325      12.224  18.570  15.031  4.00  1.00            
ATOM   2430    O THR A 325      11.603  19.372  14.335  4.00  1.00            
ATOM   2431    N GLU A 326      13.564  18.438  14.998  4.00  1.00            
ATOM   2432   CA GLU A 326      14.363  19.157  14.065  4.00  1.00            
ATOM   2433   CB GLU A 326      15.022  20.404  14.682  4.00  1.00            
ATOM   2434   CG GLU A 326      15.839  21.235  13.692  4.00  1.00            
ATOM   2435   CD GLU A 326      16.404  22.438  14.436  4.00  1.00            
ATOM   2436  OE1 GLU A 326      17.331  22.242  15.268  4.00  1.00            
ATOM   2437  OE2 GLU A 326      15.917  23.572  14.182  4.00  1.00            
ATOM   2438    C GLU A 326      15.443  18.259  13.591  4.00  1.00            
ATOM   2439    O GLU A 326      15.981  17.457  14.352  4.00  1.00            
ATOM   2440    N PHE A 327      15.768  18.351  12.290  4.00  1.00            
ATOM   2441   CA PHE A 327      16.865  17.580  11.805  4.00  1.00            
ATOM   2442   CB PHE A 327      16.524  16.643  10.634  4.00  1.00            
ATOM   2443   CG PHE A 327      17.712  15.762  10.433  4.00  1.00            
ATOM   2444  CD1 PHE A 327      17.851  14.608  11.170  4.00  1.00            
ATOM   2445  CD2 PHE A 327      18.689  16.086   9.519  4.00  1.00            
ATOM   2446  CE1 PHE A 327      18.943  13.790  10.996  4.00  1.00            
ATOM   2447  CE2 PHE A 327      19.783  15.272   9.341  4.00  1.00            
ATOM   2448   CZ PHE A 327      19.912  14.121  10.080  4.00  1.00            
ATOM   2449    C PHE A 327      17.854  18.588  11.308  4.00  1.00            
ATOM   2450    O PHE A 327      17.473  19.573  10.677  4.00  1.00            
ATOM   2451    N ASP A 328      19.154  18.391  11.602  4.00  1.00            
ATOM   2452   CA ASP A 328      20.121  19.361  11.175  4.00  1.00            
ATOM   2453   CB ASP A 328      20.920  19.982  12.336  4.00  1.00            
ATOM   2454   CG ASP A 328      21.788  21.111  11.794  4.00  1.00            
ATOM   2455  OD1 ASP A 328      21.769  21.345  10.555  4.00  1.00            
ATOM   2456  OD2 ASP A 328      22.484  21.764  12.617  4.00  1.00            
ATOM   2457    C ASP A 328      21.098  18.703  10.265  4.00  1.00            
ATOM   2458    O ASP A 328      21.769  17.742  10.630  4.00  1.00            
ATOM   2459    N ARG A 329      21.144  19.179   9.014  3.00  1.00            
ATOM   2460   CA ARG A 329      22.090  18.667   8.076  3.00  1.00            
ATOM   2461   CB ARG A 329      21.751  19.098   6.640  3.00  1.00            
ATOM   2462   CG ARG A 329      22.572  18.400   5.554  3.00  1.00            
ATOM   2463   CD ARG A 329      22.012  18.633   4.149  3.00  1.00            
ATOM   2464   NE ARG A 329      22.882  17.910   3.180  3.00  1.00            
ATOM   2465   CZ ARG A 329      23.843  18.586   2.484  3.00  1.00            
ATOM   2466  NH1 ARG A 329      24.005  19.928   2.671  3.00  1.00            
ATOM   2467  NH2 ARG A 329      24.628  17.925   1.585  3.00  1.00            
ATOM   2468    C ARG A 329      23.471  19.167   8.408  3.00  1.00            
ATOM   2469    O ARG A 329      24.437  18.409   8.339  3.00  1.00            
ATOM   2470    N ARG A 330      23.604  20.456   8.805  3.00  1.00            
ATOM   2471   CA ARG A 330      24.918  21.014   9.010  3.00  1.00            
ATOM   2472   CB ARG A 330      24.903  22.481   9.474  3.00  1.00            
ATOM   2473   CG ARG A 330      24.419  23.455   8.397  3.00  1.00            
ATOM   2474   CD ARG A 330      24.731  24.920   8.712  3.00  1.00            
ATOM   2475   NE ARG A 330      24.014  25.273   9.968  3.00  1.00            
ATOM   2476   CZ ARG A 330      24.668  25.957  10.951  3.00  1.00            
ATOM   2477  NH1 ARG A 330      25.978  26.303  10.787  3.00  1.00            
ATOM   2478  NH2 ARG A 330      24.014  26.289  12.104  3.00  1.00            
ATOM   2479    C ARG A 330      25.621  20.198  10.051  3.00  1.00            
ATOM   2480    O ARG A 330      26.734  19.724   9.823  3.00  1.00            
ATOM   2481    N ASN A 331      24.984  19.985  11.216  3.00  1.00            
ATOM   2482   CA ASN A 331      25.567  19.128  12.209  3.00  1.00            
ATOM   2483   CB ASN A 331      25.544  19.716  13.632  3.00  1.00            
ATOM   2484   CG ASN A 331      26.416  20.966  13.662  3.00  1.00            
ATOM   2485  OD1 ASN A 331      25.989  22.020  14.129  3.00  1.00            
ATOM   2486  ND2 ASN A 331      27.671  20.851  13.152  3.00  1.00            
ATOM   2487    C ASN A 331      24.648  17.959  12.201  3.00  1.00            
ATOM   2488    O ASN A 331      23.461  18.120  12.471  3.00  1.00            
ATOM   2489    N ASN A 332      25.163  16.753  11.898  3.00  1.00            
ATOM   2490   CA ASN A 332      24.277  15.633  11.759  3.00  1.00            
ATOM   2491   CB ASN A 332      25.003  14.328  11.396  3.00  1.00            
ATOM   2492   CG ASN A 332      25.471  14.470   9.955  3.00  1.00            
ATOM   2493  OD1 ASN A 332      24.761  15.020   9.114  3.00  1.00            
ATOM   2494  ND2 ASN A 332      26.700  13.970   9.658  3.00  1.00            
ATOM   2495    C ASN A 332      23.559  15.441  13.049  3.00  1.00            
ATOM   2496    O ASN A 332      24.123  14.898  13.996  3.00  1.00            
ATOM   2497    N ARG A 333      22.275  15.871  13.106  4.00  1.00            
ATOM   2498   CA ARG A 333      21.559  15.687  14.332  4.00  1.00            
ATOM   2499   CB ARG A 333      21.907  16.710  15.432  4.00  1.00            
ATOM   2500   CG ARG A 333      23.333  16.606  15.977  4.00  1.00            
ATOM   2501   CD ARG A 333      23.612  17.511  17.178  4.00  1.00            
ATOM   2502   NE ARG A 333      25.045  17.331  17.542  4.00  1.00            
ATOM   2503   CZ ARG A 333      25.517  17.836  18.718  4.00  1.00            
ATOM   2504  NH1 ARG A 333      24.662  18.451  19.586  4.00  1.00            
ATOM   2505  NH2 ARG A 333      26.843  17.729  19.027  4.00  1.00            
ATOM   2506    C ARG A 333      20.091  15.791  14.166  4.00  1.00            
ATOM   2507    O ARG A 333      19.575  16.368  13.212  4.00  1.00            
ATOM   2508    N ILE A 334      19.390  15.179  15.138  4.00  1.00            
ATOM   2509   CA ILE A 334      17.981  15.333  15.271  4.00  1.00            
ATOM   2510   CB ILE A 334      17.174  14.070  15.165  4.00  1.00            
ATOM   2511  CG1 ILE A 334      15.677  14.431  15.180  4.00  1.00            
ATOM   2512  CG2 ILE A 334      17.600  13.090  16.272  4.00  1.00            
ATOM   2513  CD1 ILE A 334      14.752  13.286  14.775  4.00  1.00            
ATOM   2514    C ILE A 334      17.803  15.898  16.639  4.00  1.00            
ATOM   2515    O ILE A 334      18.324  15.364  17.617  4.00  1.00            
ATOM   2516    N GLY A 335      17.088  17.029  16.745  4.00  1.00            
ATOM   2517   CA GLY A 335      16.926  17.600  18.044  4.00  1.00            
ATOM   2518    C GLY A 335      15.469  17.537  18.358  4.00  1.00            
ATOM   2519    O GLY A 335      14.633  17.995  17.581  4.00  1.00            
ATOM   2520    N PHE A 336      15.125  16.958  19.522  4.00  1.00            
ATOM   2521   CA PHE A 336      13.743  16.887  19.879  4.00  1.00            
ATOM   2522   CB PHE A 336      13.203  15.448  20.032  4.00  1.00            
ATOM   2523   CG PHE A 336      14.037  14.698  21.017  4.00  1.00            
ATOM   2524  CD1 PHE A 336      13.885  14.879  22.372  4.00  1.00            
ATOM   2525  CD2 PHE A 336      14.969  13.787  20.573  4.00  1.00            
ATOM   2526  CE1 PHE A 336      14.657  14.175  23.268  4.00  1.00            
ATOM   2527  CE2 PHE A 336      15.744  13.080  21.462  4.00  1.00            
ATOM   2528   CZ PHE A 336      15.590  13.274  22.814  4.00  1.00            
ATOM   2529    C PHE A 336      13.556  17.633  21.163  4.00  1.00            
ATOM   2530    O PHE A 336      14.380  17.561  22.072  4.00  1.00            
ATOM   2531    N ALA A 337      12.465  18.420  21.230  4.00  1.00            
ATOM   2532   CA ALA A 337      12.084  19.153  22.405  4.00  1.00            
ATOM   2533   CB ALA A 337      12.083  20.679  22.210  4.00  1.00            
ATOM   2534    C ALA A 337      10.666  18.734  22.609  4.00  1.00            
ATOM   2535    O ALA A 337       9.991  18.352  21.655  4.00  1.00            
ATOM   2536    N LEU A 338      10.166  18.767  23.855  4.00  1.00            
ATOM   2537   CA LEU A 338       8.808  18.342  24.016  4.00  1.00            
ATOM   2538   CB LEU A 338       8.318  18.325  25.474  4.00  1.00            
ATOM   2539   CG LEU A 338       9.077  17.349  26.392  4.00  1.00            
ATOM   2540  CD1 LEU A 338      10.533  17.795  26.609  4.00  1.00            
ATOM   2541  CD2 LEU A 338       8.314  17.127  27.708  4.00  1.00            
ATOM   2542    C LEU A 338       7.985  19.342  23.301  4.00  1.00            
ATOM   2543    O LEU A 338       8.362  20.508  23.185  4.00  1.00            
ATOM   2544    N ALA A 339       6.834  18.898  22.777  4.00  1.00            
ATOM   2545   CA ALA A 339       6.044  19.819  22.033  4.00  1.00            
ATOM   2546   CB ALA A 339       5.556  19.263  20.684  4.00  1.00            
ATOM   2547    C ALA A 339       4.844  20.170  22.817  4.00  1.00            
ATOM   2548    O ALA A 339       4.277  19.347  23.534  4.00  1.00            
ATOM   2549    N ARG A 340       4.450  21.447  22.703  1.00  1.00            
ATOM   2550   CA ARG A 340       3.294  21.891  23.396  1.00  1.00            
ATOM   2551   CB ARG A 340       3.307  23.402  23.699  1.00  1.00            
ATOM   2552   CG ARG A 340       2.186  23.850  24.641  1.00  1.00            
ATOM   2553   CD ARG A 340       2.252  25.331  25.024  1.00  1.00            
ATOM   2554   NE ARG A 340       1.105  25.605  25.935  1.00  1.00            
ATOM   2555   CZ ARG A 340       1.169  26.633  26.832  1.00  1.00            
ATOM   2556  NH1 ARG A 340       2.292  27.402  26.914  1.00  1.00            
ATOM   2557  NH2 ARG A 340       0.107  26.883  27.653  1.00  1.00            
ATOM   2558    C ARG A 340       2.123  21.580  22.548  1.00  1.00            
ATOM   2559    O ARG A 340       2.199  21.596  21.320  1.00  1.00            
ATOM   2560    N HIS A 341       0.999  21.262  23.204  1.00  1.00            
ATOM   2561   CA HIS A 341      -0.161  20.927  22.453  1.00  1.00            
ATOM   2562  ND1 HIS A 341      -1.982  18.259  21.678  1.00  1.00            
ATOM   2563   CG HIS A 341      -2.202  19.418  22.391  1.00  1.00            
ATOM   2564   CB HIS A 341      -1.165  20.077  23.251  1.00  1.00            
ATOM   2565  NE2 HIS A 341      -4.089  18.852  21.288  1.00  1.00            
ATOM   2566  CD2 HIS A 341      -3.494  19.767  22.140  1.00  1.00            
ATOM   2567  CE1 HIS A 341      -3.142  17.966  21.038  1.00  1.00            
ATOM   2568    C HIS A 341      -0.837  22.242  22.086  1.00  1.00            
ATOM   2569    O HIS A 341      -1.018  23.089  23.001  1.00  1.00            
ATOM   2570  OXT HIS A 341      -1.180  22.418  20.886  1.00  1.00            
ATOM   2571    N ASP C   1     -12.302  -7.501  14.702  4.00  0.00            
ATOM   2572   CA ASP C   1     -13.195  -6.401  15.128  4.00  0.00            
ATOM   2573   CB ASP C   1     -13.131  -6.220  16.652  4.00  0.00            
ATOM   2574   CG ASP C   1     -14.238  -5.253  17.045  4.00  0.00            
ATOM   2575  OD1 ASP C   1     -15.055  -4.896  16.156  4.00  0.00            
ATOM   2576  OD2 ASP C   1     -14.285  -4.862  18.242  4.00  0.00            
ATOM   2577    C ASP C   1     -12.768  -5.125  14.489  4.00  0.00            
ATOM   2578    O ASP C   1     -12.968  -4.925  13.292  4.00  0.00            
ATOM   2579    N ARG C   2     -12.150  -4.223  15.275  4.00  0.00            
ATOM   2580   CA ARG C   2     -11.805  -2.968  14.687  4.00  0.00            
ATOM   2581   CB ARG C   2     -12.015  -1.762  15.623  4.00  0.00            
ATOM   2582   CG ARG C   2     -13.484  -1.393  15.858  4.00  0.00            
ATOM   2583   CD ARG C   2     -13.962  -0.205  15.013  4.00  0.00            
ATOM   2584   NE ARG C   2     -15.385   0.068  15.365  4.00  0.00            
ATOM   2585   CZ ARG C   2     -15.954   1.267  15.039  4.00  0.00            
ATOM   2586  NH1 ARG C   2     -15.230   2.209  14.368  4.00  0.00            
ATOM   2587  NH2 ARG C   2     -17.248   1.528  15.388  4.00  0.00            
ATOM   2588    C ARG C   2     -10.384  -2.958  14.251  4.00  0.00            
ATOM   2589    O ARG C   2      -9.479  -2.624  15.015  4.00  0.00            
ATOM   2590    N VAL C   3     -10.168  -3.350  12.983  4.00  0.00            
ATOM   2591   CA VAL C   3      -8.877  -3.297  12.372  4.00  0.00            
ATOM   2592   CB VAL C   3      -8.831  -4.009  11.055  4.00  0.00            
ATOM   2593  CG1 VAL C   3      -7.422  -3.851  10.460  4.00  0.00            
ATOM   2594  CG2 VAL C   3      -9.257  -5.470  11.274  4.00  0.00            
ATOM   2595    C VAL C   3      -8.546  -1.869  12.113  4.00  0.00            
ATOM   2596    O VAL C   3      -7.419  -1.427  12.328  4.00  0.00            
ATOM   2597    N TYR C   4      -9.553  -1.099  11.655  4.00  0.00            
ATOM   2598   CA TYR C   4      -9.285   0.245  11.245  4.00  0.00            
ATOM   2599   CB TYR C   4      -8.504   1.101  12.261  4.00  0.00            
ATOM   2600   CG TYR C   4      -9.421   1.661  13.291  4.00  0.00            
ATOM   2601  CD1 TYR C   4      -9.788   0.960  14.417  4.00  0.00            
ATOM   2602  CD2 TYR C   4      -9.906   2.935  13.110  4.00  0.00            
ATOM   2603  CE1 TYR C   4     -10.636   1.529  15.340  4.00  0.00            
ATOM   2604  CE2 TYR C   4     -10.752   3.509  14.026  4.00  0.00            
ATOM   2605   CZ TYR C   4     -11.118   2.803  15.144  4.00  0.00            
ATOM   2606   OH TYR C   4     -11.987   3.389  16.088  4.00  0.00            
ATOM   2607    C TYR C   4      -8.447   0.188  10.013  4.00  0.00            
ATOM   2608    O TYR C   4      -7.496  -0.588   9.931  4.00  0.00            
ATOM   2609    N ILE C   5      -8.790   0.998   8.995  4.00  0.00            
ATOM   2610   CA ILE C   5      -7.991   0.916   7.809  4.00  0.00            
ATOM   2611   CB ILE C   5      -8.772   0.417   6.629  4.00  0.00            
ATOM   2612  CG1 ILE C   5      -9.448  -0.930   6.948  4.00  0.00            
ATOM   2613  CG2 ILE C   5      -7.811   0.347   5.431  4.00  0.00            
ATOM   2614  CD1 ILE C   5      -8.476  -2.055   7.296  4.00  0.00            
ATOM   2615    C ILE C   5      -7.521   2.287   7.451  4.00  0.00            
ATOM   2616    O ILE C   5      -8.325   3.203   7.284  4.00  0.00            
ATOM   2617    N HIS C   6      -6.188   2.444   7.334  4.00  0.00            
ATOM   2618   CA HIS C   6      -5.572   3.680   6.944  4.00  0.00            
ATOM   2619  ND1 HIS C   6      -6.743   6.089   9.756  4.00  0.00            
ATOM   2620   CG HIS C   6      -6.353   4.972   9.051  4.00  0.00            
ATOM   2621   CB HIS C   6      -6.227   4.942   7.555  4.00  0.00            
ATOM   2622  NE2 HIS C   6      -6.404   4.485  11.256  4.00  0.00            
ATOM   2623  CD2 HIS C   6      -6.151   4.003   9.984  4.00  0.00            
ATOM   2624  CE1 HIS C   6      -6.757   5.744  11.068  4.00  0.00            
ATOM   2625    C HIS C   6      -4.094   3.720   7.245  4.00  0.00            
ATOM   2626    O HIS C   6      -3.473   4.698   6.832  4.00  0.00            
ATOM   2627    N PRO C   7      -3.425   2.779   7.876  4.00  0.00            
ATOM   2628   CA PRO C   7      -2.023   3.033   8.032  4.00  0.00            
ATOM   2629   CD PRO C   7      -3.941   2.098   9.063  4.00  0.00            
ATOM   2630   CB PRO C   7      -1.540   2.144   9.178  4.00  0.00            
ATOM   2631   CG PRO C   7      -2.783   1.981  10.057  4.00  0.00            
ATOM   2632    C PRO C   7      -1.174   2.906   6.840  4.00  0.00            
ATOM   2633    O PRO C   7      -1.493   2.138   5.934  4.00  0.00            
ATOM   2634    N PHE C   8      -0.089   3.694   6.839  4.00  0.00            
ATOM   2635   CA PHE C   8       0.883   3.563   5.818  4.00  0.00            
ATOM   2636   CB PHE C   8       0.671   4.492   4.614  4.00  0.00            
ATOM   2637   CG PHE C   8       1.618   4.012   3.572  4.00  0.00            
ATOM   2638  CD1 PHE C   8       1.313   2.885   2.843  4.00  0.00            
ATOM   2639  CD2 PHE C   8       2.797   4.673   3.319  4.00  0.00            
ATOM   2640  CE1 PHE C   8       2.170   2.419   1.876  4.00  0.00            
ATOM   2641  CE2 PHE C   8       3.658   4.211   2.352  4.00  0.00            
ATOM   2642   CZ PHE C   8       3.347   3.084   1.628  4.00  0.00            
ATOM   2643    C PHE C   8       2.192   3.920   6.440  4.00  0.00            
ATOM   2644    O PHE C   8       2.274   4.814   7.280  4.00  0.00            
ATOM   2645    N HIS C   9       3.251   3.201   6.042  4.00  0.00            
ATOM   2646   CA HIS C   9       4.572   3.426   6.547  4.00  0.00            
ATOM   2647  ND1 HIS C   9       6.189   2.453   9.632  4.00  0.00            
ATOM   2648   CG HIS C   9       6.238   2.343   8.259  4.00  0.00            
ATOM   2649   CB HIS C   9       5.012   2.216   7.400  4.00  0.00            
ATOM   2650  NE2 HIS C   9       8.341   2.387   9.079  4.00  0.00            
ATOM   2651  CD2 HIS C   9       7.560   2.307   7.938  4.00  0.00            
ATOM   2652  CE1 HIS C   9       7.473   2.472  10.071  4.00  0.00            
ATOM   2653    C HIS C   9       5.419   3.434   5.304  4.00  0.00            
ATOM   2654    O HIS C   9       5.670   2.377   4.726  4.00  0.00            
ATOM   2655    N LEU C  10       5.874   4.612   4.828  4.00  0.00            
ATOM   2656   CA LEU C  10       6.651   4.589   3.616  4.00  0.00            
ATOM   2657   CB LEU C  10       6.242   5.673   2.593  4.00  0.00            
ATOM   2658   CG LEU C  10       6.861   5.567   1.174  4.00  0.00            
ATOM   2659  CD1 LEU C  10       6.358   6.716   0.286  4.00  0.00            
ATOM   2660  CD2 LEU C  10       8.397   5.476   1.160  4.00  0.00            
ATOM   2661    C LEU C  10       8.059   4.864   4.004  4.00  0.00            
ATOM   2662    O LEU C  10       8.415   5.983   4.367  4.00  0.00            
ATOM   2663    N VAL C  11       8.889   3.814   3.948  4.00  0.00            
ATOM   2664   CA VAL C  11      10.297   3.955   4.128  4.00  0.00            
ATOM   2665   CB VAL C  11      10.808   3.297   5.377  4.00  0.00            
ATOM   2666  CG1 VAL C  11      10.207   4.039   6.581  4.00  0.00            
ATOM   2667  CG2 VAL C  11      10.438   1.805   5.355  4.00  0.00            
ATOM   2668    C VAL C  11      10.843   3.237   2.922  4.00  0.00            
ATOM   2669    O VAL C  11      10.418   2.119   2.633  4.00  0.00            
ATOM   2670    N ILE C  12      11.767   3.845   2.145  4.00  0.00            
ATOM   2671   CA ILE C  12      12.215   3.092   1.003  4.00  0.00            
ATOM   2672   CB ILE C  12      12.380   3.893  -0.262  4.00  0.00            
ATOM   2673  CG1 ILE C  12      12.706   2.933  -1.416  4.00  0.00            
ATOM   2674  CG2 ILE C  12      13.387   5.037  -0.047  4.00  0.00            
ATOM   2675  CD1 ILE C  12      11.567   1.956  -1.712  4.00  0.00            
ATOM   2676    C ILE C  12      13.501   2.428   1.395  4.00  0.00            
ATOM   2677    O ILE C  12      14.586   3.000   1.323  4.00  0.00            
ATOM   2678    N HIS C  13      13.378   1.168   1.856  4.00  0.00            
ATOM   2679   CA HIS C  13      14.477   0.349   2.283  4.00  0.00            
ATOM   2680  ND1 HIS C  13      12.507  -2.277   3.585  4.00  0.00            
ATOM   2681   CG HIS C  13      12.763  -0.924   3.619  4.00  0.00            
ATOM   2682   CB HIS C  13      14.142  -0.319   3.629  4.00  0.00            
ATOM   2683  NE2 HIS C  13      10.533  -1.256   3.508  4.00  0.00            
ATOM   2684  CD2 HIS C  13      11.547  -0.318   3.572  4.00  0.00            
ATOM   2685  CE1 HIS C  13      11.158  -2.419   3.520  4.00  0.00            
ATOM   2686    C HIS C  13      14.588  -0.704   1.214  4.00  0.00            
ATOM   2687    O HIS C  13      14.046  -1.802   1.331  4.00  0.00            
ATOM   2688    N ASN C  14      15.299  -0.401   0.115  4.00  0.00            
ATOM   2689   CA ASN C  14      15.365  -1.385  -0.925  4.00  0.00            
ATOM   2690   CB ASN C  14      15.450  -0.791  -2.340  4.00  0.00            
ATOM   2691   CG ASN C  14      14.122  -0.111  -2.624  4.00  0.00            
ATOM   2692  OD1 ASN C  14      13.163  -0.267  -1.870  4.00  0.00            
ATOM   2693  ND2 ASN C  14      14.056   0.658  -3.745  4.00  0.00            
ATOM   2694    C ASN C  14      16.607  -2.178  -0.696  4.00  0.00            
ATOM   2695    O ASN C  14      17.691  -1.624  -0.516  4.00  0.00            
ATOM   2696    N GLU C  15      16.463  -3.516  -0.668  4.00  0.00            
ATOM   2697   CA GLU C  15      17.587  -4.374  -0.447  4.00  0.00            
ATOM   2698   CB GLU C  15      17.165  -5.850  -0.342  4.00  0.00            
ATOM   2699   CG GLU C  15      16.277  -6.112   0.879  4.00  0.00            
ATOM   2700   CD GLU C  15      15.871  -7.579   0.896  4.00  0.00            
ATOM   2701  OE1 GLU C  15      16.747  -8.433   1.195  4.00  0.00            
ATOM   2702  OE2 GLU C  15      14.675  -7.861   0.614  4.00  0.00            
ATOM   2703    C GLU C  15      18.508  -4.215  -1.609  4.00  0.00            
ATOM   2704    O GLU C  15      19.716  -4.057  -1.439  4.00  0.00            
ATOM   2705    N SER C  16      17.944  -4.219  -2.833  4.00  0.00            
ATOM   2706   CA SER C  16      18.754  -4.056  -4.002  4.00  0.00            
ATOM   2707   CB SER C  16      18.591  -5.186  -5.032  4.00  0.00            
ATOM   2708   OG SER C  16      19.425  -4.947  -6.156  4.00  0.00            
ATOM   2709    C SER C  16      18.300  -2.785  -4.641  4.00  0.00            
ATOM   2710    O SER C  16      17.136  -2.405  -4.530  4.00  0.00            
ATOM   2711    N THR C  17      19.226  -2.072  -5.309  4.00  0.00            
ATOM   2712   CA THR C  17      18.868  -0.834  -5.934  4.00  0.00            
ATOM   2713   CB THR C  17      20.011   0.129  -6.058  4.00  0.00            
ATOM   2714  OG1 THR C  17      19.535   1.412  -6.439  4.00  0.00            
ATOM   2715  CG2 THR C  17      20.987  -0.407  -7.121  4.00  0.00            
ATOM   2716    C THR C  17      18.424  -1.155  -7.319  4.00  0.00            
ATOM   2717    O THR C  17      18.364  -2.319  -7.714  4.00  0.00            
ATOM   2718    N CYS C  18      18.076  -0.116  -8.097  4.00  0.00            
ATOM   2719   CA CYS C  18      17.650  -0.371  -9.436  4.00  0.00            
ATOM   2720   CB CYS C  18      16.925   0.818 -10.091  4.00  0.00            
ATOM   2721   SG CYS C  18      16.403   0.451 -11.795  4.00  0.00            
ATOM   2722    C CYS C  18      18.897  -0.658 -10.264  4.00  0.00            
ATOM   2723    O CYS C  18      19.204   0.160 -11.172  4.00  0.00            
ATOM   2724  OXT CYS C  18      19.556  -1.699 -10.005  4.00  0.00            
END
