# Supplementary material for: Integrative modeling of diverse protein-peptide systems using CABS-dock
Source: PLoS Comput Biol. 2023 Jul 5;19(7):e1011275. doi: 10.1371/journal.pcbi.1011275 (PMC10351741; doi:10.1371/journal.pcbi.1011275)
Supplement: S1 File — Files in pdb format containing atomic coordinates of the structures obtained in this study: the highest-scored amyloid models and 10 examples of the docked peptide for each enzyme-substrate complex. (ZIP) [file pcbi.1011275.s006.zip › 8_renin_DRVYIHPFHLVIHNESTC/167.pdb]

CRYST1    0.000    0.000    0.000   0.00   0.00   0.00 P 1           1
ATOM      1    N GLY A   4      20.923  34.414   3.635  1.00  1.00            
ATOM      2   CA GLY A   4      19.546  34.042   3.238  1.00  1.00            
ATOM      3    C GLY A   4      18.707  33.823   4.444  1.00  1.00            
ATOM      4    O GLY A   4      18.986  32.942   5.256  1.00  1.00            
ATOM      5    N ASN A   5      17.651  34.640   4.603  1.00  1.00            
ATOM      6   CA ASN A   5      16.810  34.435   5.738  1.00  1.00            
ATOM      7   CB ASN A   5      16.659  35.693   6.609  1.00  1.00            
ATOM      8   CG ASN A   5      16.068  35.279   7.946  1.00  1.00            
ATOM      9  OD1 ASN A   5      14.870  35.034   8.065  1.00  1.00            
ATOM     10  ND2 ASN A   5      16.941  35.191   8.985  1.00  1.00            
ATOM     11    C ASN A   5      15.462  34.064   5.231  1.00  1.00            
ATOM     12    O ASN A   5      14.677  34.925   4.837  1.00  1.00            
ATOM     13    N THR A   6      15.165  32.753   5.207  4.00  1.00            
ATOM     14   CA THR A   6      13.856  32.357   4.794  4.00  1.00            
ATOM     15   CB THR A   6      13.759  31.825   3.401  4.00  1.00            
ATOM     16  OG1 THR A   6      12.397  31.707   3.014  4.00  1.00            
ATOM     17  CG2 THR A   6      14.431  30.444   3.362  4.00  1.00            
ATOM     18    C THR A   6      13.443  31.252   5.673  4.00  1.00            
ATOM     19    O THR A   6      14.250  30.427   6.100  4.00  1.00            
ATOM     20    N THR A   7      12.153  31.248   6.002  1.00  1.00            
ATOM     21   CA THR A   7      11.658  30.143   6.728  1.00  1.00            
ATOM     22   CB THR A   7      11.352  30.446   8.166  1.00  1.00            
ATOM     23  OG1 THR A   7      10.340  31.438   8.254  1.00  1.00            
ATOM     24  CG2 THR A   7      12.638  30.932   8.852  1.00  1.00            
ATOM     25    C THR A   7      10.383  29.821   6.073  1.00  1.00            
ATOM     26    O THR A   7       9.555  30.697   5.838  1.00  1.00            
ATOM     27    N SER A   8      10.188  28.546   5.737  4.00  1.00            
ATOM     28   CA SER A   8       8.946  28.297   5.108  4.00  1.00            
ATOM     29   CB SER A   8       9.062  27.634   3.725  4.00  1.00            
ATOM     30   OG SER A   8       9.612  26.330   3.849  4.00  1.00            
ATOM     31    C SER A   8       8.211  27.372   5.977  4.00  1.00            
ATOM     32    O SER A   8       8.771  26.412   6.504  4.00  1.00            
ATOM     33    N SER A   9       6.915  27.644   6.160  4.00  1.00            
ATOM     34   CA SER A   9       6.228  26.752   7.013  4.00  1.00            
ATOM     35   CB SER A   9       5.533  27.439   8.201  4.00  1.00            
ATOM     36   OG SER A   9       4.871  26.469   8.998  4.00  1.00            
ATOM     37    C SER A   9       5.160  26.094   6.204  4.00  1.00            
ATOM     38    O SER A   9       4.470  26.738   5.415  4.00  1.00            
ATOM     39    N VAL A  10       5.020  24.765   6.368  4.00  1.00            
ATOM     40   CA VAL A  10       3.962  24.071   5.702  4.00  1.00            
ATOM     41   CB VAL A  10       4.344  22.725   5.163  4.00  1.00            
ATOM     42  CG1 VAL A  10       5.448  22.903   4.107  4.00  1.00            
ATOM     43  CG2 VAL A  10       4.736  21.826   6.342  4.00  1.00            
ATOM     44    C VAL A  10       2.942  23.850   6.785  4.00  1.00            
ATOM     45    O VAL A  10       3.301  23.553   7.923  4.00  1.00            
ATOM     46    N ILE A  11       1.639  24.012   6.472  4.00  1.00            
ATOM     47   CA ILE A  11       0.604  23.838   7.460  4.00  1.00            
ATOM     48   CB ILE A  11      -0.547  24.783   7.283  4.00  1.00            
ATOM     49  CG1 ILE A  11      -0.071  26.244   7.308  4.00  1.00            
ATOM     50  CG2 ILE A  11      -1.594  24.450   8.358  4.00  1.00            
ATOM     51  CD1 ILE A  11       0.705  26.649   6.055  4.00  1.00            
ATOM     52    C ILE A  11       0.049  22.485   7.189  4.00  1.00            
ATOM     53    O ILE A  11      -0.187  22.132   6.035  4.00  1.00            
ATOM     54    N LEU A  12      -0.155  21.666   8.236  4.00  1.00            
ATOM     55   CA LEU A  12      -0.627  20.359   7.912  4.00  1.00            
ATOM     56   CB LEU A  12       0.424  19.245   8.140  4.00  1.00            
ATOM     57   CG LEU A  12       0.650  18.760   9.586  4.00  1.00            
ATOM     58  CD1 LEU A  12      -0.486  17.851  10.089  4.00  1.00            
ATOM     59  CD2 LEU A  12       2.033  18.107   9.739  4.00  1.00            
ATOM     60    C LEU A  12      -1.843  20.034   8.674  4.00  1.00            
ATOM     61    O LEU A  12      -2.162  20.640   9.695  4.00  1.00            
ATOM     62    N THR A  13      -2.573  19.047   8.140  4.00  1.00            
ATOM     63   CA THR A  13      -3.734  18.586   8.810  4.00  1.00            
ATOM     64   CB THR A  13      -4.991  18.770   8.011  4.00  1.00            
ATOM     65  OG1 THR A  13      -5.177  20.144   7.707  4.00  1.00            
ATOM     66  CG2 THR A  13      -6.180  18.242   8.831  4.00  1.00            
ATOM     67    C THR A  13      -3.547  17.138   9.021  4.00  1.00            
ATOM     68    O THR A  13      -3.010  16.432   8.169  4.00  1.00            
ATOM     69    N ASN A  14      -3.975  16.660  10.194  4.00  1.00            
ATOM     70   CA ASN A  14      -3.851  15.265  10.420  4.00  1.00            
ATOM     71   CB ASN A  14      -3.472  14.902  11.869  4.00  1.00            
ATOM     72   CG ASN A  14      -4.556  15.417  12.807  4.00  1.00            
ATOM     73  OD1 ASN A  14      -5.365  14.646  13.322  4.00  1.00            
ATOM     74  ND2 ASN A  14      -4.577  16.758  13.035  4.00  1.00            
ATOM     75    C ASN A  14      -5.189  14.674  10.124  4.00  1.00            
ATOM     76    O ASN A  14      -6.214  15.111  10.646  4.00  1.00            
ATOM     77    N TYR A  15      -5.209  13.670   9.233  4.00  1.00            
ATOM     78   CA TYR A  15      -6.428  12.991   8.917  4.00  1.00            
ATOM     79   CB TYR A  15      -6.528  12.646   7.421  4.00  1.00            
ATOM     80   CG TYR A  15      -7.731  11.801   7.180  4.00  1.00            
ATOM     81  CD1 TYR A  15      -8.990  12.352   7.158  4.00  1.00            
ATOM     82  CD2 TYR A  15      -7.591  10.451   6.957  4.00  1.00            
ATOM     83  CE1 TYR A  15     -10.094  11.566   6.926  4.00  1.00            
ATOM     84  CE2 TYR A  15      -8.689   9.658   6.724  4.00  1.00            
ATOM     85   CZ TYR A  15      -9.944  10.217   6.709  4.00  1.00            
ATOM     86   OH TYR A  15     -11.074   9.408   6.470  4.00  1.00            
ATOM     87    C TYR A  15      -6.309  11.730   9.695  4.00  1.00            
ATOM     88    O TYR A  15      -5.545  10.833   9.338  4.00  1.00            
ATOM     89    N MET A  16      -7.065  11.653  10.805  3.00  1.00            
ATOM     90   CA MET A  16      -6.925  10.568  11.727  3.00  1.00            
ATOM     91   CB MET A  16      -6.842   9.170  11.088  3.00  1.00            
ATOM     92   CG MET A  16      -8.176   8.677  10.524  3.00  1.00            
ATOM     93   SD MET A  16      -9.452   8.402  11.791  3.00  1.00            
ATOM     94   CE MET A  16     -10.729   7.854  10.622  3.00  1.00            
ATOM     95    C MET A  16      -5.668  10.849  12.456  3.00  1.00            
ATOM     96    O MET A  16      -4.846  11.647  12.005  3.00  1.00            
ATOM     97    N ASP A  17      -5.469  10.241  13.635  3.00  1.00            
ATOM     98   CA ASP A  17      -4.184  10.480  14.211  3.00  1.00            
ATOM     99   CB ASP A  17      -4.131  10.301  15.736  3.00  1.00            
ATOM    100   CG ASP A  17      -2.807  10.883  16.215  3.00  1.00            
ATOM    101  OD1 ASP A  17      -1.748  10.497  15.650  3.00  1.00            
ATOM    102  OD2 ASP A  17      -2.841  11.737  17.139  3.00  1.00            
ATOM    103    C ASP A  17      -3.322   9.458  13.578  3.00  1.00            
ATOM    104    O ASP A  17      -2.818   8.533  14.214  3.00  1.00            
ATOM    105    N THR A  18      -3.146   9.640  12.263  3.00  1.00            
ATOM    106   CA THR A  18      -2.445   8.737  11.432  3.00  1.00            
ATOM    107   CB THR A  18      -3.352   7.920  10.558  3.00  1.00            
ATOM    108  OG1 THR A  18      -4.280   7.191  11.344  3.00  1.00            
ATOM    109  CG2 THR A  18      -2.491   6.955   9.723  3.00  1.00            
ATOM    110    C THR A  18      -1.660   9.596  10.484  3.00  1.00            
ATOM    111    O THR A  18      -0.506   9.941  10.736  3.00  1.00            
ATOM    112    N GLN A  19      -2.307   9.963   9.359  4.00  1.00            
ATOM    113   CA GLN A  19      -1.697  10.685   8.277  4.00  1.00            
ATOM    114   CB GLN A  19      -2.505  10.652   6.971  4.00  1.00            
ATOM    115   CG GLN A  19      -1.813  11.433   5.854  4.00  1.00            
ATOM    116   CD GLN A  19      -2.804  11.662   4.724  4.00  1.00            
ATOM    117  OE1 GLN A  19      -2.522  12.404   3.785  4.00  1.00            
ATOM    118  NE2 GLN A  19      -4.002  11.027   4.823  4.00  1.00            
ATOM    119    C GLN A  19      -1.473  12.139   8.568  4.00  1.00            
ATOM    120    O GLN A  19      -2.254  12.776   9.273  4.00  1.00            
ATOM    121    N TYR A  20      -0.353  12.694   8.031  4.00  1.00            
ATOM    122   CA TYR A  20      -0.147  14.114   8.107  4.00  1.00            
ATOM    123   CB TYR A  20       0.831  14.631   9.178  4.00  1.00            
ATOM    124   CG TYR A  20       2.226  14.219   8.916  4.00  1.00            
ATOM    125  CD1 TYR A  20       2.964  14.868   7.957  4.00  1.00            
ATOM    126  CD2 TYR A  20       2.797  13.212   9.658  4.00  1.00            
ATOM    127  CE1 TYR A  20       4.264  14.503   7.724  4.00  1.00            
ATOM    128  CE2 TYR A  20       4.098  12.843   9.428  4.00  1.00            
ATOM    129   CZ TYR A  20       4.827  13.490   8.460  4.00  1.00            
ATOM    130   OH TYR A  20       6.162  13.116   8.225  4.00  1.00            
ATOM    131    C TYR A  20       0.176  14.645   6.765  4.00  1.00            
ATOM    132    O TYR A  20       0.995  14.084   6.040  4.00  1.00            
ATOM    133    N TYR A  21      -0.501  15.746   6.385  4.00  1.00            
ATOM    134   CA TYR A  21      -0.266  16.209   5.060  4.00  1.00            
ATOM    135   CB TYR A  21      -1.317  15.728   4.042  4.00  1.00            
ATOM    136   CG TYR A  21      -2.644  16.288   4.429  4.00  1.00            
ATOM    137  CD1 TYR A  21      -3.019  17.549   4.029  4.00  1.00            
ATOM    138  CD2 TYR A  21      -3.517  15.546   5.193  4.00  1.00            
ATOM    139  CE1 TYR A  21      -4.245  18.062   4.384  4.00  1.00            
ATOM    140  CE2 TYR A  21      -4.743  16.054   5.552  4.00  1.00            
ATOM    141   CZ TYR A  21      -5.110  17.315   5.146  4.00  1.00            
ATOM    142   OH TYR A  21      -6.368  17.840   5.511  4.00  1.00            
ATOM    143    C TYR A  21      -0.208  17.684   4.966  4.00  1.00            
ATOM    144    O TYR A  21      -0.731  18.410   5.808  4.00  1.00            
ATOM    145    N GLY A  22       0.442  18.151   3.884  4.00  1.00            
ATOM    146   CA GLY A  22       0.572  19.552   3.657  4.00  1.00            
ATOM    147    C GLY A  22       0.437  19.805   2.188  4.00  1.00            
ATOM    148    O GLY A  22       0.511  18.883   1.382  4.00  1.00            
ATOM    149    N GLU A  23       0.256  21.079   1.785  4.00  1.00            
ATOM    150   CA GLU A  23       0.049  21.334   0.388  4.00  1.00            
ATOM    151   CB GLU A  23      -0.954  22.464   0.097  4.00  1.00            
ATOM    152   CG GLU A  23      -0.476  23.840   0.562  4.00  1.00            
ATOM    153   CD GLU A  23      -1.497  24.867   0.099  4.00  1.00            
ATOM    154  OE1 GLU A  23      -2.642  24.836   0.621  4.00  1.00            
ATOM    155  OE2 GLU A  23      -1.148  25.695  -0.787  4.00  1.00            
ATOM    156    C GLU A  23       1.340  21.740  -0.250  4.00  1.00            
ATOM    157    O GLU A  23       2.103  22.527   0.306  4.00  1.00            
ATOM    158    N ILE A  24       1.617  21.172  -1.444  4.00  1.00            
ATOM    159   CA ILE A  24       2.766  21.502  -2.244  4.00  1.00            
ATOM    160   CB ILE A  24       3.786  20.405  -2.295  4.00  1.00            
ATOM    161  CG1 ILE A  24       4.409  20.205  -0.903  4.00  1.00            
ATOM    162  CG2 ILE A  24       4.797  20.737  -3.400  4.00  1.00            
ATOM    163  CD1 ILE A  24       5.265  18.945  -0.783  4.00  1.00            
ATOM    164    C ILE A  24       2.235  21.723  -3.640  4.00  1.00            
ATOM    165    O ILE A  24       1.247  21.099  -4.025  4.00  1.00            
ATOM    166    N GLY A  25       2.852  22.630  -4.434  4.00  1.00            
ATOM    167   CA GLY A  25       2.358  22.913  -5.764  4.00  1.00            
ATOM    168    C GLY A  25       3.409  22.508  -6.744  4.00  1.00            
ATOM    169    O GLY A  25       4.590  22.444  -6.406  4.00  1.00            
ATOM    170    N ILE A  26       3.003  22.218  -7.999  4.00  1.00            
ATOM    171   CA ILE A  26       3.987  21.763  -8.936  4.00  1.00            
ATOM    172   CB ILE A  26       3.913  20.279  -9.148  4.00  1.00            
ATOM    173  CG1 ILE A  26       4.124  19.546  -7.810  4.00  1.00            
ATOM    174  CG2 ILE A  26       4.937  19.891 -10.227  4.00  1.00            
ATOM    175  CD1 ILE A  26       3.724  18.071  -7.844  4.00  1.00            
ATOM    176    C ILE A  26       3.805  22.430 -10.264  4.00  1.00            
ATOM    177    O ILE A  26       2.684  22.642 -10.724  4.00  1.00            
ATOM    178    N GLY A  27       4.938  22.795 -10.902  3.00  1.00            
ATOM    179   CA GLY A  27       4.959  23.342 -12.230  3.00  1.00            
ATOM    180    C GLY A  27       4.498  24.769 -12.194  3.00  1.00            
ATOM    181    O GLY A  27       4.201  25.319 -11.134  3.00  1.00            
ATOM    182    N THR A  28       4.432  25.395 -13.389  3.00  1.00            
ATOM    183   CA THR A  28       4.016  26.762 -13.570  3.00  1.00            
ATOM    184   CB THR A  28       4.195  27.242 -14.984  3.00  1.00            
ATOM    185  OG1 THR A  28       3.408  26.468 -15.874  3.00  1.00            
ATOM    186  CG2 THR A  28       5.685  27.132 -15.358  3.00  1.00            
ATOM    187    C THR A  28       2.571  27.008 -13.169  3.00  1.00            
ATOM    188    O THR A  28       2.362  27.947 -12.403  3.00  1.00            
ATOM    189    N PRO A  29       1.554  26.256 -13.573  3.00  1.00            
ATOM    190   CA PRO A  29       0.180  26.632 -13.307  3.00  1.00            
ATOM    191   CD PRO A  29       1.659  24.839 -13.897  3.00  1.00            
ATOM    192   CB PRO A  29      -0.674  25.460 -13.791  3.00  1.00            
ATOM    193   CG PRO A  29       0.263  24.252 -13.643  3.00  1.00            
ATOM    194    C PRO A  29      -0.167  27.036 -11.893  3.00  1.00            
ATOM    195    O PRO A  29      -0.744  28.120 -11.836  3.00  1.00            
ATOM    196    N PRO A  30       0.054  26.395 -10.752  3.00  1.00            
ATOM    197   CA PRO A  30       0.571  25.053 -10.584  3.00  1.00            
ATOM    198   CD PRO A  30       0.430  27.234  -9.622  3.00  1.00            
ATOM    199   CB PRO A  30       1.524  25.105  -9.392  3.00  1.00            
ATOM    200   CG PRO A  30       1.006  26.285  -8.562  3.00  1.00            
ATOM    201    C PRO A  30      -0.526  24.042 -10.350  3.00  1.00            
ATOM    202    O PRO A  30      -1.694  24.424 -10.316  3.00  1.00            
ATOM    203    N GLN A  31      -0.149  22.750 -10.180  4.00  1.00            
ATOM    204   CA GLN A  31      -1.022  21.653  -9.822  4.00  1.00            
ATOM    205   CB GLN A  31      -0.544  20.279 -10.328  4.00  1.00            
ATOM    206   CG GLN A  31      -0.938  19.939 -11.765  4.00  1.00            
ATOM    207   CD GLN A  31      -2.254  19.174 -11.689  4.00  1.00            
ATOM    208  OE1 GLN A  31      -2.712  18.594 -12.673  4.00  1.00            
ATOM    209  NE2 GLN A  31      -2.874  19.154 -10.477  4.00  1.00            
ATOM    210    C GLN A  31      -1.020  21.560  -8.318  4.00  1.00            
ATOM    211    O GLN A  31      -0.299  22.298  -7.648  4.00  1.00            
ATOM    212    N THR A  32      -1.847  20.653  -7.746  4.00  1.00            
ATOM    213   CA THR A  32      -1.931  20.508  -6.314  4.00  1.00            
ATOM    214   CB THR A  32      -3.327  20.649  -5.781  4.00  1.00            
ATOM    215  OG1 THR A  32      -3.309  20.701  -4.361  4.00  1.00            
ATOM    216  CG2 THR A  32      -4.165  19.453  -6.263  4.00  1.00            
ATOM    217    C THR A  32      -1.439  19.168  -5.931  4.00  1.00            
ATOM    218    O THR A  32      -1.542  18.199  -6.681  4.00  1.00            
ATOM    219    N PHE A  33      -0.859  19.110  -4.724  4.00  1.00            
ATOM    220   CA PHE A  33      -0.282  17.896  -4.265  4.00  1.00            
ATOM    221   CB PHE A  33       1.220  17.951  -4.612  4.00  1.00            
ATOM    222   CG PHE A  33       2.015  16.742  -4.261  4.00  1.00            
ATOM    223  CD1 PHE A  33       2.584  16.617  -3.015  4.00  1.00            
ATOM    224  CD2 PHE A  33       2.215  15.751  -5.194  4.00  1.00            
ATOM    225  CE1 PHE A  33       3.334  15.510  -2.701  4.00  1.00            
ATOM    226  CE2 PHE A  33       2.965  14.643  -4.885  4.00  1.00            
ATOM    227   CZ PHE A  33       3.526  14.523  -3.637  4.00  1.00            
ATOM    228    C PHE A  33      -0.416  17.921  -2.793  4.00  1.00            
ATOM    229    O PHE A  33       0.135  18.796  -2.126  4.00  1.00            
ATOM    230    N LYS A  34      -1.174  16.971  -2.240  4.00  1.00            
ATOM    231   CA LYS A  34      -1.197  16.929  -0.820  4.00  1.00            
ATOM    232   CB LYS A  34      -2.422  16.201  -0.242  4.00  1.00            
ATOM    233   CG LYS A  34      -3.743  16.926  -0.516  4.00  1.00            
ATOM    234   CD LYS A  34      -4.985  16.069  -0.272  4.00  1.00            
ATOM    235   CE LYS A  34      -6.299  16.811  -0.538  4.00  1.00            
ATOM    236   NZ LYS A  34      -7.446  15.887  -0.395  4.00  1.00            
ATOM    237    C LYS A  34       0.010  16.122  -0.499  4.00  1.00            
ATOM    238    O LYS A  34       0.370  15.230  -1.264  4.00  1.00            
ATOM    239    N VAL A  35       0.696  16.399   0.619  4.00  1.00            
ATOM    240   CA VAL A  35       1.884  15.626   0.759  4.00  1.00            
ATOM    241   CB VAL A  35       3.117  16.339   0.287  4.00  1.00            
ATOM    242  CG1 VAL A  35       3.371  17.541   1.213  4.00  1.00            
ATOM    243  CG2 VAL A  35       4.277  15.332   0.228  4.00  1.00            
ATOM    244    C VAL A  35       2.128  15.224   2.162  4.00  1.00            
ATOM    245    O VAL A  35       1.767  15.915   3.113  4.00  1.00            
ATOM    246    N VAL A  36       2.749  14.039   2.295  4.00  1.00            
ATOM    247   CA VAL A  36       3.197  13.588   3.567  4.00  1.00            
ATOM    248   CB VAL A  36       2.830  12.163   3.876  4.00  1.00            
ATOM    249  CG1 VAL A  36       1.299  12.091   4.012  4.00  1.00            
ATOM    250  CG2 VAL A  36       3.373  11.243   2.769  4.00  1.00            
ATOM    251    C VAL A  36       4.706  13.733   3.505  4.00  1.00            
ATOM    252    O VAL A  36       5.351  13.133   2.648  4.00  1.00            
ATOM    253    N PHE A  37       5.318  14.569   4.384  4.00  1.00            
ATOM    254   CA PHE A  37       6.759  14.734   4.379  4.00  1.00            
ATOM    255   CB PHE A  37       7.287  15.843   5.308  4.00  1.00            
ATOM    256   CG PHE A  37       6.818  17.163   4.808  4.00  1.00            
ATOM    257  CD1 PHE A  37       5.611  17.677   5.221  4.00  1.00            
ATOM    258  CD2 PHE A  37       7.588  17.885   3.925  4.00  1.00            
ATOM    259  CE1 PHE A  37       5.177  18.899   4.762  4.00  1.00            
ATOM    260  CE2 PHE A  37       7.158  19.106   3.463  4.00  1.00            
ATOM    261   CZ PHE A  37       5.952  19.615   3.882  4.00  1.00            
ATOM    262    C PHE A  37       7.277  13.445   4.938  4.00  1.00            
ATOM    263    O PHE A  37       6.573  12.799   5.709  4.00  1.00            
ATOM    264    N ASP A  38       8.481  12.973   4.543  4.00  1.00            
ATOM    265   CA ASP A  38       8.848  11.747   5.195  4.00  1.00            
ATOM    266   CB ASP A  38       8.300  10.465   4.536  4.00  1.00            
ATOM    267   CG ASP A  38       8.926  10.275   3.164  4.00  1.00            
ATOM    268  OD1 ASP A  38       8.551  11.025   2.225  4.00  1.00            
ATOM    269  OD2 ASP A  38       9.778   9.356   3.035  4.00  1.00            
ATOM    270    C ASP A  38      10.307  11.580   5.348  4.00  1.00            
ATOM    271    O ASP A  38      11.065  11.590   4.379  4.00  1.00            
ATOM    272    N THR A  39      10.736  11.451   6.616  3.00  1.00            
ATOM    273   CA THR A  39      12.068  11.000   6.816  3.00  1.00            
ATOM    274   CB THR A  39      12.558  11.091   8.222  3.00  1.00            
ATOM    275  OG1 THR A  39      13.947  10.802   8.283  3.00  1.00            
ATOM    276  CG2 THR A  39      11.769  10.059   9.030  3.00  1.00            
ATOM    277    C THR A  39      11.871   9.567   6.519  3.00  1.00            
ATOM    278    O THR A  39      10.744   9.081   6.581  3.00  1.00            
ATOM    279    N GLY A  40      12.922   8.835   6.159  3.00  1.00            
ATOM    280   CA GLY A  40      12.598   7.477   5.891  3.00  1.00            
ATOM    281    C GLY A  40      12.728   7.235   4.421  3.00  1.00            
ATOM    282    O GLY A  40      13.081   6.133   4.008  3.00  1.00            
ATOM    283    N SER A  41      12.448   8.251   3.581  1.00  1.00            
ATOM    284   CA SER A  41      12.611   8.015   2.176  1.00  1.00            
ATOM    285   CB SER A  41      11.369   7.379   1.536  1.00  1.00            
ATOM    286   OG SER A  41      11.060   6.158   2.191  1.00  1.00            
ATOM    287    C SER A  41      12.801   9.351   1.516  1.00  1.00            
ATOM    288    O SER A  41      12.108  10.315   1.837  1.00  1.00            
ATOM    289    N SER A  42      13.774   9.441   0.588  1.00  1.00            
ATOM    290   CA SER A  42      14.100  10.664  -0.096  1.00  1.00            
ATOM    291   CB SER A  42      15.497  10.616  -0.743  1.00  1.00            
ATOM    292   OG SER A  42      15.771  11.841  -1.407  1.00  1.00            
ATOM    293    C SER A  42      13.134  11.046  -1.211  1.00  1.00            
ATOM    294    O SER A  42      12.697  12.193  -1.280  1.00  1.00            
ATOM    295    N ASN A  43      12.754  10.090  -2.096  1.00  1.00            
ATOM    296   CA ASN A  43      12.032  10.325  -3.340  1.00  1.00            
ATOM    297   CB ASN A  43      11.719   9.018  -4.095  1.00  1.00            
ATOM    298   CG ASN A  43      10.849   8.144  -3.195  1.00  1.00            
ATOM    299  OD1 ASN A  43      10.952   8.191  -1.969  1.00  1.00            
ATOM    300  ND2 ASN A  43       9.973   7.313  -3.819  1.00  1.00            
ATOM    301    C ASN A  43      10.729  11.044  -3.148  1.00  1.00            
ATOM    302    O ASN A  43      10.012  10.846  -2.167  1.00  1.00            
ATOM    303    N VAL A  44      10.436  11.934  -4.125  4.00  1.00            
ATOM    304   CA VAL A  44       9.304  12.818  -4.192  4.00  1.00            
ATOM    305   CB VAL A  44       9.454  13.827  -5.295  4.00  1.00            
ATOM    306  CG1 VAL A  44       8.181  14.690  -5.353  4.00  1.00            
ATOM    307  CG2 VAL A  44      10.747  14.625  -5.056  4.00  1.00            
ATOM    308    C VAL A  44       7.977  12.162  -4.404  4.00  1.00            
ATOM    309    O VAL A  44       7.036  12.409  -3.656  4.00  1.00            
ATOM    310    N TRP A  45       7.838  11.343  -5.458  4.00  1.00            
ATOM    311   CA TRP A  45       6.614  10.626  -5.654  4.00  1.00            
ATOM    312   CB TRP A  45       6.293   9.768  -4.416  4.00  1.00            
ATOM    313   CG TRP A  45       5.097   8.851  -4.481  4.00  1.00            
ATOM    314  CD2 TRP A  45       4.976   7.682  -3.656  4.00  1.00            
ATOM    315  CD1 TRP A  45       3.982   8.895  -5.264  4.00  1.00            
ATOM    316  NE1 TRP A  45       3.168   7.822  -4.975  4.00  1.00            
ATOM    317  CE2 TRP A  45       3.771   7.068  -3.987  4.00  1.00            
ATOM    318  CE3 TRP A  45       5.807   7.160  -2.706  4.00  1.00            
ATOM    319  CZ2 TRP A  45       3.377   5.914  -3.368  4.00  1.00            
ATOM    320  CZ3 TRP A  45       5.405   6.001  -2.078  4.00  1.00            
ATOM    321  CH2 TRP A  45       4.212   5.391  -2.403  4.00  1.00            
ATOM    322    C TRP A  45       5.447  11.501  -6.001  4.00  1.00            
ATOM    323    O TRP A  45       5.203  12.543  -5.393  4.00  1.00            
ATOM    324    N VAL A  46       4.703  11.070  -7.041  4.00  1.00            
ATOM    325   CA VAL A  46       3.491  11.717  -7.454  4.00  1.00            
ATOM    326   CB VAL A  46       3.675  12.887  -8.364  4.00  1.00            
ATOM    327  CG1 VAL A  46       4.441  13.988  -7.611  4.00  1.00            
ATOM    328  CG2 VAL A  46       4.363  12.421  -9.663  4.00  1.00            
ATOM    329    C VAL A  46       2.699  10.681  -8.172  4.00  1.00            
ATOM    330    O VAL A  46       3.261   9.683  -8.607  4.00  1.00            
ATOM    331    N PRO A  47       1.413  10.827  -8.262  4.00  1.00            
ATOM    332   CA PRO A  47       0.645   9.827  -8.959  4.00  1.00            
ATOM    333   CD PRO A  47       0.679  11.399  -7.152  4.00  1.00            
ATOM    334   CB PRO A  47      -0.776   9.902  -8.377  4.00  1.00            
ATOM    335   CG PRO A  47      -0.793  11.191  -7.541  4.00  1.00            
ATOM    336    C PRO A  47       0.678   9.734 -10.457  4.00  1.00            
ATOM    337    O PRO A  47       0.527   8.630 -10.974  4.00  1.00            
ATOM    338    N SER A  48       0.837  10.849 -11.198  4.00  1.00            
ATOM    339   CA SER A  48       0.913  10.788 -12.639  4.00  1.00            
ATOM    340   CB SER A  48       1.825   9.661 -13.165  4.00  1.00            
ATOM    341   OG SER A  48       1.853   9.666 -14.584  4.00  1.00            
ATOM    342    C SER A  48      -0.430  10.637 -13.271  4.00  1.00            
ATOM    343    O SER A  48      -1.275   9.865 -12.822  4.00  1.00            
ATOM    344    N SER A  49      -0.645  11.426 -14.344  3.00  1.00            
ATOM    345   CA SER A  49      -1.837  11.389 -15.141  3.00  1.00            
ATOM    346   CB SER A  49      -1.991  12.622 -16.048  3.00  1.00            
ATOM    347   OG SER A  49      -0.939  12.668 -17.000  3.00  1.00            
ATOM    348    C SER A  49      -1.780  10.188 -16.029  3.00  1.00            
ATOM    349    O SER A  49      -2.803   9.593 -16.364  3.00  1.00            
ATOM    350    N LYS A  50      -0.554   9.786 -16.410  3.00  1.00            
ATOM    351   CA LYS A  50      -0.362   8.689 -17.313  3.00  1.00            
ATOM    352   CB LYS A  50       1.121   8.399 -17.599  3.00  1.00            
ATOM    353   CG LYS A  50       1.369   7.539 -18.843  3.00  1.00            
ATOM    354   CD LYS A  50       1.064   8.257 -20.162  3.00  1.00            
ATOM    355   CE LYS A  50      -0.256   7.839 -20.815  3.00  1.00            
ATOM    356   NZ LYS A  50      -0.075   6.569 -21.558  3.00  1.00            
ATOM    357    C LYS A  50      -0.957   7.504 -16.647  3.00  1.00            
ATOM    358    O LYS A  50      -1.439   6.586 -17.311  3.00  1.00            
ATOM    359    N CYS A  51      -0.933   7.511 -15.302  1.00  1.00            
ATOM    360   CA CYS A  51      -1.469   6.420 -14.555  1.00  1.00            
ATOM    361   CB CYS A  51      -1.523   6.657 -13.039  1.00  1.00            
ATOM    362   SG CYS A  51      -2.290   5.257 -12.167  1.00  1.00            
ATOM    363    C CYS A  51      -2.854   6.186 -15.004  1.00  1.00            
ATOM    364    O CYS A  51      -3.630   7.112 -15.232  1.00  1.00            
ATOM    365    N SER A  52      -3.178   4.898 -15.164  1.00  1.00            
ATOM    366   CA SER A  52      -4.481   4.587 -15.622  1.00  1.00            
ATOM    367   CB SER A  52      -4.663   3.109 -16.016  1.00  1.00            
ATOM    368   OG SER A  52      -5.993   2.882 -16.459  1.00  1.00            
ATOM    369    C SER A  52      -5.435   4.884 -14.520  1.00  1.00            
ATOM    370    O SER A  52      -5.094   4.860 -13.338  1.00  1.00            
ATOM    371    N ARG A  53      -6.676   5.198 -14.918  3.00  1.00            
ATOM    372   CA ARG A  53      -7.723   5.548 -14.015  3.00  1.00            
ATOM    373   CB ARG A  53      -8.978   6.071 -14.736  3.00  1.00            
ATOM    374   CG ARG A  53      -9.574   5.083 -15.738  3.00  1.00            
ATOM    375   CD ARG A  53     -10.748   5.654 -16.535  3.00  1.00            
ATOM    376   NE ARG A  53     -11.147   4.630 -17.542  3.00  1.00            
ATOM    377   CZ ARG A  53     -12.060   4.939 -18.509  3.00  1.00            
ATOM    378  NH1 ARG A  53     -12.628   6.180 -18.538  3.00  1.00            
ATOM    379  NH2 ARG A  53     -12.399   4.008 -19.448  3.00  1.00            
ATOM    380    C ARG A  53      -8.114   4.365 -13.185  3.00  1.00            
ATOM    381    O ARG A  53      -8.477   4.511 -12.019  3.00  1.00            
ATOM    382    N LEU A  54      -8.026   3.150 -13.756  3.00  1.00            
ATOM    383   CA LEU A  54      -8.469   1.973 -13.061  3.00  1.00            
ATOM    384   CB LEU A  54      -8.210   0.678 -13.854  3.00  1.00            
ATOM    385   CG LEU A  54      -8.949   0.615 -15.207  3.00  1.00            
ATOM    386  CD1 LEU A  54      -8.654  -0.705 -15.939  3.00  1.00            
ATOM    387  CD2 LEU A  54     -10.454   0.881 -15.048  3.00  1.00            
ATOM    388    C LEU A  54      -7.699   1.877 -11.793  3.00  1.00            
ATOM    389    O LEU A  54      -8.244   1.412 -10.793  3.00  1.00            
ATOM    390    N TYR A  55      -6.410   2.285 -11.794  1.00  1.00            
ATOM    391   CA TYR A  55      -5.721   2.199 -10.543  1.00  1.00            
ATOM    392   CB TYR A  55      -4.230   2.547 -10.602  1.00  1.00            
ATOM    393   CG TYR A  55      -3.770   2.421  -9.199  1.00  1.00            
ATOM    394  CD1 TYR A  55      -3.848   1.221  -8.528  1.00  1.00            
ATOM    395  CD2 TYR A  55      -3.239   3.512  -8.566  1.00  1.00            
ATOM    396  CE1 TYR A  55      -3.421   1.111  -7.222  1.00  1.00            
ATOM    397  CE2 TYR A  55      -2.812   3.399  -7.270  1.00  1.00            
ATOM    398   CZ TYR A  55      -2.900   2.216  -6.593  1.00  1.00            
ATOM    399   OH TYR A  55      -2.444   2.167  -5.259  1.00  1.00            
ATOM    400    C TYR A  55      -6.449   3.085  -9.606  1.00  1.00            
ATOM    401    O TYR A  55      -6.556   4.297  -9.792  1.00  1.00            
ATOM    402    N THR A  56      -6.999   2.440  -8.567  2.00  1.00            
ATOM    403   CA THR A  56      -7.852   3.093  -7.632  2.00  1.00            
ATOM    404   CB THR A  56      -8.450   2.141  -6.635  2.00  1.00            
ATOM    405  OG1 THR A  56      -9.399   2.813  -5.819  2.00  1.00            
ATOM    406  CG2 THR A  56      -7.329   1.537  -5.773  2.00  1.00            
ATOM    407    C THR A  56      -7.080   4.135  -6.887  2.00  1.00            
ATOM    408    O THR A  56      -7.575   5.244  -6.695  2.00  1.00            
ATOM    409    N ALA A  57      -5.836   3.835  -6.456  2.00  1.00            
ATOM    410   CA ALA A  57      -5.186   4.844  -5.671  2.00  1.00            
ATOM    411   CB ALA A  57      -4.198   4.268  -4.643  2.00  1.00            
ATOM    412    C ALA A  57      -4.414   5.761  -6.571  2.00  1.00            
ATOM    413    O ALA A  57      -3.211   5.956  -6.412  2.00  1.00            
ATOM    414    N CYS A  58      -5.131   6.410  -7.496  2.00  1.00            
ATOM    415   CA CYS A  58      -4.585   7.344  -8.435  2.00  1.00            
ATOM    416   CB CYS A  58      -4.058   6.682  -9.715  2.00  1.00            
ATOM    417   SG CYS A  58      -3.570   7.917 -10.959  2.00  1.00            
ATOM    418    C CYS A  58      -5.801   8.096  -8.833  2.00  1.00            
ATOM    419    O CYS A  58      -5.823   9.323  -8.889  2.00  1.00            
ATOM    420    N VAL A  59      -6.871   7.322  -9.102  2.00  1.00            
ATOM    421   CA VAL A  59      -8.121   7.891  -9.484  2.00  1.00            
ATOM    422   CB VAL A  59      -9.174   6.862  -9.800  2.00  1.00            
ATOM    423  CG1 VAL A  59      -9.444   6.003  -8.555  2.00  1.00            
ATOM    424  CG2 VAL A  59     -10.421   7.589 -10.333  2.00  1.00            
ATOM    425    C VAL A  59      -8.587   8.749  -8.347  2.00  1.00            
ATOM    426    O VAL A  59      -9.008   9.885  -8.554  2.00  1.00            
ATOM    427    N TYR A  60      -8.497   8.231  -7.105  3.00  1.00            
ATOM    428   CA TYR A  60      -8.912   8.980  -5.954  3.00  1.00            
ATOM    429   CB TYR A  60      -8.891   8.171  -4.645  3.00  1.00            
ATOM    430   CG TYR A  60     -10.026   7.202  -4.688  3.00  1.00            
ATOM    431  CD1 TYR A  60      -9.887   5.968  -5.278  3.00  1.00            
ATOM    432  CD2 TYR A  60     -11.240   7.540  -4.136  3.00  1.00            
ATOM    433  CE1 TYR A  60     -10.941   5.084  -5.311  3.00  1.00            
ATOM    434  CE2 TYR A  60     -12.298   6.662  -4.165  3.00  1.00            
ATOM    435   CZ TYR A  60     -12.149   5.429  -4.753  3.00  1.00            
ATOM    436   OH TYR A  60     -13.231   4.524  -4.784  3.00  1.00            
ATOM    437    C TYR A  60      -8.002  10.170  -5.783  3.00  1.00            
ATOM    438    O TYR A  60      -8.467  11.276  -5.515  3.00  1.00            
ATOM    439    N HIS A  61      -6.676   9.974  -5.957  1.00  1.00            
ATOM    440   CA HIS A  61      -5.689  11.003  -5.744  1.00  1.00            
ATOM    441  ND1 HIS A  61      -2.762   8.929  -4.303  1.00  1.00            
ATOM    442   CG HIS A  61      -4.001   9.454  -4.591  1.00  1.00            
ATOM    443   CB HIS A  61      -4.244  10.473  -5.666  1.00  1.00            
ATOM    444  NE2 HIS A  61      -4.203   7.950  -2.923  1.00  1.00            
ATOM    445  CD2 HIS A  61      -4.871   8.845  -3.741  1.00  1.00            
ATOM    446  CE1 HIS A  61      -2.940   8.035  -3.298  1.00  1.00            
ATOM    447    C HIS A  61      -5.679  11.968  -6.900  1.00  1.00            
ATOM    448    O HIS A  61      -6.184  11.669  -7.982  1.00  1.00            
ATOM    449    N LYS A  62      -5.112  13.179  -6.670  1.00  1.00            
ATOM    450   CA LYS A  62      -4.929  14.179  -7.694  1.00  1.00            
ATOM    451   CB LYS A  62      -4.648  15.593  -7.158  1.00  1.00            
ATOM    452   CG LYS A  62      -5.874  16.271  -6.546  1.00  1.00            
ATOM    453   CD LYS A  62      -7.030  16.414  -7.536  1.00  1.00            
ATOM    454   CE LYS A  62      -6.591  16.893  -8.921  1.00  1.00            
ATOM    455   NZ LYS A  62      -5.894  18.192  -8.810  1.00  1.00            
ATOM    456    C LYS A  62      -3.740  13.757  -8.481  1.00  1.00            
ATOM    457    O LYS A  62      -2.889  13.025  -7.982  1.00  1.00            
ATOM    458    N LEU A  63      -3.661  14.187  -9.752  1.00  1.00            
ATOM    459   CA LEU A  63      -2.563  13.745 -10.554  1.00  1.00            
ATOM    460   CB LEU A  63      -3.009  12.903 -11.759  1.00  1.00            
ATOM    461   CG LEU A  63      -3.843  11.674 -11.361  1.00  1.00            
ATOM    462  CD1 LEU A  63      -4.218  10.829 -12.592  1.00  1.00            
ATOM    463  CD2 LEU A  63      -3.154  10.875 -10.244  1.00  1.00            
ATOM    464    C LEU A  63      -1.864  14.937 -11.110  1.00  1.00            
ATOM    465    O LEU A  63      -2.298  16.073 -10.926  1.00  1.00            
ATOM    466    N PHE A  64      -0.727  14.697 -11.793  4.00  1.00            
ATOM    467   CA PHE A  64      -0.012  15.789 -12.375  4.00  1.00            
ATOM    468   CB PHE A  64       1.413  15.958 -11.833  4.00  1.00            
ATOM    469   CG PHE A  64       1.241  16.257 -10.386  4.00  1.00            
ATOM    470  CD1 PHE A  64       1.036  17.547  -9.951  4.00  1.00            
ATOM    471  CD2 PHE A  64       1.256  15.235  -9.466  4.00  1.00            
ATOM    472  CE1 PHE A  64       0.871  17.814  -8.613  4.00  1.00            
ATOM    473  CE2 PHE A  64       1.091  15.497  -8.126  4.00  1.00            
ATOM    474   CZ PHE A  64       0.900  16.789  -7.698  4.00  1.00            
ATOM    475    C PHE A  64       0.064  15.578 -13.836  4.00  1.00            
ATOM    476    O PHE A  64       0.077  14.448 -14.322  4.00  1.00            
ATOM    477    N ASP A  65       0.092  16.692 -14.584  1.00  1.00            
ATOM    478   CA ASP A  65       0.117  16.543 -15.997  1.00  1.00            
ATOM    479   CB ASP A  65      -1.084  17.196 -16.698  1.00  1.00            
ATOM    480   CG ASP A  65      -2.346  16.446 -16.303  1.00  1.00            
ATOM    481  OD1 ASP A  65      -2.216  15.338 -15.717  1.00  1.00            
ATOM    482  OD2 ASP A  65      -3.457  16.970 -16.582  1.00  1.00            
ATOM    483    C ASP A  65       1.327  17.230 -16.548  1.00  1.00            
ATOM    484    O ASP A  65       1.359  18.458 -16.618  1.00  1.00            
ATOM    485    N ALA A  66       2.367  16.468 -16.947  2.00  1.00            
ATOM    486   CA ALA A  66       3.429  17.134 -17.645  2.00  1.00            
ATOM    487   CB ALA A  66       4.726  16.311 -17.720  2.00  1.00            
ATOM    488    C ALA A  66       2.846  17.212 -19.008  2.00  1.00            
ATOM    489    O ALA A  66       2.956  16.293 -19.818  2.00  1.00            
ATOM    490    N SER A  67       2.186  18.346 -19.268  2.00  1.00            
ATOM    491   CA SER A  67       1.451  18.545 -20.472  2.00  1.00            
ATOM    492   CB SER A  67       0.162  17.710 -20.539  2.00  1.00            
ATOM    493   OG SER A  67       0.479  16.326 -20.558  2.00  1.00            
ATOM    494    C SER A  67       1.051  19.966 -20.394  2.00  1.00            
ATOM    495    O SER A  67       1.628  20.838 -21.041  2.00  1.00            
ATOM    496    N ASP A  68       0.033  20.219 -19.558  2.00  1.00            
ATOM    497   CA ASP A  68      -0.439  21.544 -19.351  2.00  1.00            
ATOM    498   CB ASP A  68      -1.570  21.627 -18.310  2.00  1.00            
ATOM    499   CG ASP A  68      -2.831  21.011 -18.903  2.00  1.00            
ATOM    500  OD1 ASP A  68      -3.045  21.161 -20.135  2.00  1.00            
ATOM    501  OD2 ASP A  68      -3.602  20.390 -18.125  2.00  1.00            
ATOM    502    C ASP A  68       0.707  22.327 -18.810  2.00  1.00            
ATOM    503    O ASP A  68       0.898  23.492 -19.154  2.00  1.00            
ATOM    504    N SER A  69       1.518  21.683 -17.956  1.00  1.00            
ATOM    505   CA SER A  69       2.580  22.371 -17.292  1.00  1.00            
ATOM    506   CB SER A  69       3.301  21.505 -16.244  1.00  1.00            
ATOM    507   OG SER A  69       4.340  22.250 -15.624  1.00  1.00            
ATOM    508    C SER A  69       3.622  22.862 -18.247  1.00  1.00            
ATOM    509    O SER A  69       4.019  22.168 -19.181  1.00  1.00            
ATOM    510    N SER A  70       4.060  24.119 -18.015  3.00  1.00            
ATOM    511   CA SER A  70       5.061  24.793 -18.792  3.00  1.00            
ATOM    512   CB SER A  70       5.104  26.304 -18.504  3.00  1.00            
ATOM    513   OG SER A  70       3.857  26.898 -18.836  3.00  1.00            
ATOM    514    C SER A  70       6.451  24.262 -18.541  3.00  1.00            
ATOM    515    O SER A  70       7.104  23.734 -19.439  3.00  1.00            
ATOM    516    N SER A  71       6.914  24.381 -17.278  3.00  1.00            
ATOM    517   CA SER A  71       8.272  24.153 -16.842  3.00  1.00            
ATOM    518   CB SER A  71       8.514  24.682 -15.419  3.00  1.00            
ATOM    519   OG SER A  71       7.737  23.944 -14.486  3.00  1.00            
ATOM    520    C SER A  71       8.716  22.717 -16.837  3.00  1.00            
ATOM    521    O SER A  71       9.917  22.480 -16.960  3.00  1.00            
ATOM    522    N TYR A  72       7.806  21.723 -16.702  1.00  1.00            
ATOM    523   CA TYR A  72       8.263  20.365 -16.513  1.00  1.00            
ATOM    524   CB TYR A  72       7.135  19.319 -16.383  1.00  1.00            
ATOM    525   CG TYR A  72       6.498  19.043 -17.701  1.00  1.00            
ATOM    526  CD1 TYR A  72       5.418  19.776 -18.130  1.00  1.00            
ATOM    527  CD2 TYR A  72       6.985  18.039 -18.508  1.00  1.00            
ATOM    528  CE1 TYR A  72       4.833  19.509 -19.346  1.00  1.00            
ATOM    529  CE2 TYR A  72       6.404  17.767 -19.724  1.00  1.00            
ATOM    530   CZ TYR A  72       5.325  18.503 -20.145  1.00  1.00            
ATOM    531   OH TYR A  72       4.727  18.225 -21.391  1.00  1.00            
ATOM    532    C TYR A  72       9.133  19.965 -17.653  1.00  1.00            
ATOM    533    O TYR A  72       8.775  20.089 -18.823  1.00  1.00            
ATOM    534    N LYS A  73      10.350  19.518 -17.301  4.00  1.00            
ATOM    535   CA LYS A  73      11.281  19.009 -18.253  4.00  1.00            
ATOM    536   CB LYS A  73      12.733  19.432 -17.973  4.00  1.00            
ATOM    537   CG LYS A  73      12.988  20.937 -18.083  4.00  1.00            
ATOM    538   CD LYS A  73      12.763  21.514 -19.483  4.00  1.00            
ATOM    539   CE LYS A  73      13.047  23.016 -19.565  4.00  1.00            
ATOM    540   NZ LYS A  73      12.849  23.501 -20.950  4.00  1.00            
ATOM    541    C LYS A  73      11.204  17.541 -18.020  4.00  1.00            
ATOM    542    O LYS A  73      10.959  17.111 -16.893  4.00  1.00            
ATOM    543    N HIS A  74      11.393  16.714 -19.059  4.00  1.00            
ATOM    544   CA HIS A  74      11.189  15.331 -18.770  4.00  1.00            
ATOM    545  ND1 HIS A  74       8.704  13.046 -18.193  4.00  1.00            
ATOM    546   CG HIS A  74       9.667  13.333 -19.136  4.00  1.00            
ATOM    547   CB HIS A  74      10.027  14.721 -19.572  4.00  1.00            
ATOM    548  NE2 HIS A  74       9.539  11.097 -18.863  4.00  1.00            
ATOM    549  CD2 HIS A  74      10.166  12.131 -19.534  4.00  1.00            
ATOM    550  CE1 HIS A  74       8.669  11.696 -18.068  4.00  1.00            
ATOM    551    C HIS A  74      12.404  14.552 -19.105  4.00  1.00            
ATOM    552    O HIS A  74      13.071  14.786 -20.112  4.00  1.00            
ATOM    553    N ASN A  75      12.722  13.608 -18.208  4.00  1.00            
ATOM    554   CA ASN A  75      13.767  12.664 -18.421  4.00  1.00            
ATOM    555   CB ASN A  75      14.954  12.827 -17.456  4.00  1.00            
ATOM    556   CG ASN A  75      15.611  14.166 -17.761  4.00  1.00            
ATOM    557  OD1 ASN A  75      15.771  14.545 -18.919  4.00  1.00            
ATOM    558  ND2 ASN A  75      15.995  14.910 -16.689  4.00  1.00            
ATOM    559    C ASN A  75      13.109  11.363 -18.128  4.00  1.00            
ATOM    560    O ASN A  75      12.345  11.258 -17.169  4.00  1.00            
ATOM    561    N GLY A  76      13.357  10.327 -18.944  4.00  1.00            
ATOM    562   CA GLY A  76      12.635   9.130 -18.652  4.00  1.00            
ATOM    563    C GLY A  76      13.592   8.101 -18.157  4.00  1.00            
ATOM    564    O GLY A  76      14.480   7.643 -18.872  4.00  1.00            
ATOM    565    N THR A  77      13.410   7.727 -16.881  4.00  1.00            
ATOM    566   CA THR A  77      14.128   6.672 -16.240  4.00  1.00            
ATOM    567   CB THR A  77      15.167   7.140 -15.266  4.00  1.00            
ATOM    568  OG1 THR A  77      16.121   7.962 -15.924  4.00  1.00            
ATOM    569  CG2 THR A  77      15.859   5.908 -14.658  4.00  1.00            
ATOM    570    C THR A  77      13.050   6.005 -15.472  4.00  1.00            
ATOM    571    O THR A  77      11.967   6.567 -15.314  4.00  1.00            
ATOM    572    N GLU A  78      13.278   4.781 -14.983  4.00  1.00            
ATOM    573   CA GLU A  78      12.179   4.201 -14.286  4.00  1.00            
ATOM    574   CB GLU A  78      11.787   2.790 -14.770  4.00  1.00            
ATOM    575   CG GLU A  78      10.988   2.774 -16.074  4.00  1.00            
ATOM    576   CD GLU A  78      11.942   3.026 -17.231  4.00  1.00            
ATOM    577  OE1 GLU A  78      13.009   2.358 -17.270  4.00  1.00            
ATOM    578  OE2 GLU A  78      11.610   3.879 -18.096  4.00  1.00            
ATOM    579    C GLU A  78      12.521   4.086 -12.860  4.00  1.00            
ATOM    580    O GLU A  78      13.685   4.078 -12.463  4.00  1.00            
ATOM    581    N LEU A  79      11.459   4.034 -12.051  4.00  1.00            
ATOM    582   CA LEU A  79      11.625   3.933 -10.650  4.00  1.00            
ATOM    583   CB LEU A  79      10.917   5.079  -9.900  4.00  1.00            
ATOM    584   CG LEU A  79      11.400   6.510 -10.225  4.00  1.00            
ATOM    585  CD1 LEU A  79      11.311   6.830 -11.726  4.00  1.00            
ATOM    586  CD2 LEU A  79      10.608   7.539  -9.401  4.00  1.00            
ATOM    587    C LEU A  79      10.897   2.712 -10.243  4.00  1.00            
ATOM    588    O LEU A  79       9.681   2.619 -10.409  4.00  1.00            
ATOM    589    N THR A  80      11.623   1.726  -9.711  4.00  1.00            
ATOM    590   CA THR A  80      10.891   0.601  -9.250  4.00  1.00            
ATOM    591   CB THR A  80      11.303  -0.690  -9.894  4.00  1.00            
ATOM    592  OG1 THR A  80      11.115  -0.619 -11.298  4.00  1.00            
ATOM    593  CG2 THR A  80      10.458  -1.831  -9.302  4.00  1.00            
ATOM    594    C THR A  80      11.191   0.494  -7.799  4.00  1.00            
ATOM    595    O THR A  80      12.334   0.264  -7.407  4.00  1.00            
ATOM    596    N LEU A  81      10.166   0.683  -6.952  4.00  1.00            
ATOM    597   CA LEU A  81      10.391   0.575  -5.545  4.00  1.00            
ATOM    598   CB LEU A  81       9.890   1.797  -4.754  4.00  1.00            
ATOM    599   CG LEU A  81      10.264   1.780  -3.262  4.00  1.00            
ATOM    600  CD1 LEU A  81      11.788   1.865  -3.076  4.00  1.00            
ATOM    601  CD2 LEU A  81       9.510   2.871  -2.485  4.00  1.00            
ATOM    602    C LEU A  81       9.604  -0.616  -5.126  4.00  1.00            
ATOM    603    O LEU A  81       8.460  -0.786  -5.544  4.00  1.00            
ATOM    604    N ARG A  82      10.198  -1.493  -4.300  4.00  1.00            
ATOM    605   CA ARG A  82       9.455  -2.659  -3.948  4.00  1.00            
ATOM    606   CB ARG A  82      10.326  -3.922  -3.838  4.00  1.00            
ATOM    607   CG ARG A  82       9.525  -5.221  -3.744  4.00  1.00            
ATOM    608   CD ARG A  82      10.316  -6.436  -4.235  4.00  1.00            
ATOM    609   NE ARG A  82      10.484  -6.268  -5.709  4.00  1.00            
ATOM    610   CZ ARG A  82      11.621  -6.683  -6.340  4.00  1.00            
ATOM    611  NH1 ARG A  82      12.622  -7.281  -5.632  4.00  1.00            
ATOM    612  NH2 ARG A  82      11.758  -6.495  -7.685  4.00  1.00            
ATOM    613    C ARG A  82       8.784  -2.387  -2.650  4.00  1.00            
ATOM    614    O ARG A  82       9.420  -2.040  -1.657  4.00  1.00            
ATOM    615    N TYR A  83       7.448  -2.523  -2.656  4.00  1.00            
ATOM    616   CA TYR A  83       6.669  -2.336  -1.475  4.00  1.00            
ATOM    617   CB TYR A  83       5.447  -1.420  -1.660  4.00  1.00            
ATOM    618   CG TYR A  83       4.855  -1.203  -0.309  4.00  1.00            
ATOM    619  CD1 TYR A  83       5.366  -0.230   0.520  4.00  1.00            
ATOM    620  CD2 TYR A  83       3.800  -1.968   0.133  4.00  1.00            
ATOM    621  CE1 TYR A  83       4.834  -0.018   1.769  4.00  1.00            
ATOM    622  CE2 TYR A  83       3.263  -1.761   1.383  4.00  1.00            
ATOM    623   CZ TYR A  83       3.779  -0.785   2.203  4.00  1.00            
ATOM    624   OH TYR A  83       3.229  -0.573   3.486  4.00  1.00            
ATOM    625    C TYR A  83       6.163  -3.702  -1.222  4.00  1.00            
ATOM    626    O TYR A  83       5.957  -4.472  -2.159  4.00  1.00            
ATOM    627    N SER A  84       5.982  -4.048   0.056  3.00  1.00            
ATOM    628   CA SER A  84       5.617  -5.388   0.374  3.00  1.00            
ATOM    629   CB SER A  84       5.367  -5.578   1.882  3.00  1.00            
ATOM    630   OG SER A  84       4.265  -4.783   2.295  3.00  1.00            
ATOM    631    C SER A  84       4.355  -5.744  -0.340  3.00  1.00            
ATOM    632    O SER A  84       4.279  -6.773  -1.009  3.00  1.00            
ATOM    633    N THR A  85       3.331  -4.885  -0.231  3.00  1.00            
ATOM    634   CA THR A  85       2.077  -5.179  -0.852  3.00  1.00            
ATOM    635   CB THR A  85       1.029  -4.163  -0.502  3.00  1.00            
ATOM    636  OG1 THR A  85       1.405  -2.878  -0.976  3.00  1.00            
ATOM    637  CG2 THR A  85       0.849  -4.140   1.026  3.00  1.00            
ATOM    638    C THR A  85       2.244  -5.191  -2.332  3.00  1.00            
ATOM    639    O THR A  85       1.733  -6.087  -3.000  3.00  1.00            
ATOM    640    N GLY A  86       2.978  -4.216  -2.905  4.00  1.00            
ATOM    641   CA GLY A  86       3.011  -4.288  -4.332  4.00  1.00            
ATOM    642    C GLY A  86       4.075  -3.432  -4.918  4.00  1.00            
ATOM    643    O GLY A  86       4.850  -2.779  -4.219  4.00  1.00            
ATOM    644    N THR A  87       4.106  -3.442  -6.268  4.00  1.00            
ATOM    645   CA THR A  87       5.066  -2.727  -7.049  4.00  1.00            
ATOM    646   CB THR A  87       5.138  -3.185  -8.475  4.00  1.00            
ATOM    647  OG1 THR A  87       3.902  -2.938  -9.130  4.00  1.00            
ATOM    648  CG2 THR A  87       5.456  -4.688  -8.493  4.00  1.00            
ATOM    649    C THR A  87       4.674  -1.298  -7.098  4.00  1.00            
ATOM    650    O THR A  87       3.500  -0.953  -7.222  4.00  1.00            
ATOM    651    N VAL A  88       5.681  -0.422  -6.963  4.00  1.00            
ATOM    652   CA VAL A  88       5.454   0.971  -7.159  4.00  1.00            
ATOM    653   CB VAL A  88       5.897   1.831  -6.013  4.00  1.00            
ATOM    654  CG1 VAL A  88       5.694   3.306  -6.405  4.00  1.00            
ATOM    655  CG2 VAL A  88       5.126   1.406  -4.751  4.00  1.00            
ATOM    656    C VAL A  88       6.344   1.290  -8.310  4.00  1.00            
ATOM    657    O VAL A  88       7.530   0.969  -8.280  4.00  1.00            
ATOM    658    N SER A  89       5.810   1.917  -9.373  4.00  1.00            
ATOM    659   CA SER A  89       6.689   2.147 -10.478  4.00  1.00            
ATOM    660   CB SER A  89       6.301   1.417 -11.774  4.00  1.00            
ATOM    661   OG SER A  89       5.238   2.106 -12.416  4.00  1.00            
ATOM    662    C SER A  89       6.637   3.580 -10.796  4.00  1.00            
ATOM    663    O SER A  89       5.798   4.320 -10.282  4.00  1.00            
ATOM    664    N GLY A  90       7.567   4.024 -11.652  4.00  1.00            
ATOM    665   CA GLY A  90       7.475   5.402 -11.962  4.00  1.00            
ATOM    666    C GLY A  90       8.431   5.755 -13.041  4.00  1.00            
ATOM    667    O GLY A  90       9.323   4.988 -13.401  4.00  1.00            
ATOM    668    N PHE A  91       8.230   6.967 -13.581  4.00  1.00            
ATOM    669   CA PHE A  91       9.074   7.531 -14.583  4.00  1.00            
ATOM    670   CB PHE A  91       8.337   7.894 -15.881  4.00  1.00            
ATOM    671   CG PHE A  91       7.882   6.613 -16.482  4.00  1.00            
ATOM    672  CD1 PHE A  91       6.757   5.983 -16.002  4.00  1.00            
ATOM    673  CD2 PHE A  91       8.574   6.044 -17.526  4.00  1.00            
ATOM    674  CE1 PHE A  91       6.331   4.798 -16.553  4.00  1.00            
ATOM    675  CE2 PHE A  91       8.152   4.859 -18.079  4.00  1.00            
ATOM    676   CZ PHE A  91       7.029   4.233 -17.593  4.00  1.00            
ATOM    677    C PHE A  91       9.556   8.818 -13.966  4.00  1.00            
ATOM    678    O PHE A  91       8.969   9.283 -12.989  4.00  1.00            
ATOM    679    N LEU A  92      10.646   9.426 -14.485  4.00  1.00            
ATOM    680   CA LEU A  92      11.152  10.624 -13.858  4.00  1.00            
ATOM    681   CB LEU A  92      12.684  10.766 -13.865  4.00  1.00            
ATOM    682   CG LEU A  92      13.415   9.782 -12.939  4.00  1.00            
ATOM    683  CD1 LEU A  92      13.224   8.331 -13.395  4.00  1.00            
ATOM    684  CD2 LEU A  92      14.894  10.174 -12.781  4.00  1.00            
ATOM    685    C LEU A  92      10.628  11.841 -14.510  4.00  1.00            
ATOM    686    O LEU A  92      10.260  11.849 -15.682  4.00  1.00            
ATOM    687    N SER A  93      10.563  12.917 -13.705  4.00  1.00            
ATOM    688   CA SER A  93      10.153  14.176 -14.217  4.00  1.00            
ATOM    689   CB SER A  93       8.650  14.455 -14.045  4.00  1.00            
ATOM    690   OG SER A  93       8.319  15.728 -14.581  4.00  1.00            
ATOM    691    C SER A  93      10.897  15.233 -13.455  4.00  1.00            
ATOM    692    O SER A  93      11.285  15.020 -12.310  4.00  1.00            
ATOM    693    N GLN A  94      11.146  16.400 -14.079  4.00  1.00            
ATOM    694   CA GLN A  94      11.803  17.480 -13.392  4.00  1.00            
ATOM    695   CB GLN A  94      13.054  18.009 -14.111  4.00  1.00            
ATOM    696   CG GLN A  94      13.727  19.154 -13.353  4.00  1.00            
ATOM    697   CD GLN A  94      14.947  19.608 -14.140  4.00  1.00            
ATOM    698  OE1 GLN A  94      15.786  20.346 -13.628  4.00  1.00            
ATOM    699  NE2 GLN A  94      15.048  19.167 -15.422  4.00  1.00            
ATOM    700    C GLN A  94      10.816  18.591 -13.376  4.00  1.00            
ATOM    701    O GLN A  94      10.156  18.851 -14.380  4.00  1.00            
ATOM    702    N ASP A  95      10.664  19.275 -12.229  4.00  1.00            
ATOM    703   CA ASP A  95       9.654  20.286 -12.211  4.00  1.00            
ATOM    704   CB ASP A  95       8.328  19.785 -11.616  4.00  1.00            
ATOM    705   CG ASP A  95       7.797  18.678 -12.505  4.00  1.00            
ATOM    706  OD1 ASP A  95       7.696  18.914 -13.736  4.00  1.00            
ATOM    707  OD2 ASP A  95       7.500  17.577 -11.968  4.00  1.00            
ATOM    708    C ASP A  95      10.080  21.400 -11.323  4.00  1.00            
ATOM    709    O ASP A  95      11.127  21.352 -10.679  4.00  1.00            
ATOM    710    N ILE A  96       9.246  22.457 -11.303  4.00  1.00            
ATOM    711   CA ILE A  96       9.444  23.550 -10.408  4.00  1.00            
ATOM    712   CB ILE A  96       9.240  24.901 -11.029  4.00  1.00            
ATOM    713  CG1 ILE A  96      10.280  25.143 -12.137  4.00  1.00            
ATOM    714  CG2 ILE A  96       9.282  25.951  -9.907  4.00  1.00            
ATOM    715  CD1 ILE A  96       9.995  26.383 -12.982  4.00  1.00            
ATOM    716    C ILE A  96       8.387  23.354  -9.348  4.00  1.00            
ATOM    717    O ILE A  96       7.204  23.243  -9.664  4.00  1.00            
ATOM    718    N ILE A  97       8.788  23.283  -8.056  4.00  1.00            
ATOM    719   CA ILE A  97       7.862  22.974  -6.988  4.00  1.00            
ATOM    720   CB ILE A  97       8.243  21.682  -6.303  4.00  1.00            
ATOM    721  CG1 ILE A  97       7.266  21.263  -5.190  4.00  1.00            
ATOM    722  CG2 ILE A  97       9.692  21.839  -5.821  4.00  1.00            
ATOM    723  CD1 ILE A  97       7.356  22.096  -3.912  4.00  1.00            
ATOM    724    C ILE A  97       7.850  24.096  -5.993  4.00  1.00            
ATOM    725    O ILE A  97       8.893  24.640  -5.650  4.00  1.00            
ATOM    726    N THR A  98       6.651  24.479  -5.499  4.00  1.00            
ATOM    727   CA THR A  98       6.581  25.535  -4.522  4.00  1.00            
ATOM    728   CB THR A  98       5.546  26.576  -4.839  4.00  1.00            
ATOM    729  OG1 THR A  98       4.251  25.993  -4.878  4.00  1.00            
ATOM    730  CG2 THR A  98       5.893  27.212  -6.197  4.00  1.00            
ATOM    731    C THR A  98       6.237  24.928  -3.192  4.00  1.00            
ATOM    732    O THR A  98       5.125  24.440  -2.993  4.00  1.00            
ATOM    733    N VAL A  99       7.201  24.929  -2.241  4.00  1.00            
ATOM    734   CA VAL A  99       6.931  24.433  -0.915  4.00  1.00            
ATOM    735   CB VAL A  99       8.059  23.656  -0.296  4.00  1.00            
ATOM    736  CG1 VAL A  99       7.665  23.313   1.152  4.00  1.00            
ATOM    737  CG2 VAL A  99       8.365  22.427  -1.166  4.00  1.00            
ATOM    738    C VAL A  99       6.772  25.653  -0.071  4.00  1.00            
ATOM    739    O VAL A  99       7.743  26.365   0.180  4.00  1.00            
ATOM    740    N GLY A 100       5.534  25.934   0.384  3.00  1.00            
ATOM    741   CA GLY A 100       5.317  27.079   1.221  3.00  1.00            
ATOM    742    C GLY A 100       5.816  28.288   0.484  3.00  1.00            
ATOM    743    O GLY A 100       5.474  28.517  -0.675  3.00  1.00            
ATOM    744    N GLY A 101       6.651  29.090   1.174  3.00  1.00            
ATOM    745   CA GLY A 101       7.215  30.325   0.703  3.00  1.00            
ATOM    746    C GLY A 101       8.174  30.125  -0.439  3.00  1.00            
ATOM    747    O GLY A 101       8.257  30.971  -1.329  3.00  1.00            
ATOM    748    N ILE A 102       8.929  29.006  -0.457  4.00  1.00            
ATOM    749   CA ILE A 102      10.031  28.893  -1.377  4.00  1.00            
ATOM    750   CB ILE A 102      11.259  28.338  -0.721  4.00  1.00            
ATOM    751  CG1 ILE A 102      10.983  26.912  -0.212  4.00  1.00            
ATOM    752  CG2 ILE A 102      11.690  29.310   0.389  4.00  1.00            
ATOM    753  CD1 ILE A 102      12.238  26.177   0.254  4.00  1.00            
ATOM    754    C ILE A 102       9.746  28.019  -2.560  4.00  1.00            
ATOM    755    O ILE A 102       8.998  27.046  -2.481  4.00  1.00            
ATOM    756    N THR A 103      10.348  28.403  -3.713  4.00  1.00            
ATOM    757   CA THR A 103      10.259  27.681  -4.954  4.00  1.00            
ATOM    758   CB THR A 103      10.380  28.561  -6.164  4.00  1.00            
ATOM    759  OG1 THR A 103       9.368  29.557  -6.138  4.00  1.00            
ATOM    760  CG2 THR A 103      10.227  27.702  -7.429  4.00  1.00            
ATOM    761    C THR A 103      11.394  26.697  -4.980  4.00  1.00            
ATOM    762    O THR A 103      12.373  26.856  -4.251  4.00  1.00            
ATOM    763    N VAL A 104      11.291  25.640  -5.819  4.00  1.00            
ATOM    764   CA VAL A 104      12.313  24.632  -5.837  4.00  1.00            
ATOM    765   CB VAL A 104      12.012  23.505  -4.892  4.00  1.00            
ATOM    766  CG1 VAL A 104      13.137  22.461  -4.962  4.00  1.00            
ATOM    767  CG2 VAL A 104      11.801  24.099  -3.489  4.00  1.00            
ATOM    768    C VAL A 104      12.431  24.057  -7.201  4.00  1.00            
ATOM    769    O VAL A 104      11.484  24.055  -7.984  4.00  1.00            
ATOM    770    N THR A 105      13.643  23.563  -7.511  4.00  1.00            
ATOM    771   CA THR A 105      13.844  22.893  -8.751  4.00  1.00            
ATOM    772   CB THR A 105      14.999  23.423  -9.557  4.00  1.00            
ATOM    773  OG1 THR A 105      15.064  22.763 -10.813  4.00  1.00            
ATOM    774  CG2 THR A 105      16.310  23.228  -8.777  4.00  1.00            
ATOM    775    C THR A 105      14.092  21.472  -8.413  4.00  1.00            
ATOM    776    O THR A 105      14.949  21.169  -7.584  4.00  1.00            
ATOM    777    N GLN A 106      13.334  20.534  -9.015  4.00  1.00            
ATOM    778   CA GLN A 106      13.651  19.238  -8.520  4.00  1.00            
ATOM    779   CB GLN A 106      13.033  18.918  -7.153  4.00  1.00            
ATOM    780   CG GLN A 106      11.509  18.805  -7.160  4.00  1.00            
ATOM    781   CD GLN A 106      11.126  18.454  -5.734  4.00  1.00            
ATOM    782  OE1 GLN A 106       9.975  18.142  -5.434  4.00  1.00            
ATOM    783  NE2 GLN A 106      12.141  18.509  -4.832  4.00  1.00            
ATOM    784    C GLN A 106      13.291  18.129  -9.410  4.00  1.00            
ATOM    785    O GLN A 106      12.518  18.247 -10.358  4.00  1.00            
ATOM    786    N MET A 107      13.920  16.994  -9.074  4.00  1.00            
ATOM    787   CA MET A 107      13.642  15.769  -9.718  4.00  1.00            
ATOM    788   CB MET A 107      14.761  14.722  -9.580  4.00  1.00            
ATOM    789   CG MET A 107      15.996  15.020 -10.439  4.00  1.00            
ATOM    790   SD MET A 107      16.935  16.503  -9.962  4.00  1.00            
ATOM    791   CE MET A 107      15.938  17.663 -10.942  4.00  1.00            
ATOM    792    C MET A 107      12.410  15.258  -9.059  4.00  1.00            
ATOM    793    O MET A 107      12.118  15.599  -7.915  4.00  1.00            
ATOM    794    N PHE A 108      11.637  14.440  -9.787  4.00  1.00            
ATOM    795   CA PHE A 108      10.386  13.972  -9.279  4.00  1.00            
ATOM    796   CB PHE A 108       9.165  14.646  -9.939  4.00  1.00            
ATOM    797   CG PHE A 108       8.926  16.006  -9.378  4.00  1.00            
ATOM    798  CD1 PHE A 108       9.643  17.098  -9.812  4.00  1.00            
ATOM    799  CD2 PHE A 108       7.970  16.181  -8.405  4.00  1.00            
ATOM    800  CE1 PHE A 108       9.402  18.343  -9.280  4.00  1.00            
ATOM    801  CE2 PHE A 108       7.724  17.423  -7.871  4.00  1.00            
ATOM    802   CZ PHE A 108       8.441  18.509  -8.310  4.00  1.00            
ATOM    803    C PHE A 108      10.243  12.549  -9.620  4.00  1.00            
ATOM    804    O PHE A 108      11.089  11.943 -10.275  4.00  1.00            
ATOM    805    N GLY A 109       9.134  11.979  -9.136  4.00  1.00            
ATOM    806   CA GLY A 109       8.883  10.634  -9.489  4.00  1.00            
ATOM    807    C GLY A 109       7.415  10.484  -9.663  4.00  1.00            
ATOM    808    O GLY A 109       6.662  10.422  -8.692  4.00  1.00            
ATOM    809    N GLU A 110       6.971  10.421 -10.928  4.00  1.00            
ATOM    810   CA GLU A 110       5.584  10.198 -11.153  4.00  1.00            
ATOM    811   CB GLU A 110       5.102  10.628 -12.549  4.00  1.00            
ATOM    812   CG GLU A 110       5.812   9.895 -13.689  4.00  1.00            
ATOM    813   CD GLU A 110       5.243  10.404 -15.006  4.00  1.00            
ATOM    814  OE1 GLU A 110       4.518  11.435 -14.988  4.00  1.00            
ATOM    815  OE2 GLU A 110       5.532   9.764 -16.053  4.00  1.00            
ATOM    816    C GLU A 110       5.417   8.706 -11.032  4.00  1.00            
ATOM    817    O GLU A 110       6.319   7.959 -11.409  4.00  1.00            
ATOM    818    N VAL A 111       4.281   8.219 -10.482  4.00  1.00            
ATOM    819   CA VAL A 111       4.148   6.800 -10.302  4.00  1.00            
ATOM    820   CB VAL A 111       4.113   6.364  -8.858  4.00  1.00            
ATOM    821  CG1 VAL A 111       5.472   6.708  -8.226  4.00  1.00            
ATOM    822  CG2 VAL A 111       2.919   7.008  -8.128  4.00  1.00            
ATOM    823    C VAL A 111       2.923   6.273 -11.000  4.00  1.00            
ATOM    824    O VAL A 111       1.793   6.476 -10.561  4.00  1.00            
ATOM    825    N THR A 112       3.122   5.568 -12.133  4.00  1.00            
ATOM    826   CA THR A 112       2.012   5.032 -12.873  4.00  1.00            
ATOM    827   CB THR A 112       2.375   4.616 -14.272  4.00  1.00            
ATOM    828  OG1 THR A 112       1.197   4.323 -15.008  4.00  1.00            
ATOM    829  CG2 THR A 112       3.292   3.384 -14.225  4.00  1.00            
ATOM    830    C THR A 112       1.380   3.851 -12.188  4.00  1.00            
ATOM    831    O THR A 112       0.158   3.788 -12.079  4.00  1.00            
ATOM    832    N GLU A 113       2.176   2.884 -11.679  4.00  1.00            
ATOM    833   CA GLU A 113       1.541   1.700 -11.161  4.00  1.00            
ATOM    834   CB GLU A 113       2.117   0.390 -11.729  4.00  1.00            
ATOM    835   CG GLU A 113       3.580   0.128 -11.379  4.00  1.00            
ATOM    836   CD GLU A 113       4.106  -0.913 -12.358  4.00  1.00            
ATOM    837  OE1 GLU A 113       3.877  -0.731 -13.585  4.00  1.00            
ATOM    838  OE2 GLU A 113       4.744  -1.899 -11.901  4.00  1.00            
ATOM    839    C GLU A 113       1.642   1.671  -9.669  4.00  1.00            
ATOM    840    O GLU A 113       2.712   1.890  -9.104  4.00  1.00            
ATOM    841    N MET A 114       0.500   1.414  -8.993  1.00  1.00            
ATOM    842   CA MET A 114       0.465   1.326  -7.560  1.00  1.00            
ATOM    843   CB MET A 114       0.001   2.627  -6.880  1.00  1.00            
ATOM    844   CG MET A 114       0.900   3.823  -7.197  1.00  1.00            
ATOM    845   SD MET A 114       0.351   5.408  -6.492  1.00  1.00            
ATOM    846   CE MET A 114       0.856   5.022  -4.792  1.00  1.00            
ATOM    847    C MET A 114      -0.473   0.187  -7.218  1.00  1.00            
ATOM    848    O MET A 114      -1.224  -0.282  -8.074  1.00  1.00            
ATOM    849    N PRO A 115      -0.384  -0.315  -6.006  1.00  1.00            
ATOM    850   CA PRO A 115      -1.190  -1.430  -5.532  1.00  1.00            
ATOM    851   CD PRO A 115       0.892  -0.244  -5.313  1.00  1.00            
ATOM    852   CB PRO A 115      -0.356  -2.105  -4.442  1.00  1.00            
ATOM    853   CG PRO A 115       0.693  -1.062  -4.034  1.00  1.00            
ATOM    854    C PRO A 115      -2.637  -1.439  -5.163  1.00  1.00            
ATOM    855    O PRO A 115      -3.227  -2.513  -5.272  1.00  1.00            
ATOM    856    N ALA A 116      -3.249  -0.316  -4.776  2.00  1.00            
ATOM    857   CA ALA A 116      -4.558  -0.399  -4.186  2.00  1.00            
ATOM    858   CB ALA A 116      -5.658  -0.859  -5.163  2.00  1.00            
ATOM    859    C ALA A 116      -4.444  -1.391  -3.096  2.00  1.00            
ATOM    860    O ALA A 116      -4.796  -2.560  -3.242  2.00  1.00            
ATOM    861    N LEU A 117      -3.979  -0.868  -1.950  2.00  1.00            
ATOM    862   CA LEU A 117      -3.663  -1.576  -0.757  2.00  1.00            
ATOM    863   CB LEU A 117      -2.403  -2.449  -0.981  2.00  1.00            
ATOM    864   CG LEU A 117      -2.639  -3.627  -1.948  2.00  1.00            
ATOM    865  CD1 LEU A 117      -1.379  -4.480  -2.155  2.00  1.00            
ATOM    866  CD2 LEU A 117      -3.848  -4.464  -1.502  2.00  1.00            
ATOM    867    C LEU A 117      -3.499  -0.449   0.249  2.00  1.00            
ATOM    868    O LEU A 117      -4.452   0.325   0.356  2.00  1.00            
ATOM    869    N PRO A 118      -2.440  -0.230   1.014  2.00  1.00            
ATOM    870   CA PRO A 118      -2.501   0.914   1.890  2.00  1.00            
ATOM    871   CD PRO A 118      -1.710  -1.310   1.680  2.00  1.00            
ATOM    872   CB PRO A 118      -1.326   0.776   2.850  2.00  1.00            
ATOM    873   CG PRO A 118      -1.186  -0.745   3.009  2.00  1.00            
ATOM    874    C PRO A 118      -2.598   2.246   1.186  2.00  1.00            
ATOM    875    O PRO A 118      -2.901   3.237   1.842  2.00  1.00            
ATOM    876    N PHE A 119      -2.314   2.305  -0.128  2.00  1.00            
ATOM    877   CA PHE A 119      -2.326   3.514  -0.917  2.00  1.00            
ATOM    878   CB PHE A 119      -1.729   3.277  -2.313  2.00  1.00            
ATOM    879   CG PHE A 119      -0.346   2.770  -2.095  2.00  1.00            
ATOM    880  CD1 PHE A 119      -0.143   1.443  -1.794  2.00  1.00            
ATOM    881  CD2 PHE A 119       0.742   3.606  -2.192  2.00  1.00            
ATOM    882  CE1 PHE A 119       1.124   0.956  -1.588  2.00  1.00            
ATOM    883  CE2 PHE A 119       2.014   3.124  -1.988  2.00  1.00            
ATOM    884   CZ PHE A 119       2.206   1.798  -1.684  2.00  1.00            
ATOM    885    C PHE A 119      -3.704   4.048  -1.127  2.00  1.00            
ATOM    886    O PHE A 119      -3.891   5.265  -1.134  2.00  1.00            
ATOM    887    N MET A 120      -4.699   3.153  -1.304  3.00  1.00            
ATOM    888   CA MET A 120      -6.043   3.561  -1.610  3.00  1.00            
ATOM    889   CB MET A 120      -7.034   2.387  -1.532  3.00  1.00            
ATOM    890   CG MET A 120      -8.491   2.781  -1.783  3.00  1.00            
ATOM    891   SD MET A 120      -9.706   1.558  -1.200  3.00  1.00            
ATOM    892   CE MET A 120      -9.220   0.252  -2.366  3.00  1.00            
ATOM    893    C MET A 120      -6.438   4.498  -0.514  3.00  1.00            
ATOM    894    O MET A 120      -7.050   5.536  -0.759  3.00  1.00            
ATOM    895    N LEU A 121      -6.072   4.148   0.732  3.00  1.00            
ATOM    896   CA LEU A 121      -6.448   4.922   1.873  3.00  1.00            
ATOM    897   CB LEU A 121      -6.351   4.165   3.217  3.00  1.00            
ATOM    898   CG LEU A 121      -4.956   3.642   3.597  3.00  1.00            
ATOM    899  CD1 LEU A 121      -3.972   4.786   3.879  3.00  1.00            
ATOM    900  CD2 LEU A 121      -5.030   2.625   4.746  3.00  1.00            
ATOM    901    C LEU A 121      -5.792   6.266   1.998  3.00  1.00            
ATOM    902    O LEU A 121      -6.454   7.212   2.424  3.00  1.00            
ATOM    903    N ALA A 122      -4.500   6.411   1.632  1.00  1.00            
ATOM    904   CA ALA A 122      -3.819   7.654   1.898  1.00  1.00            
ATOM    905   CB ALA A 122      -2.371   7.680   1.379  1.00  1.00            
ATOM    906    C ALA A 122      -4.547   8.787   1.257  1.00  1.00            
ATOM    907    O ALA A 122      -4.793   8.803   0.053  1.00  1.00            
ATOM    908    N GLU A 123      -4.923   9.764   2.105  1.00  1.00            
ATOM    909   CA GLU A 123      -5.585  10.967   1.702  1.00  1.00            
ATOM    910   CB GLU A 123      -6.043  11.798   2.911  1.00  1.00            
ATOM    911   CG GLU A 123      -7.017  12.924   2.567  1.00  1.00            
ATOM    912   CD GLU A 123      -7.537  13.483   3.884  1.00  1.00            
ATOM    913  OE1 GLU A 123      -6.701  13.970   4.692  1.00  1.00            
ATOM    914  OE2 GLU A 123      -8.777  13.420   4.102  1.00  1.00            
ATOM    915    C GLU A 123      -4.567  11.755   0.937  1.00  1.00            
ATOM    916    O GLU A 123      -4.884  12.398  -0.062  1.00  1.00            
ATOM    917    N PHE A 124      -3.295  11.694   1.388  1.00  1.00            
ATOM    918   CA PHE A 124      -2.258  12.478   0.780  1.00  1.00            
ATOM    919   CB PHE A 124      -0.923  12.497   1.551  1.00  1.00            
ATOM    920   CG PHE A 124      -0.328  11.130   1.547  1.00  1.00            
ATOM    921  CD1 PHE A 124       0.460  10.713   0.500  1.00  1.00            
ATOM    922  CD2 PHE A 124      -0.543  10.269   2.597  1.00  1.00            
ATOM    923  CE1 PHE A 124       1.014   9.455   0.490  1.00  1.00            
ATOM    924  CE2 PHE A 124       0.009   9.010   2.595  1.00  1.00            
ATOM    925   CZ PHE A 124       0.788   8.598   1.540  1.00  1.00            
ATOM    926    C PHE A 124      -2.010  11.976  -0.601  1.00  1.00            
ATOM    927    O PHE A 124      -1.928  10.775  -0.848  1.00  1.00            
ATOM    928    N ASP A 125      -1.923  12.926  -1.549  1.00  1.00            
ATOM    929   CA ASP A 125      -1.691  12.630  -2.930  1.00  1.00            
ATOM    930   CB ASP A 125      -1.817  13.870  -3.831  1.00  1.00            
ATOM    931   CG ASP A 125      -3.281  14.284  -3.856  1.00  1.00            
ATOM    932  OD1 ASP A 125      -4.143  13.404  -4.118  1.00  1.00            
ATOM    933  OD2 ASP A 125      -3.558  15.486  -3.600  1.00  1.00            
ATOM    934    C ASP A 125      -0.303  12.105  -3.100  1.00  1.00            
ATOM    935    O ASP A 125      -0.082  11.181  -3.881  1.00  1.00            
ATOM    936    N GLY A 126       0.686  12.661  -2.368  4.00  1.00            
ATOM    937   CA GLY A 126       2.004  12.197  -2.683  4.00  1.00            
ATOM    938    C GLY A 126       2.887  12.151  -1.491  4.00  1.00            
ATOM    939    O GLY A 126       2.498  12.520  -0.385  4.00  1.00            
ATOM    940    N VAL A 127       4.131  11.669  -1.718  4.00  1.00            
ATOM    941   CA VAL A 127       5.030  11.510  -0.621  4.00  1.00            
ATOM    942   CB VAL A 127       5.390  10.069  -0.404  4.00  1.00            
ATOM    943  CG1 VAL A 127       6.402   9.976   0.749  4.00  1.00            
ATOM    944  CG2 VAL A 127       4.100   9.260  -0.187  4.00  1.00            
ATOM    945    C VAL A 127       6.333  12.226  -0.842  4.00  1.00            
ATOM    946    O VAL A 127       7.298  11.609  -1.288  4.00  1.00            
ATOM    947    N VAL A 128       6.437  13.516  -0.449  4.00  1.00            
ATOM    948   CA VAL A 128       7.693  14.212  -0.583  4.00  1.00            
ATOM    949   CB VAL A 128       7.587  15.695  -0.384  4.00  1.00            
ATOM    950  CG1 VAL A 128       6.675  16.269  -1.483  4.00  1.00            
ATOM    951  CG2 VAL A 128       7.095  15.965   1.049  4.00  1.00            
ATOM    952    C VAL A 128       8.558  13.675   0.505  4.00  1.00            
ATOM    953    O VAL A 128       8.080  13.437   1.613  4.00  1.00            
ATOM    954    N GLY A 129       9.859  13.464   0.225  4.00  1.00            
ATOM    955   CA GLY A 129      10.681  12.876   1.240  4.00  1.00            
ATOM    956    C GLY A 129      11.728  13.838   1.647  4.00  1.00            
ATOM    957    O GLY A 129      12.371  14.478   0.816  4.00  1.00            
ATOM    958    N MET A 130      11.920  13.961   2.971  1.00  1.00            
ATOM    959   CA MET A 130      12.950  14.831   3.428  1.00  1.00            
ATOM    960   CB MET A 130      12.446  15.900   4.412  1.00  1.00            
ATOM    961   CG MET A 130      13.373  17.110   4.531  1.00  1.00            
ATOM    962   SD MET A 130      13.265  18.267   3.129  1.00  1.00            
ATOM    963   CE MET A 130      13.958  17.137   1.889  1.00  1.00            
ATOM    964    C MET A 130      13.918  13.974   4.177  1.00  1.00            
ATOM    965    O MET A 130      14.074  14.108   5.390  1.00  1.00            
ATOM    966    N GLY A 131      14.595  13.060   3.458  1.00  1.00            
ATOM    967   CA GLY A 131      15.573  12.203   4.058  1.00  1.00            
ATOM    968    C GLY A 131      16.877  12.662   3.528  1.00  1.00            
ATOM    969    O GLY A 131      17.164  13.857   3.475  1.00  1.00            
ATOM    970    N PHE A 132      17.704  11.694   3.116  1.00  1.00            
ATOM    971   CA PHE A 132      18.970  12.026   2.559  1.00  1.00            
ATOM    972   CB PHE A 132      20.170  11.377   3.272  1.00  1.00            
ATOM    973   CG PHE A 132      20.379  11.946   4.633  1.00  1.00            
ATOM    974  CD1 PHE A 132      19.678  11.474   5.720  1.00  1.00            
ATOM    975  CD2 PHE A 132      21.306  12.946   4.821  1.00  1.00            
ATOM    976  CE1 PHE A 132      19.895  12.001   6.971  1.00  1.00            
ATOM    977  CE2 PHE A 132      21.526  13.477   6.070  1.00  1.00            
ATOM    978   CZ PHE A 132      20.819  13.003   7.147  1.00  1.00            
ATOM    979    C PHE A 132      19.006  11.411   1.189  1.00  1.00            
ATOM    980    O PHE A 132      18.117  10.650   0.809  1.00  1.00            
ATOM    981    N ILE A 133      20.051  11.763   0.415  2.00  1.00            
ATOM    982   CA ILE A 133      20.306  11.318  -0.930  2.00  1.00            
ATOM    983   CB ILE A 133      21.466  12.035  -1.558  2.00  1.00            
ATOM    984  CG1 ILE A 133      21.613  11.634  -3.035  2.00  1.00            
ATOM    985  CG2 ILE A 133      22.718  11.755  -0.711  2.00  1.00            
ATOM    986  CD1 ILE A 133      22.639  12.476  -3.792  2.00  1.00            
ATOM    987    C ILE A 133      20.626   9.861  -0.995  2.00  1.00            
ATOM    988    O ILE A 133      20.187   9.176  -1.917  2.00  1.00            
ATOM    989    N GLU A 134      21.400   9.351  -0.017  2.00  1.00            
ATOM    990   CA GLU A 134      21.888   8.001  -0.082  2.00  1.00            
ATOM    991   CB GLU A 134      22.625   7.581   1.199  2.00  1.00            
ATOM    992   CG GLU A 134      23.955   8.307   1.394  2.00  1.00            
ATOM    993   CD GLU A 134      24.941   7.714   0.401  2.00  1.00            
ATOM    994  OE1 GLU A 134      25.227   6.491   0.515  2.00  1.00            
ATOM    995  OE2 GLU A 134      25.416   8.469  -0.487  2.00  1.00            
ATOM    996    C GLU A 134      20.728   7.091  -0.233  2.00  1.00            
ATOM    997    O GLU A 134      20.755   6.173  -1.051  2.00  1.00            
ATOM    998    N GLN A 135      19.657   7.319   0.537  2.00  1.00            
ATOM    999   CA GLN A 135      18.556   6.452   0.292  2.00  1.00            
ATOM   1000   CB GLN A 135      17.700   6.171   1.535  2.00  1.00            
ATOM   1001   CG GLN A 135      18.496   5.458   2.630  2.00  1.00            
ATOM   1002   CD GLN A 135      19.055   4.170   2.038  2.00  1.00            
ATOM   1003  OE1 GLN A 135      18.325   3.206   1.808  2.00  1.00            
ATOM   1004  NE2 GLN A 135      20.390   4.156   1.773  2.00  1.00            
ATOM   1005    C GLN A 135      17.719   7.144  -0.714  2.00  1.00            
ATOM   1006    O GLN A 135      16.751   7.829  -0.389  2.00  1.00            
ATOM   1007    N ALA A 136      18.102   6.969  -1.985  1.00  1.00            
ATOM   1008   CA ALA A 136      17.390   7.575  -3.057  1.00  1.00            
ATOM   1009   CB ALA A 136      18.179   8.688  -3.769  1.00  1.00            
ATOM   1010    C ALA A 136      17.165   6.483  -4.050  1.00  1.00            
ATOM   1011    O ALA A 136      17.932   5.524  -4.119  1.00  1.00            
ATOM   1012    N ILE A 137      16.082   6.594  -4.835  2.00  1.00            
ATOM   1013   CA ILE A 137      15.737   5.554  -5.756  2.00  1.00            
ATOM   1014   CB ILE A 137      14.398   5.805  -6.390  2.00  1.00            
ATOM   1015  CG1 ILE A 137      14.419   7.144  -7.145  2.00  1.00            
ATOM   1016  CG2 ILE A 137      13.322   5.729  -5.295  2.00  1.00            
ATOM   1017  CD1 ILE A 137      13.201   7.374  -8.028  2.00  1.00            
ATOM   1018    C ILE A 137      16.758   5.393  -6.844  2.00  1.00            
ATOM   1019    O ILE A 137      17.243   4.286  -7.076  2.00  1.00            
ATOM   1020    N GLY A 138      17.135   6.488  -7.534  2.00  1.00            
ATOM   1021   CA GLY A 138      18.111   6.396  -8.584  2.00  1.00            
ATOM   1022    C GLY A 138      18.959   7.601  -8.390  2.00  1.00            
ATOM   1023    O GLY A 138      19.097   8.447  -9.275  2.00  1.00            
ATOM   1024    N ARG A 139      19.550   7.692  -7.188  2.00  1.00            
ATOM   1025   CA ARG A 139      20.381   8.790  -6.813  2.00  1.00            
ATOM   1026   CB ARG A 139      21.757   8.812  -7.496  2.00  1.00            
ATOM   1027   CG ARG A 139      22.663   9.912  -6.939  2.00  1.00            
ATOM   1028   CD ARG A 139      24.006  10.016  -7.659  2.00  1.00            
ATOM   1029   NE ARG A 139      23.710  10.049  -9.116  2.00  1.00            
ATOM   1030   CZ ARG A 139      23.308  11.213  -9.702  2.00  1.00            
ATOM   1031  NH1 ARG A 139      23.158  12.343  -8.950  2.00  1.00            
ATOM   1032  NH2 ARG A 139      23.045  11.246 -11.041  2.00  1.00            
ATOM   1033    C ARG A 139      19.667  10.068  -7.121  2.00  1.00            
ATOM   1034    O ARG A 139      20.247  10.992  -7.689  2.00  1.00            
ATOM   1035    N VAL A 140      18.376  10.156  -6.746  1.00  1.00            
ATOM   1036   CA VAL A 140      17.627  11.357  -6.985  1.00  1.00            
ATOM   1037   CB VAL A 140      16.144  11.167  -6.867  1.00  1.00            
ATOM   1038  CG1 VAL A 140      15.458  12.533  -7.039  1.00  1.00            
ATOM   1039  CG2 VAL A 140      15.699  10.108  -7.891  1.00  1.00            
ATOM   1040    C VAL A 140      18.035  12.338  -5.944  1.00  1.00            
ATOM   1041    O VAL A 140      18.274  11.975  -4.792  1.00  1.00            
ATOM   1042    N THR A 141      18.147  13.618  -6.336  1.00  1.00            
ATOM   1043   CA THR A 141      18.525  14.604  -5.375  1.00  1.00            
ATOM   1044   CB THR A 141      18.938  15.907  -5.993  1.00  1.00            
ATOM   1045  OG1 THR A 141      19.476  16.769  -5.002  1.00  1.00            
ATOM   1046  CG2 THR A 141      17.706  16.550  -6.655  1.00  1.00            
ATOM   1047    C THR A 141      17.319  14.863  -4.526  1.00  1.00            
ATOM   1048    O THR A 141      16.194  14.917  -5.016  1.00  1.00            
ATOM   1049    N PRO A 142      17.532  14.996  -3.246  1.00  1.00            
ATOM   1050   CA PRO A 142      16.417  15.251  -2.370  1.00  1.00            
ATOM   1051   CD PRO A 142      18.566  14.211  -2.597  1.00  1.00            
ATOM   1052   CB PRO A 142      16.906  14.907  -0.963  1.00  1.00            
ATOM   1053   CG PRO A 142      18.002  13.856  -1.211  1.00  1.00            
ATOM   1054    C PRO A 142      16.021  16.687  -2.532  1.00  1.00            
ATOM   1055    O PRO A 142      16.824  17.472  -3.048  1.00  1.00            
ATOM   1056    N ILE A 143      14.796  17.052  -2.116  2.00  1.00            
ATOM   1057   CA ILE A 143      14.268  18.385  -2.246  2.00  1.00            
ATOM   1058   CB ILE A 143      12.897  18.484  -1.640  2.00  1.00            
ATOM   1059  CG1 ILE A 143      11.961  17.401  -2.206  2.00  1.00            
ATOM   1060  CG2 ILE A 143      12.391  19.920  -1.849  2.00  1.00            
ATOM   1061  CD1 ILE A 143      10.658  17.254  -1.423  2.00  1.00            
ATOM   1062    C ILE A 143      15.129  19.306  -1.409  2.00  1.00            
ATOM   1063    O ILE A 143      15.501  20.392  -1.847  2.00  1.00            
ATOM   1064    N PHE A 144      15.477  18.868  -0.175  2.00  1.00            
ATOM   1065   CA PHE A 144      16.244  19.627   0.791  2.00  1.00            
ATOM   1066   CB PHE A 144      16.528  18.811   2.064  2.00  1.00            
ATOM   1067   CG PHE A 144      17.592  19.498   2.851  2.00  1.00            
ATOM   1068  CD1 PHE A 144      17.323  20.619   3.600  2.00  1.00            
ATOM   1069  CD2 PHE A 144      18.875  18.998   2.849  2.00  1.00            
ATOM   1070  CE1 PHE A 144      18.318  21.237   4.323  2.00  1.00            
ATOM   1071  CE2 PHE A 144      19.875  19.609   3.569  2.00  1.00            
ATOM   1072   CZ PHE A 144      19.597  20.733   4.310  2.00  1.00            
ATOM   1073    C PHE A 144      17.546  19.960   0.175  2.00  1.00            
ATOM   1074    O PHE A 144      18.025  21.081   0.322  2.00  1.00            
ATOM   1075    N ASP A 145      18.157  19.002  -0.540  2.00  1.00            
ATOM   1076   CA ASP A 145      19.408  19.317  -1.152  2.00  1.00            
ATOM   1077   CB ASP A 145      20.039  18.151  -1.928  2.00  1.00            
ATOM   1078   CG ASP A 145      20.709  17.250  -0.900  2.00  1.00            
ATOM   1079  OD1 ASP A 145      21.312  17.806   0.057  2.00  1.00            
ATOM   1080  OD2 ASP A 145      20.638  16.003  -1.058  2.00  1.00            
ATOM   1081    C ASP A 145      19.163  20.458  -2.094  2.00  1.00            
ATOM   1082    O ASP A 145      20.010  21.333  -2.262  2.00  1.00            
ATOM   1083    N ASN A 146      17.985  20.488  -2.741  2.00  1.00            
ATOM   1084   CA ASN A 146      17.694  21.582  -3.623  2.00  1.00            
ATOM   1085   CB ASN A 146      16.307  21.465  -4.271  2.00  1.00            
ATOM   1086   CG ASN A 146      16.303  20.221  -5.147  2.00  1.00            
ATOM   1087  OD1 ASN A 146      15.359  19.434  -5.119  2.00  1.00            
ATOM   1088  ND2 ASN A 146      17.390  20.033  -5.944  2.00  1.00            
ATOM   1089    C ASN A 146      17.685  22.821  -2.786  2.00  1.00            
ATOM   1090    O ASN A 146      18.240  23.850  -3.170  2.00  1.00            
ATOM   1091    N ILE A 147      17.059  22.734  -1.598  2.00  1.00            
ATOM   1092   CA ILE A 147      16.926  23.868  -0.729  2.00  1.00            
ATOM   1093   CB ILE A 147      16.074  23.609   0.479  2.00  1.00            
ATOM   1094  CG1 ILE A 147      14.621  23.313   0.064  2.00  1.00            
ATOM   1095  CG2 ILE A 147      16.211  24.820   1.417  2.00  1.00            
ATOM   1096  CD1 ILE A 147      13.747  22.808   1.212  2.00  1.00            
ATOM   1097    C ILE A 147      18.270  24.326  -0.246  2.00  1.00            
ATOM   1098    O ILE A 147      18.507  25.526  -0.185  2.00  1.00            
ATOM   1099    N ILE A 148      19.183  23.407   0.130  2.00  1.00            
ATOM   1100   CA ILE A 148      20.478  23.795   0.626  2.00  1.00            
ATOM   1101   CB ILE A 148      21.318  22.646   1.107  2.00  1.00            
ATOM   1102  CG1 ILE A 148      22.587  23.175   1.797  2.00  1.00            
ATOM   1103  CG2 ILE A 148      21.614  21.720  -0.080  2.00  1.00            
ATOM   1104  CD1 ILE A 148      22.310  23.961   3.077  2.00  1.00            
ATOM   1105    C ILE A 148      21.216  24.498  -0.481  2.00  1.00            
ATOM   1106    O ILE A 148      21.882  25.505  -0.240  2.00  1.00            
ATOM   1107    N SER A 149      21.111  23.990  -1.730  2.00  1.00            
ATOM   1108   CA SER A 149      21.819  24.573  -2.843  2.00  1.00            
ATOM   1109   CB SER A 149      21.491  23.890  -4.183  2.00  1.00            
ATOM   1110   OG SER A 149      21.902  22.532  -4.158  2.00  1.00            
ATOM   1111    C SER A 149      21.420  26.002  -2.958  2.00  1.00            
ATOM   1112    O SER A 149      22.267  26.892  -2.904  2.00  1.00            
ATOM   1113    N GLN A 150      20.109  26.268  -3.109  2.00  1.00            
ATOM   1114   CA GLN A 150      19.724  27.643  -3.132  2.00  1.00            
ATOM   1115   CB GLN A 150      18.224  27.871  -3.409  2.00  1.00            
ATOM   1116   CG GLN A 150      17.286  27.273  -2.361  2.00  1.00            
ATOM   1117   CD GLN A 150      15.861  27.497  -2.847  2.00  1.00            
ATOM   1118  OE1 GLN A 150      15.028  26.593  -2.805  2.00  1.00            
ATOM   1119  NE2 GLN A 150      15.572  28.737  -3.325  2.00  1.00            
ATOM   1120    C GLN A 150      20.083  28.096  -1.766  2.00  1.00            
ATOM   1121    O GLN A 150      20.176  27.286  -0.850  2.00  1.00            
ATOM   1122    N GLY A 151      20.378  29.379  -1.558  3.00  1.00            
ATOM   1123   CA GLY A 151      20.766  29.600  -0.205  3.00  1.00            
ATOM   1124    C GLY A 151      19.748  30.468   0.431  3.00  1.00            
ATOM   1125    O GLY A 151      20.071  31.461   1.081  3.00  1.00            
ATOM   1126    N VAL A 152      18.472  30.101   0.261  1.00  1.00            
ATOM   1127   CA VAL A 152      17.477  30.849   0.945  1.00  1.00            
ATOM   1128   CB VAL A 152      16.316  31.212   0.068  1.00  1.00            
ATOM   1129  CG1 VAL A 152      15.293  32.000   0.898  1.00  1.00            
ATOM   1130  CG2 VAL A 152      16.853  31.991  -1.142  1.00  1.00            
ATOM   1131    C VAL A 152      17.001  29.927   2.012  1.00  1.00            
ATOM   1132    O VAL A 152      16.176  29.048   1.768  1.00  1.00            
ATOM   1133    N LEU A 153      17.542  30.099   3.232  4.00  1.00            
ATOM   1134   CA LEU A 153      17.187  29.226   4.308  4.00  1.00            
ATOM   1135   CB LEU A 153      17.673  27.788   4.056  4.00  1.00            
ATOM   1136   CG LEU A 153      17.469  26.833   5.240  4.00  1.00            
ATOM   1137  CD1 LEU A 153      15.985  26.696   5.575  4.00  1.00            
ATOM   1138  CD2 LEU A 153      18.144  25.476   4.989  4.00  1.00            
ATOM   1139    C LEU A 153      17.914  29.721   5.515  4.00  1.00            
ATOM   1140    O LEU A 153      19.096  30.049   5.437  4.00  1.00            
ATOM   1141    N LYS A 154      17.228  29.814   6.669  1.00  1.00            
ATOM   1142   CA LYS A 154      17.914  30.294   7.830  1.00  1.00            
ATOM   1143   CB LYS A 154      16.977  30.551   9.019  1.00  1.00            
ATOM   1144   CG LYS A 154      17.667  31.248  10.192  1.00  1.00            
ATOM   1145   CD LYS A 154      18.133  32.669   9.871  1.00  1.00            
ATOM   1146   CE LYS A 154      18.530  33.469  11.112  1.00  1.00            
ATOM   1147   NZ LYS A 154      19.575  32.748  11.871  1.00  1.00            
ATOM   1148    C LYS A 154      18.950  29.309   8.268  1.00  1.00            
ATOM   1149    O LYS A 154      20.124  29.649   8.408  1.00  1.00            
ATOM   1150    N GLU A 155      18.534  28.047   8.474  1.00  1.00            
ATOM   1151   CA GLU A 155      19.441  27.021   8.892  1.00  1.00            
ATOM   1152   CB GLU A 155      19.419  26.775  10.411  1.00  1.00            
ATOM   1153   CG GLU A 155      19.923  27.985  11.205  1.00  1.00            
ATOM   1154   CD GLU A 155      19.866  27.660  12.691  1.00  1.00            
ATOM   1155  OE1 GLU A 155      19.444  26.523  13.030  1.00  1.00            
ATOM   1156  OE2 GLU A 155      20.244  28.543  13.506  1.00  1.00            
ATOM   1157    C GLU A 155      18.969  25.793   8.194  1.00  1.00            
ATOM   1158    O GLU A 155      17.769  25.611   7.992  1.00  1.00            
ATOM   1159    N ASP A 156      19.903  24.924   7.773  1.00  1.00            
ATOM   1160   CA ASP A 156      19.465  23.742   7.104  1.00  1.00            
ATOM   1161   CB ASP A 156      20.560  23.074   6.249  1.00  1.00            
ATOM   1162   CG ASP A 156      21.780  22.764   7.103  1.00  1.00            
ATOM   1163  OD1 ASP A 156      22.177  23.631   7.926  1.00  1.00            
ATOM   1164  OD2 ASP A 156      22.352  21.658   6.916  1.00  1.00            
ATOM   1165    C ASP A 156      18.948  22.803   8.150  1.00  1.00            
ATOM   1166    O ASP A 156      19.631  21.865   8.559  1.00  1.00            
ATOM   1167    N VAL A 157      17.701  23.065   8.608  4.00  1.00            
ATOM   1168   CA VAL A 157      17.053  22.272   9.615  4.00  1.00            
ATOM   1169   CB VAL A 157      17.131  22.879  10.984  4.00  1.00            
ATOM   1170  CG1 VAL A 157      16.326  22.000  11.955  4.00  1.00            
ATOM   1171  CG2 VAL A 157      18.612  23.053  11.359  4.00  1.00            
ATOM   1172    C VAL A 157      15.592  22.202   9.267  4.00  1.00            
ATOM   1173    O VAL A 157      15.055  23.114   8.640  4.00  1.00            
ATOM   1174    N PHE A 158      14.910  21.097   9.646  4.00  1.00            
ATOM   1175   CA PHE A 158      13.490  20.979   9.434  4.00  1.00            
ATOM   1176   CB PHE A 158      13.069  19.913   8.407  4.00  1.00            
ATOM   1177   CG PHE A 158      13.380  20.467   7.060  4.00  1.00            
ATOM   1178  CD1 PHE A 158      14.607  20.263   6.478  4.00  1.00            
ATOM   1179  CD2 PHE A 158      12.434  21.207   6.387  4.00  1.00            
ATOM   1180  CE1 PHE A 158      14.879  20.786   5.236  4.00  1.00            
ATOM   1181  CE2 PHE A 158      12.704  21.732   5.147  4.00  1.00            
ATOM   1182   CZ PHE A 158      13.931  21.521   4.567  4.00  1.00            
ATOM   1183    C PHE A 158      12.881  20.632  10.731  4.00  1.00            
ATOM   1184    O PHE A 158      13.467  19.928  11.553  4.00  1.00            
ATOM   1185    N SER A 159      11.670  21.152  10.951  4.00  1.00            
ATOM   1186   CA SER A 159      11.018  20.878  12.183  4.00  1.00            
ATOM   1187   CB SER A 159      10.588  22.148  12.928  4.00  1.00            
ATOM   1188   OG SER A 159       9.729  21.797  14.000  4.00  1.00            
ATOM   1189    C SER A 159       9.784  20.146  11.862  4.00  1.00            
ATOM   1190    O SER A 159       9.110  20.433  10.875  4.00  1.00            
ATOM   1191    N PHE A 160       9.465  19.148  12.691  4.00  1.00            
ATOM   1192   CA PHE A 160       8.234  18.511  12.412  4.00  1.00            
ATOM   1193   CB PHE A 160       8.335  17.011  12.080  4.00  1.00            
ATOM   1194   CG PHE A 160       6.974  16.542  11.689  4.00  1.00            
ATOM   1195  CD1 PHE A 160       6.553  16.648  10.382  4.00  1.00            
ATOM   1196  CD2 PHE A 160       6.116  16.004  12.622  4.00  1.00            
ATOM   1197  CE1 PHE A 160       5.299  16.220  10.013  4.00  1.00            
ATOM   1198  CE2 PHE A 160       4.861  15.576  12.256  4.00  1.00            
ATOM   1199   CZ PHE A 160       4.449  15.682  10.949  4.00  1.00            
ATOM   1200    C PHE A 160       7.401  18.648  13.624  4.00  1.00            
ATOM   1201    O PHE A 160       7.853  18.412  14.744  4.00  1.00            
ATOM   1202    N TYR A 161       6.147  19.067  13.418  4.00  1.00            
ATOM   1203   CA TYR A 161       5.282  19.238  14.531  4.00  1.00            
ATOM   1204   CB TYR A 161       4.950  20.719  14.787  4.00  1.00            
ATOM   1205   CG TYR A 161       3.857  20.810  15.794  4.00  1.00            
ATOM   1206  CD1 TYR A 161       4.121  20.729  17.142  4.00  1.00            
ATOM   1207  CD2 TYR A 161       2.559  20.986  15.377  4.00  1.00            
ATOM   1208  CE1 TYR A 161       3.099  20.819  18.059  4.00  1.00            
ATOM   1209  CE2 TYR A 161       1.535  21.076  16.289  4.00  1.00            
ATOM   1210   CZ TYR A 161       1.803  20.993  17.634  4.00  1.00            
ATOM   1211   OH TYR A 161       0.753  21.085  18.572  4.00  1.00            
ATOM   1212    C TYR A 161       4.001  18.534  14.210  4.00  1.00            
ATOM   1213    O TYR A 161       3.481  18.640  13.101  4.00  1.00            
ATOM   1214    N TYR A 162       3.469  17.773  15.185  4.00  1.00            
ATOM   1215   CA TYR A 162       2.243  17.057  14.987  4.00  1.00            
ATOM   1216   CB TYR A 162       2.506  15.547  14.850  4.00  1.00            
ATOM   1217   CG TYR A 162       1.286  14.830  14.393  4.00  1.00            
ATOM   1218  CD1 TYR A 162       1.033  14.693  13.047  4.00  1.00            
ATOM   1219  CD2 TYR A 162       0.406  14.287  15.298  4.00  1.00            
ATOM   1220  CE1 TYR A 162      -0.085  14.025  12.608  4.00  1.00            
ATOM   1221  CE2 TYR A 162      -0.714  13.617  14.865  4.00  1.00            
ATOM   1222   CZ TYR A 162      -0.959  13.486  13.520  4.00  1.00            
ATOM   1223   OH TYR A 162      -2.108  12.797  13.079  4.00  1.00            
ATOM   1224    C TYR A 162       1.459  17.268  16.256  4.00  1.00            
ATOM   1225    O TYR A 162       2.044  17.385  17.332  4.00  1.00            
ATOM   1226    N ASN A 163       0.114  17.342  16.173  1.00  1.00            
ATOM   1227   CA ASN A 163      -0.682  17.518  17.362  1.00  1.00            
ATOM   1228   CB ASN A 163      -1.445  18.854  17.394  1.00  1.00            
ATOM   1229   CG ASN A 163      -1.783  19.167  18.846  1.00  1.00            
ATOM   1230  OD1 ASN A 163      -2.397  20.188  19.149  1.00  1.00            
ATOM   1231  ND2 ASN A 163      -1.350  18.273  19.776  1.00  1.00            
ATOM   1232    C ASN A 163      -1.691  16.395  17.326  1.00  1.00            
ATOM   1233    O ASN A 163      -1.898  15.791  16.276  1.00  1.00            
ATOM   1234    N ARG A 164      -2.332  16.067  18.472  1.00  1.00            
ATOM   1235   CA ARG A 164      -3.194  14.909  18.537  1.00  1.00            
ATOM   1236   CB ARG A 164      -3.776  14.674  19.940  1.00  1.00            
ATOM   1237   CG ARG A 164      -4.570  13.369  20.039  1.00  1.00            
ATOM   1238   CD ARG A 164      -5.447  13.261  21.287  1.00  1.00            
ATOM   1239   NE ARG A 164      -6.714  13.985  20.990  1.00  1.00            
ATOM   1240   CZ ARG A 164      -7.710  13.349  20.305  1.00  1.00            
ATOM   1241  NH1 ARG A 164      -7.550  12.052  19.912  1.00  1.00            
ATOM   1242  NH2 ARG A 164      -8.862  14.017  20.000  1.00  1.00            
ATOM   1243    C ARG A 164      -4.367  14.984  17.598  1.00  1.00            
ATOM   1244    O ARG A 164      -4.518  14.125  16.731  1.00  1.00            
ATOM   1245    N ASP A 165      -5.223  16.017  17.725  1.00  1.00            
ATOM   1246   CA ASP A 165      -6.388  16.097  16.883  1.00  1.00            
ATOM   1247   CB ASP A 165      -7.522  15.170  17.362  1.00  1.00            
ATOM   1248   CG ASP A 165      -8.582  15.079  16.275  1.00  1.00            
ATOM   1249  OD1 ASP A 165      -8.966  16.146  15.726  1.00  1.00            
ATOM   1250  OD2 ASP A 165      -9.012  13.934  15.971  1.00  1.00            
ATOM   1251    C ASP A 165      -6.877  17.563  17.019  1.00  1.00            
ATOM   1252    O ASP A 165      -7.817  17.804  17.773  1.00  1.00            
ATOM   1253    N SER A 171      -6.272  18.584  16.314  1.00  1.00            
ATOM   1254   CA SER A 171      -6.631  20.012  16.447  1.00  1.00            
ATOM   1255   CB SER A 171      -6.224  20.607  17.808  1.00  1.00            
ATOM   1256   OG SER A 171      -4.827  20.469  18.020  1.00  1.00            
ATOM   1257    C SER A 171      -5.967  20.835  15.331  1.00  1.00            
ATOM   1258    O SER A 171      -6.390  20.749  14.180  1.00  1.00            
ATOM   1259    N LEU A 172      -4.905  21.646  15.639  1.00  1.00            
ATOM   1260   CA LEU A 172      -4.200  22.551  14.727  1.00  1.00            
ATOM   1261   CB LEU A 172      -2.930  23.152  15.354  1.00  1.00            
ATOM   1262   CG LEU A 172      -3.213  24.039  16.582  1.00  1.00            
ATOM   1263  CD1 LEU A 172      -3.838  23.226  17.727  1.00  1.00            
ATOM   1264  CD2 LEU A 172      -1.956  24.807  17.020  1.00  1.00            
ATOM   1265    C LEU A 172      -3.791  21.703  13.604  1.00  1.00            
ATOM   1266    O LEU A 172      -3.821  22.109  12.443  1.00  1.00            
ATOM   1267    N GLY A 173      -3.414  20.469  13.933  1.00  1.00            
ATOM   1268   CA GLY A 173      -2.999  19.649  12.865  1.00  1.00            
ATOM   1269    C GLY A 173      -1.543  19.530  13.060  1.00  1.00            
ATOM   1270    O GLY A 173      -1.075  19.040  14.086  1.00  1.00            
ATOM   1271    N GLY A 174      -0.774  19.978  12.064  4.00  1.00            
ATOM   1272   CA GLY A 174       0.620  19.896  12.295  4.00  1.00            
ATOM   1273    C GLY A 174       1.276  20.994  11.562  4.00  1.00            
ATOM   1274    O GLY A 174       0.676  21.656  10.719  4.00  1.00            
ATOM   1275    N GLN A 175       2.551  21.225  11.897  4.00  1.00            
ATOM   1276   CA GLN A 175       3.242  22.251  11.202  4.00  1.00            
ATOM   1277   CB GLN A 175       3.403  23.545  12.021  4.00  1.00            
ATOM   1278   CG GLN A 175       2.094  24.283  12.322  4.00  1.00            
ATOM   1279   CD GLN A 175       1.789  25.224  11.166  4.00  1.00            
ATOM   1280  OE1 GLN A 175       1.550  24.795  10.038  4.00  1.00            
ATOM   1281  NE2 GLN A 175       1.803  26.554  11.452  4.00  1.00            
ATOM   1282    C GLN A 175       4.632  21.760  10.928  4.00  1.00            
ATOM   1283    O GLN A 175       5.284  21.206  11.812  4.00  1.00            
ATOM   1284    N ILE A 176       5.119  21.934   9.681  4.00  1.00            
ATOM   1285   CA ILE A 176       6.481  21.586   9.383  4.00  1.00            
ATOM   1286   CB ILE A 176       6.651  20.637   8.234  4.00  1.00            
ATOM   1287  CG1 ILE A 176       5.982  19.287   8.540  4.00  1.00            
ATOM   1288  CG2 ILE A 176       8.157  20.522   7.947  4.00  1.00            
ATOM   1289  CD1 ILE A 176       4.459  19.361   8.627  4.00  1.00            
ATOM   1290    C ILE A 176       7.140  22.860   9.016  4.00  1.00            
ATOM   1291    O ILE A 176       6.744  23.524   8.060  4.00  1.00            
ATOM   1292    N VAL A 177       8.164  23.253   9.787  4.00  1.00            
ATOM   1293   CA VAL A 177       8.797  24.483   9.446  4.00  1.00            
ATOM   1294   CB VAL A 177       8.925  25.428  10.604  4.00  1.00            
ATOM   1295  CG1 VAL A 177       7.515  25.910  10.980  4.00  1.00            
ATOM   1296  CG2 VAL A 177       9.610  24.686  11.759  4.00  1.00            
ATOM   1297    C VAL A 177      10.145  24.176   8.885  4.00  1.00            
ATOM   1298    O VAL A 177      10.936  23.430   9.462  4.00  1.00            
ATOM   1299    N LEU A 178      10.401  24.755   7.699  4.00  1.00            
ATOM   1300   CA LEU A 178      11.612  24.650   6.943  4.00  1.00            
ATOM   1301   CB LEU A 178      11.279  24.678   5.433  4.00  1.00            
ATOM   1302   CG LEU A 178      12.435  24.608   4.419  4.00  1.00            
ATOM   1303  CD1 LEU A 178      11.889  24.515   2.985  4.00  1.00            
ATOM   1304  CD2 LEU A 178      13.376  25.809   4.557  4.00  1.00            
ATOM   1305    C LEU A 178      12.393  25.863   7.333  4.00  1.00            
ATOM   1306    O LEU A 178      11.870  26.976   7.333  4.00  1.00            
ATOM   1307    N GLY A 179      13.672  25.678   7.705  1.00  1.00            
ATOM   1308   CA GLY A 179      14.452  26.818   8.081  1.00  1.00            
ATOM   1309    C GLY A 179      14.606  26.867   9.556  1.00  1.00            
ATOM   1310    O GLY A 179      15.414  27.643  10.066  1.00  1.00            
ATOM   1311    N GLY A 180      13.849  26.051  10.306  1.00  1.00            
ATOM   1312   CA GLY A 180      14.098  26.171  11.704  1.00  1.00            
ATOM   1313    C GLY A 180      12.971  25.602  12.485  1.00  1.00            
ATOM   1314    O GLY A 180      12.327  24.645  12.062  1.00  1.00            
ATOM   1315    N SER A 181      12.736  26.172  13.686  1.00  1.00            
ATOM   1316   CA SER A 181      11.691  25.671  14.524  1.00  1.00            
ATOM   1317   CB SER A 181      12.208  24.850  15.717  1.00  1.00            
ATOM   1318   OG SER A 181      12.847  23.670  15.247  1.00  1.00            
ATOM   1319    C SER A 181      10.908  26.808  15.075  1.00  1.00            
ATOM   1320    O SER A 181      11.426  27.905  15.282  1.00  1.00            
ATOM   1321    N ASP A 182       9.608  26.561  15.305  1.00  1.00            
ATOM   1322   CA ASP A 182       8.787  27.563  15.897  1.00  1.00            
ATOM   1323   CB ASP A 182       7.381  27.687  15.273  1.00  1.00            
ATOM   1324   CG ASP A 182       6.623  26.380  15.440  1.00  1.00            
ATOM   1325  OD1 ASP A 182       7.206  25.310  15.119  1.00  1.00            
ATOM   1326  OD2 ASP A 182       5.444  26.435  15.880  1.00  1.00            
ATOM   1327    C ASP A 182       8.669  27.215  17.343  1.00  1.00            
ATOM   1328    O ASP A 182       8.111  26.191  17.737  1.00  1.00            
ATOM   1329    N PRO A 183       9.219  28.088  18.132  2.00  1.00            
ATOM   1330   CA PRO A 183       9.232  27.938  19.559  2.00  1.00            
ATOM   1331   CD PRO A 183       9.450  29.455  17.716  2.00  1.00            
ATOM   1332   CB PRO A 183       9.922  29.196  20.080  2.00  1.00            
ATOM   1333   CG PRO A 183       9.549  30.255  19.028  2.00  1.00            
ATOM   1334    C PRO A 183       7.843  27.844  20.097  2.00  1.00            
ATOM   1335    O PRO A 183       7.690  27.377  21.223  2.00  1.00            
ATOM   1336    N GLN A 184       6.822  28.289  19.339  2.00  1.00            
ATOM   1337   CA GLN A 184       5.497  28.260  19.887  2.00  1.00            
ATOM   1338   CB GLN A 184       4.404  28.723  18.905  2.00  1.00            
ATOM   1339   CG GLN A 184       4.484  30.201  18.521  2.00  1.00            
ATOM   1340   CD GLN A 184       3.313  30.497  17.594  2.00  1.00            
ATOM   1341  OE1 GLN A 184       2.953  29.680  16.749  2.00  1.00            
ATOM   1342  NE2 GLN A 184       2.689  31.694  17.767  2.00  1.00            
ATOM   1343    C GLN A 184       5.187  26.847  20.241  2.00  1.00            
ATOM   1344    O GLN A 184       4.690  26.559  21.329  2.00  1.00            
ATOM   1345    N HIS A 185       5.504  25.924  19.323  2.00  1.00            
ATOM   1346   CA HIS A 185       5.201  24.540  19.512  2.00  1.00            
ATOM   1347  ND1 HIS A 185       4.024  23.753  15.992  2.00  1.00            
ATOM   1348   CG HIS A 185       4.072  23.970  17.350  2.00  1.00            
ATOM   1349   CB HIS A 185       5.275  23.724  18.212  2.00  1.00            
ATOM   1350  NE2 HIS A 185       2.008  24.480  16.588  2.00  1.00            
ATOM   1351  CD2 HIS A 185       2.831  24.412  17.698  2.00  1.00            
ATOM   1352  CE1 HIS A 185       2.768  24.073  15.587  2.00  1.00            
ATOM   1353    C HIS A 185       6.036  23.864  20.568  2.00  1.00            
ATOM   1354    O HIS A 185       5.506  23.011  21.272  2.00  1.00            
ATOM   1355    N TYR A 186       7.339  24.182  20.757  4.00  1.00            
ATOM   1356   CA TYR A 186       8.040  23.336  21.699  4.00  1.00            
ATOM   1357   CB TYR A 186       9.280  22.617  21.124  4.00  1.00            
ATOM   1358   CG TYR A 186      10.465  23.521  21.140  4.00  1.00            
ATOM   1359  CD1 TYR A 186      10.757  24.352  20.084  4.00  1.00            
ATOM   1360  CD2 TYR A 186      11.294  23.526  22.239  4.00  1.00            
ATOM   1361  CE1 TYR A 186      11.861  25.172  20.128  4.00  1.00            
ATOM   1362  CE2 TYR A 186      12.399  24.342  22.289  4.00  1.00            
ATOM   1363   CZ TYR A 186      12.684  25.167  21.230  4.00  1.00            
ATOM   1364   OH TYR A 186      13.817  26.006  21.276  4.00  1.00            
ATOM   1365    C TYR A 186       8.477  24.125  22.882  4.00  1.00            
ATOM   1366    O TYR A 186       8.658  25.340  22.812  4.00  1.00            
ATOM   1367    N GLU A 187       8.627  23.422  24.027  4.00  1.00            
ATOM   1368   CA GLU A 187       8.979  24.056  25.260  4.00  1.00            
ATOM   1369   CB GLU A 187       7.925  23.864  26.364  4.00  1.00            
ATOM   1370   CG GLU A 187       7.612  22.401  26.678  4.00  1.00            
ATOM   1371   CD GLU A 187       6.429  22.383  27.635  4.00  1.00            
ATOM   1372  OE1 GLU A 187       6.115  23.461  28.205  4.00  1.00            
ATOM   1373  OE2 GLU A 187       5.818  21.294  27.802  4.00  1.00            
ATOM   1374    C GLU A 187      10.284  23.542  25.749  4.00  1.00            
ATOM   1375    O GLU A 187      10.801  22.538  25.263  4.00  1.00            
ATOM   1376    N GLY A 188      10.861  24.262  26.729  4.00  1.00            
ATOM   1377   CA GLY A 188      12.130  23.872  27.258  4.00  1.00            
ATOM   1378    C GLY A 188      13.102  24.036  26.149  4.00  1.00            
ATOM   1379    O GLY A 188      13.274  25.130  25.614  4.00  1.00            
ATOM   1380    N ASN A 189      13.774  22.937  25.770  4.00  1.00            
ATOM   1381   CA ASN A 189      14.758  23.101  24.752  4.00  1.00            
ATOM   1382   CB ASN A 189      16.109  23.565  25.345  4.00  1.00            
ATOM   1383   CG ASN A 189      16.996  24.174  24.266  4.00  1.00            
ATOM   1384  OD1 ASN A 189      16.667  25.200  23.674  4.00  1.00            
ATOM   1385  ND2 ASN A 189      18.162  23.522  24.010  4.00  1.00            
ATOM   1386    C ASN A 189      14.958  21.791  24.081  4.00  1.00            
ATOM   1387    O ASN A 189      14.081  20.928  24.091  4.00  1.00            
ATOM   1388    N PHE A 190      16.142  21.616  23.467  4.00  1.00            
ATOM   1389   CA PHE A 190      16.363  20.435  22.710  4.00  1.00            
ATOM   1390   CB PHE A 190      16.677  20.717  21.227  4.00  1.00            
ATOM   1391   CG PHE A 190      17.988  21.426  21.160  4.00  1.00            
ATOM   1392  CD1 PHE A 190      19.166  20.716  21.063  4.00  1.00            
ATOM   1393  CD2 PHE A 190      18.046  22.799  21.196  4.00  1.00            
ATOM   1394  CE1 PHE A 190      20.378  21.360  21.003  4.00  1.00            
ATOM   1395  CE2 PHE A 190      19.256  23.451  21.136  4.00  1.00            
ATOM   1396   CZ PHE A 190      20.423  22.732  21.039  4.00  1.00            
ATOM   1397    C PHE A 190      17.505  19.644  23.245  4.00  1.00            
ATOM   1398    O PHE A 190      18.375  20.152  23.952  4.00  1.00            
ATOM   1399    N HIS A 191      17.483  18.337  22.916  4.00  1.00            
ATOM   1400   CA HIS A 191      18.558  17.438  23.196  4.00  1.00            
ATOM   1401  ND1 HIS A 191      17.129  17.334  26.007  4.00  1.00            
ATOM   1402   CG HIS A 191      18.014  16.435  25.452  4.00  1.00            
ATOM   1403   CB HIS A 191      18.149  16.177  23.980  4.00  1.00            
ATOM   1404  NE2 HIS A 191      18.245  16.415  27.697  4.00  1.00            
ATOM   1405  CD2 HIS A 191      18.687  15.883  26.499  4.00  1.00            
ATOM   1406  CE1 HIS A 191      17.311  17.281  27.351  4.00  1.00            
ATOM   1407    C HIS A 191      19.059  17.035  21.862  4.00  1.00            
ATOM   1408    O HIS A 191      18.306  16.975  20.892  4.00  1.00            
ATOM   1409    N TYR A 192      20.366  16.765  21.774  4.00  1.00            
ATOM   1410   CA TYR A 192      20.911  16.521  20.482  4.00  1.00            
ATOM   1411   CB TYR A 192      22.076  17.490  20.191  4.00  1.00            
ATOM   1412   CG TYR A 192      22.790  17.128  18.937  4.00  1.00            
ATOM   1413  CD1 TYR A 192      22.251  17.416  17.705  4.00  1.00            
ATOM   1414  CD2 TYR A 192      24.026  16.527  19.001  4.00  1.00            
ATOM   1415  CE1 TYR A 192      22.928  17.087  16.554  4.00  1.00            
ATOM   1416  CE2 TYR A 192      24.709  16.195  17.854  4.00  1.00            
ATOM   1417   CZ TYR A 192      24.158  16.475  16.627  4.00  1.00            
ATOM   1418   OH TYR A 192      24.854  16.137  15.447  4.00  1.00            
ATOM   1419    C TYR A 192      21.415  15.135  20.401  4.00  1.00            
ATOM   1420    O TYR A 192      22.310  14.736  21.145  4.00  1.00            
ATOM   1421    N ILE A 193      20.818  14.349  19.487  4.00  1.00            
ATOM   1422   CA ILE A 193      21.358  13.051  19.287  4.00  1.00            
ATOM   1423   CB ILE A 193      20.428  11.917  19.634  4.00  1.00            
ATOM   1424  CG1 ILE A 193      21.191  10.582  19.625  4.00  1.00            
ATOM   1425  CG2 ILE A 193      19.179  11.978  18.755  4.00  1.00            
ATOM   1426  CD1 ILE A 193      20.423   9.433  20.279  4.00  1.00            
ATOM   1427    C ILE A 193      21.865  13.005  17.891  4.00  1.00            
ATOM   1428    O ILE A 193      21.094  13.096  16.939  4.00  1.00            
ATOM   1429    N ASN A 194      23.204  12.897  17.749  4.00  1.00            
ATOM   1430   CA ASN A 194      23.850  12.907  16.467  4.00  1.00            
ATOM   1431   CB ASN A 194      25.379  13.068  16.552  4.00  1.00            
ATOM   1432   CG ASN A 194      25.926  11.870  17.314  4.00  1.00            
ATOM   1433  OD1 ASN A 194      25.361  11.451  18.323  4.00  1.00            
ATOM   1434  ND2 ASN A 194      27.052  11.291  16.815  4.00  1.00            
ATOM   1435    C ASN A 194      23.557  11.604  15.798  4.00  1.00            
ATOM   1436    O ASN A 194      23.400  10.572  16.445  4.00  1.00            
ATOM   1437    N LEU A 195      23.485  11.651  14.456  1.00  1.00            
ATOM   1438   CA LEU A 195      23.129  10.576  13.577  1.00  1.00            
ATOM   1439   CB LEU A 195      22.895  11.145  12.167  1.00  1.00            
ATOM   1440   CG LEU A 195      22.509  10.131  11.095  1.00  1.00            
ATOM   1441  CD1 LEU A 195      21.346   9.282  11.590  1.00  1.00            
ATOM   1442  CD2 LEU A 195      22.168  10.846   9.773  1.00  1.00            
ATOM   1443    C LEU A 195      24.232   9.564  13.549  1.00  1.00            
ATOM   1444    O LEU A 195      25.409   9.910  13.629  1.00  1.00            
ATOM   1445    N ILE A 196      23.854   8.267  13.463  1.00  1.00            
ATOM   1446   CA ILE A 196      24.828   7.215  13.410  1.00  1.00            
ATOM   1447   CB ILE A 196      24.210   5.846  13.376  1.00  1.00            
ATOM   1448  CG1 ILE A 196      23.413   5.589  14.668  1.00  1.00            
ATOM   1449  CG2 ILE A 196      25.331   4.821  13.125  1.00  1.00            
ATOM   1450  CD1 ILE A 196      24.271   5.641  15.932  1.00  1.00            
ATOM   1451    C ILE A 196      25.582   7.405  12.152  1.00  1.00            
ATOM   1452    O ILE A 196      26.811   7.378  12.136  1.00  1.00            
ATOM   1453    N LYS A 197      24.848   7.629  11.051  1.00  1.00            
ATOM   1454   CA LYS A 197      25.558   7.812   9.832  1.00  1.00            
ATOM   1455   CB LYS A 197      25.721   6.510   9.030  1.00  1.00            
ATOM   1456   CG LYS A 197      26.518   5.448   9.792  1.00  1.00            
ATOM   1457   CD LYS A 197      26.439   4.042   9.193  1.00  1.00            
ATOM   1458   CE LYS A 197      27.650   3.677   8.334  1.00  1.00            
ATOM   1459   NZ LYS A 197      27.607   2.241   7.985  1.00  1.00            
ATOM   1460    C LYS A 197      24.796   8.763   8.988  1.00  1.00            
ATOM   1461    O LYS A 197      23.575   8.675   8.897  1.00  1.00            
ATOM   1462    N THR A 198      25.513   9.692   8.326  3.00  1.00            
ATOM   1463   CA THR A 198      24.810  10.607   7.485  3.00  1.00            
ATOM   1464   CB THR A 198      25.676  11.647   6.836  3.00  1.00            
ATOM   1465  OG1 THR A 198      24.871  12.609   6.170  3.00  1.00            
ATOM   1466  CG2 THR A 198      26.624  10.959   5.840  3.00  1.00            
ATOM   1467    C THR A 198      24.203   9.764   6.426  3.00  1.00            
ATOM   1468    O THR A 198      24.753   8.726   6.060  3.00  1.00            
ATOM   1469    N GLY A 199      23.034  10.177   5.914  3.00  1.00            
ATOM   1470   CA GLY A 199      22.419   9.383   4.899  3.00  1.00            
ATOM   1471    C GLY A 199      21.141   8.823   5.396  3.00  1.00            
ATOM   1472    O GLY A 199      20.246   8.530   4.604  3.00  1.00            
ATOM   1473    N VAL A 200      20.997   8.651   6.717  1.00  1.00            
ATOM   1474   CA VAL A 200      19.736   8.117   7.104  1.00  1.00            
ATOM   1475   CB VAL A 200      19.770   6.645   7.393  1.00  1.00            
ATOM   1476  CG1 VAL A 200      18.374   6.206   7.869  1.00  1.00            
ATOM   1477  CG2 VAL A 200      20.256   5.912   6.131  1.00  1.00            
ATOM   1478    C VAL A 200      19.272   8.797   8.319  1.00  1.00            
ATOM   1479    O VAL A 200      20.073   9.168   9.173  1.00  1.00            
ATOM   1480    N TRP A 201      17.951   9.014   8.426  1.00  1.00            
ATOM   1481   CA TRP A 201      17.609   9.563   9.684  1.00  1.00            
ATOM   1482   CB TRP A 201      16.202  10.164   9.825  1.00  1.00            
ATOM   1483   CG TRP A 201      16.075  10.907  11.135  1.00  1.00            
ATOM   1484  CD2 TRP A 201      15.145  11.969  11.406  1.00  1.00            
ATOM   1485  CD1 TRP A 201      16.828  10.758  12.263  1.00  1.00            
ATOM   1486  NE1 TRP A 201      16.426  11.658  13.220  1.00  1.00            
ATOM   1487  CE2 TRP A 201      15.392  12.410  12.706  1.00  1.00            
ATOM   1488  CE3 TRP A 201      14.171  12.537  10.634  1.00  1.00            
ATOM   1489  CZ2 TRP A 201      14.667  13.427  13.258  1.00  1.00            
ATOM   1490  CZ3 TRP A 201      13.437  13.559  11.198  1.00  1.00            
ATOM   1491  CH2 TRP A 201      13.681  13.996  12.484  1.00  1.00            
ATOM   1492    C TRP A 201      17.754   8.434  10.598  1.00  1.00            
ATOM   1493    O TRP A 201      17.148   7.379  10.420  1.00  1.00            
ATOM   1494    N GLN A 202      18.610   8.612  11.598  4.00  1.00            
ATOM   1495   CA GLN A 202      18.791   7.476  12.412  4.00  1.00            
ATOM   1496   CB GLN A 202      20.083   6.689  12.138  4.00  1.00            
ATOM   1497   CG GLN A 202      20.173   6.146  10.713  4.00  1.00            
ATOM   1498   CD GLN A 202      19.152   5.027  10.567  4.00  1.00            
ATOM   1499  OE1 GLN A 202      18.049   5.094  11.106  4.00  1.00            
ATOM   1500  NE2 GLN A 202      19.529   3.964   9.809  4.00  1.00            
ATOM   1501    C GLN A 202      18.859   7.943  13.807  4.00  1.00            
ATOM   1502    O GLN A 202      18.871   9.144  14.072  4.00  1.00            
ATOM   1503    N ILE A 203      18.849   6.980  14.742  4.00  1.00            
ATOM   1504   CA ILE A 203      18.985   7.299  16.125  4.00  1.00            
ATOM   1505   CB ILE A 203      17.660   7.403  16.825  4.00  1.00            
ATOM   1506  CG1 ILE A 203      16.763   8.462  16.163  4.00  1.00            
ATOM   1507  CG2 ILE A 203      17.932   7.662  18.317  4.00  1.00            
ATOM   1508  CD1 ILE A 203      17.324   9.880  16.220  4.00  1.00            
ATOM   1509    C ILE A 203      19.661   6.111  16.759  4.00  1.00            
ATOM   1510    O ILE A 203      19.528   4.992  16.268  4.00  1.00            
ATOM   1511    N GLN A 204      20.425   6.311  17.854  4.00  1.00            
ATOM   1512   CA GLN A 204      20.958   5.182  18.578  4.00  1.00            
ATOM   1513   CB GLN A 204      22.450   5.304  18.924  4.00  1.00            
ATOM   1514   CG GLN A 204      22.982   4.090  19.691  4.00  1.00            
ATOM   1515   CD GLN A 204      24.461   4.301  19.984  4.00  1.00            
ATOM   1516  OE1 GLN A 204      25.235   4.679  19.105  4.00  1.00            
ATOM   1517  NE2 GLN A 204      24.872   4.037  21.254  4.00  1.00            
ATOM   1518    C GLN A 204      20.200   5.200  19.875  4.00  1.00            
ATOM   1519    O GLN A 204      20.510   5.990  20.765  4.00  1.00            
ATOM   1520    N MET A 205      19.175   4.334  20.014  4.00  1.00            
ATOM   1521   CA MET A 205      18.358   4.324  21.199  4.00  1.00            
ATOM   1522   CB MET A 205      16.989   3.649  21.000  4.00  1.00            
ATOM   1523   CG MET A 205      16.058   4.396  20.043  4.00  1.00            
ATOM   1524   SD MET A 205      14.440   3.603  19.804  4.00  1.00            
ATOM   1525   CE MET A 205      15.034   2.324  18.659  4.00  1.00            
ATOM   1526    C MET A 205      19.067   3.550  22.246  4.00  1.00            
ATOM   1527    O MET A 205      19.765   2.580  21.953  4.00  1.00            
ATOM   1528    N LYS A 206      18.926   3.981  23.512  1.00  1.00            
ATOM   1529   CA LYS A 206      19.543   3.211  24.538  1.00  1.00            
ATOM   1530   CB LYS A 206      20.699   3.937  25.259  1.00  1.00            
ATOM   1531   CG LYS A 206      20.312   5.257  25.932  1.00  1.00            
ATOM   1532   CD LYS A 206      21.332   5.742  26.965  1.00  1.00            
ATOM   1533   CE LYS A 206      20.908   7.019  27.694  1.00  1.00            
ATOM   1534   NZ LYS A 206      21.822   7.285  28.829  1.00  1.00            
ATOM   1535    C LYS A 206      18.499   2.858  25.555  1.00  1.00            
ATOM   1536    O LYS A 206      18.153   3.654  26.428  1.00  1.00            
ATOM   1537    N GLY A 207      17.939   1.640  25.445  1.00  1.00            
ATOM   1538   CA GLY A 207      17.016   1.162  26.432  1.00  1.00            
ATOM   1539    C GLY A 207      15.636   1.635  26.118  1.00  1.00            
ATOM   1540    O GLY A 207      15.417   2.806  25.812  1.00  1.00            
ATOM   1541    N VAL A 208      14.670   0.698  26.188  4.00  1.00            
ATOM   1542   CA VAL A 208      13.277   1.001  26.105  4.00  1.00            
ATOM   1543   CB VAL A 208      12.569   0.297  24.984  4.00  1.00            
ATOM   1544  CG1 VAL A 208      11.067   0.618  25.068  4.00  1.00            
ATOM   1545  CG2 VAL A 208      13.219   0.726  23.658  4.00  1.00            
ATOM   1546    C VAL A 208      12.739   0.474  27.382  4.00  1.00            
ATOM   1547    O VAL A 208      12.857  -0.716  27.667  4.00  1.00            
ATOM   1548    N SER A 209      12.138   1.344  28.203  4.00  1.00            
ATOM   1549   CA SER A 209      11.717   0.813  29.453  4.00  1.00            
ATOM   1550   CB SER A 209      12.403   1.474  30.662  4.00  1.00            
ATOM   1551   OG SER A 209      12.051   2.846  30.737  4.00  1.00            
ATOM   1552    C SER A 209      10.267   1.002  29.608  4.00  1.00            
ATOM   1553    O SER A 209       9.731   2.090  29.412  4.00  1.00            
ATOM   1554    N VAL A 210       9.592  -0.094  29.968  4.00  1.00            
ATOM   1555   CA VAL A 210       8.209   0.040  30.232  4.00  1.00            
ATOM   1556   CB VAL A 210       7.371  -1.062  29.660  4.00  1.00            
ATOM   1557  CG1 VAL A 210       5.920  -0.878  30.140  4.00  1.00            
ATOM   1558  CG2 VAL A 210       7.530  -1.037  28.130  4.00  1.00            
ATOM   1559    C VAL A 210       8.100  -0.025  31.711  4.00  1.00            
ATOM   1560    O VAL A 210       8.617  -0.944  32.343  4.00  1.00            
ATOM   1561    N GLY A 211       7.432   0.971  32.313  3.00  1.00            
ATOM   1562   CA GLY A 211       7.352   0.970  33.737  3.00  1.00            
ATOM   1563    C GLY A 211       8.706   1.366  34.217  3.00  1.00            
ATOM   1564    O GLY A 211       9.497   1.951  33.479  3.00  1.00            
ATOM   1565    N SER A 212       9.004   1.044  35.485  3.00  1.00            
ATOM   1566   CA SER A 212      10.259   1.413  36.057  3.00  1.00            
ATOM   1567   CB SER A 212      10.333   1.099  37.560  3.00  1.00            
ATOM   1568   OG SER A 212       9.359   1.858  38.262  3.00  1.00            
ATOM   1569    C SER A 212      11.370   0.651  35.395  3.00  1.00            
ATOM   1570    O SER A 212      12.461   1.183  35.197  3.00  1.00            
ATOM   1571    N SER A 213      11.119  -0.616  35.011  4.00  1.00            
ATOM   1572   CA SER A 213      12.183  -1.453  34.527  4.00  1.00            
ATOM   1573   CB SER A 213      11.897  -2.957  34.690  4.00  1.00            
ATOM   1574   OG SER A 213      11.832  -3.295  36.067  4.00  1.00            
ATOM   1575    C SER A 213      12.526  -1.218  33.094  4.00  1.00            
ATOM   1576    O SER A 213      11.772  -0.610  32.336  4.00  1.00            
ATOM   1577    N THR A 214      13.727  -1.709  32.709  4.00  1.00            
ATOM   1578   CA THR A 214      14.213  -1.608  31.365  4.00  1.00            
ATOM   1579   CB THR A 214      15.589  -1.009  31.275  4.00  1.00            
ATOM   1580  OG1 THR A 214      16.518  -1.776  32.029  4.00  1.00            
ATOM   1581  CG2 THR A 214      15.534   0.433  31.810  4.00  1.00            
ATOM   1582    C THR A 214      14.259  -2.977  30.773  4.00  1.00            
ATOM   1583    O THR A 214      15.226  -3.718  30.939  4.00  1.00            
ATOM   1584    N LEU A 215      13.181  -3.354  30.067  4.00  1.00            
ATOM   1585   CA LEU A 215      13.196  -4.585  29.342  4.00  1.00            
ATOM   1586   CB LEU A 215      11.940  -5.459  29.524  4.00  1.00            
ATOM   1587   CG LEU A 215      10.617  -4.814  29.073  4.00  1.00            
ATOM   1588  CD1 LEU A 215       9.440  -5.775  29.301  4.00  1.00            
ATOM   1589  CD2 LEU A 215      10.380  -3.449  29.737  4.00  1.00            
ATOM   1590    C LEU A 215      13.253  -4.132  27.952  4.00  1.00            
ATOM   1591    O LEU A 215      12.392  -3.379  27.500  4.00  1.00            
ATOM   1592    N LEU A 216      14.286  -4.563  27.222  4.00  1.00            
ATOM   1593   CA LEU A 216      14.409  -3.801  26.037  4.00  1.00            
ATOM   1594   CB LEU A 216      14.693  -2.337  26.429  4.00  1.00            
ATOM   1595   CG LEU A 216      15.511  -2.264  27.757  4.00  1.00            
ATOM   1596  CD1 LEU A 216      16.847  -3.006  27.658  4.00  1.00            
ATOM   1597  CD2 LEU A 216      15.688  -0.841  28.304  4.00  1.00            
ATOM   1598    C LEU A 216      15.593  -4.236  25.289  4.00  1.00            
ATOM   1599    O LEU A 216      16.121  -5.335  25.455  4.00  1.00            
ATOM   1600    N CYS A 217      15.996  -3.334  24.385  1.00  1.00            
ATOM   1601   CA CYS A 217      17.212  -3.526  23.696  1.00  1.00            
ATOM   1602   CB CYS A 217      17.212  -2.923  22.283  1.00  1.00            
ATOM   1603   SG CYS A 217      18.753  -3.265  21.387  1.00  1.00            
ATOM   1604    C CYS A 217      18.216  -2.792  24.522  1.00  1.00            
ATOM   1605    O CYS A 217      18.566  -1.647  24.238  1.00  1.00            
ATOM   1606    N GLU A 218      18.700  -3.459  25.587  3.00  1.00            
ATOM   1607   CA GLU A 218      19.573  -2.835  26.536  3.00  1.00            
ATOM   1608   CB GLU A 218      19.870  -3.735  27.748  3.00  1.00            
ATOM   1609   CG GLU A 218      20.576  -3.009  28.895  3.00  1.00            
ATOM   1610   CD GLU A 218      20.620  -3.956  30.088  3.00  1.00            
ATOM   1611  OE1 GLU A 218      21.257  -5.036  29.965  3.00  1.00            
ATOM   1612  OE2 GLU A 218      20.013  -3.614  31.136  3.00  1.00            
ATOM   1613    C GLU A 218      20.864  -2.503  25.864  3.00  1.00            
ATOM   1614    O GLU A 218      21.418  -1.424  26.067  3.00  1.00            
ATOM   1615    N ASP A 219      21.370  -3.419  25.018  3.00  1.00            
ATOM   1616   CA ASP A 219      22.642  -3.185  24.407  3.00  1.00            
ATOM   1617   CB ASP A 219      23.048  -4.314  23.449  3.00  1.00            
ATOM   1618   CG ASP A 219      23.289  -5.565  24.277  3.00  1.00            
ATOM   1619  OD1 ASP A 219      23.650  -5.418  25.474  3.00  1.00            
ATOM   1620  OD2 ASP A 219      23.110  -6.682  23.723  3.00  1.00            
ATOM   1621    C ASP A 219      22.571  -1.933  23.589  3.00  1.00            
ATOM   1622    O ASP A 219      23.389  -1.031  23.757  3.00  1.00            
ATOM   1623    N GLY A 220      21.571  -1.827  22.691  1.00  1.00            
ATOM   1624   CA GLY A 220      21.469  -0.640  21.891  1.00  1.00            
ATOM   1625    C GLY A 220      20.696  -0.964  20.658  1.00  1.00            
ATOM   1626    O GLY A 220      20.921  -1.991  20.021  1.00  1.00            
ATOM   1627    N CYS A 221      19.779  -0.059  20.269  4.00  1.00            
ATOM   1628   CA CYS A 221      18.977  -0.294  19.107  4.00  1.00            
ATOM   1629   CB CYS A 221      17.513  -0.626  19.439  4.00  1.00            
ATOM   1630   SG CYS A 221      16.751   0.604  20.536  4.00  1.00            
ATOM   1631    C CYS A 221      19.008   0.939  18.253  4.00  1.00            
ATOM   1632    O CYS A 221      19.213   2.044  18.749  4.00  1.00            
ATOM   1633    N LEU A 222      18.823   0.771  16.927  4.00  1.00            
ATOM   1634   CA LEU A 222      18.825   1.879  16.008  4.00  1.00            
ATOM   1635   CB LEU A 222      19.378   1.485  14.624  4.00  1.00            
ATOM   1636   CG LEU A 222      19.415   2.621  13.588  4.00  1.00            
ATOM   1637  CD1 LEU A 222      20.405   3.718  14.003  4.00  1.00            
ATOM   1638  CD2 LEU A 222      19.692   2.080  12.174  4.00  1.00            
ATOM   1639    C LEU A 222      17.382   2.269  15.842  4.00  1.00            
ATOM   1640    O LEU A 222      16.532   1.410  15.611  4.00  1.00            
ATOM   1641    N ALA A 223      17.058   3.576  15.980  4.00  1.00            
ATOM   1642   CA ALA A 223      15.693   4.026  15.860  4.00  1.00            
ATOM   1643   CB ALA A 223      15.192   4.811  17.081  4.00  1.00            
ATOM   1644    C ALA A 223      15.632   4.974  14.705  4.00  1.00            
ATOM   1645    O ALA A 223      16.587   5.697  14.425  4.00  1.00            
ATOM   1646    N LEU A 224      14.495   4.964  13.985  4.00  1.00            
ATOM   1647   CA LEU A 224      14.271   5.847  12.880  4.00  1.00            
ATOM   1648   CB LEU A 224      13.756   5.111  11.629  4.00  1.00            
ATOM   1649   CG LEU A 224      13.336   6.029  10.466  4.00  1.00            
ATOM   1650  CD1 LEU A 224      14.520   6.819   9.902  4.00  1.00            
ATOM   1651  CD2 LEU A 224      12.584   5.243   9.381  4.00  1.00            
ATOM   1652    C LEU A 224      13.178   6.787  13.307  4.00  1.00            
ATOM   1653    O LEU A 224      12.038   6.361  13.488  4.00  1.00            
ATOM   1654    N VAL A 225      13.480   8.093  13.496  4.00  1.00            
ATOM   1655   CA VAL A 225      12.401   8.994  13.808  4.00  1.00            
ATOM   1656   CB VAL A 225      12.839  10.328  14.340  4.00  1.00            
ATOM   1657  CG1 VAL A 225      11.598  11.229  14.474  4.00  1.00            
ATOM   1658  CG2 VAL A 225      13.593  10.105  15.661  4.00  1.00            
ATOM   1659    C VAL A 225      11.783   9.214  12.490  4.00  1.00            
ATOM   1660    O VAL A 225      12.219  10.070  11.724  4.00  1.00            
ATOM   1661    N ASP A 226      10.735   8.428  12.206  1.00  1.00            
ATOM   1662   CA ASP A 226      10.167   8.451  10.902  1.00  1.00            
ATOM   1663   CB ASP A 226       9.649   7.070  10.465  1.00  1.00            
ATOM   1664   CG ASP A 226       9.151   7.132   9.027  1.00  1.00            
ATOM   1665  OD1 ASP A 226       9.209   8.229   8.413  1.00  1.00            
ATOM   1666  OD2 ASP A 226       8.697   6.069   8.524  1.00  1.00            
ATOM   1667    C ASP A 226       9.012   9.391  10.887  1.00  1.00            
ATOM   1668    O ASP A 226       7.924   9.061  11.356  1.00  1.00            
ATOM   1669    N THR A 227       9.230  10.608  10.354  3.00  1.00            
ATOM   1670   CA THR A 227       8.106  11.466  10.150  3.00  1.00            
ATOM   1671   CB THR A 227       8.500  12.844   9.704  3.00  1.00            
ATOM   1672  OG1 THR A 227       9.191  12.777   8.465  3.00  1.00            
ATOM   1673  CG2 THR A 227       9.395  13.479  10.782  3.00  1.00            
ATOM   1674    C THR A 227       7.422  10.767   9.018  3.00  1.00            
ATOM   1675    O THR A 227       8.054  10.490   8.000  3.00  1.00            
ATOM   1676    N GLY A 228       6.125  10.434   9.152  3.00  1.00            
ATOM   1677   CA GLY A 228       5.500   9.789   8.031  3.00  1.00            
ATOM   1678    C GLY A 228       4.999   8.391   8.338  3.00  1.00            
ATOM   1679    O GLY A 228       4.111   7.897   7.645  3.00  1.00            
ATOM   1680    N ALA A 229       5.540   7.714   9.367  1.00  1.00            
ATOM   1681   CA ALA A 229       5.239   6.332   9.680  1.00  1.00            
ATOM   1682   CB ALA A 229       6.211   5.749  10.723  1.00  1.00            
ATOM   1683    C ALA A 229       3.863   6.021  10.176  1.00  1.00            
ATOM   1684    O ALA A 229       3.320   4.972   9.831  1.00  1.00            
ATOM   1685    N SER A 230       3.267   6.893  11.006  1.00  1.00            
ATOM   1686   CA SER A 230       1.988   6.630  11.615  1.00  1.00            
ATOM   1687   CB SER A 230       0.943   6.056  10.636  1.00  1.00            
ATOM   1688   OG SER A 230      -0.291   5.825  11.298  1.00  1.00            
ATOM   1689    C SER A 230       2.102   5.711  12.784  1.00  1.00            
ATOM   1690    O SER A 230       1.096   5.435  13.435  1.00  1.00            
ATOM   1691    N TYR A 231       3.307   5.233  13.145  1.00  1.00            
ATOM   1692   CA TYR A 231       3.237   4.394  14.301  1.00  1.00            
ATOM   1693   CB TYR A 231       2.971   2.906  13.992  1.00  1.00            
ATOM   1694   CG TYR A 231       1.619   2.746  13.388  1.00  1.00            
ATOM   1695  CD1 TYR A 231       0.507   2.634  14.192  1.00  1.00            
ATOM   1696  CD2 TYR A 231       1.460   2.722  12.021  1.00  1.00            
ATOM   1697  CE1 TYR A 231      -0.742   2.488  13.640  1.00  1.00            
ATOM   1698  CE2 TYR A 231       0.213   2.575  11.461  1.00  1.00            
ATOM   1699   CZ TYR A 231      -0.889   2.457  12.273  1.00  1.00            
ATOM   1700   OH TYR A 231      -2.173   2.306  11.710  1.00  1.00            
ATOM   1701    C TYR A 231       4.518   4.380  15.084  1.00  1.00            
ATOM   1702    O TYR A 231       5.544   4.897  14.642  1.00  1.00            
ATOM   1703    N ILE A 232       4.461   3.783  16.304  4.00  1.00            
ATOM   1704   CA ILE A 232       5.660   3.475  17.037  4.00  1.00            
ATOM   1705   CB ILE A 232       5.607   3.617  18.541  4.00  1.00            
ATOM   1706  CG1 ILE A 232       7.021   3.416  19.114  4.00  1.00            
ATOM   1707  CG2 ILE A 232       4.556   2.678  19.149  4.00  1.00            
ATOM   1708  CD1 ILE A 232       7.141   3.781  20.592  4.00  1.00            
ATOM   1709    C ILE A 232       5.891   2.060  16.645  4.00  1.00            
ATOM   1710    O ILE A 232       5.102   1.165  16.946  4.00  1.00            
ATOM   1711    N SER A 233       6.973   1.819  15.895  4.00  1.00            
ATOM   1712   CA SER A 233       7.098   0.494  15.391  4.00  1.00            
ATOM   1713   CB SER A 233       7.163   0.418  13.853  4.00  1.00            
ATOM   1714   OG SER A 233       8.334   1.061  13.372  4.00  1.00            
ATOM   1715    C SER A 233       8.332  -0.118  15.917  4.00  1.00            
ATOM   1716    O SER A 233       9.253   0.559  16.371  4.00  1.00            
ATOM   1717    N GLY A 234       8.355  -1.457  15.874  4.00  1.00            
ATOM   1718   CA GLY A 234       9.495  -2.146  16.360  4.00  1.00            
ATOM   1719    C GLY A 234       9.596  -3.422  15.603  4.00  1.00            
ATOM   1720    O GLY A 234       8.795  -3.692  14.712  4.00  1.00            
ATOM   1721    N SER A 235      10.598  -4.249  15.948  1.00  1.00            
ATOM   1722   CA SER A 235      10.790  -5.489  15.261  1.00  1.00            
ATOM   1723   CB SER A 235      12.183  -6.107  15.483  1.00  1.00            
ATOM   1724   OG SER A 235      12.365  -6.424  16.855  1.00  1.00            
ATOM   1725    C SER A 235       9.773  -6.471  15.760  1.00  1.00            
ATOM   1726    O SER A 235       9.043  -6.197  16.711  1.00  1.00            
ATOM   1727    N THR A 236       9.702  -7.649  15.103  2.00  1.00            
ATOM   1728   CA THR A 236       8.733  -8.661  15.426  2.00  1.00            
ATOM   1729   CB THR A 236       8.866  -9.877  14.557  2.00  1.00            
ATOM   1730  OG1 THR A 236       8.709  -9.521  13.191  2.00  1.00            
ATOM   1731  CG2 THR A 236       7.791 -10.899  14.962  2.00  1.00            
ATOM   1732    C THR A 236       8.933  -9.105  16.852  2.00  1.00            
ATOM   1733    O THR A 236       7.985  -9.137  17.633  2.00  1.00            
ATOM   1734    N SER A 237      10.175  -9.459  17.237  2.00  1.00            
ATOM   1735   CA SER A 237      10.429  -9.943  18.569  2.00  1.00            
ATOM   1736   CB SER A 237      11.832 -10.554  18.721  2.00  1.00            
ATOM   1737   OG SER A 237      12.819  -9.558  18.497  2.00  1.00            
ATOM   1738    C SER A 237      10.318  -8.847  19.578  2.00  1.00            
ATOM   1739    O SER A 237       9.733  -9.025  20.644  2.00  1.00            
ATOM   1740    N SER A 238      10.874  -7.665  19.275  2.00  1.00            
ATOM   1741   CA SER A 238      10.873  -6.631  20.266  2.00  1.00            
ATOM   1742   CB SER A 238      11.605  -5.359  19.806  2.00  1.00            
ATOM   1743   OG SER A 238      10.945  -4.783  18.688  2.00  1.00            
ATOM   1744    C SER A 238       9.464  -6.256  20.564  2.00  1.00            
ATOM   1745    O SER A 238       9.104  -6.010  21.714  2.00  1.00            
ATOM   1746    N ILE A 239       8.622  -6.222  19.520  2.00  1.00            
ATOM   1747   CA ILE A 239       7.264  -5.815  19.695  2.00  1.00            
ATOM   1748   CB ILE A 239       6.507  -5.725  18.392  2.00  1.00            
ATOM   1749  CG1 ILE A 239       5.297  -4.794  18.544  2.00  1.00            
ATOM   1750  CG2 ILE A 239       6.131  -7.138  17.919  2.00  1.00            
ATOM   1751  CD1 ILE A 239       5.710  -3.329  18.656  2.00  1.00            
ATOM   1752    C ILE A 239       6.606  -6.810  20.596  2.00  1.00            
ATOM   1753    O ILE A 239       5.805  -6.431  21.442  2.00  1.00            
ATOM   1754    N GLU A 240       6.911  -8.116  20.442  2.00  1.00            
ATOM   1755   CA GLU A 240       6.265  -9.076  21.291  2.00  1.00            
ATOM   1756   CB GLU A 240       6.485 -10.552  20.894  2.00  1.00            
ATOM   1757   CG GLU A 240       7.927 -11.051  20.966  2.00  1.00            
ATOM   1758   CD GLU A 240       7.937 -12.512  20.540  2.00  1.00            
ATOM   1759  OE1 GLU A 240       7.280 -13.330  21.236  2.00  1.00            
ATOM   1760  OE2 GLU A 240       8.595 -12.832  19.513  2.00  1.00            
ATOM   1761    C GLU A 240       6.711  -8.866  22.700  2.00  1.00            
ATOM   1762    O GLU A 240       5.916  -9.035  23.619  2.00  1.00            
ATOM   1763    N LYS A 241       7.989  -8.511  22.929  2.00  1.00            
ATOM   1764   CA LYS A 241       8.392  -8.310  24.293  2.00  1.00            
ATOM   1765   CB LYS A 241       9.875  -7.934  24.476  2.00  1.00            
ATOM   1766   CG LYS A 241      10.870  -9.092  24.413  2.00  1.00            
ATOM   1767   CD LYS A 241      12.315  -8.615  24.592  2.00  1.00            
ATOM   1768   CE LYS A 241      13.310  -9.735  24.901  2.00  1.00            
ATOM   1769   NZ LYS A 241      14.584  -9.156  25.382  2.00  1.00            
ATOM   1770    C LYS A 241       7.634  -7.153  24.876  2.00  1.00            
ATOM   1771    O LYS A 241       7.046  -7.276  25.949  2.00  1.00            
ATOM   1772    N LEU A 242       7.606  -5.998  24.173  2.00  1.00            
ATOM   1773   CA LEU A 242       6.934  -4.843  24.710  2.00  1.00            
ATOM   1774   CB LEU A 242       7.031  -3.575  23.848  2.00  1.00            
ATOM   1775   CG LEU A 242       8.412  -2.903  23.899  2.00  1.00            
ATOM   1776  CD1 LEU A 242       8.391  -1.553  23.171  2.00  1.00            
ATOM   1777  CD2 LEU A 242       8.913  -2.774  25.346  2.00  1.00            
ATOM   1778    C LEU A 242       5.491  -5.184  24.845  2.00  1.00            
ATOM   1779    O LEU A 242       4.840  -4.831  25.827  2.00  1.00            
ATOM   1780    N MET A 243       4.975  -5.919  23.853  2.00  1.00            
ATOM   1781   CA MET A 243       3.602  -6.296  23.765  2.00  1.00            
ATOM   1782   CB MET A 243       3.337  -7.153  22.517  2.00  1.00            
ATOM   1783   CG MET A 243       1.874  -7.192  22.080  2.00  1.00            
ATOM   1784   SD MET A 243       1.305  -5.623  21.366  2.00  1.00            
ATOM   1785   CE MET A 243       2.498  -5.662  19.996  2.00  1.00            
ATOM   1786    C MET A 243       3.288  -7.142  24.965  2.00  1.00            
ATOM   1787    O MET A 243       2.241  -6.983  25.591  2.00  1.00            
ATOM   1788    N GLU A 244       4.211  -8.053  25.329  2.00  1.00            
ATOM   1789   CA GLU A 244       4.010  -8.947  26.435  2.00  1.00            
ATOM   1790   CB GLU A 244       5.195  -9.897  26.689  2.00  1.00            
ATOM   1791   CG GLU A 244       5.403 -10.974  25.623  2.00  1.00            
ATOM   1792   CD GLU A 244       6.541 -11.868  26.103  2.00  1.00            
ATOM   1793  OE1 GLU A 244       6.508 -12.262  27.300  2.00  1.00            
ATOM   1794  OE2 GLU A 244       7.457 -12.163  25.290  2.00  1.00            
ATOM   1795    C GLU A 244       3.884  -8.115  27.671  2.00  1.00            
ATOM   1796    O GLU A 244       3.016  -8.359  28.508  2.00  1.00            
ATOM   1797    N ALA A 245       4.744  -7.087  27.804  2.00  1.00            
ATOM   1798   CA ALA A 245       4.729  -6.272  28.983  2.00  1.00            
ATOM   1799   CB ALA A 245       5.774  -5.145  28.939  2.00  1.00            
ATOM   1800    C ALA A 245       3.371  -5.629  29.071  2.00  1.00            
ATOM   1801    O ALA A 245       2.770  -5.589  30.144  2.00  1.00            
ATOM   1802    N LEU A 246       2.842  -5.128  27.932  2.00  1.00            
ATOM   1803   CA LEU A 246       1.558  -4.471  27.892  2.00  1.00            
ATOM   1804   CB LEU A 246       1.206  -3.934  26.493  2.00  1.00            
ATOM   1805   CG LEU A 246       2.128  -2.804  25.998  2.00  1.00            
ATOM   1806  CD1 LEU A 246       1.712  -2.319  24.600  2.00  1.00            
ATOM   1807  CD2 LEU A 246       2.217  -1.663  27.025  2.00  1.00            
ATOM   1808    C LEU A 246       0.498  -5.473  28.248  2.00  1.00            
ATOM   1809    O LEU A 246      -0.411  -5.163  29.015  2.00  1.00            
ATOM   1810    N GLY A 247       0.600  -6.715  27.724  3.00  1.00            
ATOM   1811   CA GLY A 247      -0.417  -7.698  27.993  3.00  1.00            
ATOM   1812    C GLY A 247      -1.461  -7.584  26.942  3.00  1.00            
ATOM   1813    O GLY A 247      -2.592  -8.036  27.115  3.00  1.00            
ATOM   1814    N ALA A 248      -1.102  -6.954  25.814  1.00  1.00            
ATOM   1815   CA ALA A 248      -2.060  -6.776  24.771  1.00  1.00            
ATOM   1816   CB ALA A 248      -1.683  -5.668  23.772  1.00  1.00            
ATOM   1817    C ALA A 248      -2.233  -8.028  24.007  1.00  1.00            
ATOM   1818    O ALA A 248      -1.336  -8.865  23.930  1.00  1.00            
ATOM   1819    N LYS A 249      -3.440  -8.180  23.434  4.00  1.00            
ATOM   1820   CA LYS A 249      -3.707  -9.313  22.617  4.00  1.00            
ATOM   1821   CB LYS A 249      -5.185  -9.736  22.575  4.00  1.00            
ATOM   1822   CG LYS A 249      -5.400 -11.036  21.799  4.00  1.00            
ATOM   1823   CD LYS A 249      -6.751 -11.703  22.064  4.00  1.00            
ATOM   1824   CE LYS A 249      -6.952 -13.002  21.281  4.00  1.00            
ATOM   1825   NZ LYS A 249      -8.264 -13.600  21.616  4.00  1.00            
ATOM   1826    C LYS A 249      -3.291  -8.964  21.233  4.00  1.00            
ATOM   1827    O LYS A 249      -3.311  -7.797  20.843  4.00  1.00            
ATOM   1828    N LYS A 250      -2.883  -9.976  20.449  4.00  1.00            
ATOM   1829   CA LYS A 250      -2.450  -9.677  19.122  4.00  1.00            
ATOM   1830   CB LYS A 250      -1.132 -10.357  18.716  4.00  1.00            
ATOM   1831   CG LYS A 250       0.117  -9.874  19.452  4.00  1.00            
ATOM   1832   CD LYS A 250       1.331 -10.760  19.161  4.00  1.00            
ATOM   1833   CE LYS A 250       2.648 -10.234  19.731  4.00  1.00            
ATOM   1834   NZ LYS A 250       3.754 -11.145  19.356  4.00  1.00            
ATOM   1835    C LYS A 250      -3.451 -10.197  18.167  4.00  1.00            
ATOM   1836    O LYS A 250      -4.003 -11.283  18.337  4.00  1.00            
ATOM   1837    N ARG A 251      -3.723  -9.387  17.135  1.00  1.00            
ATOM   1838   CA ARG A 251      -4.522  -9.844  16.052  1.00  1.00            
ATOM   1839   CB ARG A 251      -5.345  -8.750  15.349  1.00  1.00            
ATOM   1840   CG ARG A 251      -6.351  -9.315  14.343  1.00  1.00            
ATOM   1841   CD ARG A 251      -6.965  -8.266  13.413  1.00  1.00            
ATOM   1842   NE ARG A 251      -7.639  -7.238  14.255  1.00  1.00            
ATOM   1843   CZ ARG A 251      -8.963  -7.353  14.569  1.00  1.00            
ATOM   1844  NH1 ARG A 251      -9.679  -8.436  14.143  1.00  1.00            
ATOM   1845  NH2 ARG A 251      -9.570  -6.379  15.306  1.00  1.00            
ATOM   1846    C ARG A 251      -3.487 -10.311  15.091  1.00  1.00            
ATOM   1847    O ARG A 251      -2.295 -10.200  15.369  1.00  1.00            
ATOM   1848    N LEU A 252      -3.898 -10.872  13.946  1.00  1.00            
ATOM   1849   CA LEU A 252      -2.895 -11.239  12.997  1.00  1.00            
ATOM   1850   CB LEU A 252      -3.449 -11.918  11.733  1.00  1.00            
ATOM   1851   CG LEU A 252      -3.930 -13.360  11.996  1.00  1.00            
ATOM   1852  CD1 LEU A 252      -2.749 -14.294  12.311  1.00  1.00            
ATOM   1853  CD2 LEU A 252      -5.018 -13.400  13.080  1.00  1.00            
ATOM   1854    C LEU A 252      -2.212  -9.952  12.641  1.00  1.00            
ATOM   1855    O LEU A 252      -1.031  -9.938  12.295  1.00  1.00            
ATOM   1856    N PHE A 253      -2.952  -8.827  12.747  1.00  1.00            
ATOM   1857   CA PHE A 253      -2.442  -7.523  12.424  1.00  1.00            
ATOM   1858   CB PHE A 253      -3.418  -6.678  11.590  1.00  1.00            
ATOM   1859   CG PHE A 253      -3.392  -7.281  10.227  1.00  1.00            
ATOM   1860  CD1 PHE A 253      -4.143  -8.396   9.933  1.00  1.00            
ATOM   1861  CD2 PHE A 253      -2.605  -6.728   9.242  1.00  1.00            
ATOM   1862  CE1 PHE A 253      -4.108  -8.947   8.673  1.00  1.00            
ATOM   1863  CE2 PHE A 253      -2.566  -7.275   7.981  1.00  1.00            
ATOM   1864   CZ PHE A 253      -3.320  -8.388   7.695  1.00  1.00            
ATOM   1865    C PHE A 253      -2.085  -6.780  13.668  1.00  1.00            
ATOM   1866    O PHE A 253      -1.403  -7.311  14.543  1.00  1.00            
ATOM   1867    N ASP A 254      -2.514  -5.504  13.732  1.00  1.00            
ATOM   1868   CA ASP A 254      -2.185  -4.592  14.790  1.00  1.00            
ATOM   1869   CB ASP A 254      -2.842  -3.207  14.624  1.00  1.00            
ATOM   1870   CG ASP A 254      -4.363  -3.338  14.562  1.00  1.00            
ATOM   1871  OD1 ASP A 254      -4.967  -4.077  15.383  1.00  1.00            
ATOM   1872  OD2 ASP A 254      -4.946  -2.688  13.653  1.00  1.00            
ATOM   1873    C ASP A 254      -2.571  -5.164  16.118  1.00  1.00            
ATOM   1874    O ASP A 254      -3.004  -6.311  16.223  1.00  1.00            
ATOM   1875    N TYR A 255      -2.426  -4.357  17.188  4.00  1.00            
ATOM   1876   CA TYR A 255      -2.619  -4.904  18.495  4.00  1.00            
ATOM   1877   CB TYR A 255      -1.384  -4.729  19.388  4.00  1.00            
ATOM   1878   CG TYR A 255      -0.291  -5.401  18.632  4.00  1.00            
ATOM   1879  CD1 TYR A 255       0.455  -4.686  17.722  4.00  1.00            
ATOM   1880  CD2 TYR A 255      -0.026  -6.739  18.809  4.00  1.00            
ATOM   1881  CE1 TYR A 255       1.460  -5.290  17.008  4.00  1.00            
ATOM   1882  CE2 TYR A 255       0.981  -7.346  18.095  4.00  1.00            
ATOM   1883   CZ TYR A 255       1.726  -6.624  17.195  4.00  1.00            
ATOM   1884   OH TYR A 255       2.758  -7.248  16.462  4.00  1.00            
ATOM   1885    C TYR A 255      -3.804  -4.292  19.163  4.00  1.00            
ATOM   1886    O TYR A 255      -4.150  -3.138  18.916  4.00  1.00            
ATOM   1887    N VAL A 256      -4.477  -5.092  20.023  4.00  1.00            
ATOM   1888   CA VAL A 256      -5.682  -4.637  20.647  4.00  1.00            
ATOM   1889   CB VAL A 256      -6.908  -5.324  20.122  4.00  1.00            
ATOM   1890  CG1 VAL A 256      -7.039  -5.003  18.624  4.00  1.00            
ATOM   1891  CG2 VAL A 256      -6.796  -6.830  20.425  4.00  1.00            
ATOM   1892    C VAL A 256      -5.655  -4.890  22.101  4.00  1.00            
ATOM   1893    O VAL A 256      -4.956  -5.770  22.599  4.00  1.00            
ATOM   1894    N VAL A 257      -6.435  -4.068  22.819  4.00  1.00            
ATOM   1895   CA VAL A 257      -6.558  -4.248  24.221  4.00  1.00            
ATOM   1896   CB VAL A 257      -5.761  -3.265  25.029  4.00  1.00            
ATOM   1897  CG1 VAL A 257      -6.041  -3.523  26.520  4.00  1.00            
ATOM   1898  CG2 VAL A 257      -4.280  -3.392  24.638  4.00  1.00            
ATOM   1899    C VAL A 257      -7.978  -4.023  24.555  4.00  1.00            
ATOM   1900    O VAL A 257      -8.673  -3.263  23.885  4.00  1.00            
ATOM   1901    N LYS A 258      -8.458  -4.707  25.603  4.00  1.00            
ATOM   1902   CA LYS A 258      -9.803  -4.431  25.954  4.00  1.00            
ATOM   1903   CB LYS A 258     -10.366  -5.335  27.065  4.00  1.00            
ATOM   1904   CG LYS A 258     -10.595  -6.776  26.603  4.00  1.00            
ATOM   1905   CD LYS A 258     -10.877  -7.764  27.737  4.00  1.00            
ATOM   1906   CE LYS A 258      -9.619  -8.319  28.411  4.00  1.00            
ATOM   1907   NZ LYS A 258      -9.261  -7.495  29.587  4.00  1.00            
ATOM   1908    C LYS A 258      -9.788  -3.037  26.434  4.00  1.00            
ATOM   1909    O LYS A 258      -8.926  -2.642  27.217  4.00  1.00            
ATOM   1910    N CYS A 259     -10.746  -2.241  25.952  2.00  1.00            
ATOM   1911   CA CYS A 259     -10.754  -0.898  26.401  2.00  1.00            
ATOM   1912   CB CYS A 259     -11.778  -0.007  25.678  2.00  1.00            
ATOM   1913   SG CYS A 259     -11.405   0.189  23.911  2.00  1.00            
ATOM   1914    C CYS A 259     -11.159  -0.973  27.833  2.00  1.00            
ATOM   1915    O CYS A 259     -11.486  -2.042  28.348  2.00  1.00            
ATOM   1916    N ASN A 260     -11.119   0.182  28.515  2.00  1.00            
ATOM   1917   CA ASN A 260     -11.360   0.307  29.922  2.00  1.00            
ATOM   1918   CB ASN A 260     -12.498  -0.589  30.444  2.00  1.00            
ATOM   1919   CG ASN A 260     -13.829   0.005  30.013  2.00  1.00            
ATOM   1920  OD1 ASN A 260     -13.904   1.151  29.571  2.00  1.00            
ATOM   1921  ND2 ASN A 260     -14.921  -0.792  30.160  2.00  1.00            
ATOM   1922    C ASN A 260     -10.093  -0.120  30.600  2.00  1.00            
ATOM   1923    O ASN A 260      -9.762   0.378  31.676  2.00  1.00            
ATOM   1924    N GLU A 261      -9.334  -1.044  29.973  2.00  1.00            
ATOM   1925   CA GLU A 261      -8.032  -1.393  30.459  2.00  1.00            
ATOM   1926   CB GLU A 261      -7.467  -2.682  29.835  2.00  1.00            
ATOM   1927   CG GLU A 261      -6.088  -3.063  30.377  2.00  1.00            
ATOM   1928   CD GLU A 261      -5.686  -4.396  29.761  2.00  1.00            
ATOM   1929  OE1 GLU A 261      -6.589  -5.246  29.549  2.00  1.00            
ATOM   1930  OE2 GLU A 261      -4.468  -4.585  29.500  2.00  1.00            
ATOM   1931    C GLU A 261      -7.167  -0.270  30.067  2.00  1.00            
ATOM   1932    O GLU A 261      -6.315   0.176  30.829  2.00  1.00            
ATOM   1933    N GLY A 262      -7.378   0.206  28.829  2.00  1.00            
ATOM   1934   CA GLY A 262      -6.700   1.380  28.405  2.00  1.00            
ATOM   1935    C GLY A 262      -7.654   2.446  28.850  2.00  1.00            
ATOM   1936    O GLY A 262      -8.803   2.408  28.419  2.00  1.00            
ATOM   1937    N PRO A 263      -7.301   3.393  29.686  2.00  1.00            
ATOM   1938   CA PRO A 263      -6.002   3.444  30.303  2.00  1.00            
ATOM   1939   CD PRO A 263      -7.839   4.724  29.459  2.00  1.00            
ATOM   1940   CB PRO A 263      -5.637   4.928  30.404  2.00  1.00            
ATOM   1941   CG PRO A 263      -6.985   5.659  30.327  2.00  1.00            
ATOM   1942    C PRO A 263      -5.812   2.742  31.604  2.00  1.00            
ATOM   1943    O PRO A 263      -6.765   2.579  32.365  2.00  1.00            
ATOM   1944    N THR A 264      -4.559   2.303  31.834  2.00  1.00            
ATOM   1945   CA THR A 264      -4.052   1.702  33.031  2.00  1.00            
ATOM   1946   CB THR A 264      -4.793   0.468  33.459  2.00  1.00            
ATOM   1947  OG1 THR A 264      -4.473   0.151  34.805  2.00  1.00            
ATOM   1948  CG2 THR A 264      -4.373  -0.698  32.548  2.00  1.00            
ATOM   1949    C THR A 264      -2.709   1.268  32.599  2.00  1.00            
ATOM   1950    O THR A 264      -1.783   1.108  33.393  2.00  1.00            
ATOM   1951    N LEU A 265      -2.595   1.090  31.268  1.00  1.00            
ATOM   1952   CA LEU A 265      -1.380   0.628  30.697  1.00  1.00            
ATOM   1953   CB LEU A 265      -1.430   0.392  29.180  1.00  1.00            
ATOM   1954   CG LEU A 265      -2.376  -0.765  28.800  1.00  1.00            
ATOM   1955  CD1 LEU A 265      -2.272  -1.117  27.307  1.00  1.00            
ATOM   1956  CD2 LEU A 265      -2.164  -1.981  29.717  1.00  1.00            
ATOM   1957    C LEU A 265      -0.334   1.634  31.035  1.00  1.00            
ATOM   1958    O LEU A 265      -0.559   2.836  31.155  1.00  1.00            
ATOM   1959    N PRO A 266       0.810   1.066  31.237  1.00  1.00            
ATOM   1960   CA PRO A 266       1.935   1.804  31.740  1.00  1.00            
ATOM   1961   CD PRO A 266       0.806  -0.308  31.716  1.00  1.00            
ATOM   1962   CB PRO A 266       2.861   0.764  32.374  1.00  1.00            
ATOM   1963   CG PRO A 266       1.926  -0.390  32.757  1.00  1.00            
ATOM   1964    C PRO A 266       2.686   2.685  30.812  1.00  1.00            
ATOM   1965    O PRO A 266       2.433   2.707  29.609  1.00  1.00            
ATOM   1966    N ASP A 267       3.629   3.422  31.425  1.00  1.00            
ATOM   1967   CA ASP A 267       4.533   4.341  30.814  1.00  1.00            
ATOM   1968   CB ASP A 267       5.371   5.069  31.888  1.00  1.00            
ATOM   1969   CG ASP A 267       6.347   6.065  31.280  1.00  1.00            
ATOM   1970  OD1 ASP A 267       6.185   6.415  30.083  1.00  1.00            
ATOM   1971  OD2 ASP A 267       7.273   6.493  32.019  1.00  1.00            
ATOM   1972    C ASP A 267       5.466   3.565  29.961  1.00  1.00            
ATOM   1973    O ASP A 267       5.851   2.440  30.279  1.00  1.00            
ATOM   1974    N ILE A 268       5.824   4.165  28.815  4.00  1.00            
ATOM   1975   CA ILE A 268       6.769   3.581  27.929  4.00  1.00            
ATOM   1976   CB ILE A 268       6.214   3.381  26.550  4.00  1.00            
ATOM   1977  CG1 ILE A 268       4.908   2.565  26.608  4.00  1.00            
ATOM   1978  CG2 ILE A 268       7.309   2.729  25.690  4.00  1.00            
ATOM   1979  CD1 ILE A 268       5.070   1.182  27.233  4.00  1.00            
ATOM   1980    C ILE A 268       7.835   4.600  27.817  4.00  1.00            
ATOM   1981    O ILE A 268       7.556   5.778  27.603  4.00  1.00            
ATOM   1982    N SER A 269       9.097   4.191  27.986  4.00  1.00            
ATOM   1983   CA SER A 269      10.072   5.218  27.894  4.00  1.00            
ATOM   1984   CB SER A 269      10.758   5.525  29.236  4.00  1.00            
ATOM   1985   OG SER A 269       9.804   5.962  30.193  4.00  1.00            
ATOM   1986    C SER A 269      11.136   4.768  26.975  4.00  1.00            
ATOM   1987    O SER A 269      11.673   3.672  27.110  4.00  1.00            
ATOM   1988    N PHE A 270      11.454   5.598  25.976  4.00  1.00            
ATOM   1989   CA PHE A 270      12.609   5.234  25.238  4.00  1.00            
ATOM   1990   CB PHE A 270      12.396   4.849  23.761  4.00  1.00            
ATOM   1991   CG PHE A 270      11.604   5.887  23.061  4.00  1.00            
ATOM   1992  CD1 PHE A 270      12.159   7.097  22.731  4.00  1.00            
ATOM   1993  CD2 PHE A 270      10.302   5.628  22.707  4.00  1.00            
ATOM   1994  CE1 PHE A 270      11.424   8.052  22.076  4.00  1.00            
ATOM   1995  CE2 PHE A 270       9.558   6.576  22.050  4.00  1.00            
ATOM   1996   CZ PHE A 270      10.121   7.788  21.737  4.00  1.00            
ATOM   1997    C PHE A 270      13.591   6.346  25.400  4.00  1.00            
ATOM   1998    O PHE A 270      13.272   7.517  25.203  4.00  1.00            
ATOM   1999    N HIS A 271      14.823   5.993  25.820  4.00  1.00            
ATOM   2000   CA HIS A 271      15.813   6.989  26.103  4.00  1.00            
ATOM   2001  ND1 HIS A 271      16.234   7.465  29.481  4.00  1.00            
ATOM   2002   CG HIS A 271      16.269   6.436  28.564  4.00  1.00            
ATOM   2003   CB HIS A 271      16.833   6.567  27.176  4.00  1.00            
ATOM   2004  NE2 HIS A 271      15.351   5.688  30.485  4.00  1.00            
ATOM   2005  CD2 HIS A 271      15.724   5.360  29.193  4.00  1.00            
ATOM   2006  CE1 HIS A 271      15.677   6.961  30.611  4.00  1.00            
ATOM   2007    C HIS A 271      16.612   7.281  24.867  4.00  1.00            
ATOM   2008    O HIS A 271      16.960   6.365  24.123  4.00  1.00            
ATOM   2009    N LEU A 272      16.918   8.575  24.606  4.00  1.00            
ATOM   2010   CA LEU A 272      17.754   8.892  23.478  4.00  1.00            
ATOM   2011   CB LEU A 272      17.014   9.504  22.277  4.00  1.00            
ATOM   2012   CG LEU A 272      15.957   8.576  21.668  4.00  1.00            
ATOM   2013  CD1 LEU A 272      14.815   8.348  22.665  4.00  1.00            
ATOM   2014  CD2 LEU A 272      15.477   9.086  20.300  4.00  1.00            
ATOM   2015    C LEU A 272      18.757   9.931  23.887  4.00  1.00            
ATOM   2016    O LEU A 272      18.404  11.081  24.140  4.00  1.00            
ATOM   2017    N GLY A 273      20.042   9.538  23.977  3.00  1.00            
ATOM   2018   CA GLY A 273      21.115  10.477  24.167  3.00  1.00            
ATOM   2019    C GLY A 273      20.942  11.326  25.390  3.00  1.00            
ATOM   2020    O GLY A 273      21.098  12.544  25.313  3.00  1.00            
ATOM   2021    N GLY A 274      20.625  10.733  26.556  3.00  1.00            
ATOM   2022   CA GLY A 274      20.592  11.556  27.734  3.00  1.00            
ATOM   2023    C GLY A 274      19.193  11.937  28.102  3.00  1.00            
ATOM   2024    O GLY A 274      18.991  12.597  29.120  3.00  1.00            
ATOM   2025    N LYS A 275      18.179  11.558  27.304  4.00  1.00            
ATOM   2026   CA LYS A 275      16.867  11.940  27.738  4.00  1.00            
ATOM   2027   CB LYS A 275      16.155  12.926  26.796  4.00  1.00            
ATOM   2028   CG LYS A 275      14.947  13.600  27.450  4.00  1.00            
ATOM   2029   CD LYS A 275      14.420  14.818  26.685  4.00  1.00            
ATOM   2030   CE LYS A 275      13.457  15.685  27.504  4.00  1.00            
ATOM   2031   NZ LYS A 275      12.344  14.857  28.016  4.00  1.00            
ATOM   2032    C LYS A 275      16.021  10.712  27.820  4.00  1.00            
ATOM   2033    O LYS A 275      16.156   9.780  27.030  4.00  1.00            
ATOM   2034    N GLU A 276      15.130  10.695  28.825  4.00  1.00            
ATOM   2035   CA GLU A 276      14.309   9.564  29.132  4.00  1.00            
ATOM   2036   CB GLU A 276      13.697   9.677  30.540  4.00  1.00            
ATOM   2037   CG GLU A 276      12.913  10.969  30.779  4.00  1.00            
ATOM   2038   CD GLU A 276      12.616  11.054  32.270  4.00  1.00            
ATOM   2039  OE1 GLU A 276      12.875  10.048  32.982  4.00  1.00            
ATOM   2040  OE2 GLU A 276      12.134  12.129  32.719  4.00  1.00            
ATOM   2041    C GLU A 276      13.212   9.255  28.145  4.00  1.00            
ATOM   2042    O GLU A 276      13.043   8.098  27.763  4.00  1.00            
ATOM   2043    N TYR A 277      12.469  10.276  27.678  4.00  1.00            
ATOM   2044   CA TYR A 277      11.277  10.106  26.883  4.00  1.00            
ATOM   2045   CB TYR A 277      11.399   9.512  25.473  4.00  1.00            
ATOM   2046   CG TYR A 277       9.965   9.479  25.060  4.00  1.00            
ATOM   2047  CD1 TYR A 277       9.282  10.659  24.870  4.00  1.00            
ATOM   2048  CD2 TYR A 277       9.302   8.288  24.876  4.00  1.00            
ATOM   2049  CE1 TYR A 277       7.957  10.653  24.506  4.00  1.00            
ATOM   2050  CE2 TYR A 277       7.977   8.278  24.507  4.00  1.00            
ATOM   2051   CZ TYR A 277       7.301   9.460  24.324  4.00  1.00            
ATOM   2052   OH TYR A 277       5.942   9.447  23.948  4.00  1.00            
ATOM   2053    C TYR A 277      10.271   9.309  27.626  4.00  1.00            
ATOM   2054    O TYR A 277      10.540   8.224  28.136  4.00  1.00            
ATOM   2055    N THR A 278       9.055   9.869  27.715  4.00  1.00            
ATOM   2056   CA THR A 278       8.006   9.186  28.393  4.00  1.00            
ATOM   2057   CB THR A 278       7.634   9.860  29.686  4.00  1.00            
ATOM   2058  OG1 THR A 278       8.752   9.883  30.563  4.00  1.00            
ATOM   2059  CG2 THR A 278       6.455   9.125  30.341  4.00  1.00            
ATOM   2060    C THR A 278       6.804   9.210  27.508  4.00  1.00            
ATOM   2061    O THR A 278       6.429  10.252  26.975  4.00  1.00            
ATOM   2062    N LEU A 279       6.175   8.036  27.332  4.00  1.00            
ATOM   2063   CA LEU A 279       4.999   7.895  26.525  4.00  1.00            
ATOM   2064   CB LEU A 279       5.250   6.890  25.379  4.00  1.00            
ATOM   2065   CG LEU A 279       4.094   6.607  24.403  4.00  1.00            
ATOM   2066  CD1 LEU A 279       4.574   5.729  23.238  4.00  1.00            
ATOM   2067  CD2 LEU A 279       2.900   5.958  25.109  4.00  1.00            
ATOM   2068    C LEU A 279       3.969   7.377  27.470  4.00  1.00            
ATOM   2069    O LEU A 279       4.294   6.643  28.401  4.00  1.00            
ATOM   2070    N THR A 280       2.689   7.747  27.276  1.00  1.00            
ATOM   2071   CA THR A 280       1.755   7.353  28.283  1.00  1.00            
ATOM   2072   CB THR A 280       1.180   8.527  29.021  1.00  1.00            
ATOM   2073  OG1 THR A 280       0.523   8.106  30.208  1.00  1.00            
ATOM   2074  CG2 THR A 280       0.196   9.248  28.085  1.00  1.00            
ATOM   2075    C THR A 280       0.624   6.563  27.710  1.00  1.00            
ATOM   2076    O THR A 280       0.575   6.254  26.522  1.00  1.00            
ATOM   2077    N SER A 281      -0.321   6.180  28.588  2.00  1.00            
ATOM   2078   CA SER A 281      -1.452   5.414  28.172  2.00  1.00            
ATOM   2079   CB SER A 281      -2.412   5.094  29.331  2.00  1.00            
ATOM   2080   OG SER A 281      -2.930   6.294  29.886  2.00  1.00            
ATOM   2081    C SER A 281      -2.204   6.226  27.155  2.00  1.00            
ATOM   2082    O SER A 281      -2.651   5.698  26.138  2.00  1.00            
ATOM   2083    N ALA A 282      -2.345   7.546  27.396  2.00  1.00            
ATOM   2084   CA ALA A 282      -3.143   8.386  26.544  2.00  1.00            
ATOM   2085   CB ALA A 282      -3.293   9.811  27.102  2.00  1.00            
ATOM   2086    C ALA A 282      -2.613   8.515  25.149  2.00  1.00            
ATOM   2087    O ALA A 282      -3.358   8.316  24.190  2.00  1.00            
ATOM   2088    N ASP A 283      -1.317   8.833  24.972  2.00  1.00            
ATOM   2089   CA ASP A 283      -0.892   9.054  23.619  2.00  1.00            
ATOM   2090   CB ASP A 283       0.494   9.717  23.467  2.00  1.00            
ATOM   2091   CG ASP A 283       1.569   8.811  24.025  2.00  1.00            
ATOM   2092  OD1 ASP A 283       1.316   8.205  25.097  2.00  1.00            
ATOM   2093  OD2 ASP A 283       2.660   8.723  23.402  2.00  1.00            
ATOM   2094    C ASP A 283      -0.934   7.762  22.855  2.00  1.00            
ATOM   2095    O ASP A 283      -1.332   7.719  21.691  2.00  1.00            
ATOM   2096    N TYR A 284      -0.528   6.674  23.525  2.00  1.00            
ATOM   2097   CA TYR A 284      -0.348   5.349  22.999  2.00  1.00            
ATOM   2098   CB TYR A 284       0.331   4.506  24.091  2.00  1.00            
ATOM   2099   CG TYR A 284       0.875   3.223  23.577  2.00  1.00            
ATOM   2100  CD1 TYR A 284       2.093   3.200  22.937  2.00  1.00            
ATOM   2101  CD2 TYR A 284       0.188   2.049  23.769  2.00  1.00            
ATOM   2102  CE1 TYR A 284       2.614   2.017  22.476  2.00  1.00            
ATOM   2103  CE2 TYR A 284       0.702   0.863  23.311  2.00  1.00            
ATOM   2104   CZ TYR A 284       1.913   0.852  22.666  2.00  1.00            
ATOM   2105   OH TYR A 284       2.438  -0.366  22.202  2.00  1.00            
ATOM   2106    C TYR A 284      -1.612   4.668  22.598  2.00  1.00            
ATOM   2107    O TYR A 284      -1.702   4.129  21.496  2.00  1.00            
ATOM   2108    N VAL A 285      -2.641   4.678  23.464  4.00  1.00            
ATOM   2109   CA VAL A 285      -3.763   3.859  23.119  4.00  1.00            
ATOM   2110   CB VAL A 285      -4.337   3.098  24.279  4.00  1.00            
ATOM   2111  CG1 VAL A 285      -4.933   4.100  25.278  4.00  1.00            
ATOM   2112  CG2 VAL A 285      -5.358   2.081  23.737  4.00  1.00            
ATOM   2113    C VAL A 285      -4.846   4.688  22.537  4.00  1.00            
ATOM   2114    O VAL A 285      -5.179   5.757  23.047  4.00  1.00            
ATOM   2115    N PHE A 286      -5.416   4.202  21.419  1.00  1.00            
ATOM   2116   CA PHE A 286      -6.526   4.892  20.854  1.00  1.00            
ATOM   2117   CB PHE A 286      -6.606   4.885  19.316  1.00  1.00            
ATOM   2118   CG PHE A 286      -5.755   6.006  18.828  1.00  1.00            
ATOM   2119  CD1 PHE A 286      -4.390   5.881  18.723  1.00  1.00            
ATOM   2120  CD2 PHE A 286      -6.344   7.198  18.471  1.00  1.00            
ATOM   2121  CE1 PHE A 286      -3.628   6.931  18.271  1.00  1.00            
ATOM   2122  CE2 PHE A 286      -5.587   8.251  18.018  1.00  1.00            
ATOM   2123   CZ PHE A 286      -4.224   8.117  17.919  1.00  1.00            
ATOM   2124    C PHE A 286      -7.772   4.271  21.403  1.00  1.00            
ATOM   2125    O PHE A 286      -8.007   3.075  21.236  1.00  1.00            
ATOM   2126    N GLN A 287      -8.601   5.077  22.101  1.00  1.00            
ATOM   2127   CA GLN A 287      -9.795   4.530  22.683  1.00  1.00            
ATOM   2128   CB GLN A 287      -9.771   4.515  24.216  1.00  1.00            
ATOM   2129   CG GLN A 287     -11.077   4.000  24.820  1.00  1.00            
ATOM   2130   CD GLN A 287     -11.062   4.321  26.305  1.00  1.00            
ATOM   2131  OE1 GLN A 287     -10.707   3.484  27.132  1.00  1.00            
ATOM   2132  NE2 GLN A 287     -11.462   5.573  26.654  1.00  1.00            
ATOM   2133    C GLN A 287     -10.974   5.362  22.325  1.00  1.00            
ATOM   2134    O GLN A 287     -11.234   6.384  22.957  1.00  1.00            
ATOM   2135    N GLU A 288     -11.718   4.959  21.282  1.00  1.00            
ATOM   2136   CA GLU A 288     -12.907   5.693  20.991  1.00  1.00            
ATOM   2137   CB GLU A 288     -13.479   5.363  19.598  1.00  1.00            
ATOM   2138   CG GLU A 288     -14.768   6.114  19.259  1.00  1.00            
ATOM   2139   CD GLU A 288     -15.920   5.154  19.507  1.00  1.00            
ATOM   2140  OE1 GLU A 288     -15.666   3.922  19.451  1.00  1.00            
ATOM   2141  OE2 GLU A 288     -17.064   5.629  19.741  1.00  1.00            
ATOM   2142    C GLU A 288     -13.965   5.401  22.020  1.00  1.00            
ATOM   2143    O GLU A 288     -14.523   6.308  22.638  1.00  1.00            
ATOM   2144    N SER A 289     -14.233   4.098  22.233  1.00  1.00            
ATOM   2145   CA SER A 289     -15.341   3.609  23.009  1.00  1.00            
ATOM   2146   CB SER A 289     -15.701   2.168  22.620  1.00  1.00            
ATOM   2147   OG SER A 289     -16.061   2.116  21.247  1.00  1.00            
ATOM   2148    C SER A 289     -15.241   3.632  24.504  1.00  1.00            
ATOM   2149    O SER A 289     -16.137   4.148  25.171  1.00  1.00            
ATOM   2150    N TYR A 290     -14.150   3.102  25.087  1.00  1.00            
ATOM   2151   CA TYR A 290     -14.108   2.923  26.518  1.00  1.00            
ATOM   2152   CB TYR A 290     -14.259   4.241  27.304  1.00  1.00            
ATOM   2153   CG TYR A 290     -13.921   3.956  28.729  1.00  1.00            
ATOM   2154  CD1 TYR A 290     -12.607   3.765  29.090  1.00  1.00            
ATOM   2155  CD2 TYR A 290     -14.889   3.895  29.706  1.00  1.00            
ATOM   2156  CE1 TYR A 290     -12.263   3.502  30.392  1.00  1.00            
ATOM   2157  CE2 TYR A 290     -14.554   3.632  31.015  1.00  1.00            
ATOM   2158   CZ TYR A 290     -13.237   3.433  31.358  1.00  1.00            
ATOM   2159   OH TYR A 290     -12.884   3.162  32.698  1.00  1.00            
ATOM   2160    C TYR A 290     -15.184   1.967  26.945  1.00  1.00            
ATOM   2161    O TYR A 290     -16.008   2.284  27.801  1.00  1.00            
ATOM   2162    N SER A 291     -15.225   0.764  26.332  1.00  1.00            
ATOM   2163   CA SER A 291     -16.173  -0.238  26.748  1.00  1.00            
ATOM   2164   CB SER A 291     -17.303  -0.478  25.729  1.00  1.00            
ATOM   2165   OG SER A 291     -18.080   0.699  25.568  1.00  1.00            
ATOM   2166    C SER A 291     -15.433  -1.529  26.886  1.00  1.00            
ATOM   2167    O SER A 291     -14.441  -1.770  26.201  1.00  1.00            
ATOM   2168    N SER A 292     -15.905  -2.389  27.808  3.00  1.00            
ATOM   2169   CA SER A 292     -15.295  -3.667  28.042  3.00  1.00            
ATOM   2170   CB SER A 292     -15.926  -4.408  29.232  3.00  1.00            
ATOM   2171   OG SER A 292     -15.290  -5.664  29.418  3.00  1.00            
ATOM   2172    C SER A 292     -15.496  -4.514  26.828  3.00  1.00            
ATOM   2173    O SER A 292     -14.588  -5.219  26.388  3.00  1.00            
ATOM   2174    N LYS A 293     -16.703  -4.441  26.236  3.00  1.00            
ATOM   2175   CA LYS A 293     -17.029  -5.252  25.099  3.00  1.00            
ATOM   2176   CB LYS A 293     -18.466  -5.026  24.602  3.00  1.00            
ATOM   2177   CG LYS A 293     -18.929  -6.095  23.614  3.00  1.00            
ATOM   2178   CD LYS A 293     -19.105  -7.471  24.265  3.00  1.00            
ATOM   2179   CE LYS A 293     -19.353  -8.601  23.265  3.00  1.00            
ATOM   2180   NZ LYS A 293     -20.626  -8.376  22.544  3.00  1.00            
ATOM   2181    C LYS A 293     -16.098  -4.873  23.994  3.00  1.00            
ATOM   2182    O LYS A 293     -15.635  -5.723  23.236  3.00  1.00            
ATOM   2183    N LYS A 294     -15.785  -3.571  23.894  1.00  1.00            
ATOM   2184   CA LYS A 294     -15.012  -3.075  22.796  1.00  1.00            
ATOM   2185   CB LYS A 294     -15.387  -1.624  22.459  1.00  1.00            
ATOM   2186   CG LYS A 294     -16.848  -1.535  22.004  1.00  1.00            
ATOM   2187   CD LYS A 294     -17.458  -0.137  22.083  1.00  1.00            
ATOM   2188   CE LYS A 294     -18.935  -0.087  21.691  1.00  1.00            
ATOM   2189   NZ LYS A 294     -19.463   1.285  21.864  1.00  1.00            
ATOM   2190    C LYS A 294     -13.552  -3.200  23.009  1.00  1.00            
ATOM   2191    O LYS A 294     -13.061  -3.269  24.136  1.00  1.00            
ATOM   2192    N LEU A 295     -12.827  -3.257  21.876  4.00  1.00            
ATOM   2193   CA LEU A 295     -11.409  -3.388  21.902  4.00  1.00            
ATOM   2194   CB LEU A 295     -10.882  -4.588  21.097  4.00  1.00            
ATOM   2195   CG LEU A 295     -11.309  -5.945  21.687  4.00  1.00            
ATOM   2196  CD1 LEU A 295     -10.679  -6.172  23.070  4.00  1.00            
ATOM   2197  CD2 LEU A 295     -12.838  -6.098  21.704  4.00  1.00            
ATOM   2198    C LEU A 295     -10.793  -2.149  21.352  4.00  1.00            
ATOM   2199    O LEU A 295     -11.384  -1.448  20.532  4.00  1.00            
ATOM   2200    N CYS A 296      -9.570  -1.844  21.824  4.00  1.00            
ATOM   2201   CA CYS A 296      -8.876  -0.678  21.372  4.00  1.00            
ATOM   2202   CB CYS A 296      -8.279   0.173  22.506  4.00  1.00            
ATOM   2203   SG CYS A 296      -6.990  -0.702  23.442  4.00  1.00            
ATOM   2204    C CYS A 296      -7.746  -1.130  20.521  4.00  1.00            
ATOM   2205    O CYS A 296      -7.336  -2.289  20.555  4.00  1.00            
ATOM   2206    N THR A 297      -7.236  -0.195  19.707  4.00  1.00            
ATOM   2207   CA THR A 297      -6.129  -0.466  18.856  4.00  1.00            
ATOM   2208   CB THR A 297      -6.359  -0.079  17.426  4.00  1.00            
ATOM   2209  OG1 THR A 297      -7.477  -0.779  16.901  4.00  1.00            
ATOM   2210  CG2 THR A 297      -5.095  -0.414  16.618  4.00  1.00            
ATOM   2211    C THR A 297      -5.023   0.409  19.379  4.00  1.00            
ATOM   2212    O THR A 297      -5.292   1.477  19.927  4.00  1.00            
ATOM   2213    N LEU A 298      -3.746  -0.016  19.247  4.00  1.00            
ATOM   2214   CA LEU A 298      -2.682   0.769  19.818  4.00  1.00            
ATOM   2215   CB LEU A 298      -1.769  -0.029  20.763  4.00  1.00            
ATOM   2216   CG LEU A 298      -2.488  -0.547  22.023  4.00  1.00            
ATOM   2217  CD1 LEU A 298      -3.603  -1.541  21.663  4.00  1.00            
ATOM   2218  CD2 LEU A 298      -1.485  -1.121  23.036  4.00  1.00            
ATOM   2219    C LEU A 298      -1.829   1.322  18.762  4.00  1.00            
ATOM   2220    O LEU A 298      -1.668   0.741  17.690  4.00  1.00            
ATOM   2221    N ALA A 299      -1.265   2.503  19.046  1.00  1.00            
ATOM   2222   CA ALA A 299      -0.381   2.982  18.057  1.00  1.00            
ATOM   2223   CB ALA A 299      -0.178   4.506  18.100  1.00  1.00            
ATOM   2224    C ALA A 299       0.932   2.342  18.361  1.00  1.00            
ATOM   2225    O ALA A 299       1.859   2.997  18.829  1.00  1.00            
ATOM   2226    N ILE A 300       1.015   1.022  18.105  4.00  1.00            
ATOM   2227   CA ILE A 300       2.208   0.233  18.218  4.00  1.00            
ATOM   2228   CB ILE A 300       2.297  -0.632  19.437  4.00  1.00            
ATOM   2229  CG1 ILE A 300       3.651  -1.364  19.436  4.00  1.00            
ATOM   2230  CG2 ILE A 300       1.080  -1.573  19.462  4.00  1.00            
ATOM   2231  CD1 ILE A 300       3.955  -2.150  20.710  4.00  1.00            
ATOM   2232    C ILE A 300       2.099  -0.705  17.077  4.00  1.00            
ATOM   2233    O ILE A 300       1.002  -1.157  16.750  4.00  1.00            
ATOM   2234    N HIS A 301       3.213  -1.014  16.406  4.00  1.00            
ATOM   2235   CA HIS A 301       3.021  -1.943  15.345  4.00  1.00            
ATOM   2236  ND1 HIS A 301       2.787  -3.033  12.141  4.00  1.00            
ATOM   2237   CG HIS A 301       2.079  -2.237  13.011  4.00  1.00            
ATOM   2238   CB HIS A 301       2.690  -1.282  13.995  4.00  1.00            
ATOM   2239  NE2 HIS A 301       0.635  -3.465  11.786  4.00  1.00            
ATOM   2240  CD2 HIS A 301       0.764  -2.514  12.782  4.00  1.00            
ATOM   2241  CE1 HIS A 301       1.874  -3.747  11.432  4.00  1.00            
ATOM   2242    C HIS A 301       4.277  -2.683  15.192  4.00  1.00            
ATOM   2243    O HIS A 301       5.330  -2.271  15.678  4.00  1.00            
ATOM   2244    N ALA A 302       4.192  -3.825  14.510  4.00  1.00            
ATOM   2245   CA ALA A 302       5.402  -4.539  14.379  4.00  1.00            
ATOM   2246   CB ALA A 302       5.277  -6.032  14.733  4.00  1.00            
ATOM   2247    C ALA A 302       5.822  -4.465  12.973  4.00  1.00            
ATOM   2248    O ALA A 302       5.031  -4.673  12.055  4.00  1.00            
ATOM   2249    N MET A 303       7.102  -4.135  12.772  1.00  1.00            
ATOM   2250   CA MET A 303       7.541  -4.093  11.431  1.00  1.00            
ATOM   2251   CB MET A 303       7.360  -2.713  10.777  1.00  1.00            
ATOM   2252   CG MET A 303       7.486  -2.726   9.252  1.00  1.00            
ATOM   2253   SD MET A 303       6.062  -3.450   8.382  1.00  1.00            
ATOM   2254   CE MET A 303       6.448  -5.175   8.797  1.00  1.00            
ATOM   2255    C MET A 303       8.988  -4.407  11.407  1.00  1.00            
ATOM   2256    O MET A 303       9.754  -3.948  12.253  1.00  1.00            
ATOM   2257    N ASP A 304       9.395  -5.230  10.431  1.00  1.00            
ATOM   2258   CA ASP A 304      10.787  -5.501  10.316  1.00  1.00            
ATOM   2259   CB ASP A 304      11.151  -6.995  10.330  1.00  1.00            
ATOM   2260   CG ASP A 304      11.055  -7.499  11.764  1.00  1.00            
ATOM   2261  OD1 ASP A 304      10.790  -6.667  12.672  1.00  1.00            
ATOM   2262  OD2 ASP A 304      11.259  -8.725  11.973  1.00  1.00            
ATOM   2263    C ASP A 304      11.226  -4.942   9.003  1.00  1.00            
ATOM   2264    O ASP A 304      10.942  -5.489   7.939  1.00  1.00            
ATOM   2265    N ILE A 305      11.920  -3.801   9.086  1.00  1.00            
ATOM   2266   CA ILE A 305      12.382  -2.997   7.994  1.00  1.00            
ATOM   2267   CB ILE A 305      12.819  -1.632   8.444  1.00  1.00            
ATOM   2268  CG1 ILE A 305      11.632  -0.847   9.034  1.00  1.00            
ATOM   2269  CG2 ILE A 305      13.467  -0.933   7.239  1.00  1.00            
ATOM   2270  CD1 ILE A 305      11.100  -1.412  10.351  1.00  1.00            
ATOM   2271    C ILE A 305      13.497  -3.548   7.111  1.00  1.00            
ATOM   2272    O ILE A 305      13.396  -3.402   5.896  1.00  1.00            
ATOM   2273    N PRO A 306      14.541  -4.173   7.608  1.00  1.00            
ATOM   2274   CA PRO A 306      15.776  -4.374   6.858  1.00  1.00            
ATOM   2275   CD PRO A 306      14.772  -4.225   9.044  1.00  1.00            
ATOM   2276   CB PRO A 306      16.842  -4.671   7.925  1.00  1.00            
ATOM   2277   CG PRO A 306      16.068  -5.018   9.204  1.00  1.00            
ATOM   2278    C PRO A 306      15.905  -5.294   5.699  1.00  1.00            
ATOM   2279    O PRO A 306      14.952  -6.017   5.423  1.00  1.00            
ATOM   2280    N PRO A 307      17.042  -5.305   4.996  3.00  1.00            
ATOM   2281   CA PRO A 307      18.211  -4.433   5.207  3.00  1.00            
ATOM   2282   CD PRO A 307      17.464  -6.626   4.554  3.00  1.00            
ATOM   2283   CB PRO A 307      19.430  -5.241   4.764  3.00  1.00            
ATOM   2284   CG PRO A 307      18.970  -6.704   4.830  3.00  1.00            
ATOM   2285    C PRO A 307      18.054  -3.196   4.343  3.00  1.00            
ATOM   2286    O PRO A 307      17.000  -3.152   3.712  3.00  1.00            
ATOM   2287    N PRO A 308      18.929  -2.189   4.200  3.00  1.00            
ATOM   2288   CA PRO A 308      20.146  -1.946   4.968  3.00  1.00            
ATOM   2289   CD PRO A 308      19.072  -1.689   2.841  3.00  1.00            
ATOM   2290   CB PRO A 308      21.066  -1.117   4.074  3.00  1.00            
ATOM   2291   CG PRO A 308      20.566  -1.401   2.652  3.00  1.00            
ATOM   2292    C PRO A 308      19.855  -1.229   6.261  3.00  1.00            
ATOM   2293    O PRO A 308      20.627  -1.372   7.208  3.00  1.00            
ATOM   2294    N THR A 309      18.751  -0.448   6.306  3.00  1.00            
ATOM   2295   CA THR A 309      18.441   0.455   7.389  3.00  1.00            
ATOM   2296   CB THR A 309      17.232   1.304   7.106  3.00  1.00            
ATOM   2297  OG1 THR A 309      16.079   0.492   6.945  3.00  1.00            
ATOM   2298  CG2 THR A 309      17.494   2.116   5.827  3.00  1.00            
ATOM   2299    C THR A 309      18.196  -0.256   8.677  3.00  1.00            
ATOM   2300    O THR A 309      18.749   0.121   9.708  3.00  1.00            
ATOM   2301    N GLY A 310      17.379  -1.321   8.660  1.00  1.00            
ATOM   2302   CA GLY A 310      17.059  -1.947   9.905  1.00  1.00            
ATOM   2303    C GLY A 310      18.153  -2.917  10.233  1.00  1.00            
ATOM   2304    O GLY A 310      19.178  -2.914   9.553  1.00  1.00            
ATOM   2305    N PRO A 311      18.009  -3.772  11.230  1.00  1.00            
ATOM   2306   CA PRO A 311      16.836  -3.904  12.059  1.00  1.00            
ATOM   2307   CD PRO A 311      19.170  -4.402  11.836  1.00  1.00            
ATOM   2308   CB PRO A 311      17.176  -4.983  13.084  1.00  1.00            
ATOM   2309   CG PRO A 311      18.703  -4.856  13.230  1.00  1.00            
ATOM   2310    C PRO A 311      16.529  -2.616  12.718  1.00  1.00            
ATOM   2311    O PRO A 311      17.446  -1.993  13.250  1.00  1.00            
ATOM   2312    N THR A 312      15.253  -2.191  12.711  1.00  1.00            
ATOM   2313   CA THR A 312      15.054  -0.926  13.325  1.00  1.00            
ATOM   2314   CB THR A 312      15.237   0.246  12.401  1.00  1.00            
ATOM   2315  OG1 THR A 312      14.311   0.178  11.327  1.00  1.00            
ATOM   2316  CG2 THR A 312      16.680   0.248  11.870  1.00  1.00            
ATOM   2317    C THR A 312      13.727  -0.794  13.944  1.00  1.00            
ATOM   2318    O THR A 312      12.845  -1.642  13.840  1.00  1.00            
ATOM   2319    N TRP A 313      13.616   0.338  14.647  4.00  1.00            
ATOM   2320   CA TRP A 313      12.464   0.759  15.356  4.00  1.00            
ATOM   2321   CB TRP A 313      12.809   1.055  16.828  4.00  1.00            
ATOM   2322   CG TRP A 313      11.692   1.511  17.736  4.00  1.00            
ATOM   2323  CD2 TRP A 313      11.105   0.690  18.754  4.00  1.00            
ATOM   2324  CD1 TRP A 313      11.115   2.744  17.856  4.00  1.00            
ATOM   2325  NE1 TRP A 313      10.198   2.736  18.878  4.00  1.00            
ATOM   2326  CE2 TRP A 313      10.184   1.479  19.444  4.00  1.00            
ATOM   2327  CE3 TRP A 313      11.327  -0.616  19.096  4.00  1.00            
ATOM   2328  CZ2 TRP A 313       9.467   0.977  20.489  4.00  1.00            
ATOM   2329  CZ3 TRP A 313      10.593  -1.123  20.143  4.00  1.00            
ATOM   2330  CH2 TRP A 313       9.684  -0.341  20.823  4.00  1.00            
ATOM   2331    C TRP A 313      12.121   2.081  14.739  4.00  1.00            
ATOM   2332    O TRP A 313      13.022   2.843  14.399  4.00  1.00            
ATOM   2333    N ALA A 314      10.824   2.397  14.547  4.00  1.00            
ATOM   2334   CA ALA A 314      10.508   3.682  13.977  4.00  1.00            
ATOM   2335   CB ALA A 314       9.670   3.601  12.689  4.00  1.00            
ATOM   2336    C ALA A 314       9.689   4.425  14.985  4.00  1.00            
ATOM   2337    O ALA A 314       8.742   3.882  15.552  4.00  1.00            
ATOM   2338    N LEU A 315      10.057   5.692  15.253  4.00  1.00            
ATOM   2339   CA LEU A 315       9.277   6.528  16.119  4.00  1.00            
ATOM   2340   CB LEU A 315      10.118   7.516  16.943  4.00  1.00            
ATOM   2341   CG LEU A 315      11.114   6.845  17.905  4.00  1.00            
ATOM   2342  CD1 LEU A 315      11.916   7.892  18.691  4.00  1.00            
ATOM   2343  CD2 LEU A 315      10.413   5.824  18.810  4.00  1.00            
ATOM   2344    C LEU A 315       8.525   7.344  15.164  4.00  1.00            
ATOM   2345    O LEU A 315       9.092   8.155  14.435  4.00  1.00            
ATOM   2346    N GLY A 316       7.212   7.136  15.125  1.00  1.00            
ATOM   2347   CA GLY A 316       6.540   7.843  14.107  1.00  1.00            
ATOM   2348    C GLY A 316       5.752   8.939  14.691  1.00  1.00            
ATOM   2349    O GLY A 316       6.193   9.670  15.576  1.00  1.00            
ATOM   2350    N ALA A 317       4.524   9.054  14.174  2.00  1.00            
ATOM   2351   CA ALA A 317       3.654  10.110  14.543  2.00  1.00            
ATOM   2352   CB ALA A 317       2.301  10.047  13.816  2.00  1.00            
ATOM   2353    C ALA A 317       3.369  10.042  16.031  2.00  1.00            
ATOM   2354    O ALA A 317       3.360  11.075  16.696  2.00  1.00            
ATOM   2355    N THR A 318       3.156   8.832  16.607  2.00  1.00            
ATOM   2356   CA THR A 318       2.767   8.687  17.999  2.00  1.00            
ATOM   2357   CB THR A 318       2.636   7.250  18.419  2.00  1.00            
ATOM   2358  OG1 THR A 318       1.668   6.588  17.619  2.00  1.00            
ATOM   2359  CG2 THR A 318       2.220   7.206  19.901  2.00  1.00            
ATOM   2360    C THR A 318       3.794   9.308  18.893  2.00  1.00            
ATOM   2361    O THR A 318       3.434  10.036  19.816  2.00  1.00            
ATOM   2362    N PHE A 319       5.092   9.001  18.689  2.00  1.00            
ATOM   2363   CA PHE A 319       6.117   9.698  19.419  2.00  1.00            
ATOM   2364   CB PHE A 319       7.249   8.801  19.947  2.00  1.00            
ATOM   2365   CG PHE A 319       8.351   9.707  20.392  2.00  1.00            
ATOM   2366  CD1 PHE A 319       8.244  10.448  21.546  2.00  1.00            
ATOM   2367  CD2 PHE A 319       9.517   9.801  19.663  2.00  1.00            
ATOM   2368  CE1 PHE A 319       9.266  11.277  21.947  2.00  1.00            
ATOM   2369  CE2 PHE A 319      10.542  10.629  20.060  2.00  1.00            
ATOM   2370   CZ PHE A 319      10.416  11.373  21.206  2.00  1.00            
ATOM   2371    C PHE A 319       6.739  10.596  18.385  2.00  1.00            
ATOM   2372    O PHE A 319       7.688  10.254  17.684  2.00  1.00            
ATOM   2373    N ILE A 320       6.035  11.712  18.223  2.00  1.00            
ATOM   2374   CA ILE A 320       6.034  12.961  17.531  2.00  1.00            
ATOM   2375   CB ILE A 320       5.939  12.861  16.037  2.00  1.00            
ATOM   2376  CG1 ILE A 320       7.209  12.218  15.457  2.00  1.00            
ATOM   2377  CG2 ILE A 320       5.637  14.264  15.484  2.00  1.00            
ATOM   2378  CD1 ILE A 320       7.073  11.816  13.990  2.00  1.00            
ATOM   2379    C ILE A 320       4.667  13.076  18.055  2.00  1.00            
ATOM   2380    O ILE A 320       4.324  12.166  18.802  2.00  1.00            
ATOM   2381    N ARG A 321       3.836  14.087  17.796  3.00  1.00            
ATOM   2382   CA ARG A 321       2.553  14.007  18.458  3.00  1.00            
ATOM   2383   CB ARG A 321       1.736  12.725  18.167  3.00  1.00            
ATOM   2384   CG ARG A 321       0.360  12.706  18.845  3.00  1.00            
ATOM   2385   CD ARG A 321      -0.165  11.305  19.164  3.00  1.00            
ATOM   2386   NE ARG A 321      -1.462  11.477  19.880  3.00  1.00            
ATOM   2387   CZ ARG A 321      -1.469  11.787  21.210  3.00  1.00            
ATOM   2388  NH1 ARG A 321      -0.291  11.967  21.874  3.00  1.00            
ATOM   2389  NH2 ARG A 321      -2.653  11.932  21.874  3.00  1.00            
ATOM   2390    C ARG A 321       2.790  14.102  19.961  3.00  1.00            
ATOM   2391    O ARG A 321       1.885  13.902  20.770  3.00  1.00            
ATOM   2392    N LYS A 322       4.030  14.459  20.363  3.00  1.00            
ATOM   2393   CA LYS A 322       4.504  14.526  21.713  3.00  1.00            
ATOM   2394   CB LYS A 322       4.800  13.150  22.331  3.00  1.00            
ATOM   2395   CG LYS A 322       3.538  12.441  22.824  3.00  1.00            
ATOM   2396   CD LYS A 322       2.811  13.232  23.918  3.00  1.00            
ATOM   2397   CE LYS A 322       1.526  12.578  24.424  3.00  1.00            
ATOM   2398   NZ LYS A 322       0.906  13.430  25.466  3.00  1.00            
ATOM   2399    C LYS A 322       5.774  15.280  21.630  3.00  1.00            
ATOM   2400    O LYS A 322       5.897  16.384  22.157  3.00  1.00            
ATOM   2401    N PHE A 323       6.761  14.693  20.931  4.00  1.00            
ATOM   2402   CA PHE A 323       8.008  15.371  20.905  4.00  1.00            
ATOM   2403   CB PHE A 323       9.245  14.458  20.893  4.00  1.00            
ATOM   2404   CG PHE A 323       9.514  14.003  19.509  4.00  1.00            
ATOM   2405  CD1 PHE A 323       8.866  12.928  18.952  4.00  1.00            
ATOM   2406  CD2 PHE A 323      10.440  14.690  18.761  4.00  1.00            
ATOM   2407  CE1 PHE A 323       9.159  12.550  17.663  4.00  1.00            
ATOM   2408  CE2 PHE A 323      10.728  14.306  17.477  4.00  1.00            
ATOM   2409   CZ PHE A 323      10.088  13.230  16.921  4.00  1.00            
ATOM   2410    C PHE A 323       8.067  16.288  19.708  4.00  1.00            
ATOM   2411    O PHE A 323       7.312  16.131  18.750  4.00  1.00            
ATOM   2412    N TYR A 324       8.972  17.293  19.765  4.00  1.00            
ATOM   2413   CA TYR A 324       9.193  18.298  18.750  4.00  1.00            
ATOM   2414   CB TYR A 324       9.484  19.657  19.409  4.00  1.00            
ATOM   2415   CG TYR A 324       9.441  20.747  18.401  4.00  1.00            
ATOM   2416  CD1 TYR A 324      10.522  21.016  17.597  4.00  1.00            
ATOM   2417  CD2 TYR A 324       8.306  21.516  18.280  4.00  1.00            
ATOM   2418  CE1 TYR A 324      10.461  22.034  16.677  4.00  1.00            
ATOM   2419  CE2 TYR A 324       8.238  22.536  17.363  4.00  1.00            
ATOM   2420   CZ TYR A 324       9.321  22.794  16.558  4.00  1.00            
ATOM   2421   OH TYR A 324       9.269  23.837  15.609  4.00  1.00            
ATOM   2422    C TYR A 324      10.425  17.828  18.060  4.00  1.00            
ATOM   2423    O TYR A 324      11.515  17.852  18.629  4.00  1.00            
ATOM   2424    N THR A 325      10.275  17.357  16.808  4.00  1.00            
ATOM   2425   CA THR A 325      11.423  16.838  16.135  4.00  1.00            
ATOM   2426   CB THR A 325      11.132  15.876  15.027  4.00  1.00            
ATOM   2427  OG1 THR A 325      12.305  15.154  14.683  4.00  1.00            
ATOM   2428  CG2 THR A 325      10.684  16.704  13.817  4.00  1.00            
ATOM   2429    C THR A 325      12.092  17.968  15.455  4.00  1.00            
ATOM   2430    O THR A 325      11.478  18.989  15.148  4.00  1.00            
ATOM   2431    N GLU A 326      13.401  17.805  15.227  4.00  1.00            
ATOM   2432   CA GLU A 326      14.123  18.783  14.492  4.00  1.00            
ATOM   2433   CB GLU A 326      14.866  19.759  15.414  4.00  1.00            
ATOM   2434   CG GLU A 326      13.911  20.536  16.321  4.00  1.00            
ATOM   2435   CD GLU A 326      14.731  21.197  17.416  4.00  1.00            
ATOM   2436  OE1 GLU A 326      15.313  22.283  17.150  4.00  1.00            
ATOM   2437  OE2 GLU A 326      14.789  20.623  18.535  4.00  1.00            
ATOM   2438    C GLU A 326      15.164  17.988  13.748  4.00  1.00            
ATOM   2439    O GLU A 326      16.033  17.376  14.365  4.00  1.00            
ATOM   2440    N PHE A 327      15.103  17.963  12.400  4.00  1.00            
ATOM   2441   CA PHE A 327      16.086  17.230  11.643  4.00  1.00            
ATOM   2442   CB PHE A 327      15.480  16.533  10.415  4.00  1.00            
ATOM   2443   CG PHE A 327      16.578  15.815   9.714  4.00  1.00            
ATOM   2444  CD1 PHE A 327      16.942  14.543  10.097  4.00  1.00            
ATOM   2445  CD2 PHE A 327      17.239  16.420   8.671  4.00  1.00            
ATOM   2446  CE1 PHE A 327      17.958  13.888   9.443  4.00  1.00            
ATOM   2447  CE2 PHE A 327      18.255  15.769   8.017  4.00  1.00            
ATOM   2448   CZ PHE A 327      18.614  14.502   8.404  4.00  1.00            
ATOM   2449    C PHE A 327      17.048  18.268  11.151  4.00  1.00            
ATOM   2450    O PHE A 327      16.674  19.129  10.356  4.00  1.00            
ATOM   2451    N ASP A 328      18.318  18.239  11.616  4.00  1.00            
ATOM   2452   CA ASP A 328      19.206  19.268  11.153  4.00  1.00            
ATOM   2453   CB ASP A 328      19.735  20.220  12.243  4.00  1.00            
ATOM   2454   CG ASP A 328      20.659  19.462  13.184  4.00  1.00            
ATOM   2455  OD1 ASP A 328      20.424  18.244  13.405  4.00  1.00            
ATOM   2456  OD2 ASP A 328      21.615  20.102  13.699  4.00  1.00            
ATOM   2457    C ASP A 328      20.368  18.666  10.460  4.00  1.00            
ATOM   2458    O ASP A 328      20.970  17.718  10.953  4.00  1.00            
ATOM   2459    N ARG A 329      20.614  19.148   9.228  3.00  1.00            
ATOM   2460   CA ARG A 329      21.727  18.772   8.409  3.00  1.00            
ATOM   2461   CB ARG A 329      21.520  19.049   6.912  3.00  1.00            
ATOM   2462   CG ARG A 329      22.759  18.674   6.098  3.00  1.00            
ATOM   2463   CD ARG A 329      22.717  19.125   4.638  3.00  1.00            
ATOM   2464   NE ARG A 329      24.067  18.861   4.067  3.00  1.00            
ATOM   2465   CZ ARG A 329      24.382  19.273   2.803  3.00  1.00            
ATOM   2466  NH1 ARG A 329      23.449  19.911   2.037  3.00  1.00            
ATOM   2467  NH2 ARG A 329      25.634  19.050   2.306  3.00  1.00            
ATOM   2468    C ARG A 329      23.023  19.443   8.790  3.00  1.00            
ATOM   2469    O ARG A 329      24.074  18.818   8.651  3.00  1.00            
ATOM   2470    N ARG A 330      23.009  20.715   9.267  3.00  1.00            
ATOM   2471   CA ARG A 330      24.249  21.408   9.561  3.00  1.00            
ATOM   2472   CB ARG A 330      24.038  22.763  10.256  3.00  1.00            
ATOM   2473   CG ARG A 330      25.341  23.372  10.780  3.00  1.00            
ATOM   2474   CD ARG A 330      25.137  24.476  11.822  3.00  1.00            
ATOM   2475   NE ARG A 330      26.486  24.891  12.306  3.00  1.00            
ATOM   2476   CZ ARG A 330      26.648  25.390  13.567  3.00  1.00            
ATOM   2477  NH1 ARG A 330      25.577  25.491  14.408  3.00  1.00            
ATOM   2478  NH2 ARG A 330      27.884  25.787  13.986  3.00  1.00            
ATOM   2479    C ARG A 330      24.975  20.560  10.551  3.00  1.00            
ATOM   2480    O ARG A 330      26.145  20.227  10.366  3.00  1.00            
ATOM   2481    N ASN A 331      24.280  20.182  11.637  3.00  1.00            
ATOM   2482   CA ASN A 331      24.821  19.213  12.537  3.00  1.00            
ATOM   2483   CB ASN A 331      24.291  19.324  13.975  3.00  1.00            
ATOM   2484   CG ASN A 331      24.952  20.528  14.630  3.00  1.00            
ATOM   2485  OD1 ASN A 331      26.176  20.598  14.733  3.00  1.00            
ATOM   2486  ND2 ASN A 331      24.122  21.505  15.086  3.00  1.00            
ATOM   2487    C ASN A 331      24.290  17.948  11.951  3.00  1.00            
ATOM   2488    O ASN A 331      23.461  18.006  11.055  3.00  1.00            
ATOM   2489    N ASN A 332      24.745  16.759  12.359  3.00  1.00            
ATOM   2490   CA ASN A 332      24.162  15.637  11.678  3.00  1.00            
ATOM   2491   CB ASN A 332      24.825  14.298  12.049  3.00  1.00            
ATOM   2492   CG ASN A 332      26.212  14.261  11.421  3.00  1.00            
ATOM   2493  OD1 ASN A 332      26.386  14.604  10.252  3.00  1.00            
ATOM   2494  ND2 ASN A 332      27.229  13.830  12.215  3.00  1.00            
ATOM   2495    C ASN A 332      22.711  15.508  12.016  3.00  1.00            
ATOM   2496    O ASN A 332      21.904  15.334  11.105  3.00  1.00            
ATOM   2497    N ARG A 333      22.285  15.597  13.303  4.00  1.00            
ATOM   2498   CA ARG A 333      20.883  15.307  13.328  4.00  1.00            
ATOM   2499   CB ARG A 333      20.521  13.816  13.095  4.00  1.00            
ATOM   2500   CG ARG A 333      20.957  12.876  14.222  4.00  1.00            
ATOM   2501   CD ARG A 333      20.392  11.443  14.182  4.00  1.00            
ATOM   2502   NE ARG A 333      20.506  10.890  15.569  4.00  1.00            
ATOM   2503   CZ ARG A 333      20.908   9.611  15.852  4.00  1.00            
ATOM   2504  NH1 ARG A 333      21.369   8.763  14.888  4.00  1.00            
ATOM   2505  NH2 ARG A 333      20.886   9.183  17.147  4.00  1.00            
ATOM   2506    C ARG A 333      20.101  15.690  14.521  4.00  1.00            
ATOM   2507    O ARG A 333      20.437  16.547  15.336  4.00  1.00            
ATOM   2508    N ILE A 334      18.965  14.969  14.548  4.00  1.00            
ATOM   2509   CA ILE A 334      17.832  15.012  15.403  4.00  1.00            
ATOM   2510   CB ILE A 334      17.225  13.659  15.630  4.00  1.00            
ATOM   2511  CG1 ILE A 334      16.016  13.739  16.576  4.00  1.00            
ATOM   2512  CG2 ILE A 334      18.342  12.704  16.044  4.00  1.00            
ATOM   2513  CD1 ILE A 334      15.228  12.432  16.666  4.00  1.00            
ATOM   2514    C ILE A 334      18.078  15.705  16.703  4.00  1.00            
ATOM   2515    O ILE A 334      19.060  15.463  17.402  4.00  1.00            
ATOM   2516    N GLY A 335      17.141  16.630  17.012  4.00  1.00            
ATOM   2517   CA GLY A 335      17.068  17.387  18.229  4.00  1.00            
ATOM   2518    C GLY A 335      15.646  17.200  18.681  4.00  1.00            
ATOM   2519    O GLY A 335      14.716  17.487  17.928  4.00  1.00            
ATOM   2520    N PHE A 336      15.425  16.718  19.924  4.00  1.00            
ATOM   2521   CA PHE A 336      14.072  16.466  20.344  4.00  1.00            
ATOM   2522   CB PHE A 336      13.769  14.974  20.580  4.00  1.00            
ATOM   2523   CG PHE A 336      14.802  14.393  21.484  4.00  1.00            
ATOM   2524  CD1 PHE A 336      14.712  14.505  22.852  4.00  1.00            
ATOM   2525  CD2 PHE A 336      15.872  13.718  20.942  4.00  1.00            
ATOM   2526  CE1 PHE A 336      15.679  13.955  23.662  4.00  1.00            
ATOM   2527  CE2 PHE A 336      16.840  13.165  21.745  4.00  1.00            
ATOM   2528   CZ PHE A 336      16.744  13.284  23.111  4.00  1.00            
ATOM   2529    C PHE A 336      13.732  17.267  21.569  4.00  1.00            
ATOM   2530    O PHE A 336      14.578  17.508  22.430  4.00  1.00            
ATOM   2531    N ALA A 337      12.457  17.720  21.641  4.00  1.00            
ATOM   2532   CA ALA A 337      11.910  18.515  22.714  4.00  1.00            
ATOM   2533   CB ALA A 337      11.835  20.018  22.391  4.00  1.00            
ATOM   2534    C ALA A 337      10.495  18.031  22.909  4.00  1.00            
ATOM   2535    O ALA A 337      10.022  17.187  22.151  4.00  1.00            
ATOM   2536    N LEU A 338       9.796  18.499  23.968  4.00  1.00            
ATOM   2537   CA LEU A 338       8.419  18.122  24.191  4.00  1.00            
ATOM   2538   CB LEU A 338       8.026  18.109  25.677  4.00  1.00            
ATOM   2539   CG LEU A 338       8.835  17.093  26.507  4.00  1.00            
ATOM   2540  CD1 LEU A 338       8.384  17.083  27.976  4.00  1.00            
ATOM   2541  CD2 LEU A 338       8.815  15.697  25.865  4.00  1.00            
ATOM   2542    C LEU A 338       7.580  19.156  23.489  4.00  1.00            
ATOM   2543    O LEU A 338       8.054  20.260  23.227  4.00  1.00            
ATOM   2544    N ALA A 339       6.313  18.822  23.151  4.00  1.00            
ATOM   2545   CA ALA A 339       5.477  19.741  22.418  4.00  1.00            
ATOM   2546   CB ALA A 339       4.680  19.078  21.281  4.00  1.00            
ATOM   2547    C ALA A 339       4.484  20.353  23.336  4.00  1.00            
ATOM   2548    O ALA A 339       3.941  19.714  24.237  4.00  1.00            
ATOM   2549    N ARG A 340       4.252  21.652  23.105  1.00  1.00            
ATOM   2550   CA ARG A 340       3.394  22.472  23.891  1.00  1.00            
ATOM   2551   CB ARG A 340       3.448  23.945  23.457  1.00  1.00            
ATOM   2552   CG ARG A 340       2.471  24.844  24.214  1.00  1.00            
ATOM   2553   CD ARG A 340       2.349  26.243  23.611  1.00  1.00            
ATOM   2554   NE ARG A 340       1.234  26.939  24.311  1.00  1.00            
ATOM   2555   CZ ARG A 340       0.612  27.995  23.710  1.00  1.00            
ATOM   2556  NH1 ARG A 340       1.022  28.421  22.480  1.00  1.00            
ATOM   2557  NH2 ARG A 340      -0.421  28.627  24.338  1.00  1.00            
ATOM   2558    C ARG A 340       1.967  22.069  23.829  1.00  1.00            
ATOM   2559    O ARG A 340       1.327  21.879  24.862  1.00  1.00            
ATOM   2560    N HIS A 341       1.421  21.909  22.617  1.00  1.00            
ATOM   2561   CA HIS A 341       0.023  21.628  22.586  1.00  1.00            
ATOM   2562  ND1 HIS A 341      -1.355  24.408  21.717  1.00  1.00            
ATOM   2563   CG HIS A 341      -0.647  23.482  20.983  1.00  1.00            
ATOM   2564   CB HIS A 341      -0.659  22.007  21.259  1.00  1.00            
ATOM   2565  NE2 HIS A 341      -0.287  25.541  20.131  1.00  1.00            
ATOM   2566  CD2 HIS A 341      -0.001  24.192  20.017  1.00  1.00            
ATOM   2567  CE1 HIS A 341      -1.105  25.621  21.166  1.00  1.00            
ATOM   2568    C HIS A 341      -0.149  20.131  22.787  1.00  1.00            
ATOM   2569    O HIS A 341       0.285  19.356  21.894  1.00  1.00            
ATOM   2570  OXT HIS A 341      -0.722  19.741  23.840  1.00  1.00            
ATOM   2571    N ASP C   1     -17.685  -0.520  18.361  4.00  0.00            
ATOM   2572   CA ASP C   1     -16.993  -1.796  18.075  4.00  0.00            
ATOM   2573   CB ASP C   1     -17.300  -2.252  16.641  4.00  0.00            
ATOM   2574   CG ASP C   1     -18.757  -2.693  16.605  4.00  0.00            
ATOM   2575  OD1 ASP C   1     -19.110  -3.641  17.359  4.00  0.00            
ATOM   2576  OD2 ASP C   1     -19.541  -2.078  15.834  4.00  0.00            
ATOM   2577    C ASP C   1     -15.522  -1.614  18.222  4.00  0.00            
ATOM   2578    O ASP C   1     -15.044  -1.123  19.242  4.00  0.00            
ATOM   2579    N ARG C   2     -14.764  -2.013  17.187  4.00  0.00            
ATOM   2580   CA ARG C   2     -13.340  -1.882  17.226  4.00  0.00            
ATOM   2581   CB ARG C   2     -12.636  -2.518  16.016  4.00  0.00            
ATOM   2582   CG ARG C   2     -13.034  -1.869  14.688  4.00  0.00            
ATOM   2583   CD ARG C   2     -12.535  -2.626  13.457  4.00  0.00            
ATOM   2584   NE ARG C   2     -11.053  -2.728  13.556  4.00  0.00            
ATOM   2585   CZ ARG C   2     -10.351  -3.374  12.581  4.00  0.00            
ATOM   2586  NH1 ARG C   2     -11.004  -3.887  11.497  4.00  0.00            
ATOM   2587  NH2 ARG C   2      -8.997  -3.514  12.692  4.00  0.00            
ATOM   2588    C ARG C   2     -13.059  -0.428  17.171  4.00  0.00            
ATOM   2589    O ARG C   2     -13.929   0.375  16.839  4.00  0.00            
ATOM   2590    N VAL C   3     -11.822  -0.046  17.524  4.00  0.00            
ATOM   2591   CA VAL C   3     -11.522   1.345  17.514  4.00  0.00            
ATOM   2592   CB VAL C   3     -10.933   1.867  18.789  4.00  0.00            
ATOM   2593  CG1 VAL C   3     -11.934   1.645  19.934  4.00  0.00            
ATOM   2594  CG2 VAL C   3      -9.570   1.206  18.995  4.00  0.00            
ATOM   2595    C VAL C   3     -10.527   1.594  16.422  4.00  0.00            
ATOM   2596    O VAL C   3     -10.259   0.736  15.581  4.00  0.00            
ATOM   2597    N TYR C   4      -9.977   2.822  16.424  4.00  0.00            
ATOM   2598   CA TYR C   4      -9.101   3.394  15.442  4.00  0.00            
ATOM   2599   CB TYR C   4      -8.678   4.825  15.833  4.00  0.00            
ATOM   2600   CG TYR C   4      -7.374   5.156  15.193  4.00  0.00            
ATOM   2601  CD1 TYR C   4      -7.267   5.611  13.897  4.00  0.00            
ATOM   2602  CD2 TYR C   4      -6.230   5.013  15.942  4.00  0.00            
ATOM   2603  CE1 TYR C   4      -6.030   5.904  13.364  4.00  0.00            
ATOM   2604  CE2 TYR C   4      -4.997   5.304  15.417  4.00  0.00            
ATOM   2605   CZ TYR C   4      -4.895   5.751  14.126  4.00  0.00            
ATOM   2606   OH TYR C   4      -3.620   6.044  13.601  4.00  0.00            
ATOM   2607    C TYR C   4      -7.862   2.621  15.110  4.00  0.00            
ATOM   2608    O TYR C   4      -7.146   2.132  15.981  4.00  0.00            
ATOM   2609    N ILE C   5      -7.620   2.491  13.782  4.00  0.00            
ATOM   2610   CA ILE C   5      -6.430   1.932  13.197  4.00  0.00            
ATOM   2611   CB ILE C   5      -6.363   0.427  13.248  4.00  0.00            
ATOM   2612  CG1 ILE C   5      -5.028  -0.066  12.656  4.00  0.00            
ATOM   2613  CG2 ILE C   5      -7.609  -0.146  12.555  4.00  0.00            
ATOM   2614  CD1 ILE C   5      -3.808   0.329  13.487  4.00  0.00            
ATOM   2615    C ILE C   5      -6.408   2.347  11.755  4.00  0.00            
ATOM   2616    O ILE C   5      -7.363   2.111  11.017  4.00  0.00            
ATOM   2617    N HIS C   6      -5.321   3.016  11.327  4.00  0.00            
ATOM   2618   CA HIS C   6      -5.200   3.413   9.947  4.00  0.00            
ATOM   2619  ND1 HIS C   6      -4.399   5.806   7.608  4.00  0.00            
ATOM   2620   CG HIS C   6      -5.482   5.406   8.356  4.00  0.00            
ATOM   2621   CB HIS C   6      -5.393   4.930   9.776  4.00  0.00            
ATOM   2622  NE2 HIS C   6      -6.194   6.066   6.318  4.00  0.00            
ATOM   2623  CD2 HIS C   6      -6.570   5.569   7.554  4.00  0.00            
ATOM   2624  CE1 HIS C   6      -4.882   6.192   6.399  4.00  0.00            
ATOM   2625    C HIS C   6      -3.803   3.070   9.568  4.00  0.00            
ATOM   2626    O HIS C   6      -2.877   3.855   9.772  4.00  0.00            
ATOM   2627    N PRO C   7      -3.621   1.904   9.028  4.00  0.00            
ATOM   2628   CA PRO C   7      -2.285   1.550   8.650  4.00  0.00            
ATOM   2629   CD PRO C   7      -4.361   0.754   9.524  4.00  0.00            
ATOM   2630   CB PRO C   7      -2.261   0.026   8.541  4.00  0.00            
ATOM   2631   CG PRO C   7      -3.360  -0.415   9.523  4.00  0.00            
ATOM   2632    C PRO C   7      -1.754   2.251   7.452  4.00  0.00            
ATOM   2633    O PRO C   7      -2.427   2.279   6.417  4.00  0.00            
ATOM   2634    N PHE C   8      -0.542   2.826   7.575  4.00  0.00            
ATOM   2635   CA PHE C   8       0.165   3.400   6.476  4.00  0.00            
ATOM   2636   CB PHE C   8      -0.379   4.761   6.015  4.00  0.00            
ATOM   2637   CG PHE C   8       0.385   5.138   4.791  4.00  0.00            
ATOM   2638  CD1 PHE C   8       0.097   4.537   3.587  4.00  0.00            
ATOM   2639  CD2 PHE C   8       1.377   6.090   4.841  4.00  0.00            
ATOM   2640  CE1 PHE C   8       0.790   4.872   2.451  4.00  0.00            
ATOM   2641  CE2 PHE C   8       2.075   6.429   3.705  4.00  0.00            
ATOM   2642   CZ PHE C   8       1.783   5.819   2.510  4.00  0.00            
ATOM   2643    C PHE C   8       1.545   3.604   6.988  4.00  0.00            
ATOM   2644    O PHE C   8       1.737   4.312   7.972  4.00  0.00            
ATOM   2645    N HIS C   9       2.553   2.981   6.350  4.00  0.00            
ATOM   2646   CA HIS C   9       3.889   3.163   6.835  4.00  0.00            
ATOM   2647  ND1 HIS C   9       5.803   2.918   9.564  4.00  0.00            
ATOM   2648   CG HIS C   9       5.692   2.232   8.374  4.00  0.00            
ATOM   2649   CB HIS C   9       4.392   1.975   7.674  4.00  0.00            
ATOM   2650  NE2 HIS C   9       7.863   2.308   8.991  4.00  0.00            
ATOM   2651  CD2 HIS C   9       6.960   1.867   8.039  4.00  0.00            
ATOM   2652  CE1 HIS C   9       7.121   2.934   9.888  4.00  0.00            
ATOM   2653    C HIS C   9       4.761   3.266   5.625  4.00  0.00            
ATOM   2654    O HIS C   9       4.861   2.320   4.847  4.00  0.00            
ATOM   2655    N LEU C  10       5.408   4.432   5.423  4.00  0.00            
ATOM   2656   CA LEU C  10       6.273   4.555   4.286  4.00  0.00            
ATOM   2657   CB LEU C  10       6.132   5.876   3.509  4.00  0.00            
ATOM   2658   CG LEU C  10       4.829   6.041   2.716  4.00  0.00            
ATOM   2659  CD1 LEU C  10       4.806   7.390   1.981  4.00  0.00            
ATOM   2660  CD2 LEU C  10       4.594   4.849   1.777  4.00  0.00            
ATOM   2661    C LEU C  10       7.670   4.591   4.785  4.00  0.00            
ATOM   2662    O LEU C  10       8.085   5.524   5.472  4.00  0.00            
ATOM   2663    N VAL C  11       8.416   3.531   4.464  4.00  0.00            
ATOM   2664   CA VAL C  11       9.822   3.475   4.677  4.00  0.00            
ATOM   2665   CB VAL C  11      10.218   2.684   5.894  4.00  0.00            
ATOM   2666  CG1 VAL C  11       9.697   3.432   7.135  4.00  0.00            
ATOM   2667  CG2 VAL C  11       9.665   1.252   5.781  4.00  0.00            
ATOM   2668    C VAL C  11      10.237   2.747   3.455  4.00  0.00            
ATOM   2669    O VAL C  11       9.617   1.750   3.090  4.00  0.00            
ATOM   2670    N ILE C  12      11.261   3.224   2.740  4.00  0.00            
ATOM   2671   CA ILE C  12      11.459   2.481   1.543  4.00  0.00            
ATOM   2672   CB ILE C  12      10.939   3.167   0.301  4.00  0.00            
ATOM   2673  CG1 ILE C  12      11.642   4.513   0.023  4.00  0.00            
ATOM   2674  CG2 ILE C  12       9.416   3.299   0.463  4.00  0.00            
ATOM   2675  CD1 ILE C  12      13.060   4.422  -0.540  4.00  0.00            
ATOM   2676    C ILE C  12      12.892   2.181   1.345  4.00  0.00            
ATOM   2677    O ILE C  12      13.778   2.943   1.731  4.00  0.00            
ATOM   2678    N HIS C  13      13.139   1.010   0.742  4.00  0.00            
ATOM   2679   CA HIS C  13      14.458   0.670   0.338  4.00  0.00            
ATOM   2680  ND1 HIS C  13      14.888  -2.983   1.509  4.00  0.00            
ATOM   2681   CG HIS C  13      14.339  -1.784   1.117  4.00  0.00            
ATOM   2682   CB HIS C  13      15.102  -0.491   1.123  4.00  0.00            
ATOM   2683  NE2 HIS C  13      12.776  -3.403   0.958  4.00  0.00            
ATOM   2684  CD2 HIS C  13      13.047  -2.057   0.783  4.00  0.00            
ATOM   2685  CE1 HIS C  13      13.911  -3.918   1.395  4.00  0.00            
ATOM   2686    C HIS C  13      14.308   0.283  -1.087  4.00  0.00            
ATOM   2687    O HIS C  13      13.217  -0.083  -1.520  4.00  0.00            
ATOM   2688    N ASN C  14      15.390   0.362  -1.875  4.00  0.00            
ATOM   2689   CA ASN C  14      15.160   0.143  -3.266  4.00  0.00            
ATOM   2690   CB ASN C  14      15.195   1.450  -4.082  4.00  0.00            
ATOM   2691   CG ASN C  14      16.565   2.099  -3.911  4.00  0.00            
ATOM   2692  OD1 ASN C  14      17.328   2.233  -4.866  4.00  0.00            
ATOM   2693  ND2 ASN C  14      16.885   2.525  -2.659  4.00  0.00            
ATOM   2694    C ASN C  14      16.166  -0.770  -3.845  4.00  0.00            
ATOM   2695    O ASN C  14      17.091  -1.242  -3.184  4.00  0.00            
ATOM   2696    N GLU C  15      15.949  -1.046  -5.139  4.00  0.00            
ATOM   2697   CA GLU C  15      16.769  -1.929  -5.892  4.00  0.00            
ATOM   2698   CB GLU C  15      16.050  -3.230  -6.282  4.00  0.00            
ATOM   2699   CG GLU C  15      16.996  -4.311  -6.806  4.00  0.00            
ATOM   2700   CD GLU C  15      17.775  -4.855  -5.616  4.00  0.00            
ATOM   2701  OE1 GLU C  15      17.125  -5.318  -4.642  4.00  0.00            
ATOM   2702  OE2 GLU C  15      19.033  -4.808  -5.663  4.00  0.00            
ATOM   2703    C GLU C  15      17.136  -1.215  -7.156  4.00  0.00            
ATOM   2704    O GLU C  15      17.709  -0.127  -7.130  4.00  0.00            
ATOM   2705    N SER C  16      16.796  -1.834  -8.303  4.00  0.00            
ATOM   2706   CA SER C  16      17.225  -1.380  -9.594  4.00  0.00            
ATOM   2707   CB SER C  16      16.929  -2.377 -10.729  4.00  0.00            
ATOM   2708   OG SER C  16      17.381  -1.850 -11.968  4.00  0.00            
ATOM   2709    C SER C  16      16.680  -0.071 -10.024  4.00  0.00            
ATOM   2710    O SER C  16      15.494   0.223  -9.882  4.00  0.00            
ATOM   2711    N THR C  17      17.605   0.735 -10.586  4.00  0.00            
ATOM   2712   CA THR C  17      17.321   2.004 -11.174  4.00  0.00            
ATOM   2713   CB THR C  17      17.054   3.077 -10.140  4.00  0.00            
ATOM   2714  OG1 THR C  17      16.049   2.648  -9.236  4.00  0.00            
ATOM   2715  CG2 THR C  17      16.551   4.362 -10.829  4.00  0.00            
ATOM   2716    C THR C  17      18.565   2.377 -11.912  4.00  0.00            
ATOM   2717    O THR C  17      19.550   1.639 -11.889  4.00  0.00            
ATOM   2718    N CYS C  18      18.549   3.526 -12.609  4.00  0.00            
ATOM   2719   CA CYS C  18      19.733   3.964 -13.268  4.00  0.00            
ATOM   2720   CB CYS C  18      19.477   4.967 -14.408  4.00  0.00            
ATOM   2721   SG CYS C  18      18.777   6.537 -13.820  4.00  0.00            
ATOM   2722    C CYS C  18      20.577   4.669 -12.216  4.00  0.00            
ATOM   2723    O CYS C  18      19.997   5.065 -11.168  4.00  0.00            
ATOM   2724  OXT CYS C  18      21.809   4.816 -12.438  4.00  0.00            
END
