# Supplementary material for: Integrative modeling of diverse protein-peptide systems using CABS-dock
Source: PLoS Comput Biol. 2023 Jul 5;19(7):e1011275. doi: 10.1371/journal.pcbi.1011275 (PMC10351741; doi:10.1371/journal.pcbi.1011275)
Supplement: S1 File — Files in pdb format containing atomic coordinates of the structures obtained in this study: the highest-scored amyloid models and 10 examples of the docked peptide for each enzyme-substrate complex. (ZIP) [file pcbi.1011275.s006.zip › 8_renin_DRVYIHPFHLVIHNESTC/220.pdb]

CRYST1    0.000    0.000    0.000   0.00   0.00   0.00 P 1           1
ATOM      1    N GLY A   4      20.740  34.505   3.217  1.00  1.00            
ATOM      2   CA GLY A   4      19.281  34.727   3.092  1.00  1.00            
ATOM      3    C GLY A   4      18.570  34.118   4.245  1.00  1.00            
ATOM      4    O GLY A   4      19.040  33.144   4.831  1.00  1.00            
ATOM      5    N ASN A   5      17.408  34.690   4.612  1.00  1.00            
ATOM      6   CA ASN A   5      16.722  34.120   5.727  1.00  1.00            
ATOM      7   CB ASN A   5      16.603  35.080   6.924  1.00  1.00            
ATOM      8   CG ASN A   5      16.184  34.267   8.139  1.00  1.00            
ATOM      9  OD1 ASN A   5      15.757  33.121   8.017  1.00  1.00            
ATOM     10  ND2 ASN A   5      16.305  34.876   9.350  1.00  1.00            
ATOM     11    C ASN A   5      15.337  33.747   5.316  1.00  1.00            
ATOM     12    O ASN A   5      14.575  34.583   4.834  1.00  1.00            
ATOM     13    N THR A   6      14.978  32.458   5.485  4.00  1.00            
ATOM     14   CA THR A   6      13.637  32.076   5.164  4.00  1.00            
ATOM     15   CB THR A   6      13.484  31.465   3.802  4.00  1.00            
ATOM     16  OG1 THR A   6      12.109  31.364   3.463  4.00  1.00            
ATOM     17  CG2 THR A   6      14.127  30.067   3.808  4.00  1.00            
ATOM     18    C THR A   6      13.177  31.063   6.140  4.00  1.00            
ATOM     19    O THR A   6      13.919  30.168   6.540  4.00  1.00            
ATOM     20    N THR A   7      11.921  31.217   6.577  1.00  1.00            
ATOM     21   CA THR A   7      11.320  30.217   7.390  1.00  1.00            
ATOM     22   CB THR A   7      10.927  30.696   8.762  1.00  1.00            
ATOM     23  OG1 THR A   7       9.993  31.761   8.667  1.00  1.00            
ATOM     24  CG2 THR A   7      12.188  31.157   9.513  1.00  1.00            
ATOM     25    C THR A   7      10.077  29.863   6.647  1.00  1.00            
ATOM     26    O THR A   7       9.199  30.702   6.452  1.00  1.00            
ATOM     27    N SER A   8       9.973  28.606   6.183  4.00  1.00            
ATOM     28   CA SER A   8       8.802  28.262   5.437  4.00  1.00            
ATOM     29   CB SER A   8       9.084  27.330   4.248  4.00  1.00            
ATOM     30   OG SER A   8       9.893  27.998   3.292  4.00  1.00            
ATOM     31    C SER A   8       7.909  27.538   6.380  4.00  1.00            
ATOM     32    O SER A   8       8.326  26.586   7.037  4.00  1.00            
ATOM     33    N SER A   9       6.647  27.992   6.482  4.00  1.00            
ATOM     34   CA SER A   9       5.760  27.339   7.389  4.00  1.00            
ATOM     35   CB SER A   9       5.091  28.292   8.394  4.00  1.00            
ATOM     36   OG SER A   9       6.064  28.819   9.284  4.00  1.00            
ATOM     37    C SER A   9       4.682  26.691   6.589  4.00  1.00            
ATOM     38    O SER A   9       3.989  27.345   5.813  4.00  1.00            
ATOM     39    N VAL A  10       4.537  25.362   6.751  4.00  1.00            
ATOM     40   CA VAL A  10       3.482  24.660   6.088  4.00  1.00            
ATOM     41   CB VAL A  10       3.957  23.542   5.208  4.00  1.00            
ATOM     42  CG1 VAL A  10       2.730  22.816   4.629  4.00  1.00            
ATOM     43  CG2 VAL A  10       4.890  24.135   4.139  4.00  1.00            
ATOM     44    C VAL A  10       2.660  24.077   7.187  4.00  1.00            
ATOM     45    O VAL A  10       3.193  23.424   8.083  4.00  1.00            
ATOM     46    N ILE A  11       1.333  24.305   7.163  4.00  1.00            
ATOM     47   CA ILE A  11       0.529  23.787   8.229  4.00  1.00            
ATOM     48   CB ILE A  11      -0.680  24.605   8.572  4.00  1.00            
ATOM     49  CG1 ILE A  11      -0.283  25.984   9.120  4.00  1.00            
ATOM     50  CG2 ILE A  11      -1.531  23.772   9.548  4.00  1.00            
ATOM     51  CD1 ILE A  11      -1.475  26.925   9.280  4.00  1.00            
ATOM     52    C ILE A  11       0.025  22.464   7.803  4.00  1.00            
ATOM     53    O ILE A  11      -0.473  22.303   6.690  4.00  1.00            
ATOM     54    N LEU A  12       0.162  21.454   8.677  4.00  1.00            
ATOM     55   CA LEU A  12      -0.340  20.194   8.254  4.00  1.00            
ATOM     56   CB LEU A  12       0.635  19.002   8.333  4.00  1.00            
ATOM     57   CG LEU A  12       1.423  18.841   9.642  4.00  1.00            
ATOM     58  CD1 LEU A  12       2.473  19.946   9.777  4.00  1.00            
ATOM     59  CD2 LEU A  12       0.498  18.716  10.862  4.00  1.00            
ATOM     60    C LEU A  12      -1.583  19.836   8.999  4.00  1.00            
ATOM     61    O LEU A  12      -1.766  20.212  10.155  4.00  1.00            
ATOM     62    N THR A  13      -2.481  19.091   8.318  4.00  1.00            
ATOM     63   CA THR A  13      -3.733  18.692   8.891  4.00  1.00            
ATOM     64   CB THR A  13      -4.884  18.766   7.932  4.00  1.00            
ATOM     65  OG1 THR A  13      -5.020  20.085   7.423  4.00  1.00            
ATOM     66  CG2 THR A  13      -6.164  18.361   8.682  4.00  1.00            
ATOM     67    C THR A  13      -3.603  17.256   9.295  4.00  1.00            
ATOM     68    O THR A  13      -3.016  16.448   8.578  4.00  1.00            
ATOM     69    N ASN A  14      -4.142  16.917  10.483  4.00  1.00            
ATOM     70   CA ASN A  14      -4.117  15.574  10.991  4.00  1.00            
ATOM     71   CB ASN A  14      -4.014  15.572  12.520  4.00  1.00            
ATOM     72   CG ASN A  14      -2.801  16.420  12.865  4.00  1.00            
ATOM     73  OD1 ASN A  14      -1.905  16.612  12.045  4.00  1.00            
ATOM     74  ND2 ASN A  14      -2.789  16.967  14.108  4.00  1.00            
ATOM     75    C ASN A  14      -5.471  15.018  10.646  4.00  1.00            
ATOM     76    O ASN A  14      -6.457  15.338  11.309  4.00  1.00            
ATOM     77    N TYR A  15      -5.579  14.183   9.589  4.00  1.00            
ATOM     78   CA TYR A  15      -6.894  13.700   9.267  4.00  1.00            
ATOM     79   CB TYR A  15      -6.994  12.914   7.954  4.00  1.00            
ATOM     80   CG TYR A  15      -7.158  13.972   6.924  4.00  1.00            
ATOM     81  CD1 TYR A  15      -6.077  14.616   6.371  4.00  1.00            
ATOM     82  CD2 TYR A  15      -8.425  14.331   6.534  4.00  1.00            
ATOM     83  CE1 TYR A  15      -6.268  15.600   5.427  4.00  1.00            
ATOM     84  CE2 TYR A  15      -8.621  15.312   5.594  4.00  1.00            
ATOM     85   CZ TYR A  15      -7.539  15.949   5.037  4.00  1.00            
ATOM     86   OH TYR A  15      -7.738  16.959   4.072  4.00  1.00            
ATOM     87    C TYR A  15      -7.412  12.882  10.394  4.00  1.00            
ATOM     88    O TYR A  15      -8.520  13.092  10.885  4.00  1.00            
ATOM     89    N MET A  16      -6.588  11.935  10.843  3.00  1.00            
ATOM     90   CA MET A  16      -6.848  11.152  12.004  3.00  1.00            
ATOM     91   CB MET A  16      -6.930   9.640  11.737  3.00  1.00            
ATOM     92   CG MET A  16      -8.144   9.242  10.893  3.00  1.00            
ATOM     93   SD MET A  16      -9.755   9.422  11.720  3.00  1.00            
ATOM     94   CE MET A  16      -9.734   7.783  12.502  3.00  1.00            
ATOM     95    C MET A  16      -5.575  11.434  12.741  3.00  1.00            
ATOM     96    O MET A  16      -4.840  12.335  12.341  3.00  1.00            
ATOM     97    N ASP A  17      -5.262  10.732  13.839  3.00  1.00            
ATOM     98   CA ASP A  17      -3.995  11.027  14.450  3.00  1.00            
ATOM     99   CB ASP A  17      -3.735  10.211  15.729  3.00  1.00            
ATOM    100   CG ASP A  17      -4.683  10.722  16.809  3.00  1.00            
ATOM    101  OD1 ASP A  17      -5.388  11.732  16.549  3.00  1.00            
ATOM    102  OD2 ASP A  17      -4.717  10.110  17.908  3.00  1.00            
ATOM    103    C ASP A  17      -2.963  10.656  13.434  3.00  1.00            
ATOM    104    O ASP A  17      -1.864  11.204  13.397  3.00  1.00            
ATOM    105    N THR A  18      -3.334   9.688  12.583  3.00  1.00            
ATOM    106   CA THR A  18      -2.475   9.032  11.644  3.00  1.00            
ATOM    107   CB THR A  18      -3.158   7.856  11.012  3.00  1.00            
ATOM    108  OG1 THR A  18      -4.260   8.291  10.230  3.00  1.00            
ATOM    109  CG2 THR A  18      -3.646   6.911  12.126  3.00  1.00            
ATOM    110    C THR A  18      -1.866   9.811  10.539  3.00  1.00            
ATOM    111    O THR A  18      -0.646   9.812  10.383  3.00  1.00            
ATOM    112    N GLN A  19      -2.666  10.514   9.738  4.00  1.00            
ATOM    113   CA GLN A  19      -2.016  10.992   8.563  4.00  1.00            
ATOM    114   CB GLN A  19      -2.915  10.978   7.311  4.00  1.00            
ATOM    115   CG GLN A  19      -4.163  11.857   7.397  4.00  1.00            
ATOM    116   CD GLN A  19      -4.960  11.615   6.121  4.00  1.00            
ATOM    117  OE1 GLN A  19      -4.608  12.105   5.048  4.00  1.00            
ATOM    118  NE2 GLN A  19      -6.057  10.820   6.235  4.00  1.00            
ATOM    119    C GLN A  19      -1.440  12.350   8.764  4.00  1.00            
ATOM    120    O GLN A  19      -1.682  13.028   9.761  4.00  1.00            
ATOM    121    N TYR A  20      -0.631  12.746   7.766  4.00  1.00            
ATOM    122   CA TYR A  20       0.151  13.941   7.746  4.00  1.00            
ATOM    123   CB TYR A  20       1.630  13.565   7.527  4.00  1.00            
ATOM    124   CG TYR A  20       2.579  14.711   7.628  4.00  1.00            
ATOM    125  CD1 TYR A  20       3.004  15.157   8.857  4.00  1.00            
ATOM    126  CD2 TYR A  20       3.077  15.310   6.494  4.00  1.00            
ATOM    127  CE1 TYR A  20       3.896  16.198   8.954  4.00  1.00            
ATOM    128  CE2 TYR A  20       3.970  16.353   6.585  4.00  1.00            
ATOM    129   CZ TYR A  20       4.381  16.798   7.818  4.00  1.00            
ATOM    130   OH TYR A  20       5.297  17.866   7.920  4.00  1.00            
ATOM    131    C TYR A  20      -0.320  14.709   6.567  4.00  1.00            
ATOM    132    O TYR A  20      -0.876  14.141   5.628  4.00  1.00            
ATOM    133    N TYR A  21      -0.131  16.037   6.586  4.00  1.00            
ATOM    134   CA TYR A  21      -0.751  16.758   5.526  4.00  1.00            
ATOM    135   CB TYR A  21      -2.123  17.288   6.002  4.00  1.00            
ATOM    136   CG TYR A  21      -3.016  17.751   4.900  4.00  1.00            
ATOM    137  CD1 TYR A  21      -3.785  16.837   4.217  4.00  1.00            
ATOM    138  CD2 TYR A  21      -3.125  19.085   4.572  4.00  1.00            
ATOM    139  CE1 TYR A  21      -4.631  17.237   3.211  4.00  1.00            
ATOM    140  CE2 TYR A  21      -3.969  19.492   3.566  4.00  1.00            
ATOM    141   CZ TYR A  21      -4.722  18.568   2.883  4.00  1.00            
ATOM    142   OH TYR A  21      -5.590  18.979   1.852  4.00  1.00            
ATOM    143    C TYR A  21       0.084  17.932   5.163  4.00  1.00            
ATOM    144    O TYR A  21       1.129  18.200   5.756  4.00  1.00            
ATOM    145    N GLY A  22      -0.378  18.644   4.123  4.00  1.00            
ATOM    146   CA GLY A  22       0.240  19.843   3.665  4.00  1.00            
ATOM    147    C GLY A  22      -0.151  19.972   2.224  4.00  1.00            
ATOM    148    O GLY A  22      -0.721  19.048   1.645  4.00  1.00            
ATOM    149    N GLU A  23       0.142  21.131   1.603  4.00  1.00            
ATOM    150   CA GLU A  23      -0.205  21.324   0.224  4.00  1.00            
ATOM    151   CB GLU A  23      -1.223  22.460   0.029  4.00  1.00            
ATOM    152   CG GLU A  23      -2.577  22.188   0.690  4.00  1.00            
ATOM    153   CD GLU A  23      -3.362  23.492   0.709  4.00  1.00            
ATOM    154  OE1 GLU A  23      -2.796  24.531   0.274  4.00  1.00            
ATOM    155  OE2 GLU A  23      -4.535  23.465   1.167  4.00  1.00            
ATOM    156    C GLU A  23       1.054  21.763  -0.467  4.00  1.00            
ATOM    157    O GLU A  23       1.825  22.556   0.070  4.00  1.00            
ATOM    158    N ILE A  24       1.305  21.234  -1.681  4.00  1.00            
ATOM    159   CA ILE A  24       2.472  21.587  -2.447  4.00  1.00            
ATOM    160   CB ILE A  24       3.467  20.465  -2.493  4.00  1.00            
ATOM    161  CG1 ILE A  24       4.798  20.911  -3.115  4.00  1.00            
ATOM    162  CG2 ILE A  24       2.799  19.273  -3.196  4.00  1.00            
ATOM    163  CD1 ILE A  24       5.914  19.880  -2.933  4.00  1.00            
ATOM    164    C ILE A  24       1.971  21.828  -3.845  4.00  1.00            
ATOM    165    O ILE A  24       0.975  21.231  -4.253  4.00  1.00            
ATOM    166    N GLY A  25       2.627  22.716  -4.624  4.00  1.00            
ATOM    167   CA GLY A  25       2.152  22.979  -5.959  4.00  1.00            
ATOM    168    C GLY A  25       3.142  22.414  -6.924  4.00  1.00            
ATOM    169    O GLY A  25       4.343  22.419  -6.663  4.00  1.00            
ATOM    170    N ILE A  26       2.654  21.900  -8.074  4.00  1.00            
ATOM    171   CA ILE A  26       3.567  21.335  -9.022  4.00  1.00            
ATOM    172   CB ILE A  26       3.497  19.841  -9.112  4.00  1.00            
ATOM    173  CG1 ILE A  26       3.975  19.175  -7.809  4.00  1.00            
ATOM    174  CG2 ILE A  26       4.284  19.426 -10.368  4.00  1.00            
ATOM    175  CD1 ILE A  26       3.693  17.673  -7.769  4.00  1.00            
ATOM    176    C ILE A  26       3.270  21.814 -10.393  4.00  1.00            
ATOM    177    O ILE A  26       2.126  21.787 -10.831  4.00  1.00            
ATOM    178    N GLY A  27       4.320  22.244 -11.113  3.00  1.00            
ATOM    179   CA GLY A  27       4.153  22.621 -12.482  3.00  1.00            
ATOM    180    C GLY A  27       3.617  24.015 -12.560  3.00  1.00            
ATOM    181    O GLY A  27       3.491  24.718 -11.559  3.00  1.00            
ATOM    182    N THR A  28       3.274  24.421 -13.798  3.00  1.00            
ATOM    183   CA THR A  28       2.886  25.758 -14.135  3.00  1.00            
ATOM    184   CB THR A  28       2.973  26.048 -15.617  3.00  1.00            
ATOM    185  OG1 THR A  28       2.117  25.206 -16.373  3.00  1.00            
ATOM    186  CG2 THR A  28       4.431  25.830 -16.056  3.00  1.00            
ATOM    187    C THR A  28       1.536  26.232 -13.609  3.00  1.00            
ATOM    188    O THR A  28       1.462  27.404 -13.244  3.00  1.00            
ATOM    189    N PRO A  29       0.460  25.479 -13.513  3.00  1.00            
ATOM    190   CA PRO A  29      -0.804  26.085 -13.129  3.00  1.00            
ATOM    191   CD PRO A  29       0.246  24.346 -14.401  3.00  1.00            
ATOM    192   CB PRO A  29      -1.871  25.034 -13.423  3.00  1.00            
ATOM    193   CG PRO A  29      -1.275  24.237 -14.598  3.00  1.00            
ATOM    194    C PRO A  29      -0.966  26.740 -11.785  3.00  1.00            
ATOM    195    O PRO A  29      -1.785  27.657 -11.738  3.00  1.00            
ATOM    196    N PRO A  30      -0.324  26.389 -10.703  3.00  1.00            
ATOM    197   CA PRO A  30       0.557  25.268 -10.613  3.00  1.00            
ATOM    198   CD PRO A  30      -0.120  27.334  -9.619  3.00  1.00            
ATOM    199   CB PRO A  30       1.326  25.428  -9.296  3.00  1.00            
ATOM    200   CG PRO A  30       0.539  26.497  -8.515  3.00  1.00            
ATOM    201    C PRO A  30      -0.007  23.888 -10.820  3.00  1.00            
ATOM    202    O PRO A  30       0.329  23.252 -11.815  3.00  1.00            
ATOM    203    N GLN A  31      -0.911  23.446  -9.925  4.00  1.00            
ATOM    204   CA GLN A  31      -1.466  22.115  -9.849  4.00  1.00            
ATOM    205   CB GLN A  31      -0.758  21.015 -10.661  4.00  1.00            
ATOM    206   CG GLN A  31      -1.205  20.959 -12.125  4.00  1.00            
ATOM    207   CD GLN A  31      -2.606  20.341 -12.176  4.00  1.00            
ATOM    208  OE1 GLN A  31      -3.104  19.988 -13.245  4.00  1.00            
ATOM    209  NE2 GLN A  31      -3.262  20.201 -10.992  4.00  1.00            
ATOM    210    C GLN A  31      -1.390  21.793  -8.391  4.00  1.00            
ATOM    211    O GLN A  31      -0.791  22.553  -7.630  4.00  1.00            
ATOM    212    N THR A  32      -1.998  20.681  -7.930  4.00  1.00            
ATOM    213   CA THR A  32      -1.946  20.504  -6.506  4.00  1.00            
ATOM    214   CB THR A  32      -3.244  20.852  -5.838  4.00  1.00            
ATOM    215  OG1 THR A  32      -3.099  20.816  -4.426  4.00  1.00            
ATOM    216  CG2 THR A  32      -4.322  19.852  -6.296  4.00  1.00            
ATOM    217    C THR A  32      -1.626  19.106  -6.133  4.00  1.00            
ATOM    218    O THR A  32      -1.936  18.153  -6.845  4.00  1.00            
ATOM    219    N PHE A  33      -0.943  18.981  -4.980  4.00  1.00            
ATOM    220   CA PHE A  33      -0.677  17.700  -4.418  4.00  1.00            
ATOM    221   CB PHE A  33       0.637  17.057  -4.891  4.00  1.00            
ATOM    222   CG PHE A  33       0.434  16.685  -6.323  4.00  1.00            
ATOM    223  CD1 PHE A  33      -0.088  15.457  -6.656  4.00  1.00            
ATOM    224  CD2 PHE A  33       0.752  17.564  -7.333  4.00  1.00            
ATOM    225  CE1 PHE A  33      -0.283  15.104  -7.970  4.00  1.00            
ATOM    226  CE2 PHE A  33       0.561  17.218  -8.650  4.00  1.00            
ATOM    227   CZ PHE A  33       0.044  15.986  -8.971  4.00  1.00            
ATOM    228    C PHE A  33      -0.644  17.867  -2.959  4.00  1.00            
ATOM    229    O PHE A  33      -0.129  18.852  -2.433  4.00  1.00            
ATOM    230    N LYS A  34      -1.243  16.896  -2.267  4.00  1.00            
ATOM    231   CA LYS A  34      -1.210  16.963  -0.855  4.00  1.00            
ATOM    232   CB LYS A  34      -2.506  16.459  -0.197  4.00  1.00            
ATOM    233   CG LYS A  34      -3.740  17.252  -0.637  4.00  1.00            
ATOM    234   CD LYS A  34      -3.664  18.742  -0.304  4.00  1.00            
ATOM    235   CE LYS A  34      -4.879  19.545  -0.782  4.00  1.00            
ATOM    236   NZ LYS A  34      -4.861  19.667  -2.255  4.00  1.00            
ATOM    237    C LYS A  34      -0.112  16.042  -0.484  4.00  1.00            
ATOM    238    O LYS A  34       0.067  15.014  -1.134  4.00  1.00            
ATOM    239    N VAL A  35       0.676  16.357   0.555  4.00  1.00            
ATOM    240   CA VAL A  35       1.754  15.437   0.705  4.00  1.00            
ATOM    241   CB VAL A  35       2.984  15.845  -0.050  4.00  1.00            
ATOM    242  CG1 VAL A  35       2.642  15.881  -1.550  4.00  1.00            
ATOM    243  CG2 VAL A  35       3.489  17.184   0.514  4.00  1.00            
ATOM    244    C VAL A  35       2.163  15.263   2.101  4.00  1.00            
ATOM    245    O VAL A  35       1.730  15.959   3.018  4.00  1.00            
ATOM    246    N VAL A  36       3.032  14.257   2.263  4.00  1.00            
ATOM    247   CA VAL A  36       3.545  13.984   3.547  4.00  1.00            
ATOM    248   CB VAL A  36       3.277  12.578   4.004  4.00  1.00            
ATOM    249  CG1 VAL A  36       3.940  11.604   3.017  4.00  1.00            
ATOM    250  CG2 VAL A  36       3.765  12.421   5.456  4.00  1.00            
ATOM    251    C VAL A  36       5.017  14.185   3.525  4.00  1.00            
ATOM    252    O VAL A  36       5.716  13.668   2.655  4.00  1.00            
ATOM    253    N PHE A  37       5.533  14.976   4.483  4.00  1.00            
ATOM    254   CA PHE A  37       6.955  15.072   4.531  4.00  1.00            
ATOM    255   CB PHE A  37       7.514  16.243   5.359  4.00  1.00            
ATOM    256   CG PHE A  37       7.360  17.496   4.570  4.00  1.00            
ATOM    257  CD1 PHE A  37       8.353  17.895   3.702  4.00  1.00            
ATOM    258  CD2 PHE A  37       6.229  18.269   4.690  4.00  1.00            
ATOM    259  CE1 PHE A  37       8.222  19.050   2.968  4.00  1.00            
ATOM    260  CE2 PHE A  37       6.094  19.426   3.959  4.00  1.00            
ATOM    261   CZ PHE A  37       7.089  19.818   3.097  4.00  1.00            
ATOM    262    C PHE A  37       7.411  13.810   5.184  4.00  1.00            
ATOM    263    O PHE A  37       6.844  13.406   6.196  4.00  1.00            
ATOM    264    N ASP A  38       8.426  13.121   4.619  4.00  1.00            
ATOM    265   CA ASP A  38       8.805  11.920   5.299  4.00  1.00            
ATOM    266   CB ASP A  38       8.111  10.635   4.790  4.00  1.00            
ATOM    267   CG ASP A  38       8.474  10.342   3.340  4.00  1.00            
ATOM    268  OD1 ASP A  38       9.018  11.242   2.650  4.00  1.00            
ATOM    269  OD2 ASP A  38       8.204   9.193   2.900  4.00  1.00            
ATOM    270    C ASP A  38      10.259  11.727   5.318  4.00  1.00            
ATOM    271    O ASP A  38      10.912  11.500   4.302  4.00  1.00            
ATOM    272    N THR A  39      10.804  11.851   6.531  3.00  1.00            
ATOM    273   CA THR A  39      12.138  11.414   6.685  3.00  1.00            
ATOM    274   CB THR A  39      12.735  11.789   8.004  3.00  1.00            
ATOM    275  OG1 THR A  39      11.966  11.216   9.050  3.00  1.00            
ATOM    276  CG2 THR A  39      12.750  13.321   8.134  3.00  1.00            
ATOM    277    C THR A  39      11.901   9.949   6.704  3.00  1.00            
ATOM    278    O THR A  39      10.762   9.505   6.838  3.00  1.00            
ATOM    279    N GLY A  40      12.941   9.130   6.575  3.00  1.00            
ATOM    280   CA GLY A  40      12.588   7.752   6.502  3.00  1.00            
ATOM    281    C GLY A  40      12.746   7.396   5.067  3.00  1.00            
ATOM    282    O GLY A  40      12.982   6.240   4.723  3.00  1.00            
ATOM    283    N SER A  41      12.613   8.406   4.185  1.00  1.00            
ATOM    284   CA SER A  41      12.825   8.156   2.794  1.00  1.00            
ATOM    285   CB SER A  41      11.687   7.364   2.120  1.00  1.00            
ATOM    286   OG SER A  41      10.484   8.117   2.138  1.00  1.00            
ATOM    287    C SER A  41      12.957   9.454   2.093  1.00  1.00            
ATOM    288    O SER A  41      12.413  10.467   2.533  1.00  1.00            
ATOM    289    N SER A  42      13.704   9.457   0.972  1.00  1.00            
ATOM    290   CA SER A  42      13.820  10.691   0.269  1.00  1.00            
ATOM    291   CB SER A  42      15.252  11.249   0.223  1.00  1.00            
ATOM    292   OG SER A  42      15.268  12.476  -0.491  1.00  1.00            
ATOM    293    C SER A  42      13.396  10.461  -1.150  1.00  1.00            
ATOM    294    O SER A  42      14.039   9.716  -1.889  1.00  1.00            
ATOM    295    N ASN A  43      12.272  11.082  -1.567  1.00  1.00            
ATOM    296   CA ASN A  43      11.868  10.981  -2.941  1.00  1.00            
ATOM    297   CB ASN A  43      11.616   9.539  -3.414  1.00  1.00            
ATOM    298   CG ASN A  43      11.430   9.566  -4.926  1.00  1.00            
ATOM    299  OD1 ASN A  43      10.414   9.107  -5.446  1.00  1.00            
ATOM    300  ND2 ASN A  43      12.442  10.109  -5.654  1.00  1.00            
ATOM    301    C ASN A  43      10.601  11.745  -3.114  1.00  1.00            
ATOM    302    O ASN A  43       9.772  11.803  -2.208  1.00  1.00            
ATOM    303    N VAL A  44      10.418  12.370  -4.294  4.00  1.00            
ATOM    304   CA VAL A  44       9.167  13.024  -4.526  4.00  1.00            
ATOM    305   CB VAL A  44       9.283  14.332  -5.253  4.00  1.00            
ATOM    306  CG1 VAL A  44      10.008  15.336  -4.339  4.00  1.00            
ATOM    307  CG2 VAL A  44      10.021  14.096  -6.576  4.00  1.00            
ATOM    308    C VAL A  44       8.363  12.040  -5.347  4.00  1.00            
ATOM    309    O VAL A  44       8.750  11.675  -6.456  4.00  1.00            
ATOM    310    N TRP A  45       7.225  11.545  -4.804  4.00  1.00            
ATOM    311   CA TRP A  45       6.425  10.570  -5.508  4.00  1.00            
ATOM    312   CB TRP A  45       6.102   9.322  -4.669  4.00  1.00            
ATOM    313   CG TRP A  45       7.326   8.533  -4.265  4.00  1.00            
ATOM    314  CD2 TRP A  45       7.920   7.472  -5.031  4.00  1.00            
ATOM    315  CD1 TRP A  45       8.084   8.667  -3.141  4.00  1.00            
ATOM    316  NE1 TRP A  45       9.113   7.756  -3.154  4.00  1.00            
ATOM    317  CE2 TRP A  45       9.025   7.014  -4.313  4.00  1.00            
ATOM    318  CE3 TRP A  45       7.573   6.924  -6.233  4.00  1.00            
ATOM    319  CZ2 TRP A  45       9.803   5.998  -4.788  4.00  1.00            
ATOM    320  CZ3 TRP A  45       8.362   5.901  -6.710  4.00  1.00            
ATOM    321  CH2 TRP A  45       9.455   5.447  -6.003  4.00  1.00            
ATOM    322    C TRP A  45       5.127  11.249  -5.840  4.00  1.00            
ATOM    323    O TRP A  45       4.485  11.833  -4.969  4.00  1.00            
ATOM    324    N VAL A  46       4.728  11.197  -7.125  4.00  1.00            
ATOM    325   CA VAL A  46       3.500  11.799  -7.565  4.00  1.00            
ATOM    326   CB VAL A  46       3.710  12.897  -8.593  4.00  1.00            
ATOM    327  CG1 VAL A  46       2.341  13.387  -9.087  4.00  1.00            
ATOM    328  CG2 VAL A  46       4.581  13.997  -7.963  4.00  1.00            
ATOM    329    C VAL A  46       2.726  10.695  -8.252  4.00  1.00            
ATOM    330    O VAL A  46       3.305   9.690  -8.659  4.00  1.00            
ATOM    331    N PRO A  47       1.418  10.828  -8.348  4.00  1.00            
ATOM    332   CA PRO A  47       0.571   9.819  -8.965  4.00  1.00            
ATOM    333   CD PRO A  47       0.699  11.563  -7.318  4.00  1.00            
ATOM    334   CB PRO A  47      -0.860  10.200  -8.591  4.00  1.00            
ATOM    335   CG PRO A  47      -0.698  10.932  -7.247  4.00  1.00            
ATOM    336    C PRO A  47       0.717   9.456 -10.441  4.00  1.00            
ATOM    337    O PRO A  47       0.535   8.278 -10.745  4.00  1.00            
ATOM    338    N SER A  48       1.001  10.400 -11.375  4.00  1.00            
ATOM    339   CA SER A  48       1.180  10.101 -12.784  4.00  1.00            
ATOM    340   CB SER A  48       2.086   8.889 -13.066  4.00  1.00            
ATOM    341   OG SER A  48       2.200   8.687 -14.467  4.00  1.00            
ATOM    342    C SER A  48      -0.127   9.867 -13.493  4.00  1.00            
ATOM    343    O SER A  48      -1.000   9.147 -13.013  4.00  1.00            
ATOM    344    N SER A  49      -0.272  10.508 -14.677  3.00  1.00            
ATOM    345   CA SER A  49      -1.401  10.398 -15.567  3.00  1.00            
ATOM    346   CB SER A  49      -1.458  11.529 -16.609  3.00  1.00            
ATOM    347   OG SER A  49      -0.365  11.420 -17.509  3.00  1.00            
ATOM    348    C SER A  49      -1.307   9.117 -16.321  3.00  1.00            
ATOM    349    O SER A  49      -2.313   8.542 -16.735  3.00  1.00            
ATOM    350    N LYS A  50      -0.069   8.620 -16.485  3.00  1.00            
ATOM    351   CA LYS A  50       0.192   7.399 -17.188  3.00  1.00            
ATOM    352   CB LYS A  50       1.663   6.960 -17.104  3.00  1.00            
ATOM    353   CG LYS A  50       2.672   7.886 -17.780  3.00  1.00            
ATOM    354   CD LYS A  50       4.110   7.583 -17.354  3.00  1.00            
ATOM    355   CE LYS A  50       5.173   8.392 -18.100  3.00  1.00            
ATOM    356   NZ LYS A  50       5.150   9.799 -17.645  3.00  1.00            
ATOM    357    C LYS A  50      -0.555   6.358 -16.429  3.00  1.00            
ATOM    358    O LYS A  50      -0.926   5.331 -16.995  3.00  1.00            
ATOM    359    N CYS A  51      -0.763   6.635 -15.119  1.00  1.00            
ATOM    360   CA CYS A  51      -1.395   5.785 -14.153  1.00  1.00            
ATOM    361   CB CYS A  51      -1.967   6.529 -12.930  1.00  1.00            
ATOM    362   SG CYS A  51      -3.395   7.577 -13.341  1.00  1.00            
ATOM    363    C CYS A  51      -2.510   5.050 -14.805  1.00  1.00            
ATOM    364    O CYS A  51      -3.352   5.632 -15.488  1.00  1.00            
ATOM    365    N SER A  52      -2.511   3.716 -14.627  1.00  1.00            
ATOM    366   CA SER A  52      -3.510   2.918 -15.263  1.00  1.00            
ATOM    367   CB SER A  52      -3.402   1.420 -14.930  1.00  1.00            
ATOM    368   OG SER A  52      -3.627   1.217 -13.542  1.00  1.00            
ATOM    369    C SER A  52      -4.813   3.412 -14.750  1.00  1.00            
ATOM    370    O SER A  52      -4.903   3.976 -13.660  1.00  1.00            
ATOM    371    N ARG A  53      -5.859   3.221 -15.563  3.00  1.00            
ATOM    372   CA ARG A  53      -7.161   3.704 -15.240  3.00  1.00            
ATOM    373   CB ARG A  53      -8.155   3.388 -16.365  3.00  1.00            
ATOM    374   CG ARG A  53      -7.886   4.213 -17.624  3.00  1.00            
ATOM    375   CD ARG A  53      -8.563   3.659 -18.875  3.00  1.00            
ATOM    376   NE ARG A  53      -8.547   4.739 -19.900  3.00  1.00            
ATOM    377   CZ ARG A  53      -9.613   5.586 -19.961  3.00  1.00            
ATOM    378  NH1 ARG A  53     -10.652   5.421 -19.091  3.00  1.00            
ATOM    379  NH2 ARG A  53      -9.646   6.590 -20.886  3.00  1.00            
ATOM    380    C ARG A  53      -7.647   3.044 -13.998  3.00  1.00            
ATOM    381    O ARG A  53      -8.168   3.711 -13.106  3.00  1.00            
ATOM    382    N LEU A  54      -7.473   1.714 -13.886  3.00  1.00            
ATOM    383   CA LEU A  54      -8.042   1.093 -12.730  3.00  1.00            
ATOM    384   CB LEU A  54      -8.897  -0.139 -13.073  3.00  1.00            
ATOM    385   CG LEU A  54     -10.108   0.177 -13.970  3.00  1.00            
ATOM    386  CD1 LEU A  54     -11.088   1.130 -13.267  3.00  1.00            
ATOM    387  CD2 LEU A  54      -9.668   0.679 -15.355  3.00  1.00            
ATOM    388    C LEU A  54      -6.964   0.622 -11.810  3.00  1.00            
ATOM    389    O LEU A  54      -6.509  -0.517 -11.880  3.00  1.00            
ATOM    390    N TYR A  55      -6.517   1.536 -10.938  1.00  1.00            
ATOM    391   CA TYR A  55      -5.662   1.258  -9.827  1.00  1.00            
ATOM    392   CB TYR A  55      -4.205   1.698 -10.057  1.00  1.00            
ATOM    393   CG TYR A  55      -3.514   1.757  -8.742  1.00  1.00            
ATOM    394  CD1 TYR A  55      -3.471   0.673  -7.895  1.00  1.00            
ATOM    395  CD2 TYR A  55      -2.859   2.911  -8.390  1.00  1.00            
ATOM    396  CE1 TYR A  55      -2.821   0.762  -6.684  1.00  1.00            
ATOM    397  CE2 TYR A  55      -2.210   2.993  -7.186  1.00  1.00            
ATOM    398   CZ TYR A  55      -2.193   1.929  -6.327  1.00  1.00            
ATOM    399   OH TYR A  55      -1.522   2.055  -5.093  1.00  1.00            
ATOM    400    C TYR A  55      -6.325   2.080  -8.779  1.00  1.00            
ATOM    401    O TYR A  55      -6.535   3.277  -8.968  1.00  1.00            
ATOM    402    N THR A  56      -6.716   1.467  -7.654  2.00  1.00            
ATOM    403   CA THR A  56      -7.486   2.234  -6.726  2.00  1.00            
ATOM    404   CB THR A  56      -7.963   1.449  -5.541  2.00  1.00            
ATOM    405  OG1 THR A  56      -8.886   2.224  -4.790  2.00  1.00            
ATOM    406  CG2 THR A  56      -6.756   1.067  -4.670  2.00  1.00            
ATOM    407    C THR A  56      -6.658   3.355  -6.230  2.00  1.00            
ATOM    408    O THR A  56      -7.157   4.468  -6.069  2.00  1.00            
ATOM    409    N ALA A  57      -5.357   3.121  -5.996  2.00  1.00            
ATOM    410   CA ALA A  57      -4.695   4.233  -5.415  2.00  1.00            
ATOM    411   CB ALA A  57      -3.559   3.839  -4.461  2.00  1.00            
ATOM    412    C ALA A  57      -4.108   5.124  -6.459  2.00  1.00            
ATOM    413    O ALA A  57      -2.937   5.496  -6.390  2.00  1.00            
ATOM    414    N CYS A  58      -4.937   5.574  -7.410  2.00  1.00            
ATOM    415   CA CYS A  58      -4.453   6.484  -8.400  2.00  1.00            
ATOM    416   CB CYS A  58      -3.813   5.810  -9.631  2.00  1.00            
ATOM    417   SG CYS A  58      -4.994   4.946 -10.709  2.00  1.00            
ATOM    418    C CYS A  58      -5.680   7.211  -8.846  2.00  1.00            
ATOM    419    O CYS A  58      -5.659   8.417  -9.085  2.00  1.00            
ATOM    420    N VAL A  59      -6.803   6.466  -8.944  2.00  1.00            
ATOM    421   CA VAL A  59      -8.057   7.019  -9.366  2.00  1.00            
ATOM    422   CB VAL A  59      -9.143   5.985  -9.496  2.00  1.00            
ATOM    423  CG1 VAL A  59      -8.756   5.023 -10.631  2.00  1.00            
ATOM    424  CG2 VAL A  59      -9.341   5.276  -8.147  2.00  1.00            
ATOM    425    C VAL A  59      -8.493   8.048  -8.373  2.00  1.00            
ATOM    426    O VAL A  59      -8.901   9.149  -8.739  2.00  1.00            
ATOM    427    N TYR A  60      -8.397   7.709  -7.078  3.00  1.00            
ATOM    428   CA TYR A  60      -8.846   8.585  -6.040  3.00  1.00            
ATOM    429   CB TYR A  60      -8.745   7.938  -4.648  3.00  1.00            
ATOM    430   CG TYR A  60      -9.331   8.884  -3.657  3.00  1.00            
ATOM    431  CD1 TYR A  60      -8.559   9.857  -3.067  3.00  1.00            
ATOM    432  CD2 TYR A  60     -10.666   8.804  -3.329  3.00  1.00            
ATOM    433  CE1 TYR A  60      -9.104  10.730  -2.154  3.00  1.00            
ATOM    434  CE2 TYR A  60     -11.216   9.673  -2.416  3.00  1.00            
ATOM    435   CZ TYR A  60     -10.435  10.637  -1.825  3.00  1.00            
ATOM    436   OH TYR A  60     -11.000  11.529  -0.889  3.00  1.00            
ATOM    437    C TYR A  60      -7.988   9.801  -6.014  3.00  1.00            
ATOM    438    O TYR A  60      -8.472  10.927  -5.905  3.00  1.00            
ATOM    439    N HIS A  61      -6.675   9.574  -6.137  1.00  1.00            
ATOM    440   CA HIS A  61      -5.693  10.600  -5.986  1.00  1.00            
ATOM    441  ND1 HIS A  61      -4.868   7.740  -4.715  1.00  1.00            
ATOM    442   CG HIS A  61      -4.376   9.018  -4.570  1.00  1.00            
ATOM    443   CB HIS A  61      -4.307  10.008  -5.694  1.00  1.00            
ATOM    444  NE2 HIS A  61      -4.287   7.956  -2.580  1.00  1.00            
ATOM    445  CD2 HIS A  61      -4.024   9.133  -3.259  1.00  1.00            
ATOM    446  CE1 HIS A  61      -4.793   7.149  -3.496  1.00  1.00            
ATOM    447    C HIS A  61      -5.587  11.427  -7.228  1.00  1.00            
ATOM    448    O HIS A  61      -6.095  11.062  -8.286  1.00  1.00            
ATOM    449    N LYS A  62      -4.931  12.601  -7.094  1.00  1.00            
ATOM    450   CA LYS A  62      -4.743  13.517  -8.183  1.00  1.00            
ATOM    451   CB LYS A  62      -4.316  14.924  -7.735  1.00  1.00            
ATOM    452   CG LYS A  62      -5.499  15.753  -7.230  1.00  1.00            
ATOM    453   CD LYS A  62      -6.211  15.133  -6.024  1.00  1.00            
ATOM    454   CE LYS A  62      -5.341  15.043  -4.769  1.00  1.00            
ATOM    455   NZ LYS A  62      -5.095  16.398  -4.235  1.00  1.00            
ATOM    456    C LYS A  62      -3.748  12.955  -9.149  1.00  1.00            
ATOM    457    O LYS A  62      -2.815  12.251  -8.763  1.00  1.00            
ATOM    458    N LEU A  63      -3.950  13.247 -10.453  1.00  1.00            
ATOM    459   CA LEU A  63      -3.084  12.740 -11.481  1.00  1.00            
ATOM    460   CB LEU A  63      -3.811  12.407 -12.797  1.00  1.00            
ATOM    461   CG LEU A  63      -4.346  13.646 -13.542  1.00  1.00            
ATOM    462  CD1 LEU A  63      -5.062  13.244 -14.842  1.00  1.00            
ATOM    463  CD2 LEU A  63      -5.212  14.532 -12.631  1.00  1.00            
ATOM    464    C LEU A  63      -2.075  13.807 -11.796  1.00  1.00            
ATOM    465    O LEU A  63      -2.443  14.958 -12.026  1.00  1.00            
ATOM    466    N PHE A  64      -0.765  13.462 -11.789  4.00  1.00            
ATOM    467   CA PHE A  64       0.230  14.425 -12.188  4.00  1.00            
ATOM    468   CB PHE A  64       1.686  13.939 -12.094  4.00  1.00            
ATOM    469   CG PHE A  64       2.547  15.006 -12.689  4.00  1.00            
ATOM    470  CD1 PHE A  64       3.032  16.031 -11.912  4.00  1.00            
ATOM    471  CD2 PHE A  64       2.861  14.988 -14.031  4.00  1.00            
ATOM    472  CE1 PHE A  64       3.823  17.014 -12.460  4.00  1.00            
ATOM    473  CE2 PHE A  64       3.652  15.966 -14.586  4.00  1.00            
ATOM    474   CZ PHE A  64       4.136  16.983 -13.799  4.00  1.00            
ATOM    475    C PHE A  64      -0.045  14.616 -13.638  4.00  1.00            
ATOM    476    O PHE A  64      -0.434  13.670 -14.321  4.00  1.00            
ATOM    477    N ASP A  65       0.107  15.844 -14.161  1.00  1.00            
ATOM    478   CA ASP A  65      -0.231  15.951 -15.545  1.00  1.00            
ATOM    479   CB ASP A  65      -1.516  16.765 -15.783  1.00  1.00            
ATOM    480   CG ASP A  65      -2.063  16.409 -17.159  1.00  1.00            
ATOM    481  OD1 ASP A  65      -1.453  15.537 -17.830  1.00  1.00            
ATOM    482  OD2 ASP A  65      -3.105  16.997 -17.552  1.00  1.00            
ATOM    483    C ASP A  65       0.867  16.632 -16.277  1.00  1.00            
ATOM    484    O ASP A  65       0.941  17.859 -16.319  1.00  1.00            
ATOM    485    N ALA A  66       1.766  15.826 -16.866  2.00  1.00            
ATOM    486   CA ALA A  66       2.736  16.349 -17.773  2.00  1.00            
ATOM    487   CB ALA A  66       3.829  15.338 -18.143  2.00  1.00            
ATOM    488    C ALA A  66       1.882  16.545 -18.978  2.00  1.00            
ATOM    489    O ALA A  66       0.720  16.150 -18.967  2.00  1.00            
ATOM    490    N SER A  67       2.410  17.169 -20.039  2.00  1.00            
ATOM    491   CA SER A  67       1.611  17.499 -21.185  2.00  1.00            
ATOM    492   CB SER A  67       0.891  16.322 -21.884  2.00  1.00            
ATOM    493   OG SER A  67      -0.363  16.035 -21.284  2.00  1.00            
ATOM    494    C SER A  67       0.614  18.505 -20.705  2.00  1.00            
ATOM    495    O SER A  67      -0.408  18.745 -21.343  2.00  1.00            
ATOM    496    N ASP A  68       0.926  19.131 -19.546  2.00  1.00            
ATOM    497   CA ASP A  68       0.102  20.146 -18.965  2.00  1.00            
ATOM    498   CB ASP A  68      -0.554  19.752 -17.631  2.00  1.00            
ATOM    499   CG ASP A  68      -1.642  20.780 -17.349  2.00  1.00            
ATOM    500  OD1 ASP A  68      -1.737  21.767 -18.127  2.00  1.00            
ATOM    501  OD2 ASP A  68      -2.394  20.592 -16.355  2.00  1.00            
ATOM    502    C ASP A  68       0.980  21.317 -18.705  2.00  1.00            
ATOM    503    O ASP A  68       0.955  22.307 -19.433  2.00  1.00            
ATOM    504    N SER A  69       1.801  21.223 -17.645  1.00  1.00            
ATOM    505   CA SER A  69       2.670  22.316 -17.356  1.00  1.00            
ATOM    506   CB SER A  69       3.481  22.142 -16.062  1.00  1.00            
ATOM    507   OG SER A  69       2.611  22.078 -14.942  1.00  1.00            
ATOM    508    C SER A  69       3.655  22.398 -18.473  1.00  1.00            
ATOM    509    O SER A  69       4.177  21.383 -18.932  1.00  1.00            
ATOM    510    N SER A  70       3.914  23.628 -18.954  3.00  1.00            
ATOM    511   CA SER A  70       4.864  23.795 -20.007  3.00  1.00            
ATOM    512   CB SER A  70       4.906  25.224 -20.574  3.00  1.00            
ATOM    513   OG SER A  70       5.870  25.304 -21.613  3.00  1.00            
ATOM    514    C SER A  70       6.221  23.498 -19.433  3.00  1.00            
ATOM    515    O SER A  70       7.098  22.978 -20.121  3.00  1.00            
ATOM    516    N SER A  71       6.407  23.804 -18.132  3.00  1.00            
ATOM    517   CA SER A  71       7.675  23.696 -17.457  3.00  1.00            
ATOM    518   CB SER A  71       7.618  24.196 -16.003  3.00  1.00            
ATOM    519   OG SER A  71       6.756  23.366 -15.239  3.00  1.00            
ATOM    520    C SER A  71       8.187  22.286 -17.414  3.00  1.00            
ATOM    521    O SER A  71       9.347  22.041 -17.739  3.00  1.00            
ATOM    522    N TYR A  72       7.328  21.325 -17.026  1.00  1.00            
ATOM    523   CA TYR A  72       7.688  19.940 -16.861  1.00  1.00            
ATOM    524   CB TYR A  72       6.406  19.112 -16.707  1.00  1.00            
ATOM    525   CG TYR A  72       6.673  17.668 -16.908  1.00  1.00            
ATOM    526  CD1 TYR A  72       7.074  16.869 -15.867  1.00  1.00            
ATOM    527  CD2 TYR A  72       6.504  17.121 -18.158  1.00  1.00            
ATOM    528  CE1 TYR A  72       7.298  15.532 -16.080  1.00  1.00            
ATOM    529  CE2 TYR A  72       6.728  15.785 -18.377  1.00  1.00            
ATOM    530   CZ TYR A  72       7.125  14.990 -17.331  1.00  1.00            
ATOM    531   OH TYR A  72       7.351  13.617 -17.544  1.00  1.00            
ATOM    532    C TYR A  72       8.428  19.480 -18.086  1.00  1.00            
ATOM    533    O TYR A  72       7.929  19.565 -19.207  1.00  1.00            
ATOM    534    N LYS A  73       9.674  19.008 -17.875  4.00  1.00            
ATOM    535   CA LYS A  73      10.488  18.398 -18.891  4.00  1.00            
ATOM    536   CB LYS A  73      11.912  18.967 -18.989  4.00  1.00            
ATOM    537   CG LYS A  73      11.948  20.290 -19.744  4.00  1.00            
ATOM    538   CD LYS A  73      11.476  20.139 -21.192  4.00  1.00            
ATOM    539   CE LYS A  73      11.124  21.464 -21.868  4.00  1.00            
ATOM    540   NZ LYS A  73      12.260  22.405 -21.762  4.00  1.00            
ATOM    541    C LYS A  73      10.612  17.002 -18.383  4.00  1.00            
ATOM    542    O LYS A  73      10.522  16.776 -17.178  4.00  1.00            
ATOM    543    N HIS A  74      10.797  16.010 -19.269  4.00  1.00            
ATOM    544   CA HIS A  74      10.813  14.693 -18.715  4.00  1.00            
ATOM    545  ND1 HIS A  74       9.572  12.101 -17.323  4.00  1.00            
ATOM    546   CG HIS A  74       9.651  12.422 -18.660  4.00  1.00            
ATOM    547   CB HIS A  74       9.639  13.825 -19.200  4.00  1.00            
ATOM    548  NE2 HIS A  74       9.613  10.178 -18.437  4.00  1.00            
ATOM    549  CD2 HIS A  74       9.681  11.236 -19.325  4.00  1.00            
ATOM    550  CE1 HIS A  74       9.551  10.747 -17.246  4.00  1.00            
ATOM    551    C HIS A  74      12.061  13.964 -19.084  4.00  1.00            
ATOM    552    O HIS A  74      12.378  13.789 -20.259  4.00  1.00            
ATOM    553    N ASN A  75      12.818  13.545 -18.051  4.00  1.00            
ATOM    554   CA ASN A  75      14.016  12.781 -18.233  4.00  1.00            
ATOM    555   CB ASN A  75      14.883  12.731 -16.969  4.00  1.00            
ATOM    556   CG ASN A  75      15.429  14.137 -16.776  4.00  1.00            
ATOM    557  OD1 ASN A  75      14.826  14.963 -16.094  4.00  1.00            
ATOM    558  ND2 ASN A  75      16.598  14.426 -17.408  4.00  1.00            
ATOM    559    C ASN A  75      13.690  11.367 -18.635  4.00  1.00            
ATOM    560    O ASN A  75      14.304  10.827 -19.554  4.00  1.00            
ATOM    561    N GLY A  76      12.704  10.722 -17.974  4.00  1.00            
ATOM    562   CA GLY A  76      12.324   9.389 -18.374  4.00  1.00            
ATOM    563    C GLY A  76      13.130   8.292 -17.724  4.00  1.00            
ATOM    564    O GLY A  76      13.398   7.281 -18.371  4.00  1.00            
ATOM    565    N THR A  77      13.543   8.418 -16.442  4.00  1.00            
ATOM    566   CA THR A  77      14.276   7.307 -15.882  4.00  1.00            
ATOM    567   CB THR A  77      15.207   7.636 -14.748  4.00  1.00            
ATOM    568  OG1 THR A  77      14.477   7.951 -13.574  4.00  1.00            
ATOM    569  CG2 THR A  77      16.094   8.823 -15.161  4.00  1.00            
ATOM    570    C THR A  77      13.303   6.331 -15.327  4.00  1.00            
ATOM    571    O THR A  77      12.089   6.506 -15.413  4.00  1.00            
ATOM    572    N GLU A  78      13.851   5.247 -14.756  4.00  1.00            
ATOM    573   CA GLU A  78      13.054   4.216 -14.182  4.00  1.00            
ATOM    574   CB GLU A  78      13.414   2.824 -14.728  4.00  1.00            
ATOM    575   CG GLU A  78      12.783   1.666 -13.951  4.00  1.00            
ATOM    576   CD GLU A  78      13.561   0.404 -14.300  4.00  1.00            
ATOM    577  OE1 GLU A  78      13.472  -0.042 -15.473  4.00  1.00            
ATOM    578  OE2 GLU A  78      14.260  -0.123 -13.393  4.00  1.00            
ATOM    579    C GLU A  78      13.362   4.160 -12.742  4.00  1.00            
ATOM    580    O GLU A  78      14.520   4.198 -12.328  4.00  1.00            
ATOM    581    N LEU A  79      12.304   4.084 -11.932  4.00  1.00            
ATOM    582   CA LEU A  79      12.540   3.941 -10.541  4.00  1.00            
ATOM    583   CB LEU A  79      11.993   5.105  -9.697  4.00  1.00            
ATOM    584   CG LEU A  79      12.640   6.465 -10.012  4.00  1.00            
ATOM    585  CD1 LEU A  79      12.333   6.908 -11.452  4.00  1.00            
ATOM    586  CD2 LEU A  79      12.240   7.521  -8.970  4.00  1.00            
ATOM    587    C LEU A  79      11.784   2.746 -10.133  4.00  1.00            
ATOM    588    O LEU A  79      10.655   2.530 -10.568  4.00  1.00            
ATOM    589    N THR A  80      12.400   1.910  -9.294  4.00  1.00            
ATOM    590   CA THR A  80      11.628   0.792  -8.900  4.00  1.00            
ATOM    591   CB THR A  80      12.106  -0.504  -9.489  4.00  1.00            
ATOM    592  OG1 THR A  80      12.060  -0.445 -10.907  4.00  1.00            
ATOM    593  CG2 THR A  80      11.213  -1.642  -8.970  4.00  1.00            
ATOM    594    C THR A  80      11.726   0.653  -7.428  4.00  1.00            
ATOM    595    O THR A  80      12.785   0.830  -6.829  4.00  1.00            
ATOM    596    N LEU A  81      10.580   0.349  -6.809  4.00  1.00            
ATOM    597   CA LEU A  81      10.527   0.129  -5.404  4.00  1.00            
ATOM    598   CB LEU A  81       9.950   1.345  -4.648  4.00  1.00            
ATOM    599   CG LEU A  81       9.734   1.165  -3.131  4.00  1.00            
ATOM    600  CD1 LEU A  81       8.506   0.289  -2.823  4.00  1.00            
ATOM    601  CD2 LEU A  81      11.010   0.664  -2.436  4.00  1.00            
ATOM    602    C LEU A  81       9.595  -1.006  -5.224  4.00  1.00            
ATOM    603    O LEU A  81       8.527  -1.054  -5.831  4.00  1.00            
ATOM    604    N ARG A  82       9.993  -1.964  -4.381  4.00  1.00            
ATOM    605   CA ARG A  82       9.131  -3.061  -4.098  4.00  1.00            
ATOM    606   CB ARG A  82       9.896  -4.399  -4.131  4.00  1.00            
ATOM    607   CG ARG A  82       9.069  -5.659  -3.875  4.00  1.00            
ATOM    608   CD ARG A  82       9.895  -6.929  -4.085  4.00  1.00            
ATOM    609   NE ARG A  82       9.068  -8.102  -3.686  4.00  1.00            
ATOM    610   CZ ARG A  82       8.242  -8.710  -4.586  4.00  1.00            
ATOM    611  NH1 ARG A  82       8.123  -8.214  -5.853  4.00  1.00            
ATOM    612  NH2 ARG A  82       7.533  -9.816  -4.215  4.00  1.00            
ATOM    613    C ARG A  82       8.675  -2.770  -2.719  4.00  1.00            
ATOM    614    O ARG A  82       9.459  -2.373  -1.860  4.00  1.00            
ATOM    615    N TYR A  83       7.373  -2.946  -2.479  4.00  1.00            
ATOM    616   CA TYR A  83       6.844  -2.616  -1.200  4.00  1.00            
ATOM    617   CB TYR A  83       5.585  -1.738  -1.295  4.00  1.00            
ATOM    618   CG TYR A  83       5.316  -1.117   0.031  4.00  1.00            
ATOM    619  CD1 TYR A  83       5.967   0.045   0.380  4.00  1.00            
ATOM    620  CD2 TYR A  83       4.421  -1.673   0.917  4.00  1.00            
ATOM    621  CE1 TYR A  83       5.734   0.647   1.592  4.00  1.00            
ATOM    622  CE2 TYR A  83       4.184  -1.074   2.132  4.00  1.00            
ATOM    623   CZ TYR A  83       4.840   0.088   2.471  4.00  1.00            
ATOM    624   OH TYR A  83       4.600   0.707   3.716  4.00  1.00            
ATOM    625    C TYR A  83       6.438  -3.944  -0.688  4.00  1.00            
ATOM    626    O TYR A  83       6.564  -4.939  -1.402  4.00  1.00            
ATOM    627    N SER A  84       5.983  -4.009   0.570  3.00  1.00            
ATOM    628   CA SER A  84       5.654  -5.290   1.099  3.00  1.00            
ATOM    629   CB SER A  84       5.095  -5.215   2.528  3.00  1.00            
ATOM    630   OG SER A  84       3.868  -4.502   2.532  3.00  1.00            
ATOM    631    C SER A  84       4.597  -5.894   0.230  3.00  1.00            
ATOM    632    O SER A  84       4.590  -7.100  -0.010  3.00  1.00            
ATOM    633    N THR A  85       3.692  -5.047  -0.289  3.00  1.00            
ATOM    634   CA THR A  85       2.660  -5.495  -1.175  3.00  1.00            
ATOM    635   CB THR A  85       1.431  -4.630  -1.114  3.00  1.00            
ATOM    636  OG1 THR A  85       1.753  -3.277  -1.409  3.00  1.00            
ATOM    637  CG2 THR A  85       0.836  -4.730   0.300  3.00  1.00            
ATOM    638    C THR A  85       3.233  -5.449  -2.554  3.00  1.00            
ATOM    639    O THR A  85       4.282  -6.033  -2.819  3.00  1.00            
ATOM    640    N GLY A  86       2.555  -4.745  -3.478  4.00  1.00            
ATOM    641   CA GLY A  86       2.999  -4.718  -4.839  4.00  1.00            
ATOM    642    C GLY A  86       4.149  -3.794  -4.983  4.00  1.00            
ATOM    643    O GLY A  86       4.674  -3.258  -4.007  4.00  1.00            
ATOM    644    N THR A  87       4.567  -3.587  -6.245  4.00  1.00            
ATOM    645   CA THR A  87       5.735  -2.805  -6.461  4.00  1.00            
ATOM    646   CB THR A  87       6.755  -3.483  -7.326  4.00  1.00            
ATOM    647  OG1 THR A  87       6.219  -3.739  -8.616  4.00  1.00            
ATOM    648  CG2 THR A  87       7.160  -4.803  -6.646  4.00  1.00            
ATOM    649    C THR A  87       5.410  -1.496  -7.085  4.00  1.00            
ATOM    650    O THR A  87       4.698  -1.412  -8.086  4.00  1.00            
ATOM    651    N VAL A  88       5.951  -0.427  -6.468  4.00  1.00            
ATOM    652   CA VAL A  88       5.796   0.886  -7.005  4.00  1.00            
ATOM    653   CB VAL A  88       6.174   1.976  -6.046  4.00  1.00            
ATOM    654  CG1 VAL A  88       6.105   3.320  -6.788  4.00  1.00            
ATOM    655  CG2 VAL A  88       5.252   1.883  -4.817  4.00  1.00            
ATOM    656    C VAL A  88       6.754   0.947  -8.156  4.00  1.00            
ATOM    657    O VAL A  88       7.874   0.449  -8.060  4.00  1.00            
ATOM    658    N SER A  89       6.328   1.536  -9.291  4.00  1.00            
ATOM    659   CA SER A  89       7.182   1.653 -10.442  4.00  1.00            
ATOM    660   CB SER A  89       6.543   1.130 -11.742  4.00  1.00            
ATOM    661   OG SER A  89       6.327  -0.270 -11.653  4.00  1.00            
ATOM    662    C SER A  89       7.418   3.114 -10.615  4.00  1.00            
ATOM    663    O SER A  89       6.876   3.914  -9.853  4.00  1.00            
ATOM    664    N GLY A  90       8.251   3.528 -11.596  4.00  1.00            
ATOM    665   CA GLY A  90       8.424   4.948 -11.631  4.00  1.00            
ATOM    666    C GLY A  90       9.049   5.443 -12.879  4.00  1.00            
ATOM    667    O GLY A  90       9.460   4.695 -13.764  4.00  1.00            
ATOM    668    N PHE A  91       9.087   6.786 -12.942  4.00  1.00            
ATOM    669   CA PHE A  91       9.689   7.547 -13.987  4.00  1.00            
ATOM    670   CB PHE A  91       8.688   8.148 -14.988  4.00  1.00            
ATOM    671   CG PHE A  91       8.109   7.050 -15.810  4.00  1.00            
ATOM    672  CD1 PHE A  91       7.025   6.331 -15.365  4.00  1.00            
ATOM    673  CD2 PHE A  91       8.654   6.747 -17.036  4.00  1.00            
ATOM    674  CE1 PHE A  91       6.492   5.321 -16.131  4.00  1.00            
ATOM    675  CE2 PHE A  91       8.127   5.738 -17.807  4.00  1.00            
ATOM    676   CZ PHE A  91       7.045   5.023 -17.354  4.00  1.00            
ATOM    677    C PHE A  91      10.330   8.714 -13.296  4.00  1.00            
ATOM    678    O PHE A  91       9.941   9.071 -12.186  4.00  1.00            
ATOM    679    N LEU A  92      11.357   9.327 -13.922  4.00  1.00            
ATOM    680   CA LEU A  92      11.965  10.500 -13.353  4.00  1.00            
ATOM    681   CB LEU A  92      13.494  10.545 -13.539  4.00  1.00            
ATOM    682   CG LEU A  92      14.218  11.733 -12.880  4.00  1.00            
ATOM    683  CD1 LEU A  92      13.888  13.074 -13.552  4.00  1.00            
ATOM    684  CD2 LEU A  92      13.967  11.735 -11.366  4.00  1.00            
ATOM    685    C LEU A  92      11.408  11.610 -14.161  4.00  1.00            
ATOM    686    O LEU A  92      11.550  11.628 -15.382  4.00  1.00            
ATOM    687    N SER A  93      10.739  12.567 -13.508  4.00  1.00            
ATOM    688   CA SER A  93      10.178  13.615 -14.295  4.00  1.00            
ATOM    689   CB SER A  93       8.655  13.487 -14.455  4.00  1.00            
ATOM    690   OG SER A  93       8.023  13.642 -13.192  4.00  1.00            
ATOM    691    C SER A  93      10.442  14.905 -13.581  4.00  1.00            
ATOM    692    O SER A  93      10.465  14.934 -12.357  4.00  1.00            
ATOM    693    N GLN A  94      10.617  16.026 -14.312  4.00  1.00            
ATOM    694   CA GLN A  94      10.980  17.239 -13.628  4.00  1.00            
ATOM    695   CB GLN A  94      12.176  17.940 -14.289  4.00  1.00            
ATOM    696   CG GLN A  94      13.434  17.067 -14.263  4.00  1.00            
ATOM    697   CD GLN A  94      14.518  17.746 -15.081  4.00  1.00            
ATOM    698  OE1 GLN A  94      14.279  18.192 -16.203  4.00  1.00            
ATOM    699  NE2 GLN A  94      15.749  17.823 -14.508  4.00  1.00            
ATOM    700    C GLN A  94       9.831  18.181 -13.599  4.00  1.00            
ATOM    701    O GLN A  94       9.045  18.274 -14.541  4.00  1.00            
ATOM    702    N ASP A  95       9.709  18.892 -12.465  4.00  1.00            
ATOM    703   CA ASP A  95       8.645  19.822 -12.284  4.00  1.00            
ATOM    704   CB ASP A  95       7.607  19.366 -11.239  4.00  1.00            
ATOM    705   CG ASP A  95       6.958  18.060 -11.670  4.00  1.00            
ATOM    706  OD1 ASP A  95       7.222  17.608 -12.816  4.00  1.00            
ATOM    707  OD2 ASP A  95       6.186  17.496 -10.848  4.00  1.00            
ATOM    708    C ASP A  95       9.237  21.060 -11.685  4.00  1.00            
ATOM    709    O ASP A  95      10.442  21.145 -11.455  4.00  1.00            
ATOM    710    N ILE A  96       8.378  22.074 -11.451  4.00  1.00            
ATOM    711   CA ILE A  96       8.769  23.242 -10.712  4.00  1.00            
ATOM    712   CB ILE A  96       8.370  24.541 -11.351  4.00  1.00            
ATOM    713  CG1 ILE A  96       9.117  24.732 -12.683  4.00  1.00            
ATOM    714  CG2 ILE A  96       8.610  25.666 -10.334  4.00  1.00            
ATOM    715  CD1 ILE A  96       8.621  25.924 -13.498  4.00  1.00            
ATOM    716    C ILE A  96       7.997  23.096  -9.429  4.00  1.00            
ATOM    717    O ILE A  96       6.780  22.927  -9.454  4.00  1.00            
ATOM    718    N ILE A  97       8.685  23.134  -8.270  4.00  1.00            
ATOM    719   CA ILE A  97       8.051  22.890  -6.998  4.00  1.00            
ATOM    720   CB ILE A  97       8.857  22.007  -6.093  4.00  1.00            
ATOM    721  CG1 ILE A  97       8.805  20.555  -6.562  4.00  1.00            
ATOM    722  CG2 ILE A  97       8.326  22.204  -4.665  4.00  1.00            
ATOM    723  CD1 ILE A  97       7.400  19.989  -6.387  4.00  1.00            
ATOM    724    C ILE A  97       7.948  24.179  -6.226  4.00  1.00            
ATOM    725    O ILE A  97       8.873  24.990  -6.232  4.00  1.00            
ATOM    726    N THR A  98       6.794  24.408  -5.555  4.00  1.00            
ATOM    727   CA THR A  98       6.622  25.552  -4.695  4.00  1.00            
ATOM    728   CB THR A  98       5.578  26.515  -5.183  4.00  1.00            
ATOM    729  OG1 THR A  98       4.300  25.897  -5.183  4.00  1.00            
ATOM    730  CG2 THR A  98       5.945  26.956  -6.611  4.00  1.00            
ATOM    731    C THR A  98       6.148  25.021  -3.367  4.00  1.00            
ATOM    732    O THR A  98       5.158  24.292  -3.313  4.00  1.00            
ATOM    733    N VAL A  99       6.851  25.351  -2.255  4.00  1.00            
ATOM    734   CA VAL A  99       6.425  24.876  -0.961  4.00  1.00            
ATOM    735   CB VAL A  99       7.271  23.761  -0.417  4.00  1.00            
ATOM    736  CG1 VAL A  99       6.766  23.412   0.994  4.00  1.00            
ATOM    737  CG2 VAL A  99       7.226  22.584  -1.407  4.00  1.00            
ATOM    738    C VAL A  99       6.516  25.998   0.015  4.00  1.00            
ATOM    739    O VAL A  99       7.556  26.646   0.110  4.00  1.00            
ATOM    740    N GLY A 100       5.427  26.232   0.784  3.00  1.00            
ATOM    741   CA GLY A 100       5.411  27.292   1.756  3.00  1.00            
ATOM    742    C GLY A 100       5.816  28.527   1.021  3.00  1.00            
ATOM    743    O GLY A 100       5.083  29.021   0.166  3.00  1.00            
ATOM    744    N GLY A 101       7.018  29.053   1.337  3.00  1.00            
ATOM    745   CA GLY A 101       7.510  30.180   0.603  3.00  1.00            
ATOM    746    C GLY A 101       8.820  29.772   0.011  3.00  1.00            
ATOM    747    O GLY A 101       9.870  30.283   0.400  3.00  1.00            
ATOM    748    N ILE A 102       8.790  28.821  -0.946  4.00  1.00            
ATOM    749   CA ILE A 102      10.010  28.435  -1.591  4.00  1.00            
ATOM    750   CB ILE A 102      10.643  27.183  -1.058  4.00  1.00            
ATOM    751  CG1 ILE A 102       9.763  25.961  -1.357  4.00  1.00            
ATOM    752  CG2 ILE A 102      10.930  27.383   0.439  4.00  1.00            
ATOM    753  CD1 ILE A 102      10.487  24.636  -1.130  4.00  1.00            
ATOM    754    C ILE A 102       9.692  28.110  -3.013  4.00  1.00            
ATOM    755    O ILE A 102       8.590  27.664  -3.329  4.00  1.00            
ATOM    756    N THR A 103      10.662  28.349  -3.916  4.00  1.00            
ATOM    757   CA THR A 103      10.493  27.959  -5.284  4.00  1.00            
ATOM    758   CB THR A 103      10.525  29.109  -6.243  4.00  1.00            
ATOM    759  OG1 THR A 103       9.504  30.043  -5.924  4.00  1.00            
ATOM    760  CG2 THR A 103      10.319  28.564  -7.666  4.00  1.00            
ATOM    761    C THR A 103      11.656  27.088  -5.601  4.00  1.00            
ATOM    762    O THR A 103      12.803  27.501  -5.443  4.00  1.00            
ATOM    763    N VAL A 104      11.404  25.844  -6.043  4.00  1.00            
ATOM    764   CA VAL A 104      12.541  25.021  -6.312  4.00  1.00            
ATOM    765   CB VAL A 104      12.856  24.051  -5.207  4.00  1.00            
ATOM    766  CG1 VAL A 104      13.270  24.843  -3.954  4.00  1.00            
ATOM    767  CG2 VAL A 104      11.633  23.142  -4.988  4.00  1.00            
ATOM    768    C VAL A 104      12.301  24.217  -7.536  4.00  1.00            
ATOM    769    O VAL A 104      11.184  23.781  -7.804  4.00  1.00            
ATOM    770    N THR A 105      13.374  24.013  -8.323  4.00  1.00            
ATOM    771   CA THR A 105      13.253  23.168  -9.465  4.00  1.00            
ATOM    772   CB THR A 105      14.347  23.342 -10.476  4.00  1.00            
ATOM    773  OG1 THR A 105      14.076  22.562 -11.630  4.00  1.00            
ATOM    774  CG2 THR A 105      15.683  22.920  -9.848  4.00  1.00            
ATOM    775    C THR A 105      13.313  21.795  -8.925  4.00  1.00            
ATOM    776    O THR A 105      14.119  21.511  -8.040  4.00  1.00            
ATOM    777    N GLN A 106      12.447  20.896  -9.418  4.00  1.00            
ATOM    778   CA GLN A 106      12.526  19.634  -8.770  4.00  1.00            
ATOM    779   CB GLN A 106      11.465  19.404  -7.681  4.00  1.00            
ATOM    780   CG GLN A 106      11.752  20.211  -6.414  4.00  1.00            
ATOM    781   CD GLN A 106      13.061  19.687  -5.833  4.00  1.00            
ATOM    782  OE1 GLN A 106      13.532  18.615  -6.207  4.00  1.00            
ATOM    783  NE2 GLN A 106      13.668  20.459  -4.892  4.00  1.00            
ATOM    784    C GLN A 106      12.501  18.500  -9.703  4.00  1.00            
ATOM    785    O GLN A 106      12.022  18.578 -10.833  4.00  1.00            
ATOM    786    N MET A 107      13.075  17.399  -9.197  4.00  1.00            
ATOM    787   CA MET A 107      13.132  16.183  -9.916  4.00  1.00            
ATOM    788   CB MET A 107      14.510  15.519  -9.834  4.00  1.00            
ATOM    789   CG MET A 107      14.762  14.540 -10.975  4.00  1.00            
ATOM    790   SD MET A 107      16.476  13.961 -11.088  4.00  1.00            
ATOM    791   CE MET A 107      17.150  15.608 -11.450  4.00  1.00            
ATOM    792    C MET A 107      12.128  15.318  -9.243  4.00  1.00            
ATOM    793    O MET A 107      11.921  15.425  -8.037  4.00  1.00            
ATOM    794    N PHE A 108      11.472  14.439 -10.014  4.00  1.00            
ATOM    795   CA PHE A 108      10.361  13.721  -9.476  4.00  1.00            
ATOM    796   CB PHE A 108       8.998  14.191 -10.012  4.00  1.00            
ATOM    797   CG PHE A 108       8.483  15.327  -9.210  4.00  1.00            
ATOM    798  CD1 PHE A 108       8.938  16.614  -9.378  4.00  1.00            
ATOM    799  CD2 PHE A 108       7.499  15.072  -8.285  4.00  1.00            
ATOM    800  CE1 PHE A 108       8.417  17.628  -8.611  4.00  1.00            
ATOM    801  CE2 PHE A 108       6.974  16.078  -7.516  4.00  1.00            
ATOM    802   CZ PHE A 108       7.439  17.356  -7.683  4.00  1.00            
ATOM    803    C PHE A 108      10.382  12.296  -9.821  4.00  1.00            
ATOM    804    O PHE A 108      11.255  11.786 -10.522  4.00  1.00            
ATOM    805    N GLY A 109       9.360  11.626  -9.267  4.00  1.00            
ATOM    806   CA GLY A 109       9.120  10.261  -9.538  4.00  1.00            
ATOM    807    C GLY A 109       7.653  10.154  -9.839  4.00  1.00            
ATOM    808    O GLY A 109       6.817  10.270  -8.944  4.00  1.00            
ATOM    809    N GLU A 110       7.301   9.941 -11.126  4.00  1.00            
ATOM    810   CA GLU A 110       5.924   9.782 -11.519  4.00  1.00            
ATOM    811   CB GLU A 110       5.660  10.205 -12.976  4.00  1.00            
ATOM    812   CG GLU A 110       5.813  11.713 -13.200  4.00  1.00            
ATOM    813   CD GLU A 110       5.728  11.992 -14.696  4.00  1.00            
ATOM    814  OE1 GLU A 110       6.357  11.234 -15.480  4.00  1.00            
ATOM    815  OE2 GLU A 110       5.042  12.979 -15.077  4.00  1.00            
ATOM    816    C GLU A 110       5.644   8.308 -11.386  4.00  1.00            
ATOM    817    O GLU A 110       6.542   7.497 -11.609  4.00  1.00            
ATOM    818    N VAL A 111       4.411   7.892 -11.010  4.00  1.00            
ATOM    819   CA VAL A 111       4.264   6.472 -10.818  4.00  1.00            
ATOM    820   CB VAL A 111       4.056   6.086  -9.380  4.00  1.00            
ATOM    821  CG1 VAL A 111       5.306   6.484  -8.580  4.00  1.00            
ATOM    822  CG2 VAL A 111       2.764   6.746  -8.870  4.00  1.00            
ATOM    823    C VAL A 111       3.110   5.885 -11.592  4.00  1.00            
ATOM    824    O VAL A 111       1.968   6.318 -11.457  4.00  1.00            
ATOM    825    N THR A 112       3.387   4.878 -12.457  4.00  1.00            
ATOM    826   CA THR A 112       2.357   4.179 -13.194  4.00  1.00            
ATOM    827   CB THR A 112       2.909   3.356 -14.323  4.00  1.00            
ATOM    828  OG1 THR A 112       3.751   2.331 -13.817  4.00  1.00            
ATOM    829  CG2 THR A 112       3.701   4.276 -15.270  4.00  1.00            
ATOM    830    C THR A 112       1.594   3.245 -12.313  4.00  1.00            
ATOM    831    O THR A 112       0.365   3.270 -12.294  4.00  1.00            
ATOM    832    N GLU A 113       2.307   2.399 -11.539  4.00  1.00            
ATOM    833   CA GLU A 113       1.608   1.412 -10.765  4.00  1.00            
ATOM    834   CB GLU A 113       1.890  -0.031 -11.209  4.00  1.00            
ATOM    835   CG GLU A 113       0.896  -1.042 -10.638  4.00  1.00            
ATOM    836   CD GLU A 113       1.068  -2.333 -11.420  4.00  1.00            
ATOM    837  OE1 GLU A 113       2.080  -2.436 -12.165  4.00  1.00            
ATOM    838  OE2 GLU A 113       0.192  -3.228 -11.293  4.00  1.00            
ATOM    839    C GLU A 113       2.022   1.564  -9.337  4.00  1.00            
ATOM    840    O GLU A 113       3.174   1.873  -9.041  4.00  1.00            
ATOM    841    N MET A 114       1.062   1.371  -8.412  1.00  1.00            
ATOM    842   CA MET A 114       1.331   1.483  -7.009  1.00  1.00            
ATOM    843   CB MET A 114       0.798   2.788  -6.405  1.00  1.00            
ATOM    844   CG MET A 114       1.462   4.039  -6.983  1.00  1.00            
ATOM    845   SD MET A 114       3.188   4.275  -6.475  1.00  1.00            
ATOM    846   CE MET A 114       2.760   4.875  -4.817  1.00  1.00            
ATOM    847    C MET A 114       0.663   0.312  -6.371  1.00  1.00            
ATOM    848    O MET A 114      -0.036  -0.467  -7.015  1.00  1.00            
ATOM    849    N PRO A 115       0.901   0.163  -5.108  1.00  1.00            
ATOM    850   CA PRO A 115       0.448  -0.996  -4.395  1.00  1.00            
ATOM    851   CD PRO A 115       2.069   0.761  -4.489  1.00  1.00            
ATOM    852   CB PRO A 115       1.222  -1.001  -3.069  1.00  1.00            
ATOM    853   CG PRO A 115       1.934   0.364  -3.011  1.00  1.00            
ATOM    854    C PRO A 115      -0.990  -1.340  -4.248  1.00  1.00            
ATOM    855    O PRO A 115      -1.318  -2.521  -4.345  1.00  1.00            
ATOM    856    N ALA A 116      -1.862  -0.348  -4.055  2.00  1.00            
ATOM    857   CA ALA A 116      -3.236  -0.596  -3.771  2.00  1.00            
ATOM    858   CB ALA A 116      -3.966  -1.383  -4.872  2.00  1.00            
ATOM    859    C ALA A 116      -3.293  -1.375  -2.515  2.00  1.00            
ATOM    860    O ALA A 116      -3.004  -2.569  -2.462  2.00  1.00            
ATOM    861    N LEU A 117      -3.683  -0.649  -1.465  2.00  1.00            
ATOM    862   CA LEU A 117      -3.862  -1.137  -0.140  2.00  1.00            
ATOM    863   CB LEU A 117      -3.148  -2.450   0.262  2.00  1.00            
ATOM    864   CG LEU A 117      -3.457  -2.855   1.723  2.00  1.00            
ATOM    865  CD1 LEU A 117      -4.953  -3.189   1.896  2.00  1.00            
ATOM    866  CD2 LEU A 117      -2.537  -3.979   2.215  2.00  1.00            
ATOM    867    C LEU A 117      -3.466   0.006   0.751  2.00  1.00            
ATOM    868    O LEU A 117      -4.309   0.857   1.032  2.00  1.00            
ATOM    869    N PRO A 118      -2.231   0.084   1.208  2.00  1.00            
ATOM    870   CA PRO A 118      -1.864   1.170   2.072  2.00  1.00            
ATOM    871   CD PRO A 118      -1.087  -0.285   0.374  2.00  1.00            
ATOM    872   CB PRO A 118      -0.354   1.056   2.251  2.00  1.00            
ATOM    873   CG PRO A 118       0.101   0.559   0.870  2.00  1.00            
ATOM    874    C PRO A 118      -2.187   2.515   1.486  2.00  1.00            
ATOM    875    O PRO A 118      -2.757   3.346   2.192  2.00  1.00            
ATOM    876    N PHE A 119      -1.818   2.738   0.210  2.00  1.00            
ATOM    877   CA PHE A 119      -1.936   4.018  -0.427  2.00  1.00            
ATOM    878   CB PHE A 119      -1.169   4.103  -1.763  2.00  1.00            
ATOM    879   CG PHE A 119       0.288   4.220  -1.471  2.00  1.00            
ATOM    880  CD1 PHE A 119       0.826   5.435  -1.113  2.00  1.00            
ATOM    881  CD2 PHE A 119       1.122   3.130  -1.571  2.00  1.00            
ATOM    882  CE1 PHE A 119       2.168   5.564  -0.846  2.00  1.00            
ATOM    883  CE2 PHE A 119       2.467   3.252  -1.305  2.00  1.00            
ATOM    884   CZ PHE A 119       2.992   4.469  -0.942  2.00  1.00            
ATOM    885    C PHE A 119      -3.337   4.470  -0.716  2.00  1.00            
ATOM    886    O PHE A 119      -3.668   5.630  -0.484  2.00  1.00            
ATOM    887    N MET A 120      -4.210   3.572  -1.206  3.00  1.00            
ATOM    888   CA MET A 120      -5.522   3.936  -1.676  3.00  1.00            
ATOM    889   CB MET A 120      -6.299   2.680  -2.109  3.00  1.00            
ATOM    890   CG MET A 120      -6.253   1.567  -1.057  3.00  1.00            
ATOM    891   SD MET A 120      -7.060   0.013  -1.549  3.00  1.00            
ATOM    892   CE MET A 120      -8.709   0.489  -0.957  3.00  1.00            
ATOM    893    C MET A 120      -6.241   4.604  -0.564  3.00  1.00            
ATOM    894    O MET A 120      -6.949   5.590  -0.769  3.00  1.00            
ATOM    895    N LEU A 121      -6.053   4.098   0.659  3.00  1.00            
ATOM    896   CA LEU A 121      -6.762   4.666   1.753  3.00  1.00            
ATOM    897   CB LEU A 121      -6.604   3.874   3.062  3.00  1.00            
ATOM    898   CG LEU A 121      -7.345   2.522   3.018  3.00  1.00            
ATOM    899  CD1 LEU A 121      -6.793   1.620   1.904  3.00  1.00            
ATOM    900  CD2 LEU A 121      -7.370   1.839   4.394  3.00  1.00            
ATOM    901    C LEU A 121      -6.372   6.110   1.979  3.00  1.00            
ATOM    902    O LEU A 121      -7.236   6.934   2.276  3.00  1.00            
ATOM    903    N ALA A 122      -5.081   6.477   1.826  1.00  1.00            
ATOM    904   CA ALA A 122      -4.640   7.814   2.155  1.00  1.00            
ATOM    905   CB ALA A 122      -3.112   7.984   2.093  1.00  1.00            
ATOM    906    C ALA A 122      -5.240   8.864   1.261  1.00  1.00            
ATOM    907    O ALA A 122      -5.326   8.697   0.045  1.00  1.00            
ATOM    908    N GLU A 123      -5.689   9.979   1.887  1.00  1.00            
ATOM    909   CA GLU A 123      -6.194  11.153   1.219  1.00  1.00            
ATOM    910   CB GLU A 123      -6.893  12.136   2.172  1.00  1.00            
ATOM    911   CG GLU A 123      -8.242  11.595   2.651  1.00  1.00            
ATOM    912   CD GLU A 123      -8.803  12.532   3.708  1.00  1.00            
ATOM    913  OE1 GLU A 123      -9.279  13.636   3.334  1.00  1.00            
ATOM    914  OE2 GLU A 123      -8.765  12.146   4.907  1.00  1.00            
ATOM    915    C GLU A 123      -5.027  11.826   0.580  1.00  1.00            
ATOM    916    O GLU A 123      -5.141  12.363  -0.521  1.00  1.00            
ATOM    917    N PHE A 124      -3.853  11.790   1.249  1.00  1.00            
ATOM    918   CA PHE A 124      -2.745  12.510   0.699  1.00  1.00            
ATOM    919   CB PHE A 124      -1.546  12.748   1.645  1.00  1.00            
ATOM    920   CG PHE A 124      -0.894  11.474   2.047  1.00  1.00            
ATOM    921  CD1 PHE A 124       0.095  10.917   1.270  1.00  1.00            
ATOM    922  CD2 PHE A 124      -1.262  10.853   3.216  1.00  1.00            
ATOM    923  CE1 PHE A 124       0.704   9.746   1.648  1.00  1.00            
ATOM    924  CE2 PHE A 124      -0.659   9.680   3.601  1.00  1.00            
ATOM    925   CZ PHE A 124       0.324   9.129   2.815  1.00  1.00            
ATOM    926    C PHE A 124      -2.290  11.897  -0.563  1.00  1.00            
ATOM    927    O PHE A 124      -2.149  10.681  -0.685  1.00  1.00            
ATOM    928    N ASP A 125      -2.072  12.773  -1.555  1.00  1.00            
ATOM    929   CA ASP A 125      -1.647  12.330  -2.834  1.00  1.00            
ATOM    930   CB ASP A 125      -2.502  12.885  -3.990  1.00  1.00            
ATOM    931   CG ASP A 125      -2.522  14.404  -3.906  1.00  1.00            
ATOM    932  OD1 ASP A 125      -2.878  14.925  -2.816  1.00  1.00            
ATOM    933  OD2 ASP A 125      -2.179  15.062  -4.924  1.00  1.00            
ATOM    934    C ASP A 125      -0.226  12.699  -3.025  1.00  1.00            
ATOM    935    O ASP A 125       0.107  13.831  -3.374  1.00  1.00            
ATOM    936    N GLY A 126       0.659  11.717  -2.796  4.00  1.00            
ATOM    937   CA GLY A 126       2.041  11.962  -3.026  4.00  1.00            
ATOM    938    C GLY A 126       2.781  12.044  -1.757  4.00  1.00            
ATOM    939    O GLY A 126       2.257  12.435  -0.714  4.00  1.00            
ATOM    940    N VAL A 127       4.060  11.657  -1.856  4.00  1.00            
ATOM    941   CA VAL A 127       4.916  11.700  -0.728  4.00  1.00            
ATOM    942   CB VAL A 127       5.449  10.352  -0.333  4.00  1.00            
ATOM    943  CG1 VAL A 127       6.445  10.537   0.824  4.00  1.00            
ATOM    944  CG2 VAL A 127       4.262   9.429  -0.004  4.00  1.00            
ATOM    945    C VAL A 127       6.065  12.547  -1.084  4.00  1.00            
ATOM    946    O VAL A 127       6.592  12.486  -2.195  4.00  1.00            
ATOM    947    N VAL A 128       6.473  13.388  -0.130  4.00  1.00            
ATOM    948   CA VAL A 128       7.600  14.198  -0.405  4.00  1.00            
ATOM    949   CB VAL A 128       7.345  15.671  -0.273  4.00  1.00            
ATOM    950  CG1 VAL A 128       8.673  16.419  -0.497  4.00  1.00            
ATOM    951  CG2 VAL A 128       6.234  16.059  -1.266  4.00  1.00            
ATOM    952    C VAL A 128       8.615  13.822   0.569  4.00  1.00            
ATOM    953    O VAL A 128       8.304  13.479   1.708  4.00  1.00            
ATOM    954    N GLY A 129       9.879  13.880   0.150  4.00  1.00            
ATOM    955   CA GLY A 129      10.774  13.361   1.105  4.00  1.00            
ATOM    956    C GLY A 129      11.789  14.348   1.500  4.00  1.00            
ATOM    957    O GLY A 129      12.382  15.055   0.685  4.00  1.00            
ATOM    958    N MET A 130      11.990  14.389   2.821  1.00  1.00            
ATOM    959   CA MET A 130      13.051  15.130   3.395  1.00  1.00            
ATOM    960   CB MET A 130      12.643  15.901   4.659  1.00  1.00            
ATOM    961   CG MET A 130      11.532  16.926   4.424  1.00  1.00            
ATOM    962   SD MET A 130      12.022  18.369   3.436  1.00  1.00            
ATOM    963   CE MET A 130      12.906  19.170   4.805  1.00  1.00            
ATOM    964    C MET A 130      13.941  14.027   3.849  1.00  1.00            
ATOM    965    O MET A 130      13.558  13.222   4.697  1.00  1.00            
ATOM    966    N GLY A 131      15.151  13.946   3.280  1.00  1.00            
ATOM    967   CA GLY A 131      16.013  12.854   3.607  1.00  1.00            
ATOM    968    C GLY A 131      17.334  13.229   3.040  1.00  1.00            
ATOM    969    O GLY A 131      17.727  14.394   3.078  1.00  1.00            
ATOM    970    N PHE A 132      18.065  12.244   2.498  1.00  1.00            
ATOM    971   CA PHE A 132      19.358  12.562   1.984  1.00  1.00            
ATOM    972   CB PHE A 132      20.478  12.079   2.925  1.00  1.00            
ATOM    973   CG PHE A 132      21.799  12.586   2.459  1.00  1.00            
ATOM    974  CD1 PHE A 132      22.169  13.887   2.705  1.00  1.00            
ATOM    975  CD2 PHE A 132      22.681  11.759   1.800  1.00  1.00            
ATOM    976  CE1 PHE A 132      23.388  14.365   2.286  1.00  1.00            
ATOM    977  CE2 PHE A 132      23.903  12.232   1.378  1.00  1.00            
ATOM    978   CZ PHE A 132      24.259  13.538   1.618  1.00  1.00            
ATOM    979    C PHE A 132      19.522  11.851   0.672  1.00  1.00            
ATOM    980    O PHE A 132      18.742  10.961   0.336  1.00  1.00            
ATOM    981    N ILE A 133      20.546  12.246  -0.118  2.00  1.00            
ATOM    982   CA ILE A 133      20.775  11.651  -1.410  2.00  1.00            
ATOM    983   CB ILE A 133      21.878  12.292  -2.204  2.00  1.00            
ATOM    984  CG1 ILE A 133      23.238  12.124  -1.510  2.00  1.00            
ATOM    985  CG2 ILE A 133      21.481  13.755  -2.470  2.00  1.00            
ATOM    986  CD1 ILE A 133      24.415  12.462  -2.421  2.00  1.00            
ATOM    987    C ILE A 133      21.122  10.223  -1.232  2.00  1.00            
ATOM    988    O ILE A 133      20.649   9.365  -1.975  2.00  1.00            
ATOM    989    N GLU A 134      21.985   9.930  -0.251  2.00  1.00            
ATOM    990   CA GLU A 134      22.212   8.556   0.034  2.00  1.00            
ATOM    991   CB GLU A 134      23.170   8.362   1.222  2.00  1.00            
ATOM    992   CG GLU A 134      23.462   6.909   1.591  2.00  1.00            
ATOM    993   CD GLU A 134      24.423   6.923   2.776  2.00  1.00            
ATOM    994  OE1 GLU A 134      25.023   8.001   3.038  2.00  1.00            
ATOM    995  OE2 GLU A 134      24.572   5.860   3.435  2.00  1.00            
ATOM    996    C GLU A 134      20.855   8.111   0.445  2.00  1.00            
ATOM    997    O GLU A 134      20.074   8.894   0.983  2.00  1.00            
ATOM    998    N GLN A 135      20.516   6.845   0.193  2.00  1.00            
ATOM    999   CA GLN A 135      19.174   6.465   0.477  2.00  1.00            
ATOM   1000   CB GLN A 135      18.800   6.468   1.971  2.00  1.00            
ATOM   1001   CG GLN A 135      19.445   5.315   2.745  2.00  1.00            
ATOM   1002   CD GLN A 135      18.807   5.226   4.127  2.00  1.00            
ATOM   1003  OE1 GLN A 135      18.951   6.124   4.953  2.00  1.00            
ATOM   1004  NE2 GLN A 135      18.077   4.106   4.386  2.00  1.00            
ATOM   1005    C GLN A 135      18.211   7.300  -0.286  2.00  1.00            
ATOM   1006    O GLN A 135      17.241   7.827   0.254  2.00  1.00            
ATOM   1007    N ALA A 136      18.486   7.430  -1.594  1.00  1.00            
ATOM   1008   CA ALA A 136      17.608   8.096  -2.501  1.00  1.00            
ATOM   1009   CB ALA A 136      18.108   9.466  -2.993  1.00  1.00            
ATOM   1010    C ALA A 136      17.539   7.201  -3.673  1.00  1.00            
ATOM   1011    O ALA A 136      18.293   6.235  -3.772  1.00  1.00            
ATOM   1012    N ILE A 137      16.617   7.481  -4.599  2.00  1.00            
ATOM   1013   CA ILE A 137      16.529   6.540  -5.658  2.00  1.00            
ATOM   1014   CB ILE A 137      15.122   6.115  -5.966  2.00  1.00            
ATOM   1015  CG1 ILE A 137      15.122   4.936  -6.953  2.00  1.00            
ATOM   1016  CG2 ILE A 137      14.335   7.349  -6.442  2.00  1.00            
ATOM   1017  CD1 ILE A 137      13.767   4.241  -7.080  2.00  1.00            
ATOM   1018    C ILE A 137      17.130   7.094  -6.907  2.00  1.00            
ATOM   1019    O ILE A 137      16.797   8.194  -7.348  2.00  1.00            
ATOM   1020    N GLY A 138      18.069   6.325  -7.497  2.00  1.00            
ATOM   1021   CA GLY A 138      18.686   6.705  -8.733  2.00  1.00            
ATOM   1022    C GLY A 138      19.534   7.897  -8.472  2.00  1.00            
ATOM   1023    O GLY A 138      19.800   8.695  -9.370  2.00  1.00            
ATOM   1024    N ARG A 139      19.997   8.038  -7.222  2.00  1.00            
ATOM   1025   CA ARG A 139      20.810   9.163  -6.889  2.00  1.00            
ATOM   1026   CB ARG A 139      22.139   9.215  -7.658  2.00  1.00            
ATOM   1027   CG ARG A 139      23.135  10.199  -7.043  2.00  1.00            
ATOM   1028   CD ARG A 139      24.052  10.877  -8.060  2.00  1.00            
ATOM   1029   NE ARG A 139      23.381  12.150  -8.453  2.00  1.00            
ATOM   1030   CZ ARG A 139      24.084  13.135  -9.081  2.00  1.00            
ATOM   1031  NH1 ARG A 139      25.387  12.927  -9.429  2.00  1.00            
ATOM   1032  NH2 ARG A 139      23.488  14.333  -9.358  2.00  1.00            
ATOM   1033    C ARG A 139      20.055  10.395  -7.229  2.00  1.00            
ATOM   1034    O ARG A 139      20.608  11.339  -7.790  2.00  1.00            
ATOM   1035    N VAL A 140      18.760  10.422  -6.879  1.00  1.00            
ATOM   1036   CA VAL A 140      17.976  11.562  -7.214  1.00  1.00            
ATOM   1037   CB VAL A 140      16.501  11.314  -7.207  1.00  1.00            
ATOM   1038  CG1 VAL A 140      16.057  11.059  -5.758  1.00  1.00            
ATOM   1039  CG2 VAL A 140      15.807  12.514  -7.876  1.00  1.00            
ATOM   1040    C VAL A 140      18.252  12.668  -6.234  1.00  1.00            
ATOM   1041    O VAL A 140      18.646  12.414  -5.097  1.00  1.00            
ATOM   1042    N THR A 141      18.078  13.934  -6.672  1.00  1.00            
ATOM   1043   CA THR A 141      18.302  15.061  -5.816  1.00  1.00            
ATOM   1044   CB THR A 141      18.613  16.330  -6.569  1.00  1.00            
ATOM   1045  OG1 THR A 141      17.521  16.689  -7.404  1.00  1.00            
ATOM   1046  CG2 THR A 141      19.863  16.085  -7.421  1.00  1.00            
ATOM   1047    C THR A 141      17.061  15.288  -5.018  1.00  1.00            
ATOM   1048    O THR A 141      15.951  15.338  -5.538  1.00  1.00            
ATOM   1049    N PRO A 142      17.262  15.381  -3.733  1.00  1.00            
ATOM   1050   CA PRO A 142      16.169  15.599  -2.826  1.00  1.00            
ATOM   1051   CD PRO A 142      18.342  14.635  -3.106  1.00  1.00            
ATOM   1052   CB PRO A 142      16.607  15.023  -1.481  1.00  1.00            
ATOM   1053   CG PRO A 142      18.133  14.858  -1.604  1.00  1.00            
ATOM   1054    C PRO A 142      15.747  17.035  -2.753  1.00  1.00            
ATOM   1055    O PRO A 142      16.520  17.911  -3.146  1.00  1.00            
ATOM   1056    N ILE A 143      14.515  17.291  -2.268  2.00  1.00            
ATOM   1057   CA ILE A 143      14.061  18.632  -2.034  2.00  1.00            
ATOM   1058   CB ILE A 143      12.568  18.771  -2.013  2.00  1.00            
ATOM   1059  CG1 ILE A 143      11.964  18.409  -3.375  2.00  1.00            
ATOM   1060  CG2 ILE A 143      12.233  20.189  -1.530  2.00  1.00            
ATOM   1061  CD1 ILE A 143      10.443  18.259  -3.333  2.00  1.00            
ATOM   1062    C ILE A 143      14.512  18.860  -0.645  2.00  1.00            
ATOM   1063    O ILE A 143      13.820  18.556   0.323  2.00  1.00            
ATOM   1064    N PHE A 144      15.729  19.397  -0.532  2.00  1.00            
ATOM   1065   CA PHE A 144      16.346  19.505   0.744  2.00  1.00            
ATOM   1066   CB PHE A 144      16.602  18.104   1.329  2.00  1.00            
ATOM   1067   CG PHE A 144      17.134  18.173   2.718  2.00  1.00            
ATOM   1068  CD1 PHE A 144      16.272  18.247   3.787  2.00  1.00            
ATOM   1069  CD2 PHE A 144      18.489  18.140   2.952  2.00  1.00            
ATOM   1070  CE1 PHE A 144      16.752  18.303   5.073  2.00  1.00            
ATOM   1071  CE2 PHE A 144      18.978  18.196   4.235  2.00  1.00            
ATOM   1072   CZ PHE A 144      18.108  18.279   5.297  2.00  1.00            
ATOM   1073    C PHE A 144      17.656  20.099   0.412  2.00  1.00            
ATOM   1074    O PHE A 144      17.949  21.262   0.678  2.00  1.00            
ATOM   1075    N ASP A 145      18.496  19.261  -0.198  2.00  1.00            
ATOM   1076   CA ASP A 145      19.778  19.702  -0.606  2.00  1.00            
ATOM   1077   CB ASP A 145      20.624  18.570  -1.212  2.00  1.00            
ATOM   1078   CG ASP A 145      20.969  17.594  -0.093  2.00  1.00            
ATOM   1079  OD1 ASP A 145      20.804  17.976   1.097  2.00  1.00            
ATOM   1080  OD2 ASP A 145      21.400  16.454  -0.412  2.00  1.00            
ATOM   1081    C ASP A 145      19.611  20.753  -1.653  2.00  1.00            
ATOM   1082    O ASP A 145      20.466  21.625  -1.756  2.00  1.00            
ATOM   1083    N ASN A 146      18.563  20.652  -2.501  2.00  1.00            
ATOM   1084   CA ASN A 146      18.273  21.624  -3.533  2.00  1.00            
ATOM   1085   CB ASN A 146      17.138  21.180  -4.479  2.00  1.00            
ATOM   1086   CG ASN A 146      17.573  19.973  -5.303  2.00  1.00            
ATOM   1087  OD1 ASN A 146      16.933  19.632  -6.297  2.00  1.00            
ATOM   1088  ND2 ASN A 146      18.677  19.298  -4.884  2.00  1.00            
ATOM   1089    C ASN A 146      17.799  22.891  -2.883  2.00  1.00            
ATOM   1090    O ASN A 146      18.129  23.982  -3.345  2.00  1.00            
ATOM   1091    N ILE A 147      16.963  22.797  -1.821  2.00  1.00            
ATOM   1092   CA ILE A 147      16.554  24.022  -1.187  2.00  1.00            
ATOM   1093   CB ILE A 147      15.498  23.897  -0.121  2.00  1.00            
ATOM   1094  CG1 ILE A 147      15.974  23.101   1.097  2.00  1.00            
ATOM   1095  CG2 ILE A 147      14.247  23.311  -0.789  2.00  1.00            
ATOM   1096  CD1 ILE A 147      14.990  23.159   2.265  2.00  1.00            
ATOM   1097    C ILE A 147      17.813  24.588  -0.601  2.00  1.00            
ATOM   1098    O ILE A 147      18.078  25.784  -0.706  2.00  1.00            
ATOM   1099    N ILE A 148      18.630  23.709   0.018  2.00  1.00            
ATOM   1100   CA ILE A 148      19.958  24.013   0.489  2.00  1.00            
ATOM   1101   CB ILE A 148      20.603  22.853   1.209  2.00  1.00            
ATOM   1102  CG1 ILE A 148      19.837  22.549   2.507  2.00  1.00            
ATOM   1103  CG2 ILE A 148      22.086  23.167   1.468  2.00  1.00            
ATOM   1104  CD1 ILE A 148      19.916  23.677   3.536  2.00  1.00            
ATOM   1105    C ILE A 148      20.702  24.305  -0.787  2.00  1.00            
ATOM   1106    O ILE A 148      20.179  24.102  -1.878  2.00  1.00            
ATOM   1107    N SER A 149      21.892  24.925  -0.724  2.00  1.00            
ATOM   1108   CA SER A 149      22.624  25.275  -1.915  2.00  1.00            
ATOM   1109   CB SER A 149      22.669  24.182  -3.003  2.00  1.00            
ATOM   1110   OG SER A 149      23.429  23.072  -2.549  2.00  1.00            
ATOM   1111    C SER A 149      21.992  26.497  -2.491  2.00  1.00            
ATOM   1112    O SER A 149      22.656  27.287  -3.162  2.00  1.00            
ATOM   1113    N GLN A 150      20.687  26.700  -2.231  2.00  1.00            
ATOM   1114   CA GLN A 150      20.086  27.943  -2.568  2.00  1.00            
ATOM   1115   CB GLN A 150      18.549  27.936  -2.469  2.00  1.00            
ATOM   1116   CG GLN A 150      17.894  27.073  -3.548  2.00  1.00            
ATOM   1117   CD GLN A 150      16.383  27.142  -3.382  2.00  1.00            
ATOM   1118  OE1 GLN A 150      15.636  26.706  -4.257  2.00  1.00            
ATOM   1119  NE2 GLN A 150      15.917  27.713  -2.238  2.00  1.00            
ATOM   1120    C GLN A 150      20.632  28.897  -1.547  2.00  1.00            
ATOM   1121    O GLN A 150      21.009  30.026  -1.855  2.00  1.00            
ATOM   1122    N GLY A 151      20.713  28.413  -0.285  3.00  1.00            
ATOM   1123   CA GLY A 151      21.259  29.159   0.817  3.00  1.00            
ATOM   1124    C GLY A 151      20.207  30.057   1.400  3.00  1.00            
ATOM   1125    O GLY A 151      20.521  30.955   2.178  3.00  1.00            
ATOM   1126    N VAL A 152      18.929  29.848   1.032  1.00  1.00            
ATOM   1127   CA VAL A 152      17.856  30.673   1.524  1.00  1.00            
ATOM   1128   CB VAL A 152      16.543  30.345   0.880  1.00  1.00            
ATOM   1129  CG1 VAL A 152      15.460  31.266   1.464  1.00  1.00            
ATOM   1130  CG2 VAL A 152      16.710  30.445  -0.649  1.00  1.00            
ATOM   1131    C VAL A 152      17.684  30.489   2.995  1.00  1.00            
ATOM   1132    O VAL A 152      17.498  31.460   3.726  1.00  1.00            
ATOM   1133    N LEU A 153      17.762  29.237   3.476  4.00  1.00            
ATOM   1134   CA LEU A 153      17.477  29.007   4.860  4.00  1.00            
ATOM   1135   CB LEU A 153      17.555  27.533   5.304  4.00  1.00            
ATOM   1136   CG LEU A 153      16.488  26.615   4.684  4.00  1.00            
ATOM   1137  CD1 LEU A 153      16.691  26.462   3.170  4.00  1.00            
ATOM   1138  CD2 LEU A 153      16.421  25.270   5.424  4.00  1.00            
ATOM   1139    C LEU A 153      18.469  29.742   5.696  4.00  1.00            
ATOM   1140    O LEU A 153      19.649  29.814   5.360  4.00  1.00            
ATOM   1141    N LYS A 154      18.000  30.335   6.815  1.00  1.00            
ATOM   1142   CA LYS A 154      18.935  31.003   7.666  1.00  1.00            
ATOM   1143   CB LYS A 154      18.317  31.706   8.885  1.00  1.00            
ATOM   1144   CG LYS A 154      19.394  32.384   9.738  1.00  1.00            
ATOM   1145   CD LYS A 154      18.872  33.386  10.767  1.00  1.00            
ATOM   1146   CE LYS A 154      19.989  34.020  11.599  1.00  1.00            
ATOM   1147   NZ LYS A 154      20.959  34.706  10.713  1.00  1.00            
ATOM   1148    C LYS A 154      19.864  29.962   8.173  1.00  1.00            
ATOM   1149    O LYS A 154      21.083  30.117   8.138  1.00  1.00            
ATOM   1150    N GLU A 155      19.283  28.846   8.638  1.00  1.00            
ATOM   1151   CA GLU A 155      20.079  27.769   9.128  1.00  1.00            
ATOM   1152   CB GLU A 155      19.907  27.547  10.639  1.00  1.00            
ATOM   1153   CG GLU A 155      20.377  28.741  11.474  1.00  1.00            
ATOM   1154   CD GLU A 155      20.114  28.435  12.942  1.00  1.00            
ATOM   1155  OE1 GLU A 155      19.108  27.733  13.228  1.00  1.00            
ATOM   1156  OE2 GLU A 155      20.919  28.895  13.795  1.00  1.00            
ATOM   1157    C GLU A 155      19.562  26.557   8.430  1.00  1.00            
ATOM   1158    O GLU A 155      18.367  26.461   8.154  1.00  1.00            
ATOM   1159    N ASP A 156      20.445  25.597   8.105  1.00  1.00            
ATOM   1160   CA ASP A 156      19.943  24.439   7.433  1.00  1.00            
ATOM   1161   CB ASP A 156      21.024  23.607   6.717  1.00  1.00            
ATOM   1162   CG ASP A 156      22.135  23.245   7.684  1.00  1.00            
ATOM   1163  OD1 ASP A 156      22.091  23.705   8.856  1.00  1.00            
ATOM   1164  OD2 ASP A 156      23.062  22.513   7.243  1.00  1.00            
ATOM   1165    C ASP A 156      19.174  23.622   8.422  1.00  1.00            
ATOM   1166    O ASP A 156      19.734  22.823   9.171  1.00  1.00            
ATOM   1167    N VAL A 157      17.834  23.809   8.445  4.00  1.00            
ATOM   1168   CA VAL A 157      17.083  23.118   9.450  4.00  1.00            
ATOM   1169   CB VAL A 157      16.863  23.971  10.670  4.00  1.00            
ATOM   1170  CG1 VAL A 157      16.050  23.190  11.717  4.00  1.00            
ATOM   1171  CG2 VAL A 157      18.236  24.448  11.174  4.00  1.00            
ATOM   1172    C VAL A 157      15.755  22.705   8.945  4.00  1.00            
ATOM   1173    O VAL A 157      15.189  23.317   8.041  4.00  1.00            
ATOM   1174    N PHE A 158      15.248  21.600   9.525  4.00  1.00            
ATOM   1175   CA PHE A 158      13.927  21.172   9.219  4.00  1.00            
ATOM   1176   CB PHE A 158      13.889  20.118   8.105  4.00  1.00            
ATOM   1177   CG PHE A 158      14.561  20.804   6.967  4.00  1.00            
ATOM   1178  CD1 PHE A 158      13.859  21.659   6.149  4.00  1.00            
ATOM   1179  CD2 PHE A 158      15.906  20.620   6.745  4.00  1.00            
ATOM   1180  CE1 PHE A 158      14.489  22.301   5.109  4.00  1.00            
ATOM   1181  CE2 PHE A 158      16.541  21.257   5.707  4.00  1.00            
ATOM   1182   CZ PHE A 158      15.830  22.099   4.886  4.00  1.00            
ATOM   1183    C PHE A 158      13.372  20.611  10.489  4.00  1.00            
ATOM   1184    O PHE A 158      14.045  19.844  11.176  4.00  1.00            
ATOM   1185    N SER A 159      12.130  20.997  10.849  4.00  1.00            
ATOM   1186   CA SER A 159      11.574  20.509  12.078  4.00  1.00            
ATOM   1187   CB SER A 159      11.511  21.562  13.199  4.00  1.00            
ATOM   1188   OG SER A 159      10.602  22.596  12.851  4.00  1.00            
ATOM   1189    C SER A 159      10.197  20.065  11.820  4.00  1.00            
ATOM   1190    O SER A 159       9.578  20.436  10.823  4.00  1.00            
ATOM   1191    N PHE A 160       9.690  19.224  12.729  4.00  1.00            
ATOM   1192   CA PHE A 160       8.372  18.744  12.527  4.00  1.00            
ATOM   1193   CB PHE A 160       8.291  17.240  12.200  4.00  1.00            
ATOM   1194   CG PHE A 160       8.716  17.009  10.790  4.00  1.00            
ATOM   1195  CD1 PHE A 160      10.041  17.082  10.429  4.00  1.00            
ATOM   1196  CD2 PHE A 160       7.782  16.688   9.829  4.00  1.00            
ATOM   1197  CE1 PHE A 160      10.425  16.862   9.127  4.00  1.00            
ATOM   1198  CE2 PHE A 160       8.159  16.466   8.526  4.00  1.00            
ATOM   1199   CZ PHE A 160       9.483  16.556   8.174  4.00  1.00            
ATOM   1200    C PHE A 160       7.567  18.938  13.771  4.00  1.00            
ATOM   1201    O PHE A 160       8.100  18.992  14.878  4.00  1.00            
ATOM   1202    N TYR A 161       6.236  19.074  13.594  4.00  1.00            
ATOM   1203   CA TYR A 161       5.320  19.196  14.691  4.00  1.00            
ATOM   1204   CB TYR A 161       4.591  20.548  14.773  4.00  1.00            
ATOM   1205   CG TYR A 161       5.529  21.698  14.865  4.00  1.00            
ATOM   1206  CD1 TYR A 161       6.053  22.255  13.720  4.00  1.00            
ATOM   1207  CD2 TYR A 161       5.864  22.235  16.084  4.00  1.00            
ATOM   1208  CE1 TYR A 161       6.910  23.328  13.781  4.00  1.00            
ATOM   1209  CE2 TYR A 161       6.721  23.307  16.149  4.00  1.00            
ATOM   1210   CZ TYR A 161       7.245  23.856  15.002  4.00  1.00            
ATOM   1211   OH TYR A 161       8.123  24.959  15.076  4.00  1.00            
ATOM   1212    C TYR A 161       4.181  18.276  14.345  4.00  1.00            
ATOM   1213    O TYR A 161       3.934  18.009  13.169  4.00  1.00            
ATOM   1214    N TYR A 162       3.474  17.728  15.352  4.00  1.00            
ATOM   1215   CA TYR A 162       2.279  16.978  15.060  4.00  1.00            
ATOM   1216   CB TYR A 162       2.532  15.484  14.799  4.00  1.00            
ATOM   1217   CG TYR A 162       1.293  14.956  14.164  4.00  1.00            
ATOM   1218  CD1 TYR A 162       1.118  15.094  12.807  4.00  1.00            
ATOM   1219  CD2 TYR A 162       0.315  14.337  14.905  4.00  1.00            
ATOM   1220  CE1 TYR A 162      -0.016  14.620  12.195  4.00  1.00            
ATOM   1221  CE2 TYR A 162      -0.824  13.859  14.297  4.00  1.00            
ATOM   1222   CZ TYR A 162      -0.990  14.001  12.939  4.00  1.00            
ATOM   1223   OH TYR A 162      -2.151  13.517  12.302  4.00  1.00            
ATOM   1224    C TYR A 162       1.459  17.088  16.323  4.00  1.00            
ATOM   1225    O TYR A 162       1.948  16.752  17.400  4.00  1.00            
ATOM   1226    N ASN A 163       0.197  17.565  16.242  1.00  1.00            
ATOM   1227   CA ASN A 163      -0.599  17.718  17.440  1.00  1.00            
ATOM   1228   CB ASN A 163      -1.394  19.036  17.521  1.00  1.00            
ATOM   1229   CG ASN A 163      -0.444  20.159  17.907  1.00  1.00            
ATOM   1230  OD1 ASN A 163      -0.300  21.143  17.184  1.00  1.00            
ATOM   1231  ND2 ASN A 163       0.213  20.017  19.089  1.00  1.00            
ATOM   1232    C ASN A 163      -1.616  16.611  17.460  1.00  1.00            
ATOM   1233    O ASN A 163      -1.904  16.015  16.426  1.00  1.00            
ATOM   1234    N ARG A 164      -2.170  16.272  18.649  1.00  1.00            
ATOM   1235   CA ARG A 164      -3.185  15.249  18.698  1.00  1.00            
ATOM   1236   CB ARG A 164      -3.251  14.487  20.036  1.00  1.00            
ATOM   1237   CG ARG A 164      -3.533  15.377  21.249  1.00  1.00            
ATOM   1238   CD ARG A 164      -3.877  14.611  22.526  1.00  1.00            
ATOM   1239   NE ARG A 164      -4.119  15.628  23.585  1.00  1.00            
ATOM   1240   CZ ARG A 164      -3.067  16.142  24.287  1.00  1.00            
ATOM   1241  NH1 ARG A 164      -1.800  15.708  24.023  1.00  1.00            
ATOM   1242  NH2 ARG A 164      -3.287  17.089  25.246  1.00  1.00            
ATOM   1243    C ARG A 164      -4.502  15.960  18.486  1.00  1.00            
ATOM   1244    O ARG A 164      -5.023  16.658  19.354  1.00  1.00            
ATOM   1245    N ASP A 165      -5.048  15.812  17.267  1.00  1.00            
ATOM   1246   CA ASP A 165      -6.342  16.264  16.831  1.00  1.00            
ATOM   1247   CB ASP A 165      -7.472  15.318  17.291  1.00  1.00            
ATOM   1248   CG ASP A 165      -8.684  15.468  16.377  1.00  1.00            
ATOM   1249  OD1 ASP A 165      -9.349  16.535  16.431  1.00  1.00            
ATOM   1250  OD2 ASP A 165      -8.957  14.507  15.609  1.00  1.00            
ATOM   1251    C ASP A 165      -6.725  17.736  17.180  1.00  1.00            
ATOM   1252    O ASP A 165      -7.747  17.920  17.837  1.00  1.00            
ATOM   1253    N SER A 171      -5.961  18.824  16.796  1.00  1.00            
ATOM   1254   CA SER A 171      -6.373  20.245  16.957  1.00  1.00            
ATOM   1255   CB SER A 171      -6.460  20.701  18.423  1.00  1.00            
ATOM   1256   OG SER A 171      -6.865  22.061  18.487  1.00  1.00            
ATOM   1257    C SER A 171      -5.352  21.123  16.237  1.00  1.00            
ATOM   1258    O SER A 171      -4.150  20.963  16.449  1.00  1.00            
ATOM   1259    N LEU A 172      -5.808  22.052  15.347  1.00  1.00            
ATOM   1260   CA LEU A 172      -4.988  23.013  14.612  1.00  1.00            
ATOM   1261   CB LEU A 172      -4.314  24.060  15.515  1.00  1.00            
ATOM   1262   CG LEU A 172      -5.324  25.058  16.116  1.00  1.00            
ATOM   1263  CD1 LEU A 172      -5.959  25.930  15.020  1.00  1.00            
ATOM   1264  CD2 LEU A 172      -6.379  24.348  16.974  1.00  1.00            
ATOM   1265    C LEU A 172      -3.958  22.264  13.846  1.00  1.00            
ATOM   1266    O LEU A 172      -2.940  22.830  13.453  1.00  1.00            
ATOM   1267    N GLY A 173      -4.212  20.965  13.604  1.00  1.00            
ATOM   1268   CA GLY A 173      -3.301  20.183  12.829  1.00  1.00            
ATOM   1269    C GLY A 173      -1.943  20.278  13.443  1.00  1.00            
ATOM   1270    O GLY A 173      -1.735  19.885  14.590  1.00  1.00            
ATOM   1271    N GLY A 174      -0.972  20.806  12.666  4.00  1.00            
ATOM   1272   CA GLY A 174       0.360  20.931  13.175  4.00  1.00            
ATOM   1273    C GLY A 174       1.205  21.589  12.147  4.00  1.00            
ATOM   1274    O GLY A 174       0.697  22.109  11.156  4.00  1.00            
ATOM   1275    N GLN A 175       2.538  21.594  12.359  4.00  1.00            
ATOM   1276   CA GLN A 175       3.300  22.279  11.369  4.00  1.00            
ATOM   1277   CB GLN A 175       3.623  23.739  11.706  4.00  1.00            
ATOM   1278   CG GLN A 175       2.414  24.659  11.552  4.00  1.00            
ATOM   1279   CD GLN A 175       2.939  26.084  11.594  4.00  1.00            
ATOM   1280  OE1 GLN A 175       2.307  27.011  11.086  4.00  1.00            
ATOM   1281  NE2 GLN A 175       4.140  26.260  12.206  4.00  1.00            
ATOM   1282    C GLN A 175       4.602  21.631  11.028  4.00  1.00            
ATOM   1283    O GLN A 175       5.069  20.703  11.685  4.00  1.00            
ATOM   1284    N ILE A 176       5.170  22.121   9.901  4.00  1.00            
ATOM   1285   CA ILE A 176       6.458  21.774   9.377  4.00  1.00            
ATOM   1286   CB ILE A 176       6.391  20.992   8.089  4.00  1.00            
ATOM   1287  CG1 ILE A 176       7.784  20.491   7.677  4.00  1.00            
ATOM   1288  CG2 ILE A 176       5.695  21.851   7.022  4.00  1.00            
ATOM   1289  CD1 ILE A 176       8.342  19.409   8.600  4.00  1.00            
ATOM   1290    C ILE A 176       7.150  23.080   9.097  4.00  1.00            
ATOM   1291    O ILE A 176       6.563  23.986   8.506  4.00  1.00            
ATOM   1292    N VAL A 177       8.413  23.227   9.543  4.00  1.00            
ATOM   1293   CA VAL A 177       9.127  24.441   9.262  4.00  1.00            
ATOM   1294   CB VAL A 177       9.586  25.163  10.492  4.00  1.00            
ATOM   1295  CG1 VAL A 177      10.461  26.351  10.060  4.00  1.00            
ATOM   1296  CG2 VAL A 177       8.352  25.572  11.316  4.00  1.00            
ATOM   1297    C VAL A 177      10.356  24.032   8.506  4.00  1.00            
ATOM   1298    O VAL A 177      11.009  23.052   8.862  4.00  1.00            
ATOM   1299    N LEU A 178      10.693  24.763   7.422  4.00  1.00            
ATOM   1300   CA LEU A 178      11.912  24.493   6.712  4.00  1.00            
ATOM   1301   CB LEU A 178      11.998  25.137   5.319  4.00  1.00            
ATOM   1302   CG LEU A 178      11.032  24.524   4.293  4.00  1.00            
ATOM   1303  CD1 LEU A 178      11.175  25.209   2.923  4.00  1.00            
ATOM   1304  CD2 LEU A 178      11.201  22.997   4.218  4.00  1.00            
ATOM   1305    C LEU A 178      12.934  25.150   7.578  4.00  1.00            
ATOM   1306    O LEU A 178      13.170  24.710   8.701  4.00  1.00            
ATOM   1307    N GLY A 179      13.567  26.231   7.090  1.00  1.00            
ATOM   1308   CA GLY A 179      14.535  26.885   7.918  1.00  1.00            
ATOM   1309    C GLY A 179      13.843  27.378   9.141  1.00  1.00            
ATOM   1310    O GLY A 179      12.770  27.973   9.068  1.00  1.00            
ATOM   1311    N GLY A 180      14.465  27.135  10.309  1.00  1.00            
ATOM   1312   CA GLY A 180      13.936  27.657  11.530  1.00  1.00            
ATOM   1313    C GLY A 180      13.071  26.664  12.228  1.00  1.00            
ATOM   1314    O GLY A 180      12.801  25.571  11.735  1.00  1.00            
ATOM   1315    N SER A 181      12.621  27.071  13.431  1.00  1.00            
ATOM   1316   CA SER A 181      11.793  26.294  14.300  1.00  1.00            
ATOM   1317   CB SER A 181      12.539  25.751  15.528  1.00  1.00            
ATOM   1318   OG SER A 181      12.969  26.828  16.349  1.00  1.00            
ATOM   1319    C SER A 181      10.776  27.238  14.813  1.00  1.00            
ATOM   1320    O SER A 181      10.633  28.349  14.307  1.00  1.00            
ATOM   1321    N ASP A 182      10.009  26.783  15.812  1.00  1.00            
ATOM   1322   CA ASP A 182       9.050  27.632  16.435  1.00  1.00            
ATOM   1323   CB ASP A 182       7.959  26.808  17.164  1.00  1.00            
ATOM   1324   CG ASP A 182       8.594  25.761  18.076  1.00  1.00            
ATOM   1325  OD1 ASP A 182       9.846  25.763  18.219  1.00  1.00            
ATOM   1326  OD2 ASP A 182       7.824  24.940  18.643  1.00  1.00            
ATOM   1327    C ASP A 182       9.821  28.632  17.282  1.00  1.00            
ATOM   1328    O ASP A 182      10.632  29.314  16.657  1.00  1.00            
ATOM   1329    N PRO A 183       9.736  28.892  18.577  2.00  1.00            
ATOM   1330   CA PRO A 183       8.859  28.318  19.564  2.00  1.00            
ATOM   1331   CD PRO A 183      10.771  29.711  19.188  2.00  1.00            
ATOM   1332   CB PRO A 183       9.435  28.703  20.924  2.00  1.00            
ATOM   1333   CG PRO A 183      10.294  29.944  20.628  2.00  1.00            
ATOM   1334    C PRO A 183       7.482  28.829  19.362  2.00  1.00            
ATOM   1335    O PRO A 183       7.295  29.960  18.919  2.00  1.00            
ATOM   1336    N GLN A 184       6.521  27.963  19.679  2.00  1.00            
ATOM   1337   CA GLN A 184       5.117  28.194  19.666  2.00  1.00            
ATOM   1338   CB GLN A 184       4.466  27.939  18.298  2.00  1.00            
ATOM   1339   CG GLN A 184       4.920  28.959  17.252  2.00  1.00            
ATOM   1340   CD GLN A 184       4.238  28.647  15.927  2.00  1.00            
ATOM   1341  OE1 GLN A 184       4.108  27.489  15.538  2.00  1.00            
ATOM   1342  NE2 GLN A 184       3.790  29.714  15.212  2.00  1.00            
ATOM   1343    C GLN A 184       4.705  27.125  20.606  2.00  1.00            
ATOM   1344    O GLN A 184       4.459  27.361  21.788  2.00  1.00            
ATOM   1345    N HIS A 185       4.653  25.897  20.069  2.00  1.00            
ATOM   1346   CA HIS A 185       4.335  24.734  20.830  2.00  1.00            
ATOM   1347  ND1 HIS A 185       2.622  23.266  17.861  2.00  1.00            
ATOM   1348   CG HIS A 185       2.792  23.668  19.169  2.00  1.00            
ATOM   1349   CB HIS A 185       4.060  23.509  19.948  2.00  1.00            
ATOM   1350  NE2 HIS A 185       0.681  24.130  18.519  2.00  1.00            
ATOM   1351  CD2 HIS A 185       1.597  24.191  19.554  2.00  1.00            
ATOM   1352  CE1 HIS A 185       1.343  23.567  17.525  2.00  1.00            
ATOM   1353    C HIS A 185       5.419  24.358  21.810  2.00  1.00            
ATOM   1354    O HIS A 185       5.140  24.036  22.963  2.00  1.00            
ATOM   1355    N TYR A 186       6.689  24.415  21.371  4.00  1.00            
ATOM   1356   CA TYR A 186       7.848  23.945  22.088  4.00  1.00            
ATOM   1357   CB TYR A 186       9.046  23.775  21.137  4.00  1.00            
ATOM   1358   CG TYR A 186      10.330  24.070  21.822  4.00  1.00            
ATOM   1359  CD1 TYR A 186      10.886  23.258  22.784  4.00  1.00            
ATOM   1360  CD2 TYR A 186      10.996  25.210  21.440  4.00  1.00            
ATOM   1361  CE1 TYR A 186      12.091  23.603  23.358  4.00  1.00            
ATOM   1362  CE2 TYR A 186      12.193  25.556  22.006  4.00  1.00            
ATOM   1363   CZ TYR A 186      12.743  24.752  22.968  4.00  1.00            
ATOM   1364   OH TYR A 186      13.979  25.129  23.534  4.00  1.00            
ATOM   1365    C TYR A 186       8.237  24.743  23.292  4.00  1.00            
ATOM   1366    O TYR A 186       8.198  25.972  23.307  4.00  1.00            
ATOM   1367    N GLU A 187       8.605  23.992  24.359  4.00  1.00            
ATOM   1368   CA GLU A 187       9.058  24.497  25.626  4.00  1.00            
ATOM   1369   CB GLU A 187       7.993  24.405  26.734  4.00  1.00            
ATOM   1370   CG GLU A 187       6.797  25.337  26.506  4.00  1.00            
ATOM   1371   CD GLU A 187       5.806  25.147  27.645  4.00  1.00            
ATOM   1372  OE1 GLU A 187       5.812  24.046  28.258  4.00  1.00            
ATOM   1373  OE2 GLU A 187       5.024  26.098  27.911  4.00  1.00            
ATOM   1374    C GLU A 187      10.218  23.655  26.034  4.00  1.00            
ATOM   1375    O GLU A 187      10.494  22.622  25.426  4.00  1.00            
ATOM   1376    N GLY A 188      10.940  24.079  27.087  4.00  1.00            
ATOM   1377   CA GLY A 188      12.104  23.336  27.457  4.00  1.00            
ATOM   1378    C GLY A 188      13.123  23.713  26.443  4.00  1.00            
ATOM   1379    O GLY A 188      13.113  24.835  25.942  4.00  1.00            
ATOM   1380    N ASN A 189      14.028  22.782  26.094  4.00  1.00            
ATOM   1381   CA ASN A 189      15.045  23.143  25.156  4.00  1.00            
ATOM   1382   CB ASN A 189      16.432  23.375  25.788  4.00  1.00            
ATOM   1383   CG ASN A 189      16.451  24.666  26.592  4.00  1.00            
ATOM   1384  OD1 ASN A 189      17.190  24.782  27.568  4.00  1.00            
ATOM   1385  ND2 ASN A 189      15.628  25.667  26.178  4.00  1.00            
ATOM   1386    C ASN A 189      15.264  22.026  24.187  4.00  1.00            
ATOM   1387    O ASN A 189      14.497  21.066  24.103  4.00  1.00            
ATOM   1388    N PHE A 190      16.353  22.189  23.412  4.00  1.00            
ATOM   1389   CA PHE A 190      16.825  21.316  22.377  4.00  1.00            
ATOM   1390   CB PHE A 190      17.650  22.129  21.364  4.00  1.00            
ATOM   1391   CG PHE A 190      18.083  21.305  20.207  4.00  1.00            
ATOM   1392  CD1 PHE A 190      17.279  21.201  19.098  4.00  1.00            
ATOM   1393  CD2 PHE A 190      19.295  20.655  20.225  4.00  1.00            
ATOM   1394  CE1 PHE A 190      17.677  20.450  18.020  4.00  1.00            
ATOM   1395  CE2 PHE A 190      19.698  19.900  19.150  4.00  1.00            
ATOM   1396   CZ PHE A 190      18.887  19.798  18.044  4.00  1.00            
ATOM   1397    C PHE A 190      17.729  20.320  23.013  4.00  1.00            
ATOM   1398    O PHE A 190      18.479  20.637  23.937  4.00  1.00            
ATOM   1399    N HIS A 191      17.657  19.066  22.539  4.00  1.00            
ATOM   1400   CA HIS A 191      18.539  18.063  23.040  4.00  1.00            
ATOM   1401  ND1 HIS A 191      19.474  15.963  25.355  4.00  1.00            
ATOM   1402   CG HIS A 191      18.780  15.821  24.172  4.00  1.00            
ATOM   1403   CB HIS A 191      17.822  16.839  23.631  4.00  1.00            
ATOM   1404  NE2 HIS A 191      20.074  14.001  24.496  4.00  1.00            
ATOM   1405  CD2 HIS A 191      19.158  14.619  23.662  4.00  1.00            
ATOM   1406  CE1 HIS A 191      20.232  14.848  25.498  4.00  1.00            
ATOM   1407    C HIS A 191      19.313  17.620  21.866  4.00  1.00            
ATOM   1408    O HIS A 191      18.816  17.637  20.742  4.00  1.00            
ATOM   1409    N TYR A 192      20.573  17.228  22.081  4.00  1.00            
ATOM   1410   CA TYR A 192      21.259  16.878  20.892  4.00  1.00            
ATOM   1411   CB TYR A 192      22.526  17.724  20.626  4.00  1.00            
ATOM   1412   CG TYR A 192      23.436  17.665  21.805  4.00  1.00            
ATOM   1413  CD1 TYR A 192      23.317  18.587  22.823  4.00  1.00            
ATOM   1414  CD2 TYR A 192      24.405  16.693  21.893  4.00  1.00            
ATOM   1415  CE1 TYR A 192      24.155  18.542  23.911  4.00  1.00            
ATOM   1416  CE2 TYR A 192      25.246  16.645  22.981  4.00  1.00            
ATOM   1417   CZ TYR A 192      25.123  17.569  23.991  4.00  1.00            
ATOM   1418   OH TYR A 192      25.991  17.513  25.103  4.00  1.00            
ATOM   1419    C TYR A 192      21.588  15.435  20.876  4.00  1.00            
ATOM   1420    O TYR A 192      22.313  14.922  21.726  4.00  1.00            
ATOM   1421    N ILE A 193      21.009  14.740  19.882  4.00  1.00            
ATOM   1422   CA ILE A 193      21.319  13.366  19.688  4.00  1.00            
ATOM   1423   CB ILE A 193      20.138  12.444  19.755  4.00  1.00            
ATOM   1424  CG1 ILE A 193      19.517  12.497  21.160  4.00  1.00            
ATOM   1425  CG2 ILE A 193      20.603  11.039  19.339  4.00  1.00            
ATOM   1426  CD1 ILE A 193      20.485  12.086  22.270  4.00  1.00            
ATOM   1427    C ILE A 193      21.917  13.290  18.341  4.00  1.00            
ATOM   1428    O ILE A 193      21.303  13.673  17.347  4.00  1.00            
ATOM   1429    N ASN A 194      23.165  12.812  18.292  4.00  1.00            
ATOM   1430   CA ASN A 194      23.825  12.752  17.038  4.00  1.00            
ATOM   1431   CB ASN A 194      25.347  12.563  17.155  4.00  1.00            
ATOM   1432   CG ASN A 194      25.593  11.186  17.758  4.00  1.00            
ATOM   1433  OD1 ASN A 194      26.226  10.330  17.141  4.00  1.00            
ATOM   1434  ND2 ASN A 194      25.070  10.961  18.994  4.00  1.00            
ATOM   1435    C ASN A 194      23.300  11.560  16.310  4.00  1.00            
ATOM   1436    O ASN A 194      22.856  10.590  16.922  4.00  1.00            
ATOM   1437    N LEU A 195      23.314  11.620  14.965  1.00  1.00            
ATOM   1438   CA LEU A 195      22.878  10.495  14.198  1.00  1.00            
ATOM   1439   CB LEU A 195      22.092  10.849  12.923  1.00  1.00            
ATOM   1440   CG LEU A 195      22.670  12.017  12.102  1.00  1.00            
ATOM   1441  CD1 LEU A 195      22.530  13.342  12.865  1.00  1.00            
ATOM   1442  CD2 LEU A 195      24.104  11.740  11.625  1.00  1.00            
ATOM   1443    C LEU A 195      24.094   9.704  13.824  1.00  1.00            
ATOM   1444    O LEU A 195      25.186  10.245  13.658  1.00  1.00            
ATOM   1445    N ILE A 196      23.923   8.374  13.717  1.00  1.00            
ATOM   1446   CA ILE A 196      25.001   7.461  13.460  1.00  1.00            
ATOM   1447   CB ILE A 196      24.548   6.028  13.440  1.00  1.00            
ATOM   1448  CG1 ILE A 196      23.882   5.633  14.770  1.00  1.00            
ATOM   1449  CG2 ILE A 196      25.768   5.160  13.090  1.00  1.00            
ATOM   1450  CD1 ILE A 196      22.512   6.279  14.982  1.00  1.00            
ATOM   1451    C ILE A 196      25.592   7.720  12.110  1.00  1.00            
ATOM   1452    O ILE A 196      26.812   7.807  11.974  1.00  1.00            
ATOM   1453    N LYS A 197      24.748   7.879  11.072  1.00  1.00            
ATOM   1454   CA LYS A 197      25.312   7.965   9.755  1.00  1.00            
ATOM   1455   CB LYS A 197      24.828   6.835   8.826  1.00  1.00            
ATOM   1456   CG LYS A 197      25.545   6.765   7.475  1.00  1.00            
ATOM   1457   CD LYS A 197      26.994   6.280   7.573  1.00  1.00            
ATOM   1458   CE LYS A 197      27.648   6.021   6.216  1.00  1.00            
ATOM   1459   NZ LYS A 197      26.939   4.924   5.516  1.00  1.00            
ATOM   1460    C LYS A 197      24.946   9.242   9.104  1.00  1.00            
ATOM   1461    O LYS A 197      23.869   9.793   9.326  1.00  1.00            
ATOM   1462    N THR A 198      25.879   9.761   8.293  3.00  1.00            
ATOM   1463   CA THR A 198      25.535  10.890   7.505  3.00  1.00            
ATOM   1464   CB THR A 198      26.724  11.557   6.883  3.00  1.00            
ATOM   1465  OG1 THR A 198      27.408  10.651   6.028  3.00  1.00            
ATOM   1466  CG2 THR A 198      27.656  12.029   8.015  3.00  1.00            
ATOM   1467    C THR A 198      24.696  10.285   6.429  3.00  1.00            
ATOM   1468    O THR A 198      25.144   9.374   5.732  3.00  1.00            
ATOM   1469    N GLY A 199      23.449  10.757   6.258  3.00  1.00            
ATOM   1470   CA GLY A 199      22.682  10.164   5.207  3.00  1.00            
ATOM   1471    C GLY A 199      21.447   9.450   5.692  3.00  1.00            
ATOM   1472    O GLY A 199      20.581   9.135   4.876  3.00  1.00            
ATOM   1473    N VAL A 200      21.311   9.152   6.999  1.00  1.00            
ATOM   1474   CA VAL A 200      20.112   8.496   7.466  1.00  1.00            
ATOM   1475   CB VAL A 200      20.359   7.087   7.918  1.00  1.00            
ATOM   1476  CG1 VAL A 200      19.036   6.481   8.416  1.00  1.00            
ATOM   1477  CG2 VAL A 200      21.012   6.318   6.758  1.00  1.00            
ATOM   1478    C VAL A 200      19.671   9.284   8.674  1.00  1.00            
ATOM   1479    O VAL A 200      20.464  10.045   9.228  1.00  1.00            
ATOM   1480    N TRP A 201      18.398   9.149   9.117  1.00  1.00            
ATOM   1481   CA TRP A 201      17.994   9.917  10.270  1.00  1.00            
ATOM   1482   CB TRP A 201      16.567   9.694  10.779  1.00  1.00            
ATOM   1483   CG TRP A 201      16.303  10.671  11.901  1.00  1.00            
ATOM   1484  CD2 TRP A 201      15.464  11.833  11.796  1.00  1.00            
ATOM   1485  CD1 TRP A 201      16.783  10.654  13.177  1.00  1.00            
ATOM   1486  NE1 TRP A 201      16.336  11.760  13.860  1.00  1.00            
ATOM   1487  CE2 TRP A 201      15.512  12.488  13.027  1.00  1.00            
ATOM   1488  CE3 TRP A 201      14.709  12.310  10.764  1.00  1.00            
ATOM   1489  CZ2 TRP A 201      14.804  13.635  13.245  1.00  1.00            
ATOM   1490  CZ3 TRP A 201      14.002  13.472  10.983  1.00  1.00            
ATOM   1491  CH2 TRP A 201      14.050  14.123  12.200  1.00  1.00            
ATOM   1492    C TRP A 201      18.855   9.458  11.374  1.00  1.00            
ATOM   1493    O TRP A 201      19.400  10.249  12.141  1.00  1.00            
ATOM   1494    N GLN A 202      18.989   8.127  11.402  4.00  1.00            
ATOM   1495   CA GLN A 202      19.690   7.282  12.308  4.00  1.00            
ATOM   1496   CB GLN A 202      21.052   6.785  11.784  4.00  1.00            
ATOM   1497   CG GLN A 202      20.938   5.837  10.586  4.00  1.00            
ATOM   1498   CD GLN A 202      22.333   5.327  10.248  4.00  1.00            
ATOM   1499  OE1 GLN A 202      23.318   5.689  10.891  4.00  1.00            
ATOM   1500  NE2 GLN A 202      22.423   4.452   9.210  4.00  1.00            
ATOM   1501    C GLN A 202      19.879   7.803  13.666  4.00  1.00            
ATOM   1502    O GLN A 202      20.496   8.837  13.914  4.00  1.00            
ATOM   1503    N ILE A 203      19.368   7.002  14.607  4.00  1.00            
ATOM   1504   CA ILE A 203      19.463   7.424  15.950  4.00  1.00            
ATOM   1505   CB ILE A 203      18.182   8.075  16.413  4.00  1.00            
ATOM   1506  CG1 ILE A 203      17.956   9.361  15.603  4.00  1.00            
ATOM   1507  CG2 ILE A 203      18.234   8.342  17.928  4.00  1.00            
ATOM   1508  CD1 ILE A 203      19.065  10.392  15.809  4.00  1.00            
ATOM   1509    C ILE A 203      19.775   6.280  16.829  4.00  1.00            
ATOM   1510    O ILE A 203      19.464   5.128  16.533  4.00  1.00            
ATOM   1511    N GLN A 204      20.441   6.604  17.947  4.00  1.00            
ATOM   1512   CA GLN A 204      20.793   5.619  18.904  4.00  1.00            
ATOM   1513   CB GLN A 204      22.071   5.974  19.679  4.00  1.00            
ATOM   1514   CG GLN A 204      23.302   6.093  18.779  4.00  1.00            
ATOM   1515   CD GLN A 204      24.470   6.562  19.634  4.00  1.00            
ATOM   1516  OE1 GLN A 204      24.568   6.232  20.815  4.00  1.00            
ATOM   1517  NE2 GLN A 204      25.381   7.365  19.020  4.00  1.00            
ATOM   1518    C GLN A 204      19.673   5.503  19.911  4.00  1.00            
ATOM   1519    O GLN A 204      19.023   6.495  20.234  4.00  1.00            
ATOM   1520    N MET A 205      19.399   4.272  20.413  4.00  1.00            
ATOM   1521   CA MET A 205      18.382   4.053  21.419  4.00  1.00            
ATOM   1522   CB MET A 205      17.063   3.512  20.843  4.00  1.00            
ATOM   1523   CG MET A 205      16.082   3.045  21.923  4.00  1.00            
ATOM   1524   SD MET A 205      14.565   2.268  21.289  4.00  1.00            
ATOM   1525   CE MET A 205      15.396   0.878  20.472  4.00  1.00            
ATOM   1526    C MET A 205      18.881   2.984  22.364  4.00  1.00            
ATOM   1527    O MET A 205      19.273   1.904  21.926  4.00  1.00            
ATOM   1528    N LYS A 206      18.888   3.261  23.690  1.00  1.00            
ATOM   1529   CA LYS A 206      19.362   2.315  24.674  1.00  1.00            
ATOM   1530   CB LYS A 206      19.564   2.949  26.061  1.00  1.00            
ATOM   1531   CG LYS A 206      20.744   3.922  26.107  1.00  1.00            
ATOM   1532   CD LYS A 206      20.764   4.816  27.348  1.00  1.00            
ATOM   1533   CE LYS A 206      22.020   5.684  27.458  1.00  1.00            
ATOM   1534   NZ LYS A 206      22.124   6.574  26.279  1.00  1.00            
ATOM   1535    C LYS A 206      18.449   1.145  24.823  1.00  1.00            
ATOM   1536    O LYS A 206      18.892  -0.002  24.777  1.00  1.00            
ATOM   1537    N GLY A 207      17.140   1.405  24.982  1.00  1.00            
ATOM   1538   CA GLY A 207      16.222   0.328  25.210  1.00  1.00            
ATOM   1539    C GLY A 207      14.927   0.962  25.532  1.00  1.00            
ATOM   1540    O GLY A 207      14.842   2.167  25.754  1.00  1.00            
ATOM   1541    N VAL A 208      13.871   0.146  25.561  4.00  1.00            
ATOM   1542   CA VAL A 208      12.600   0.687  25.886  4.00  1.00            
ATOM   1543   CB VAL A 208      11.524   0.304  24.916  4.00  1.00            
ATOM   1544  CG1 VAL A 208      11.884   0.856  23.527  4.00  1.00            
ATOM   1545  CG2 VAL A 208      11.367  -1.225  24.958  4.00  1.00            
ATOM   1546    C VAL A 208      12.236   0.064  27.168  4.00  1.00            
ATOM   1547    O VAL A 208      12.710  -1.020  27.503  4.00  1.00            
ATOM   1548    N SER A 209      11.391   0.743  27.946  4.00  1.00            
ATOM   1549   CA SER A 209      11.115   0.082  29.165  4.00  1.00            
ATOM   1550   CB SER A 209      11.877   0.666  30.364  4.00  1.00            
ATOM   1551   OG SER A 209      11.464   2.006  30.592  4.00  1.00            
ATOM   1552    C SER A 209       9.676   0.186  29.481  4.00  1.00            
ATOM   1553    O SER A 209       9.005   1.159  29.138  4.00  1.00            
ATOM   1554    N VAL A 210       9.172  -0.863  30.146  4.00  1.00            
ATOM   1555   CA VAL A 210       7.832  -0.816  30.607  4.00  1.00            
ATOM   1556   CB VAL A 210       7.063  -2.089  30.378  4.00  1.00            
ATOM   1557  CG1 VAL A 210       6.892  -2.276  28.863  4.00  1.00            
ATOM   1558  CG2 VAL A 210       7.794  -3.262  31.053  4.00  1.00            
ATOM   1559    C VAL A 210       7.948  -0.564  32.078  4.00  1.00            
ATOM   1560    O VAL A 210       8.595  -1.318  32.805  4.00  1.00            
ATOM   1561    N GLY A 211       7.353   0.543  32.559  3.00  1.00            
ATOM   1562   CA GLY A 211       7.474   0.848  33.954  3.00  1.00            
ATOM   1563    C GLY A 211       8.922   1.132  34.193  3.00  1.00            
ATOM   1564    O GLY A 211       9.658   1.481  33.271  3.00  1.00            
ATOM   1565    N SER A 212       9.369   0.987  35.453  3.00  1.00            
ATOM   1566   CA SER A 212      10.747   1.219  35.778  3.00  1.00            
ATOM   1567   CB SER A 212      11.024   1.166  37.290  3.00  1.00            
ATOM   1568   OG SER A 212      10.365   2.243  37.939  3.00  1.00            
ATOM   1569    C SER A 212      11.560   0.139  35.135  3.00  1.00            
ATOM   1570    O SER A 212      12.707   0.358  34.750  3.00  1.00            
ATOM   1571    N SER A 213      10.970  -1.062  34.982  4.00  1.00            
ATOM   1572   CA SER A 213      11.711  -2.170  34.454  4.00  1.00            
ATOM   1573   CB SER A 213      10.969  -3.515  34.559  4.00  1.00            
ATOM   1574   OG SER A 213       9.788  -3.490  33.770  4.00  1.00            
ATOM   1575    C SER A 213      12.028  -1.928  33.012  4.00  1.00            
ATOM   1576    O SER A 213      11.308  -1.208  32.322  4.00  1.00            
ATOM   1577    N THR A 214      13.144  -2.520  32.531  4.00  1.00            
ATOM   1578   CA THR A 214      13.526  -2.373  31.156  4.00  1.00            
ATOM   1579   CB THR A 214      15.001  -2.267  30.911  4.00  1.00            
ATOM   1580  OG1 THR A 214      15.237  -1.860  29.571  4.00  1.00            
ATOM   1581  CG2 THR A 214      15.648  -3.637  31.171  4.00  1.00            
ATOM   1582    C THR A 214      13.033  -3.594  30.445  4.00  1.00            
ATOM   1583    O THR A 214      12.896  -4.659  31.045  4.00  1.00            
ATOM   1584    N LEU A 215      12.728  -3.460  29.141  4.00  1.00            
ATOM   1585   CA LEU A 215      12.193  -4.564  28.396  4.00  1.00            
ATOM   1586   CB LEU A 215      10.763  -4.306  27.882  4.00  1.00            
ATOM   1587   CG LEU A 215      10.166  -5.477  27.081  4.00  1.00            
ATOM   1588  CD1 LEU A 215      10.052  -6.747  27.939  4.00  1.00            
ATOM   1589  CD2 LEU A 215       8.824  -5.080  26.451  4.00  1.00            
ATOM   1590    C LEU A 215      13.072  -4.796  27.216  4.00  1.00            
ATOM   1591    O LEU A 215      14.138  -5.402  27.310  4.00  1.00            
ATOM   1592    N LEU A 216      12.619  -4.286  26.062  4.00  1.00            
ATOM   1593   CA LEU A 216      13.242  -4.480  24.790  4.00  1.00            
ATOM   1594   CB LEU A 216      12.426  -3.851  23.647  4.00  1.00            
ATOM   1595   CG LEU A 216      13.046  -4.019  22.248  4.00  1.00            
ATOM   1596  CD1 LEU A 216      13.034  -5.491  21.804  4.00  1.00            
ATOM   1597  CD2 LEU A 216      12.384  -3.075  21.230  4.00  1.00            
ATOM   1598    C LEU A 216      14.599  -3.840  24.755  4.00  1.00            
ATOM   1599    O LEU A 216      14.943  -2.978  25.564  4.00  1.00            
ATOM   1600    N CYS A 217      15.407  -4.306  23.780  1.00  1.00            
ATOM   1601   CA CYS A 217      16.704  -3.824  23.396  1.00  1.00            
ATOM   1602   CB CYS A 217      16.634  -2.530  22.566  1.00  1.00            
ATOM   1603   SG CYS A 217      15.739  -2.756  21.000  1.00  1.00            
ATOM   1604    C CYS A 217      17.692  -3.590  24.502  1.00  1.00            
ATOM   1605    O CYS A 217      17.985  -2.443  24.839  1.00  1.00            
ATOM   1606    N GLU A 218      18.229  -4.669  25.106  3.00  1.00            
ATOM   1607   CA GLU A 218      19.293  -4.520  26.062  3.00  1.00            
ATOM   1608   CB GLU A 218      19.653  -5.840  26.768  3.00  1.00            
ATOM   1609   CG GLU A 218      20.631  -5.670  27.933  3.00  1.00            
ATOM   1610   CD GLU A 218      20.886  -7.040  28.551  3.00  1.00            
ATOM   1611  OE1 GLU A 218      20.754  -8.058  27.821  3.00  1.00            
ATOM   1612  OE2 GLU A 218      21.223  -7.086  29.765  3.00  1.00            
ATOM   1613    C GLU A 218      20.513  -4.047  25.324  3.00  1.00            
ATOM   1614    O GLU A 218      21.225  -3.160  25.789  3.00  1.00            
ATOM   1615    N ASP A 219      20.757  -4.622  24.126  3.00  1.00            
ATOM   1616   CA ASP A 219      21.940  -4.365  23.343  3.00  1.00            
ATOM   1617   CB ASP A 219      21.977  -5.192  22.046  3.00  1.00            
ATOM   1618   CG ASP A 219      23.257  -4.862  21.284  3.00  1.00            
ATOM   1619  OD1 ASP A 219      24.181  -4.254  21.889  3.00  1.00            
ATOM   1620  OD2 ASP A 219      23.333  -5.230  20.082  3.00  1.00            
ATOM   1621    C ASP A 219      22.010  -2.929  22.924  3.00  1.00            
ATOM   1622    O ASP A 219      23.054  -2.289  23.035  3.00  1.00            
ATOM   1623    N GLY A 220      20.885  -2.368  22.452  1.00  1.00            
ATOM   1624   CA GLY A 220      20.911  -1.041  21.910  1.00  1.00            
ATOM   1625    C GLY A 220      20.717  -1.233  20.447  1.00  1.00            
ATOM   1626    O GLY A 220      21.495  -1.921  19.788  1.00  1.00            
ATOM   1627    N CYS A 221      19.662  -0.618  19.891  4.00  1.00            
ATOM   1628   CA CYS A 221      19.411  -0.846  18.507  4.00  1.00            
ATOM   1629   CB CYS A 221      18.190  -1.746  18.248  4.00  1.00            
ATOM   1630   SG CYS A 221      18.382  -3.405  18.967  4.00  1.00            
ATOM   1631    C CYS A 221      19.137   0.468  17.852  4.00  1.00            
ATOM   1632    O CYS A 221      19.315   1.524  18.455  4.00  1.00            
ATOM   1633    N LEU A 222      18.696   0.430  16.577  4.00  1.00            
ATOM   1634   CA LEU A 222      18.480   1.657  15.871  4.00  1.00            
ATOM   1635   CB LEU A 222      18.881   1.643  14.381  4.00  1.00            
ATOM   1636   CG LEU A 222      20.401   1.666  14.135  4.00  1.00            
ATOM   1637  CD1 LEU A 222      21.067   0.362  14.597  4.00  1.00            
ATOM   1638  CD2 LEU A 222      20.730   2.040  12.681  4.00  1.00            
ATOM   1639    C LEU A 222      17.051   2.099  15.928  4.00  1.00            
ATOM   1640    O LEU A 222      16.126   1.292  15.862  4.00  1.00            
ATOM   1641    N ALA A 223      16.863   3.430  16.090  4.00  1.00            
ATOM   1642   CA ALA A 223      15.580   4.078  16.041  4.00  1.00            
ATOM   1643   CB ALA A 223      15.240   4.873  17.313  4.00  1.00            
ATOM   1644    C ALA A 223      15.714   5.058  14.932  4.00  1.00            
ATOM   1645    O ALA A 223      16.693   5.800  14.860  4.00  1.00            
ATOM   1646    N LEU A 224      14.733   5.073  14.019  4.00  1.00            
ATOM   1647   CA LEU A 224      14.826   5.972  12.914  4.00  1.00            
ATOM   1648   CB LEU A 224      14.575   5.243  11.582  4.00  1.00            
ATOM   1649   CG LEU A 224      14.695   6.109  10.317  4.00  1.00            
ATOM   1650  CD1 LEU A 224      16.136   6.602  10.113  4.00  1.00            
ATOM   1651  CD2 LEU A 224      14.149   5.357   9.091  4.00  1.00            
ATOM   1652    C LEU A 224      13.725   6.971  13.120  4.00  1.00            
ATOM   1653    O LEU A 224      12.567   6.589  13.275  4.00  1.00            
ATOM   1654    N VAL A 225      14.046   8.285  13.143  4.00  1.00            
ATOM   1655   CA VAL A 225      12.977   9.226  13.338  4.00  1.00            
ATOM   1656   CB VAL A 225      13.417  10.580  13.785  4.00  1.00            
ATOM   1657  CG1 VAL A 225      12.174  11.478  13.921  4.00  1.00            
ATOM   1658  CG2 VAL A 225      14.225  10.422  15.084  4.00  1.00            
ATOM   1659    C VAL A 225      12.314   9.352  12.002  4.00  1.00            
ATOM   1660    O VAL A 225      12.888   9.915  11.072  4.00  1.00            
ATOM   1661    N ASP A 226      11.086   8.801  11.869  1.00  1.00            
ATOM   1662   CA ASP A 226      10.362   8.833  10.623  1.00  1.00            
ATOM   1663   CB ASP A 226       9.941   7.439  10.127  1.00  1.00            
ATOM   1664   CG ASP A 226       9.468   7.555   8.684  1.00  1.00            
ATOM   1665  OD1 ASP A 226       8.707   8.511   8.377  1.00  1.00            
ATOM   1666  OD2 ASP A 226       9.858   6.680   7.866  1.00  1.00            
ATOM   1667    C ASP A 226       9.134   9.622  10.849  1.00  1.00            
ATOM   1668    O ASP A 226       8.266   9.255  11.639  1.00  1.00            
ATOM   1669    N THR A 227       9.056  10.760  10.153  3.00  1.00            
ATOM   1670   CA THR A 227       7.935  11.614  10.319  3.00  1.00            
ATOM   1671   CB THR A 227       8.105  12.920   9.601  3.00  1.00            
ATOM   1672  OG1 THR A 227       8.284  12.697   8.210  3.00  1.00            
ATOM   1673  CG2 THR A 227       9.344  13.626  10.176  3.00  1.00            
ATOM   1674    C THR A 227       6.695  10.953   9.806  3.00  1.00            
ATOM   1675    O THR A 227       5.641  11.006  10.441  3.00  1.00            
ATOM   1676    N GLY A 228       6.805  10.296   8.641  3.00  1.00            
ATOM   1677   CA GLY A 228       5.683   9.736   7.943  3.00  1.00            
ATOM   1678    C GLY A 228       4.986   8.606   8.660  3.00  1.00            
ATOM   1679    O GLY A 228       3.757   8.536   8.633  3.00  1.00            
ATOM   1680    N ALA A 229       5.719   7.681   9.314  1.00  1.00            
ATOM   1681   CA ALA A 229       5.072   6.508   9.855  1.00  1.00            
ATOM   1682   CB ALA A 229       6.035   5.555  10.583  1.00  1.00            
ATOM   1683    C ALA A 229       4.017   6.904  10.823  1.00  1.00            
ATOM   1684    O ALA A 229       4.162   7.861  11.581  1.00  1.00            
ATOM   1685    N SER A 230       2.899   6.152  10.793  1.00  1.00            
ATOM   1686   CA SER A 230       1.785   6.425  11.643  1.00  1.00            
ATOM   1687   CB SER A 230       0.598   5.471  11.401  1.00  1.00            
ATOM   1688   OG SER A 230       0.062   5.674  10.101  1.00  1.00            
ATOM   1689    C SER A 230       2.213   6.260  13.074  1.00  1.00            
ATOM   1690    O SER A 230       2.073   7.186  13.869  1.00  1.00            
ATOM   1691    N TYR A 231       2.764   5.089  13.460  1.00  1.00            
ATOM   1692   CA TYR A 231       3.126   4.938  14.846  1.00  1.00            
ATOM   1693   CB TYR A 231       2.119   4.079  15.689  1.00  1.00            
ATOM   1694   CG TYR A 231       2.477   3.932  17.159  1.00  1.00            
ATOM   1695  CD1 TYR A 231       2.045   4.822  18.107  1.00  1.00            
ATOM   1696  CD2 TYR A 231       3.248   2.892  17.633  1.00  1.00            
ATOM   1697  CE1 TYR A 231       2.370   4.686  19.441  1.00  1.00            
ATOM   1698  CE2 TYR A 231       3.587   2.731  18.957  1.00  1.00            
ATOM   1699   CZ TYR A 231       3.143   3.642  19.874  1.00  1.00            
ATOM   1700   OH TYR A 231       3.472   3.509  21.240  1.00  1.00            
ATOM   1701    C TYR A 231       4.442   4.247  14.928  1.00  1.00            
ATOM   1702    O TYR A 231       4.939   3.694  13.946  1.00  1.00            
ATOM   1703    N ILE A 232       5.046   4.335  16.126  4.00  1.00            
ATOM   1704   CA ILE A 232       6.191   3.584  16.504  4.00  1.00            
ATOM   1705   CB ILE A 232       6.421   3.504  17.986  4.00  1.00            
ATOM   1706  CG1 ILE A 232       6.758   4.894  18.555  4.00  1.00            
ATOM   1707  CG2 ILE A 232       7.510   2.452  18.230  4.00  1.00            
ATOM   1708  CD1 ILE A 232       6.804   4.935  20.081  4.00  1.00            
ATOM   1709    C ILE A 232       6.077   2.216  15.950  4.00  1.00            
ATOM   1710    O ILE A 232       5.041   1.558  16.044  4.00  1.00            
ATOM   1711    N SER A 233       7.173   1.773  15.314  4.00  1.00            
ATOM   1712   CA SER A 233       7.168   0.493  14.697  4.00  1.00            
ATOM   1713   CB SER A 233       7.443   0.523  13.183  4.00  1.00            
ATOM   1714   OG SER A 233       6.395   1.203  12.509  4.00  1.00            
ATOM   1715    C SER A 233       8.241  -0.308  15.306  4.00  1.00            
ATOM   1716    O SER A 233       9.094   0.204  16.030  4.00  1.00            
ATOM   1717    N GLY A 234       8.204  -1.619  15.037  4.00  1.00            
ATOM   1718   CA GLY A 234       9.224  -2.412  15.613  4.00  1.00            
ATOM   1719    C GLY A 234       9.289  -3.704  14.906  4.00  1.00            
ATOM   1720    O GLY A 234       8.410  -4.044  14.121  4.00  1.00            
ATOM   1721    N SER A 235      10.347  -4.477  15.183  1.00  1.00            
ATOM   1722   CA SER A 235      10.400  -5.740  14.535  1.00  1.00            
ATOM   1723   CB SER A 235      11.664  -6.556  14.856  1.00  1.00            
ATOM   1724   OG SER A 235      12.809  -5.901  14.329  1.00  1.00            
ATOM   1725    C SER A 235       9.225  -6.487  15.058  1.00  1.00            
ATOM   1726    O SER A 235       8.655  -6.131  16.089  1.00  1.00            
ATOM   1727    N THR A 236       8.813  -7.535  14.334  2.00  1.00            
ATOM   1728   CA THR A 236       7.705  -8.314  14.785  2.00  1.00            
ATOM   1729   CB THR A 236       7.436  -9.469  13.859  2.00  1.00            
ATOM   1730  OG1 THR A 236       6.334 -10.237  14.319  2.00  1.00            
ATOM   1731  CG2 THR A 236       8.703 -10.335  13.748  2.00  1.00            
ATOM   1732    C THR A 236       8.130  -8.839  16.101  2.00  1.00            
ATOM   1733    O THR A 236       7.335  -8.978  17.030  2.00  1.00            
ATOM   1734    N SER A 237       9.434  -9.133  16.196  2.00  1.00            
ATOM   1735   CA SER A 237       9.965  -9.700  17.386  2.00  1.00            
ATOM   1736   CB SER A 237      11.465 -10.033  17.279  2.00  1.00            
ATOM   1737   OG SER A 237      12.223  -8.840  17.145  2.00  1.00            
ATOM   1738    C SER A 237       9.788  -8.792  18.554  2.00  1.00            
ATOM   1739    O SER A 237       9.215  -9.180  19.571  2.00  1.00            
ATOM   1740    N SER A 238      10.262  -7.545  18.429  2.00  1.00            
ATOM   1741   CA SER A 238      10.258  -6.653  19.547  2.00  1.00            
ATOM   1742   CB SER A 238      10.944  -5.313  19.228  2.00  1.00            
ATOM   1743   OG SER A 238      12.308  -5.529  18.904  2.00  1.00            
ATOM   1744    C SER A 238       8.864  -6.339  19.992  2.00  1.00            
ATOM   1745    O SER A 238       8.557  -6.384  21.182  2.00  1.00            
ATOM   1746    N ILE A 239       7.974  -6.030  19.037  2.00  1.00            
ATOM   1747   CA ILE A 239       6.624  -5.645  19.326  2.00  1.00            
ATOM   1748   CB ILE A 239       5.836  -5.372  18.081  2.00  1.00            
ATOM   1749  CG1 ILE A 239       4.470  -4.760  18.419  2.00  1.00            
ATOM   1750  CG2 ILE A 239       5.738  -6.676  17.272  2.00  1.00            
ATOM   1751  CD1 ILE A 239       3.693  -4.339  17.172  2.00  1.00            
ATOM   1752    C ILE A 239       5.959  -6.792  20.018  2.00  1.00            
ATOM   1753    O ILE A 239       5.087  -6.579  20.857  2.00  1.00            
ATOM   1754    N GLU A 240       6.334  -8.042  19.669  2.00  1.00            
ATOM   1755   CA GLU A 240       5.658  -9.181  20.227  2.00  1.00            
ATOM   1756   CB GLU A 240       6.300 -10.524  19.844  2.00  1.00            
ATOM   1757   CG GLU A 240       5.556 -11.719  20.451  2.00  1.00            
ATOM   1758   CD GLU A 240       6.318 -12.991  20.110  2.00  1.00            
ATOM   1759  OE1 GLU A 240       7.414 -12.883  19.499  2.00  1.00            
ATOM   1760  OE2 GLU A 240       5.812 -14.089  20.462  2.00  1.00            
ATOM   1761    C GLU A 240       5.710  -9.101  21.717  2.00  1.00            
ATOM   1762    O GLU A 240       4.682  -9.196  22.388  2.00  1.00            
ATOM   1763    N LYS A 241       6.911  -8.896  22.273  2.00  1.00            
ATOM   1764   CA LYS A 241       7.056  -8.856  23.696  2.00  1.00            
ATOM   1765   CB LYS A 241       8.518  -8.902  24.157  2.00  1.00            
ATOM   1766   CG LYS A 241       9.099 -10.314  24.103  2.00  1.00            
ATOM   1767   CD LYS A 241      10.594 -10.370  24.399  2.00  1.00            
ATOM   1768   CE LYS A 241      11.041 -11.750  24.873  2.00  1.00            
ATOM   1769   NZ LYS A 241      10.334 -12.087  26.128  2.00  1.00            
ATOM   1770    C LYS A 241       6.428  -7.643  24.302  2.00  1.00            
ATOM   1771    O LYS A 241       5.831  -7.738  25.374  2.00  1.00            
ATOM   1772    N LEU A 242       6.551  -6.472  23.645  2.00  1.00            
ATOM   1773   CA LEU A 242       5.986  -5.269  24.188  2.00  1.00            
ATOM   1774   CB LEU A 242       6.082  -4.079  23.222  2.00  1.00            
ATOM   1775   CG LEU A 242       7.511  -3.647  22.863  2.00  1.00            
ATOM   1776  CD1 LEU A 242       7.476  -2.461  21.899  2.00  1.00            
ATOM   1777  CD2 LEU A 242       8.355  -3.356  24.109  2.00  1.00            
ATOM   1778    C LEU A 242       4.553  -5.582  24.288  2.00  1.00            
ATOM   1779    O LEU A 242       3.862  -5.229  25.243  2.00  1.00            
ATOM   1780    N MET A 243       4.097  -6.299  23.260  2.00  1.00            
ATOM   1781   CA MET A 243       2.738  -6.676  23.187  2.00  1.00            
ATOM   1782   CB MET A 243       2.387  -7.411  21.882  2.00  1.00            
ATOM   1783   CG MET A 243       0.899  -7.744  21.751  2.00  1.00            
ATOM   1784   SD MET A 243       0.437  -8.593  20.209  2.00  1.00            
ATOM   1785   CE MET A 243       1.166 -10.194  20.660  2.00  1.00            
ATOM   1786    C MET A 243       2.397  -7.594  24.322  2.00  1.00            
ATOM   1787    O MET A 243       1.364  -7.428  24.970  2.00  1.00            
ATOM   1788    N GLU A 244       3.268  -8.581  24.617  2.00  1.00            
ATOM   1789   CA GLU A 244       2.942  -9.540  25.637  2.00  1.00            
ATOM   1790   CB GLU A 244       4.034 -10.601  25.850  2.00  1.00            
ATOM   1791   CG GLU A 244       3.676 -11.617  26.937  2.00  1.00            
ATOM   1792   CD GLU A 244       4.907 -12.459  27.242  2.00  1.00            
ATOM   1793  OE1 GLU A 244       5.949 -11.867  27.632  2.00  1.00            
ATOM   1794  OE2 GLU A 244       4.823 -13.706  27.089  2.00  1.00            
ATOM   1795    C GLU A 244       2.798  -8.838  26.948  2.00  1.00            
ATOM   1796    O GLU A 244       1.817  -9.034  27.662  2.00  1.00            
ATOM   1797    N ALA A 245       3.772  -7.973  27.292  2.00  1.00            
ATOM   1798   CA ALA A 245       3.740  -7.324  28.570  2.00  1.00            
ATOM   1799   CB ALA A 245       4.954  -6.411  28.800  2.00  1.00            
ATOM   1800    C ALA A 245       2.522  -6.469  28.644  2.00  1.00            
ATOM   1801    O ALA A 245       1.799  -6.486  29.639  2.00  1.00            
ATOM   1802    N LEU A 246       2.239  -5.717  27.567  2.00  1.00            
ATOM   1803   CA LEU A 246       1.094  -4.861  27.588  2.00  1.00            
ATOM   1804   CB LEU A 246       0.978  -3.912  26.386  2.00  1.00            
ATOM   1805   CG LEU A 246       1.994  -2.758  26.473  2.00  1.00            
ATOM   1806  CD1 LEU A 246       1.825  -1.761  25.316  2.00  1.00            
ATOM   1807  CD2 LEU A 246       1.936  -2.082  27.852  2.00  1.00            
ATOM   1808    C LEU A 246      -0.131  -5.716  27.694  2.00  1.00            
ATOM   1809    O LEU A 246      -1.118  -5.313  28.306  2.00  1.00            
ATOM   1810    N GLY A 247      -0.103  -6.932  27.111  3.00  1.00            
ATOM   1811   CA GLY A 247      -1.259  -7.775  27.216  3.00  1.00            
ATOM   1812    C GLY A 247      -2.144  -7.465  26.060  3.00  1.00            
ATOM   1813    O GLY A 247      -3.347  -7.722  26.094  3.00  1.00            
ATOM   1814    N ALA A 248      -1.550  -6.901  24.997  1.00  1.00            
ATOM   1815   CA ALA A 248      -2.298  -6.501  23.848  1.00  1.00            
ATOM   1816   CB ALA A 248      -1.511  -5.574  22.911  1.00  1.00            
ATOM   1817    C ALA A 248      -2.738  -7.684  23.051  1.00  1.00            
ATOM   1818    O ALA A 248      -2.141  -8.757  23.114  1.00  1.00            
ATOM   1819    N LYS A 249      -3.834  -7.496  22.281  4.00  1.00            
ATOM   1820   CA LYS A 249      -4.362  -8.545  21.460  4.00  1.00            
ATOM   1821   CB LYS A 249      -5.887  -8.702  21.580  4.00  1.00            
ATOM   1822   CG LYS A 249      -6.397 -10.073  21.135  4.00  1.00            
ATOM   1823   CD LYS A 249      -5.916 -11.210  22.041  4.00  1.00            
ATOM   1824   CE LYS A 249      -6.105 -10.931  23.537  4.00  1.00            
ATOM   1825   NZ LYS A 249      -7.472 -11.301  23.966  4.00  1.00            
ATOM   1826    C LYS A 249      -4.020  -8.213  20.046  4.00  1.00            
ATOM   1827    O LYS A 249      -4.309  -7.121  19.558  4.00  1.00            
ATOM   1828    N LYS A 250      -3.364  -9.164  19.362  4.00  1.00            
ATOM   1829   CA LYS A 250      -2.958  -8.992  18.000  4.00  1.00            
ATOM   1830   CB LYS A 250      -1.861  -9.989  17.589  4.00  1.00            
ATOM   1831   CG LYS A 250      -2.318 -11.441  17.775  4.00  1.00            
ATOM   1832   CD LYS A 250      -1.405 -12.495  17.145  4.00  1.00            
ATOM   1833   CE LYS A 250      -1.912 -13.923  17.363  4.00  1.00            
ATOM   1834   NZ LYS A 250      -1.011 -14.899  16.711  4.00  1.00            
ATOM   1835    C LYS A 250      -4.142  -9.296  17.143  4.00  1.00            
ATOM   1836    O LYS A 250      -5.076  -9.974  17.568  4.00  1.00            
ATOM   1837    N ARG A 251      -4.134  -8.767  15.905  1.00  1.00            
ATOM   1838   CA ARG A 251      -5.184  -9.027  14.966  1.00  1.00            
ATOM   1839   CB ARG A 251      -6.221  -7.901  14.874  1.00  1.00            
ATOM   1840   CG ARG A 251      -7.065  -7.794  16.146  1.00  1.00            
ATOM   1841   CD ARG A 251      -8.274  -6.870  16.013  1.00  1.00            
ATOM   1842   NE ARG A 251      -9.125  -7.426  14.925  1.00  1.00            
ATOM   1843   CZ ARG A 251     -10.470  -7.561  15.113  1.00  1.00            
ATOM   1844  NH1 ARG A 251     -11.025  -7.206  16.309  1.00  1.00            
ATOM   1845  NH2 ARG A 251     -11.253  -8.056  14.110  1.00  1.00            
ATOM   1846    C ARG A 251      -4.502  -9.180  13.646  1.00  1.00            
ATOM   1847    O ARG A 251      -3.276  -9.267  13.584  1.00  1.00            
ATOM   1848    N LEU A 252      -5.277  -9.240  12.551  1.00  1.00            
ATOM   1849   CA LEU A 252      -4.671  -9.354  11.259  1.00  1.00            
ATOM   1850   CB LEU A 252      -5.696  -9.357  10.111  1.00  1.00            
ATOM   1851   CG LEU A 252      -6.627 -10.584  10.126  1.00  1.00            
ATOM   1852  CD1 LEU A 252      -7.613 -10.553   8.947  1.00  1.00            
ATOM   1853  CD2 LEU A 252      -5.826 -11.893  10.208  1.00  1.00            
ATOM   1854    C LEU A 252      -3.825  -8.128  11.145  1.00  1.00            
ATOM   1855    O LEU A 252      -2.772  -8.140  10.511  1.00  1.00            
ATOM   1856    N PHE A 253      -4.280  -7.034  11.786  1.00  1.00            
ATOM   1857   CA PHE A 253      -3.567  -5.793  11.753  1.00  1.00            
ATOM   1858   CB PHE A 253      -4.363  -4.624  11.141  1.00  1.00            
ATOM   1859   CG PHE A 253      -4.390  -4.754   9.655  1.00  1.00            
ATOM   1860  CD1 PHE A 253      -5.322  -5.544   9.023  1.00  1.00            
ATOM   1861  CD2 PHE A 253      -3.477  -4.063   8.891  1.00  1.00            
ATOM   1862  CE1 PHE A 253      -5.334  -5.647   7.651  1.00  1.00            
ATOM   1863  CE2 PHE A 253      -3.484  -4.161   7.520  1.00  1.00            
ATOM   1864   CZ PHE A 253      -4.414  -4.957   6.897  1.00  1.00            
ATOM   1865    C PHE A 253      -3.218  -5.365  13.129  1.00  1.00            
ATOM   1866    O PHE A 253      -2.934  -6.173  14.014  1.00  1.00            
ATOM   1867    N ASP A 254      -3.229  -4.034  13.307  1.00  1.00            
ATOM   1868   CA ASP A 254      -2.820  -3.378  14.504  1.00  1.00            
ATOM   1869   CB ASP A 254      -3.166  -1.876  14.523  1.00  1.00            
ATOM   1870   CG ASP A 254      -4.668  -1.714  14.333  1.00  1.00            
ATOM   1871  OD1 ASP A 254      -5.388  -2.748  14.358  1.00  1.00            
ATOM   1872  OD2 ASP A 254      -5.110  -0.550  14.146  1.00  1.00            
ATOM   1873    C ASP A 254      -3.386  -4.055  15.710  1.00  1.00            
ATOM   1874    O ASP A 254      -4.355  -4.807  15.612  1.00  1.00            
ATOM   1875    N TYR A 255      -2.774  -3.814  16.896  4.00  1.00            
ATOM   1876   CA TYR A 255      -3.254  -4.555  18.024  4.00  1.00            
ATOM   1877   CB TYR A 255      -2.250  -5.447  18.791  4.00  1.00            
ATOM   1878   CG TYR A 255      -1.152  -4.715  19.477  4.00  1.00            
ATOM   1879  CD1 TYR A 255      -1.405  -3.856  20.521  4.00  1.00            
ATOM   1880  CD2 TYR A 255       0.151  -4.948  19.106  4.00  1.00            
ATOM   1881  CE1 TYR A 255      -0.371  -3.212  21.161  4.00  1.00            
ATOM   1882  CE2 TYR A 255       1.188  -4.309  19.741  4.00  1.00            
ATOM   1883   CZ TYR A 255       0.927  -3.437  20.772  4.00  1.00            
ATOM   1884   OH TYR A 255       1.986  -2.779  21.428  4.00  1.00            
ATOM   1885    C TYR A 255      -4.072  -3.758  18.963  4.00  1.00            
ATOM   1886    O TYR A 255      -3.876  -2.560  19.165  4.00  1.00            
ATOM   1887    N VAL A 256      -5.057  -4.467  19.541  4.00  1.00            
ATOM   1888   CA VAL A 256      -6.063  -3.867  20.347  4.00  1.00            
ATOM   1889   CB VAL A 256      -7.436  -4.185  19.821  4.00  1.00            
ATOM   1890  CG1 VAL A 256      -7.660  -5.703  19.906  4.00  1.00            
ATOM   1891  CG2 VAL A 256      -8.480  -3.364  20.581  4.00  1.00            
ATOM   1892    C VAL A 256      -5.991  -4.333  21.743  4.00  1.00            
ATOM   1893    O VAL A 256      -5.467  -5.404  22.050  4.00  1.00            
ATOM   1894    N VAL A 257      -6.522  -3.478  22.631  4.00  1.00            
ATOM   1895   CA VAL A 257      -6.547  -3.799  24.013  4.00  1.00            
ATOM   1896   CB VAL A 257      -5.603  -2.968  24.834  4.00  1.00            
ATOM   1897  CG1 VAL A 257      -5.786  -3.338  26.316  4.00  1.00            
ATOM   1898  CG2 VAL A 257      -4.174  -3.189  24.306  4.00  1.00            
ATOM   1899    C VAL A 257      -7.928  -3.553  24.512  4.00  1.00            
ATOM   1900    O VAL A 257      -8.653  -2.709  23.988  4.00  1.00            
ATOM   1901    N LYS A 258      -8.328  -4.316  25.544  4.00  1.00            
ATOM   1902   CA LYS A 258      -9.623  -4.150  26.126  4.00  1.00            
ATOM   1903   CB LYS A 258      -9.906  -5.174  27.238  4.00  1.00            
ATOM   1904   CG LYS A 258      -9.605  -6.614  26.812  4.00  1.00            
ATOM   1905   CD LYS A 258      -8.103  -6.891  26.675  4.00  1.00            
ATOM   1906   CE LYS A 258      -7.758  -8.272  26.117  4.00  1.00            
ATOM   1907   NZ LYS A 258      -6.289  -8.395  25.977  4.00  1.00            
ATOM   1908    C LYS A 258      -9.560  -2.796  26.770  4.00  1.00            
ATOM   1909    O LYS A 258      -8.534  -2.439  27.337  4.00  1.00            
ATOM   1910    N CYS A 259     -10.640  -2.001  26.674  2.00  1.00            
ATOM   1911   CA CYS A 259     -10.684  -0.620  27.092  2.00  1.00            
ATOM   1912   CB CYS A 259     -11.989   0.053  26.647  2.00  1.00            
ATOM   1913   SG CYS A 259     -12.329  -0.178  24.879  2.00  1.00            
ATOM   1914    C CYS A 259     -10.609  -0.365  28.566  2.00  1.00            
ATOM   1915    O CYS A 259      -9.886   0.549  28.946  2.00  1.00            
ATOM   1916    N ASN A 260     -11.330  -1.116  29.437  2.00  1.00            
ATOM   1917   CA ASN A 260     -11.358  -0.792  30.854  2.00  1.00            
ATOM   1918   CB ASN A 260     -12.123  -1.812  31.715  2.00  1.00            
ATOM   1919   CG ASN A 260     -12.190  -1.246  33.127  2.00  1.00            
ATOM   1920  OD1 ASN A 260     -11.776  -0.115  33.374  2.00  1.00            
ATOM   1921  ND2 ASN A 260     -12.715  -2.059  34.083  2.00  1.00            
ATOM   1922    C ASN A 260      -9.948  -0.833  31.280  2.00  1.00            
ATOM   1923    O ASN A 260      -9.495  -0.024  32.088  2.00  1.00            
ATOM   1924    N GLU A 261      -9.210  -1.784  30.699  2.00  1.00            
ATOM   1925   CA GLU A 261      -7.820  -1.779  30.970  2.00  1.00            
ATOM   1926   CB GLU A 261      -7.135  -3.118  30.641  2.00  1.00            
ATOM   1927   CG GLU A 261      -7.702  -4.312  31.415  2.00  1.00            
ATOM   1928   CD GLU A 261      -7.333  -4.164  32.881  2.00  1.00            
ATOM   1929  OE1 GLU A 261      -7.008  -3.021  33.300  2.00  1.00            
ATOM   1930  OE2 GLU A 261      -7.373  -5.197  33.601  2.00  1.00            
ATOM   1931    C GLU A 261      -7.252  -0.762  30.026  2.00  1.00            
ATOM   1932    O GLU A 261      -7.095  -1.023  28.838  2.00  1.00            
ATOM   1933    N GLY A 262      -6.894   0.433  30.526  2.00  1.00            
ATOM   1934   CA GLY A 262      -6.396   1.446  29.636  2.00  1.00            
ATOM   1935    C GLY A 262      -7.334   2.627  29.723  2.00  1.00            
ATOM   1936    O GLY A 262      -8.450   2.588  29.216  2.00  1.00            
ATOM   1937    N PRO A 263      -6.915   3.725  30.291  2.00  1.00            
ATOM   1938   CA PRO A 263      -5.621   3.889  30.863  2.00  1.00            
ATOM   1939   CD PRO A 263      -7.799   4.835  30.603  2.00  1.00            
ATOM   1940   CB PRO A 263      -5.525   5.362  31.247  2.00  1.00            
ATOM   1941   CG PRO A 263      -6.987   5.733  31.552  2.00  1.00            
ATOM   1942    C PRO A 263      -5.475   3.019  32.062  2.00  1.00            
ATOM   1943    O PRO A 263      -6.388   2.976  32.885  2.00  1.00            
ATOM   1944    N THR A 264      -4.335   2.318  32.168  2.00  1.00            
ATOM   1945   CA THR A 264      -4.041   1.504  33.305  2.00  1.00            
ATOM   1946   CB THR A 264      -4.972   0.339  33.460  2.00  1.00            
ATOM   1947  OG1 THR A 264      -4.720  -0.330  34.686  2.00  1.00            
ATOM   1948  CG2 THR A 264      -4.770  -0.622  32.276  2.00  1.00            
ATOM   1949    C THR A 264      -2.697   0.951  33.019  2.00  1.00            
ATOM   1950    O THR A 264      -1.922   0.608  33.911  2.00  1.00            
ATOM   1951    N LEU A 265      -2.408   0.883  31.714  1.00  1.00            
ATOM   1952   CA LEU A 265      -1.217   0.304  31.212  1.00  1.00            
ATOM   1953   CB LEU A 265      -1.206   0.240  29.672  1.00  1.00            
ATOM   1954   CG LEU A 265      -2.445  -0.452  29.080  1.00  1.00            
ATOM   1955  CD1 LEU A 265      -2.322  -0.600  27.552  1.00  1.00            
ATOM   1956  CD2 LEU A 265      -2.759  -1.775  29.794  1.00  1.00            
ATOM   1957    C LEU A 265      -0.072   1.168  31.640  1.00  1.00            
ATOM   1958    O LEU A 265      -0.234   2.335  31.993  1.00  1.00            
ATOM   1959    N PRO A 266       1.088   0.569  31.657  1.00  1.00            
ATOM   1960   CA PRO A 266       2.304   1.230  32.062  1.00  1.00            
ATOM   1961   CD PRO A 266       1.168  -0.870  31.838  1.00  1.00            
ATOM   1962   CB PRO A 266       3.254   0.128  32.531  1.00  1.00            
ATOM   1963   CG PRO A 266       2.670  -1.164  31.933  1.00  1.00            
ATOM   1964    C PRO A 266       2.924   2.102  31.020  1.00  1.00            
ATOM   1965    O PRO A 266       2.550   2.017  29.853  1.00  1.00            
ATOM   1966    N ASP A 267       3.890   2.938  31.453  1.00  1.00            
ATOM   1967   CA ASP A 267       4.587   3.855  30.601  1.00  1.00            
ATOM   1968   CB ASP A 267       5.414   4.908  31.366  1.00  1.00            
ATOM   1969   CG ASP A 267       6.483   4.202  32.194  1.00  1.00            
ATOM   1970  OD1 ASP A 267       6.256   3.025  32.582  1.00  1.00            
ATOM   1971  OD2 ASP A 267       7.541   4.834  32.457  1.00  1.00            
ATOM   1972    C ASP A 267       5.518   3.106  29.698  1.00  1.00            
ATOM   1973    O ASP A 267       6.040   2.049  30.049  1.00  1.00            
ATOM   1974    N ILE A 268       5.716   3.652  28.479  4.00  1.00            
ATOM   1975   CA ILE A 268       6.628   3.125  27.505  4.00  1.00            
ATOM   1976   CB ILE A 268       6.051   3.026  26.125  4.00  1.00            
ATOM   1977  CG1 ILE A 268       4.844   2.076  26.123  4.00  1.00            
ATOM   1978  CG2 ILE A 268       7.181   2.595  25.174  4.00  1.00            
ATOM   1979  CD1 ILE A 268       5.180   0.662  26.596  4.00  1.00            
ATOM   1980    C ILE A 268       7.723   4.121  27.449  4.00  1.00            
ATOM   1981    O ILE A 268       7.490   5.299  27.189  4.00  1.00            
ATOM   1982    N SER A 269       8.958   3.674  27.713  4.00  1.00            
ATOM   1983   CA SER A 269      10.020   4.623  27.719  4.00  1.00            
ATOM   1984   CB SER A 269      10.901   4.558  28.977  4.00  1.00            
ATOM   1985   OG SER A 269      10.124   4.824  30.134  4.00  1.00            
ATOM   1986    C SER A 269      10.901   4.292  26.571  4.00  1.00            
ATOM   1987    O SER A 269      11.000   3.143  26.144  4.00  1.00            
ATOM   1988    N PHE A 270      11.534   5.337  26.024  4.00  1.00            
ATOM   1989   CA PHE A 270      12.423   5.198  24.921  4.00  1.00            
ATOM   1990   CB PHE A 270      11.842   5.961  23.713  4.00  1.00            
ATOM   1991   CG PHE A 270      12.688   5.887  22.490  4.00  1.00            
ATOM   1992  CD1 PHE A 270      13.703   6.792  22.283  4.00  1.00            
ATOM   1993  CD2 PHE A 270      12.446   4.929  21.536  4.00  1.00            
ATOM   1994  CE1 PHE A 270      14.474   6.726  21.149  4.00  1.00            
ATOM   1995  CE2 PHE A 270      13.214   4.865  20.398  4.00  1.00            
ATOM   1996   CZ PHE A 270      14.235   5.761  20.202  4.00  1.00            
ATOM   1997    C PHE A 270      13.675   5.926  25.355  4.00  1.00            
ATOM   1998    O PHE A 270      13.685   7.152  25.404  4.00  1.00            
ATOM   1999    N HIS A 271      14.790   5.210  25.601  4.00  1.00            
ATOM   2000   CA HIS A 271      15.941   5.823  26.225  4.00  1.00            
ATOM   2001  ND1 HIS A 271      15.850   3.186  27.990  4.00  1.00            
ATOM   2002   CG HIS A 271      16.906   4.031  27.737  4.00  1.00            
ATOM   2003   CB HIS A 271      17.084   4.824  26.475  4.00  1.00            
ATOM   2004  NE2 HIS A 271      17.164   3.108  29.780  4.00  1.00            
ATOM   2005  CD2 HIS A 271      17.699   3.972  28.841  4.00  1.00            
ATOM   2006  CE1 HIS A 271      16.053   2.661  29.225  4.00  1.00            
ATOM   2007    C HIS A 271      16.530   7.002  25.470  4.00  1.00            
ATOM   2008    O HIS A 271      16.734   8.048  26.082  4.00  1.00            
ATOM   2009    N LEU A 272      16.832   6.923  24.149  4.00  1.00            
ATOM   2010   CA LEU A 272      17.491   8.058  23.517  4.00  1.00            
ATOM   2011   CB LEU A 272      16.740   9.396  23.669  4.00  1.00            
ATOM   2012   CG LEU A 272      15.500   9.528  22.771  4.00  1.00            
ATOM   2013  CD1 LEU A 272      14.800  10.881  22.979  4.00  1.00            
ATOM   2014  CD2 LEU A 272      15.880   9.311  21.296  4.00  1.00            
ATOM   2015    C LEU A 272      18.842   8.220  24.153  4.00  1.00            
ATOM   2016    O LEU A 272      19.186   7.523  25.106  4.00  1.00            
ATOM   2017    N GLY A 273      19.674   9.134  23.615  3.00  1.00            
ATOM   2018   CA GLY A 273      20.997   9.317  24.146  3.00  1.00            
ATOM   2019    C GLY A 273      20.910   9.785  25.558  3.00  1.00            
ATOM   2020    O GLY A 273      21.616   9.288  26.434  3.00  1.00            
ATOM   2021    N GLY A 274      20.032  10.765  25.817  3.00  1.00            
ATOM   2022   CA GLY A 274      19.926  11.317  27.132  3.00  1.00            
ATOM   2023    C GLY A 274      18.575  10.997  27.669  3.00  1.00            
ATOM   2024    O GLY A 274      18.298   9.881  28.104  3.00  1.00            
ATOM   2025    N LYS A 275      17.700  12.018  27.633  4.00  1.00            
ATOM   2026   CA LYS A 275      16.402  11.991  28.227  4.00  1.00            
ATOM   2027   CB LYS A 275      15.567  13.251  27.934  4.00  1.00            
ATOM   2028   CG LYS A 275      14.385  13.432  28.889  4.00  1.00            
ATOM   2029   CD LYS A 275      14.814  13.787  30.317  4.00  1.00            
ATOM   2030   CE LYS A 275      13.651  14.063  31.272  4.00  1.00            
ATOM   2031   NZ LYS A 275      12.905  15.263  30.830  4.00  1.00            
ATOM   2032    C LYS A 275      15.612  10.794  27.797  4.00  1.00            
ATOM   2033    O LYS A 275      15.728  10.294  26.680  4.00  1.00            
ATOM   2034    N GLU A 276      14.774  10.331  28.747  4.00  1.00            
ATOM   2035   CA GLU A 276      13.958   9.149  28.769  4.00  1.00            
ATOM   2036   CB GLU A 276      13.400   8.874  30.177  4.00  1.00            
ATOM   2037   CG GLU A 276      12.565  10.028  30.732  4.00  1.00            
ATOM   2038   CD GLU A 276      12.080   9.635  32.119  4.00  1.00            
ATOM   2039  OE1 GLU A 276      12.327   8.466  32.521  4.00  1.00            
ATOM   2040  OE2 GLU A 276      11.459  10.496  32.799  4.00  1.00            
ATOM   2041    C GLU A 276      12.790   9.114  27.812  4.00  1.00            
ATOM   2042    O GLU A 276      12.408   8.028  27.382  4.00  1.00            
ATOM   2043    N TYR A 277      12.150  10.253  27.478  4.00  1.00            
ATOM   2044   CA TYR A 277      11.003  10.252  26.590  4.00  1.00            
ATOM   2045   CB TYR A 277      11.331  10.019  25.105  4.00  1.00            
ATOM   2046   CG TYR A 277      10.068  10.300  24.362  4.00  1.00            
ATOM   2047  CD1 TYR A 277       9.668  11.603  24.178  4.00  1.00            
ATOM   2048  CD2 TYR A 277       9.289   9.288  23.847  4.00  1.00            
ATOM   2049  CE1 TYR A 277       8.507  11.893  23.501  4.00  1.00            
ATOM   2050  CE2 TYR A 277       8.126   9.571  23.169  4.00  1.00            
ATOM   2051   CZ TYR A 277       7.733  10.876  22.998  4.00  1.00            
ATOM   2052   OH TYR A 277       6.541  11.172  22.304  4.00  1.00            
ATOM   2053    C TYR A 277       9.978   9.239  27.022  4.00  1.00            
ATOM   2054    O TYR A 277       9.762   8.238  26.339  4.00  1.00            
ATOM   2055    N THR A 278       9.327   9.461  28.188  4.00  1.00            
ATOM   2056   CA THR A 278       8.315   8.546  28.655  4.00  1.00            
ATOM   2057   CB THR A 278       7.984   8.689  30.111  4.00  1.00            
ATOM   2058  OG1 THR A 278       9.148   8.502  30.905  4.00  1.00            
ATOM   2059  CG2 THR A 278       6.928   7.627  30.466  4.00  1.00            
ATOM   2060    C THR A 278       7.063   8.794  27.894  4.00  1.00            
ATOM   2061    O THR A 278       6.603   9.927  27.770  4.00  1.00            
ATOM   2062    N LEU A 279       6.488   7.713  27.338  4.00  1.00            
ATOM   2063   CA LEU A 279       5.244   7.848  26.655  4.00  1.00            
ATOM   2064   CB LEU A 279       5.306   7.405  25.174  4.00  1.00            
ATOM   2065   CG LEU A 279       5.484   5.893  24.912  4.00  1.00            
ATOM   2066  CD1 LEU A 279       4.166   5.119  25.070  4.00  1.00            
ATOM   2067  CD2 LEU A 279       6.167   5.638  23.558  4.00  1.00            
ATOM   2068    C LEU A 279       4.288   7.014  27.406  4.00  1.00            
ATOM   2069    O LEU A 279       4.565   5.851  27.675  4.00  1.00            
ATOM   2070    N THR A 280       3.148   7.576  27.843  1.00  1.00            
ATOM   2071   CA THR A 280       2.403   6.599  28.550  1.00  1.00            
ATOM   2072   CB THR A 280       2.918   6.353  29.938  1.00  1.00            
ATOM   2073  OG1 THR A 280       2.197   5.288  30.540  1.00  1.00            
ATOM   2074  CG2 THR A 280       2.768   7.639  30.767  1.00  1.00            
ATOM   2075    C THR A 280       0.969   6.893  28.685  1.00  1.00            
ATOM   2076    O THR A 280       0.562   7.951  29.163  1.00  1.00            
ATOM   2077    N SER A 281       0.205   5.877  28.255  2.00  1.00            
ATOM   2078   CA SER A 281      -1.203   5.695  28.362  2.00  1.00            
ATOM   2079   CB SER A 281      -1.734   5.832  29.801  2.00  1.00            
ATOM   2080   OG SER A 281      -1.642   7.178  30.244  2.00  1.00            
ATOM   2081    C SER A 281      -1.901   6.701  27.517  2.00  1.00            
ATOM   2082    O SER A 281      -2.956   6.422  26.961  2.00  1.00            
ATOM   2083    N ALA A 282      -1.359   7.924  27.408  2.00  1.00            
ATOM   2084   CA ALA A 282      -2.039   8.861  26.578  2.00  1.00            
ATOM   2085   CB ALA A 282      -1.600  10.310  26.841  2.00  1.00            
ATOM   2086    C ALA A 282      -1.820   8.595  25.123  2.00  1.00            
ATOM   2087    O ALA A 282      -2.763   8.405  24.356  2.00  1.00            
ATOM   2088    N ASP A 283      -0.533   8.552  24.728  2.00  1.00            
ATOM   2089   CA ASP A 283      -0.178   8.559  23.338  2.00  1.00            
ATOM   2090   CB ASP A 283       1.294   8.965  23.116  2.00  1.00            
ATOM   2091   CG ASP A 283       2.193   7.953  23.815  2.00  1.00            
ATOM   2092  OD1 ASP A 283       1.978   7.715  25.031  2.00  1.00            
ATOM   2093  OD2 ASP A 283       3.107   7.406  23.139  2.00  1.00            
ATOM   2094    C ASP A 283      -0.417   7.305  22.558  2.00  1.00            
ATOM   2095    O ASP A 283      -1.160   7.324  21.580  2.00  1.00            
ATOM   2096    N TYR A 284       0.179   6.171  22.967  2.00  1.00            
ATOM   2097   CA TYR A 284       0.060   5.033  22.106  2.00  1.00            
ATOM   2098   CB TYR A 284       0.977   3.851  22.475  2.00  1.00            
ATOM   2099   CG TYR A 284       0.641   3.328  23.824  2.00  1.00            
ATOM   2100  CD1 TYR A 284       0.973   4.044  24.950  2.00  1.00            
ATOM   2101  CD2 TYR A 284       0.028   2.105  23.958  2.00  1.00            
ATOM   2102  CE1 TYR A 284       0.676   3.553  26.197  2.00  1.00            
ATOM   2103  CE2 TYR A 284      -0.270   1.610  25.203  2.00  1.00            
ATOM   2104   CZ TYR A 284       0.053   2.336  26.323  2.00  1.00            
ATOM   2105   OH TYR A 284      -0.252   1.830  27.602  2.00  1.00            
ATOM   2106    C TYR A 284      -1.370   4.619  22.099  2.00  1.00            
ATOM   2107    O TYR A 284      -1.920   4.290  21.052  2.00  1.00            
ATOM   2108    N VAL A 285      -2.038   4.659  23.266  4.00  1.00            
ATOM   2109   CA VAL A 285      -3.375   4.159  23.244  4.00  1.00            
ATOM   2110   CB VAL A 285      -3.963   3.761  24.564  4.00  1.00            
ATOM   2111  CG1 VAL A 285      -4.527   5.022  25.232  4.00  1.00            
ATOM   2112  CG2 VAL A 285      -5.037   2.689  24.313  4.00  1.00            
ATOM   2113    C VAL A 285      -4.324   5.168  22.696  4.00  1.00            
ATOM   2114    O VAL A 285      -4.137   6.376  22.837  4.00  1.00            
ATOM   2115    N PHE A 286      -5.366   4.653  22.015  1.00  1.00            
ATOM   2116   CA PHE A 286      -6.465   5.441  21.553  1.00  1.00            
ATOM   2117   CB PHE A 286      -6.856   5.183  20.086  1.00  1.00            
ATOM   2118   CG PHE A 286      -5.781   5.634  19.158  1.00  1.00            
ATOM   2119  CD1 PHE A 286      -5.712   6.950  18.764  1.00  1.00            
ATOM   2120  CD2 PHE A 286      -4.854   4.742  18.667  1.00  1.00            
ATOM   2121  CE1 PHE A 286      -4.729   7.368  17.902  1.00  1.00            
ATOM   2122  CE2 PHE A 286      -3.868   5.159  17.803  1.00  1.00            
ATOM   2123   CZ PHE A 286      -3.803   6.476  17.420  1.00  1.00            
ATOM   2124    C PHE A 286      -7.619   4.902  22.334  1.00  1.00            
ATOM   2125    O PHE A 286      -7.877   3.701  22.294  1.00  1.00            
ATOM   2126    N GLN A 287      -8.347   5.747  23.088  1.00  1.00            
ATOM   2127   CA GLN A 287      -9.440   5.167  23.809  1.00  1.00            
ATOM   2128   CB GLN A 287      -9.241   5.257  25.321  1.00  1.00            
ATOM   2129   CG GLN A 287      -7.986   4.487  25.731  1.00  1.00            
ATOM   2130   CD GLN A 287      -7.774   4.716  27.208  1.00  1.00            
ATOM   2131  OE1 GLN A 287      -6.708   4.419  27.746  1.00  1.00            
ATOM   2132  NE2 GLN A 287      -8.818   5.272  27.877  1.00  1.00            
ATOM   2133    C GLN A 287     -10.677   5.884  23.398  1.00  1.00            
ATOM   2134    O GLN A 287     -11.051   6.903  23.976  1.00  1.00            
ATOM   2135    N GLU A 288     -11.336   5.353  22.351  1.00  1.00            
ATOM   2136   CA GLU A 288     -12.582   5.905  21.921  1.00  1.00            
ATOM   2137   CB GLU A 288     -13.177   5.161  20.711  1.00  1.00            
ATOM   2138   CG GLU A 288     -14.631   5.526  20.389  1.00  1.00            
ATOM   2139   CD GLU A 288     -14.680   6.901  19.739  1.00  1.00            
ATOM   2140  OE1 GLU A 288     -13.660   7.635  19.819  1.00  1.00            
ATOM   2141  OE2 GLU A 288     -15.744   7.237  19.154  1.00  1.00            
ATOM   2142    C GLU A 288     -13.485   5.662  23.070  1.00  1.00            
ATOM   2143    O GLU A 288     -14.300   6.511  23.432  1.00  1.00            
ATOM   2144    N SER A 289     -13.335   4.481  23.698  1.00  1.00            
ATOM   2145   CA SER A 289     -14.226   4.211  24.774  1.00  1.00            
ATOM   2146   CB SER A 289     -15.367   3.246  24.403  1.00  1.00            
ATOM   2147   OG SER A 289     -14.844   1.962  24.091  1.00  1.00            
ATOM   2148    C SER A 289     -13.524   3.635  25.946  1.00  1.00            
ATOM   2149    O SER A 289     -12.473   3.003  25.839  1.00  1.00            
ATOM   2150    N TYR A 290     -14.119   3.894  27.123  1.00  1.00            
ATOM   2151   CA TYR A 290     -13.672   3.317  28.348  1.00  1.00            
ATOM   2152   CB TYR A 290     -13.670   4.311  29.526  1.00  1.00            
ATOM   2153   CG TYR A 290     -12.671   5.397  29.305  1.00  1.00            
ATOM   2154  CD1 TYR A 290     -12.920   6.411  28.408  1.00  1.00            
ATOM   2155  CD2 TYR A 290     -11.496   5.411  30.022  1.00  1.00            
ATOM   2156  CE1 TYR A 290     -12.001   7.416  28.215  1.00  1.00            
ATOM   2157  CE2 TYR A 290     -10.574   6.413  29.835  1.00  1.00            
ATOM   2158   CZ TYR A 290     -10.826   7.416  28.929  1.00  1.00            
ATOM   2159   OH TYR A 290      -9.882   8.445  28.734  1.00  1.00            
ATOM   2160    C TYR A 290     -14.739   2.341  28.674  1.00  1.00            
ATOM   2161    O TYR A 290     -15.687   2.662  29.389  1.00  1.00            
ATOM   2162    N SER A 291     -14.622   1.114  28.150  1.00  1.00            
ATOM   2163   CA SER A 291     -15.655   0.183  28.451  1.00  1.00            
ATOM   2164   CB SER A 291     -16.851   0.266  27.492  1.00  1.00            
ATOM   2165   OG SER A 291     -17.487   1.529  27.614  1.00  1.00            
ATOM   2166    C SER A 291     -15.077  -1.182  28.357  1.00  1.00            
ATOM   2167    O SER A 291     -14.056  -1.402  27.707  1.00  1.00            
ATOM   2168    N SER A 292     -15.719  -2.142  29.041  3.00  1.00            
ATOM   2169   CA SER A 292     -15.240  -3.486  29.000  3.00  1.00            
ATOM   2170   CB SER A 292     -15.666  -4.325  30.217  3.00  1.00            
ATOM   2171   OG SER A 292     -17.083  -4.419  30.274  3.00  1.00            
ATOM   2172    C SER A 292     -15.819  -4.123  27.787  3.00  1.00            
ATOM   2173    O SER A 292     -16.593  -3.490  27.071  3.00  1.00            
ATOM   2174    N LYS A 293     -15.448  -5.408  27.567  3.00  1.00            
ATOM   2175   CA LYS A 293     -15.801  -6.220  26.431  3.00  1.00            
ATOM   2176   CB LYS A 293     -17.159  -6.922  26.608  3.00  1.00            
ATOM   2177   CG LYS A 293     -17.147  -7.930  27.763  3.00  1.00            
ATOM   2178   CD LYS A 293     -18.530  -8.414  28.211  3.00  1.00            
ATOM   2179   CE LYS A 293     -18.476  -9.408  29.375  3.00  1.00            
ATOM   2180   NZ LYS A 293     -19.844  -9.791  29.788  3.00  1.00            
ATOM   2181    C LYS A 293     -15.844  -5.341  25.229  3.00  1.00            
ATOM   2182    O LYS A 293     -16.717  -5.464  24.372  3.00  1.00            
ATOM   2183    N LYS A 294     -14.861  -4.422  25.152  1.00  1.00            
ATOM   2184   CA LYS A 294     -14.758  -3.520  24.051  1.00  1.00            
ATOM   2185   CB LYS A 294     -15.432  -2.162  24.308  1.00  1.00            
ATOM   2186   CG LYS A 294     -16.942  -2.332  24.508  1.00  1.00            
ATOM   2187   CD LYS A 294     -17.661  -1.081  25.010  1.00  1.00            
ATOM   2188   CE LYS A 294     -19.084  -1.340  25.509  1.00  1.00            
ATOM   2189   NZ LYS A 294     -19.043  -1.847  26.898  1.00  1.00            
ATOM   2190    C LYS A 294     -13.315  -3.346  23.795  1.00  1.00            
ATOM   2191    O LYS A 294     -12.511  -3.242  24.720  1.00  1.00            
ATOM   2192    N LEU A 295     -12.943  -3.333  22.509  4.00  1.00            
ATOM   2193   CA LEU A 295     -11.547  -3.293  22.262  4.00  1.00            
ATOM   2194   CB LEU A 295     -11.068  -4.481  21.411  4.00  1.00            
ATOM   2195   CG LEU A 295     -11.255  -5.826  22.137  4.00  1.00            
ATOM   2196  CD1 LEU A 295     -10.637  -6.993  21.350  4.00  1.00            
ATOM   2197  CD2 LEU A 295     -10.749  -5.746  23.586  4.00  1.00            
ATOM   2198    C LEU A 295     -11.175  -2.010  21.599  4.00  1.00            
ATOM   2199    O LEU A 295     -11.830  -1.559  20.662  4.00  1.00            
ATOM   2200    N CYS A 296     -10.099  -1.376  22.110  4.00  1.00            
ATOM   2201   CA CYS A 296      -9.617  -0.165  21.524  4.00  1.00            
ATOM   2202   CB CYS A 296      -9.627   1.059  22.457  4.00  1.00            
ATOM   2203   SG CYS A 296     -11.279   1.803  22.614  4.00  1.00            
ATOM   2204    C CYS A 296      -8.211  -0.380  21.082  4.00  1.00            
ATOM   2205    O CYS A 296      -7.445  -1.101  21.720  4.00  1.00            
ATOM   2206    N THR A 297      -7.835   0.271  19.967  4.00  1.00            
ATOM   2207   CA THR A 297      -6.551   0.018  19.398  4.00  1.00            
ATOM   2208   CB THR A 297      -6.512   0.190  17.908  4.00  1.00            
ATOM   2209  OG1 THR A 297      -5.289  -0.311  17.392  4.00  1.00            
ATOM   2210  CG2 THR A 297      -6.656   1.684  17.577  4.00  1.00            
ATOM   2211    C THR A 297      -5.493   0.868  19.986  4.00  1.00            
ATOM   2212    O THR A 297      -5.744   1.905  20.598  4.00  1.00            
ATOM   2213    N LEU A 298      -4.251   0.385  19.808  4.00  1.00            
ATOM   2214   CA LEU A 298      -3.095   1.067  20.276  4.00  1.00            
ATOM   2215   CB LEU A 298      -2.176   0.181  21.134  4.00  1.00            
ATOM   2216   CG LEU A 298      -2.820  -0.291  22.448  4.00  1.00            
ATOM   2217  CD1 LEU A 298      -4.076  -1.137  22.182  4.00  1.00            
ATOM   2218  CD2 LEU A 298      -1.795  -1.014  23.337  4.00  1.00            
ATOM   2219    C LEU A 298      -2.305   1.449  19.075  4.00  1.00            
ATOM   2220    O LEU A 298      -2.012   0.608  18.227  4.00  1.00            
ATOM   2221    N ALA A 299      -1.959   2.743  18.947  1.00  1.00            
ATOM   2222   CA ALA A 299      -1.102   3.058  17.854  1.00  1.00            
ATOM   2223   CB ALA A 299      -0.839   4.565  17.721  1.00  1.00            
ATOM   2224    C ALA A 299       0.141   2.292  18.199  1.00  1.00            
ATOM   2225    O ALA A 299       0.731   2.501  19.254  1.00  1.00            
ATOM   2226    N ILE A 300       0.519   1.318  17.347  4.00  1.00            
ATOM   2227   CA ILE A 300       1.664   0.485  17.594  4.00  1.00            
ATOM   2228   CB ILE A 300       1.563  -0.293  18.878  4.00  1.00            
ATOM   2229  CG1 ILE A 300       2.953  -0.784  19.331  4.00  1.00            
ATOM   2230  CG2 ILE A 300       0.504  -1.391  18.704  4.00  1.00            
ATOM   2231  CD1 ILE A 300       3.715  -1.609  18.296  4.00  1.00            
ATOM   2232    C ILE A 300       1.691  -0.434  16.424  4.00  1.00            
ATOM   2233    O ILE A 300       0.659  -0.961  16.011  4.00  1.00            
ATOM   2234    N HIS A 301       2.858  -0.607  15.796  4.00  1.00            
ATOM   2235   CA HIS A 301       2.810  -1.457  14.656  4.00  1.00            
ATOM   2236  ND1 HIS A 301       0.514  -0.365  12.473  4.00  1.00            
ATOM   2237   CG HIS A 301       1.655   0.127  13.062  4.00  1.00            
ATOM   2238   CB HIS A 301       2.875  -0.696  13.324  4.00  1.00            
ATOM   2239  NE2 HIS A 301       0.118   1.772  12.937  4.00  1.00            
ATOM   2240  CD2 HIS A 301       1.398   1.435  13.341  4.00  1.00            
ATOM   2241  CE1 HIS A 301      -0.372   0.658  12.423  4.00  1.00            
ATOM   2242    C HIS A 301       3.990  -2.333  14.668  4.00  1.00            
ATOM   2243    O HIS A 301       4.913  -2.176  15.466  4.00  1.00            
ATOM   2244    N ALA A 302       3.951  -3.317  13.763  4.00  1.00            
ATOM   2245   CA ALA A 302       5.076  -4.165  13.640  4.00  1.00            
ATOM   2246   CB ALA A 302       4.762  -5.647  13.905  4.00  1.00            
ATOM   2247    C ALA A 302       5.531  -4.055  12.236  4.00  1.00            
ATOM   2248    O ALA A 302       4.731  -4.123  11.303  4.00  1.00            
ATOM   2249    N MET A 303       6.843  -3.854  12.047  1.00  1.00            
ATOM   2250   CA MET A 303       7.312  -3.779  10.709  1.00  1.00            
ATOM   2251   CB MET A 303       7.184  -2.376  10.092  1.00  1.00            
ATOM   2252   CG MET A 303       7.676  -2.287   8.645  1.00  1.00            
ATOM   2253   SD MET A 303       6.595  -3.101   7.431  1.00  1.00            
ATOM   2254   CE MET A 303       7.622  -2.693   5.990  1.00  1.00            
ATOM   2255    C MET A 303       8.764  -4.127  10.679  1.00  1.00            
ATOM   2256    O MET A 303       9.550  -3.620  11.477  1.00  1.00            
ATOM   2257    N ASP A 304       9.154  -5.031   9.757  1.00  1.00            
ATOM   2258   CA ASP A 304      10.547  -5.315   9.580  1.00  1.00            
ATOM   2259   CB ASP A 304      10.850  -6.720   9.044  1.00  1.00            
ATOM   2260   CG ASP A 304      10.692  -7.662  10.231  1.00  1.00            
ATOM   2261  OD1 ASP A 304      10.711  -7.157  11.384  1.00  1.00            
ATOM   2262  OD2 ASP A 304      10.554  -8.893  10.004  1.00  1.00            
ATOM   2263    C ASP A 304      11.040  -4.286   8.617  1.00  1.00            
ATOM   2264    O ASP A 304      10.255  -3.624   7.942  1.00  1.00            
ATOM   2265    N ILE A 305      12.370  -4.118   8.545  1.00  1.00            
ATOM   2266   CA ILE A 305      12.958  -3.103   7.723  1.00  1.00            
ATOM   2267   CB ILE A 305      13.450  -1.979   8.602  1.00  1.00            
ATOM   2268  CG1 ILE A 305      12.213  -1.392   9.305  1.00  1.00            
ATOM   2269  CG2 ILE A 305      14.242  -0.929   7.809  1.00  1.00            
ATOM   2270  CD1 ILE A 305      12.522  -0.423  10.441  1.00  1.00            
ATOM   2271    C ILE A 305      14.067  -3.805   6.967  1.00  1.00            
ATOM   2272    O ILE A 305      14.427  -4.923   7.333  1.00  1.00            
ATOM   2273    N PRO A 306      14.608  -3.242   5.909  1.00  1.00            
ATOM   2274   CA PRO A 306      15.436  -4.040   5.039  1.00  1.00            
ATOM   2275   CD PRO A 306      13.857  -2.264   5.135  1.00  1.00            
ATOM   2276   CB PRO A 306      15.693  -3.166   3.814  1.00  1.00            
ATOM   2277   CG PRO A 306      14.391  -2.352   3.694  1.00  1.00            
ATOM   2278    C PRO A 306      16.559  -4.965   5.442  1.00  1.00            
ATOM   2279    O PRO A 306      16.200  -6.139   5.383  1.00  1.00            
ATOM   2280    N PRO A 307      17.813  -4.778   5.823  3.00  1.00            
ATOM   2281   CA PRO A 307      18.612  -3.577   5.931  3.00  1.00            
ATOM   2282   CD PRO A 307      18.510  -5.930   6.373  3.00  1.00            
ATOM   2283   CB PRO A 307      19.867  -3.972   6.710  3.00  1.00            
ATOM   2284   CG PRO A 307      19.972  -5.490   6.512  3.00  1.00            
ATOM   2285    C PRO A 307      18.946  -3.017   4.579  3.00  1.00            
ATOM   2286    O PRO A 307      18.464  -3.623   3.625  3.00  1.00            
ATOM   2287    N PRO A 308      19.742  -1.974   4.356  3.00  1.00            
ATOM   2288   CA PRO A 308      20.502  -1.208   5.334  3.00  1.00            
ATOM   2289   CD PRO A 308      20.348  -1.885   3.034  3.00  1.00            
ATOM   2290   CB PRO A 308      21.493  -0.366   4.531  3.00  1.00            
ATOM   2291   CG PRO A 308      21.684  -1.154   3.228  3.00  1.00            
ATOM   2292    C PRO A 308      19.905  -0.408   6.441  3.00  1.00            
ATOM   2293    O PRO A 308      20.392  -0.586   7.558  3.00  1.00            
ATOM   2294    N THR A 309      18.945   0.518   6.184  3.00  1.00            
ATOM   2295   CA THR A 309      18.311   1.096   7.337  3.00  1.00            
ATOM   2296   CB THR A 309      17.267   2.133   7.007  3.00  1.00            
ATOM   2297  OG1 THR A 309      16.602   2.560   8.187  3.00  1.00            
ATOM   2298  CG2 THR A 309      16.280   1.597   5.958  3.00  1.00            
ATOM   2299    C THR A 309      17.717  -0.171   7.815  3.00  1.00            
ATOM   2300    O THR A 309      16.893  -0.789   7.146  3.00  1.00            
ATOM   2301    N GLY A 310      18.191  -0.641   8.970  1.00  1.00            
ATOM   2302   CA GLY A 310      17.961  -2.032   9.147  1.00  1.00            
ATOM   2303    C GLY A 310      16.746  -2.361   9.888  1.00  1.00            
ATOM   2304    O GLY A 310      15.792  -1.592  10.000  1.00  1.00            
ATOM   2305    N PRO A 311      16.834  -3.616  10.278  1.00  1.00            
ATOM   2306   CA PRO A 311      15.885  -4.179  11.177  1.00  1.00            
ATOM   2307   CD PRO A 311      18.124  -4.281  10.365  1.00  1.00            
ATOM   2308   CB PRO A 311      16.468  -5.521  11.621  1.00  1.00            
ATOM   2309   CG PRO A 311      17.988  -5.290  11.518  1.00  1.00            
ATOM   2310    C PRO A 311      15.971  -3.143  12.243  1.00  1.00            
ATOM   2311    O PRO A 311      16.958  -3.108  12.977  1.00  1.00            
ATOM   2312    N THR A 312      14.949  -2.288  12.357  1.00  1.00            
ATOM   2313   CA THR A 312      15.089  -1.214  13.275  1.00  1.00            
ATOM   2314   CB THR A 312      15.667   0.038  12.679  1.00  1.00            
ATOM   2315  OG1 THR A 312      14.819   0.551  11.664  1.00  1.00            
ATOM   2316  CG2 THR A 312      17.048  -0.297  12.093  1.00  1.00            
ATOM   2317    C THR A 312      13.739  -0.914  13.773  1.00  1.00            
ATOM   2318    O THR A 312      12.763  -1.601  13.476  1.00  1.00            
ATOM   2319    N TRP A 313      13.688   0.138  14.579  4.00  1.00            
ATOM   2320   CA TRP A 313      12.485   0.583  15.175  4.00  1.00            
ATOM   2321   CB TRP A 313      12.739   0.776  16.681  4.00  1.00            
ATOM   2322   CG TRP A 313      11.625   1.248  17.576  4.00  1.00            
ATOM   2323  CD2 TRP A 313      10.834   0.364  18.380  4.00  1.00            
ATOM   2324  CD1 TRP A 313      11.218   2.517  17.878  4.00  1.00            
ATOM   2325  NE1 TRP A 313      10.231   2.476  18.835  4.00  1.00            
ATOM   2326  CE2 TRP A 313       9.985   1.155  19.152  4.00  1.00            
ATOM   2327  CE3 TRP A 313      10.826  -0.999  18.472  4.00  1.00            
ATOM   2328  CZ2 TRP A 313       9.106   0.593  20.031  4.00  1.00            
ATOM   2329  CZ3 TRP A 313       9.938  -1.565  19.357  4.00  1.00            
ATOM   2330  CH2 TRP A 313       9.098  -0.781  20.119  4.00  1.00            
ATOM   2331    C TRP A 313      12.279   1.939  14.562  4.00  1.00            
ATOM   2332    O TRP A 313      13.250   2.659  14.333  4.00  1.00            
ATOM   2333    N ALA A 314      11.026   2.331  14.253  4.00  1.00            
ATOM   2334   CA ALA A 314      10.835   3.609  13.617  4.00  1.00            
ATOM   2335   CB ALA A 314      10.199   3.500  12.220  4.00  1.00            
ATOM   2336    C ALA A 314       9.914   4.421  14.464  4.00  1.00            
ATOM   2337    O ALA A 314       9.006   3.891  15.104  4.00  1.00            
ATOM   2338    N LEU A 315      10.156   5.744  14.501  4.00  1.00            
ATOM   2339   CA LEU A 315       9.314   6.642  15.231  4.00  1.00            
ATOM   2340   CB LEU A 315      10.055   7.809  15.904  4.00  1.00            
ATOM   2341   CG LEU A 315      11.007   7.361  17.028  4.00  1.00            
ATOM   2342  CD1 LEU A 315      11.614   8.566  17.763  4.00  1.00            
ATOM   2343  CD2 LEU A 315      10.320   6.368  17.980  4.00  1.00            
ATOM   2344    C LEU A 315       8.357   7.229  14.223  4.00  1.00            
ATOM   2345    O LEU A 315       8.514   7.004  13.023  4.00  1.00            
ATOM   2346    N GLY A 316       7.321   7.979  14.674  1.00  1.00            
ATOM   2347   CA GLY A 316       6.366   8.526  13.736  1.00  1.00            
ATOM   2348    C GLY A 316       5.414   9.394  14.466  1.00  1.00            
ATOM   2349    O GLY A 316       5.802  10.216  15.290  1.00  1.00            
ATOM   2350    N ALA A 317       4.119   9.228  14.160  2.00  1.00            
ATOM   2351   CA ALA A 317       3.137  10.108  14.697  2.00  1.00            
ATOM   2352   CB ALA A 317       1.719   9.882  14.137  2.00  1.00            
ATOM   2353    C ALA A 317       3.038  10.047  16.184  2.00  1.00            
ATOM   2354    O ALA A 317       2.924  11.099  16.812  2.00  1.00            
ATOM   2355    N THR A 318       3.069   8.842  16.794  2.00  1.00            
ATOM   2356   CA THR A 318       2.929   8.831  18.223  2.00  1.00            
ATOM   2357   CB THR A 318       2.957   7.494  18.866  2.00  1.00            
ATOM   2358  OG1 THR A 318       2.799   7.629  20.270  2.00  1.00            
ATOM   2359  CG2 THR A 318       4.260   6.754  18.530  2.00  1.00            
ATOM   2360    C THR A 318       4.078   9.599  18.773  2.00  1.00            
ATOM   2361    O THR A 318       3.930  10.421  19.674  2.00  1.00            
ATOM   2362    N PHE A 319       5.264   9.357  18.203  2.00  1.00            
ATOM   2363   CA PHE A 319       6.452   9.934  18.723  2.00  1.00            
ATOM   2364   CB PHE A 319       7.714   9.320  18.095  2.00  1.00            
ATOM   2365   CG PHE A 319       8.873   9.658  18.966  2.00  1.00            
ATOM   2366  CD1 PHE A 319       9.222   8.814  19.995  2.00  1.00            
ATOM   2367  CD2 PHE A 319       9.605  10.805  18.769  2.00  1.00            
ATOM   2368  CE1 PHE A 319      10.287   9.100  20.814  2.00  1.00            
ATOM   2369  CE2 PHE A 319      10.673  11.098  19.585  2.00  1.00            
ATOM   2370   CZ PHE A 319      11.017  10.247  20.608  2.00  1.00            
ATOM   2371    C PHE A 319       6.545  11.404  18.522  2.00  1.00            
ATOM   2372    O PHE A 319       6.762  12.169  19.460  2.00  1.00            
ATOM   2373    N ILE A 320       6.341  11.824  17.270  2.00  1.00            
ATOM   2374   CA ILE A 320       6.493  13.178  16.859  2.00  1.00            
ATOM   2375   CB ILE A 320       6.172  13.392  15.409  2.00  1.00            
ATOM   2376  CG1 ILE A 320       7.182  12.669  14.503  2.00  1.00            
ATOM   2377  CG2 ILE A 320       6.098  14.911  15.170  2.00  1.00            
ATOM   2378  CD1 ILE A 320       8.603  13.216  14.622  2.00  1.00            
ATOM   2379    C ILE A 320       5.500  13.989  17.614  2.00  1.00            
ATOM   2380    O ILE A 320       5.733  15.157  17.897  2.00  1.00            
ATOM   2381    N ARG A 321       4.334  13.416  17.934  3.00  1.00            
ATOM   2382   CA ARG A 321       3.293  14.212  18.510  3.00  1.00            
ATOM   2383   CB ARG A 321       2.065  13.339  18.836  3.00  1.00            
ATOM   2384   CG ARG A 321       0.788  14.101  19.200  3.00  1.00            
ATOM   2385   CD ARG A 321      -0.410  13.180  19.460  3.00  1.00            
ATOM   2386   NE ARG A 321      -0.487  12.934  20.928  3.00  1.00            
ATOM   2387   CZ ARG A 321      -1.326  11.978  21.420  3.00  1.00            
ATOM   2388  NH1 ARG A 321      -2.037  11.182  20.569  3.00  1.00            
ATOM   2389  NH2 ARG A 321      -1.454  11.815  22.770  3.00  1.00            
ATOM   2390    C ARG A 321       3.709  14.919  19.761  3.00  1.00            
ATOM   2391    O ARG A 321       3.670  16.147  19.830  3.00  1.00            
ATOM   2392    N LYS A 322       4.146  14.165  20.775  3.00  1.00            
ATOM   2393   CA LYS A 322       4.509  14.714  22.048  3.00  1.00            
ATOM   2394   CB LYS A 322       4.848  13.560  23.006  3.00  1.00            
ATOM   2395   CG LYS A 322       4.907  13.884  24.496  3.00  1.00            
ATOM   2396   CD LYS A 322       4.875  12.607  25.339  3.00  1.00            
ATOM   2397   CE LYS A 322       4.832  12.841  26.848  3.00  1.00            
ATOM   2398   NZ LYS A 322       6.161  13.273  27.333  3.00  1.00            
ATOM   2399    C LYS A 322       5.740  15.533  21.856  3.00  1.00            
ATOM   2400    O LYS A 322       5.919  16.602  22.437  3.00  1.00            
ATOM   2401    N PHE A 323       6.604  15.004  20.984  4.00  1.00            
ATOM   2402   CA PHE A 323       7.932  15.425  20.675  4.00  1.00            
ATOM   2403   CB PHE A 323       8.668  14.165  20.176  4.00  1.00            
ATOM   2404   CG PHE A 323       9.967  14.382  19.508  4.00  1.00            
ATOM   2405  CD1 PHE A 323      11.037  14.946  20.155  4.00  1.00            
ATOM   2406  CD2 PHE A 323      10.116  13.927  18.223  4.00  1.00            
ATOM   2407  CE1 PHE A 323      12.221  15.093  19.477  4.00  1.00            
ATOM   2408  CE2 PHE A 323      11.301  14.074  17.555  4.00  1.00            
ATOM   2409   CZ PHE A 323      12.364  14.668  18.182  4.00  1.00            
ATOM   2410    C PHE A 323       7.958  16.567  19.702  4.00  1.00            
ATOM   2411    O PHE A 323       6.947  16.961  19.131  4.00  1.00            
ATOM   2412    N TYR A 324       9.118  17.237  19.608  4.00  1.00            
ATOM   2413   CA TYR A 324       9.312  18.253  18.613  4.00  1.00            
ATOM   2414   CB TYR A 324       9.399  19.657  19.243  4.00  1.00            
ATOM   2415   CG TYR A 324       9.724  20.673  18.204  4.00  1.00            
ATOM   2416  CD1 TYR A 324       8.938  20.836  17.085  4.00  1.00            
ATOM   2417  CD2 TYR A 324      10.800  21.507  18.387  4.00  1.00            
ATOM   2418  CE1 TYR A 324       9.247  21.788  16.144  4.00  1.00            
ATOM   2419  CE2 TYR A 324      11.111  22.463  17.452  4.00  1.00            
ATOM   2420   CZ TYR A 324      10.338  22.603  16.325  4.00  1.00            
ATOM   2421   OH TYR A 324      10.656  23.582  15.361  4.00  1.00            
ATOM   2422    C TYR A 324      10.611  17.865  17.990  4.00  1.00            
ATOM   2423    O TYR A 324      11.660  17.943  18.628  4.00  1.00            
ATOM   2424    N THR A 325      10.580  17.423  16.719  4.00  1.00            
ATOM   2425   CA THR A 325      11.806  16.963  16.143  4.00  1.00            
ATOM   2426   CB THR A 325      11.645  15.800  15.199  4.00  1.00            
ATOM   2427  OG1 THR A 325      12.918  15.380  14.729  4.00  1.00            
ATOM   2428  CG2 THR A 325      10.735  16.191  14.020  4.00  1.00            
ATOM   2429    C THR A 325      12.381  18.092  15.360  4.00  1.00            
ATOM   2430    O THR A 325      11.715  18.698  14.524  4.00  1.00            
ATOM   2431    N GLU A 326      13.644  18.441  15.653  4.00  1.00            
ATOM   2432   CA GLU A 326      14.238  19.459  14.852  4.00  1.00            
ATOM   2433   CB GLU A 326      14.739  20.684  15.637  4.00  1.00            
ATOM   2434   CG GLU A 326      13.627  21.523  16.253  4.00  1.00            
ATOM   2435   CD GLU A 326      14.272  22.690  16.990  4.00  1.00            
ATOM   2436  OE1 GLU A 326      15.012  23.469  16.330  4.00  1.00            
ATOM   2437  OE2 GLU A 326      14.034  22.821  18.221  4.00  1.00            
ATOM   2438    C GLU A 326      15.479  18.857  14.237  4.00  1.00            
ATOM   2439    O GLU A 326      16.519  18.822  14.891  4.00  1.00            
ATOM   2440    N PHE A 327      15.435  18.402  12.959  4.00  1.00            
ATOM   2441   CA PHE A 327      16.599  17.775  12.374  4.00  1.00            
ATOM   2442   CB PHE A 327      16.276  16.827  11.206  4.00  1.00            
ATOM   2443   CG PHE A 327      17.466  15.947  11.012  4.00  1.00            
ATOM   2444  CD1 PHE A 327      17.643  14.852  11.828  4.00  1.00            
ATOM   2445  CD2 PHE A 327      18.395  16.195  10.028  4.00  1.00            
ATOM   2446  CE1 PHE A 327      18.726  14.021  11.672  4.00  1.00            
ATOM   2447  CE2 PHE A 327      19.482  15.367   9.867  4.00  1.00            
ATOM   2448   CZ PHE A 327      19.651  14.279  10.691  4.00  1.00            
ATOM   2449    C PHE A 327      17.495  18.868  11.864  4.00  1.00            
ATOM   2450    O PHE A 327      17.018  19.869  11.333  4.00  1.00            
ATOM   2451    N ASP A 328      18.830  18.714  12.037  4.00  1.00            
ATOM   2452   CA ASP A 328      19.758  19.726  11.600  4.00  1.00            
ATOM   2453   CB ASP A 328      20.538  20.390  12.747  4.00  1.00            
ATOM   2454   CG ASP A 328      19.641  21.424  13.407  4.00  1.00            
ATOM   2455  OD1 ASP A 328      19.253  22.397  12.707  4.00  1.00            
ATOM   2456  OD2 ASP A 328      19.351  21.267  14.624  4.00  1.00            
ATOM   2457    C ASP A 328      20.763  19.131  10.674  4.00  1.00            
ATOM   2458    O ASP A 328      21.526  18.245  11.051  4.00  1.00            
ATOM   2459    N ARG A 329      20.764  19.601   9.412  3.00  1.00            
ATOM   2460   CA ARG A 329      21.721  19.132   8.456  3.00  1.00            
ATOM   2461   CB ARG A 329      21.473  19.670   7.037  3.00  1.00            
ATOM   2462   CG ARG A 329      22.494  19.165   6.017  3.00  1.00            
ATOM   2463   CD ARG A 329      22.443  19.904   4.679  3.00  1.00            
ATOM   2464   NE ARG A 329      23.559  19.378   3.846  3.00  1.00            
ATOM   2465   CZ ARG A 329      24.827  19.822   4.077  3.00  1.00            
ATOM   2466  NH1 ARG A 329      25.062  20.701   5.097  3.00  1.00            
ATOM   2467  NH2 ARG A 329      25.862  19.382   3.303  3.00  1.00            
ATOM   2468    C ARG A 329      23.075  19.593   8.869  3.00  1.00            
ATOM   2469    O ARG A 329      24.037  18.828   8.853  3.00  1.00            
ATOM   2470    N ARG A 330      23.180  20.873   9.268  3.00  1.00            
ATOM   2471   CA ARG A 330      24.458  21.378   9.665  3.00  1.00            
ATOM   2472   CB ARG A 330      24.459  22.887   9.967  3.00  1.00            
ATOM   2473   CG ARG A 330      25.848  23.506  10.141  3.00  1.00            
ATOM   2474   CD ARG A 330      25.787  25.014  10.390  3.00  1.00            
ATOM   2475   NE ARG A 330      27.158  25.560  10.188  3.00  1.00            
ATOM   2476   CZ ARG A 330      27.587  25.828   8.920  3.00  1.00            
ATOM   2477  NH1 ARG A 330      26.763  25.572   7.863  3.00  1.00            
ATOM   2478  NH2 ARG A 330      28.836  26.338   8.706  3.00  1.00            
ATOM   2479    C ARG A 330      24.725  20.664  10.944  3.00  1.00            
ATOM   2480    O ARG A 330      23.846  20.629  11.804  3.00  1.00            
ATOM   2481    N ASN A 331      25.946  20.102  11.103  3.00  1.00            
ATOM   2482   CA ASN A 331      26.289  19.369  12.292  3.00  1.00            
ATOM   2483   CB ASN A 331      26.488  20.298  13.504  3.00  1.00            
ATOM   2484   CG ASN A 331      26.873  19.472  14.719  3.00  1.00            
ATOM   2485  OD1 ASN A 331      28.037  19.126  14.908  3.00  1.00            
ATOM   2486  ND2 ASN A 331      25.869  19.167  15.585  3.00  1.00            
ATOM   2487    C ASN A 331      25.183  18.399  12.606  3.00  1.00            
ATOM   2488    O ASN A 331      24.297  18.707  13.402  3.00  1.00            
ATOM   2489    N ASN A 332      25.211  17.213  11.954  3.00  1.00            
ATOM   2490   CA ASN A 332      24.195  16.188  12.009  3.00  1.00            
ATOM   2491   CB ASN A 332      24.716  14.810  11.553  3.00  1.00            
ATOM   2492   CG ASN A 332      25.851  14.391  12.476  3.00  1.00            
ATOM   2493  OD1 ASN A 332      25.751  13.398  13.196  3.00  1.00            
ATOM   2494  ND2 ASN A 332      26.968  15.165  12.452  3.00  1.00            
ATOM   2495    C ASN A 332      23.621  16.063  13.388  3.00  1.00            
ATOM   2496    O ASN A 332      24.329  15.767  14.349  3.00  1.00            
ATOM   2497    N ARG A 333      22.294  16.320  13.508  4.00  1.00            
ATOM   2498   CA ARG A 333      21.637  16.237  14.782  4.00  1.00            
ATOM   2499   CB ARG A 333      21.652  17.542  15.597  4.00  1.00            
ATOM   2500   CG ARG A 333      22.966  17.987  16.235  4.00  1.00            
ATOM   2501   CD ARG A 333      22.736  19.228  17.103  4.00  1.00            
ATOM   2502   NE ARG A 333      24.022  19.648  17.724  4.00  1.00            
ATOM   2503   CZ ARG A 333      24.040  20.761  18.517  4.00  1.00            
ATOM   2504  NH1 ARG A 333      22.889  21.465  18.723  4.00  1.00            
ATOM   2505  NH2 ARG A 333      25.202  21.176  19.100  4.00  1.00            
ATOM   2506    C ARG A 333      20.167  16.005  14.614  4.00  1.00            
ATOM   2507    O ARG A 333      19.547  16.467  13.656  4.00  1.00            
ATOM   2508    N ILE A 334      19.588  15.242  15.564  4.00  1.00            
ATOM   2509   CA ILE A 334      18.182  14.959  15.642  4.00  1.00            
ATOM   2510   CB ILE A 334      17.904  13.750  16.491  4.00  1.00            
ATOM   2511  CG1 ILE A 334      16.411  13.386  16.447  4.00  1.00            
ATOM   2512  CG2 ILE A 334      18.457  13.999  17.903  4.00  1.00            
ATOM   2513  CD1 ILE A 334      16.095  12.024  17.061  4.00  1.00            
ATOM   2514    C ILE A 334      17.355  16.066  16.152  4.00  1.00            
ATOM   2515    O ILE A 334      16.323  16.397  15.574  4.00  1.00            
ATOM   2516    N GLY A 335      17.778  16.659  17.271  4.00  1.00            
ATOM   2517   CA GLY A 335      16.913  17.612  17.866  4.00  1.00            
ATOM   2518    C GLY A 335      15.919  16.812  18.612  4.00  1.00            
ATOM   2519    O GLY A 335      15.614  15.674  18.260  4.00  1.00            
ATOM   2520    N PHE A 336      15.392  17.407  19.684  4.00  1.00            
ATOM   2521   CA PHE A 336      14.429  16.733  20.482  4.00  1.00            
ATOM   2522   CB PHE A 336      15.106  15.619  21.298  4.00  1.00            
ATOM   2523   CG PHE A 336      14.144  14.970  22.226  4.00  1.00            
ATOM   2524  CD1 PHE A 336      13.958  15.481  23.489  4.00  1.00            
ATOM   2525  CD2 PHE A 336      13.438  13.851  21.852  4.00  1.00            
ATOM   2526  CE1 PHE A 336      13.075  14.892  24.362  4.00  1.00            
ATOM   2527  CE2 PHE A 336      12.553  13.256  22.720  4.00  1.00            
ATOM   2528   CZ PHE A 336      12.371  13.777  23.977  4.00  1.00            
ATOM   2529    C PHE A 336      13.985  17.788  21.448  4.00  1.00            
ATOM   2530    O PHE A 336      14.808  18.533  21.976  4.00  1.00            
ATOM   2531    N ALA A 337      12.669  17.902  21.683  4.00  1.00            
ATOM   2532   CA ALA A 337      12.168  18.850  22.637  4.00  1.00            
ATOM   2533   CB ALA A 337      12.126  20.298  22.116  4.00  1.00            
ATOM   2534    C ALA A 337      10.749  18.404  22.850  4.00  1.00            
ATOM   2535    O ALA A 337      10.148  17.797  21.965  4.00  1.00            
ATOM   2536    N LEU A 338      10.179  18.674  24.039  4.00  1.00            
ATOM   2537   CA LEU A 338       8.818  18.319  24.352  4.00  1.00            
ATOM   2538   CB LEU A 338       8.544  18.418  25.862  4.00  1.00            
ATOM   2539   CG LEU A 338       7.081  18.189  26.273  4.00  1.00            
ATOM   2540  CD1 LEU A 338       6.645  16.739  26.032  4.00  1.00            
ATOM   2541  CD2 LEU A 338       6.832  18.664  27.713  4.00  1.00            
ATOM   2542    C LEU A 338       7.964  19.350  23.693  4.00  1.00            
ATOM   2543    O LEU A 338       8.433  20.441  23.374  4.00  1.00            
ATOM   2544    N ALA A 339       6.679  19.030  23.447  4.00  1.00            
ATOM   2545   CA ALA A 339       5.896  20.027  22.788  4.00  1.00            
ATOM   2546   CB ALA A 339       5.529  19.649  21.345  4.00  1.00            
ATOM   2547    C ALA A 339       4.616  20.259  23.519  4.00  1.00            
ATOM   2548    O ALA A 339       3.976  19.327  24.001  4.00  1.00            
ATOM   2549    N ARG A 340       4.230  21.547  23.628  1.00  1.00            
ATOM   2550   CA ARG A 340       2.949  21.882  24.168  1.00  1.00            
ATOM   2551   CB ARG A 340       2.841  23.296  24.760  1.00  1.00            
ATOM   2552   CG ARG A 340       3.264  23.370  26.229  1.00  1.00            
ATOM   2553   CD ARG A 340       2.067  23.298  27.182  1.00  1.00            
ATOM   2554   NE ARG A 340       2.584  23.288  28.579  1.00  1.00            
ATOM   2555   CZ ARG A 340       1.912  23.972  29.553  1.00  1.00            
ATOM   2556  NH1 ARG A 340       0.822  24.725  29.224  1.00  1.00            
ATOM   2557  NH2 ARG A 340       2.328  23.906  30.852  1.00  1.00            
ATOM   2558    C ARG A 340       2.009  21.781  23.025  1.00  1.00            
ATOM   2559    O ARG A 340       2.345  22.130  21.894  1.00  1.00            
ATOM   2560    N HIS A 341       0.807  21.254  23.284  1.00  1.00            
ATOM   2561   CA HIS A 341      -0.156  21.141  22.239  1.00  1.00            
ATOM   2562  ND1 HIS A 341      -3.306  20.982  21.281  1.00  1.00            
ATOM   2563   CG HIS A 341      -2.312  20.055  21.502  1.00  1.00            
ATOM   2564   CB HIS A 341      -1.298  20.178  22.597  1.00  1.00            
ATOM   2565  NE2 HIS A 341      -3.571  19.392  19.753  1.00  1.00            
ATOM   2566  CD2 HIS A 341      -2.487  19.091  20.558  1.00  1.00            
ATOM   2567  CE1 HIS A 341      -4.029  20.536  20.224  1.00  1.00            
ATOM   2568    C HIS A 341      -0.762  22.524  22.079  1.00  1.00            
ATOM   2569    O HIS A 341      -0.990  22.946  20.914  1.00  1.00            
ATOM   2570  OXT HIS A 341      -1.009  23.178  23.127  1.00  1.00            
ATOM   2571    N ASP C   1     -16.513  -7.745  17.325  4.00  0.00            
ATOM   2572   CA ASP C   1     -15.735  -6.657  17.960  4.00  0.00            
ATOM   2573   CB ASP C   1     -14.224  -6.928  17.860  4.00  0.00            
ATOM   2574   CG ASP C   1     -13.845  -8.044  18.822  4.00  0.00            
ATOM   2575  OD1 ASP C   1     -14.636  -8.320  19.760  4.00  0.00            
ATOM   2576  OD2 ASP C   1     -12.745  -8.631  18.630  4.00  0.00            
ATOM   2577    C ASP C   1     -15.971  -5.349  17.287  4.00  0.00            
ATOM   2578    O ASP C   1     -17.005  -5.121  16.661  4.00  0.00            
ATOM   2579    N ARG C   2     -14.985  -4.445  17.435  4.00  0.00            
ATOM   2580   CA ARG C   2     -15.013  -3.138  16.852  4.00  0.00            
ATOM   2581   CB ARG C   2     -14.169  -2.117  17.640  4.00  0.00            
ATOM   2582   CG ARG C   2     -14.266  -0.669  17.152  4.00  0.00            
ATOM   2583   CD ARG C   2     -13.136   0.214  17.694  4.00  0.00            
ATOM   2584   NE ARG C   2     -13.384   1.619  17.262  4.00  0.00            
ATOM   2585   CZ ARG C   2     -13.998   2.495  18.112  4.00  0.00            
ATOM   2586  NH1 ARG C   2     -14.342   2.098  19.373  4.00  0.00            
ATOM   2587  NH2 ARG C   2     -14.253   3.773  17.707  4.00  0.00            
ATOM   2588    C ARG C   2     -14.388  -3.252  15.499  4.00  0.00            
ATOM   2589    O ARG C   2     -13.603  -4.159  15.227  4.00  0.00            
ATOM   2590    N VAL C   3     -14.759  -2.315  14.615  4.00  0.00            
ATOM   2591   CA VAL C   3     -14.404  -2.296  13.228  4.00  0.00            
ATOM   2592   CB VAL C   3     -15.247  -1.330  12.451  4.00  0.00            
ATOM   2593  CG1 VAL C   3     -16.719  -1.766  12.541  4.00  0.00            
ATOM   2594  CG2 VAL C   3     -14.979   0.089  12.977  4.00  0.00            
ATOM   2595    C VAL C   3     -12.982  -1.985  12.856  4.00  0.00            
ATOM   2596    O VAL C   3     -12.406  -2.640  11.988  4.00  0.00            
ATOM   2597    N TYR C   4     -12.375  -0.991  13.512  4.00  0.00            
ATOM   2598   CA TYR C   4     -11.168  -0.362  13.058  4.00  0.00            
ATOM   2599   CB TYR C   4     -10.549   0.554  14.127  4.00  0.00            
ATOM   2600   CG TYR C   4      -9.505   1.394  13.476  4.00  0.00            
ATOM   2601  CD1 TYR C   4      -9.874   2.504  12.752  4.00  0.00            
ATOM   2602  CD2 TYR C   4      -8.169   1.087  13.593  4.00  0.00            
ATOM   2603  CE1 TYR C   4      -8.930   3.297  12.146  4.00  0.00            
ATOM   2604  CE2 TYR C   4      -7.221   1.878  12.989  4.00  0.00            
ATOM   2605   CZ TYR C   4      -7.598   2.983  12.264  4.00  0.00            
ATOM   2606   OH TYR C   4      -6.624   3.795  11.645  4.00  0.00            
ATOM   2607    C TYR C   4     -10.096  -1.249  12.542  4.00  0.00            
ATOM   2608    O TYR C   4      -9.778  -2.299  13.098  4.00  0.00            
ATOM   2609    N ILE C   5      -9.530  -0.798  11.400  4.00  0.00            
ATOM   2610   CA ILE C   5      -8.391  -1.382  10.761  4.00  0.00            
ATOM   2611   CB ILE C   5      -8.700  -2.062   9.462  4.00  0.00            
ATOM   2612  CG1 ILE C   5      -9.656  -3.245   9.692  4.00  0.00            
ATOM   2613  CG2 ILE C   5      -7.371  -2.467   8.804  4.00  0.00            
ATOM   2614  CD1 ILE C   5     -10.244  -3.803   8.400  4.00  0.00            
ATOM   2615    C ILE C   5      -7.469  -0.259  10.439  4.00  0.00            
ATOM   2616    O ILE C   5      -7.906   0.791   9.969  4.00  0.00            
ATOM   2617    N HIS C   6      -6.159  -0.432  10.699  4.00  0.00            
ATOM   2618   CA HIS C   6      -5.278   0.647  10.368  4.00  0.00            
ATOM   2619  ND1 HIS C   6      -4.161   3.585  10.535  4.00  0.00            
ATOM   2620   CG HIS C   6      -3.781   2.495  11.287  4.00  0.00            
ATOM   2621   CB HIS C   6      -4.673   1.331  11.608  4.00  0.00            
ATOM   2622  NE2 HIS C   6      -2.058   3.947  11.159  4.00  0.00            
ATOM   2623  CD2 HIS C   6      -2.494   2.734  11.660  4.00  0.00            
ATOM   2624  CE1 HIS C   6      -3.093   4.420  10.491  4.00  0.00            
ATOM   2625    C HIS C   6      -4.153   0.108   9.532  4.00  0.00            
ATOM   2626    O HIS C   6      -3.141  -0.381  10.026  4.00  0.00            
ATOM   2627    N PRO C   7      -4.382   0.183   8.252  4.00  0.00            
ATOM   2628   CA PRO C   7      -3.468  -0.281   7.233  4.00  0.00            
ATOM   2629   CD PRO C   7      -5.765   0.117   7.799  4.00  0.00            
ATOM   2630   CB PRO C   7      -4.341  -0.694   6.048  4.00  0.00            
ATOM   2631   CG PRO C   7      -5.682   0.016   6.275  4.00  0.00            
ATOM   2632    C PRO C   7      -2.292   0.542   6.754  4.00  0.00            
ATOM   2633    O PRO C   7      -1.527   0.013   5.946  4.00  0.00            
ATOM   2634    N PHE C   8      -2.081   1.797   7.198  4.00  0.00            
ATOM   2635   CA PHE C   8      -1.161   2.617   6.447  4.00  0.00            
ATOM   2636   CB PHE C   8      -1.741   4.047   6.288  4.00  0.00            
ATOM   2637   CG PHE C   8      -0.823   4.922   5.510  4.00  0.00            
ATOM   2638  CD1 PHE C   8      -0.877   4.953   4.135  4.00  0.00            
ATOM   2639  CD2 PHE C   8       0.095   5.711   6.165  4.00  0.00            
ATOM   2640  CE1 PHE C   8      -0.023   5.758   3.422  4.00  0.00            
ATOM   2641  CE2 PHE C   8       0.952   6.518   5.458  4.00  0.00            
ATOM   2642   CZ PHE C   8       0.890   6.538   4.088  4.00  0.00            
ATOM   2643    C PHE C   8       0.222   2.731   7.000  4.00  0.00            
ATOM   2644    O PHE C   8       0.469   2.536   8.189  4.00  0.00            
ATOM   2645    N HIS C   9       1.177   3.040   6.086  4.00  0.00            
ATOM   2646   CA HIS C   9       2.544   3.257   6.442  4.00  0.00            
ATOM   2647  ND1 HIS C   9       5.373   0.910   7.715  4.00  0.00            
ATOM   2648   CG HIS C   9       4.619   2.025   7.423  4.00  0.00            
ATOM   2649   CB HIS C   9       3.219   1.937   6.876  4.00  0.00            
ATOM   2650  NE2 HIS C   9       6.621   2.669   8.245  4.00  0.00            
ATOM   2651  CD2 HIS C   9       5.398   3.093   7.754  4.00  0.00            
ATOM   2652  CE1 HIS C   9       6.559   1.351   8.203  4.00  0.00            
ATOM   2653    C HIS C   9       3.292   3.754   5.257  4.00  0.00            
ATOM   2654    O HIS C   9       2.914   3.492   4.117  4.00  0.00            
ATOM   2655    N LEU C  10       4.374   4.520   5.496  4.00  0.00            
ATOM   2656   CA LEU C  10       5.109   4.902   4.340  4.00  0.00            
ATOM   2657   CB LEU C  10       4.591   6.207   3.689  4.00  0.00            
ATOM   2658   CG LEU C  10       4.104   7.315   4.656  4.00  0.00            
ATOM   2659  CD1 LEU C  10       5.233   7.963   5.472  4.00  0.00            
ATOM   2660  CD2 LEU C  10       3.257   8.351   3.900  4.00  0.00            
ATOM   2661    C LEU C  10       6.594   5.025   4.587  4.00  0.00            
ATOM   2662    O LEU C  10       7.118   6.126   4.740  4.00  0.00            
ATOM   2663    N VAL C  11       7.327   3.892   4.617  4.00  0.00            
ATOM   2664   CA VAL C  11       8.769   3.946   4.620  4.00  0.00            
ATOM   2665   CB VAL C  11       9.415   3.231   5.783  4.00  0.00            
ATOM   2666  CG1 VAL C  11       9.105   4.033   7.059  4.00  0.00            
ATOM   2667  CG2 VAL C  11       8.900   1.783   5.871  4.00  0.00            
ATOM   2668    C VAL C  11       9.113   3.273   3.317  4.00  0.00            
ATOM   2669    O VAL C  11       8.920   2.070   3.154  4.00  0.00            
ATOM   2670    N ILE C  12       9.605   4.037   2.321  4.00  0.00            
ATOM   2671   CA ILE C  12       9.874   3.412   1.055  4.00  0.00            
ATOM   2672   CB ILE C  12       9.439   4.228  -0.125  4.00  0.00            
ATOM   2673  CG1 ILE C  12       7.914   4.425  -0.117  4.00  0.00            
ATOM   2674  CG2 ILE C  12       9.976   3.552  -1.396  4.00  0.00            
ATOM   2675  CD1 ILE C  12       7.433   5.471  -1.122  4.00  0.00            
ATOM   2676    C ILE C  12      11.357   3.292   0.955  4.00  0.00            
ATOM   2677    O ILE C  12      12.057   4.291   0.791  4.00  0.00            
ATOM   2678    N HIS C  13      11.885   2.058   1.080  4.00  0.00            
ATOM   2679   CA HIS C  13      13.301   1.895   0.940  4.00  0.00            
ATOM   2680  ND1 HIS C  13      12.786   0.577   3.876  4.00  0.00            
ATOM   2681   CG HIS C  13      13.235   1.816   3.476  4.00  0.00            
ATOM   2682   CB HIS C  13      14.073   2.076   2.260  4.00  0.00            
ATOM   2683  NE2 HIS C  13      12.016   2.044   5.361  4.00  0.00            
ATOM   2684  CD2 HIS C  13      12.757   2.699   4.395  4.00  0.00            
ATOM   2685  CE1 HIS C  13      12.063   0.772   5.008  4.00  0.00            
ATOM   2686    C HIS C  13      13.586   0.543   0.386  4.00  0.00            
ATOM   2687    O HIS C  13      13.481  -0.479   1.063  4.00  0.00            
ATOM   2688    N ASN C  14      13.955   0.547  -0.901  4.00  0.00            
ATOM   2689   CA ASN C  14      14.417  -0.573  -1.654  4.00  0.00            
ATOM   2690   CB ASN C  14      13.556  -0.919  -2.880  4.00  0.00            
ATOM   2691   CG ASN C  14      14.095  -2.221  -3.457  4.00  0.00            
ATOM   2692  OD1 ASN C  14      15.107  -2.748  -2.995  4.00  0.00            
ATOM   2693  ND2 ASN C  14      13.407  -2.758  -4.501  4.00  0.00            
ATOM   2694    C ASN C  14      15.683   0.011  -2.162  4.00  0.00            
ATOM   2695    O ASN C  14      16.420   0.612  -1.384  4.00  0.00            
ATOM   2696    N GLU C  15      15.993  -0.113  -3.460  4.00  0.00            
ATOM   2697   CA GLU C  15      17.234   0.511  -3.792  4.00  0.00            
ATOM   2698   CB GLU C  15      18.463  -0.388  -3.531  4.00  0.00            
ATOM   2699   CG GLU C  15      18.744  -0.681  -2.053  4.00  0.00            
ATOM   2700   CD GLU C  15      19.305   0.572  -1.394  4.00  0.00            
ATOM   2701  OE1 GLU C  15      20.332   1.097  -1.898  4.00  0.00            
ATOM   2702  OE2 GLU C  15      18.712   1.021  -0.375  4.00  0.00            
ATOM   2703    C GLU C  15      17.294   0.879  -5.236  4.00  0.00            
ATOM   2704    O GLU C  15      16.734   1.883  -5.675  4.00  0.00            
ATOM   2705    N SER C  16      17.981   0.024  -6.015  4.00  0.00            
ATOM   2706   CA SER C  16      18.252   0.255  -7.402  4.00  0.00            
ATOM   2707   CB SER C  16      16.997   0.593  -8.229  4.00  0.00            
ATOM   2708   OG SER C  16      16.133  -0.532  -8.289  4.00  0.00            
ATOM   2709    C SER C  16      19.256   1.345  -7.618  4.00  0.00            
ATOM   2710    O SER C  16      19.128   2.133  -8.554  4.00  0.00            
ATOM   2711    N THR C  17      20.296   1.421  -6.761  4.00  0.00            
ATOM   2712   CA THR C  17      21.327   2.404  -6.958  4.00  0.00            
ATOM   2713   CB THR C  17      22.327   2.448  -5.839  4.00  0.00            
ATOM   2714  OG1 THR C  17      22.991   1.200  -5.725  4.00  0.00            
ATOM   2715  CG2 THR C  17      21.592   2.792  -4.531  4.00  0.00            
ATOM   2716    C THR C  17      22.077   2.135  -8.221  4.00  0.00            
ATOM   2717    O THR C  17      22.241   3.027  -9.052  4.00  0.00            
ATOM   2718    N CYS C  18      22.534   0.887  -8.423  4.00  0.00            
ATOM   2719   CA CYS C  18      23.309   0.632  -9.601  4.00  0.00            
ATOM   2720   CB CYS C  18      24.746   0.173  -9.289  4.00  0.00            
ATOM   2721   SG CYS C  18      25.742  -0.094 -10.784  4.00  0.00            
ATOM   2722    C CYS C  18      22.616  -0.488 -10.372  4.00  0.00            
ATOM   2723    O CYS C  18      23.269  -1.537 -10.612  4.00  0.00            
ATOM   2724  OXT CYS C  18      21.422  -0.306 -10.729  4.00  0.00            
END
