# Supplementary material for: Integrative modeling of diverse protein-peptide systems using CABS-dock
Source: PLoS Comput Biol. 2023 Jul 5;19(7):e1011275. doi: 10.1371/journal.pcbi.1011275 (PMC10351741; doi:10.1371/journal.pcbi.1011275)
Supplement: S1 File — Files in pdb format containing atomic coordinates of the structures obtained in this study: the highest-scored amyloid models and 10 examples of the docked peptide for each enzyme-substrate complex. (ZIP) [file pcbi.1011275.s006.zip › 8_renin_DRVYIHPFHLVIHNESTC/311.pdb]

CRYST1    0.000    0.000    0.000   0.00   0.00   0.00 P 1           1
ATOM      1    N GLY A   4      21.140  34.752   3.509  1.00  1.00            
ATOM      2   CA GLY A   4      19.701  34.731   3.162  1.00  1.00            
ATOM      3    C GLY A   4      18.910  34.224   4.317  1.00  1.00            
ATOM      4    O GLY A   4      19.079  33.084   4.746  1.00  1.00            
ATOM      5    N ASN A   5      18.020  35.076   4.862  1.00  1.00            
ATOM      6   CA ASN A   5      17.231  34.631   5.968  1.00  1.00            
ATOM      7   CB ASN A   5      17.041  35.691   7.063  1.00  1.00            
ATOM      8   CG ASN A   5      18.334  35.775   7.855  1.00  1.00            
ATOM      9  OD1 ASN A   5      18.790  34.784   8.423  1.00  1.00            
ATOM     10  ND2 ASN A   5      18.944  36.989   7.894  1.00  1.00            
ATOM     11    C ASN A   5      15.874  34.289   5.448  1.00  1.00            
ATOM     12    O ASN A   5      15.044  35.170   5.234  1.00  1.00            
ATOM     13    N THR A   6      15.608  32.986   5.213  4.00  1.00            
ATOM     14   CA THR A   6      14.288  32.654   4.768  4.00  1.00            
ATOM     15   CB THR A   6      14.153  32.390   3.292  4.00  1.00            
ATOM     16  OG1 THR A   6      12.783  32.418   2.921  4.00  1.00            
ATOM     17  CG2 THR A   6      14.734  31.006   2.967  4.00  1.00            
ATOM     18    C THR A   6      13.837  31.434   5.467  4.00  1.00            
ATOM     19    O THR A   6      14.583  30.474   5.644  4.00  1.00            
ATOM     20    N THR A   7      12.582  31.472   5.922  1.00  1.00            
ATOM     21   CA THR A   7      12.014  30.299   6.487  1.00  1.00            
ATOM     22   CB THR A   7      11.910  30.307   7.986  1.00  1.00            
ATOM     23  OG1 THR A   7      11.336  29.091   8.438  1.00  1.00            
ATOM     24  CG2 THR A   7      11.053  31.498   8.438  1.00  1.00            
ATOM     25    C THR A   7      10.642  30.208   5.957  1.00  1.00            
ATOM     26    O THR A   7       9.893  31.183   5.971  1.00  1.00            
ATOM     27    N SER A   8      10.272  29.031   5.444  4.00  1.00            
ATOM     28   CA SER A   8       8.925  28.974   5.008  4.00  1.00            
ATOM     29   CB SER A   8       8.739  28.536   3.544  4.00  1.00            
ATOM     30   OG SER A   8       9.142  27.186   3.371  4.00  1.00            
ATOM     31    C SER A   8       8.245  27.978   5.887  4.00  1.00            
ATOM     32    O SER A   8       8.717  26.854   6.036  4.00  1.00            
ATOM     33    N SER A   9       7.115  28.375   6.506  4.00  1.00            
ATOM     34   CA SER A   9       6.434  27.461   7.372  4.00  1.00            
ATOM     35   CB SER A   9       5.851  28.108   8.640  4.00  1.00            
ATOM     36   OG SER A   9       6.897  28.544   9.494  4.00  1.00            
ATOM     37    C SER A   9       5.298  26.906   6.600  4.00  1.00            
ATOM     38    O SER A   9       4.514  27.634   5.994  4.00  1.00            
ATOM     39    N VAL A  10       5.212  25.569   6.592  4.00  1.00            
ATOM     40   CA VAL A  10       4.131  24.912   5.943  4.00  1.00            
ATOM     41   CB VAL A  10       4.520  23.618   5.288  4.00  1.00            
ATOM     42  CG1 VAL A  10       3.256  22.964   4.705  4.00  1.00            
ATOM     43  CG2 VAL A  10       5.616  23.899   4.245  4.00  1.00            
ATOM     44    C VAL A  10       3.169  24.577   7.047  4.00  1.00            
ATOM     45    O VAL A  10       3.585  24.145   8.121  4.00  1.00            
ATOM     46    N ILE A  11       1.855  24.790   6.828  4.00  1.00            
ATOM     47   CA ILE A  11       0.869  24.454   7.823  4.00  1.00            
ATOM     48   CB ILE A  11      -0.249  25.456   7.928  4.00  1.00            
ATOM     49  CG1 ILE A  11      -1.048  25.248   9.225  4.00  1.00            
ATOM     50  CG2 ILE A  11      -1.096  25.374   6.648  4.00  1.00            
ATOM     51  CD1 ILE A  11      -0.272  25.645  10.483  4.00  1.00            
ATOM     52    C ILE A  11       0.313  23.160   7.339  4.00  1.00            
ATOM     53    O ILE A  11       0.109  22.964   6.142  4.00  1.00            
ATOM     54    N LEU A  12       0.099  22.215   8.263  4.00  1.00            
ATOM     55   CA LEU A  12      -0.282  20.896   7.867  4.00  1.00            
ATOM     56   CB LEU A  12       0.520  19.801   8.590  4.00  1.00            
ATOM     57   CG LEU A  12       2.043  19.830   8.386  4.00  1.00            
ATOM     58  CD1 LEU A  12       2.654  21.171   8.812  4.00  1.00            
ATOM     59  CD2 LEU A  12       2.696  18.673   9.155  4.00  1.00            
ATOM     60    C LEU A  12      -1.663  20.650   8.317  4.00  1.00            
ATOM     61    O LEU A  12      -2.265  21.448   9.033  4.00  1.00            
ATOM     62    N THR A  13      -2.205  19.511   7.864  4.00  1.00            
ATOM     63   CA THR A  13      -3.493  19.141   8.326  4.00  1.00            
ATOM     64   CB THR A  13      -4.557  19.236   7.275  4.00  1.00            
ATOM     65  OG1 THR A  13      -4.632  20.562   6.770  4.00  1.00            
ATOM     66  CG2 THR A  13      -5.901  18.844   7.908  4.00  1.00            
ATOM     67    C THR A  13      -3.422  17.719   8.766  4.00  1.00            
ATOM     68    O THR A  13      -2.797  16.885   8.112  4.00  1.00            
ATOM     69    N ASN A  14      -4.053  17.417   9.915  4.00  1.00            
ATOM     70   CA ASN A  14      -4.085  16.071  10.403  4.00  1.00            
ATOM     71   CB ASN A  14      -4.077  15.962  11.941  4.00  1.00            
ATOM     72   CG ASN A  14      -5.286  16.690  12.513  4.00  1.00            
ATOM     73  OD1 ASN A  14      -5.664  17.761  12.042  4.00  1.00            
ATOM     74  ND2 ASN A  14      -5.905  16.099  13.570  4.00  1.00            
ATOM     75    C ASN A  14      -5.339  15.444   9.865  4.00  1.00            
ATOM     76    O ASN A  14      -6.182  16.117   9.275  4.00  1.00            
ATOM     77    N TYR A  15      -5.468  14.115  10.047  4.00  1.00            
ATOM     78   CA TYR A  15      -6.585  13.317   9.615  4.00  1.00            
ATOM     79   CB TYR A  15      -6.199  12.278   8.543  4.00  1.00            
ATOM     80   CG TYR A  15      -7.388  11.520   8.050  4.00  1.00            
ATOM     81  CD1 TYR A  15      -8.382  12.148   7.334  4.00  1.00            
ATOM     82  CD2 TYR A  15      -7.484  10.165   8.263  4.00  1.00            
ATOM     83  CE1 TYR A  15      -9.467  11.440   6.870  4.00  1.00            
ATOM     84  CE2 TYR A  15      -8.565   9.450   7.801  4.00  1.00            
ATOM     85   CZ TYR A  15      -9.563  10.089   7.104  4.00  1.00            
ATOM     86   OH TYR A  15     -10.673   9.358   6.628  4.00  1.00            
ATOM     87    C TYR A  15      -6.960  12.614  10.873  4.00  1.00            
ATOM     88    O TYR A  15      -7.368  13.248  11.846  4.00  1.00            
ATOM     89    N MET A  16      -6.835  11.274  10.902  3.00  1.00            
ATOM     90   CA MET A  16      -6.894  10.572  12.158  3.00  1.00            
ATOM     91   CB MET A  16      -6.942   9.040  12.006  3.00  1.00            
ATOM     92   CG MET A  16      -8.214   8.498  11.351  3.00  1.00            
ATOM     93   SD MET A  16      -9.703   8.616  12.383  3.00  1.00            
ATOM     94   CE MET A  16     -10.731   7.609  11.276  3.00  1.00            
ATOM     95    C MET A  16      -5.537  10.890  12.743  3.00  1.00            
ATOM     96    O MET A  16      -4.840  11.804  12.301  3.00  1.00            
ATOM     97    N ASP A  17      -5.106  10.175  13.787  3.00  1.00            
ATOM     98   CA ASP A  17      -3.782  10.469  14.253  3.00  1.00            
ATOM     99   CB ASP A  17      -3.343   9.578  15.428  3.00  1.00            
ATOM    100   CG ASP A  17      -4.209   9.882  16.637  3.00  1.00            
ATOM    101  OD1 ASP A  17      -5.358  10.359  16.441  3.00  1.00            
ATOM    102  OD2 ASP A  17      -3.730   9.642  17.778  3.00  1.00            
ATOM    103    C ASP A  17      -2.881  10.123  13.128  3.00  1.00            
ATOM    104    O ASP A  17      -1.827  10.726  12.933  3.00  1.00            
ATOM    105    N THR A  18      -3.318   9.133  12.338  3.00  1.00            
ATOM    106   CA THR A  18      -2.517   8.728  11.241  3.00  1.00            
ATOM    107   CB THR A  18      -2.782   7.321  10.797  3.00  1.00            
ATOM    108  OG1 THR A  18      -2.502   6.410  11.850  3.00  1.00            
ATOM    109  CG2 THR A  18      -1.909   7.022   9.567  3.00  1.00            
ATOM    110    C THR A  18      -2.793   9.583  10.078  3.00  1.00            
ATOM    111    O THR A  18      -3.883   9.537   9.510  3.00  1.00            
ATOM    112    N GLN A  19      -1.779  10.384   9.706  4.00  1.00            
ATOM    113   CA GLN A  19      -1.934  11.222   8.569  4.00  1.00            
ATOM    114   CB GLN A  19      -3.261  12.024   8.588  4.00  1.00            
ATOM    115   CG GLN A  19      -3.579  12.878   7.352  4.00  1.00            
ATOM    116   CD GLN A  19      -4.140  11.969   6.276  4.00  1.00            
ATOM    117  OE1 GLN A  19      -4.670  12.437   5.270  4.00  1.00            
ATOM    118  NE2 GLN A  19      -4.030  10.630   6.493  4.00  1.00            
ATOM    119    C GLN A  19      -0.865  12.255   8.615  4.00  1.00            
ATOM    120    O GLN A  19      -0.100  12.354   9.574  4.00  1.00            
ATOM    121    N TYR A  20      -0.791  13.037   7.527  4.00  1.00            
ATOM    122   CA TYR A  20       0.084  14.148   7.388  4.00  1.00            
ATOM    123   CB TYR A  20       1.543  13.683   7.221  4.00  1.00            
ATOM    124   CG TYR A  20       2.438  14.841   6.958  4.00  1.00            
ATOM    125  CD1 TYR A  20       2.547  15.371   5.691  4.00  1.00            
ATOM    126  CD2 TYR A  20       3.173  15.397   7.976  4.00  1.00            
ATOM    127  CE1 TYR A  20       3.371  16.441   5.442  4.00  1.00            
ATOM    128  CE2 TYR A  20       4.000  16.465   7.729  4.00  1.00            
ATOM    129   CZ TYR A  20       4.099  16.991   6.466  4.00  1.00            
ATOM    130   OH TYR A  20       4.951  18.091   6.231  4.00  1.00            
ATOM    131    C TYR A  20      -0.305  14.755   6.074  4.00  1.00            
ATOM    132    O TYR A  20      -0.230  14.100   5.036  4.00  1.00            
ATOM    133    N TYR A  21      -0.752  16.020   6.080  4.00  1.00            
ATOM    134   CA TYR A  21      -1.105  16.700   4.866  4.00  1.00            
ATOM    135   CB TYR A  21      -2.614  17.011   4.840  4.00  1.00            
ATOM    136   CG TYR A  21      -2.907  18.179   3.963  4.00  1.00            
ATOM    137  CD1 TYR A  21      -2.994  18.071   2.596  4.00  1.00            
ATOM    138  CD2 TYR A  21      -3.113  19.407   4.549  4.00  1.00            
ATOM    139  CE1 TYR A  21      -3.277  19.178   1.827  4.00  1.00            
ATOM    140  CE2 TYR A  21      -3.396  20.515   3.789  4.00  1.00            
ATOM    141   CZ TYR A  21      -3.478  20.401   2.424  4.00  1.00            
ATOM    142   OH TYR A  21      -3.769  21.539   1.642  4.00  1.00            
ATOM    143    C TYR A  21      -0.358  17.984   4.881  4.00  1.00            
ATOM    144    O TYR A  21      -0.595  18.853   5.718  4.00  1.00            
ATOM    145    N GLY A  22       0.591  18.113   3.947  4.00  1.00            
ATOM    146   CA GLY A  22       1.302  19.333   3.754  4.00  1.00            
ATOM    147    C GLY A  22       0.904  19.639   2.356  4.00  1.00            
ATOM    148    O GLY A  22       0.398  18.762   1.664  4.00  1.00            
ATOM    149    N GLU A  23       1.067  20.874   1.878  4.00  1.00            
ATOM    150   CA GLU A  23       0.642  21.020   0.522  4.00  1.00            
ATOM    151   CB GLU A  23      -0.482  22.047   0.335  4.00  1.00            
ATOM    152   CG GLU A  23      -0.917  22.206  -1.122  4.00  1.00            
ATOM    153   CD GLU A  23      -1.786  23.451  -1.203  4.00  1.00            
ATOM    154  OE1 GLU A  23      -2.716  23.577  -0.362  4.00  1.00            
ATOM    155  OE2 GLU A  23      -1.522  24.301  -2.095  4.00  1.00            
ATOM    156    C GLU A  23       1.780  21.550  -0.250  4.00  1.00            
ATOM    157    O GLU A  23       2.386  22.555   0.121  4.00  1.00            
ATOM    158    N ILE A  24       2.120  20.876  -1.353  4.00  1.00            
ATOM    159   CA ILE A  24       3.155  21.457  -2.128  4.00  1.00            
ATOM    160   CB ILE A  24       4.445  20.689  -2.124  4.00  1.00            
ATOM    161  CG1 ILE A  24       4.278  19.307  -2.771  4.00  1.00            
ATOM    162  CG2 ILE A  24       4.947  20.637  -0.670  4.00  1.00            
ATOM    163  CD1 ILE A  24       5.613  18.637  -3.090  4.00  1.00            
ATOM    164    C ILE A  24       2.654  21.533  -3.547  4.00  1.00            
ATOM    165    O ILE A  24       2.142  20.551  -4.082  4.00  1.00            
ATOM    166    N GLY A  25       2.776  22.716  -4.192  4.00  1.00            
ATOM    167   CA GLY A  25       2.305  22.889  -5.544  4.00  1.00            
ATOM    168    C GLY A  25       3.310  22.334  -6.475  4.00  1.00            
ATOM    169    O GLY A  25       4.477  22.174  -6.131  4.00  1.00            
ATOM    170    N ILE A  26       2.875  21.998  -7.697  4.00  1.00            
ATOM    171   CA ILE A  26       3.846  21.522  -8.619  4.00  1.00            
ATOM    172   CB ILE A  26       3.858  20.027  -8.754  4.00  1.00            
ATOM    173  CG1 ILE A  26       4.217  19.356  -7.421  4.00  1.00            
ATOM    174  CG2 ILE A  26       4.807  19.666  -9.909  4.00  1.00            
ATOM    175  CD1 ILE A  26       3.961  17.849  -7.410  4.00  1.00            
ATOM    176    C ILE A  26       3.476  22.029  -9.954  4.00  1.00            
ATOM    177    O ILE A  26       2.302  22.059 -10.312  4.00  1.00            
ATOM    178    N GLY A  27       4.478  22.452 -10.733  3.00  1.00            
ATOM    179   CA GLY A  27       4.159  22.842 -12.063  3.00  1.00            
ATOM    180    C GLY A  27       3.633  24.244 -12.056  3.00  1.00            
ATOM    181    O GLY A  27       3.432  24.851 -11.006  3.00  1.00            
ATOM    182    N THR A  28       3.395  24.775 -13.273  3.00  1.00            
ATOM    183   CA THR A  28       2.949  26.117 -13.526  3.00  1.00            
ATOM    184   CB THR A  28       3.158  26.551 -14.951  3.00  1.00            
ATOM    185  OG1 THR A  28       2.440  25.727 -15.857  3.00  1.00            
ATOM    186  CG2 THR A  28       4.664  26.466 -15.249  3.00  1.00            
ATOM    187    C THR A  28       1.515  26.381 -13.110  3.00  1.00            
ATOM    188    O THR A  28       1.235  27.505 -12.700  3.00  1.00            
ATOM    189    N PRO A  29       0.577  25.463 -13.173  3.00  1.00            
ATOM    190   CA PRO A  29      -0.793  25.785 -12.823  3.00  1.00            
ATOM    191   CD PRO A  29       0.646  24.351 -14.108  3.00  1.00            
ATOM    192   CB PRO A  29      -1.623  24.583 -13.266  3.00  1.00            
ATOM    193   CG PRO A  29      -0.812  23.995 -14.436  3.00  1.00            
ATOM    194    C PRO A  29      -1.102  26.249 -11.425  3.00  1.00            
ATOM    195    O PRO A  29      -2.006  27.076 -11.321  3.00  1.00            
ATOM    196    N PRO A  30      -0.486  25.805 -10.361  3.00  1.00            
ATOM    197   CA PRO A  30       0.438  24.713 -10.373  3.00  1.00            
ATOM    198   CD PRO A  30      -0.325  26.644  -9.186  3.00  1.00            
ATOM    199   CB PRO A  30       1.252  24.821  -9.082  3.00  1.00            
ATOM    200   CG PRO A  30       0.423  25.755  -8.182  3.00  1.00            
ATOM    201    C PRO A  30      -0.102  23.335 -10.612  3.00  1.00            
ATOM    202    O PRO A  30       0.233  22.710 -11.617  3.00  1.00            
ATOM    203    N GLN A  31      -0.992  22.895  -9.705  4.00  1.00            
ATOM    204   CA GLN A  31      -1.529  21.569  -9.582  4.00  1.00            
ATOM    205   CB GLN A  31      -0.776  20.481 -10.365  4.00  1.00            
ATOM    206   CG GLN A  31      -1.484  19.127 -10.309  4.00  1.00            
ATOM    207   CD GLN A  31      -2.851  19.289 -10.959  4.00  1.00            
ATOM    208  OE1 GLN A  31      -3.145  20.317 -11.566  4.00  1.00            
ATOM    209  NE2 GLN A  31      -3.713  18.245 -10.825  4.00  1.00            
ATOM    210    C GLN A  31      -1.341  21.345  -8.116  4.00  1.00            
ATOM    211    O GLN A  31      -0.329  21.772  -7.565  4.00  1.00            
ATOM    212    N THR A  32      -2.292  20.700  -7.420  4.00  1.00            
ATOM    213   CA THR A  32      -2.096  20.636  -6.000  4.00  1.00            
ATOM    214   CB THR A  32      -3.268  21.149  -5.217  4.00  1.00            
ATOM    215  OG1 THR A  32      -2.962  21.180  -3.831  4.00  1.00            
ATOM    216  CG2 THR A  32      -4.479  20.237  -5.480  4.00  1.00            
ATOM    217    C THR A  32      -1.890  19.238  -5.601  4.00  1.00            
ATOM    218    O THR A  32      -2.562  18.321  -6.070  4.00  1.00            
ATOM    219    N PHE A  33      -0.913  19.048  -4.711  4.00  1.00            
ATOM    220   CA PHE A  33      -0.686  17.723  -4.277  4.00  1.00            
ATOM    221   CB PHE A  33       0.677  17.190  -4.737  4.00  1.00            
ATOM    222   CG PHE A  33       0.670  17.328  -6.216  4.00  1.00            
ATOM    223  CD1 PHE A  33       0.172  16.326  -7.016  4.00  1.00            
ATOM    224  CD2 PHE A  33       1.144  18.479  -6.801  4.00  1.00            
ATOM    225  CE1 PHE A  33       0.168  16.465  -8.384  4.00  1.00            
ATOM    226  CE2 PHE A  33       1.141  18.624  -8.167  4.00  1.00            
ATOM    227   CZ PHE A  33       0.655  17.613  -8.961  4.00  1.00            
ATOM    228    C PHE A  33      -0.657  17.765  -2.811  4.00  1.00            
ATOM    229    O PHE A  33       0.063  18.559  -2.208  4.00  1.00            
ATOM    230    N LYS A  34      -1.475  16.916  -2.188  4.00  1.00            
ATOM    231   CA LYS A  34      -1.314  16.900  -0.787  4.00  1.00            
ATOM    232   CB LYS A  34      -2.419  16.160  -0.012  4.00  1.00            
ATOM    233   CG LYS A  34      -3.763  16.889   0.009  4.00  1.00            
ATOM    234   CD LYS A  34      -4.896  16.046   0.595  4.00  1.00            
ATOM    235   CE LYS A  34      -6.215  16.807   0.743  4.00  1.00            
ATOM    236   NZ LYS A  34      -7.220  15.945   1.402  4.00  1.00            
ATOM    237    C LYS A  34      -0.047  16.147  -0.598  4.00  1.00            
ATOM    238    O LYS A  34       0.260  15.244  -1.376  4.00  1.00            
ATOM    239    N VAL A  35       0.749  16.505   0.421  4.00  1.00            
ATOM    240   CA VAL A  35       1.998  15.829   0.497  4.00  1.00            
ATOM    241   CB VAL A  35       3.139  16.643  -0.038  4.00  1.00            
ATOM    242  CG1 VAL A  35       4.439  15.836   0.107  4.00  1.00            
ATOM    243  CG2 VAL A  35       2.817  17.027  -1.491  4.00  1.00            
ATOM    244    C VAL A  35       2.319  15.448   1.875  4.00  1.00            
ATOM    245    O VAL A  35       1.971  16.124   2.843  4.00  1.00            
ATOM    246    N VAL A  36       2.995  14.298   1.972  4.00  1.00            
ATOM    247   CA VAL A  36       3.459  13.889   3.238  4.00  1.00            
ATOM    248   CB VAL A  36       3.213  12.437   3.536  4.00  1.00            
ATOM    249  CG1 VAL A  36       3.904  11.570   2.469  4.00  1.00            
ATOM    250  CG2 VAL A  36       3.692  12.152   4.970  4.00  1.00            
ATOM    251    C VAL A  36       4.947  14.144   3.253  4.00  1.00            
ATOM    252    O VAL A  36       5.673  13.659   2.386  4.00  1.00            
ATOM    253    N PHE A  37       5.440  14.958   4.218  4.00  1.00            
ATOM    254   CA PHE A  37       6.863  15.155   4.335  4.00  1.00            
ATOM    255   CB PHE A  37       7.288  16.397   5.141  4.00  1.00            
ATOM    256   CG PHE A  37       7.306  17.574   4.220  4.00  1.00            
ATOM    257  CD1 PHE A  37       6.147  18.122   3.719  4.00  1.00            
ATOM    258  CD2 PHE A  37       8.510  18.148   3.876  4.00  1.00            
ATOM    259  CE1 PHE A  37       6.196  19.210   2.876  4.00  1.00            
ATOM    260  CE2 PHE A  37       8.563  19.236   3.035  4.00  1.00            
ATOM    261   CZ PHE A  37       7.403  19.769   2.532  4.00  1.00            
ATOM    262    C PHE A  37       7.380  13.918   5.008  4.00  1.00            
ATOM    263    O PHE A  37       6.834  13.497   6.026  4.00  1.00            
ATOM    264    N ASP A  38       8.441  13.285   4.455  4.00  1.00            
ATOM    265   CA ASP A  38       8.846  12.031   5.034  4.00  1.00            
ATOM    266   CB ASP A  38       8.506  10.818   4.149  4.00  1.00            
ATOM    267   CG ASP A  38       6.999  10.642   4.099  4.00  1.00            
ATOM    268  OD1 ASP A  38       6.303  11.269   4.939  4.00  1.00            
ATOM    269  OD2 ASP A  38       6.522   9.873   3.222  4.00  1.00            
ATOM    270    C ASP A  38      10.306  11.959   5.227  4.00  1.00            
ATOM    271    O ASP A  38      11.083  11.957   4.272  4.00  1.00            
ATOM    272    N THR A  39      10.714  11.926   6.500  3.00  1.00            
ATOM    273   CA THR A  39      12.052  11.515   6.725  3.00  1.00            
ATOM    274   CB THR A  39      12.487  11.715   8.141  3.00  1.00            
ATOM    275  OG1 THR A  39      11.733  10.879   9.007  3.00  1.00            
ATOM    276  CG2 THR A  39      12.235  13.188   8.504  3.00  1.00            
ATOM    277    C THR A  39      11.834  10.052   6.515  3.00  1.00            
ATOM    278    O THR A  39      10.692   9.601   6.580  3.00  1.00            
ATOM    279    N GLY A  40      12.866   9.250   6.233  3.00  1.00            
ATOM    280   CA GLY A  40      12.502   7.880   6.016  3.00  1.00            
ATOM    281    C GLY A  40      12.455   7.643   4.539  3.00  1.00            
ATOM    282    O GLY A  40      12.382   6.498   4.095  3.00  1.00            
ATOM    283    N SER A  41      12.504   8.720   3.729  1.00  1.00            
ATOM    284   CA SER A  41      12.450   8.523   2.310  1.00  1.00            
ATOM    285   CB SER A  41      11.020   8.467   1.742  1.00  1.00            
ATOM    286   OG SER A  41      10.341   7.329   2.252  1.00  1.00            
ATOM    287    C SER A  41      13.151   9.644   1.650  1.00  1.00            
ATOM    288    O SER A  41      13.787  10.475   2.294  1.00  1.00            
ATOM    289    N SER A  42      13.055   9.683   0.313  1.00  1.00            
ATOM    290   CA SER A  42      13.800  10.685  -0.365  1.00  1.00            
ATOM    291   CB SER A  42      15.133  10.166  -0.926  1.00  1.00            
ATOM    292   OG SER A  42      15.825  11.213  -1.590  1.00  1.00            
ATOM    293    C SER A  42      13.028  11.203  -1.509  1.00  1.00            
ATOM    294    O SER A  42      12.381  12.245  -1.414  1.00  1.00            
ATOM    295    N ASN A  43      13.114  10.465  -2.628  1.00  1.00            
ATOM    296   CA ASN A  43      12.547  10.891  -3.861  1.00  1.00            
ATOM    297   CB ASN A  43      12.554   9.817  -4.967  1.00  1.00            
ATOM    298   CG ASN A  43      11.630   8.678  -4.550  1.00  1.00            
ATOM    299  OD1 ASN A  43      11.708   8.173  -3.431  1.00  1.00            
ATOM    300  ND2 ASN A  43      10.725   8.263  -5.477  1.00  1.00            
ATOM    301    C ASN A  43      11.113  11.325  -3.646  1.00  1.00            
ATOM    302    O ASN A  43      10.409  10.778  -2.798  1.00  1.00            
ATOM    303    N VAL A  44      10.656  12.349  -4.413  4.00  1.00            
ATOM    304   CA VAL A  44       9.378  12.992  -4.191  4.00  1.00            
ATOM    305   CB VAL A  44       9.114  14.083  -5.188  4.00  1.00            
ATOM    306  CG1 VAL A  44       9.407  13.543  -6.598  4.00  1.00            
ATOM    307  CG2 VAL A  44       7.669  14.572  -5.000  4.00  1.00            
ATOM    308    C VAL A  44       8.224  12.050  -4.207  4.00  1.00            
ATOM    309    O VAL A  44       7.667  11.754  -3.151  4.00  1.00            
ATOM    310    N TRP A  45       7.871  11.522  -5.390  4.00  1.00            
ATOM    311   CA TRP A  45       6.800  10.588  -5.560  4.00  1.00            
ATOM    312   CB TRP A  45       6.679   9.557  -4.421  4.00  1.00            
ATOM    313   CG TRP A  45       5.688   8.443  -4.631  4.00  1.00            
ATOM    314  CD2 TRP A  45       5.834   7.151  -4.023  4.00  1.00            
ATOM    315  CD1 TRP A  45       4.554   8.391  -5.385  4.00  1.00            
ATOM    316  NE1 TRP A  45       3.979   7.147  -5.282  4.00  1.00            
ATOM    317  CE2 TRP A  45       4.759   6.373  -4.449  4.00  1.00            
ATOM    318  CE3 TRP A  45       6.791   6.654  -3.185  4.00  1.00            
ATOM    319  CZ2 TRP A  45       4.625   5.077  -4.036  4.00  1.00            
ATOM    320  CZ3 TRP A  45       6.650   5.350  -2.767  4.00  1.00            
ATOM    321  CH2 TRP A  45       5.588   4.577  -3.187  4.00  1.00            
ATOM    322    C TRP A  45       5.494  11.261  -5.827  4.00  1.00            
ATOM    323    O TRP A  45       5.110  12.192  -5.121  4.00  1.00            
ATOM    324    N VAL A  46       4.781  10.784  -6.877  4.00  1.00            
ATOM    325   CA VAL A  46       3.517  11.360  -7.229  4.00  1.00            
ATOM    326   CB VAL A  46       3.620  12.622  -8.055  4.00  1.00            
ATOM    327  CG1 VAL A  46       4.289  13.733  -7.231  4.00  1.00            
ATOM    328  CG2 VAL A  46       4.350  12.297  -9.368  4.00  1.00            
ATOM    329    C VAL A  46       2.683  10.397  -8.043  4.00  1.00            
ATOM    330    O VAL A  46       3.112   9.308  -8.436  4.00  1.00            
ATOM    331    N PRO A  47       1.438  10.811  -8.229  4.00  1.00            
ATOM    332   CA PRO A  47       0.412  10.080  -8.964  4.00  1.00            
ATOM    333   CD PRO A  47       0.861  11.695  -7.236  4.00  1.00            
ATOM    334   CB PRO A  47      -0.901  10.786  -8.636  4.00  1.00            
ATOM    335   CG PRO A  47      -0.649  11.424  -7.265  4.00  1.00            
ATOM    336    C PRO A  47       0.465   9.750 -10.430  4.00  1.00            
ATOM    337    O PRO A  47       0.162   8.609 -10.768  4.00  1.00            
ATOM    338    N SER A  48       0.792  10.707 -11.328  4.00  1.00            
ATOM    339   CA SER A  48       0.808  10.441 -12.747  4.00  1.00            
ATOM    340   CB SER A  48       1.431   9.091 -13.149  4.00  1.00            
ATOM    341   OG SER A  48       2.834   9.107 -12.934  4.00  1.00            
ATOM    342    C SER A  48      -0.553  10.472 -13.346  4.00  1.00            
ATOM    343    O SER A  48      -1.514   9.960 -12.780  4.00  1.00            
ATOM    344    N SER A  49      -0.659  11.146 -14.510  3.00  1.00            
ATOM    345   CA SER A  49      -1.843  11.154 -15.319  3.00  1.00            
ATOM    346   CB SER A  49      -1.881  12.326 -16.313  3.00  1.00            
ATOM    347   OG SER A  49      -3.074  12.271 -17.085  3.00  1.00            
ATOM    348    C SER A  49      -1.869   9.914 -16.123  3.00  1.00            
ATOM    349    O SER A  49      -2.914   9.302 -16.340  3.00  1.00            
ATOM    350    N LYS A  50      -0.666   9.511 -16.556  3.00  1.00            
ATOM    351   CA LYS A  50      -0.503   8.357 -17.369  3.00  1.00            
ATOM    352   CB LYS A  50       0.956   8.125 -17.795  3.00  1.00            
ATOM    353   CG LYS A  50       1.113   7.032 -18.855  3.00  1.00            
ATOM    354   CD LYS A  50       2.432   7.121 -19.625  3.00  1.00            
ATOM    355   CE LYS A  50       3.668   7.220 -18.730  3.00  1.00            
ATOM    356   NZ LYS A  50       4.878   7.411 -19.560  3.00  1.00            
ATOM    357    C LYS A  50      -0.974   7.224 -16.523  3.00  1.00            
ATOM    358    O LYS A  50      -1.349   6.178 -17.051  3.00  1.00            
ATOM    359    N CYS A  51      -0.950   7.418 -15.179  1.00  1.00            
ATOM    360   CA CYS A  51      -1.363   6.389 -14.268  1.00  1.00            
ATOM    361   CB CYS A  51      -1.441   6.790 -12.777  1.00  1.00            
ATOM    362   SG CYS A  51      -3.005   7.576 -12.281  1.00  1.00            
ATOM    363    C CYS A  51      -2.706   5.937 -14.703  1.00  1.00            
ATOM    364    O CYS A  51      -3.614   6.732 -14.947  1.00  1.00            
ATOM    365    N SER A  52      -2.837   4.612 -14.852  1.00  1.00            
ATOM    366   CA SER A  52      -4.045   4.095 -15.393  1.00  1.00            
ATOM    367   CB SER A  52      -3.950   2.628 -15.852  1.00  1.00            
ATOM    368   OG SER A  52      -3.724   1.776 -14.738  1.00  1.00            
ATOM    369    C SER A  52      -5.130   4.193 -14.382  1.00  1.00            
ATOM    370    O SER A  52      -4.897   4.300 -13.179  1.00  1.00            
ATOM    371    N ARG A  53      -6.368   4.179 -14.899  3.00  1.00            
ATOM    372   CA ARG A  53      -7.566   4.301 -14.135  3.00  1.00            
ATOM    373   CB ARG A  53      -8.820   4.471 -15.013  3.00  1.00            
ATOM    374   CG ARG A  53     -10.110   4.761 -14.233  3.00  1.00            
ATOM    375   CD ARG A  53     -11.340   4.926 -15.132  3.00  1.00            
ATOM    376   NE ARG A  53     -12.518   5.212 -14.263  3.00  1.00            
ATOM    377   CZ ARG A  53     -12.820   6.500 -13.923  3.00  1.00            
ATOM    378  NH1 ARG A  53     -12.026   7.524 -14.349  3.00  1.00            
ATOM    379  NH2 ARG A  53     -13.925   6.769 -13.166  3.00  1.00            
ATOM    380    C ARG A  53      -7.778   3.086 -13.277  3.00  1.00            
ATOM    381    O ARG A  53      -8.332   3.186 -12.182  3.00  1.00            
ATOM    382    N LEU A  54      -7.332   1.902 -13.741  3.00  1.00            
ATOM    383   CA LEU A  54      -7.623   0.668 -13.060  3.00  1.00            
ATOM    384   CB LEU A  54      -6.890  -0.544 -13.665  3.00  1.00            
ATOM    385   CG LEU A  54      -7.238  -0.854 -15.133  3.00  1.00            
ATOM    386  CD1 LEU A  54      -8.708  -1.267 -15.297  3.00  1.00            
ATOM    387  CD2 LEU A  54      -6.824   0.300 -16.059  3.00  1.00            
ATOM    388    C LEU A  54      -7.140   0.757 -11.660  3.00  1.00            
ATOM    389    O LEU A  54      -7.838   0.337 -10.739  3.00  1.00            
ATOM    390    N TYR A  55      -5.937   1.316 -11.456  1.00  1.00            
ATOM    391   CA TYR A  55      -5.440   1.348 -10.119  1.00  1.00            
ATOM    392   CB TYR A  55      -4.026   1.930 -10.009  1.00  1.00            
ATOM    393   CG TYR A  55      -3.175   0.882 -10.625  1.00  1.00            
ATOM    394  CD1 TYR A  55      -3.204   0.686 -11.986  1.00  1.00            
ATOM    395  CD2 TYR A  55      -2.357   0.096  -9.847  1.00  1.00            
ATOM    396  CE1 TYR A  55      -2.428  -0.287 -12.566  1.00  1.00            
ATOM    397  CE2 TYR A  55      -1.578  -0.878 -10.424  1.00  1.00            
ATOM    398   CZ TYR A  55      -1.616  -1.072 -11.785  1.00  1.00            
ATOM    399   OH TYR A  55      -0.823  -2.072 -12.386  1.00  1.00            
ATOM    400    C TYR A  55      -6.377   2.138  -9.283  1.00  1.00            
ATOM    401    O TYR A  55      -6.687   3.293  -9.572  1.00  1.00            
ATOM    402    N THR A  56      -6.879   1.487  -8.221  2.00  1.00            
ATOM    403   CA THR A  56      -7.726   2.177  -7.310  2.00  1.00            
ATOM    404   CB THR A  56      -8.161   1.318  -6.160  2.00  1.00            
ATOM    405  OG1 THR A  56      -8.892   0.195  -6.629  2.00  1.00            
ATOM    406  CG2 THR A  56      -9.025   2.163  -5.213  2.00  1.00            
ATOM    407    C THR A  56      -6.838   3.213  -6.774  2.00  1.00            
ATOM    408    O THR A  56      -7.210   4.373  -6.602  2.00  1.00            
ATOM    409    N ALA A  57      -5.601   2.791  -6.500  2.00  1.00            
ATOM    410   CA ALA A  57      -4.675   3.785  -6.121  2.00  1.00            
ATOM    411   CB ALA A  57      -3.267   3.237  -5.836  2.00  1.00            
ATOM    412    C ALA A  57      -4.583   4.647  -7.343  2.00  1.00            
ATOM    413    O ALA A  57      -4.566   4.147  -8.466  2.00  1.00            
ATOM    414    N CYS A  58      -4.541   5.973  -7.147  2.00  1.00            
ATOM    415   CA CYS A  58      -4.444   6.932  -8.209  2.00  1.00            
ATOM    416   CB CYS A  58      -3.344   6.610  -9.230  2.00  1.00            
ATOM    417   SG CYS A  58      -1.702   7.009  -8.577  2.00  1.00            
ATOM    418    C CYS A  58      -5.719   7.126  -8.942  2.00  1.00            
ATOM    419    O CYS A  58      -5.848   8.102  -9.680  2.00  1.00            
ATOM    420    N VAL A  59      -6.717   6.248  -8.771  2.00  1.00            
ATOM    421   CA VAL A  59      -7.932   6.635  -9.414  2.00  1.00            
ATOM    422   CB VAL A  59      -9.000   5.571  -9.400  2.00  1.00            
ATOM    423  CG1 VAL A  59      -9.427   5.241  -7.959  2.00  1.00            
ATOM    424  CG2 VAL A  59     -10.153   6.055 -10.293  2.00  1.00            
ATOM    425    C VAL A  59      -8.375   7.828  -8.646  2.00  1.00            
ATOM    426    O VAL A  59      -8.809   8.840  -9.193  2.00  1.00            
ATOM    427    N TYR A  60      -8.229   7.702  -7.318  3.00  1.00            
ATOM    428   CA TYR A  60      -8.626   8.673  -6.358  3.00  1.00            
ATOM    429   CB TYR A  60      -8.589   8.113  -4.926  3.00  1.00            
ATOM    430   CG TYR A  60      -8.924   9.216  -3.980  3.00  1.00            
ATOM    431  CD1 TYR A  60     -10.233   9.530  -3.692  3.00  1.00            
ATOM    432  CD2 TYR A  60      -7.920   9.939  -3.378  3.00  1.00            
ATOM    433  CE1 TYR A  60     -10.533  10.549  -2.816  3.00  1.00            
ATOM    434  CE2 TYR A  60      -8.213  10.957  -2.503  3.00  1.00            
ATOM    435   CZ TYR A  60      -9.521  11.265  -2.221  3.00  1.00            
ATOM    436   OH TYR A  60      -9.825  12.310  -1.324  3.00  1.00            
ATOM    437    C TYR A  60      -7.787   9.900  -6.358  3.00  1.00            
ATOM    438    O TYR A  60      -8.289  11.022  -6.370  3.00  1.00            
ATOM    439    N HIS A  61      -6.467   9.702  -6.376  1.00  1.00            
ATOM    440   CA HIS A  61      -5.571  10.777  -6.108  1.00  1.00            
ATOM    441  ND1 HIS A  61      -4.757   9.671  -3.182  1.00  1.00            
ATOM    442   CG HIS A  61      -4.544   9.273  -4.482  1.00  1.00            
ATOM    443   CB HIS A  61      -4.249  10.217  -5.613  1.00  1.00            
ATOM    444  NE2 HIS A  61      -5.002   7.461  -3.217  1.00  1.00            
ATOM    445  CD2 HIS A  61      -4.696   7.919  -4.486  1.00  1.00            
ATOM    446  CE1 HIS A  61      -5.027   8.549  -2.468  1.00  1.00            
ATOM    447    C HIS A  61      -5.392  11.667  -7.307  1.00  1.00            
ATOM    448    O HIS A  61      -5.633  11.260  -8.442  1.00  1.00            
ATOM    449    N LYS A  62      -4.973  12.934  -7.064  1.00  1.00            
ATOM    450   CA LYS A  62      -4.837  13.899  -8.124  1.00  1.00            
ATOM    451   CB LYS A  62      -4.719  15.356  -7.650  1.00  1.00            
ATOM    452   CG LYS A  62      -5.245  16.312  -8.719  1.00  1.00            
ATOM    453   CD LYS A  62      -6.738  16.073  -8.978  1.00  1.00            
ATOM    454   CE LYS A  62      -7.352  16.924 -10.091  1.00  1.00            
ATOM    455   NZ LYS A  62      -7.686  18.270  -9.577  1.00  1.00            
ATOM    456    C LYS A  62      -3.656  13.534  -8.943  1.00  1.00            
ATOM    457    O LYS A  62      -2.690  12.970  -8.440  1.00  1.00            
ATOM    458    N LEU A  63      -3.718  13.831 -10.252  1.00  1.00            
ATOM    459   CA LEU A  63      -2.653  13.424 -11.112  1.00  1.00            
ATOM    460   CB LEU A  63      -3.110  12.648 -12.370  1.00  1.00            
ATOM    461   CG LEU A  63      -4.252  13.283 -13.195  1.00  1.00            
ATOM    462  CD1 LEU A  63      -4.532  12.450 -14.454  1.00  1.00            
ATOM    463  CD2 LEU A  63      -5.538  13.476 -12.370  1.00  1.00            
ATOM    464    C LEU A  63      -1.837  14.606 -11.552  1.00  1.00            
ATOM    465    O LEU A  63      -2.361  15.704 -11.725  1.00  1.00            
ATOM    466    N PHE A  64      -0.502  14.406 -11.714  4.00  1.00            
ATOM    467   CA PHE A  64       0.344  15.461 -12.210  4.00  1.00            
ATOM    468   CB PHE A  64       1.827  15.345 -11.832  4.00  1.00            
ATOM    469   CG PHE A  64       2.484  16.531 -12.449  4.00  1.00            
ATOM    470  CD1 PHE A  64       2.322  17.783 -11.893  4.00  1.00            
ATOM    471  CD2 PHE A  64       3.262  16.398 -13.572  4.00  1.00            
ATOM    472  CE1 PHE A  64       2.924  18.882 -12.456  4.00  1.00            
ATOM    473  CE2 PHE A  64       3.868  17.495 -14.140  4.00  1.00            
ATOM    474   CZ PHE A  64       3.697  18.740 -13.583  4.00  1.00            
ATOM    475    C PHE A  64       0.217  15.379 -13.689  4.00  1.00            
ATOM    476    O PHE A  64       0.444  14.329 -14.287  4.00  1.00            
ATOM    477    N ASP A  65      -0.180  16.500 -14.314  1.00  1.00            
ATOM    478   CA ASP A  65      -0.412  16.456 -15.721  1.00  1.00            
ATOM    479   CB ASP A  65      -1.677  17.226 -16.140  1.00  1.00            
ATOM    480   CG ASP A  65      -2.063  16.795 -17.546  1.00  1.00            
ATOM    481  OD1 ASP A  65      -1.230  16.121 -18.207  1.00  1.00            
ATOM    482  OD2 ASP A  65      -3.200  17.130 -17.975  1.00  1.00            
ATOM    483    C ASP A  65       0.757  17.066 -16.409  1.00  1.00            
ATOM    484    O ASP A  65       0.992  18.270 -16.330  1.00  1.00            
ATOM    485    N ALA A  66       1.529  16.214 -17.102  2.00  1.00            
ATOM    486   CA ALA A  66       2.696  16.644 -17.804  2.00  1.00            
ATOM    487   CB ALA A  66       3.476  15.477 -18.435  2.00  1.00            
ATOM    488    C ALA A  66       2.296  17.558 -18.904  2.00  1.00            
ATOM    489    O ALA A  66       2.951  18.566 -19.163  2.00  1.00            
ATOM    490    N SER A  67       1.182  17.230 -19.574  2.00  1.00            
ATOM    491   CA SER A  67       0.794  17.988 -20.717  2.00  1.00            
ATOM    492   CB SER A  67      -0.514  17.488 -21.354  2.00  1.00            
ATOM    493   OG SER A  67      -1.595  17.649 -20.448  2.00  1.00            
ATOM    494    C SER A  67       0.601  19.432 -20.338  2.00  1.00            
ATOM    495    O SER A  67       1.112  20.326 -21.011  2.00  1.00            
ATOM    496    N ASP A  68      -0.126  19.696 -19.235  2.00  1.00            
ATOM    497   CA ASP A  68      -0.517  21.034 -18.865  2.00  1.00            
ATOM    498   CB ASP A  68      -1.473  21.039 -17.662  2.00  1.00            
ATOM    499   CG ASP A  68      -2.754  20.340 -18.089  2.00  1.00            
ATOM    500  OD1 ASP A  68      -2.863  19.991 -19.294  2.00  1.00            
ATOM    501  OD2 ASP A  68      -3.636  20.137 -17.212  2.00  1.00            
ATOM    502    C ASP A  68       0.615  21.944 -18.505  2.00  1.00            
ATOM    503    O ASP A  68       0.727  23.034 -19.062  2.00  1.00            
ATOM    504    N SER A  69       1.503  21.531 -17.583  1.00  1.00            
ATOM    505   CA SER A  69       2.482  22.479 -17.133  1.00  1.00            
ATOM    506   CB SER A  69       3.273  22.005 -15.906  1.00  1.00            
ATOM    507   OG SER A  69       4.214  22.998 -15.531  1.00  1.00            
ATOM    508    C SER A  69       3.450  22.725 -18.245  1.00  1.00            
ATOM    509    O SER A  69       3.968  21.793 -18.857  1.00  1.00            
ATOM    510    N SER A  70       3.699  24.014 -18.535  3.00  1.00            
ATOM    511   CA SER A  70       4.620  24.413 -19.557  3.00  1.00            
ATOM    512   CB SER A  70       4.567  25.924 -19.834  3.00  1.00            
ATOM    513   OG SER A  70       4.986  26.642 -18.681  3.00  1.00            
ATOM    514    C SER A  70       6.017  24.115 -19.076  3.00  1.00            
ATOM    515    O SER A  70       6.906  23.783 -19.858  3.00  1.00            
ATOM    516    N SER A  71       6.214  24.217 -17.747  3.00  1.00            
ATOM    517   CA SER A  71       7.491  24.187 -17.085  3.00  1.00            
ATOM    518   CB SER A  71       7.405  24.682 -15.630  3.00  1.00            
ATOM    519   OG SER A  71       6.621  23.789 -14.854  3.00  1.00            
ATOM    520    C SER A  71       8.226  22.884 -17.052  3.00  1.00            
ATOM    521    O SER A  71       9.455  22.909 -17.021  3.00  1.00            
ATOM    522    N TYR A  72       7.540  21.723 -17.053  1.00  1.00            
ATOM    523   CA TYR A  72       8.266  20.499 -16.833  1.00  1.00            
ATOM    524   CB TYR A  72       7.396  19.217 -16.853  1.00  1.00            
ATOM    525   CG TYR A  72       7.184  18.794 -18.270  1.00  1.00            
ATOM    526  CD1 TYR A  72       6.180  19.332 -19.042  1.00  1.00            
ATOM    527  CD2 TYR A  72       8.024  17.860 -18.837  1.00  1.00            
ATOM    528  CE1 TYR A  72       6.012  18.933 -20.349  1.00  1.00            
ATOM    529  CE2 TYR A  72       7.862  17.457 -20.140  1.00  1.00            
ATOM    530   CZ TYR A  72       6.853  17.996 -20.899  1.00  1.00            
ATOM    531   OH TYR A  72       6.685  17.587 -22.239  1.00  1.00            
ATOM    532    C TYR A  72       9.303  20.344 -17.916  1.00  1.00            
ATOM    533    O TYR A  72       9.053  20.606 -19.092  1.00  1.00            
ATOM    534    N LYS A  73      10.536  19.983 -17.510  4.00  1.00            
ATOM    535   CA LYS A  73      11.598  19.667 -18.426  4.00  1.00            
ATOM    536   CB LYS A  73      12.903  20.402 -18.077  4.00  1.00            
ATOM    537   CG LYS A  73      14.000  20.306 -19.138  4.00  1.00            
ATOM    538   CD LYS A  73      15.109  21.338 -18.927  4.00  1.00            
ATOM    539   CE LYS A  73      14.626  22.783 -19.076  4.00  1.00            
ATOM    540   NZ LYS A  73      15.714  23.725 -18.734  4.00  1.00            
ATOM    541    C LYS A  73      11.788  18.213 -18.158  4.00  1.00            
ATOM    542    O LYS A  73      12.188  17.829 -17.060  4.00  1.00            
ATOM    543    N HIS A  74      11.496  17.353 -19.149  4.00  1.00            
ATOM    544   CA HIS A  74      11.457  15.962 -18.819  4.00  1.00            
ATOM    545  ND1 HIS A  74      11.567  14.643 -21.781  4.00  1.00            
ATOM    546   CG HIS A  74      10.538  15.233 -21.083  4.00  1.00            
ATOM    547   CB HIS A  74      10.386  15.170 -19.593  4.00  1.00            
ATOM    548  NE2 HIS A  74      10.255  15.616 -23.289  4.00  1.00            
ATOM    549  CD2 HIS A  74       9.746  15.824 -22.020  4.00  1.00            
ATOM    550  CE1 HIS A  74      11.351  14.904 -23.094  4.00  1.00            
ATOM    551    C HIS A  74      12.748  15.249 -19.000  4.00  1.00            
ATOM    552    O HIS A  74      13.582  15.583 -19.840  4.00  1.00            
ATOM    553    N ASN A  75      12.910  14.235 -18.129  4.00  1.00            
ATOM    554   CA ASN A  75      13.937  13.242 -18.147  4.00  1.00            
ATOM    555   CB ASN A  75      14.928  13.330 -16.976  4.00  1.00            
ATOM    556   CG ASN A  75      15.970  12.235 -17.163  4.00  1.00            
ATOM    557  OD1 ASN A  75      16.517  11.704 -16.197  4.00  1.00            
ATOM    558  ND2 ASN A  75      16.261  11.889 -18.446  4.00  1.00            
ATOM    559    C ASN A  75      13.134  12.006 -17.949  4.00  1.00            
ATOM    560    O ASN A  75      12.156  12.026 -17.203  4.00  1.00            
ATOM    561    N GLY A  76      13.483  10.896 -18.615  4.00  1.00            
ATOM    562   CA GLY A  76      12.627   9.775 -18.388  4.00  1.00            
ATOM    563    C GLY A  76      13.468   8.619 -17.973  4.00  1.00            
ATOM    564    O GLY A  76      14.089   7.951 -18.797  4.00  1.00            
ATOM    565    N THR A  77      13.492   8.364 -16.654  4.00  1.00            
ATOM    566   CA THR A  77      14.160   7.226 -16.100  4.00  1.00            
ATOM    567   CB THR A  77      15.275   7.579 -15.162  4.00  1.00            
ATOM    568  OG1 THR A  77      16.263   8.344 -15.837  4.00  1.00            
ATOM    569  CG2 THR A  77      15.889   6.289 -14.591  4.00  1.00            
ATOM    570    C THR A  77      13.094   6.563 -15.292  4.00  1.00            
ATOM    571    O THR A  77      12.297   7.239 -14.641  4.00  1.00            
ATOM    572    N GLU A  78      13.026   5.220 -15.325  4.00  1.00            
ATOM    573   CA GLU A  78      11.986   4.575 -14.578  4.00  1.00            
ATOM    574   CB GLU A  78      11.447   3.295 -15.243  4.00  1.00            
ATOM    575   CG GLU A  78      10.338   2.607 -14.441  4.00  1.00            
ATOM    576   CD GLU A  78       9.881   1.374 -15.211  4.00  1.00            
ATOM    577  OE1 GLU A  78       9.378   1.544 -16.354  4.00  1.00            
ATOM    578  OE2 GLU A  78      10.026   0.248 -14.666  4.00  1.00            
ATOM    579    C GLU A  78      12.564   4.188 -13.261  4.00  1.00            
ATOM    580    O GLU A  78      13.637   3.595 -13.181  4.00  1.00            
ATOM    581    N LEU A  79      11.858   4.552 -12.178  4.00  1.00            
ATOM    582   CA LEU A  79      12.306   4.201 -10.866  4.00  1.00            
ATOM    583   CB LEU A  79      12.318   5.403  -9.896  4.00  1.00            
ATOM    584   CG LEU A  79      10.964   6.124  -9.717  4.00  1.00            
ATOM    585  CD1 LEU A  79       9.983   5.312  -8.857  4.00  1.00            
ATOM    586  CD2 LEU A  79      11.159   7.561  -9.206  4.00  1.00            
ATOM    587    C LEU A  79      11.359   3.178 -10.375  4.00  1.00            
ATOM    588    O LEU A  79      10.160   3.241 -10.640  4.00  1.00            
ATOM    589    N THR A  80      11.890   2.159  -9.688  4.00  1.00            
ATOM    590   CA THR A  80      10.979   1.186  -9.199  4.00  1.00            
ATOM    591   CB THR A  80      11.190  -0.170  -9.805  4.00  1.00            
ATOM    592  OG1 THR A  80      11.060  -0.099 -11.218  4.00  1.00            
ATOM    593  CG2 THR A  80      10.147  -1.137  -9.222  4.00  1.00            
ATOM    594    C THR A  80      11.226   1.057  -7.741  4.00  1.00            
ATOM    595    O THR A  80      12.327   0.700  -7.325  4.00  1.00            
ATOM    596    N LEU A  81      10.215   1.364  -6.911  4.00  1.00            
ATOM    597   CA LEU A  81      10.467   1.139  -5.527  4.00  1.00            
ATOM    598   CB LEU A  81      10.095   2.278  -4.568  4.00  1.00            
ATOM    599   CG LEU A  81      10.432   1.905  -3.112  4.00  1.00            
ATOM    600  CD1 LEU A  81      11.932   1.599  -2.958  4.00  1.00            
ATOM    601  CD2 LEU A  81       9.947   2.974  -2.122  4.00  1.00            
ATOM    602    C LEU A  81       9.661  -0.060  -5.155  4.00  1.00            
ATOM    603    O LEU A  81       8.497  -0.175  -5.533  4.00  1.00            
ATOM    604    N ARG A  82      10.270  -1.006  -4.417  4.00  1.00            
ATOM    605   CA ARG A  82       9.545  -2.192  -4.065  4.00  1.00            
ATOM    606   CB ARG A  82      10.381  -3.481  -4.149  4.00  1.00            
ATOM    607   CG ARG A  82      10.945  -3.811  -5.533  4.00  1.00            
ATOM    608   CD ARG A  82      11.767  -5.103  -5.536  4.00  1.00            
ATOM    609   NE ARG A  82      12.289  -5.316  -6.915  4.00  1.00            
ATOM    610   CZ ARG A  82      13.446  -4.706  -7.304  4.00  1.00            
ATOM    611  NH1 ARG A  82      14.103  -3.872  -6.444  4.00  1.00            
ATOM    612  NH2 ARG A  82      13.947  -4.927  -8.555  4.00  1.00            
ATOM    613    C ARG A  82       9.160  -2.066  -2.644  4.00  1.00            
ATOM    614    O ARG A  82       9.982  -1.779  -1.776  4.00  1.00            
ATOM    615    N TYR A  83       7.864  -2.267  -2.385  4.00  1.00            
ATOM    616   CA TYR A  83       7.399  -2.266  -1.044  4.00  1.00            
ATOM    617   CB TYR A  83       6.481  -1.078  -0.723  4.00  1.00            
ATOM    618   CG TYR A  83       6.313  -1.073   0.753  4.00  1.00            
ATOM    619  CD1 TYR A  83       7.372  -0.730   1.563  4.00  1.00            
ATOM    620  CD2 TYR A  83       5.106  -1.390   1.324  4.00  1.00            
ATOM    621  CE1 TYR A  83       7.226  -0.721   2.928  4.00  1.00            
ATOM    622  CE2 TYR A  83       4.951  -1.381   2.688  4.00  1.00            
ATOM    623   CZ TYR A  83       6.017  -1.048   3.489  4.00  1.00            
ATOM    624   OH TYR A  83       5.874  -1.036   4.891  4.00  1.00            
ATOM    625    C TYR A  83       6.627  -3.535  -0.974  4.00  1.00            
ATOM    626    O TYR A  83       6.144  -4.031  -1.990  4.00  1.00            
ATOM    627    N SER A  84       6.500  -4.121   0.223  3.00  1.00            
ATOM    628   CA SER A  84       5.822  -5.377   0.300  3.00  1.00            
ATOM    629   CB SER A  84       5.762  -5.920   1.736  3.00  1.00            
ATOM    630   OG SER A  84       7.078  -6.122   2.227  3.00  1.00            
ATOM    631    C SER A  84       4.424  -5.143  -0.157  3.00  1.00            
ATOM    632    O SER A  84       3.738  -6.060  -0.605  3.00  1.00            
ATOM    633    N THR A  85       3.974  -3.881  -0.076  3.00  1.00            
ATOM    634   CA THR A  85       2.642  -3.581  -0.487  3.00  1.00            
ATOM    635   CB THR A  85       2.318  -2.121  -0.399  3.00  1.00            
ATOM    636  OG1 THR A  85       2.368  -1.685   0.951  3.00  1.00            
ATOM    637  CG2 THR A  85       0.924  -1.882  -0.993  3.00  1.00            
ATOM    638    C THR A  85       2.473  -3.981  -1.912  3.00  1.00            
ATOM    639    O THR A  85       1.492  -4.634  -2.267  3.00  1.00            
ATOM    640    N GLY A  86       3.439  -3.618  -2.767  4.00  1.00            
ATOM    641   CA GLY A  86       3.311  -3.946  -4.152  4.00  1.00            
ATOM    642    C GLY A  86       4.461  -3.286  -4.831  4.00  1.00            
ATOM    643    O GLY A  86       5.472  -2.979  -4.202  4.00  1.00            
ATOM    644    N THR A  87       4.342  -3.045  -6.148  4.00  1.00            
ATOM    645   CA THR A  87       5.439  -2.424  -6.820  4.00  1.00            
ATOM    646   CB THR A  87       5.778  -3.073  -8.132  4.00  1.00            
ATOM    647  OG1 THR A  87       4.694  -2.933  -9.037  4.00  1.00            
ATOM    648  CG2 THR A  87       6.076  -4.562  -7.892  4.00  1.00            
ATOM    649    C THR A  87       5.036  -1.035  -7.152  4.00  1.00            
ATOM    650    O THR A  87       3.958  -0.797  -7.697  4.00  1.00            
ATOM    651    N VAL A  88       5.897  -0.068  -6.802  4.00  1.00            
ATOM    652   CA VAL A  88       5.616   1.277  -7.181  4.00  1.00            
ATOM    653   CB VAL A  88       5.898   2.273  -6.094  4.00  1.00            
ATOM    654  CG1 VAL A  88       5.625   3.685  -6.637  4.00  1.00            
ATOM    655  CG2 VAL A  88       5.061   1.902  -4.858  4.00  1.00            
ATOM    656    C VAL A  88       6.568   1.542  -8.291  4.00  1.00            
ATOM    657    O VAL A  88       7.774   1.356  -8.134  4.00  1.00            
ATOM    658    N SER A  89       6.053   1.955  -9.460  4.00  1.00            
ATOM    659   CA SER A  89       6.953   2.183 -10.544  4.00  1.00            
ATOM    660   CB SER A  89       6.758   1.222 -11.728  4.00  1.00            
ATOM    661   OG SER A  89       5.481   1.427 -12.311  4.00  1.00            
ATOM    662    C SER A  89       6.712   3.553 -11.040  4.00  1.00            
ATOM    663    O SER A  89       5.583   4.031 -11.038  4.00  1.00            
ATOM    664    N GLY A  90       7.768   4.241 -11.505  4.00  1.00            
ATOM    665   CA GLY A  90       7.439   5.571 -11.885  4.00  1.00            
ATOM    666    C GLY A  90       8.381   6.112 -12.892  4.00  1.00            
ATOM    667    O GLY A  90       9.340   5.462 -13.303  4.00  1.00            
ATOM    668    N PHE A  91       8.091   7.362 -13.307  4.00  1.00            
ATOM    669   CA PHE A  91       8.879   8.026 -14.292  4.00  1.00            
ATOM    670   CB PHE A  91       8.093   8.432 -15.547  4.00  1.00            
ATOM    671   CG PHE A  91       7.633   7.176 -16.196  4.00  1.00            
ATOM    672  CD1 PHE A  91       6.492   6.548 -15.751  4.00  1.00            
ATOM    673  CD2 PHE A  91       8.336   6.626 -17.243  4.00  1.00            
ATOM    674  CE1 PHE A  91       6.057   5.387 -16.341  4.00  1.00            
ATOM    675  CE2 PHE A  91       7.905   5.465 -17.838  4.00  1.00            
ATOM    676   CZ PHE A  91       6.764   4.845 -17.387  4.00  1.00            
ATOM    677    C PHE A  91       9.407   9.289 -13.699  4.00  1.00            
ATOM    678    O PHE A  91       8.835   9.840 -12.760  4.00  1.00            
ATOM    679    N LEU A  92      10.541   9.764 -14.247  4.00  1.00            
ATOM    680   CA LEU A  92      11.164  10.969 -13.783  4.00  1.00            
ATOM    681   CB LEU A  92      12.648  11.085 -14.166  4.00  1.00            
ATOM    682   CG LEU A  92      13.555  10.005 -13.557  4.00  1.00            
ATOM    683  CD1 LEU A  92      15.020  10.251 -13.946  4.00  1.00            
ATOM    684  CD2 LEU A  92      13.359   9.900 -12.037  4.00  1.00            
ATOM    685    C LEU A  92      10.487  12.134 -14.431  4.00  1.00            
ATOM    686    O LEU A  92       9.908  12.021 -15.510  4.00  1.00            
ATOM    687    N SER A  93      10.528  13.290 -13.737  4.00  1.00            
ATOM    688   CA SER A  93      10.017  14.535 -14.236  4.00  1.00            
ATOM    689   CB SER A  93       8.548  14.793 -13.865  4.00  1.00            
ATOM    690   OG SER A  93       8.129  16.044 -14.393  4.00  1.00            
ATOM    691    C SER A  93      10.829  15.572 -13.521  4.00  1.00            
ATOM    692    O SER A  93      11.363  15.311 -12.445  4.00  1.00            
ATOM    693    N GLN A  94      10.979  16.770 -14.116  4.00  1.00            
ATOM    694   CA GLN A  94      11.694  17.813 -13.441  4.00  1.00            
ATOM    695   CB GLN A  94      12.959  18.246 -14.203  4.00  1.00            
ATOM    696   CG GLN A  94      13.786  19.330 -13.512  4.00  1.00            
ATOM    697   CD GLN A  94      15.009  19.586 -14.382  4.00  1.00            
ATOM    698  OE1 GLN A  94      15.079  20.583 -15.100  4.00  1.00            
ATOM    699  NE2 GLN A  94      15.999  18.656 -14.326  4.00  1.00            
ATOM    700    C GLN A  94      10.743  18.963 -13.399  4.00  1.00            
ATOM    701    O GLN A  94      10.444  19.565 -14.430  4.00  1.00            
ATOM    702    N ASP A  95      10.227  19.300 -12.199  4.00  1.00            
ATOM    703   CA ASP A  95       9.230  20.329 -12.168  4.00  1.00            
ATOM    704   CB ASP A  95       7.802  19.804 -11.947  4.00  1.00            
ATOM    705   CG ASP A  95       7.766  19.037 -10.636  4.00  1.00            
ATOM    706  OD1 ASP A  95       7.559  19.667  -9.565  4.00  1.00            
ATOM    707  OD2 ASP A  95       7.926  17.790 -10.702  4.00  1.00            
ATOM    708    C ASP A  95       9.516  21.362 -11.117  4.00  1.00            
ATOM    709    O ASP A  95      10.538  21.317 -10.433  4.00  1.00            
ATOM    710    N ILE A  96       8.590  22.346 -10.998  4.00  1.00            
ATOM    711   CA ILE A  96       8.691  23.436 -10.063  4.00  1.00            
ATOM    712   CB ILE A  96       8.049  24.706 -10.554  4.00  1.00            
ATOM    713  CG1 ILE A  96       8.374  25.874  -9.610  4.00  1.00            
ATOM    714  CG2 ILE A  96       6.547  24.457 -10.766  4.00  1.00            
ATOM    715  CD1 ILE A  96       8.006  27.238 -10.193  4.00  1.00            
ATOM    716    C ILE A  96       8.009  23.012  -8.784  4.00  1.00            
ATOM    717    O ILE A  96       6.848  22.607  -8.768  4.00  1.00            
ATOM    718    N ILE A  97       8.774  23.075  -7.675  4.00  1.00            
ATOM    719   CA ILE A  97       8.448  22.580  -6.361  4.00  1.00            
ATOM    720   CB ILE A  97       9.637  22.468  -5.457  4.00  1.00            
ATOM    721  CG1 ILE A  97       9.265  21.636  -4.217  4.00  1.00            
ATOM    722  CG2 ILE A  97      10.078  23.895  -5.091  4.00  1.00            
ATOM    723  CD1 ILE A  97       8.853  20.203  -4.545  4.00  1.00            
ATOM    724    C ILE A  97       7.416  23.272  -5.525  4.00  1.00            
ATOM    725    O ILE A  97       6.629  22.582  -4.882  4.00  1.00            
ATOM    726    N THR A  98       7.396  24.621  -5.519  4.00  1.00            
ATOM    727   CA THR A  98       6.716  25.475  -4.571  4.00  1.00            
ATOM    728   CB THR A  98       5.570  26.243  -5.174  4.00  1.00            
ATOM    729  OG1 THR A  98       4.989  27.093  -4.197  4.00  1.00            
ATOM    730  CG2 THR A  98       4.523  25.260  -5.728  4.00  1.00            
ATOM    731    C THR A  98       6.222  24.767  -3.329  4.00  1.00            
ATOM    732    O THR A  98       5.181  24.114  -3.332  4.00  1.00            
ATOM    733    N VAL A  99       7.006  24.876  -2.226  4.00  1.00            
ATOM    734   CA VAL A  99       6.631  24.357  -0.931  4.00  1.00            
ATOM    735   CB VAL A  99       7.631  23.386  -0.360  4.00  1.00            
ATOM    736  CG1 VAL A  99       9.030  24.028  -0.306  4.00  1.00            
ATOM    737  CG2 VAL A  99       7.103  22.904   1.001  4.00  1.00            
ATOM    738    C VAL A  99       6.493  25.551  -0.048  4.00  1.00            
ATOM    739    O VAL A  99       7.481  26.200   0.288  4.00  1.00            
ATOM    740    N GLY A 100       5.243  25.865   0.355  3.00  1.00            
ATOM    741   CA GLY A 100       5.021  27.048   1.133  3.00  1.00            
ATOM    742    C GLY A 100       5.582  28.162   0.311  3.00  1.00            
ATOM    743    O GLY A 100       4.987  28.572  -0.683  3.00  1.00            
ATOM    744    N GLY A 101       6.759  28.682   0.716  3.00  1.00            
ATOM    745   CA GLY A 101       7.382  29.692  -0.082  3.00  1.00            
ATOM    746    C GLY A 101       8.795  29.280  -0.321  3.00  1.00            
ATOM    747    O GLY A 101       9.733  29.927   0.143  3.00  1.00            
ATOM    748    N ILE A 102       8.976  28.175  -1.064  4.00  1.00            
ATOM    749   CA ILE A 102      10.286  27.734  -1.431  4.00  1.00            
ATOM    750   CB ILE A 102      10.670  26.435  -0.785  4.00  1.00            
ATOM    751  CG1 ILE A 102      10.619  26.570   0.747  4.00  1.00            
ATOM    752  CG2 ILE A 102      12.056  26.032  -1.316  4.00  1.00            
ATOM    753  CD1 ILE A 102      11.579  27.622   1.303  4.00  1.00            
ATOM    754    C ILE A 102      10.184  27.505  -2.897  4.00  1.00            
ATOM    755    O ILE A 102       9.251  26.855  -3.363  4.00  1.00            
ATOM    756    N THR A 103      11.125  28.059  -3.677  4.00  1.00            
ATOM    757   CA THR A 103      11.033  27.868  -5.090  4.00  1.00            
ATOM    758   CB THR A 103      11.230  29.138  -5.866  4.00  1.00            
ATOM    759  OG1 THR A 103      10.267  30.108  -5.483  4.00  1.00            
ATOM    760  CG2 THR A 103      11.109  28.831  -7.369  4.00  1.00            
ATOM    761    C THR A 103      12.158  26.983  -5.458  4.00  1.00            
ATOM    762    O THR A 103      13.314  27.292  -5.171  4.00  1.00            
ATOM    763    N VAL A 104      11.868  25.835  -6.088  4.00  1.00            
ATOM    764   CA VAL A 104      13.032  25.095  -6.419  4.00  1.00            
ATOM    765   CB VAL A 104      13.560  24.189  -5.334  4.00  1.00            
ATOM    766  CG1 VAL A 104      12.806  22.849  -5.347  4.00  1.00            
ATOM    767  CG2 VAL A 104      15.077  24.038  -5.533  4.00  1.00            
ATOM    768    C VAL A 104      12.807  24.263  -7.618  4.00  1.00            
ATOM    769    O VAL A 104      11.678  24.041  -8.052  4.00  1.00            
ATOM    770    N THR A 105      13.927  23.795  -8.196  4.00  1.00            
ATOM    771   CA THR A 105      13.820  22.934  -9.320  4.00  1.00            
ATOM    772   CB THR A 105      14.812  23.217 -10.419  4.00  1.00            
ATOM    773  OG1 THR A 105      14.498  22.443 -11.569  4.00  1.00            
ATOM    774  CG2 THR A 105      16.239  22.911  -9.934  4.00  1.00            
ATOM    775    C THR A 105      14.027  21.572  -8.802  4.00  1.00            
ATOM    776    O THR A 105      15.001  21.287  -8.108  4.00  1.00            
ATOM    777    N GLN A 106      13.078  20.679  -9.101  4.00  1.00            
ATOM    778   CA GLN A 106      13.265  19.420  -8.483  4.00  1.00            
ATOM    779   CB GLN A 106      12.390  19.231  -7.238  4.00  1.00            
ATOM    780   CG GLN A 106      12.573  17.879  -6.550  4.00  1.00            
ATOM    781   CD GLN A 106      11.646  17.892  -5.350  4.00  1.00            
ATOM    782  OE1 GLN A 106      11.271  18.957  -4.868  4.00  1.00            
ATOM    783  NE2 GLN A 106      11.257  16.688  -4.854  4.00  1.00            
ATOM    784    C GLN A 106      12.994  18.312  -9.417  4.00  1.00            
ATOM    785    O GLN A 106      12.152  18.398 -10.310  4.00  1.00            
ATOM    786    N MET A 107      13.767  17.234  -9.223  4.00  1.00            
ATOM    787   CA MET A 107      13.570  16.045  -9.972  4.00  1.00            
ATOM    788   CB MET A 107      14.828  15.169 -10.072  4.00  1.00            
ATOM    789   CG MET A 107      15.934  15.842 -10.887  4.00  1.00            
ATOM    790   SD MET A 107      17.460  14.876 -11.056  4.00  1.00            
ATOM    791   CE MET A 107      18.316  16.126 -12.060  4.00  1.00            
ATOM    792    C MET A 107      12.504  15.294  -9.238  4.00  1.00            
ATOM    793    O MET A 107      12.366  15.442  -8.025  4.00  1.00            
ATOM    794    N PHE A 108      11.692  14.489  -9.951  4.00  1.00            
ATOM    795   CA PHE A 108      10.607  13.839  -9.273  4.00  1.00            
ATOM    796   CB PHE A 108       9.253  14.548  -9.479  4.00  1.00            
ATOM    797   CG PHE A 108       9.239  15.862  -8.773  4.00  1.00            
ATOM    798  CD1 PHE A 108      10.033  16.897  -9.204  4.00  1.00            
ATOM    799  CD2 PHE A 108       8.400  16.080  -7.703  4.00  1.00            
ATOM    800  CE1 PHE A 108      10.011  18.111  -8.562  4.00  1.00            
ATOM    801  CE2 PHE A 108       8.373  17.293  -7.055  4.00  1.00            
ATOM    802   CZ PHE A 108       9.184  18.314  -7.485  4.00  1.00            
ATOM    803    C PHE A 108      10.406  12.470  -9.837  4.00  1.00            
ATOM    804    O PHE A 108      11.078  12.059 -10.781  4.00  1.00            
ATOM    805    N GLY A 109       9.458  11.724  -9.226  4.00  1.00            
ATOM    806   CA GLY A 109       9.099  10.417  -9.691  4.00  1.00            
ATOM    807    C GLY A 109       7.584  10.365  -9.727  4.00  1.00            
ATOM    808    O GLY A 109       6.943  10.318  -8.678  4.00  1.00            
ATOM    809    N GLU A 110       6.971  10.379 -10.938  4.00  1.00            
ATOM    810   CA GLU A 110       5.538  10.252 -11.120  4.00  1.00            
ATOM    811   CB GLU A 110       5.057  10.719 -12.501  4.00  1.00            
ATOM    812   CG GLU A 110       5.193  12.217 -12.753  4.00  1.00            
ATOM    813   CD GLU A 110       4.771  12.455 -14.196  4.00  1.00            
ATOM    814  OE1 GLU A 110       4.437  11.445 -14.870  4.00  1.00            
ATOM    815  OE2 GLU A 110       4.777  13.633 -14.643  4.00  1.00            
ATOM    816    C GLU A 110       5.304   8.763 -11.063  4.00  1.00            
ATOM    817    O GLU A 110       6.244   8.003 -11.293  4.00  1.00            
ATOM    818    N VAL A 111       4.079   8.277 -10.742  4.00  1.00            
ATOM    819   CA VAL A 111       3.994   6.841 -10.649  4.00  1.00            
ATOM    820   CB VAL A 111       3.966   6.374  -9.220  4.00  1.00            
ATOM    821  CG1 VAL A 111       3.769   4.851  -9.169  4.00  1.00            
ATOM    822  CG2 VAL A 111       5.263   6.859  -8.554  4.00  1.00            
ATOM    823    C VAL A 111       2.799   6.257 -11.357  4.00  1.00            
ATOM    824    O VAL A 111       1.656   6.587 -11.053  4.00  1.00            
ATOM    825    N THR A 112       3.055   5.363 -12.345  4.00  1.00            
ATOM    826   CA THR A 112       2.041   4.693 -13.128  4.00  1.00            
ATOM    827   CB THR A 112       2.596   4.054 -14.367  4.00  1.00            
ATOM    828  OG1 THR A 112       3.520   3.032 -14.023  4.00  1.00            
ATOM    829  CG2 THR A 112       3.297   5.141 -15.200  4.00  1.00            
ATOM    830    C THR A 112       1.292   3.630 -12.391  4.00  1.00            
ATOM    831    O THR A 112       0.063   3.638 -12.347  4.00  1.00            
ATOM    832    N GLU A 113       2.024   2.690 -11.772  4.00  1.00            
ATOM    833   CA GLU A 113       1.382   1.567 -11.157  4.00  1.00            
ATOM    834   CB GLU A 113       1.989   0.239 -11.637  4.00  1.00            
ATOM    835   CG GLU A 113       1.365  -1.016 -11.035  4.00  1.00            
ATOM    836   CD GLU A 113       1.948  -2.204 -11.790  4.00  1.00            
ATOM    837  OE1 GLU A 113       2.885  -1.979 -12.601  4.00  1.00            
ATOM    838  OE2 GLU A 113       1.459  -3.345 -11.576  4.00  1.00            
ATOM    839    C GLU A 113       1.609   1.695  -9.689  4.00  1.00            
ATOM    840    O GLU A 113       2.729   1.955  -9.252  4.00  1.00            
ATOM    841    N MET A 114       0.540   1.544  -8.883  1.00  1.00            
ATOM    842   CA MET A 114       0.724   1.635  -7.467  1.00  1.00            
ATOM    843   CB MET A 114       0.189   2.909  -6.787  1.00  1.00            
ATOM    844   CG MET A 114       0.987   4.192  -6.995  1.00  1.00            
ATOM    845   SD MET A 114       0.758   4.984  -8.607  1.00  1.00            
ATOM    846   CE MET A 114       1.299   6.602  -7.982  1.00  1.00            
ATOM    847    C MET A 114      -0.059   0.566  -6.799  1.00  1.00            
ATOM    848    O MET A 114      -1.016   0.013  -7.338  1.00  1.00            
ATOM    849    N PRO A 115       0.396   0.248  -5.622  1.00  1.00            
ATOM    850   CA PRO A 115      -0.273  -0.771  -4.874  1.00  1.00            
ATOM    851   CD PRO A 115       1.825   0.261  -5.357  1.00  1.00            
ATOM    852   CB PRO A 115       0.785  -1.435  -3.990  1.00  1.00            
ATOM    853   CG PRO A 115       1.968  -0.452  -4.003  1.00  1.00            
ATOM    854    C PRO A 115      -1.451  -0.254  -4.115  1.00  1.00            
ATOM    855    O PRO A 115      -1.379   0.842  -3.563  1.00  1.00            
ATOM    856    N ALA A 116      -2.544  -1.036  -4.097  2.00  1.00            
ATOM    857   CA ALA A 116      -3.770  -0.660  -3.461  2.00  1.00            
ATOM    858   CB ALA A 116      -4.949  -1.533  -3.922  2.00  1.00            
ATOM    859    C ALA A 116      -3.792  -0.674  -1.952  2.00  1.00            
ATOM    860    O ALA A 116      -4.222   0.311  -1.351  2.00  1.00            
ATOM    861    N LEU A 117      -3.330  -1.760  -1.282  2.00  1.00            
ATOM    862   CA LEU A 117      -3.628  -1.822   0.132  2.00  1.00            
ATOM    863   CB LEU A 117      -3.294  -3.190   0.767  2.00  1.00            
ATOM    864   CG LEU A 117      -4.197  -4.334   0.269  2.00  1.00            
ATOM    865  CD1 LEU A 117      -5.648  -4.142   0.738  2.00  1.00            
ATOM    866  CD2 LEU A 117      -4.085  -4.515  -1.252  2.00  1.00            
ATOM    867    C LEU A 117      -3.000  -0.699   0.887  2.00  1.00            
ATOM    868    O LEU A 117      -3.748   0.118   1.419  2.00  1.00            
ATOM    869    N PRO A 118      -1.711  -0.533   0.986  2.00  1.00            
ATOM    870   CA PRO A 118      -1.368   0.709   1.598  2.00  1.00            
ATOM    871   CD PRO A 118      -0.837  -1.600   1.451  2.00  1.00            
ATOM    872   CB PRO A 118       0.017   0.535   2.213  2.00  1.00            
ATOM    873   CG PRO A 118       0.075  -0.970   2.517  2.00  1.00            
ATOM    874    C PRO A 118      -1.426   1.699   0.513  2.00  1.00            
ATOM    875    O PRO A 118      -0.584   1.599  -0.378  2.00  1.00            
ATOM    876    N PHE A 119      -2.345   2.681   0.571  2.00  1.00            
ATOM    877   CA PHE A 119      -2.311   3.568  -0.541  2.00  1.00            
ATOM    878   CB PHE A 119      -2.380   2.921  -1.935  2.00  1.00            
ATOM    879   CG PHE A 119      -1.976   4.000  -2.881  2.00  1.00            
ATOM    880  CD1 PHE A 119      -2.903   4.868  -3.411  2.00  1.00            
ATOM    881  CD2 PHE A 119      -0.650   4.161  -3.220  2.00  1.00            
ATOM    882  CE1 PHE A 119      -2.518   5.865  -4.276  2.00  1.00            
ATOM    883  CE2 PHE A 119      -0.257   5.155  -4.085  2.00  1.00            
ATOM    884   CZ PHE A 119      -1.195   6.010  -4.616  2.00  1.00            
ATOM    885    C PHE A 119      -3.486   4.471  -0.550  2.00  1.00            
ATOM    886    O PHE A 119      -3.427   5.619  -0.117  2.00  1.00            
ATOM    887    N MET A 120      -4.587   3.933  -1.103  3.00  1.00            
ATOM    888   CA MET A 120      -5.820   4.621  -1.324  3.00  1.00            
ATOM    889   CB MET A 120      -6.948   3.685  -1.781  3.00  1.00            
ATOM    890   CG MET A 120      -8.326   4.350  -1.757  3.00  1.00            
ATOM    891   SD MET A 120      -9.718   3.214  -2.037  3.00  1.00            
ATOM    892   CE MET A 120     -10.982   4.379  -1.451  3.00  1.00            
ATOM    893    C MET A 120      -6.224   5.123   0.007  3.00  1.00            
ATOM    894    O MET A 120      -6.868   6.165   0.116  3.00  1.00            
ATOM    895    N LEU A 121      -5.837   4.383   1.058  3.00  1.00            
ATOM    896   CA LEU A 121      -6.206   4.784   2.372  3.00  1.00            
ATOM    897   CB LEU A 121      -5.688   3.857   3.486  3.00  1.00            
ATOM    898   CG LEU A 121      -6.377   2.479   3.509  3.00  1.00            
ATOM    899  CD1 LEU A 121      -7.864   2.611   3.868  3.00  1.00            
ATOM    900  CD2 LEU A 121      -6.154   1.710   2.198  3.00  1.00            
ATOM    901    C LEU A 121      -5.705   6.198   2.595  3.00  1.00            
ATOM    902    O LEU A 121      -6.388   6.992   3.241  3.00  1.00            
ATOM    903    N ALA A 122      -4.519   6.566   2.055  1.00  1.00            
ATOM    904   CA ALA A 122      -3.961   7.892   2.216  1.00  1.00            
ATOM    905   CB ALA A 122      -2.570   8.051   1.578  1.00  1.00            
ATOM    906    C ALA A 122      -4.867   8.927   1.612  1.00  1.00            
ATOM    907    O ALA A 122      -5.291   8.810   0.464  1.00  1.00            
ATOM    908    N GLU A 123      -5.196   9.967   2.413  1.00  1.00            
ATOM    909   CA GLU A 123      -5.961  11.105   1.972  1.00  1.00            
ATOM    910   CB GLU A 123      -6.334  12.054   3.123  1.00  1.00            
ATOM    911   CG GLU A 123      -7.151  13.267   2.679  1.00  1.00            
ATOM    912   CD GLU A 123      -8.560  12.783   2.367  1.00  1.00            
ATOM    913  OE1 GLU A 123      -8.687  11.776   1.619  1.00  1.00            
ATOM    914  OE2 GLU A 123      -9.528  13.409   2.875  1.00  1.00            
ATOM    915    C GLU A 123      -5.075  11.845   1.062  1.00  1.00            
ATOM    916    O GLU A 123      -5.484  12.357   0.021  1.00  1.00            
ATOM    917    N PHE A 124      -3.803  11.884   1.467  1.00  1.00            
ATOM    918   CA PHE A 124      -2.828  12.619   0.754  1.00  1.00            
ATOM    919   CB PHE A 124      -1.611  12.971   1.632  1.00  1.00            
ATOM    920   CG PHE A 124      -1.079  11.697   2.210  1.00  1.00            
ATOM    921  CD1 PHE A 124      -0.129  10.951   1.549  1.00  1.00            
ATOM    922  CD2 PHE A 124      -1.539  11.248   3.429  1.00  1.00            
ATOM    923  CE1 PHE A 124       0.344   9.780   2.095  1.00  1.00            
ATOM    924  CE2 PHE A 124      -1.070  10.079   3.980  1.00  1.00            
ATOM    925   CZ PHE A 124      -0.124   9.342   3.311  1.00  1.00            
ATOM    926    C PHE A 124      -2.339  11.844  -0.410  1.00  1.00            
ATOM    927    O PHE A 124      -2.104  10.641  -0.317  1.00  1.00            
ATOM    928    N ASP A 125      -2.229  12.508  -1.577  1.00  1.00            
ATOM    929   CA ASP A 125      -1.511  11.793  -2.573  1.00  1.00            
ATOM    930   CB ASP A 125      -2.176  11.435  -3.910  1.00  1.00            
ATOM    931   CG ASP A 125      -1.278  10.336  -4.523  1.00  1.00            
ATOM    932  OD1 ASP A 125      -0.044  10.559  -4.651  1.00  1.00            
ATOM    933  OD2 ASP A 125      -1.801   9.243  -4.865  1.00  1.00            
ATOM    934    C ASP A 125      -0.288  12.576  -2.845  1.00  1.00            
ATOM    935    O ASP A 125      -0.322  13.631  -3.476  1.00  1.00            
ATOM    936    N GLY A 126       0.840  12.058  -2.341  4.00  1.00            
ATOM    937   CA GLY A 126       2.068  12.719  -2.607  4.00  1.00            
ATOM    938    C GLY A 126       3.006  12.412  -1.515  4.00  1.00            
ATOM    939    O GLY A 126       2.619  12.072  -0.399  4.00  1.00            
ATOM    940    N VAL A 127       4.294  12.529  -1.846  4.00  1.00            
ATOM    941   CA VAL A 127       5.305  12.333  -0.874  4.00  1.00            
ATOM    942   CB VAL A 127       6.003  11.009  -1.000  4.00  1.00            
ATOM    943  CG1 VAL A 127       7.161  10.969   0.012  4.00  1.00            
ATOM    944  CG2 VAL A 127       4.968   9.887  -0.822  4.00  1.00            
ATOM    945    C VAL A 127       6.325  13.378  -1.171  4.00  1.00            
ATOM    946    O VAL A 127       6.476  13.814  -2.311  4.00  1.00            
ATOM    947    N VAL A 128       6.983  13.887  -0.122  4.00  1.00            
ATOM    948   CA VAL A 128       8.138  14.708  -0.304  4.00  1.00            
ATOM    949   CB VAL A 128       7.951  16.159   0.032  4.00  1.00            
ATOM    950  CG1 VAL A 128       9.336  16.830   0.035  4.00  1.00            
ATOM    951  CG2 VAL A 128       6.995  16.778  -1.001  4.00  1.00            
ATOM    952    C VAL A 128       9.052  14.121   0.707  4.00  1.00            
ATOM    953    O VAL A 128       8.728  14.091   1.893  4.00  1.00            
ATOM    954    N GLY A 129      10.223  13.626   0.282  4.00  1.00            
ATOM    955   CA GLY A 129      11.003  12.965   1.277  4.00  1.00            
ATOM    956    C GLY A 129      12.123  13.834   1.644  4.00  1.00            
ATOM    957    O GLY A 129      12.936  14.238   0.814  4.00  1.00            
ATOM    958    N MET A 130      12.172  14.143   2.938  1.00  1.00            
ATOM    959   CA MET A 130      13.295  14.858   3.401  1.00  1.00            
ATOM    960   CB MET A 130      12.968  15.848   4.529  1.00  1.00            
ATOM    961   CG MET A 130      11.987  16.950   4.128  1.00  1.00            
ATOM    962   SD MET A 130      11.527  18.054   5.495  1.00  1.00            
ATOM    963   CE MET A 130      10.603  16.791   6.418  1.00  1.00            
ATOM    964    C MET A 130      14.109  13.781   4.012  1.00  1.00            
ATOM    965    O MET A 130      13.720  13.173   5.007  1.00  1.00            
ATOM    966    N GLY A 131      15.266  13.506   3.406  1.00  1.00            
ATOM    967   CA GLY A 131      16.077  12.435   3.874  1.00  1.00            
ATOM    968    C GLY A 131      17.383  12.666   3.217  1.00  1.00            
ATOM    969    O GLY A 131      17.795  13.810   3.029  1.00  1.00            
ATOM    970    N PHE A 132      18.082  11.589   2.843  1.00  1.00            
ATOM    971   CA PHE A 132      19.336  11.857   2.233  1.00  1.00            
ATOM    972   CB PHE A 132      20.577  11.438   3.037  1.00  1.00            
ATOM    973   CG PHE A 132      20.941  12.513   3.998  1.00  1.00            
ATOM    974  CD1 PHE A 132      20.300  12.654   5.206  1.00  1.00            
ATOM    975  CD2 PHE A 132      21.958  13.383   3.674  1.00  1.00            
ATOM    976  CE1 PHE A 132      20.668  13.660   6.071  1.00  1.00            
ATOM    977  CE2 PHE A 132      22.329  14.389   4.533  1.00  1.00            
ATOM    978   CZ PHE A 132      21.681  14.528   5.737  1.00  1.00            
ATOM    979    C PHE A 132      19.484  11.183   0.904  1.00  1.00            
ATOM    980    O PHE A 132      18.624  10.432   0.451  1.00  1.00            
ATOM    981    N ILE A 133      20.621  11.508   0.248  2.00  1.00            
ATOM    982   CA ILE A 133      21.043  11.083  -1.059  2.00  1.00            
ATOM    983   CB ILE A 133      22.266  11.810  -1.527  2.00  1.00            
ATOM    984  CG1 ILE A 133      21.978  13.316  -1.636  2.00  1.00            
ATOM    985  CG2 ILE A 133      22.718  11.170  -2.849  2.00  1.00            
ATOM    986  CD1 ILE A 133      23.237  14.166  -1.804  2.00  1.00            
ATOM    987    C ILE A 133      21.353   9.626  -1.134  2.00  1.00            
ATOM    988    O ILE A 133      20.974   8.971  -2.105  2.00  1.00            
ATOM    989    N GLU A 134      22.047   9.083  -0.118  2.00  1.00            
ATOM    990   CA GLU A 134      22.462   7.710  -0.157  2.00  1.00            
ATOM    991   CB GLU A 134      23.098   7.264   1.169  2.00  1.00            
ATOM    992   CG GLU A 134      23.555   5.804   1.192  2.00  1.00            
ATOM    993   CD GLU A 134      24.088   5.523   2.590  2.00  1.00            
ATOM    994  OE1 GLU A 134      24.394   6.511   3.311  2.00  1.00            
ATOM    995  OE2 GLU A 134      24.195   4.322   2.958  2.00  1.00            
ATOM    996    C GLU A 134      21.220   6.902  -0.339  2.00  1.00            
ATOM    997    O GLU A 134      21.200   5.954  -1.122  2.00  1.00            
ATOM    998    N GLN A 135      20.136   7.268   0.369  2.00  1.00            
ATOM    999   CA GLN A 135      18.928   6.534   0.151  2.00  1.00            
ATOM   1000   CB GLN A 135      18.061   6.346   1.407  2.00  1.00            
ATOM   1001   CG GLN A 135      18.674   5.406   2.444  2.00  1.00            
ATOM   1002   CD GLN A 135      17.719   5.311   3.626  2.00  1.00            
ATOM   1003  OE1 GLN A 135      17.676   4.295   4.318  2.00  1.00            
ATOM   1004  NE2 GLN A 135      16.930   6.393   3.868  2.00  1.00            
ATOM   1005    C GLN A 135      18.105   7.310  -0.816  2.00  1.00            
ATOM   1006    O GLN A 135      17.530   8.343  -0.479  2.00  1.00            
ATOM   1007    N ALA A 136      18.033   6.824  -2.064  1.00  1.00            
ATOM   1008   CA ALA A 136      17.237   7.504  -3.034  1.00  1.00            
ATOM   1009   CB ALA A 136      17.832   8.849  -3.487  1.00  1.00            
ATOM   1010    C ALA A 136      17.184   6.605  -4.238  1.00  1.00            
ATOM   1011    O ALA A 136      17.973   5.667  -4.347  1.00  1.00            
ATOM   1012    N ILE A 137      16.235   6.845  -5.172  2.00  1.00            
ATOM   1013   CA ILE A 137      16.071   5.907  -6.249  2.00  1.00            
ATOM   1014   CB ILE A 137      14.799   6.106  -7.019  2.00  1.00            
ATOM   1015  CG1 ILE A 137      13.573   5.851  -6.128  2.00  1.00            
ATOM   1016  CG2 ILE A 137      14.861   5.197  -8.257  2.00  1.00            
ATOM   1017  CD1 ILE A 137      12.254   6.225  -6.803  2.00  1.00            
ATOM   1018    C ILE A 137      17.160   5.848  -7.270  2.00  1.00            
ATOM   1019    O ILE A 137      17.815   4.816  -7.418  2.00  1.00            
ATOM   1020    N GLY A 138      17.408   6.953  -7.987  2.00  1.00            
ATOM   1021   CA GLY A 138      18.443   6.938  -8.978  2.00  1.00            
ATOM   1022    C GLY A 138      19.360   7.891  -8.367  2.00  1.00            
ATOM   1023    O GLY A 138      20.102   8.628  -9.013  2.00  1.00            
ATOM   1024    N ARG A 139      19.292   7.857  -7.034  2.00  1.00            
ATOM   1025   CA ARG A 139      20.041   8.770  -6.273  2.00  1.00            
ATOM   1026   CB ARG A 139      21.562   8.601  -6.455  2.00  1.00            
ATOM   1027   CG ARG A 139      22.393   9.537  -5.575  2.00  1.00            
ATOM   1028   CD ARG A 139      23.885   9.540  -5.906  2.00  1.00            
ATOM   1029   NE ARG A 139      24.532  10.519  -4.987  2.00  1.00            
ATOM   1030   CZ ARG A 139      25.722  11.092  -5.330  2.00  1.00            
ATOM   1031  NH1 ARG A 139      26.323  10.760  -6.509  2.00  1.00            
ATOM   1032  NH2 ARG A 139      26.309  12.003  -4.498  2.00  1.00            
ATOM   1033    C ARG A 139      19.650  10.139  -6.755  2.00  1.00            
ATOM   1034    O ARG A 139      20.479  11.046  -6.825  2.00  1.00            
ATOM   1035    N VAL A 140      18.355  10.331  -7.096  1.00  1.00            
ATOM   1036   CA VAL A 140      17.916  11.628  -7.530  1.00  1.00            
ATOM   1037   CB VAL A 140      16.449  11.692  -7.844  1.00  1.00            
ATOM   1038  CG1 VAL A 140      15.660  11.389  -6.559  1.00  1.00            
ATOM   1039  CG2 VAL A 140      16.133  13.063  -8.460  1.00  1.00            
ATOM   1040    C VAL A 140      18.189  12.519  -6.365  1.00  1.00            
ATOM   1041    O VAL A 140      18.017  12.110  -5.216  1.00  1.00            
ATOM   1042    N THR A 141      18.645  13.761  -6.616  1.00  1.00            
ATOM   1043   CA THR A 141      18.963  14.620  -5.505  1.00  1.00            
ATOM   1044   CB THR A 141      19.454  15.971  -5.896  1.00  1.00            
ATOM   1045  OG1 THR A 141      18.439  16.680  -6.597  1.00  1.00            
ATOM   1046  CG2 THR A 141      20.695  15.806  -6.790  1.00  1.00            
ATOM   1047    C THR A 141      17.687  14.796  -4.758  1.00  1.00            
ATOM   1048    O THR A 141      16.597  14.822  -5.334  1.00  1.00            
ATOM   1049    N PRO A 142      17.807  14.902  -3.467  1.00  1.00            
ATOM   1050   CA PRO A 142      16.627  15.097  -2.674  1.00  1.00            
ATOM   1051   CD PRO A 142      18.826  14.146  -2.766  1.00  1.00            
ATOM   1052   CB PRO A 142      17.041  14.757  -1.240  1.00  1.00            
ATOM   1053   CG PRO A 142      18.193  13.752  -1.421  1.00  1.00            
ATOM   1054    C PRO A 142      16.121  16.487  -2.854  1.00  1.00            
ATOM   1055    O PRO A 142      16.896  17.349  -3.278  1.00  1.00            
ATOM   1056    N ILE A 143      14.830  16.738  -2.556  2.00  1.00            
ATOM   1057   CA ILE A 143      14.279  18.054  -2.715  2.00  1.00            
ATOM   1058   CB ILE A 143      12.837  18.156  -2.301  2.00  1.00            
ATOM   1059  CG1 ILE A 143      12.360  19.611  -2.445  2.00  1.00            
ATOM   1060  CG2 ILE A 143      12.667  17.577  -0.886  2.00  1.00            
ATOM   1061  CD1 ILE A 143      10.858  19.789  -2.228  2.00  1.00            
ATOM   1062    C ILE A 143      15.038  18.994  -1.831  2.00  1.00            
ATOM   1063    O ILE A 143      15.412  20.092  -2.238  2.00  1.00            
ATOM   1064    N PHE A 144      15.299  18.551  -0.592  2.00  1.00            
ATOM   1065   CA PHE A 144      15.911  19.324   0.447  2.00  1.00            
ATOM   1066   CB PHE A 144      15.955  18.512   1.757  2.00  1.00            
ATOM   1067   CG PHE A 144      16.352  19.384   2.896  2.00  1.00            
ATOM   1068  CD1 PHE A 144      15.449  20.266   3.443  2.00  1.00            
ATOM   1069  CD2 PHE A 144      17.613  19.299   3.441  2.00  1.00            
ATOM   1070  CE1 PHE A 144      15.802  21.068   4.501  2.00  1.00            
ATOM   1071  CE2 PHE A 144      17.971  20.099   4.501  2.00  1.00            
ATOM   1072   CZ PHE A 144      17.067  20.985   5.034  2.00  1.00            
ATOM   1073    C PHE A 144      17.313  19.693   0.064  2.00  1.00            
ATOM   1074    O PHE A 144      17.750  20.811   0.331  2.00  1.00            
ATOM   1075    N ASP A 145      18.055  18.768  -0.578  2.00  1.00            
ATOM   1076   CA ASP A 145      19.416  19.044  -0.952  2.00  1.00            
ATOM   1077   CB ASP A 145      20.046  17.919  -1.788  2.00  1.00            
ATOM   1078   CG ASP A 145      21.478  18.315  -2.119  2.00  1.00            
ATOM   1079  OD1 ASP A 145      21.991  19.272  -1.480  2.00  1.00            
ATOM   1080  OD2 ASP A 145      22.073  17.669  -3.025  2.00  1.00            
ATOM   1081    C ASP A 145      19.356  20.238  -1.817  2.00  1.00            
ATOM   1082    O ASP A 145      20.237  21.092  -1.778  2.00  1.00            
ATOM   1083    N ASN A 146      18.294  20.305  -2.629  2.00  1.00            
ATOM   1084   CA ASN A 146      18.096  21.391  -3.525  2.00  1.00            
ATOM   1085   CB ASN A 146      16.899  21.166  -4.461  2.00  1.00            
ATOM   1086   CG ASN A 146      17.177  19.935  -5.312  2.00  1.00            
ATOM   1087  OD1 ASN A 146      18.299  19.433  -5.359  2.00  1.00            
ATOM   1088  ND2 ASN A 146      16.123  19.439  -6.014  2.00  1.00            
ATOM   1089    C ASN A 146      17.801  22.664  -2.762  2.00  1.00            
ATOM   1090    O ASN A 146      18.198  23.744  -3.196  2.00  1.00            
ATOM   1091    N ILE A 147      17.069  22.583  -1.625  2.00  1.00            
ATOM   1092   CA ILE A 147      16.678  23.771  -0.898  2.00  1.00            
ATOM   1093   CB ILE A 147      15.889  23.458   0.341  2.00  1.00            
ATOM   1094  CG1 ILE A 147      14.620  22.656   0.005  2.00  1.00            
ATOM   1095  CG2 ILE A 147      15.599  24.791   1.046  2.00  1.00            
ATOM   1096  CD1 ILE A 147      13.648  23.398  -0.910  2.00  1.00            
ATOM   1097    C ILE A 147      17.922  24.457  -0.443  2.00  1.00            
ATOM   1098    O ILE A 147      18.084  25.661  -0.620  2.00  1.00            
ATOM   1099    N ILE A 148      18.839  23.695   0.172  2.00  1.00            
ATOM   1100   CA ILE A 148      20.130  24.204   0.526  2.00  1.00            
ATOM   1101   CB ILE A 148      20.901  23.276   1.416  2.00  1.00            
ATOM   1102  CG1 ILE A 148      20.113  23.009   2.708  2.00  1.00            
ATOM   1103  CG2 ILE A 148      22.290  23.889   1.657  2.00  1.00            
ATOM   1104  CD1 ILE A 148      20.633  21.815   3.504  2.00  1.00            
ATOM   1105    C ILE A 148      20.787  24.205  -0.801  2.00  1.00            
ATOM   1106    O ILE A 148      20.257  23.618  -1.739  2.00  1.00            
ATOM   1107    N SER A 149      21.908  24.918  -0.949  2.00  1.00            
ATOM   1108   CA SER A 149      22.551  25.082  -2.220  2.00  1.00            
ATOM   1109   CB SER A 149      22.606  23.816  -3.103  2.00  1.00            
ATOM   1110   OG SER A 149      23.404  22.816  -2.483  2.00  1.00            
ATOM   1111    C SER A 149      21.787  26.155  -2.937  2.00  1.00            
ATOM   1112    O SER A 149      22.312  26.785  -3.854  2.00  1.00            
ATOM   1113    N GLN A 150      20.525  26.405  -2.520  2.00  1.00            
ATOM   1114   CA GLN A 150      19.772  27.519  -3.007  2.00  1.00            
ATOM   1115   CB GLN A 150      18.274  27.454  -2.674  2.00  1.00            
ATOM   1116   CG GLN A 150      17.477  28.644  -3.207  2.00  1.00            
ATOM   1117   CD GLN A 150      17.456  28.543  -4.722  2.00  1.00            
ATOM   1118  OE1 GLN A 150      18.497  28.401  -5.360  2.00  1.00            
ATOM   1119  NE2 GLN A 150      16.235  28.612  -5.316  2.00  1.00            
ATOM   1120    C GLN A 150      20.325  28.740  -2.348  2.00  1.00            
ATOM   1121    O GLN A 150      20.518  29.776  -2.982  2.00  1.00            
ATOM   1122    N GLY A 151      20.607  28.627  -1.032  3.00  1.00            
ATOM   1123   CA GLY A 151      21.203  29.703  -0.294  3.00  1.00            
ATOM   1124    C GLY A 151      20.222  30.400   0.599  3.00  1.00            
ATOM   1125    O GLY A 151      20.643  31.097   1.521  3.00  1.00            
ATOM   1126    N VAL A 152      18.899  30.262   0.388  1.00  1.00            
ATOM   1127   CA VAL A 152      18.065  30.994   1.299  1.00  1.00            
ATOM   1128   CB VAL A 152      17.056  31.876   0.602  1.00  1.00            
ATOM   1129  CG1 VAL A 152      15.992  31.025  -0.112  1.00  1.00            
ATOM   1130  CG2 VAL A 152      16.526  32.907   1.611  1.00  1.00            
ATOM   1131    C VAL A 152      17.415  30.015   2.245  1.00  1.00            
ATOM   1132    O VAL A 152      16.534  29.238   1.879  1.00  1.00            
ATOM   1133    N LEU A 153      17.895  30.011   3.505  4.00  1.00            
ATOM   1134   CA LEU A 153      17.390  29.180   4.568  4.00  1.00            
ATOM   1135   CB LEU A 153      17.861  27.718   4.486  4.00  1.00            
ATOM   1136   CG LEU A 153      17.299  26.929   3.292  4.00  1.00            
ATOM   1137  CD1 LEU A 153      17.824  25.484   3.291  4.00  1.00            
ATOM   1138  CD2 LEU A 153      15.765  26.994   3.260  4.00  1.00            
ATOM   1139    C LEU A 153      18.036  29.739   5.797  4.00  1.00            
ATOM   1140    O LEU A 153      19.224  30.060   5.770  4.00  1.00            
ATOM   1141    N LYS A 154      17.294  29.908   6.907  1.00  1.00            
ATOM   1142   CA LYS A 154      17.990  30.406   8.059  1.00  1.00            
ATOM   1143   CB LYS A 154      17.067  30.662   9.264  1.00  1.00            
ATOM   1144   CG LYS A 154      16.243  31.945   9.128  1.00  1.00            
ATOM   1145   CD LYS A 154      15.106  32.069  10.144  1.00  1.00            
ATOM   1146   CE LYS A 154      14.531  33.484  10.239  1.00  1.00            
ATOM   1147   NZ LYS A 154      14.107  33.954   8.901  1.00  1.00            
ATOM   1148    C LYS A 154      18.992  29.371   8.446  1.00  1.00            
ATOM   1149    O LYS A 154      20.179  29.657   8.595  1.00  1.00            
ATOM   1150    N GLU A 155      18.526  28.118   8.578  1.00  1.00            
ATOM   1151   CA GLU A 155      19.388  27.023   8.900  1.00  1.00            
ATOM   1152   CB GLU A 155      19.245  26.538  10.353  1.00  1.00            
ATOM   1153   CG GLU A 155      19.745  27.572  11.368  1.00  1.00            
ATOM   1154   CD GLU A 155      19.485  27.048  12.772  1.00  1.00            
ATOM   1155  OE1 GLU A 155      18.309  27.121  13.219  1.00  1.00            
ATOM   1156  OE2 GLU A 155      20.456  26.568  13.417  1.00  1.00            
ATOM   1157    C GLU A 155      18.973  25.946   7.981  1.00  1.00            
ATOM   1158    O GLU A 155      17.830  25.920   7.528  1.00  1.00            
ATOM   1159    N ASP A 156      19.911  25.053   7.637  1.00  1.00            
ATOM   1160   CA ASP A 156      19.514  24.001   6.766  1.00  1.00            
ATOM   1161   CB ASP A 156      20.705  23.286   6.107  1.00  1.00            
ATOM   1162   CG ASP A 156      21.401  24.268   5.176  1.00  1.00            
ATOM   1163  OD1 ASP A 156      20.698  25.123   4.576  1.00  1.00            
ATOM   1164  OD2 ASP A 156      22.652  24.171   5.052  1.00  1.00            
ATOM   1165    C ASP A 156      18.831  23.005   7.652  1.00  1.00            
ATOM   1166    O ASP A 156      19.268  21.861   7.766  1.00  1.00            
ATOM   1167    N VAL A 157      17.731  23.428   8.310  4.00  1.00            
ATOM   1168   CA VAL A 157      17.033  22.557   9.209  4.00  1.00            
ATOM   1169   CB VAL A 157      17.394  22.770  10.648  4.00  1.00            
ATOM   1170  CG1 VAL A 157      18.878  22.420  10.843  4.00  1.00            
ATOM   1171  CG2 VAL A 157      17.037  24.217  11.032  4.00  1.00            
ATOM   1172    C VAL A 157      15.585  22.807   9.091  4.00  1.00            
ATOM   1173    O VAL A 157      15.145  23.901   8.744  4.00  1.00            
ATOM   1174    N PHE A 158      14.804  21.754   9.367  4.00  1.00            
ATOM   1175   CA PHE A 158      13.397  21.919   9.339  4.00  1.00            
ATOM   1176   CB PHE A 158      12.707  21.258   8.134  4.00  1.00            
ATOM   1177   CG PHE A 158      13.134  19.834   8.088  4.00  1.00            
ATOM   1178  CD1 PHE A 158      12.507  18.871   8.845  4.00  1.00            
ATOM   1179  CD2 PHE A 158      14.175  19.468   7.267  4.00  1.00            
ATOM   1180  CE1 PHE A 158      12.921  17.561   8.782  4.00  1.00            
ATOM   1181  CE2 PHE A 158      14.592  18.162   7.203  4.00  1.00            
ATOM   1182   CZ PHE A 158      13.963  17.205   7.961  4.00  1.00            
ATOM   1183    C PHE A 158      12.848  21.381  10.575  4.00  1.00            
ATOM   1184    O PHE A 158      13.368  20.436  11.166  4.00  1.00            
ATOM   1185    N SER A 159      11.761  22.011  11.011  4.00  1.00            
ATOM   1186   CA SER A 159      11.240  21.525  12.219  4.00  1.00            
ATOM   1187   CB SER A 159      11.039  22.608  13.293  4.00  1.00            
ATOM   1188   OG SER A 159      10.071  23.554  12.864  4.00  1.00            
ATOM   1189    C SER A 159       9.937  20.927  11.941  4.00  1.00            
ATOM   1190    O SER A 159       9.179  21.366  11.078  4.00  1.00            
ATOM   1191    N PHE A 160       9.674  19.863  12.690  4.00  1.00            
ATOM   1192   CA PHE A 160       8.454  19.187  12.511  4.00  1.00            
ATOM   1193   CB PHE A 160       8.670  17.703  12.144  4.00  1.00            
ATOM   1194   CG PHE A 160       7.379  16.956  12.223  4.00  1.00            
ATOM   1195  CD1 PHE A 160       6.975  16.400  13.416  4.00  1.00            
ATOM   1196  CD2 PHE A 160       6.576  16.799  11.119  4.00  1.00            
ATOM   1197  CE1 PHE A 160       5.790  15.709  13.503  4.00  1.00            
ATOM   1198  CE2 PHE A 160       5.389  16.109  11.197  4.00  1.00            
ATOM   1199   CZ PHE A 160       4.993  15.563  12.394  4.00  1.00            
ATOM   1200    C PHE A 160       7.756  19.210  13.803  4.00  1.00            
ATOM   1201    O PHE A 160       8.353  19.062  14.868  4.00  1.00            
ATOM   1202    N TYR A 161       6.446  19.438  13.720  4.00  1.00            
ATOM   1203   CA TYR A 161       5.630  19.398  14.875  4.00  1.00            
ATOM   1204   CB TYR A 161       5.302  20.806  15.401  4.00  1.00            
ATOM   1205   CG TYR A 161       4.265  20.721  16.467  4.00  1.00            
ATOM   1206  CD1 TYR A 161       4.605  20.469  17.777  4.00  1.00            
ATOM   1207  CD2 TYR A 161       2.940  20.905  16.146  4.00  1.00            
ATOM   1208  CE1 TYR A 161       3.634  20.399  18.748  4.00  1.00            
ATOM   1209  CE2 TYR A 161       1.966  20.836  17.113  4.00  1.00            
ATOM   1210   CZ TYR A 161       2.312  20.583  18.417  4.00  1.00            
ATOM   1211   OH TYR A 161       1.313  20.512  19.411  4.00  1.00            
ATOM   1212    C TYR A 161       4.368  18.781  14.413  4.00  1.00            
ATOM   1213    O TYR A 161       3.944  18.986  13.276  4.00  1.00            
ATOM   1214    N TYR A 162       3.737  17.989  15.282  4.00  1.00            
ATOM   1215   CA TYR A 162       2.533  17.371  14.851  4.00  1.00            
ATOM   1216   CB TYR A 162       2.737  15.872  14.551  4.00  1.00            
ATOM   1217   CG TYR A 162       1.572  15.328  13.795  4.00  1.00            
ATOM   1218  CD1 TYR A 162       1.455  15.577  12.445  4.00  1.00            
ATOM   1219  CD2 TYR A 162       0.618  14.551  14.413  4.00  1.00            
ATOM   1220  CE1 TYR A 162       0.394  15.077  11.726  4.00  1.00            
ATOM   1221  CE2 TYR A 162      -0.445  14.048  13.698  4.00  1.00            
ATOM   1222   CZ TYR A 162      -0.558  14.312  12.354  4.00  1.00            
ATOM   1223   OH TYR A 162      -1.645  13.798  11.617  4.00  1.00            
ATOM   1224    C TYR A 162       1.613  17.484  16.021  4.00  1.00            
ATOM   1225    O TYR A 162       2.054  17.746  17.138  4.00  1.00            
ATOM   1226    N ASN A 163       0.300  17.312  15.798  1.00  1.00            
ATOM   1227   CA ASN A 163      -0.607  17.445  16.897  1.00  1.00            
ATOM   1228   CB ASN A 163      -1.546  18.659  16.770  1.00  1.00            
ATOM   1229   CG ASN A 163      -2.326  18.513  15.470  1.00  1.00            
ATOM   1230  OD1 ASN A 163      -1.779  18.695  14.382  1.00  1.00            
ATOM   1231  ND2 ASN A 163      -3.638  18.171  15.577  1.00  1.00            
ATOM   1232    C ASN A 163      -1.470  16.224  16.938  1.00  1.00            
ATOM   1233    O ASN A 163      -1.436  15.388  16.037  1.00  1.00            
ATOM   1234    N ARG A 164      -2.252  16.093  18.030  1.00  1.00            
ATOM   1235   CA ARG A 164      -3.228  15.051  18.172  1.00  1.00            
ATOM   1236   CB ARG A 164      -3.899  15.053  19.560  1.00  1.00            
ATOM   1237   CG ARG A 164      -4.964  13.970  19.766  1.00  1.00            
ATOM   1238   CD ARG A 164      -5.643  14.058  21.138  1.00  1.00            
ATOM   1239   NE ARG A 164      -6.736  13.047  21.191  1.00  1.00            
ATOM   1240   CZ ARG A 164      -6.481  11.770  21.601  1.00  1.00            
ATOM   1241  NH1 ARG A 164      -5.210  11.399  21.931  1.00  1.00            
ATOM   1242  NH2 ARG A 164      -7.500  10.866  21.693  1.00  1.00            
ATOM   1243    C ARG A 164      -4.254  15.476  17.173  1.00  1.00            
ATOM   1244    O ARG A 164      -3.963  15.559  15.981  1.00  1.00            
ATOM   1245    N ASP A 165      -5.498  15.726  17.608  1.00  1.00            
ATOM   1246   CA ASP A 165      -6.413  16.262  16.647  1.00  1.00            
ATOM   1247   CB ASP A 165      -7.836  15.691  16.753  1.00  1.00            
ATOM   1248   CG ASP A 165      -7.831  14.292  16.161  1.00  1.00            
ATOM   1249  OD1 ASP A 165      -7.015  14.051  15.232  1.00  1.00            
ATOM   1250  OD2 ASP A 165      -8.645  13.450  16.626  1.00  1.00            
ATOM   1251    C ASP A 165      -6.521  17.797  16.941  1.00  1.00            
ATOM   1252    O ASP A 165      -6.769  18.141  18.095  1.00  1.00            
ATOM   1253    N SER A 171      -6.334  18.772  15.964  1.00  1.00            
ATOM   1254   CA SER A 171      -6.429  20.228  16.260  1.00  1.00            
ATOM   1255   CB SER A 171      -5.507  20.665  17.410  1.00  1.00            
ATOM   1256   OG SER A 171      -4.149  20.493  17.031  1.00  1.00            
ATOM   1257    C SER A 171      -6.082  21.133  15.065  1.00  1.00            
ATOM   1258    O SER A 171      -6.534  20.895  13.946  1.00  1.00            
ATOM   1259    N LEU A 172      -5.260  22.210  15.311  1.00  1.00            
ATOM   1260   CA LEU A 172      -4.849  23.319  14.435  1.00  1.00            
ATOM   1261   CB LEU A 172      -3.854  24.254  15.162  1.00  1.00            
ATOM   1262   CG LEU A 172      -3.513  25.597  14.475  1.00  1.00            
ATOM   1263  CD1 LEU A 172      -2.517  26.400  15.331  1.00  1.00            
ATOM   1264  CD2 LEU A 172      -3.014  25.425  13.029  1.00  1.00            
ATOM   1265    C LEU A 172      -4.215  22.748  13.237  1.00  1.00            
ATOM   1266    O LEU A 172      -4.491  23.162  12.112  1.00  1.00            
ATOM   1267    N GLY A 173      -3.356  21.755  13.446  1.00  1.00            
ATOM   1268   CA GLY A 173      -2.747  21.192  12.299  1.00  1.00            
ATOM   1269    C GLY A 173      -1.320  21.102  12.625  1.00  1.00            
ATOM   1270    O GLY A 173      -0.830  21.761  13.540  1.00  1.00            
ATOM   1271    N GLY A 174      -0.603  20.273  11.870  4.00  1.00            
ATOM   1272   CA GLY A 174       0.762  20.192  12.211  4.00  1.00            
ATOM   1273    C GLY A 174       1.430  21.366  11.642  4.00  1.00            
ATOM   1274    O GLY A 174       0.913  22.034  10.748  4.00  1.00            
ATOM   1275    N GLN A 175       2.617  21.651  12.175  4.00  1.00            
ATOM   1276   CA GLN A 175       3.303  22.746  11.612  4.00  1.00            
ATOM   1277   CB GLN A 175       3.456  23.928  12.586  4.00  1.00            
ATOM   1278   CG GLN A 175       4.285  23.617  13.833  4.00  1.00            
ATOM   1279   CD GLN A 175       4.254  24.855  14.722  4.00  1.00            
ATOM   1280  OE1 GLN A 175       4.038  24.764  15.929  4.00  1.00            
ATOM   1281  NE2 GLN A 175       4.479  26.048  14.110  4.00  1.00            
ATOM   1282    C GLN A 175       4.645  22.257  11.216  4.00  1.00            
ATOM   1283    O GLN A 175       5.411  21.755  12.036  4.00  1.00            
ATOM   1284    N ILE A 176       4.950  22.382   9.916  4.00  1.00            
ATOM   1285   CA ILE A 176       6.228  21.967   9.443  4.00  1.00            
ATOM   1286   CB ILE A 176       6.168  21.214   8.145  4.00  1.00            
ATOM   1287  CG1 ILE A 176       5.287  19.964   8.271  4.00  1.00            
ATOM   1288  CG2 ILE A 176       7.611  20.905   7.716  4.00  1.00            
ATOM   1289  CD1 ILE A 176       5.753  19.009   9.361  4.00  1.00            
ATOM   1290    C ILE A 176       6.912  23.238   9.116  4.00  1.00            
ATOM   1291    O ILE A 176       6.446  23.995   8.270  4.00  1.00            
ATOM   1292    N VAL A 177       8.029  23.531   9.789  4.00  1.00            
ATOM   1293   CA VAL A 177       8.682  24.755   9.463  4.00  1.00            
ATOM   1294   CB VAL A 177       9.142  25.528  10.664  4.00  1.00            
ATOM   1295  CG1 VAL A 177       9.969  26.733  10.185  4.00  1.00            
ATOM   1296  CG2 VAL A 177       7.909  25.911  11.500  4.00  1.00            
ATOM   1297    C VAL A 177       9.886  24.380   8.689  4.00  1.00            
ATOM   1298    O VAL A 177      10.466  23.312   8.888  4.00  1.00            
ATOM   1299    N LEU A 178      10.291  25.256   7.760  4.00  1.00            
ATOM   1300   CA LEU A 178      11.437  24.914   6.992  4.00  1.00            
ATOM   1301   CB LEU A 178      11.487  25.549   5.592  4.00  1.00            
ATOM   1302   CG LEU A 178      12.667  25.031   4.743  4.00  1.00            
ATOM   1303  CD1 LEU A 178      12.558  23.514   4.512  4.00  1.00            
ATOM   1304  CD2 LEU A 178      12.816  25.822   3.435  4.00  1.00            
ATOM   1305    C LEU A 178      12.612  25.377   7.767  4.00  1.00            
ATOM   1306    O LEU A 178      12.815  24.944   8.901  4.00  1.00            
ATOM   1307    N GLY A 179      13.427  26.260   7.164  1.00  1.00            
ATOM   1308   CA GLY A 179      14.600  26.707   7.840  1.00  1.00            
ATOM   1309    C GLY A 179      14.191  27.290   9.155  1.00  1.00            
ATOM   1310    O GLY A 179      13.690  28.410   9.224  1.00  1.00            
ATOM   1311    N GLY A 180      14.443  26.542  10.247  1.00  1.00            
ATOM   1312   CA GLY A 180      14.126  27.054  11.542  1.00  1.00            
ATOM   1313    C GLY A 180      13.006  26.310  12.183  1.00  1.00            
ATOM   1314    O GLY A 180      12.279  25.552  11.544  1.00  1.00            
ATOM   1315    N SER A 181      12.865  26.545  13.502  1.00  1.00            
ATOM   1316   CA SER A 181      11.866  25.908  14.298  1.00  1.00            
ATOM   1317   CB SER A 181      12.445  25.126  15.495  1.00  1.00            
ATOM   1318   OG SER A 181      13.276  24.071  15.032  1.00  1.00            
ATOM   1319    C SER A 181      10.980  26.972  14.866  1.00  1.00            
ATOM   1320    O SER A 181      11.380  28.133  14.954  1.00  1.00            
ATOM   1321    N ASP A 182       9.731  26.599  15.212  1.00  1.00            
ATOM   1322   CA ASP A 182       8.824  27.512  15.858  1.00  1.00            
ATOM   1323   CB ASP A 182       7.345  27.260  15.526  1.00  1.00            
ATOM   1324   CG ASP A 182       6.560  28.454  16.049  1.00  1.00            
ATOM   1325  OD1 ASP A 182       7.207  29.390  16.590  1.00  1.00            
ATOM   1326  OD2 ASP A 182       5.308  28.448  15.916  1.00  1.00            
ATOM   1327    C ASP A 182       9.018  27.221  17.320  1.00  1.00            
ATOM   1328    O ASP A 182       8.638  26.151  17.793  1.00  1.00            
ATOM   1329    N PRO A 183       9.625  28.125  18.048  2.00  1.00            
ATOM   1330   CA PRO A 183       9.839  27.926  19.457  2.00  1.00            
ATOM   1331   CD PRO A 183      10.555  29.079  17.477  2.00  1.00            
ATOM   1332   CB PRO A 183      10.769  29.056  19.897  2.00  1.00            
ATOM   1333   CG PRO A 183      11.536  29.418  18.613  2.00  1.00            
ATOM   1334    C PRO A 183       8.542  27.918  20.168  2.00  1.00            
ATOM   1335    O PRO A 183       8.486  27.464  21.309  2.00  1.00            
ATOM   1336    N GLN A 184       7.488  28.464  19.548  2.00  1.00            
ATOM   1337   CA GLN A 184       6.222  28.394  20.197  2.00  1.00            
ATOM   1338   CB GLN A 184       5.132  29.267  19.547  2.00  1.00            
ATOM   1339   CG GLN A 184       3.780  29.178  20.267  2.00  1.00            
ATOM   1340   CD GLN A 184       2.795  30.079  19.537  2.00  1.00            
ATOM   1341  OE1 GLN A 184       1.883  29.602  18.864  2.00  1.00            
ATOM   1342  NE2 GLN A 184       2.973  31.421  19.674  2.00  1.00            
ATOM   1343    C GLN A 184       5.802  26.972  20.049  2.00  1.00            
ATOM   1344    O GLN A 184       6.320  26.248  19.199  2.00  1.00            
ATOM   1345    N HIS A 185       4.859  26.522  20.897  2.00  1.00            
ATOM   1346   CA HIS A 185       4.439  25.159  20.817  2.00  1.00            
ATOM   1347  ND1 HIS A 185       2.181  26.739  18.916  2.00  1.00            
ATOM   1348   CG HIS A 185       2.380  25.446  19.345  2.00  1.00            
ATOM   1349   CB HIS A 185       3.731  24.805  19.494  2.00  1.00            
ATOM   1350  NE2 HIS A 185       0.165  25.887  19.307  2.00  1.00            
ATOM   1351  CD2 HIS A 185       1.136  24.940  19.579  2.00  1.00            
ATOM   1352  CE1 HIS A 185       0.840  26.952  18.912  2.00  1.00            
ATOM   1353    C HIS A 185       5.636  24.283  20.990  2.00  1.00            
ATOM   1354    O HIS A 185       5.801  23.281  20.296  2.00  1.00            
ATOM   1355    N TYR A 186       6.505  24.654  21.949  4.00  1.00            
ATOM   1356   CA TYR A 186       7.737  23.956  22.182  4.00  1.00            
ATOM   1357   CB TYR A 186       8.851  24.756  21.483  4.00  1.00            
ATOM   1358   CG TYR A 186      10.175  24.091  21.379  4.00  1.00            
ATOM   1359  CD1 TYR A 186      10.456  23.306  20.288  4.00  1.00            
ATOM   1360  CD2 TYR A 186      11.141  24.286  22.339  4.00  1.00            
ATOM   1361  CE1 TYR A 186      11.683  22.707  20.163  4.00  1.00            
ATOM   1362  CE2 TYR A 186      12.372  23.689  22.220  4.00  1.00            
ATOM   1363   CZ TYR A 186      12.639  22.899  21.129  4.00  1.00            
ATOM   1364   OH TYR A 186      13.896  22.282  20.994  4.00  1.00            
ATOM   1365    C TYR A 186       7.961  24.031  23.656  4.00  1.00            
ATOM   1366    O TYR A 186       7.429  24.922  24.315  4.00  1.00            
ATOM   1367    N GLU A 187       8.736  23.094  24.236  4.00  1.00            
ATOM   1368   CA GLU A 187       8.936  23.246  25.644  4.00  1.00            
ATOM   1369   CB GLU A 187       8.064  22.325  26.512  4.00  1.00            
ATOM   1370   CG GLU A 187       8.178  22.650  28.003  4.00  1.00            
ATOM   1371   CD GLU A 187       7.430  21.583  28.787  4.00  1.00            
ATOM   1372  OE1 GLU A 187       7.153  20.503  28.200  4.00  1.00            
ATOM   1373  OE2 GLU A 187       7.128  21.833  29.985  4.00  1.00            
ATOM   1374    C GLU A 187      10.353  22.919  25.992  4.00  1.00            
ATOM   1375    O GLU A 187      10.903  21.906  25.560  4.00  1.00            
ATOM   1376    N GLY A 188      10.980  23.813  26.781  4.00  1.00            
ATOM   1377   CA GLY A 188      12.271  23.583  27.360  4.00  1.00            
ATOM   1378    C GLY A 188      13.374  23.652  26.361  4.00  1.00            
ATOM   1379    O GLY A 188      13.203  24.089  25.224  4.00  1.00            
ATOM   1380    N ASN A 189      14.561  23.195  26.813  4.00  1.00            
ATOM   1381   CA ASN A 189      15.767  23.179  26.039  4.00  1.00            
ATOM   1382   CB ASN A 189      17.026  22.889  26.872  4.00  1.00            
ATOM   1383   CG ASN A 189      17.235  24.040  27.844  4.00  1.00            
ATOM   1384  OD1 ASN A 189      17.235  23.849  29.059  4.00  1.00            
ATOM   1385  ND2 ASN A 189      17.424  25.271  27.297  4.00  1.00            
ATOM   1386    C ASN A 189      15.640  22.067  25.068  4.00  1.00            
ATOM   1387    O ASN A 189      14.869  21.129  25.270  4.00  1.00            
ATOM   1388    N PHE A 190      16.389  22.157  23.960  4.00  1.00            
ATOM   1389   CA PHE A 190      16.294  21.086  23.032  4.00  1.00            
ATOM   1390   CB PHE A 190      16.501  21.509  21.559  4.00  1.00            
ATOM   1391   CG PHE A 190      17.914  21.932  21.327  4.00  1.00            
ATOM   1392  CD1 PHE A 190      18.330  23.213  21.606  4.00  1.00            
ATOM   1393  CD2 PHE A 190      18.831  21.028  20.839  4.00  1.00            
ATOM   1394  CE1 PHE A 190      19.636  23.589  21.391  4.00  1.00            
ATOM   1395  CE2 PHE A 190      20.137  21.397  20.621  4.00  1.00            
ATOM   1396   CZ PHE A 190      20.542  22.681  20.896  4.00  1.00            
ATOM   1397    C PHE A 190      17.389  20.122  23.389  4.00  1.00            
ATOM   1398    O PHE A 190      18.541  20.510  23.576  4.00  1.00            
ATOM   1399    N HIS A 191      17.047  18.831  23.561  4.00  1.00            
ATOM   1400   CA HIS A 191      18.084  17.862  23.767  4.00  1.00            
ATOM   1401  ND1 HIS A 191      18.711  16.555  26.720  4.00  1.00            
ATOM   1402   CG HIS A 191      17.590  16.622  25.922  4.00  1.00            
ATOM   1403   CB HIS A 191      17.642  16.542  24.427  4.00  1.00            
ATOM   1404  NE2 HIS A 191      16.974  16.789  28.086  4.00  1.00            
ATOM   1405  CD2 HIS A 191      16.537  16.763  26.773  4.00  1.00            
ATOM   1406  CE1 HIS A 191      18.286  16.661  28.003  4.00  1.00            
ATOM   1407    C HIS A 191      18.574  17.538  22.406  4.00  1.00            
ATOM   1408    O HIS A 191      17.887  17.786  21.416  4.00  1.00            
ATOM   1409    N TYR A 192      19.796  16.994  22.306  4.00  1.00            
ATOM   1410   CA TYR A 192      20.281  16.773  20.986  4.00  1.00            
ATOM   1411   CB TYR A 192      21.411  17.746  20.615  4.00  1.00            
ATOM   1412   CG TYR A 192      22.364  17.734  21.760  4.00  1.00            
ATOM   1413  CD1 TYR A 192      23.410  16.843  21.828  4.00  1.00            
ATOM   1414  CD2 TYR A 192      22.184  18.629  22.790  4.00  1.00            
ATOM   1415  CE1 TYR A 192      24.268  16.860  22.904  4.00  1.00            
ATOM   1416  CE2 TYR A 192      23.037  18.650  23.865  4.00  1.00            
ATOM   1417   CZ TYR A 192      24.084  17.764  23.922  4.00  1.00            
ATOM   1418   OH TYR A 192      24.963  17.783  25.026  4.00  1.00            
ATOM   1419    C TYR A 192      20.776  15.390  20.803  4.00  1.00            
ATOM   1420    O TYR A 192      21.368  14.790  21.698  4.00  1.00            
ATOM   1421    N ILE A 193      20.510  14.846  19.601  4.00  1.00            
ATOM   1422   CA ILE A 193      20.996  13.548  19.279  4.00  1.00            
ATOM   1423   CB ILE A 193      19.947  12.476  19.288  4.00  1.00            
ATOM   1424  CG1 ILE A 193      19.425  12.287  20.723  4.00  1.00            
ATOM   1425  CG2 ILE A 193      20.555  11.203  18.673  4.00  1.00            
ATOM   1426  CD1 ILE A 193      18.167  11.428  20.830  4.00  1.00            
ATOM   1427    C ILE A 193      21.636  13.612  17.941  4.00  1.00            
ATOM   1428    O ILE A 193      21.204  14.345  17.054  4.00  1.00            
ATOM   1429    N ASN A 194      22.725  12.843  17.796  4.00  1.00            
ATOM   1430   CA ASN A 194      23.496  12.807  16.595  4.00  1.00            
ATOM   1431   CB ASN A 194      24.986  12.536  16.894  4.00  1.00            
ATOM   1432   CG ASN A 194      25.853  12.948  15.714  4.00  1.00            
ATOM   1433  OD1 ASN A 194      26.572  12.132  15.139  4.00  1.00            
ATOM   1434  ND2 ASN A 194      25.804  14.259  15.354  4.00  1.00            
ATOM   1435    C ASN A 194      22.972  11.689  15.773  4.00  1.00            
ATOM   1436    O ASN A 194      22.142  10.901  16.222  4.00  1.00            
ATOM   1437    N LEU A 195      23.440  11.609  14.519  1.00  1.00            
ATOM   1438   CA LEU A 195      22.946  10.594  13.649  1.00  1.00            
ATOM   1439   CB LEU A 195      22.630  11.194  12.272  1.00  1.00            
ATOM   1440   CG LEU A 195      21.703  10.351  11.396  1.00  1.00            
ATOM   1441  CD1 LEU A 195      21.753  10.862   9.948  1.00  1.00            
ATOM   1442  CD2 LEU A 195      21.946   8.852  11.590  1.00  1.00            
ATOM   1443    C LEU A 195      24.062   9.612  13.515  1.00  1.00            
ATOM   1444    O LEU A 195      25.206   9.998  13.281  1.00  1.00            
ATOM   1445    N ILE A 196      23.767   8.307  13.677  1.00  1.00            
ATOM   1446   CA ILE A 196      24.837   7.355  13.622  1.00  1.00            
ATOM   1447   CB ILE A 196      24.413   5.950  13.928  1.00  1.00            
ATOM   1448  CG1 ILE A 196      23.950   5.847  15.390  1.00  1.00            
ATOM   1449  CG2 ILE A 196      25.585   5.015  13.583  1.00  1.00            
ATOM   1450  CD1 ILE A 196      23.303   4.508  15.738  1.00  1.00            
ATOM   1451    C ILE A 196      25.457   7.371  12.257  1.00  1.00            
ATOM   1452    O ILE A 196      26.678   7.468  12.134  1.00  1.00            
ATOM   1453    N LYS A 197      24.643   7.298  11.186  1.00  1.00            
ATOM   1454   CA LYS A 197      25.202   7.311   9.860  1.00  1.00            
ATOM   1455   CB LYS A 197      24.893   6.048   9.035  1.00  1.00            
ATOM   1456   CG LYS A 197      25.706   4.823   9.452  1.00  1.00            
ATOM   1457   CD LYS A 197      25.105   3.505   8.958  1.00  1.00            
ATOM   1458   CE LYS A 197      24.508   3.584   7.550  1.00  1.00            
ATOM   1459   NZ LYS A 197      23.839   2.306   7.216  1.00  1.00            
ATOM   1460    C LYS A 197      24.590   8.472   9.132  1.00  1.00            
ATOM   1461    O LYS A 197      23.413   8.775   9.295  1.00  1.00            
ATOM   1462    N THR A 198      25.373   9.144   8.273  3.00  1.00            
ATOM   1463   CA THR A 198      24.911  10.353   7.652  3.00  1.00            
ATOM   1464   CB THR A 198      25.985  11.024   6.843  3.00  1.00            
ATOM   1465  OG1 THR A 198      25.527  12.284   6.374  3.00  1.00            
ATOM   1466  CG2 THR A 198      26.362  10.116   5.659  3.00  1.00            
ATOM   1467    C THR A 198      23.732  10.164   6.750  3.00  1.00            
ATOM   1468    O THR A 198      22.789  10.951   6.788  3.00  1.00            
ATOM   1469    N GLY A 199      23.739   9.108   5.926  3.00  1.00            
ATOM   1470   CA GLY A 199      22.740   8.989   4.904  3.00  1.00            
ATOM   1471    C GLY A 199      21.362   8.870   5.446  3.00  1.00            
ATOM   1472    O GLY A 199      20.423   9.434   4.890  3.00  1.00            
ATOM   1473    N VAL A 200      21.164   8.125   6.538  1.00  1.00            
ATOM   1474   CA VAL A 200      19.787   7.960   6.865  1.00  1.00            
ATOM   1475   CB VAL A 200      19.408   6.532   7.122  1.00  1.00            
ATOM   1476  CG1 VAL A 200      19.630   5.722   5.837  1.00  1.00            
ATOM   1477  CG2 VAL A 200      20.213   6.025   8.333  1.00  1.00            
ATOM   1478    C VAL A 200      19.451   8.691   8.112  1.00  1.00            
ATOM   1479    O VAL A 200      20.273   8.759   9.023  1.00  1.00            
ATOM   1480    N TRP A 201      18.221   9.256   8.187  1.00  1.00            
ATOM   1481   CA TRP A 201      17.893   9.899   9.421  1.00  1.00            
ATOM   1482   CB TRP A 201      16.543  10.633   9.490  1.00  1.00            
ATOM   1483   CG TRP A 201      16.420  11.458  10.755  1.00  1.00            
ATOM   1484  CD2 TRP A 201      15.606  12.634  10.881  1.00  1.00            
ATOM   1485  CD1 TRP A 201      17.059  11.305  11.952  1.00  1.00            
ATOM   1486  NE1 TRP A 201      16.693  12.312  12.813  1.00  1.00            
ATOM   1487  CE2 TRP A 201      15.799  13.139  12.167  1.00  1.00            
ATOM   1488  CE3 TRP A 201      14.775  13.253   9.994  1.00  1.00            
ATOM   1489  CZ2 TRP A 201      15.161  14.272  12.584  1.00  1.00            
ATOM   1490  CZ3 TRP A 201      14.122  14.387  10.423  1.00  1.00            
ATOM   1491  CH2 TRP A 201      14.311  14.889  11.693  1.00  1.00            
ATOM   1492    C TRP A 201      17.908   8.794  10.400  1.00  1.00            
ATOM   1493    O TRP A 201      17.168   7.821  10.266  1.00  1.00            
ATOM   1494    N GLN A 202      18.779   8.899  11.415  4.00  1.00            
ATOM   1495   CA GLN A 202      18.879   7.733  12.219  4.00  1.00            
ATOM   1496   CB GLN A 202      19.904   6.732  11.662  4.00  1.00            
ATOM   1497   CG GLN A 202      20.057   5.457  12.483  4.00  1.00            
ATOM   1498   CD GLN A 202      21.106   4.589  11.798  4.00  1.00            
ATOM   1499  OE1 GLN A 202      22.251   4.999  11.620  4.00  1.00            
ATOM   1500  NE2 GLN A 202      20.699   3.355  11.393  4.00  1.00            
ATOM   1501    C GLN A 202      19.261   8.058  13.601  4.00  1.00            
ATOM   1502    O GLN A 202      19.805   9.123  13.889  4.00  1.00            
ATOM   1503    N ILE A 203      18.947   7.117  14.508  4.00  1.00            
ATOM   1504   CA ILE A 203      19.302   7.396  15.849  4.00  1.00            
ATOM   1505   CB ILE A 203      18.185   8.030  16.629  4.00  1.00            
ATOM   1506  CG1 ILE A 203      18.717   8.753  17.875  4.00  1.00            
ATOM   1507  CG2 ILE A 203      17.165   6.935  16.971  4.00  1.00            
ATOM   1508  CD1 ILE A 203      17.688   9.700  18.493  4.00  1.00            
ATOM   1509    C ILE A 203      19.699   6.144  16.558  4.00  1.00            
ATOM   1510    O ILE A 203      19.278   5.043  16.208  4.00  1.00            
ATOM   1511    N GLN A 204      20.558   6.310  17.579  4.00  1.00            
ATOM   1512   CA GLN A 204      20.969   5.254  18.453  4.00  1.00            
ATOM   1513   CB GLN A 204      22.437   5.410  18.891  4.00  1.00            
ATOM   1514   CG GLN A 204      22.823   4.602  20.128  4.00  1.00            
ATOM   1515   CD GLN A 204      22.643   5.524  21.325  4.00  1.00            
ATOM   1516  OE1 GLN A 204      22.466   6.732  21.169  4.00  1.00            
ATOM   1517  NE2 GLN A 204      22.696   4.947  22.555  4.00  1.00            
ATOM   1518    C GLN A 204      20.103   5.405  19.639  4.00  1.00            
ATOM   1519    O GLN A 204      20.098   6.442  20.301  4.00  1.00            
ATOM   1520    N MET A 205      19.304   4.370  19.914  4.00  1.00            
ATOM   1521   CA MET A 205      18.451   4.499  21.041  4.00  1.00            
ATOM   1522   CB MET A 205      16.972   4.206  20.739  4.00  1.00            
ATOM   1523   CG MET A 205      16.060   4.347  21.961  4.00  1.00            
ATOM   1524   SD MET A 205      14.302   4.006  21.639  4.00  1.00            
ATOM   1525   CE MET A 205      13.937   5.610  20.870  4.00  1.00            
ATOM   1526    C MET A 205      18.903   3.493  22.036  4.00  1.00            
ATOM   1527    O MET A 205      19.347   2.404  21.678  4.00  1.00            
ATOM   1528    N LYS A 206      18.845   3.855  23.330  1.00  1.00            
ATOM   1529   CA LYS A 206      19.228   2.888  24.305  1.00  1.00            
ATOM   1530   CB LYS A 206      20.402   3.302  25.208  1.00  1.00            
ATOM   1531   CG LYS A 206      21.779   3.124  24.574  1.00  1.00            
ATOM   1532   CD LYS A 206      22.906   3.719  25.421  1.00  1.00            
ATOM   1533   CE LYS A 206      24.304   3.314  24.950  1.00  1.00            
ATOM   1534   NZ LYS A 206      25.317   3.762  25.930  1.00  1.00            
ATOM   1535    C LYS A 206      18.087   2.650  25.229  1.00  1.00            
ATOM   1536    O LYS A 206      17.744   3.512  26.033  1.00  1.00            
ATOM   1537    N GLY A 207      17.452   1.470  25.121  1.00  1.00            
ATOM   1538   CA GLY A 207      16.482   1.084  26.100  1.00  1.00            
ATOM   1539    C GLY A 207      15.084   1.460  25.726  1.00  1.00            
ATOM   1540    O GLY A 207      14.818   2.532  25.184  1.00  1.00            
ATOM   1541    N VAL A 208      14.158   0.529  26.033  4.00  1.00            
ATOM   1542   CA VAL A 208      12.735   0.697  25.960  4.00  1.00            
ATOM   1543   CB VAL A 208      12.080  -0.139  24.901  4.00  1.00            
ATOM   1544  CG1 VAL A 208      10.556   0.029  25.021  4.00  1.00            
ATOM   1545  CG2 VAL A 208      12.643   0.273  23.531  4.00  1.00            
ATOM   1546    C VAL A 208      12.302   0.166  27.295  4.00  1.00            
ATOM   1547    O VAL A 208      12.685  -0.945  27.657  4.00  1.00            
ATOM   1548    N SER A 209      11.530   0.928  28.098  4.00  1.00            
ATOM   1549   CA SER A 209      11.233   0.360  29.383  4.00  1.00            
ATOM   1550   CB SER A 209      12.169   0.857  30.497  4.00  1.00            
ATOM   1551   OG SER A 209      13.504   0.453  30.228  4.00  1.00            
ATOM   1552    C SER A 209       9.847   0.684  29.810  4.00  1.00            
ATOM   1553    O SER A 209       9.537   1.828  30.140  4.00  1.00            
ATOM   1554    N VAL A 210       8.983  -0.347  29.865  4.00  1.00            
ATOM   1555   CA VAL A 210       7.660  -0.106  30.345  4.00  1.00            
ATOM   1556   CB VAL A 210       6.666  -1.170  29.977  4.00  1.00            
ATOM   1557  CG1 VAL A 210       6.545  -1.203  28.442  4.00  1.00            
ATOM   1558  CG2 VAL A 210       7.106  -2.507  30.598  4.00  1.00            
ATOM   1559    C VAL A 210       7.785  -0.084  31.823  4.00  1.00            
ATOM   1560    O VAL A 210       8.440  -0.939  32.416  4.00  1.00            
ATOM   1561    N GLY A 211       7.180   0.925  32.463  3.00  1.00            
ATOM   1562   CA GLY A 211       7.339   0.974  33.876  3.00  1.00            
ATOM   1563    C GLY A 211       8.790   1.246  34.093  3.00  1.00            
ATOM   1564    O GLY A 211       9.500   1.664  33.181  3.00  1.00            
ATOM   1565    N SER A 212       9.264   1.006  35.325  3.00  1.00            
ATOM   1566   CA SER A 212      10.619   1.300  35.674  3.00  1.00            
ATOM   1567   CB SER A 212      10.858   1.228  37.191  3.00  1.00            
ATOM   1568   OG SER A 212      10.680  -0.104  37.651  3.00  1.00            
ATOM   1569    C SER A 212      11.616   0.384  35.034  3.00  1.00            
ATOM   1570    O SER A 212      12.608   0.840  34.466  3.00  1.00            
ATOM   1571    N SER A 213      11.372  -0.938  35.087  4.00  1.00            
ATOM   1572   CA SER A 213      12.366  -1.882  34.654  4.00  1.00            
ATOM   1573   CB SER A 213      11.964  -3.347  34.890  4.00  1.00            
ATOM   1574   OG SER A 213      12.991  -4.217  34.437  4.00  1.00            
ATOM   1575    C SER A 213      12.629  -1.734  33.195  4.00  1.00            
ATOM   1576    O SER A 213      11.809  -1.200  32.449  4.00  1.00            
ATOM   1577    N THR A 214      13.818  -2.202  32.762  4.00  1.00            
ATOM   1578   CA THR A 214      14.172  -2.103  31.380  4.00  1.00            
ATOM   1579   CB THR A 214      15.547  -1.524  31.159  4.00  1.00            
ATOM   1580  OG1 THR A 214      15.829  -1.457  29.770  4.00  1.00            
ATOM   1581  CG2 THR A 214      16.604  -2.365  31.898  4.00  1.00            
ATOM   1582    C THR A 214      14.102  -3.463  30.753  4.00  1.00            
ATOM   1583    O THR A 214      14.934  -4.336  30.997  4.00  1.00            
ATOM   1584    N LEU A 215      13.051  -3.678  29.937  4.00  1.00            
ATOM   1585   CA LEU A 215      12.900  -4.882  29.167  4.00  1.00            
ATOM   1586   CB LEU A 215      11.678  -5.736  29.550  4.00  1.00            
ATOM   1587   CG LEU A 215      11.786  -6.375  30.948  4.00  1.00            
ATOM   1588  CD1 LEU A 215      10.584  -7.289  31.243  4.00  1.00            
ATOM   1589  CD2 LEU A 215      13.135  -7.089  31.130  4.00  1.00            
ATOM   1590    C LEU A 215      12.698  -4.391  27.776  4.00  1.00            
ATOM   1591    O LEU A 215      12.012  -3.390  27.579  4.00  1.00            
ATOM   1592    N LEU A 216      13.314  -5.075  26.790  4.00  1.00            
ATOM   1593   CA LEU A 216      13.265  -4.716  25.398  4.00  1.00            
ATOM   1594   CB LEU A 216      11.996  -3.986  24.923  4.00  1.00            
ATOM   1595   CG LEU A 216      10.722  -4.839  24.999  4.00  1.00            
ATOM   1596  CD1 LEU A 216       9.494  -4.055  24.509  4.00  1.00            
ATOM   1597  CD2 LEU A 216      10.920  -6.167  24.260  4.00  1.00            
ATOM   1598    C LEU A 216      14.432  -3.806  25.131  4.00  1.00            
ATOM   1599    O LEU A 216      14.710  -2.888  25.900  4.00  1.00            
ATOM   1600    N CYS A 217      15.163  -4.069  24.027  1.00  1.00            
ATOM   1601   CA CYS A 217      16.261  -3.252  23.578  1.00  1.00            
ATOM   1602   CB CYS A 217      15.803  -1.901  23.000  1.00  1.00            
ATOM   1603   SG CYS A 217      14.767  -2.089  21.517  1.00  1.00            
ATOM   1604    C CYS A 217      17.229  -2.978  24.682  1.00  1.00            
ATOM   1605    O CYS A 217      17.563  -1.822  24.941  1.00  1.00            
ATOM   1606    N GLU A 218      17.718  -4.026  25.372  3.00  1.00            
ATOM   1607   CA GLU A 218      18.671  -3.775  26.415  3.00  1.00            
ATOM   1608   CB GLU A 218      19.152  -5.044  27.141  3.00  1.00            
ATOM   1609   CG GLU A 218      18.118  -5.759  28.007  3.00  1.00            
ATOM   1610   CD GLU A 218      18.830  -6.965  28.609  3.00  1.00            
ATOM   1611  OE1 GLU A 218      19.829  -6.747  29.346  3.00  1.00            
ATOM   1612  OE2 GLU A 218      18.399  -8.115  28.330  3.00  1.00            
ATOM   1613    C GLU A 218      19.920  -3.218  25.808  3.00  1.00            
ATOM   1614    O GLU A 218      20.451  -2.211  26.273  3.00  1.00            
ATOM   1615    N ASP A 219      20.415  -3.862  24.732  3.00  1.00            
ATOM   1616   CA ASP A 219      21.637  -3.433  24.115  3.00  1.00            
ATOM   1617   CB ASP A 219      22.298  -4.510  23.237  3.00  1.00            
ATOM   1618   CG ASP A 219      23.748  -4.108  23.006  3.00  1.00            
ATOM   1619  OD1 ASP A 219      24.179  -3.081  23.596  3.00  1.00            
ATOM   1620  OD2 ASP A 219      24.444  -4.823  22.236  3.00  1.00            
ATOM   1621    C ASP A 219      21.247  -2.292  23.242  3.00  1.00            
ATOM   1622    O ASP A 219      20.145  -1.756  23.361  3.00  1.00            
ATOM   1623    N GLY A 220      22.155  -1.873  22.350  1.00  1.00            
ATOM   1624   CA GLY A 220      21.845  -0.752  21.525  1.00  1.00            
ATOM   1625    C GLY A 220      20.754  -1.124  20.584  1.00  1.00            
ATOM   1626    O GLY A 220      20.576  -2.293  20.244  1.00  1.00            
ATOM   1627    N CYS A 221      19.984  -0.107  20.146  4.00  1.00            
ATOM   1628   CA CYS A 221      18.920  -0.346  19.223  4.00  1.00            
ATOM   1629   CB CYS A 221      17.527  -0.428  19.874  4.00  1.00            
ATOM   1630   SG CYS A 221      17.000   1.134  20.634  4.00  1.00            
ATOM   1631    C CYS A 221      18.886   0.774  18.248  4.00  1.00            
ATOM   1632    O CYS A 221      19.623   1.751  18.372  4.00  1.00            
ATOM   1633    N LEU A 222      18.025   0.643  17.223  4.00  1.00            
ATOM   1634   CA LEU A 222      17.988   1.680  16.245  4.00  1.00            
ATOM   1635   CB LEU A 222      18.424   1.182  14.855  4.00  1.00            
ATOM   1636   CG LEU A 222      18.706   2.296  13.831  4.00  1.00            
ATOM   1637  CD1 LEU A 222      17.453   3.115  13.481  4.00  1.00            
ATOM   1638  CD2 LEU A 222      19.887   3.152  14.309  4.00  1.00            
ATOM   1639    C LEU A 222      16.585   2.178  16.135  4.00  1.00            
ATOM   1640    O LEU A 222      15.643   1.394  16.032  4.00  1.00            
ATOM   1641    N ALA A 223      16.415   3.515  16.175  4.00  1.00            
ATOM   1642   CA ALA A 223      15.110   4.078  15.990  4.00  1.00            
ATOM   1643   CB ALA A 223      14.651   4.974  17.153  4.00  1.00            
ATOM   1644    C ALA A 223      15.204   4.957  14.763  4.00  1.00            
ATOM   1645    O ALA A 223      16.024   5.872  14.720  4.00  1.00            
ATOM   1646    N LEU A 224      14.391   4.701  13.709  4.00  1.00            
ATOM   1647   CA LEU A 224      14.369   5.606  12.584  4.00  1.00            
ATOM   1648   CB LEU A 224      13.971   4.967  11.245  4.00  1.00            
ATOM   1649   CG LEU A 224      15.058   4.035  10.681  4.00  1.00            
ATOM   1650  CD1 LEU A 224      14.659   3.486   9.302  4.00  1.00            
ATOM   1651  CD2 LEU A 224      16.432   4.726  10.677  4.00  1.00            
ATOM   1652    C LEU A 224      13.304   6.593  12.992  4.00  1.00            
ATOM   1653    O LEU A 224      12.221   6.207  13.429  4.00  1.00            
ATOM   1654    N VAL A 225      13.605   7.900  12.871  4.00  1.00            
ATOM   1655   CA VAL A 225      12.806   9.008  13.342  4.00  1.00            
ATOM   1656   CB VAL A 225      13.515  10.318  13.160  4.00  1.00            
ATOM   1657  CG1 VAL A 225      12.589  11.458  13.616  4.00  1.00            
ATOM   1658  CG2 VAL A 225      14.851  10.254  13.919  4.00  1.00            
ATOM   1659    C VAL A 225      11.486   9.119  12.633  4.00  1.00            
ATOM   1660    O VAL A 225      10.537   9.688  13.167  4.00  1.00            
ATOM   1661    N ASP A 226      11.433   8.625  11.390  1.00  1.00            
ATOM   1662   CA ASP A 226      10.333   8.603  10.463  1.00  1.00            
ATOM   1663   CB ASP A 226       9.908   7.167  10.112  1.00  1.00            
ATOM   1664   CG ASP A 226      11.080   6.477   9.428  1.00  1.00            
ATOM   1665  OD1 ASP A 226      11.739   7.124   8.572  1.00  1.00            
ATOM   1666  OD2 ASP A 226      11.343   5.294   9.773  1.00  1.00            
ATOM   1667    C ASP A 226       9.097   9.341  10.855  1.00  1.00            
ATOM   1668    O ASP A 226       8.368   8.944  11.765  1.00  1.00            
ATOM   1669    N THR A 227       8.862  10.473  10.157  3.00  1.00            
ATOM   1670   CA THR A 227       7.677  11.274  10.272  3.00  1.00            
ATOM   1671   CB THR A 227       7.854  12.646   9.691  3.00  1.00            
ATOM   1672  OG1 THR A 227       8.932  13.317  10.327  3.00  1.00            
ATOM   1673  CG2 THR A 227       6.547  13.435   9.885  3.00  1.00            
ATOM   1674    C THR A 227       6.525  10.674   9.558  3.00  1.00            
ATOM   1675    O THR A 227       5.411  10.609  10.075  3.00  1.00            
ATOM   1676    N GLY A 228       6.791  10.190   8.339  3.00  1.00            
ATOM   1677   CA GLY A 228       5.727   9.779   7.485  3.00  1.00            
ATOM   1678    C GLY A 228       4.967   8.683   8.126  3.00  1.00            
ATOM   1679    O GLY A 228       3.743   8.620   8.029  3.00  1.00            
ATOM   1680    N ALA A 229       5.677   7.781   8.811  1.00  1.00            
ATOM   1681   CA ALA A 229       4.990   6.650   9.330  1.00  1.00            
ATOM   1682   CB ALA A 229       5.914   5.628  10.016  1.00  1.00            
ATOM   1683    C ALA A 229       3.953   7.062  10.328  1.00  1.00            
ATOM   1684    O ALA A 229       4.134   8.016  11.084  1.00  1.00            
ATOM   1685    N SER A 230       2.807   6.342  10.313  1.00  1.00            
ATOM   1686   CA SER A 230       1.714   6.542  11.224  1.00  1.00            
ATOM   1687   CB SER A 230       0.442   5.773  10.831  1.00  1.00            
ATOM   1688   OG SER A 230       0.639   4.374  10.983  1.00  1.00            
ATOM   1689    C SER A 230       2.142   6.033  12.547  1.00  1.00            
ATOM   1690    O SER A 230       1.628   6.475  13.574  1.00  1.00            
ATOM   1691    N TYR A 231       3.116   5.102  12.590  1.00  1.00            
ATOM   1692   CA TYR A 231       3.211   4.586  13.908  1.00  1.00            
ATOM   1693   CB TYR A 231       2.317   3.351  14.138  1.00  1.00            
ATOM   1694   CG TYR A 231       2.692   2.287  13.165  1.00  1.00            
ATOM   1695  CD1 TYR A 231       3.706   1.408  13.453  1.00  1.00            
ATOM   1696  CD2 TYR A 231       2.036   2.171  11.960  1.00  1.00            
ATOM   1697  CE1 TYR A 231       4.059   0.422  12.566  1.00  1.00            
ATOM   1698  CE2 TYR A 231       2.383   1.187  11.064  1.00  1.00            
ATOM   1699   CZ TYR A 231       3.395   0.312  11.371  1.00  1.00            
ATOM   1700   OH TYR A 231       3.756  -0.700  10.462  1.00  1.00            
ATOM   1701    C TYR A 231       4.535   4.265  14.461  1.00  1.00            
ATOM   1702    O TYR A 231       5.564   4.224  13.790  1.00  1.00            
ATOM   1703    N ILE A 232       4.468   4.053  15.792  4.00  1.00            
ATOM   1704   CA ILE A 232       5.562   3.589  16.562  4.00  1.00            
ATOM   1705   CB ILE A 232       5.316   3.600  18.051  4.00  1.00            
ATOM   1706  CG1 ILE A 232       6.616   3.293  18.815  4.00  1.00            
ATOM   1707  CG2 ILE A 232       4.160   2.638  18.380  4.00  1.00            
ATOM   1708  CD1 ILE A 232       7.657   4.408  18.721  4.00  1.00            
ATOM   1709    C ILE A 232       5.710   2.170  16.111  4.00  1.00            
ATOM   1710    O ILE A 232       4.724   1.442  15.996  4.00  1.00            
ATOM   1711    N SER A 233       6.934   1.722  15.782  4.00  1.00            
ATOM   1712   CA SER A 233       6.969   0.380  15.285  4.00  1.00            
ATOM   1713   CB SER A 233       7.015   0.291  13.747  4.00  1.00            
ATOM   1714   OG SER A 233       8.227   0.845  13.257  4.00  1.00            
ATOM   1715    C SER A 233       8.147  -0.326  15.809  4.00  1.00            
ATOM   1716    O SER A 233       9.043   0.264  16.413  4.00  1.00            
ATOM   1717    N GLY A 234       8.150  -1.648  15.592  4.00  1.00            
ATOM   1718   CA GLY A 234       9.250  -2.393  16.080  4.00  1.00            
ATOM   1719    C GLY A 234       9.359  -3.659  15.309  4.00  1.00            
ATOM   1720    O GLY A 234       8.455  -4.039  14.565  4.00  1.00            
ATOM   1721    N SER A 235      10.503  -4.344  15.483  1.00  1.00            
ATOM   1722   CA SER A 235      10.717  -5.598  14.839  1.00  1.00            
ATOM   1723   CB SER A 235      12.173  -6.083  14.913  1.00  1.00            
ATOM   1724   OG SER A 235      12.539  -6.308  16.266  1.00  1.00            
ATOM   1725    C SER A 235       9.879  -6.575  15.582  1.00  1.00            
ATOM   1726    O SER A 235       9.338  -6.261  16.642  1.00  1.00            
ATOM   1727    N THR A 236       9.726  -7.787  15.030  2.00  1.00            
ATOM   1728   CA THR A 236       8.938  -8.760  15.714  2.00  1.00            
ATOM   1729   CB THR A 236       8.644  -9.969  14.869  2.00  1.00            
ATOM   1730  OG1 THR A 236       7.945  -9.585  13.692  2.00  1.00            
ATOM   1731  CG2 THR A 236       7.805 -10.975  15.675  2.00  1.00            
ATOM   1732    C THR A 236       9.748  -9.195  16.896  2.00  1.00            
ATOM   1733    O THR A 236      10.963  -9.013  16.942  2.00  1.00            
ATOM   1734    N SER A 237       9.058  -9.765  17.897  2.00  1.00            
ATOM   1735   CA SER A 237       9.618 -10.269  19.117  2.00  1.00            
ATOM   1736   CB SER A 237      10.915 -11.065  18.899  2.00  1.00            
ATOM   1737   OG SER A 237      10.642 -12.233  18.140  2.00  1.00            
ATOM   1738    C SER A 237       9.900  -9.154  20.065  2.00  1.00            
ATOM   1739    O SER A 237       9.795  -9.331  21.278  2.00  1.00            
ATOM   1740    N SER A 238      10.239  -7.961  19.556  2.00  1.00            
ATOM   1741   CA SER A 238      10.434  -6.883  20.473  2.00  1.00            
ATOM   1742   CB SER A 238      11.180  -5.692  19.845  2.00  1.00            
ATOM   1743   OG SER A 238      10.403  -5.113  18.804  2.00  1.00            
ATOM   1744    C SER A 238       9.095  -6.401  20.896  2.00  1.00            
ATOM   1745    O SER A 238       8.814  -6.225  22.080  2.00  1.00            
ATOM   1746    N ILE A 239       8.225  -6.198  19.891  2.00  1.00            
ATOM   1747   CA ILE A 239       6.908  -5.698  20.110  2.00  1.00            
ATOM   1748   CB ILE A 239       6.116  -5.511  18.847  2.00  1.00            
ATOM   1749  CG1 ILE A 239       5.854  -6.855  18.144  2.00  1.00            
ATOM   1750  CG2 ILE A 239       6.866  -4.486  17.978  2.00  1.00            
ATOM   1751  CD1 ILE A 239       7.115  -7.597  17.710  2.00  1.00            
ATOM   1752    C ILE A 239       6.222  -6.723  20.941  2.00  1.00            
ATOM   1753    O ILE A 239       5.478  -6.397  21.862  2.00  1.00            
ATOM   1754    N GLU A 240       6.498  -8.006  20.647  2.00  1.00            
ATOM   1755   CA GLU A 240       5.841  -9.090  21.312  2.00  1.00            
ATOM   1756   CB GLU A 240       6.333 -10.460  20.821  2.00  1.00            
ATOM   1757   CG GLU A 240       5.573 -11.638  21.431  2.00  1.00            
ATOM   1758   CD GLU A 240       6.093 -12.903  20.770  2.00  1.00            
ATOM   1759  OE1 GLU A 240       6.868 -12.776  19.784  2.00  1.00            
ATOM   1760  OE2 GLU A 240       5.721 -14.012  21.237  2.00  1.00            
ATOM   1761    C GLU A 240       6.091  -9.010  22.795  2.00  1.00            
ATOM   1762    O GLU A 240       5.160  -9.157  23.586  2.00  1.00            
ATOM   1763    N LYS A 241       7.345  -8.756  23.225  2.00  1.00            
ATOM   1764   CA LYS A 241       7.643  -8.691  24.634  2.00  1.00            
ATOM   1765   CB LYS A 241       9.128  -8.411  24.905  2.00  1.00            
ATOM   1766   CG LYS A 241       9.522  -8.481  26.379  2.00  1.00            
ATOM   1767   CD LYS A 241      11.016  -8.244  26.610  2.00  1.00            
ATOM   1768   CE LYS A 241      11.916  -8.987  25.622  2.00  1.00            
ATOM   1769   NZ LYS A 241      13.309  -8.497  25.735  2.00  1.00            
ATOM   1770    C LYS A 241       6.872  -7.543  25.201  2.00  1.00            
ATOM   1771    O LYS A 241       6.294  -7.639  26.281  2.00  1.00            
ATOM   1772    N LEU A 242       6.836  -6.429  24.451  2.00  1.00            
ATOM   1773   CA LEU A 242       6.199  -5.225  24.892  2.00  1.00            
ATOM   1774   CB LEU A 242       6.382  -4.094  23.851  2.00  1.00            
ATOM   1775   CG LEU A 242       5.895  -2.671  24.220  2.00  1.00            
ATOM   1776  CD1 LEU A 242       6.174  -1.702  23.059  2.00  1.00            
ATOM   1777  CD2 LEU A 242       4.417  -2.610  24.643  2.00  1.00            
ATOM   1778    C LEU A 242       4.749  -5.489  25.077  2.00  1.00            
ATOM   1779    O LEU A 242       4.154  -5.107  26.083  2.00  1.00            
ATOM   1780    N MET A 243       4.151  -6.177  24.102  2.00  1.00            
ATOM   1781   CA MET A 243       2.753  -6.446  24.136  2.00  1.00            
ATOM   1782   CB MET A 243       2.291  -7.174  22.860  2.00  1.00            
ATOM   1783   CG MET A 243       0.831  -7.624  22.868  2.00  1.00            
ATOM   1784   SD MET A 243       0.551  -9.192  23.739  2.00  1.00            
ATOM   1785   CE MET A 243      -0.326  -9.973  22.352  2.00  1.00            
ATOM   1786    C MET A 243       2.481  -7.307  25.332  2.00  1.00            
ATOM   1787    O MET A 243       1.449  -7.153  25.979  2.00  1.00            
ATOM   1788    N GLU A 244       3.400  -8.236  25.669  2.00  1.00            
ATOM   1789   CA GLU A 244       3.185  -9.088  26.809  2.00  1.00            
ATOM   1790   CB GLU A 244       4.353 -10.058  27.053  2.00  1.00            
ATOM   1791   CG GLU A 244       4.491 -11.139  25.977  2.00  1.00            
ATOM   1792   CD GLU A 244       3.427 -12.201  26.225  2.00  1.00            
ATOM   1793  OE1 GLU A 244       3.398 -12.757  27.355  2.00  1.00            
ATOM   1794  OE2 GLU A 244       2.629 -12.469  25.288  2.00  1.00            
ATOM   1795    C GLU A 244       3.073  -8.211  28.008  2.00  1.00            
ATOM   1796    O GLU A 244       2.178  -8.383  28.835  2.00  1.00            
ATOM   1797    N ALA A 245       3.977  -7.224  28.121  2.00  1.00            
ATOM   1798   CA ALA A 245       3.962  -6.354  29.257  2.00  1.00            
ATOM   1799   CB ALA A 245       5.124  -5.347  29.252  2.00  1.00            
ATOM   1800    C ALA A 245       2.689  -5.574  29.261  2.00  1.00            
ATOM   1801    O ALA A 245       2.050  -5.418  30.301  2.00  1.00            
ATOM   1802    N LEU A 246       2.277  -5.078  28.082  2.00  1.00            
ATOM   1803   CA LEU A 246       1.077  -4.296  28.013  2.00  1.00            
ATOM   1804   CB LEU A 246       0.747  -3.811  26.589  2.00  1.00            
ATOM   1805   CG LEU A 246       1.774  -2.818  26.014  2.00  1.00            
ATOM   1806  CD1 LEU A 246       1.380  -2.369  24.598  2.00  1.00            
ATOM   1807  CD2 LEU A 246       2.013  -1.639  26.971  2.00  1.00            
ATOM   1808    C LEU A 246      -0.048  -5.199  28.442  2.00  1.00            
ATOM   1809    O LEU A 246      -0.963  -4.766  29.139  2.00  1.00            
ATOM   1810    N GLY A 247       0.013  -6.494  28.058  3.00  1.00            
ATOM   1811   CA GLY A 247      -1.025  -7.436  28.387  3.00  1.00            
ATOM   1812    C GLY A 247      -2.040  -7.430  27.288  3.00  1.00            
ATOM   1813    O GLY A 247      -3.197  -7.794  27.492  3.00  1.00            
ATOM   1814    N ALA A 248      -1.615  -7.012  26.082  1.00  1.00            
ATOM   1815   CA ALA A 248      -2.482  -6.882  24.946  1.00  1.00            
ATOM   1816   CB ALA A 248      -1.970  -5.877  23.901  1.00  1.00            
ATOM   1817    C ALA A 248      -2.702  -8.183  24.232  1.00  1.00            
ATOM   1818    O ALA A 248      -2.170  -9.223  24.616  1.00  1.00            
ATOM   1819    N LYS A 249      -3.571  -8.146  23.192  4.00  1.00            
ATOM   1820   CA LYS A 249      -3.873  -9.291  22.371  4.00  1.00            
ATOM   1821   CB LYS A 249      -5.373  -9.597  22.215  4.00  1.00            
ATOM   1822   CG LYS A 249      -6.065 -10.107  23.478  4.00  1.00            
ATOM   1823   CD LYS A 249      -7.584 -10.197  23.319  4.00  1.00            
ATOM   1824   CE LYS A 249      -8.302 -10.762  24.543  4.00  1.00            
ATOM   1825   NZ LYS A 249      -9.758 -10.829  24.285  4.00  1.00            
ATOM   1826    C LYS A 249      -3.388  -9.023  20.979  4.00  1.00            
ATOM   1827    O LYS A 249      -3.412  -7.887  20.511  4.00  1.00            
ATOM   1828    N LYS A 250      -2.908 -10.080  20.288  4.00  1.00            
ATOM   1829   CA LYS A 250      -2.507  -9.944  18.916  4.00  1.00            
ATOM   1830   CB LYS A 250      -1.431 -10.947  18.457  4.00  1.00            
ATOM   1831   CG LYS A 250      -1.901 -12.400  18.375  4.00  1.00            
ATOM   1832   CD LYS A 250      -0.921 -13.299  17.619  4.00  1.00            
ATOM   1833   CE LYS A 250      -1.434 -14.721  17.383  4.00  1.00            
ATOM   1834   NZ LYS A 250      -0.433 -15.493  16.614  4.00  1.00            
ATOM   1835    C LYS A 250      -3.745 -10.177  18.107  4.00  1.00            
ATOM   1836    O LYS A 250      -4.657 -10.880  18.539  4.00  1.00            
ATOM   1837    N ARG A 251      -3.818  -9.563  16.912  1.00  1.00            
ATOM   1838   CA ARG A 251      -4.956  -9.700  16.050  1.00  1.00            
ATOM   1839   CB ARG A 251      -5.729  -8.381  15.861  1.00  1.00            
ATOM   1840   CG ARG A 251      -6.323  -7.827  17.157  1.00  1.00            
ATOM   1841   CD ARG A 251      -7.839  -7.992  17.279  1.00  1.00            
ATOM   1842   NE ARG A 251      -8.474  -7.094  16.273  1.00  1.00            
ATOM   1843   CZ ARG A 251      -8.802  -7.564  15.034  1.00  1.00            
ATOM   1844  NH1 ARG A 251      -8.635  -8.886  14.733  1.00  1.00            
ATOM   1845  NH2 ARG A 251      -9.307  -6.710  14.097  1.00  1.00            
ATOM   1846    C ARG A 251      -4.378 -10.044  14.721  1.00  1.00            
ATOM   1847    O ARG A 251      -3.210 -10.420  14.619  1.00  1.00            
ATOM   1848    N LEU A 252      -5.191  -9.932  13.659  1.00  1.00            
ATOM   1849   CA LEU A 252      -4.708 -10.254  12.351  1.00  1.00            
ATOM   1850   CB LEU A 252      -5.774 -10.060  11.259  1.00  1.00            
ATOM   1851   CG LEU A 252      -7.007 -10.964  11.436  1.00  1.00            
ATOM   1852  CD1 LEU A 252      -8.029 -10.737  10.308  1.00  1.00            
ATOM   1853  CD2 LEU A 252      -6.602 -12.439  11.597  1.00  1.00            
ATOM   1854    C LEU A 252      -3.580  -9.307  12.055  1.00  1.00            
ATOM   1855    O LEU A 252      -2.579  -9.698  11.455  1.00  1.00            
ATOM   1856    N PHE A 253      -3.712  -8.035  12.488  1.00  1.00            
ATOM   1857   CA PHE A 253      -2.732  -7.008  12.235  1.00  1.00            
ATOM   1858   CB PHE A 253      -3.280  -5.839  11.398  1.00  1.00            
ATOM   1859   CG PHE A 253      -3.590  -6.371  10.040  1.00  1.00            
ATOM   1860  CD1 PHE A 253      -2.615  -6.442   9.070  1.00  1.00            
ATOM   1861  CD2 PHE A 253      -4.860  -6.803   9.738  1.00  1.00            
ATOM   1862  CE1 PHE A 253      -2.907  -6.935   7.819  1.00  1.00            
ATOM   1863  CE2 PHE A 253      -5.157  -7.297   8.490  1.00  1.00            
ATOM   1864   CZ PHE A 253      -4.180  -7.362   7.525  1.00  1.00            
ATOM   1865    C PHE A 253      -2.309  -6.445  13.569  1.00  1.00            
ATOM   1866    O PHE A 253      -1.586  -7.092  14.326  1.00  1.00            
ATOM   1867    N ASP A 254      -2.772  -5.214  13.884  1.00  1.00            
ATOM   1868   CA ASP A 254      -2.377  -4.439  15.036  1.00  1.00            
ATOM   1869   CB ASP A 254      -2.977  -3.020  15.025  1.00  1.00            
ATOM   1870   CG ASP A 254      -4.499  -3.111  15.051  1.00  1.00            
ATOM   1871  OD1 ASP A 254      -5.038  -4.248  15.124  1.00  1.00            
ATOM   1872  OD2 ASP A 254      -5.146  -2.030  14.997  1.00  1.00            
ATOM   1873    C ASP A 254      -2.721  -5.087  16.330  1.00  1.00            
ATOM   1874    O ASP A 254      -3.591  -5.951  16.420  1.00  1.00            
ATOM   1875    N TYR A 255      -1.984  -4.654  17.375  4.00  1.00            
ATOM   1876   CA TYR A 255      -2.149  -5.125  18.715  4.00  1.00            
ATOM   1877   CB TYR A 255      -0.972  -4.810  19.653  4.00  1.00            
ATOM   1878   CG TYR A 255       0.171  -5.663  19.231  4.00  1.00            
ATOM   1879  CD1 TYR A 255       1.006  -5.269  18.213  4.00  1.00            
ATOM   1880  CD2 TYR A 255       0.402  -6.862  19.863  4.00  1.00            
ATOM   1881  CE1 TYR A 255       2.058  -6.066  17.830  4.00  1.00            
ATOM   1882  CE2 TYR A 255       1.452  -7.663  19.485  4.00  1.00            
ATOM   1883   CZ TYR A 255       2.281  -7.264  18.465  4.00  1.00            
ATOM   1884   OH TYR A 255       3.358  -8.086  18.073  4.00  1.00            
ATOM   1885    C TYR A 255      -3.357  -4.469  19.304  4.00  1.00            
ATOM   1886    O TYR A 255      -3.614  -3.291  19.062  4.00  1.00            
ATOM   1887    N VAL A 256      -4.154  -5.237  20.082  4.00  1.00            
ATOM   1888   CA VAL A 256      -5.342  -4.675  20.658  4.00  1.00            
ATOM   1889   CB VAL A 256      -6.609  -5.245  20.091  4.00  1.00            
ATOM   1890  CG1 VAL A 256      -6.704  -4.857  18.605  4.00  1.00            
ATOM   1891  CG2 VAL A 256      -6.610  -6.766  20.332  4.00  1.00            
ATOM   1892    C VAL A 256      -5.377  -4.914  22.133  4.00  1.00            
ATOM   1893    O VAL A 256      -4.814  -5.887  22.629  4.00  1.00            
ATOM   1894    N VAL A 257      -6.032  -3.997  22.884  4.00  1.00            
ATOM   1895   CA VAL A 257      -6.142  -4.218  24.297  4.00  1.00            
ATOM   1896   CB VAL A 257      -5.438  -3.221  25.172  4.00  1.00            
ATOM   1897  CG1 VAL A 257      -3.968  -3.132  24.733  4.00  1.00            
ATOM   1898  CG2 VAL A 257      -6.218  -1.902  25.184  4.00  1.00            
ATOM   1899    C VAL A 257      -7.587  -4.167  24.664  4.00  1.00            
ATOM   1900    O VAL A 257      -8.344  -3.358  24.131  4.00  1.00            
ATOM   1901    N LYS A 258      -8.013  -5.058  25.584  4.00  1.00            
ATOM   1902   CA LYS A 258      -9.369  -4.992  26.036  4.00  1.00            
ATOM   1903   CB LYS A 258      -9.724  -6.079  27.065  4.00  1.00            
ATOM   1904   CG LYS A 258      -8.824  -6.057  28.304  4.00  1.00            
ATOM   1905   CD LYS A 258      -9.342  -6.911  29.465  4.00  1.00            
ATOM   1906   CE LYS A 258      -8.405  -6.918  30.676  4.00  1.00            
ATOM   1907   NZ LYS A 258      -8.970  -7.757  31.755  4.00  1.00            
ATOM   1908    C LYS A 258      -9.435  -3.662  26.706  4.00  1.00            
ATOM   1909    O LYS A 258      -8.512  -3.274  27.420  4.00  1.00            
ATOM   1910    N CYS A 259     -10.521  -2.908  26.479  2.00  1.00            
ATOM   1911   CA CYS A 259     -10.570  -1.589  27.031  2.00  1.00            
ATOM   1912   CB CYS A 259     -11.627  -0.679  26.381  2.00  1.00            
ATOM   1913   SG CYS A 259     -11.226  -0.272  24.654  2.00  1.00            
ATOM   1914    C CYS A 259     -10.881  -1.681  28.481  2.00  1.00            
ATOM   1915    O CYS A 259     -11.081  -2.759  29.039  2.00  1.00            
ATOM   1916    N ASN A 260     -10.902  -0.498  29.124  2.00  1.00            
ATOM   1917   CA ASN A 260     -11.055  -0.304  30.533  2.00  1.00            
ATOM   1918   CB ASN A 260     -12.052  -1.285  31.171  2.00  1.00            
ATOM   1919   CG ASN A 260     -12.484  -0.716  32.515  2.00  1.00            
ATOM   1920  OD1 ASN A 260     -13.247  -1.341  33.252  2.00  1.00            
ATOM   1921  ND2 ASN A 260     -11.997   0.512  32.840  2.00  1.00            
ATOM   1922    C ASN A 260      -9.686  -0.544  31.109  2.00  1.00            
ATOM   1923    O ASN A 260      -9.330   0.015  32.145  2.00  1.00            
ATOM   1924    N GLU A 261      -8.875  -1.370  30.416  2.00  1.00            
ATOM   1925   CA GLU A 261      -7.500  -1.621  30.732  2.00  1.00            
ATOM   1926   CB GLU A 261      -6.964  -2.945  30.175  2.00  1.00            
ATOM   1927   CG GLU A 261      -7.448  -4.146  30.987  2.00  1.00            
ATOM   1928   CD GLU A 261      -6.864  -4.012  32.389  2.00  1.00            
ATOM   1929  OE1 GLU A 261      -5.965  -3.149  32.579  2.00  1.00            
ATOM   1930  OE2 GLU A 261      -7.312  -4.770  33.290  2.00  1.00            
ATOM   1931    C GLU A 261      -6.634  -0.510  30.215  2.00  1.00            
ATOM   1932    O GLU A 261      -5.677  -0.102  30.869  2.00  1.00            
ATOM   1933    N GLY A 262      -6.992   0.018  29.035  2.00  1.00            
ATOM   1934   CA GLY A 262      -6.144   0.929  28.307  2.00  1.00            
ATOM   1935    C GLY A 262      -5.836   2.167  29.087  2.00  1.00            
ATOM   1936    O GLY A 262      -4.692   2.604  29.090  2.00  1.00            
ATOM   1937    N PRO A 263      -6.777   2.771  29.736  2.00  1.00            
ATOM   1938   CA PRO A 263      -6.473   3.963  30.469  2.00  1.00            
ATOM   1939   CD PRO A 263      -8.173   2.744  29.319  2.00  1.00            
ATOM   1940   CB PRO A 263      -7.807   4.592  30.859  2.00  1.00            
ATOM   1941   CG PRO A 263      -8.871   3.556  30.421  2.00  1.00            
ATOM   1942    C PRO A 263      -5.566   3.604  31.612  2.00  1.00            
ATOM   1943    O PRO A 263      -4.836   4.478  32.077  2.00  1.00            
ATOM   1944    N THR A 264      -5.605   2.344  32.076  2.00  1.00            
ATOM   1945   CA THR A 264      -4.705   1.980  33.137  2.00  1.00            
ATOM   1946   CB THR A 264      -5.363   1.210  34.244  2.00  1.00            
ATOM   1947  OG1 THR A 264      -5.952   0.021  33.748  2.00  1.00            
ATOM   1948  CG2 THR A 264      -6.428   2.105  34.904  2.00  1.00            
ATOM   1949    C THR A 264      -3.621   1.138  32.535  2.00  1.00            
ATOM   1950    O THR A 264      -3.605  -0.083  32.680  2.00  1.00            
ATOM   1951    N LEU A 265      -2.674   1.797  31.834  1.00  1.00            
ATOM   1952   CA LEU A 265      -1.529   1.164  31.252  1.00  1.00            
ATOM   1953   CB LEU A 265      -1.549   1.133  29.707  1.00  1.00            
ATOM   1954   CG LEU A 265      -0.311   0.452  29.092  1.00  1.00            
ATOM   1955  CD1 LEU A 265      -0.229  -1.031  29.485  1.00  1.00            
ATOM   1956  CD2 LEU A 265      -0.245   0.675  27.575  1.00  1.00            
ATOM   1957    C LEU A 265      -0.377   2.018  31.645  1.00  1.00            
ATOM   1958    O LEU A 265      -0.515   3.214  31.896  1.00  1.00            
ATOM   1959    N PRO A 266       0.753   1.403  31.736  1.00  1.00            
ATOM   1960   CA PRO A 266       1.921   2.129  32.132  1.00  1.00            
ATOM   1961   CD PRO A 266       0.783   0.027  32.220  1.00  1.00            
ATOM   1962   CB PRO A 266       2.785   1.154  32.931  1.00  1.00            
ATOM   1963   CG PRO A 266       2.256  -0.237  32.549  1.00  1.00            
ATOM   1964    C PRO A 266       2.695   2.814  31.051  1.00  1.00            
ATOM   1965    O PRO A 266       2.369   2.686  29.869  1.00  1.00            
ATOM   1966    N ASP A 267       3.738   3.534  31.498  1.00  1.00            
ATOM   1967   CA ASP A 267       4.658   4.341  30.750  1.00  1.00            
ATOM   1968   CB ASP A 267       5.510   5.182  31.718  1.00  1.00            
ATOM   1969   CG ASP A 267       6.455   6.069  30.943  1.00  1.00            
ATOM   1970  OD1 ASP A 267       6.264   6.168  29.707  1.00  1.00            
ATOM   1971  OD2 ASP A 267       7.373   6.664  31.567  1.00  1.00            
ATOM   1972    C ASP A 267       5.596   3.487  29.934  1.00  1.00            
ATOM   1973    O ASP A 267       6.188   2.535  30.441  1.00  1.00            
ATOM   1974    N ILE A 268       5.726   3.806  28.620  4.00  1.00            
ATOM   1975   CA ILE A 268       6.544   3.079  27.681  4.00  1.00            
ATOM   1976   CB ILE A 268       6.106   3.297  26.249  4.00  1.00            
ATOM   1977  CG1 ILE A 268       6.406   2.055  25.382  4.00  1.00            
ATOM   1978  CG2 ILE A 268       6.734   4.600  25.727  4.00  1.00            
ATOM   1979  CD1 ILE A 268       7.862   1.599  25.354  4.00  1.00            
ATOM   1980    C ILE A 268       8.037   3.334  27.809  4.00  1.00            
ATOM   1981    O ILE A 268       8.836   2.401  27.781  4.00  1.00            
ATOM   1982    N SER A 269       8.448   4.611  27.962  4.00  1.00            
ATOM   1983   CA SER A 269       9.809   5.080  28.120  4.00  1.00            
ATOM   1984   CB SER A 269      10.328   4.974  29.567  4.00  1.00            
ATOM   1985   OG SER A 269      11.664   5.451  29.639  4.00  1.00            
ATOM   1986    C SER A 269      10.887   4.524  27.210  4.00  1.00            
ATOM   1987    O SER A 269      11.455   3.470  27.490  4.00  1.00            
ATOM   1988    N PHE A 270      11.201   5.225  26.084  4.00  1.00            
ATOM   1989   CA PHE A 270      12.310   4.852  25.225  4.00  1.00            
ATOM   1990   CB PHE A 270      12.016   5.025  23.725  4.00  1.00            
ATOM   1991   CG PHE A 270      10.997   4.013  23.322  4.00  1.00            
ATOM   1992  CD1 PHE A 270       9.654   4.244  23.508  4.00  1.00            
ATOM   1993  CD2 PHE A 270      11.383   2.824  22.752  4.00  1.00            
ATOM   1994  CE1 PHE A 270       8.709   3.322  23.130  4.00  1.00            
ATOM   1995  CE2 PHE A 270      10.445   1.893  22.372  4.00  1.00            
ATOM   1996   CZ PHE A 270       9.108   2.141  22.559  4.00  1.00            
ATOM   1997    C PHE A 270      13.473   5.736  25.537  4.00  1.00            
ATOM   1998    O PHE A 270      13.480   6.913  25.191  4.00  1.00            
ATOM   1999    N HIS A 271      14.529   5.197  26.172  4.00  1.00            
ATOM   2000   CA HIS A 271      15.607   6.080  26.504  4.00  1.00            
ATOM   2001  ND1 HIS A 271      15.813   6.021  29.891  4.00  1.00            
ATOM   2002   CG HIS A 271      15.935   5.153  28.828  4.00  1.00            
ATOM   2003   CB HIS A 271      16.595   5.495  27.525  4.00  1.00            
ATOM   2004  NE2 HIS A 271      14.838   4.119  30.509  4.00  1.00            
ATOM   2005  CD2 HIS A 271      15.334   3.996  29.223  4.00  1.00            
ATOM   2006  CE1 HIS A 271      15.150   5.352  30.869  4.00  1.00            
ATOM   2007    C HIS A 271      16.341   6.428  25.249  4.00  1.00            
ATOM   2008    O HIS A 271      16.604   5.576  24.400  4.00  1.00            
ATOM   2009    N LEU A 272      16.659   7.728  25.099  4.00  1.00            
ATOM   2010   CA LEU A 272      17.418   8.234  23.996  4.00  1.00            
ATOM   2011   CB LEU A 272      16.780   9.450  23.302  4.00  1.00            
ATOM   2012   CG LEU A 272      15.444   9.128  22.606  4.00  1.00            
ATOM   2013  CD1 LEU A 272      14.855  10.377  21.926  4.00  1.00            
ATOM   2014  CD2 LEU A 272      15.589   7.937  21.646  4.00  1.00            
ATOM   2015    C LEU A 272      18.679   8.694  24.620  4.00  1.00            
ATOM   2016    O LEU A 272      18.861   8.530  25.824  4.00  1.00            
ATOM   2017    N GLY A 273      19.609   9.237  23.816  3.00  1.00            
ATOM   2018   CA GLY A 273      20.800   9.715  24.437  3.00  1.00            
ATOM   2019    C GLY A 273      20.369  10.779  25.399  3.00  1.00            
ATOM   2020    O GLY A 273      19.998  11.883  25.004  3.00  1.00            
ATOM   2021    N GLY A 274      20.402  10.447  26.703  3.00  1.00            
ATOM   2022   CA GLY A 274      20.114  11.381  27.750  3.00  1.00            
ATOM   2023    C GLY A 274      18.663  11.753  27.809  3.00  1.00            
ATOM   2024    O GLY A 274      18.334  12.793  28.373  3.00  1.00            
ATOM   2025    N LYS A 275      17.733  10.951  27.254  4.00  1.00            
ATOM   2026   CA LYS A 275      16.393  11.450  27.378  4.00  1.00            
ATOM   2027   CB LYS A 275      15.929  12.259  26.155  4.00  1.00            
ATOM   2028   CG LYS A 275      14.667  13.086  26.412  4.00  1.00            
ATOM   2029   CD LYS A 275      14.890  14.231  27.404  4.00  1.00            
ATOM   2030   CE LYS A 275      13.712  15.202  27.507  4.00  1.00            
ATOM   2031   NZ LYS A 275      12.587  14.564  28.226  4.00  1.00            
ATOM   2032    C LYS A 275      15.422  10.328  27.564  4.00  1.00            
ATOM   2033    O LYS A 275      15.589   9.231  27.035  4.00  1.00            
ATOM   2034    N GLU A 276      14.376  10.610  28.364  4.00  1.00            
ATOM   2035   CA GLU A 276      13.372   9.663  28.752  4.00  1.00            
ATOM   2036   CB GLU A 276      12.435  10.203  29.849  4.00  1.00            
ATOM   2037   CG GLU A 276      13.066  10.468  31.214  4.00  1.00            
ATOM   2038   CD GLU A 276      11.949  10.991  32.108  4.00  1.00            
ATOM   2039  OE1 GLU A 276      10.802  10.489  31.967  4.00  1.00            
ATOM   2040  OE2 GLU A 276      12.223  11.901  32.935  4.00  1.00            
ATOM   2041    C GLU A 276      12.409   9.234  27.680  4.00  1.00            
ATOM   2042    O GLU A 276      12.211   8.034  27.491  4.00  1.00            
ATOM   2043    N TYR A 277      11.781  10.175  26.936  4.00  1.00            
ATOM   2044   CA TYR A 277      10.824   9.725  25.954  4.00  1.00            
ATOM   2045   CB TYR A 277      11.598   8.859  24.946  4.00  1.00            
ATOM   2046   CG TYR A 277      10.894   8.361  23.733  4.00  1.00            
ATOM   2047  CD1 TYR A 277       9.848   7.474  23.796  4.00  1.00            
ATOM   2048  CD2 TYR A 277      11.366   8.736  22.498  4.00  1.00            
ATOM   2049  CE1 TYR A 277       9.254   7.021  22.646  4.00  1.00            
ATOM   2050  CE2 TYR A 277      10.777   8.280  21.347  4.00  1.00            
ATOM   2051   CZ TYR A 277       9.710   7.421  21.417  4.00  1.00            
ATOM   2052   OH TYR A 277       9.093   6.943  20.243  4.00  1.00            
ATOM   2053    C TYR A 277       9.748   8.891  26.631  4.00  1.00            
ATOM   2054    O TYR A 277       9.737   7.667  26.518  4.00  1.00            
ATOM   2055    N THR A 278       8.843   9.537  27.411  4.00  1.00            
ATOM   2056   CA THR A 278       7.815   8.851  28.170  4.00  1.00            
ATOM   2057   CB THR A 278       7.054   9.791  29.066  4.00  1.00            
ATOM   2058  OG1 THR A 278       6.070   9.076  29.797  4.00  1.00            
ATOM   2059  CG2 THR A 278       6.407  10.911  28.232  4.00  1.00            
ATOM   2060    C THR A 278       6.805   8.059  27.345  4.00  1.00            
ATOM   2061    O THR A 278       6.847   6.830  27.347  4.00  1.00            
ATOM   2062    N LEU A 279       5.930   8.706  26.541  4.00  1.00            
ATOM   2063   CA LEU A 279       4.888   8.017  25.800  4.00  1.00            
ATOM   2064   CB LEU A 279       5.404   7.304  24.541  4.00  1.00            
ATOM   2065   CG LEU A 279       5.985   8.290  23.510  4.00  1.00            
ATOM   2066  CD1 LEU A 279       6.404   7.573  22.216  4.00  1.00            
ATOM   2067  CD2 LEU A 279       5.026   9.467  23.264  4.00  1.00            
ATOM   2068    C LEU A 279       4.119   7.043  26.647  4.00  1.00            
ATOM   2069    O LEU A 279       4.230   5.831  26.470  4.00  1.00            
ATOM   2070    N THR A 280       3.322   7.559  27.607  1.00  1.00            
ATOM   2071   CA THR A 280       2.488   6.737  28.445  1.00  1.00            
ATOM   2072   CB THR A 280       2.283   7.343  29.812  1.00  1.00            
ATOM   2073  OG1 THR A 280       3.545   7.562  30.425  1.00  1.00            
ATOM   2074  CG2 THR A 280       1.449   6.403  30.701  1.00  1.00            
ATOM   2075    C THR A 280       1.181   6.591  27.760  1.00  1.00            
ATOM   2076    O THR A 280       0.940   7.316  26.804  1.00  1.00            
ATOM   2077    N SER A 281       0.309   5.671  28.239  2.00  1.00            
ATOM   2078   CA SER A 281      -0.966   5.402  27.630  2.00  1.00            
ATOM   2079   CB SER A 281      -1.878   4.504  28.482  2.00  1.00            
ATOM   2080   OG SER A 281      -2.175   5.150  29.711  2.00  1.00            
ATOM   2081    C SER A 281      -1.652   6.716  27.431  2.00  1.00            
ATOM   2082    O SER A 281      -1.417   7.660  28.181  2.00  1.00            
ATOM   2083    N ALA A 282      -2.539   6.796  26.412  2.00  1.00            
ATOM   2084   CA ALA A 282      -3.026   8.062  25.927  2.00  1.00            
ATOM   2085   CB ALA A 282      -3.498   9.025  27.031  2.00  1.00            
ATOM   2086    C ALA A 282      -1.766   8.584  25.342  2.00  1.00            
ATOM   2087    O ALA A 282      -0.852   8.950  26.080  2.00  1.00            
ATOM   2088    N ASP A 283      -1.742   8.731  24.007  2.00  1.00            
ATOM   2089   CA ASP A 283      -0.490   8.722  23.311  2.00  1.00            
ATOM   2090   CB ASP A 283       0.678   9.525  23.925  2.00  1.00            
ATOM   2091   CG ASP A 283       0.272  10.994  23.950  2.00  1.00            
ATOM   2092  OD1 ASP A 283      -0.844  11.309  23.458  2.00  1.00            
ATOM   2093  OD2 ASP A 283       1.071  11.820  24.466  2.00  1.00            
ATOM   2094    C ASP A 283      -0.248   7.256  23.442  2.00  1.00            
ATOM   2095    O ASP A 283       0.120   6.766  24.502  2.00  1.00            
ATOM   2096    N TYR A 284      -0.489   6.503  22.362  2.00  1.00            
ATOM   2097   CA TYR A 284      -0.421   5.071  22.360  2.00  1.00            
ATOM   2098   CB TYR A 284       0.725   4.457  23.174  2.00  1.00            
ATOM   2099   CG TYR A 284       1.944   4.811  22.423  2.00  1.00            
ATOM   2100  CD1 TYR A 284       2.328   4.048  21.348  2.00  1.00            
ATOM   2101  CD2 TYR A 284       2.671   5.919  22.775  2.00  1.00            
ATOM   2102  CE1 TYR A 284       3.452   4.379  20.639  2.00  1.00            
ATOM   2103  CE2 TYR A 284       3.794   6.245  22.064  2.00  1.00            
ATOM   2104   CZ TYR A 284       4.191   5.477  20.997  2.00  1.00            
ATOM   2105   OH TYR A 284       5.350   5.818  20.269  2.00  1.00            
ATOM   2106    C TYR A 284      -1.649   4.337  22.773  2.00  1.00            
ATOM   2107    O TYR A 284      -1.597   3.116  22.904  2.00  1.00            
ATOM   2108    N VAL A 285      -2.788   5.001  22.985  4.00  1.00            
ATOM   2109   CA VAL A 285      -3.938   4.162  23.135  4.00  1.00            
ATOM   2110   CB VAL A 285      -4.454   4.066  24.547  4.00  1.00            
ATOM   2111  CG1 VAL A 285      -4.739   5.474  25.097  4.00  1.00            
ATOM   2112  CG2 VAL A 285      -5.687   3.146  24.538  4.00  1.00            
ATOM   2113    C VAL A 285      -4.985   4.789  22.268  4.00  1.00            
ATOM   2114    O VAL A 285      -5.366   5.941  22.476  4.00  1.00            
ATOM   2115    N PHE A 286      -5.462   4.066  21.236  1.00  1.00            
ATOM   2116   CA PHE A 286      -6.523   4.650  20.471  1.00  1.00            
ATOM   2117   CB PHE A 286      -6.603   4.156  19.020  1.00  1.00            
ATOM   2118   CG PHE A 286      -5.384   4.666  18.334  1.00  1.00            
ATOM   2119  CD1 PHE A 286      -4.226   3.923  18.324  1.00  1.00            
ATOM   2120  CD2 PHE A 286      -5.395   5.893  17.713  1.00  1.00            
ATOM   2121  CE1 PHE A 286      -3.098   4.392  17.695  1.00  1.00            
ATOM   2122  CE2 PHE A 286      -4.269   6.368  17.083  1.00  1.00            
ATOM   2123   CZ PHE A 286      -3.119   5.616  17.073  1.00  1.00            
ATOM   2124    C PHE A 286      -7.735   4.184  21.197  1.00  1.00            
ATOM   2125    O PHE A 286      -8.217   3.074  20.977  1.00  1.00            
ATOM   2126    N GLN A 287      -8.258   5.035  22.098  1.00  1.00            
ATOM   2127   CA GLN A 287      -9.353   4.594  22.901  1.00  1.00            
ATOM   2128   CB GLN A 287      -9.552   5.445  24.167  1.00  1.00            
ATOM   2129   CG GLN A 287     -10.501   4.822  25.192  1.00  1.00            
ATOM   2130   CD GLN A 287      -9.736   3.711  25.900  1.00  1.00            
ATOM   2131  OE1 GLN A 287      -8.647   3.328  25.479  1.00  1.00            
ATOM   2132  NE2 GLN A 287     -10.320   3.181  27.008  1.00  1.00            
ATOM   2133    C GLN A 287     -10.581   4.722  22.067  1.00  1.00            
ATOM   2134    O GLN A 287     -11.098   5.821  21.874  1.00  1.00            
ATOM   2135    N GLU A 288     -11.072   3.591  21.522  1.00  1.00            
ATOM   2136   CA GLU A 288     -12.300   3.691  20.800  1.00  1.00            
ATOM   2137   CB GLU A 288     -12.763   2.356  20.191  1.00  1.00            
ATOM   2138   CG GLU A 288     -13.912   2.512  19.192  1.00  1.00            
ATOM   2139   CD GLU A 288     -15.223   2.560  19.963  1.00  1.00            
ATOM   2140  OE1 GLU A 288     -15.762   1.464  20.269  1.00  1.00            
ATOM   2141  OE2 GLU A 288     -15.705   3.687  20.252  1.00  1.00            
ATOM   2142    C GLU A 288     -13.259   4.101  21.865  1.00  1.00            
ATOM   2143    O GLU A 288     -14.071   5.006  21.678  1.00  1.00            
ATOM   2144    N SER A 289     -13.150   3.457  23.047  1.00  1.00            
ATOM   2145   CA SER A 289     -14.009   3.855  24.120  1.00  1.00            
ATOM   2146   CB SER A 289     -15.505   3.726  23.767  1.00  1.00            
ATOM   2147   OG SER A 289     -16.318   4.283  24.790  1.00  1.00            
ATOM   2148    C SER A 289     -13.730   2.993  25.320  1.00  1.00            
ATOM   2149    O SER A 289     -12.801   2.186  25.313  1.00  1.00            
ATOM   2150    N TYR A 290     -14.530   3.159  26.400  1.00  1.00            
ATOM   2151   CA TYR A 290     -14.307   2.401  27.602  1.00  1.00            
ATOM   2152   CB TYR A 290     -14.405   3.265  28.867  1.00  1.00            
ATOM   2153   CG TYR A 290     -13.423   4.366  28.681  1.00  1.00            
ATOM   2154  CD1 TYR A 290     -13.795   5.504  28.002  1.00  1.00            
ATOM   2155  CD2 TYR A 290     -12.140   4.262  29.166  1.00  1.00            
ATOM   2156  CE1 TYR A 290     -12.901   6.530  27.812  1.00  1.00            
ATOM   2157  CE2 TYR A 290     -11.242   5.287  28.979  1.00  1.00            
ATOM   2158   CZ TYR A 290     -11.623   6.421  28.302  1.00  1.00            
ATOM   2159   OH TYR A 290     -10.701   7.472  28.111  1.00  1.00            
ATOM   2160    C TYR A 290     -15.379   1.353  27.709  1.00  1.00            
ATOM   2161    O TYR A 290     -16.381   1.527  28.401  1.00  1.00            
ATOM   2162    N SER A 291     -15.164   0.231  27.000  1.00  1.00            
ATOM   2163   CA SER A 291     -16.073  -0.872  26.854  1.00  1.00            
ATOM   2164   CB SER A 291     -15.693  -1.684  25.617  1.00  1.00            
ATOM   2165   OG SER A 291     -14.351  -2.128  25.761  1.00  1.00            
ATOM   2166    C SER A 291     -16.181  -1.859  27.979  1.00  1.00            
ATOM   2167    O SER A 291     -17.277  -2.104  28.482  1.00  1.00            
ATOM   2168    N SER A 292     -15.047  -2.450  28.413  3.00  1.00            
ATOM   2169   CA SER A 292     -15.096  -3.582  29.307  3.00  1.00            
ATOM   2170   CB SER A 292     -15.981  -3.358  30.546  3.00  1.00            
ATOM   2171   OG SER A 292     -15.418  -2.356  31.379  3.00  1.00            
ATOM   2172    C SER A 292     -15.672  -4.725  28.516  3.00  1.00            
ATOM   2173    O SER A 292     -16.098  -5.733  29.079  3.00  1.00            
ATOM   2174    N LYS A 293     -15.679  -4.589  27.171  3.00  1.00            
ATOM   2175   CA LYS A 293     -16.160  -5.610  26.273  3.00  1.00            
ATOM   2176   CB LYS A 293     -17.629  -5.413  25.866  3.00  1.00            
ATOM   2177   CG LYS A 293     -18.623  -5.652  27.003  3.00  1.00            
ATOM   2178   CD LYS A 293     -20.037  -5.159  26.689  3.00  1.00            
ATOM   2179   CE LYS A 293     -21.050  -5.445  27.798  3.00  1.00            
ATOM   2180   NZ LYS A 293     -21.320  -6.898  27.875  3.00  1.00            
ATOM   2181    C LYS A 293     -15.343  -5.472  25.018  3.00  1.00            
ATOM   2182    O LYS A 293     -14.729  -6.426  24.543  3.00  1.00            
ATOM   2183    N LYS A 294     -15.317  -4.235  24.477  1.00  1.00            
ATOM   2184   CA LYS A 294     -14.691  -3.822  23.247  1.00  1.00            
ATOM   2185   CB LYS A 294     -15.083  -2.399  22.822  1.00  1.00            
ATOM   2186   CG LYS A 294     -16.580  -2.216  22.565  1.00  1.00            
ATOM   2187   CD LYS A 294     -17.008  -0.747  22.547  1.00  1.00            
ATOM   2188   CE LYS A 294     -18.501  -0.539  22.289  1.00  1.00            
ATOM   2189   NZ LYS A 294     -18.826   0.903  22.327  1.00  1.00            
ATOM   2190    C LYS A 294     -13.202  -3.829  23.342  1.00  1.00            
ATOM   2191    O LYS A 294     -12.619  -3.839  24.425  1.00  1.00            
ATOM   2192    N LEU A 295     -12.560  -3.839  22.152  4.00  1.00            
ATOM   2193   CA LEU A 295     -11.134  -3.843  22.034  4.00  1.00            
ATOM   2194   CB LEU A 295     -10.575  -4.899  21.061  4.00  1.00            
ATOM   2195   CG LEU A 295     -10.788  -6.357  21.501  4.00  1.00            
ATOM   2196  CD1 LEU A 295     -12.278  -6.737  21.494  4.00  1.00            
ATOM   2197  CD2 LEU A 295      -9.921  -7.316  20.666  4.00  1.00            
ATOM   2198    C LEU A 295     -10.664  -2.521  21.515  4.00  1.00            
ATOM   2199    O LEU A 295     -11.383  -1.839  20.787  4.00  1.00            
ATOM   2200    N CYS A 296      -9.434  -2.112  21.906  4.00  1.00            
ATOM   2201   CA CYS A 296      -8.897  -0.898  21.363  4.00  1.00            
ATOM   2202   CB CYS A 296      -8.580   0.221  22.370  4.00  1.00            
ATOM   2203   SG CYS A 296      -6.882   0.137  23.003  4.00  1.00            
ATOM   2204    C CYS A 296      -7.596  -1.258  20.702  4.00  1.00            
ATOM   2205    O CYS A 296      -6.915  -2.188  21.131  4.00  1.00            
ATOM   2206    N THR A 297      -7.224  -0.541  19.618  4.00  1.00            
ATOM   2207   CA THR A 297      -5.983  -0.799  18.934  4.00  1.00            
ATOM   2208   CB THR A 297      -6.014  -0.433  17.480  4.00  1.00            
ATOM   2209  OG1 THR A 297      -6.229   0.963  17.331  4.00  1.00            
ATOM   2210  CG2 THR A 297      -7.148  -1.219  16.804  4.00  1.00            
ATOM   2211    C THR A 297      -4.937   0.077  19.580  4.00  1.00            
ATOM   2212    O THR A 297      -5.268   1.053  20.251  4.00  1.00            
ATOM   2213    N LEU A 298      -3.640  -0.267  19.406  4.00  1.00            
ATOM   2214   CA LEU A 298      -2.546   0.494  19.959  4.00  1.00            
ATOM   2215   CB LEU A 298      -1.472  -0.371  20.642  4.00  1.00            
ATOM   2216   CG LEU A 298      -1.975  -1.139  21.876  4.00  1.00            
ATOM   2217  CD1 LEU A 298      -2.387  -0.177  23.001  4.00  1.00            
ATOM   2218  CD2 LEU A 298      -3.080  -2.138  21.498  4.00  1.00            
ATOM   2219    C LEU A 298      -1.863   1.163  18.795  4.00  1.00            
ATOM   2220    O LEU A 298      -1.989   0.718  17.655  4.00  1.00            
ATOM   2221    N ALA A 299      -1.137   2.272  19.057  1.00  1.00            
ATOM   2222   CA ALA A 299      -0.391   2.983  18.047  1.00  1.00            
ATOM   2223   CB ALA A 299       0.333   4.225  18.595  1.00  1.00            
ATOM   2224    C ALA A 299       0.652   2.025  17.552  1.00  1.00            
ATOM   2225    O ALA A 299       0.997   2.013  16.371  1.00  1.00            
ATOM   2226    N ILE A 300       1.171   1.181  18.465  4.00  1.00            
ATOM   2227   CA ILE A 300       2.254   0.289  18.169  4.00  1.00            
ATOM   2228   CB ILE A 300       2.827  -0.398  19.373  4.00  1.00            
ATOM   2229  CG1 ILE A 300       4.123  -1.132  18.985  4.00  1.00            
ATOM   2230  CG2 ILE A 300       1.742  -1.309  19.970  4.00  1.00            
ATOM   2231  CD1 ILE A 300       4.942  -1.620  20.177  4.00  1.00            
ATOM   2232    C ILE A 300       1.895  -0.767  17.192  4.00  1.00            
ATOM   2233    O ILE A 300       0.844  -1.400  17.278  4.00  1.00            
ATOM   2234    N HIS A 301       2.795  -0.959  16.207  4.00  1.00            
ATOM   2235   CA HIS A 301       2.617  -2.021  15.273  4.00  1.00            
ATOM   2236  ND1 HIS A 301       0.073  -3.089  13.325  4.00  1.00            
ATOM   2237   CG HIS A 301       1.399  -2.743  13.190  4.00  1.00            
ATOM   2238   CB HIS A 301       2.031  -1.590  13.918  4.00  1.00            
ATOM   2239  NE2 HIS A 301       0.971  -4.561  11.923  4.00  1.00            
ATOM   2240  CD2 HIS A 301       1.933  -3.652  12.329  4.00  1.00            
ATOM   2241  CE1 HIS A 301      -0.130  -4.182  12.548  4.00  1.00            
ATOM   2242    C HIS A 301       3.962  -2.596  15.030  4.00  1.00            
ATOM   2243    O HIS A 301       4.976  -1.991  15.374  4.00  1.00            
ATOM   2244    N ALA A 302       4.011  -3.803  14.441  4.00  1.00            
ATOM   2245   CA ALA A 302       5.305  -4.374  14.266  4.00  1.00            
ATOM   2246   CB ALA A 302       5.420  -5.812  14.800  4.00  1.00            
ATOM   2247    C ALA A 302       5.644  -4.415  12.823  4.00  1.00            
ATOM   2248    O ALA A 302       4.881  -4.924  12.004  4.00  1.00            
ATOM   2249    N MET A 303       6.813  -3.847  12.474  1.00  1.00            
ATOM   2250   CA MET A 303       7.261  -3.976  11.128  1.00  1.00            
ATOM   2251   CB MET A 303       7.083  -2.741  10.235  1.00  1.00            
ATOM   2252   CG MET A 303       5.644  -2.606   9.737  1.00  1.00            
ATOM   2253   SD MET A 303       5.043  -4.051   8.807  1.00  1.00            
ATOM   2254   CE MET A 303       6.197  -3.847   7.419  1.00  1.00            
ATOM   2255    C MET A 303       8.681  -4.351  11.157  1.00  1.00            
ATOM   2256    O MET A 303       9.527  -3.668  11.733  1.00  1.00            
ATOM   2257    N ASP A 304       8.960  -5.495  10.527  1.00  1.00            
ATOM   2258   CA ASP A 304      10.303  -5.933  10.484  1.00  1.00            
ATOM   2259   CB ASP A 304      10.427  -7.461  10.603  1.00  1.00            
ATOM   2260   CG ASP A 304      11.887  -7.804  10.851  1.00  1.00            
ATOM   2261  OD1 ASP A 304      12.747  -6.903  10.665  1.00  1.00            
ATOM   2262  OD2 ASP A 304      12.160  -8.972  11.237  1.00  1.00            
ATOM   2263    C ASP A 304      10.785  -5.541   9.141  1.00  1.00            
ATOM   2264    O ASP A 304      10.568  -6.245   8.155  1.00  1.00            
ATOM   2265    N ILE A 305      11.450  -4.380   9.070  1.00  1.00            
ATOM   2266   CA ILE A 305      11.913  -3.941   7.798  1.00  1.00            
ATOM   2267   CB ILE A 305      11.836  -2.455   7.644  1.00  1.00            
ATOM   2268  CG1 ILE A 305      10.372  -2.016   7.798  1.00  1.00            
ATOM   2269  CG2 ILE A 305      12.470  -2.070   6.298  1.00  1.00            
ATOM   2270  CD1 ILE A 305       9.433  -2.650   6.771  1.00  1.00            
ATOM   2271    C ILE A 305      13.344  -4.365   7.739  1.00  1.00            
ATOM   2272    O ILE A 305      14.182  -3.962   8.539  1.00  1.00            
ATOM   2273    N PRO A 306      13.581  -5.218   6.791  1.00  1.00            
ATOM   2274   CA PRO A 306      14.821  -5.936   6.628  1.00  1.00            
ATOM   2275   CD PRO A 306      12.473  -5.855   6.097  1.00  1.00            
ATOM   2276   CB PRO A 306      14.464  -7.166   5.783  1.00  1.00            
ATOM   2277   CG PRO A 306      13.138  -6.805   5.097  1.00  1.00            
ATOM   2278    C PRO A 306      16.121  -5.342   6.162  1.00  1.00            
ATOM   2279    O PRO A 306      17.118  -6.046   6.305  1.00  1.00            
ATOM   2280    N PRO A 307      16.209  -4.173   5.628  3.00  1.00            
ATOM   2281   CA PRO A 307      17.456  -3.771   5.009  3.00  1.00            
ATOM   2282   CD PRO A 307      15.055  -3.639   4.919  3.00  1.00            
ATOM   2283   CB PRO A 307      17.064  -2.632   4.059  3.00  1.00            
ATOM   2284   CG PRO A 307      15.605  -2.927   3.685  3.00  1.00            
ATOM   2285    C PRO A 307      18.591  -3.398   5.891  3.00  1.00            
ATOM   2286    O PRO A 307      18.496  -3.503   7.112  3.00  1.00            
ATOM   2287    N PRO A 308      19.654  -2.948   5.253  3.00  1.00            
ATOM   2288   CA PRO A 308      20.798  -2.473   5.964  3.00  1.00            
ATOM   2289   CD PRO A 308      20.038  -3.468   3.946  3.00  1.00            
ATOM   2290   CB PRO A 308      21.839  -2.138   4.907  3.00  1.00            
ATOM   2291   CG PRO A 308      21.541  -3.172   3.806  3.00  1.00            
ATOM   2292    C PRO A 308      20.362  -1.365   6.853  3.00  1.00            
ATOM   2293    O PRO A 308      21.043  -1.069   7.834  3.00  1.00            
ATOM   2294    N THR A 309      19.227  -0.745   6.504  3.00  1.00            
ATOM   2295   CA THR A 309      18.638   0.286   7.276  3.00  1.00            
ATOM   2296   CB THR A 309      17.437   0.885   6.596  3.00  1.00            
ATOM   2297  OG1 THR A 309      16.982   2.020   7.318  3.00  1.00            
ATOM   2298  CG2 THR A 309      16.322  -0.171   6.499  3.00  1.00            
ATOM   2299    C THR A 309      18.195  -0.242   8.610  3.00  1.00            
ATOM   2300    O THR A 309      18.442   0.416   9.620  3.00  1.00            
ATOM   2301    N GLY A 310      17.557  -1.437   8.703  1.00  1.00            
ATOM   2302   CA GLY A 310      17.088  -1.656  10.040  1.00  1.00            
ATOM   2303    C GLY A 310      16.890  -3.062  10.481  1.00  1.00            
ATOM   2304    O GLY A 310      16.354  -3.948   9.823  1.00  1.00            
ATOM   2305    N PRO A 311      17.432  -3.197  11.661  1.00  1.00            
ATOM   2306   CA PRO A 311      16.966  -4.057  12.718  1.00  1.00            
ATOM   2307   CD PRO A 311      18.759  -2.666  11.920  1.00  1.00            
ATOM   2308   CB PRO A 311      18.166  -4.245  13.646  1.00  1.00            
ATOM   2309   CG PRO A 311      19.034  -3.001  13.392  1.00  1.00            
ATOM   2310    C PRO A 311      15.881  -3.232  13.367  1.00  1.00            
ATOM   2311    O PRO A 311      15.270  -3.670  14.340  1.00  1.00            
ATOM   2312    N THR A 312      15.639  -2.043  12.784  1.00  1.00            
ATOM   2313   CA THR A 312      14.952  -0.872  13.251  1.00  1.00            
ATOM   2314   CB THR A 312      14.914   0.226  12.227  1.00  1.00            
ATOM   2315  OG1 THR A 312      14.170  -0.188  11.090  1.00  1.00            
ATOM   2316  CG2 THR A 312      16.353   0.579  11.818  1.00  1.00            
ATOM   2317    C THR A 312      13.582  -0.938  13.800  1.00  1.00            
ATOM   2318    O THR A 312      12.801  -1.872  13.625  1.00  1.00            
ATOM   2319    N TRP A 313      13.349   0.166  14.547  4.00  1.00            
ATOM   2320   CA TRP A 313      12.148   0.621  15.167  4.00  1.00            
ATOM   2321   CB TRP A 313      12.253   0.782  16.693  4.00  1.00            
ATOM   2322   CG TRP A 313      12.222  -0.511  17.468  4.00  1.00            
ATOM   2323  CD2 TRP A 313      13.327  -1.418  17.589  4.00  1.00            
ATOM   2324  CD1 TRP A 313      11.186  -1.067  18.155  4.00  1.00            
ATOM   2325  NE1 TRP A 313      11.575  -2.266  18.703  4.00  1.00            
ATOM   2326  CE2 TRP A 313      12.891  -2.495  18.361  4.00  1.00            
ATOM   2327  CE3 TRP A 313      14.599  -1.362  17.093  4.00  1.00            
ATOM   2328  CZ2 TRP A 313      13.724  -3.536  18.652  4.00  1.00            
ATOM   2329  CZ3 TRP A 313      15.437  -2.413  17.392  4.00  1.00            
ATOM   2330  CH2 TRP A 313      15.008  -3.479  18.157  4.00  1.00            
ATOM   2331    C TRP A 313      11.909   2.003  14.599  4.00  1.00            
ATOM   2332    O TRP A 313      12.799   2.848  14.658  4.00  1.00            
ATOM   2333    N ALA A 314      10.711   2.280  14.026  4.00  1.00            
ATOM   2334   CA ALA A 314      10.450   3.591  13.468  4.00  1.00            
ATOM   2335   CB ALA A 314       9.727   3.548  12.109  4.00  1.00            
ATOM   2336    C ALA A 314       9.554   4.298  14.421  4.00  1.00            
ATOM   2337    O ALA A 314       8.463   3.831  14.745  4.00  1.00            
ATOM   2338    N LEU A 315      10.024   5.459  14.901  4.00  1.00            
ATOM   2339   CA LEU A 315       9.255   6.308  15.754  4.00  1.00            
ATOM   2340   CB LEU A 315      10.193   7.263  16.517  4.00  1.00            
ATOM   2341   CG LEU A 315       9.568   8.259  17.510  4.00  1.00            
ATOM   2342  CD1 LEU A 315      10.672   9.113  18.148  4.00  1.00            
ATOM   2343  CD2 LEU A 315       8.457   9.109  16.883  4.00  1.00            
ATOM   2344    C LEU A 315       8.495   7.093  14.737  4.00  1.00            
ATOM   2345    O LEU A 315       9.093   7.748  13.891  4.00  1.00            
ATOM   2346    N GLY A 316       7.156   7.010  14.737  1.00  1.00            
ATOM   2347   CA GLY A 316       6.429   7.711  13.718  1.00  1.00            
ATOM   2348    C GLY A 316       5.794   8.893  14.340  1.00  1.00            
ATOM   2349    O GLY A 316       6.370   9.593  15.171  1.00  1.00            
ATOM   2350    N ALA A 317       4.549   9.117  13.913  2.00  1.00            
ATOM   2351   CA ALA A 317       3.764  10.243  14.276  2.00  1.00            
ATOM   2352   CB ALA A 317       2.433  10.297  13.506  2.00  1.00            
ATOM   2353    C ALA A 317       3.425  10.302  15.744  2.00  1.00            
ATOM   2354    O ALA A 317       3.405  11.390  16.317  2.00  1.00            
ATOM   2355    N THR A 318       3.134   9.159  16.403  2.00  1.00            
ATOM   2356   CA THR A 318       2.677   9.230  17.772  2.00  1.00            
ATOM   2357   CB THR A 318       2.408   7.877  18.377  2.00  1.00            
ATOM   2358  OG1 THR A 318       1.966   8.028  19.719  2.00  1.00            
ATOM   2359  CG2 THR A 318       3.677   7.008  18.315  2.00  1.00            
ATOM   2360    C THR A 318       3.695   9.931  18.615  2.00  1.00            
ATOM   2361    O THR A 318       3.370  10.879  19.328  2.00  1.00            
ATOM   2362    N PHE A 319       4.966   9.503  18.554  2.00  1.00            
ATOM   2363   CA PHE A 319       5.937  10.132  19.394  2.00  1.00            
ATOM   2364   CB PHE A 319       7.238   9.338  19.560  2.00  1.00            
ATOM   2365   CG PHE A 319       8.035  10.078  20.580  2.00  1.00            
ATOM   2366  CD1 PHE A 319       7.540  10.258  21.850  2.00  1.00            
ATOM   2367  CD2 PHE A 319       9.281  10.573  20.290  2.00  1.00            
ATOM   2368  CE1 PHE A 319       8.256  10.925  22.813  2.00  1.00            
ATOM   2369  CE2 PHE A 319      10.005  11.237  21.252  2.00  1.00            
ATOM   2370   CZ PHE A 319       9.499  11.420  22.514  2.00  1.00            
ATOM   2371    C PHE A 319       6.267  11.506  18.912  2.00  1.00            
ATOM   2372    O PHE A 319       6.416  12.432  19.707  2.00  1.00            
ATOM   2373    N ILE A 320       6.375  11.677  17.583  2.00  1.00            
ATOM   2374   CA ILE A 320       6.737  12.945  17.021  2.00  1.00            
ATOM   2375   CB ILE A 320       6.796  12.933  15.521  2.00  1.00            
ATOM   2376  CG1 ILE A 320       5.421  12.606  14.922  2.00  1.00            
ATOM   2377  CG2 ILE A 320       7.904  11.951  15.107  2.00  1.00            
ATOM   2378  CD1 ILE A 320       5.338  12.798  13.408  2.00  1.00            
ATOM   2379    C ILE A 320       5.710  13.903  17.453  2.00  1.00            
ATOM   2380    O ILE A 320       5.991  15.081  17.639  2.00  1.00            
ATOM   2381    N ARG A 321       4.472  13.423  17.591  3.00  1.00            
ATOM   2382   CA ARG A 321       3.478  14.328  18.049  3.00  1.00            
ATOM   2383   CB ARG A 321       2.099  13.666  18.239  3.00  1.00            
ATOM   2384   CG ARG A 321       1.037  14.623  18.789  3.00  1.00            
ATOM   2385   CD ARG A 321       0.907  14.577  20.314  3.00  1.00            
ATOM   2386   NE ARG A 321      -0.083  15.617  20.713  3.00  1.00            
ATOM   2387   CZ ARG A 321      -0.760  15.508  21.894  3.00  1.00            
ATOM   2388  NH1 ARG A 321      -0.554  14.426  22.701  3.00  1.00            
ATOM   2389  NH2 ARG A 321      -1.645  16.478  22.266  3.00  1.00            
ATOM   2390    C ARG A 321       3.907  14.850  19.399  3.00  1.00            
ATOM   2391    O ARG A 321       3.853  16.056  19.641  3.00  1.00            
ATOM   2392    N LYS A 322       4.374  13.962  20.308  3.00  1.00            
ATOM   2393   CA LYS A 322       4.808  14.380  21.622  3.00  1.00            
ATOM   2394   CB LYS A 322       4.538  13.294  22.679  3.00  1.00            
ATOM   2395   CG LYS A 322       4.774  13.720  24.130  3.00  1.00            
ATOM   2396   CD LYS A 322       3.682  14.633  24.688  3.00  1.00            
ATOM   2397   CE LYS A 322       3.822  14.883  26.192  3.00  1.00            
ATOM   2398   NZ LYS A 322       2.680  15.686  26.681  3.00  1.00            
ATOM   2399    C LYS A 322       6.278  14.548  21.550  3.00  1.00            
ATOM   2400    O LYS A 322       7.030  14.033  22.376  3.00  1.00            
ATOM   2401    N PHE A 323       6.711  15.311  20.543  4.00  1.00            
ATOM   2402   CA PHE A 323       8.095  15.538  20.317  4.00  1.00            
ATOM   2403   CB PHE A 323       8.676  14.424  19.412  4.00  1.00            
ATOM   2404   CG PHE A 323      10.160  14.493  19.232  4.00  1.00            
ATOM   2405  CD1 PHE A 323      10.760  15.580  18.660  4.00  1.00            
ATOM   2406  CD2 PHE A 323      10.968  13.437  19.573  4.00  1.00            
ATOM   2407  CE1 PHE A 323      12.119  15.649  18.470  4.00  1.00            
ATOM   2408  CE2 PHE A 323      12.331  13.483  19.390  4.00  1.00            
ATOM   2409   CZ PHE A 323      12.916  14.597  18.841  4.00  1.00            
ATOM   2410    C PHE A 323       8.072  16.795  19.475  4.00  1.00            
ATOM   2411    O PHE A 323       7.103  17.046  18.761  4.00  1.00            
ATOM   2412    N TYR A 324       9.092  17.668  19.557  4.00  1.00            
ATOM   2413   CA TYR A 324       9.175  18.757  18.613  4.00  1.00            
ATOM   2414   CB TYR A 324       9.350  20.124  19.293  4.00  1.00            
ATOM   2415   CG TYR A 324       9.183  21.184  18.265  4.00  1.00            
ATOM   2416  CD1 TYR A 324       7.924  21.648  17.964  4.00  1.00            
ATOM   2417  CD2 TYR A 324      10.270  21.710  17.609  4.00  1.00            
ATOM   2418  CE1 TYR A 324       7.747  22.630  17.020  4.00  1.00            
ATOM   2419  CE2 TYR A 324      10.100  22.694  16.664  4.00  1.00            
ATOM   2420   CZ TYR A 324       8.838  23.154  16.370  4.00  1.00            
ATOM   2421   OH TYR A 324       8.662  24.163  15.400  4.00  1.00            
ATOM   2422    C TYR A 324      10.460  18.408  17.972  4.00  1.00            
ATOM   2423    O TYR A 324      11.497  18.382  18.633  4.00  1.00            
ATOM   2424    N THR A 325      10.441  18.094  16.675  4.00  1.00            
ATOM   2425   CA THR A 325      11.640  17.517  16.170  4.00  1.00            
ATOM   2426   CB THR A 325      11.378  16.350  15.249  4.00  1.00            
ATOM   2427  OG1 THR A 325      10.607  15.352  15.899  4.00  1.00            
ATOM   2428  CG2 THR A 325      12.714  15.747  14.787  4.00  1.00            
ATOM   2429    C THR A 325      12.353  18.500  15.355  4.00  1.00            
ATOM   2430    O THR A 325      11.771  19.411  14.769  4.00  1.00            
ATOM   2431    N GLU A 326      13.677  18.341  15.341  4.00  1.00            
ATOM   2432   CA GLU A 326      14.398  19.185  14.477  4.00  1.00            
ATOM   2433   CB GLU A 326      15.252  20.254  15.176  4.00  1.00            
ATOM   2434   CG GLU A 326      16.010  21.134  14.177  4.00  1.00            
ATOM   2435   CD GLU A 326      16.834  22.154  14.946  4.00  1.00            
ATOM   2436  OE1 GLU A 326      16.894  22.052  16.202  4.00  1.00            
ATOM   2437  OE2 GLU A 326      17.419  23.052  14.283  4.00  1.00            
ATOM   2438    C GLU A 326      15.343  18.348  13.710  4.00  1.00            
ATOM   2439    O GLU A 326      15.927  17.403  14.235  4.00  1.00            
ATOM   2440    N PHE A 327      15.495  18.670  12.417  4.00  1.00            
ATOM   2441   CA PHE A 327      16.459  17.944  11.669  4.00  1.00            
ATOM   2442   CB PHE A 327      15.897  17.212  10.440  4.00  1.00            
ATOM   2443   CG PHE A 327      17.024  16.427   9.860  4.00  1.00            
ATOM   2444  CD1 PHE A 327      17.916  17.010   8.990  4.00  1.00            
ATOM   2445  CD2 PHE A 327      17.189  15.102  10.194  4.00  1.00            
ATOM   2446  CE1 PHE A 327      18.956  16.282   8.461  4.00  1.00            
ATOM   2447  CE2 PHE A 327      18.226  14.368   9.668  4.00  1.00            
ATOM   2448   CZ PHE A 327      19.111  14.958   8.798  4.00  1.00            
ATOM   2449    C PHE A 327      17.432  18.954  11.179  4.00  1.00            
ATOM   2450    O PHE A 327      17.055  20.007  10.669  4.00  1.00            
ATOM   2451    N ASP A 328      18.728  18.659  11.354  4.00  1.00            
ATOM   2452   CA ASP A 328      19.735  19.568  10.919  4.00  1.00            
ATOM   2453   CB ASP A 328      20.680  19.977  12.066  4.00  1.00            
ATOM   2454   CG ASP A 328      21.644  21.051  11.582  4.00  1.00            
ATOM   2455  OD1 ASP A 328      21.480  21.523  10.427  4.00  1.00            
ATOM   2456  OD2 ASP A 328      22.555  21.418  12.371  4.00  1.00            
ATOM   2457    C ASP A 328      20.541  18.833   9.925  4.00  1.00            
ATOM   2458    O ASP A 328      21.301  17.927  10.261  4.00  1.00            
ATOM   2459    N ARG A 329      20.361  19.162   8.646  3.00  1.00            
ATOM   2460   CA ARG A 329      21.206  18.501   7.718  3.00  1.00            
ATOM   2461   CB ARG A 329      20.860  18.808   6.249  3.00  1.00            
ATOM   2462   CG ARG A 329      21.670  17.964   5.262  3.00  1.00            
ATOM   2463   CD ARG A 329      21.276  18.168   3.797  3.00  1.00            
ATOM   2464   NE ARG A 329      22.258  19.108   3.186  3.00  1.00            
ATOM   2465   CZ ARG A 329      22.319  19.238   1.828  3.00  1.00            
ATOM   2466  NH1 ARG A 329      21.458  18.537   1.035  3.00  1.00            
ATOM   2467  NH2 ARG A 329      23.249  20.061   1.261  3.00  1.00            
ATOM   2468    C ARG A 329      22.580  19.039   7.993  3.00  1.00            
ATOM   2469    O ARG A 329      23.574  18.324   7.881  3.00  1.00            
ATOM   2470    N ARG A 330      22.660  20.328   8.400  3.00  1.00            
ATOM   2471   CA ARG A 330      23.932  20.980   8.566  3.00  1.00            
ATOM   2472   CB ARG A 330      23.792  22.416   9.101  3.00  1.00            
ATOM   2473   CG ARG A 330      25.087  23.227   9.024  3.00  1.00            
ATOM   2474   CD ARG A 330      24.947  24.660   9.545  3.00  1.00            
ATOM   2475   NE ARG A 330      24.002  25.376   8.641  3.00  1.00            
ATOM   2476   CZ ARG A 330      24.471  26.042   7.545  3.00  1.00            
ATOM   2477  NH1 ARG A 330      25.810  26.073   7.283  3.00  1.00            
ATOM   2478  NH2 ARG A 330      23.598  26.678   6.710  3.00  1.00            
ATOM   2479    C ARG A 330      24.782  20.205   9.513  3.00  1.00            
ATOM   2480    O ARG A 330      25.863  19.744   9.150  3.00  1.00            
ATOM   2481    N ASN A 331      24.308  20.010  10.750  3.00  1.00            
ATOM   2482   CA ASN A 331      25.031  19.160  11.640  3.00  1.00            
ATOM   2483   CB ASN A 331      25.115  19.695  13.080  3.00  1.00            
ATOM   2484   CG ASN A 331      25.918  20.990  13.073  3.00  1.00            
ATOM   2485  OD1 ASN A 331      25.449  22.022  12.599  3.00  1.00            
ATOM   2486  ND2 ASN A 331      27.159  20.937  13.627  3.00  1.00            
ATOM   2487    C ASN A 331      24.125  17.996  11.670  3.00  1.00            
ATOM   2488    O ASN A 331      22.995  18.170  12.120  3.00  1.00            
ATOM   2489    N ASN A 332      24.579  16.816  11.180  3.00  1.00            
ATOM   2490   CA ASN A 332      23.708  15.675  11.103  3.00  1.00            
ATOM   2491   CB ASN A 332      24.405  14.388  10.632  3.00  1.00            
ATOM   2492   CG ASN A 332      24.728  14.572   9.154  3.00  1.00            
ATOM   2493  OD1 ASN A 332      25.817  14.231   8.692  3.00  1.00            
ATOM   2494  ND2 ASN A 332      23.751  15.130   8.387  3.00  1.00            
ATOM   2495    C ASN A 332      23.184  15.482  12.477  3.00  1.00            
ATOM   2496    O ASN A 332      23.886  15.016  13.373  3.00  1.00            
ATOM   2497    N ARG A 333      21.909  15.870  12.665  4.00  1.00            
ATOM   2498   CA ARG A 333      21.423  15.893  14.000  4.00  1.00            
ATOM   2499   CB ARG A 333      21.658  17.241  14.713  4.00  1.00            
ATOM   2500   CG ARG A 333      21.047  17.291  16.119  4.00  1.00            
ATOM   2501   CD ARG A 333      20.427  18.641  16.494  4.00  1.00            
ATOM   2502   NE ARG A 333      21.508  19.536  16.988  4.00  1.00            
ATOM   2503   CZ ARG A 333      21.274  20.874  17.115  4.00  1.00            
ATOM   2504  NH1 ARG A 333      20.092  21.407  16.688  4.00  1.00            
ATOM   2505  NH2 ARG A 333      22.224  21.678  17.677  4.00  1.00            
ATOM   2506    C ARG A 333      19.961  15.688  14.045  4.00  1.00            
ATOM   2507    O ARG A 333      19.227  16.001  13.109  4.00  1.00            
ATOM   2508    N ILE A 334      19.526  15.116  15.179  4.00  1.00            
ATOM   2509   CA ILE A 334      18.145  15.025  15.491  4.00  1.00            
ATOM   2510   CB ILE A 334      17.655  13.615  15.695  4.00  1.00            
ATOM   2511  CG1 ILE A 334      16.154  13.617  16.017  4.00  1.00            
ATOM   2512  CG2 ILE A 334      18.520  12.915  16.751  4.00  1.00            
ATOM   2513  CD1 ILE A 334      15.521  12.223  16.013  4.00  1.00            
ATOM   2514    C ILE A 334      18.001  15.768  16.780  4.00  1.00            
ATOM   2515    O ILE A 334      18.652  15.449  17.775  4.00  1.00            
ATOM   2516    N GLY A 335      17.167  16.820  16.795  4.00  1.00            
ATOM   2517   CA GLY A 335      17.000  17.575  17.998  4.00  1.00            
ATOM   2518    C GLY A 335      15.814  17.024  18.701  4.00  1.00            
ATOM   2519    O GLY A 335      15.260  16.002  18.302  4.00  1.00            
ATOM   2520    N PHE A 336      15.390  17.701  19.784  4.00  1.00            
ATOM   2521   CA PHE A 336      14.272  17.185  20.504  4.00  1.00            
ATOM   2522   CB PHE A 336      14.687  15.978  21.369  4.00  1.00            
ATOM   2523   CG PHE A 336      13.622  15.616  22.349  4.00  1.00            
ATOM   2524  CD1 PHE A 336      12.516  14.892  21.971  4.00  1.00            
ATOM   2525  CD2 PHE A 336      13.745  15.989  23.669  4.00  1.00            
ATOM   2526  CE1 PHE A 336      11.545  14.558  22.886  4.00  1.00            
ATOM   2527  CE2 PHE A 336      12.778  15.658  24.590  4.00  1.00            
ATOM   2528   CZ PHE A 336      11.673  14.941  24.199  4.00  1.00            
ATOM   2529    C PHE A 336      13.735  18.245  21.418  4.00  1.00            
ATOM   2530    O PHE A 336      14.436  19.179  21.802  4.00  1.00            
ATOM   2531    N ALA A 337      12.439  18.111  21.764  4.00  1.00            
ATOM   2532   CA ALA A 337      11.752  18.964  22.693  4.00  1.00            
ATOM   2533   CB ALA A 337      11.537  20.394  22.192  4.00  1.00            
ATOM   2534    C ALA A 337      10.392  18.349  22.824  4.00  1.00            
ATOM   2535    O ALA A 337      10.009  17.507  22.013  4.00  1.00            
ATOM   2536    N LEU A 338       9.628  18.729  23.864  4.00  1.00            
ATOM   2537   CA LEU A 338       8.379  18.059  24.086  4.00  1.00            
ATOM   2538   CB LEU A 338       7.732  18.364  25.445  4.00  1.00            
ATOM   2539   CG LEU A 338       6.363  17.667  25.586  4.00  1.00            
ATOM   2540  CD1 LEU A 338       6.501  16.138  25.506  4.00  1.00            
ATOM   2541  CD2 LEU A 338       5.615  18.138  26.842  4.00  1.00            
ATOM   2542    C LEU A 338       7.298  18.286  23.083  4.00  1.00            
ATOM   2543    O LEU A 338       6.779  17.327  22.514  4.00  1.00            
ATOM   2544    N ALA A 339       6.973  19.569  22.842  4.00  1.00            
ATOM   2545   CA ALA A 339       5.827  20.036  22.108  4.00  1.00            
ATOM   2546   CB ALA A 339       5.119  19.024  21.185  4.00  1.00            
ATOM   2547    C ALA A 339       4.885  20.394  23.192  4.00  1.00            
ATOM   2548    O ALA A 339       4.788  19.691  24.196  4.00  1.00            
ATOM   2549    N ARG A 340       4.180  21.517  23.038  1.00  1.00            
ATOM   2550   CA ARG A 340       3.251  21.841  24.065  1.00  1.00            
ATOM   2551   CB ARG A 340       3.454  23.224  24.706  1.00  1.00            
ATOM   2552   CG ARG A 340       3.200  24.378  23.734  1.00  1.00            
ATOM   2553   CD ARG A 340       3.345  25.765  24.363  1.00  1.00            
ATOM   2554   NE ARG A 340       4.582  26.385  23.813  1.00  1.00            
ATOM   2555   CZ ARG A 340       4.944  27.640  24.214  1.00  1.00            
ATOM   2556  NH1 ARG A 340       4.223  28.286  25.176  1.00  1.00            
ATOM   2557  NH2 ARG A 340       6.030  28.248  23.652  1.00  1.00            
ATOM   2558    C ARG A 340       1.979  21.941  23.328  1.00  1.00            
ATOM   2559    O ARG A 340       1.961  22.271  22.144  1.00  1.00            
ATOM   2560    N HIS A 341       0.870  21.633  23.999  1.00  1.00            
ATOM   2561   CA HIS A 341      -0.331  21.738  23.255  1.00  1.00            
ATOM   2562  ND1 HIS A 341      -3.751  21.905  23.215  1.00  1.00            
ATOM   2563   CG HIS A 341      -2.750  20.968  23.074  1.00  1.00            
ATOM   2564   CB HIS A 341      -1.492  20.951  23.890  1.00  1.00            
ATOM   2565  NE2 HIS A 341      -4.404  20.513  21.609  1.00  1.00            
ATOM   2566  CD2 HIS A 341      -3.165  20.127  22.089  1.00  1.00            
ATOM   2567  CE1 HIS A 341      -4.715  21.584  22.316  1.00  1.00            
ATOM   2568    C HIS A 341      -0.711  23.212  23.223  1.00  1.00            
ATOM   2569    O HIS A 341      -1.729  23.549  22.562  1.00  1.00            
ATOM   2570  OXT HIS A 341       0.018  24.020  23.857  1.00  1.00            
ATOM   2571    N ASP C   1     -11.689  -4.284  16.778  4.00  0.00            
ATOM   2572   CA ASP C   1     -13.041  -4.227  16.182  4.00  0.00            
ATOM   2573   CB ASP C   1     -13.916  -3.189  16.910  4.00  0.00            
ATOM   2574   CG ASP C   1     -14.260  -3.685  18.308  4.00  0.00            
ATOM   2575  OD1 ASP C   1     -13.843  -4.820  18.665  4.00  0.00            
ATOM   2576  OD2 ASP C   1     -14.949  -2.926  19.041  4.00  0.00            
ATOM   2577    C ASP C   1     -12.969  -3.800  14.756  4.00  0.00            
ATOM   2578    O ASP C   1     -11.978  -4.049  14.072  4.00  0.00            
ATOM   2579    N ARG C   2     -14.050  -3.178  14.241  4.00  0.00            
ATOM   2580   CA ARG C   2     -13.883  -2.622  12.939  4.00  0.00            
ATOM   2581   CB ARG C   2     -15.157  -2.001  12.343  4.00  0.00            
ATOM   2582   CG ARG C   2     -16.177  -3.053  11.905  4.00  0.00            
ATOM   2583   CD ARG C   2     -17.391  -2.489  11.166  4.00  0.00            
ATOM   2584   NE ARG C   2     -18.107  -3.655  10.574  4.00  0.00            
ATOM   2585   CZ ARG C   2     -19.090  -3.474   9.645  4.00  0.00            
ATOM   2586  NH1 ARG C   2     -19.485  -2.215   9.298  4.00  0.00            
ATOM   2587  NH2 ARG C   2     -19.669  -4.560   9.053  4.00  0.00            
ATOM   2588    C ARG C   2     -12.924  -1.539  13.237  4.00  0.00            
ATOM   2589    O ARG C   2     -13.249  -0.563  13.913  4.00  0.00            
ATOM   2590    N VAL C   3     -11.693  -1.696  12.742  4.00  0.00            
ATOM   2591   CA VAL C   3     -10.678  -0.775  13.130  4.00  0.00            
ATOM   2592   CB VAL C   3      -9.502  -1.506  13.767  4.00  0.00            
ATOM   2593  CG1 VAL C   3      -8.367  -0.554  14.203  4.00  0.00            
ATOM   2594  CG2 VAL C   3     -10.047  -2.319  14.946  4.00  0.00            
ATOM   2595    C VAL C   3     -10.258  -0.099  11.895  4.00  0.00            
ATOM   2596    O VAL C   3     -10.808  -0.392  10.831  4.00  0.00            
ATOM   2597    N TYR C   4      -9.369   0.900  12.049  4.00  0.00            
ATOM   2598   CA TYR C   4      -8.769   1.443  10.897  4.00  0.00            
ATOM   2599   CB TYR C   4      -7.613   2.413  11.219  4.00  0.00            
ATOM   2600   CG TYR C   4      -7.247   3.172   9.989  4.00  0.00            
ATOM   2601  CD1 TYR C   4      -6.296   2.708   9.110  4.00  0.00            
ATOM   2602  CD2 TYR C   4      -7.872   4.369   9.721  4.00  0.00            
ATOM   2603  CE1 TYR C   4      -5.973   3.433   7.985  4.00  0.00            
ATOM   2604  CE2 TYR C   4      -7.557   5.097   8.599  4.00  0.00            
ATOM   2605   CZ TYR C   4      -6.605   4.627   7.730  4.00  0.00            
ATOM   2606   OH TYR C   4      -6.279   5.377   6.580  4.00  0.00            
ATOM   2607    C TYR C   4      -8.218   0.187  10.307  4.00  0.00            
ATOM   2608    O TYR C   4      -7.462  -0.527  10.964  4.00  0.00            
ATOM   2609    N ILE C   5      -8.618  -0.117   9.062  4.00  0.00            
ATOM   2610   CA ILE C   5      -8.423  -1.442   8.561  4.00  0.00            
ATOM   2611   CB ILE C   5      -8.910  -1.623   7.146  4.00  0.00            
ATOM   2612  CG1 ILE C   5      -8.136  -0.719   6.172  4.00  0.00            
ATOM   2613  CG2 ILE C   5     -10.430  -1.390   7.136  4.00  0.00            
ATOM   2614  CD1 ILE C   5      -8.334  -1.089   4.702  4.00  0.00            
ATOM   2615    C ILE C   5      -6.984  -1.820   8.594  4.00  0.00            
ATOM   2616    O ILE C   5      -6.635  -2.896   9.078  4.00  0.00            
ATOM   2617    N HIS C   6      -6.103  -0.943   8.106  4.00  0.00            
ATOM   2618   CA HIS C   6      -4.725  -1.321   8.102  4.00  0.00            
ATOM   2619  ND1 HIS C   6      -1.842  -1.847   6.450  4.00  0.00            
ATOM   2620   CG HIS C   6      -2.952  -2.602   6.751  4.00  0.00            
ATOM   2621   CB HIS C   6      -4.349  -2.054   6.803  4.00  0.00            
ATOM   2622  NE2 HIS C   6      -1.129  -3.929   6.762  4.00  0.00            
ATOM   2623  CD2 HIS C   6      -2.498  -3.872   6.941  4.00  0.00            
ATOM   2624  CE1 HIS C   6      -0.780  -2.689   6.470  4.00  0.00            
ATOM   2625    C HIS C   6      -3.958  -0.032   8.138  4.00  0.00            
ATOM   2626    O HIS C   6      -4.383   0.976   7.581  4.00  0.00            
ATOM   2627    N PRO C   7      -2.849  -0.050   8.812  4.00  0.00            
ATOM   2628   CA PRO C   7      -2.043   1.141   8.913  4.00  0.00            
ATOM   2629   CD PRO C   7      -2.766  -0.870  10.009  4.00  0.00            
ATOM   2630   CB PRO C   7      -1.389   1.091  10.298  4.00  0.00            
ATOM   2631   CG PRO C   7      -1.500  -0.380  10.727  4.00  0.00            
ATOM   2632    C PRO C   7      -1.049   1.403   7.829  4.00  0.00            
ATOM   2633    O PRO C   7      -0.762   0.518   7.020  4.00  0.00            
ATOM   2634    N PHE C   8      -0.509   2.643   7.811  4.00  0.00            
ATOM   2635   CA PHE C   8       0.517   3.043   6.895  4.00  0.00            
ATOM   2636   CB PHE C   8       0.356   4.465   6.335  4.00  0.00            
ATOM   2637   CG PHE C   8      -0.772   4.492   5.373  4.00  0.00            
ATOM   2638  CD1 PHE C   8      -2.053   4.758   5.795  4.00  0.00            
ATOM   2639  CD2 PHE C   8      -0.531   4.252   4.041  4.00  0.00            
ATOM   2640  CE1 PHE C   8      -3.085   4.784   4.888  4.00  0.00            
ATOM   2641  CE2 PHE C   8      -1.557   4.277   3.131  4.00  0.00            
ATOM   2642   CZ PHE C   8      -2.832   4.545   3.559  4.00  0.00            
ATOM   2643    C PHE C   8       1.799   3.101   7.691  4.00  0.00            
ATOM   2644    O PHE C   8       1.787   3.421   8.877  4.00  0.00            
ATOM   2645    N HIS C   9       2.938   2.754   7.051  4.00  0.00            
ATOM   2646   CA HIS C   9       4.263   2.782   7.628  4.00  0.00            
ATOM   2647  ND1 HIS C   9       4.158  -0.497   6.903  4.00  0.00            
ATOM   2648   CG HIS C   9       3.700   0.383   7.855  4.00  0.00            
ATOM   2649   CB HIS C   9       4.504   1.507   8.442  4.00  0.00            
ATOM   2650  NE2 HIS C   9       2.042  -1.049   7.305  4.00  0.00            
ATOM   2651  CD2 HIS C   9       2.405   0.031   8.090  4.00  0.00            
ATOM   2652  CE1 HIS C   9       3.128  -1.331   6.609  4.00  0.00            
ATOM   2653    C HIS C   9       5.156   2.752   6.412  4.00  0.00            
ATOM   2654    O HIS C   9       5.106   1.795   5.640  4.00  0.00            
ATOM   2655    N LEU C  10       5.984   3.794   6.182  4.00  0.00            
ATOM   2656   CA LEU C  10       6.787   3.790   4.985  4.00  0.00            
ATOM   2657   CB LEU C  10       6.612   5.052   4.128  4.00  0.00            
ATOM   2658   CG LEU C  10       5.191   5.182   3.553  4.00  0.00            
ATOM   2659  CD1 LEU C  10       4.152   5.341   4.674  4.00  0.00            
ATOM   2660  CD2 LEU C  10       5.118   6.298   2.499  4.00  0.00            
ATOM   2661    C LEU C  10       8.215   3.688   5.356  4.00  0.00            
ATOM   2662    O LEU C  10       8.740   4.495   6.119  4.00  0.00            
ATOM   2663    N VAL C  11       8.865   2.659   4.789  4.00  0.00            
ATOM   2664   CA VAL C  11      10.241   2.367   5.020  4.00  0.00            
ATOM   2665   CB VAL C  11      10.510   1.693   6.330  4.00  0.00            
ATOM   2666  CG1 VAL C  11      10.256   2.673   7.487  4.00  0.00            
ATOM   2667  CG2 VAL C  11       9.614   0.450   6.386  4.00  0.00            
ATOM   2668    C VAL C  11      10.624   1.413   3.975  4.00  0.00            
ATOM   2669    O VAL C  11      10.028   1.384   2.899  4.00  0.00            
ATOM   2670    N ILE C  12      11.613   0.583   4.331  4.00  0.00            
ATOM   2671   CA ILE C  12      12.280  -0.304   3.448  4.00  0.00            
ATOM   2672   CB ILE C  12      11.574  -1.616   3.231  4.00  0.00            
ATOM   2673  CG1 ILE C  12      12.447  -2.542   2.367  4.00  0.00            
ATOM   2674  CG2 ILE C  12      10.160  -1.357   2.685  4.00  0.00            
ATOM   2675  CD1 ILE C  12      11.984  -3.997   2.370  4.00  0.00            
ATOM   2676    C ILE C  12      12.488   0.434   2.164  4.00  0.00            
ATOM   2677    O ILE C  12      11.667   0.417   1.248  4.00  0.00            
ATOM   2678    N HIS C  13      13.669   1.066   2.047  4.00  0.00            
ATOM   2679   CA HIS C  13      13.937   1.879   0.903  4.00  0.00            
ATOM   2680  ND1 HIS C  13      11.660   4.204   0.303  4.00  0.00            
ATOM   2681   CG HIS C  13      12.469   3.855   1.361  4.00  0.00            
ATOM   2682   CB HIS C  13      13.883   3.383   1.203  4.00  0.00            
ATOM   2683  NE2 HIS C  13      10.440   4.450   2.145  4.00  0.00            
ATOM   2684  CD2 HIS C  13      11.709   4.012   2.479  4.00  0.00            
ATOM   2685  CE1 HIS C  13      10.458   4.551   0.828  4.00  0.00            
ATOM   2686    C HIS C  13      15.310   1.549   0.438  4.00  0.00            
ATOM   2687    O HIS C  13      15.518   1.309  -0.750  4.00  0.00            
ATOM   2688    N ASN C  14      16.288   1.528   1.368  4.00  0.00            
ATOM   2689   CA ASN C  14      17.603   1.163   0.942  4.00  0.00            
ATOM   2690   CB ASN C  14      18.662   1.145   2.054  4.00  0.00            
ATOM   2691   CG ASN C  14      20.001   0.871   1.383  4.00  0.00            
ATOM   2692  OD1 ASN C  14      20.218   1.250   0.233  4.00  0.00            
ATOM   2693  ND2 ASN C  14      20.920   0.178   2.107  4.00  0.00            
ATOM   2694    C ASN C  14      17.457  -0.211   0.433  4.00  0.00            
ATOM   2695    O ASN C  14      16.826  -1.060   1.061  4.00  0.00            
ATOM   2696    N GLU C  15      18.016  -0.464  -0.753  4.00  0.00            
ATOM   2697   CA GLU C  15      17.739  -1.753  -1.264  4.00  0.00            
ATOM   2698   CB GLU C  15      16.518  -1.771  -2.193  4.00  0.00            
ATOM   2699   CG GLU C  15      15.223  -1.473  -1.436  4.00  0.00            
ATOM   2700   CD GLU C  15      14.097  -1.379  -2.451  4.00  0.00            
ATOM   2701  OE1 GLU C  15      14.386  -1.543  -3.665  4.00  0.00            
ATOM   2702  OE2 GLU C  15      12.935  -1.138  -2.027  4.00  0.00            
ATOM   2703    C GLU C  15      18.911  -2.256  -2.005  4.00  0.00            
ATOM   2704    O GLU C  15      19.939  -1.593  -2.120  4.00  0.00            
ATOM   2705    N SER C  16      18.772  -3.490  -2.508  4.00  0.00            
ATOM   2706   CA SER C  16      19.878  -4.066  -3.184  4.00  0.00            
ATOM   2707   CB SER C  16      20.700  -5.024  -2.304  4.00  0.00            
ATOM   2708   OG SER C  16      19.919  -6.160  -1.957  4.00  0.00            
ATOM   2709    C SER C  16      19.382  -4.868  -4.338  4.00  0.00            
ATOM   2710    O SER C  16      18.224  -4.768  -4.740  4.00  0.00            
ATOM   2711    N THR C  17      20.293  -5.677  -4.915  4.00  0.00            
ATOM   2712   CA THR C  17      19.969  -6.498  -6.041  4.00  0.00            
ATOM   2713   CB THR C  17      21.118  -7.353  -6.492  4.00  0.00            
ATOM   2714  OG1 THR C  17      22.225  -6.541  -6.852  4.00  0.00            
ATOM   2715  CG2 THR C  17      20.659  -8.197  -7.694  4.00  0.00            
ATOM   2716    C THR C  17      18.880  -7.421  -5.615  4.00  0.00            
ATOM   2717    O THR C  17      17.895  -7.606  -6.329  4.00  0.00            
ATOM   2718    N CYS C  18      19.023  -8.010  -4.415  4.00  0.00            
ATOM   2719   CA CYS C  18      18.014  -8.903  -3.939  4.00  0.00            
ATOM   2720   CB CYS C  18      16.609  -8.276  -3.963  4.00  0.00            
ATOM   2721   SG CYS C  18      16.497  -6.793  -2.915  4.00  0.00            
ATOM   2722    C CYS C  18      18.005 -10.128  -4.840  4.00  0.00            
ATOM   2723    O CYS C  18      17.197 -11.053  -4.566  4.00  0.00            
ATOM   2724  OXT CYS C  18      18.810 -10.159  -5.810  4.00  0.00            
END
