# Supplementary material for: Integrative modeling of diverse protein-peptide systems using CABS-dock
Source: PLoS Comput Biol. 2023 Jul 5;19(7):e1011275. doi: 10.1371/journal.pcbi.1011275 (PMC10351741; doi:10.1371/journal.pcbi.1011275)
Supplement: S1 File — Files in pdb format containing atomic coordinates of the structures obtained in this study: the highest-scored amyloid models and 10 examples of the docked peptide for each enzyme-substrate complex. (ZIP) [file pcbi.1011275.s006.zip › 8_renin_DRVYIHPFHLVIHNESTC/32.pdb]

CRYST1    0.000    0.000    0.000   0.00   0.00   0.00 P 1           1
ATOM      1    N GLY A   4      20.862  34.491   3.040  1.00  1.00            
ATOM      2   CA GLY A   4      19.413  34.713   2.836  1.00  1.00            
ATOM      3    C GLY A   4      18.651  34.127   3.970  1.00  1.00            
ATOM      4    O GLY A   4      18.822  32.955   4.304  1.00  1.00            
ATOM      5    N ASN A   5      17.783  34.938   4.604  1.00  1.00            
ATOM      6   CA ASN A   5      17.046  34.392   5.696  1.00  1.00            
ATOM      7   CB ASN A   5      17.002  35.301   6.944  1.00  1.00            
ATOM      8   CG ASN A   5      16.333  36.629   6.601  1.00  1.00            
ATOM      9  OD1 ASN A   5      16.583  37.214   5.549  1.00  1.00            
ATOM     10  ND2 ASN A   5      15.450  37.112   7.515  1.00  1.00            
ATOM     11    C ASN A   5      15.649  34.110   5.240  1.00  1.00            
ATOM     12    O ASN A   5      14.880  35.020   4.936  1.00  1.00            
ATOM     13    N THR A   6      15.289  32.815   5.140  4.00  1.00            
ATOM     14   CA THR A   6      13.932  32.527   4.794  4.00  1.00            
ATOM     15   CB THR A   6      13.683  32.213   3.348  4.00  1.00            
ATOM     16  OG1 THR A   6      12.311  32.407   3.034  4.00  1.00            
ATOM     17  CG2 THR A   6      14.037  30.736   3.117  4.00  1.00            
ATOM     18    C THR A   6      13.521  31.323   5.546  4.00  1.00            
ATOM     19    O THR A   6      14.329  30.451   5.862  4.00  1.00            
ATOM     20    N THR A   7      12.226  31.267   5.869  1.00  1.00            
ATOM     21   CA THR A   7      11.713  30.117   6.525  1.00  1.00            
ATOM     22   CB THR A   7      11.411  30.357   7.975  1.00  1.00            
ATOM     23  OG1 THR A   7      12.586  30.766   8.659  1.00  1.00            
ATOM     24  CG2 THR A   7      10.866  29.056   8.589  1.00  1.00            
ATOM     25    C THR A   7      10.419  29.828   5.852  1.00  1.00            
ATOM     26    O THR A   7       9.776  30.727   5.311  1.00  1.00            
ATOM     27    N SER A   8      10.005  28.551   5.850  4.00  1.00            
ATOM     28   CA SER A   8       8.772  28.240   5.203  4.00  1.00            
ATOM     29   CB SER A   8       9.023  27.567   3.850  4.00  1.00            
ATOM     30   OG SER A   8       9.682  26.325   4.035  4.00  1.00            
ATOM     31    C SER A   8       8.048  27.259   6.071  4.00  1.00            
ATOM     32    O SER A   8       8.561  26.180   6.356  4.00  1.00            
ATOM     33    N SER A   9       6.823  27.593   6.517  4.00  1.00            
ATOM     34   CA SER A   9       6.120  26.647   7.334  4.00  1.00            
ATOM     35   CB SER A   9       5.776  27.184   8.735  4.00  1.00            
ATOM     36   OG SER A   9       4.936  28.323   8.629  4.00  1.00            
ATOM     37    C SER A   9       4.831  26.332   6.630  4.00  1.00            
ATOM     38    O SER A   9       3.996  27.213   6.434  4.00  1.00            
ATOM     39    N VAL A  10       4.648  25.060   6.205  4.00  1.00            
ATOM     40   CA VAL A  10       3.398  24.658   5.614  4.00  1.00            
ATOM     41   CB VAL A  10       3.488  23.546   4.613  4.00  1.00            
ATOM     42  CG1 VAL A  10       2.050  23.134   4.251  4.00  1.00            
ATOM     43  CG2 VAL A  10       4.310  24.027   3.403  4.00  1.00            
ATOM     44    C VAL A  10       2.589  24.162   6.774  4.00  1.00            
ATOM     45    O VAL A  10       3.127  23.504   7.662  4.00  1.00            
ATOM     46    N ILE A  11       1.278  24.479   6.830  4.00  1.00            
ATOM     47   CA ILE A  11       0.546  24.025   7.979  4.00  1.00            
ATOM     48   CB ILE A  11      -0.202  25.129   8.703  4.00  1.00            
ATOM     49  CG1 ILE A  11      -1.378  25.736   7.906  4.00  1.00            
ATOM     50  CG2 ILE A  11       0.850  26.181   9.089  4.00  1.00            
ATOM     51  CD1 ILE A  11      -2.710  24.995   8.059  4.00  1.00            
ATOM     52    C ILE A  11      -0.411  22.981   7.527  4.00  1.00            
ATOM     53    O ILE A  11      -1.193  23.245   6.618  4.00  1.00            
ATOM     54    N LEU A  12      -0.348  21.749   8.098  4.00  1.00            
ATOM     55   CA LEU A  12      -1.329  20.807   7.645  4.00  1.00            
ATOM     56   CB LEU A  12      -1.155  20.142   6.267  4.00  1.00            
ATOM     57   CG LEU A  12      -1.785  21.019   5.159  4.00  1.00            
ATOM     58  CD1 LEU A  12      -1.910  20.293   3.819  4.00  1.00            
ATOM     59  CD2 LEU A  12      -3.138  21.592   5.619  4.00  1.00            
ATOM     60    C LEU A  12      -1.937  19.851   8.607  4.00  1.00            
ATOM     61    O LEU A  12      -1.550  19.727   9.768  4.00  1.00            
ATOM     62    N THR A  13      -2.960  19.156   8.057  4.00  1.00            
ATOM     63   CA THR A  13      -3.932  18.369   8.751  4.00  1.00            
ATOM     64   CB THR A  13      -5.275  18.412   8.079  4.00  1.00            
ATOM     65  OG1 THR A  13      -5.724  19.754   7.973  4.00  1.00            
ATOM     66  CG2 THR A  13      -6.281  17.600   8.908  4.00  1.00            
ATOM     67    C THR A  13      -3.591  16.929   8.978  4.00  1.00            
ATOM     68    O THR A  13      -3.028  16.233   8.138  4.00  1.00            
ATOM     69    N ASN A  14      -4.019  16.469  10.172  4.00  1.00            
ATOM     70   CA ASN A  14      -3.796  15.203  10.810  4.00  1.00            
ATOM     71   CB ASN A  14      -4.316  15.203  12.259  4.00  1.00            
ATOM     72   CG ASN A  14      -3.677  16.345  13.031  4.00  1.00            
ATOM     73  OD1 ASN A  14      -4.347  17.044  13.788  4.00  1.00            
ATOM     74  ND2 ASN A  14      -2.345  16.544  12.843  4.00  1.00            
ATOM     75    C ASN A  14      -4.458  13.987  10.191  4.00  1.00            
ATOM     76    O ASN A  14      -3.816  12.946  10.069  4.00  1.00            
ATOM     77    N TYR A  15      -5.758  14.039   9.824  4.00  1.00            
ATOM     78   CA TYR A  15      -6.444  12.871   9.301  4.00  1.00            
ATOM     79   CB TYR A  15      -6.090  12.529   7.841  4.00  1.00            
ATOM     80   CG TYR A  15      -6.706  13.550   6.948  4.00  1.00            
ATOM     81  CD1 TYR A  15      -8.005  13.389   6.527  4.00  1.00            
ATOM     82  CD2 TYR A  15      -6.004  14.661   6.541  4.00  1.00            
ATOM     83  CE1 TYR A  15      -8.597  14.314   5.702  4.00  1.00            
ATOM     84  CE2 TYR A  15      -6.591  15.590   5.713  4.00  1.00            
ATOM     85   CZ TYR A  15      -7.888  15.417   5.292  4.00  1.00            
ATOM     86   OH TYR A  15      -8.494  16.367   4.443  4.00  1.00            
ATOM     87    C TYR A  15      -6.215  11.647  10.128  4.00  1.00            
ATOM     88    O TYR A  15      -5.552  10.729   9.651  4.00  1.00            
ATOM     89    N MET A  16      -6.733  11.624  11.382  3.00  1.00            
ATOM     90   CA MET A  16      -6.608  10.511  12.296  3.00  1.00            
ATOM     91   CB MET A  16      -6.517   9.128  11.618  3.00  1.00            
ATOM     92   CG MET A  16      -7.695   8.859  10.672  3.00  1.00            
ATOM     93   SD MET A  16      -7.456   7.485   9.502  3.00  1.00            
ATOM     94   CE MET A  16      -7.727   6.171  10.725  3.00  1.00            
ATOM     95    C MET A  16      -5.342  10.797  13.013  3.00  1.00            
ATOM     96    O MET A  16      -4.717  11.831  12.789  3.00  1.00            
ATOM     97    N ASP A  17      -4.931   9.902  13.918  3.00  1.00            
ATOM     98   CA ASP A  17      -3.688  10.150  14.568  3.00  1.00            
ATOM     99   CB ASP A  17      -3.347   9.099  15.646  3.00  1.00            
ATOM    100   CG ASP A  17      -3.271   7.708  15.028  3.00  1.00            
ATOM    101  OD1 ASP A  17      -3.919   7.484  13.971  3.00  1.00            
ATOM    102  OD2 ASP A  17      -2.570   6.844  15.618  3.00  1.00            
ATOM    103    C ASP A  17      -2.678  10.127  13.491  3.00  1.00            
ATOM    104    O ASP A  17      -1.646  10.791  13.577  3.00  1.00            
ATOM    105    N THR A  18      -2.961   9.363  12.423  3.00  1.00            
ATOM    106   CA THR A  18      -1.935   9.307  11.448  3.00  1.00            
ATOM    107   CB THR A  18      -1.370   7.933  11.238  3.00  1.00            
ATOM    108  OG1 THR A  18      -0.831   7.440  12.456  3.00  1.00            
ATOM    109  CG2 THR A  18      -0.261   8.024  10.173  3.00  1.00            
ATOM    110    C THR A  18      -2.321   9.828  10.112  3.00  1.00            
ATOM    111    O THR A  18      -3.356   9.473   9.556  3.00  1.00            
ATOM    112    N GLN A  19      -1.444  10.714   9.594  4.00  1.00            
ATOM    113   CA GLN A  19      -1.452  11.257   8.265  4.00  1.00            
ATOM    114   CB GLN A  19      -2.800  11.219   7.525  4.00  1.00            
ATOM    115   CG GLN A  19      -2.701  11.811   6.118  4.00  1.00            
ATOM    116   CD GLN A  19      -1.661  11.011   5.347  4.00  1.00            
ATOM    117  OE1 GLN A  19      -1.195   9.968   5.805  4.00  1.00            
ATOM    118  NE2 GLN A  19      -1.280  11.512   4.143  4.00  1.00            
ATOM    119    C GLN A  19      -1.025  12.713   8.355  4.00  1.00            
ATOM    120    O GLN A  19      -1.824  13.585   8.679  4.00  1.00            
ATOM    121    N TYR A  20       0.245  13.050   8.039  4.00  1.00            
ATOM    122   CA TYR A  20       0.682  14.416   8.238  4.00  1.00            
ATOM    123   CB TYR A  20       2.202  14.587   8.046  4.00  1.00            
ATOM    124   CG TYR A  20       2.521  16.047   8.052  4.00  1.00            
ATOM    125  CD1 TYR A  20       2.515  16.771   9.222  4.00  1.00            
ATOM    126  CD2 TYR A  20       2.850  16.688   6.879  4.00  1.00            
ATOM    127  CE1 TYR A  20       2.813  18.114   9.216  4.00  1.00            
ATOM    128  CE2 TYR A  20       3.150  18.030   6.866  4.00  1.00            
ATOM    129   CZ TYR A  20       3.129  18.747   8.037  4.00  1.00            
ATOM    130   OH TYR A  20       3.433  20.125   8.029  4.00  1.00            
ATOM    131    C TYR A  20       0.017  15.417   7.343  4.00  1.00            
ATOM    132    O TYR A  20      -0.525  16.397   7.848  4.00  1.00            
ATOM    133    N TYR A  21       0.028  15.214   6.007  4.00  1.00            
ATOM    134   CA TYR A  21      -0.644  16.141   5.130  4.00  1.00            
ATOM    135   CB TYR A  21      -2.126  16.256   5.554  4.00  1.00            
ATOM    136   CG TYR A  21      -2.969  17.095   4.659  4.00  1.00            
ATOM    137  CD1 TYR A  21      -3.144  16.769   3.334  4.00  1.00            
ATOM    138  CD2 TYR A  21      -3.652  18.171   5.176  4.00  1.00            
ATOM    139  CE1 TYR A  21      -3.949  17.539   2.526  4.00  1.00            
ATOM    140  CE2 TYR A  21      -4.461  18.943   4.377  4.00  1.00            
ATOM    141   CZ TYR A  21      -4.603  18.629   3.047  4.00  1.00            
ATOM    142   OH TYR A  21      -5.432  19.422   2.228  4.00  1.00            
ATOM    143    C TYR A  21       0.064  17.478   5.128  4.00  1.00            
ATOM    144    O TYR A  21       0.504  17.970   6.163  4.00  1.00            
ATOM    145    N GLY A  22       0.238  18.074   3.922  4.00  1.00            
ATOM    146   CA GLY A  22       0.875  19.359   3.709  4.00  1.00            
ATOM    147    C GLY A  22       0.532  19.727   2.294  4.00  1.00            
ATOM    148    O GLY A  22      -0.022  18.909   1.563  4.00  1.00            
ATOM    149    N GLU A  23       0.828  20.967   1.852  4.00  1.00            
ATOM    150   CA GLU A  23       0.430  21.291   0.508  4.00  1.00            
ATOM    151   CB GLU A  23      -0.635  22.399   0.435  4.00  1.00            
ATOM    152   CG GLU A  23      -1.975  21.971   1.041  4.00  1.00            
ATOM    153   CD GLU A  23      -2.932  23.152   0.984  4.00  1.00            
ATOM    154  OE1 GLU A  23      -3.248  23.611  -0.147  4.00  1.00            
ATOM    155  OE2 GLU A  23      -3.363  23.608   2.077  4.00  1.00            
ATOM    156    C GLU A  23       1.626  21.736  -0.275  4.00  1.00            
ATOM    157    O GLU A  23       2.440  22.523   0.207  4.00  1.00            
ATOM    158    N ILE A  24       1.768  21.219  -1.517  4.00  1.00            
ATOM    159   CA ILE A  24       2.877  21.581  -2.357  4.00  1.00            
ATOM    160   CB ILE A  24       3.884  20.477  -2.506  4.00  1.00            
ATOM    161  CG1 ILE A  24       4.489  20.130  -1.133  4.00  1.00            
ATOM    162  CG2 ILE A  24       4.924  20.909  -3.554  4.00  1.00            
ATOM    163  CD1 ILE A  24       5.281  18.822  -1.109  4.00  1.00            
ATOM    164    C ILE A  24       2.348  21.888  -3.711  4.00  1.00            
ATOM    165    O ILE A  24       1.421  21.241  -4.195  4.00  1.00            
ATOM    166    N GLY A  25       2.924  22.920  -4.350  4.00  1.00            
ATOM    167   CA GLY A  25       2.528  23.239  -5.684  4.00  1.00            
ATOM    168    C GLY A  25       3.421  22.432  -6.575  4.00  1.00            
ATOM    169    O GLY A  25       4.204  21.606  -6.109  4.00  1.00            
ATOM    170    N ILE A  26       3.315  22.648  -7.895  4.00  1.00            
ATOM    171   CA ILE A  26       4.136  21.945  -8.834  4.00  1.00            
ATOM    172   CB ILE A  26       3.478  20.732  -9.426  4.00  1.00            
ATOM    173  CG1 ILE A  26       4.517  19.841 -10.133  4.00  1.00            
ATOM    174  CG2 ILE A  26       2.325  21.207 -10.328  4.00  1.00            
ATOM    175  CD1 ILE A  26       5.565  19.258  -9.185  4.00  1.00            
ATOM    176    C ILE A  26       4.386  22.936  -9.948  4.00  1.00            
ATOM    177    O ILE A  26       4.261  24.141  -9.742  4.00  1.00            
ATOM    178    N GLY A  27       4.748  22.461 -11.160  3.00  1.00            
ATOM    179   CA GLY A  27       5.082  23.332 -12.261  3.00  1.00            
ATOM    180    C GLY A  27       3.912  24.208 -12.600  3.00  1.00            
ATOM    181    O GLY A  27       2.765  23.892 -12.290  3.00  1.00            
ATOM    182    N THR A  28       4.202  25.351 -13.267  3.00  1.00            
ATOM    183   CA THR A  28       3.208  26.335 -13.600  3.00  1.00            
ATOM    184   CB THR A  28       3.768  27.707 -13.846  3.00  1.00            
ATOM    185  OG1 THR A  28       4.633  27.700 -14.971  3.00  1.00            
ATOM    186  CG2 THR A  28       4.537  28.146 -12.589  3.00  1.00            
ATOM    187    C THR A  28       2.439  25.920 -14.813  3.00  1.00            
ATOM    188    O THR A  28       3.000  25.331 -15.735  3.00  1.00            
ATOM    189    N PRO A  29       1.148  26.195 -14.834  3.00  1.00            
ATOM    190   CA PRO A  29       0.422  26.818 -13.757  3.00  1.00            
ATOM    191   CD PRO A  29       0.286  25.818 -15.940  3.00  1.00            
ATOM    192   CB PRO A  29      -0.996  27.042 -14.278  3.00  1.00            
ATOM    193   CG PRO A  29      -1.143  25.984 -15.387  3.00  1.00            
ATOM    194    C PRO A  29       0.494  25.879 -12.588  3.00  1.00            
ATOM    195    O PRO A  29       0.397  24.669 -12.792  3.00  1.00            
ATOM    196    N PRO A  30       0.645  26.390 -11.399  3.00  1.00            
ATOM    197   CA PRO A  30       0.732  25.559 -10.229  3.00  1.00            
ATOM    198   CD PRO A  30       0.149  27.720 -11.083  3.00  1.00            
ATOM    199   CB PRO A  30       0.680  26.520  -9.045  3.00  1.00            
ATOM    200   CG PRO A  30      -0.184  27.677  -9.581  3.00  1.00            
ATOM    201    C PRO A  30      -0.404  24.587 -10.164  3.00  1.00            
ATOM    202    O PRO A  30      -1.531  24.947 -10.499  3.00  1.00            
ATOM    203    N GLN A  31      -0.095  23.343  -9.749  4.00  1.00            
ATOM    204   CA GLN A  31      -1.036  22.284  -9.518  4.00  1.00            
ATOM    205   CB GLN A  31      -0.710  21.008 -10.313  4.00  1.00            
ATOM    206   CG GLN A  31      -0.760  21.238 -11.827  4.00  1.00            
ATOM    207   CD GLN A  31      -0.427  19.938 -12.545  4.00  1.00            
ATOM    208  OE1 GLN A  31      -0.175  18.911 -11.917  4.00  1.00            
ATOM    209  NE2 GLN A  31      -0.420  19.985 -13.905  4.00  1.00            
ATOM    210    C GLN A  31      -0.840  22.017  -8.074  4.00  1.00            
ATOM    211    O GLN A  31       0.077  22.570  -7.469  4.00  1.00            
ATOM    212    N THR A  32      -1.694  21.199  -7.448  4.00  1.00            
ATOM    213   CA THR A  32      -1.444  21.084  -6.051  4.00  1.00            
ATOM    214   CB THR A  32      -2.527  21.699  -5.217  4.00  1.00            
ATOM    215  OG1 THR A  32      -3.763  21.039  -5.454  4.00  1.00            
ATOM    216  CG2 THR A  32      -2.642  23.186  -5.598  4.00  1.00            
ATOM    217    C THR A  32      -1.334  19.651  -5.662  4.00  1.00            
ATOM    218    O THR A  32      -1.875  18.765  -6.322  4.00  1.00            
ATOM    219    N PHE A  33      -0.584  19.393  -4.571  4.00  1.00            
ATOM    220   CA PHE A  33      -0.459  18.050  -4.097  4.00  1.00            
ATOM    221   CB PHE A  33       0.937  17.442  -4.292  4.00  1.00            
ATOM    222   CG PHE A  33       1.316  17.588  -5.721  4.00  1.00            
ATOM    223  CD1 PHE A  33       0.970  16.644  -6.659  4.00  1.00            
ATOM    224  CD2 PHE A  33       2.024  18.696  -6.117  4.00  1.00            
ATOM    225  CE1 PHE A  33       1.336  16.811  -7.975  4.00  1.00            
ATOM    226  CE2 PHE A  33       2.389  18.859  -7.430  4.00  1.00            
ATOM    227   CZ PHE A  33       2.049  17.914  -8.365  4.00  1.00            
ATOM    228    C PHE A  33      -0.624  18.096  -2.603  4.00  1.00            
ATOM    229    O PHE A  33      -0.090  18.991  -1.948  4.00  1.00            
ATOM    230    N LYS A  34      -1.392  17.151  -2.019  4.00  1.00            
ATOM    231   CA LYS A  34      -1.423  17.043  -0.584  4.00  1.00            
ATOM    232   CB LYS A  34      -2.590  16.200  -0.043  4.00  1.00            
ATOM    233   CG LYS A  34      -3.981  16.707  -0.426  4.00  1.00            
ATOM    234   CD LYS A  34      -5.072  15.649  -0.228  4.00  1.00            
ATOM    235   CE LYS A  34      -6.445  16.049  -0.771  4.00  1.00            
ATOM    236   NZ LYS A  34      -7.370  14.895  -0.695  4.00  1.00            
ATOM    237    C LYS A  34      -0.186  16.228  -0.337  4.00  1.00            
ATOM    238    O LYS A  34       0.076  15.296  -1.096  4.00  1.00            
ATOM    239    N VAL A  35       0.629  16.526   0.694  4.00  1.00            
ATOM    240   CA VAL A  35       1.821  15.725   0.764  4.00  1.00            
ATOM    241   CB VAL A  35       3.051  16.428   0.263  4.00  1.00            
ATOM    242  CG1 VAL A  35       2.858  16.750  -1.229  4.00  1.00            
ATOM    243  CG2 VAL A  35       3.304  17.664   1.141  4.00  1.00            
ATOM    244    C VAL A  35       2.102  15.283   2.155  4.00  1.00            
ATOM    245    O VAL A  35       1.780  15.967   3.124  4.00  1.00            
ATOM    246    N VAL A  36       2.704  14.080   2.274  4.00  1.00            
ATOM    247   CA VAL A  36       3.122  13.623   3.561  4.00  1.00            
ATOM    248   CB VAL A  36       2.748  12.198   3.876  4.00  1.00            
ATOM    249  CG1 VAL A  36       3.371  11.255   2.835  4.00  1.00            
ATOM    250  CG2 VAL A  36       3.172  11.898   5.324  4.00  1.00            
ATOM    251    C VAL A  36       4.628  13.785   3.593  4.00  1.00            
ATOM    252    O VAL A  36       5.337  13.166   2.799  4.00  1.00            
ATOM    253    N PHE A  37       5.162  14.653   4.493  4.00  1.00            
ATOM    254   CA PHE A  37       6.593  14.853   4.574  4.00  1.00            
ATOM    255   CB PHE A  37       7.009  16.152   5.281  4.00  1.00            
ATOM    256   CG PHE A  37       6.716  17.234   4.296  4.00  1.00            
ATOM    257  CD1 PHE A  37       5.464  17.800   4.205  4.00  1.00            
ATOM    258  CD2 PHE A  37       7.703  17.669   3.441  4.00  1.00            
ATOM    259  CE1 PHE A  37       5.207  18.790   3.286  4.00  1.00            
ATOM    260  CE2 PHE A  37       7.453  18.658   2.520  4.00  1.00            
ATOM    261   CZ PHE A  37       6.203  19.223   2.443  4.00  1.00            
ATOM    262    C PHE A  37       7.154  13.655   5.275  4.00  1.00            
ATOM    263    O PHE A  37       6.620  13.212   6.291  4.00  1.00            
ATOM    264    N ASP A  38       8.246  13.074   4.734  4.00  1.00            
ATOM    265   CA ASP A  38       8.736  11.852   5.308  4.00  1.00            
ATOM    266   CB ASP A  38       8.461  10.637   4.407  4.00  1.00            
ATOM    267   CG ASP A  38       6.959  10.515   4.206  4.00  1.00            
ATOM    268  OD1 ASP A  38       6.199  10.944   5.114  4.00  1.00            
ATOM    269  OD2 ASP A  38       6.552  10.003   3.128  4.00  1.00            
ATOM    270    C ASP A  38      10.198  11.920   5.413  4.00  1.00            
ATOM    271    O ASP A  38      10.904  12.072   4.418  4.00  1.00            
ATOM    272    N THR A  39      10.690  11.812   6.647  3.00  1.00            
ATOM    273   CA THR A  39      12.097  11.769   6.774  3.00  1.00            
ATOM    274   CB THR A  39      12.524  11.745   8.199  3.00  1.00            
ATOM    275  OG1 THR A  39      11.917  10.636   8.835  3.00  1.00            
ATOM    276  CG2 THR A  39      12.076  13.052   8.873  3.00  1.00            
ATOM    277    C THR A  39      12.560  10.512   6.113  3.00  1.00            
ATOM    278    O THR A  39      13.504  10.532   5.327  3.00  1.00            
ATOM    279    N GLY A  40      11.882   9.382   6.401  3.00  1.00            
ATOM    280   CA GLY A  40      12.258   8.153   5.765  3.00  1.00            
ATOM    281    C GLY A  40      11.838   8.319   4.348  3.00  1.00            
ATOM    282    O GLY A  40      10.869   9.023   4.072  3.00  1.00            
ATOM    283    N SER A  41      12.561   7.642   3.436  1.00  1.00            
ATOM    284   CA SER A  41      12.387   7.711   2.015  1.00  1.00            
ATOM    285   CB SER A  41      11.022   7.211   1.487  1.00  1.00            
ATOM    286   OG SER A  41       9.968   8.085   1.858  1.00  1.00            
ATOM    287    C SER A  41      12.633   9.113   1.569  1.00  1.00            
ATOM    288    O SER A  41      12.061  10.065   2.098  1.00  1.00            
ATOM    289    N SER A  42      13.521   9.282   0.570  1.00  1.00            
ATOM    290   CA SER A  42      13.817  10.613   0.135  1.00  1.00            
ATOM    291   CB SER A  42      15.310  10.948   0.233  1.00  1.00            
ATOM    292   OG SER A  42      15.803  10.604   1.515  1.00  1.00            
ATOM    293    C SER A  42      13.532  10.662  -1.314  1.00  1.00            
ATOM    294    O SER A  42      14.414  10.411  -2.133  1.00  1.00            
ATOM    295    N ASN A  43      12.293  11.013  -1.672  1.00  1.00            
ATOM    296   CA ASN A  43      11.980  11.089  -3.057  1.00  1.00            
ATOM    297   CB ASN A  43      11.581   9.735  -3.675  1.00  1.00            
ATOM    298   CG ASN A  43      12.747   8.767  -3.549  1.00  1.00            
ATOM    299  OD1 ASN A  43      12.734   7.865  -2.714  1.00  1.00            
ATOM    300  ND2 ASN A  43      13.794   8.966  -4.394  1.00  1.00            
ATOM    301    C ASN A  43      10.754  11.916  -3.123  1.00  1.00            
ATOM    302    O ASN A  43      10.036  12.050  -2.134  1.00  1.00            
ATOM    303    N VAL A  44      10.482  12.512  -4.291  4.00  1.00            
ATOM    304   CA VAL A  44       9.240  13.201  -4.364  4.00  1.00            
ATOM    305   CB VAL A  44       9.321  14.567  -4.967  4.00  1.00            
ATOM    306  CG1 VAL A  44       9.797  14.466  -6.429  4.00  1.00            
ATOM    307  CG2 VAL A  44       7.940  15.211  -4.781  4.00  1.00            
ATOM    308    C VAL A  44       8.379  12.366  -5.217  4.00  1.00            
ATOM    309    O VAL A  44       8.776  11.927  -6.295  4.00  1.00            
ATOM    310    N TRP A  45       7.166  12.085  -4.739  4.00  1.00            
ATOM    311   CA TRP A  45       6.384  11.247  -5.570  4.00  1.00            
ATOM    312   CB TRP A  45       6.147   9.836  -4.999  4.00  1.00            
ATOM    313   CG TRP A  45       7.377   8.975  -4.845  4.00  1.00            
ATOM    314  CD2 TRP A  45       8.149   8.464  -5.942  4.00  1.00            
ATOM    315  CD1 TRP A  45       7.988   8.540  -3.705  4.00  1.00            
ATOM    316  NE1 TRP A  45       9.084   7.772  -4.025  4.00  1.00            
ATOM    317  CE2 TRP A  45       9.197   7.723  -5.398  4.00  1.00            
ATOM    318  CE3 TRP A  45       7.996   8.603  -7.291  4.00  1.00            
ATOM    319  CZ2 TRP A  45      10.114   7.106  -6.201  4.00  1.00            
ATOM    320  CZ3 TRP A  45       8.922   7.978  -8.099  4.00  1.00            
ATOM    321  CH2 TRP A  45       9.959   7.245  -7.563  4.00  1.00            
ATOM    322    C TRP A  45       5.018  11.850  -5.660  4.00  1.00            
ATOM    323    O TRP A  45       4.552  12.502  -4.727  4.00  1.00            
ATOM    324    N VAL A  46       4.349  11.650  -6.813  4.00  1.00            
ATOM    325   CA VAL A  46       2.999  12.099  -7.005  4.00  1.00            
ATOM    326   CB VAL A  46       2.918  13.525  -7.476  4.00  1.00            
ATOM    327  CG1 VAL A  46       1.452  13.884  -7.759  4.00  1.00            
ATOM    328  CG2 VAL A  46       3.575  14.427  -6.419  4.00  1.00            
ATOM    329    C VAL A  46       2.445  11.232  -8.108  4.00  1.00            
ATOM    330    O VAL A  46       3.206  10.599  -8.841  4.00  1.00            
ATOM    331    N PRO A  47       1.140  11.159  -8.228  4.00  1.00            
ATOM    332   CA PRO A  47       0.537  10.357  -9.266  4.00  1.00            
ATOM    333   CD PRO A  47       0.299  11.191  -7.045  4.00  1.00            
ATOM    334   CB PRO A  47      -0.894  10.059  -8.817  4.00  1.00            
ATOM    335   CG PRO A  47      -1.112  10.963  -7.593  4.00  1.00            
ATOM    336    C PRO A  47       0.654  11.025 -10.594  4.00  1.00            
ATOM    337    O PRO A  47       0.904  12.226 -10.633  4.00  1.00            
ATOM    338    N SER A  48       0.472  10.270 -11.699  4.00  1.00            
ATOM    339   CA SER A  48       0.731  10.875 -12.968  4.00  1.00            
ATOM    340   CB SER A  48       1.925  10.248 -13.706  4.00  1.00            
ATOM    341   OG SER A  48       1.628   8.905 -14.056  4.00  1.00            
ATOM    342    C SER A  48      -0.429  10.788 -13.890  4.00  1.00            
ATOM    343    O SER A  48      -1.435  10.139 -13.622  4.00  1.00            
ATOM    344    N SER A  49      -0.308  11.516 -15.012  3.00  1.00            
ATOM    345   CA SER A  49      -1.304  11.495 -16.033  3.00  1.00            
ATOM    346   CB SER A  49      -1.030  12.525 -17.143  3.00  1.00            
ATOM    347   OG SER A  49       0.216  12.251 -17.766  3.00  1.00            
ATOM    348    C SER A  49      -1.282  10.137 -16.641  3.00  1.00            
ATOM    349    O SER A  49      -2.314   9.605 -17.048  3.00  1.00            
ATOM    350    N LYS A  50      -0.082   9.534 -16.688  3.00  1.00            
ATOM    351   CA LYS A  50       0.088   8.247 -17.286  3.00  1.00            
ATOM    352   CB LYS A  50       1.546   7.754 -17.270  3.00  1.00            
ATOM    353   CG LYS A  50       2.427   8.335 -18.377  3.00  1.00            
ATOM    354   CD LYS A  50       3.916   8.030 -18.184  3.00  1.00            
ATOM    355   CE LYS A  50       4.696   7.905 -19.496  3.00  1.00            
ATOM    356   NZ LYS A  50       4.647   9.173 -20.257  3.00  1.00            
ATOM    357    C LYS A  50      -0.707   7.239 -16.556  3.00  1.00            
ATOM    358    O LYS A  50      -1.337   6.383 -17.177  3.00  1.00            
ATOM    359    N CYS A  51      -0.707   7.319 -15.215  1.00  1.00            
ATOM    360   CA CYS A  51      -1.397   6.297 -14.505  1.00  1.00            
ATOM    361   CB CYS A  51      -1.283   6.379 -12.972  1.00  1.00            
ATOM    362   SG CYS A  51      -2.211   7.761 -12.252  1.00  1.00            
ATOM    363    C CYS A  51      -2.824   6.369 -14.882  1.00  1.00            
ATOM    364    O CYS A  51      -3.436   7.434 -14.823  1.00  1.00            
ATOM    365    N SER A  52      -3.410   5.233 -15.313  1.00  1.00            
ATOM    366   CA SER A  52      -4.739   5.485 -15.736  1.00  1.00            
ATOM    367   CB SER A  52      -4.842   5.853 -17.228  1.00  1.00            
ATOM    368   OG SER A  52      -4.175   7.082 -17.479  1.00  1.00            
ATOM    369    C SER A  52      -5.712   4.371 -15.507  1.00  1.00            
ATOM    370    O SER A  52      -5.584   3.277 -16.052  1.00  1.00            
ATOM    371    N ARG A  53      -6.704   4.677 -14.647  3.00  1.00            
ATOM    372   CA ARG A  53      -7.959   4.010 -14.432  3.00  1.00            
ATOM    373   CB ARG A  53      -8.804   4.018 -15.721  3.00  1.00            
ATOM    374   CG ARG A  53     -10.300   3.767 -15.530  3.00  1.00            
ATOM    375   CD ARG A  53     -11.092   4.012 -16.818  3.00  1.00            
ATOM    376   NE ARG A  53     -12.544   4.014 -16.487  3.00  1.00            
ATOM    377   CZ ARG A  53     -13.142   5.155 -16.030  3.00  1.00            
ATOM    378  NH1 ARG A  53     -12.394   6.267 -15.774  3.00  1.00            
ATOM    379  NH2 ARG A  53     -14.491   5.181 -15.827  3.00  1.00            
ATOM    380    C ARG A  53      -7.863   2.600 -13.922  3.00  1.00            
ATOM    381    O ARG A  53      -8.776   2.135 -13.242  3.00  1.00            
ATOM    382    N LEU A  54      -6.769   1.872 -14.194  3.00  1.00            
ATOM    383   CA LEU A  54      -6.720   0.520 -13.710  3.00  1.00            
ATOM    384   CB LEU A  54      -5.552  -0.312 -14.270  3.00  1.00            
ATOM    385   CG LEU A  54      -5.690  -0.658 -15.763  3.00  1.00            
ATOM    386  CD1 LEU A  54      -5.647   0.601 -16.641  3.00  1.00            
ATOM    387  CD2 LEU A  54      -4.665  -1.724 -16.186  3.00  1.00            
ATOM    388    C LEU A  54      -6.560   0.553 -12.227  3.00  1.00            
ATOM    389    O LEU A  54      -7.116  -0.280 -11.512  3.00  1.00            
ATOM    390    N TYR A  55      -5.805   1.543 -11.718  1.00  1.00            
ATOM    391   CA TYR A  55      -5.448   1.499 -10.333  1.00  1.00            
ATOM    392   CB TYR A  55      -3.997   1.956 -10.127  1.00  1.00            
ATOM    393   CG TYR A  55      -3.250   1.242 -11.204  1.00  1.00            
ATOM    394  CD1 TYR A  55      -2.798  -0.049 -11.051  1.00  1.00            
ATOM    395  CD2 TYR A  55      -3.038   1.879 -12.405  1.00  1.00            
ATOM    396  CE1 TYR A  55      -2.129  -0.681 -12.075  1.00  1.00            
ATOM    397  CE2 TYR A  55      -2.371   1.255 -13.431  1.00  1.00            
ATOM    398   CZ TYR A  55      -1.913  -0.028 -13.266  1.00  1.00            
ATOM    399   OH TYR A  55      -1.228  -0.673 -14.318  1.00  1.00            
ATOM    400    C TYR A  55      -6.342   2.393  -9.555  1.00  1.00            
ATOM    401    O TYR A  55      -6.514   3.569  -9.866  1.00  1.00            
ATOM    402    N THR A  56      -6.956   1.808  -8.515  2.00  1.00            
ATOM    403   CA THR A  56      -7.781   2.534  -7.608  2.00  1.00            
ATOM    404   CB THR A  56      -8.416   1.651  -6.575  2.00  1.00            
ATOM    405  OG1 THR A  56      -9.235   0.675  -7.202  2.00  1.00            
ATOM    406  CG2 THR A  56      -9.251   2.523  -5.622  2.00  1.00            
ATOM    407    C THR A  56      -6.852   3.465  -6.894  2.00  1.00            
ATOM    408    O THR A  56      -7.223   4.583  -6.540  2.00  1.00            
ATOM    409    N ALA A  57      -5.591   3.025  -6.688  2.00  1.00            
ATOM    410   CA ALA A  57      -4.662   3.802  -5.918  2.00  1.00            
ATOM    411   CB ALA A  57      -3.254   3.186  -5.890  2.00  1.00            
ATOM    412    C ALA A  57      -4.537   5.163  -6.547  2.00  1.00            
ATOM    413    O ALA A  57      -4.671   6.182  -5.870  2.00  1.00            
ATOM    414    N CYS A  58      -4.293   5.208  -7.868  2.00  1.00            
ATOM    415   CA CYS A  58      -4.077   6.428  -8.601  2.00  1.00            
ATOM    416   CB CYS A  58      -3.498   6.144  -9.992  2.00  1.00            
ATOM    417   SG CYS A  58      -1.836   5.406  -9.923  2.00  1.00            
ATOM    418    C CYS A  58      -5.308   7.269  -8.814  2.00  1.00            
ATOM    419    O CYS A  58      -5.263   8.488  -8.650  2.00  1.00            
ATOM    420    N VAL A  59      -6.448   6.641  -9.170  2.00  1.00            
ATOM    421   CA VAL A  59      -7.612   7.365  -9.619  2.00  1.00            
ATOM    422   CB VAL A  59      -8.753   6.460  -9.975  2.00  1.00            
ATOM    423  CG1 VAL A  59      -9.160   5.658  -8.728  2.00  1.00            
ATOM    424  CG2 VAL A  59      -9.885   7.327 -10.551  2.00  1.00            
ATOM    425    C VAL A  59      -8.103   8.323  -8.576  2.00  1.00            
ATOM    426    O VAL A  59      -8.425   9.470  -8.883  2.00  1.00            
ATOM    427    N TYR A  60      -8.146   7.891  -7.308  3.00  1.00            
ATOM    428   CA TYR A  60      -8.682   8.701  -6.251  3.00  1.00            
ATOM    429   CB TYR A  60      -8.547   7.963  -4.903  3.00  1.00            
ATOM    430   CG TYR A  60      -9.270   8.667  -3.806  3.00  1.00            
ATOM    431  CD1 TYR A  60     -10.610   8.435  -3.602  3.00  1.00            
ATOM    432  CD2 TYR A  60      -8.611   9.537  -2.969  3.00  1.00            
ATOM    433  CE1 TYR A  60     -11.286   9.067  -2.585  3.00  1.00            
ATOM    434  CE2 TYR A  60      -9.282  10.173  -1.951  3.00  1.00            
ATOM    435   CZ TYR A  60     -10.623   9.938  -1.758  3.00  1.00            
ATOM    436   OH TYR A  60     -11.315  10.587  -0.714  3.00  1.00            
ATOM    437    C TYR A  60      -7.855   9.951  -6.193  3.00  1.00            
ATOM    438    O TYR A  60      -8.386  11.049  -6.034  3.00  1.00            
ATOM    439    N HIS A  61      -6.524   9.812  -6.341  1.00  1.00            
ATOM    440   CA HIS A  61      -5.634  10.929  -6.193  1.00  1.00            
ATOM    441  ND1 HIS A  61      -4.729   9.976  -3.390  1.00  1.00            
ATOM    442   CG HIS A  61      -4.183   9.641  -4.608  1.00  1.00            
ATOM    443   CB HIS A  61      -4.203  10.526  -5.817  1.00  1.00            
ATOM    444  NE2 HIS A  61      -3.868   7.939  -3.163  1.00  1.00            
ATOM    445  CD2 HIS A  61      -3.662   8.394  -4.453  1.00  1.00            
ATOM    446  CE1 HIS A  61      -4.514   8.922  -2.563  1.00  1.00            
ATOM    447    C HIS A  61      -5.565  11.760  -7.425  1.00  1.00            
ATOM    448    O HIS A  61      -5.973  11.354  -8.512  1.00  1.00            
ATOM    449    N LYS A  62      -5.039  12.985  -7.237  1.00  1.00            
ATOM    450   CA LYS A  62      -4.874  13.947  -8.281  1.00  1.00            
ATOM    451   CB LYS A  62      -4.424  15.330  -7.786  1.00  1.00            
ATOM    452   CG LYS A  62      -5.513  16.098  -7.040  1.00  1.00            
ATOM    453   CD LYS A  62      -6.702  16.474  -7.924  1.00  1.00            
ATOM    454   CE LYS A  62      -7.894  17.024  -7.142  1.00  1.00            
ATOM    455   NZ LYS A  62      -7.437  18.063  -6.191  1.00  1.00            
ATOM    456    C LYS A  62      -3.816  13.477  -9.201  1.00  1.00            
ATOM    457    O LYS A  62      -2.926  12.720  -8.829  1.00  1.00            
ATOM    458    N LEU A  63      -3.921  13.919 -10.463  1.00  1.00            
ATOM    459   CA LEU A  63      -2.959  13.554 -11.446  1.00  1.00            
ATOM    460   CB LEU A  63      -3.593  13.043 -12.751  1.00  1.00            
ATOM    461   CG LEU A  63      -4.406  11.748 -12.582  1.00  1.00            
ATOM    462  CD1 LEU A  63      -5.589  11.948 -11.621  1.00  1.00            
ATOM    463  CD2 LEU A  63      -4.843  11.188 -13.945  1.00  1.00            
ATOM    464    C LEU A  63      -2.194  14.780 -11.793  1.00  1.00            
ATOM    465    O LEU A  63      -2.730  15.887 -11.823  1.00  1.00            
ATOM    466    N PHE A  64      -0.892  14.598 -12.042  4.00  1.00            
ATOM    467   CA PHE A  64      -0.070  15.692 -12.438  4.00  1.00            
ATOM    468   CB PHE A  64       1.395  15.494 -11.991  4.00  1.00            
ATOM    469   CG PHE A  64       2.288  16.497 -12.637  4.00  1.00            
ATOM    470  CD1 PHE A  64       2.792  16.258 -13.896  4.00  1.00            
ATOM    471  CD2 PHE A  64       2.642  17.657 -11.986  4.00  1.00            
ATOM    472  CE1 PHE A  64       3.622  17.168 -14.507  4.00  1.00            
ATOM    473  CE2 PHE A  64       3.473  18.570 -12.593  4.00  1.00            
ATOM    474   CZ PHE A  64       3.963  18.327 -13.853  4.00  1.00            
ATOM    475    C PHE A  64      -0.107  15.711 -13.906  4.00  1.00            
ATOM    476    O PHE A  64       0.032  14.680 -14.562  4.00  1.00            
ATOM    477    N ASP A  65      -0.321  16.901 -14.471  1.00  1.00            
ATOM    478   CA ASP A  65      -0.386  16.877 -15.881  1.00  1.00            
ATOM    479   CB ASP A  65      -1.602  17.612 -16.473  1.00  1.00            
ATOM    480   CG ASP A  65      -2.816  16.705 -16.323  1.00  1.00            
ATOM    481  OD1 ASP A  65      -2.615  15.468 -16.187  1.00  1.00            
ATOM    482  OD2 ASP A  65      -3.959  17.233 -16.350  1.00  1.00            
ATOM    483    C ASP A  65       0.826  17.491 -16.451  1.00  1.00            
ATOM    484    O ASP A  65       1.027  18.704 -16.396  1.00  1.00            
ATOM    485    N ALA A  66       1.683  16.626 -17.012  2.00  1.00            
ATOM    486   CA ALA A  66       2.728  17.130 -17.831  2.00  1.00            
ATOM    487   CB ALA A  66       3.768  16.075 -18.240  2.00  1.00            
ATOM    488    C ALA A  66       1.922  17.481 -19.049  2.00  1.00            
ATOM    489    O ALA A  66       0.758  17.091 -19.146  2.00  1.00            
ATOM    490    N SER A  67       2.479  18.217 -20.020  2.00  1.00            
ATOM    491   CA SER A  67       1.676  18.625 -21.142  2.00  1.00            
ATOM    492   CB SER A  67       0.917  17.484 -21.844  2.00  1.00            
ATOM    493   OG SER A  67       1.844  16.554 -22.387  2.00  1.00            
ATOM    494    C SER A  67       0.704  19.660 -20.682  2.00  1.00            
ATOM    495    O SER A  67      -0.254  19.987 -21.379  2.00  1.00            
ATOM    496    N ASP A  68       0.951  20.224 -19.485  2.00  1.00            
ATOM    497   CA ASP A  68       0.124  21.281 -18.986  2.00  1.00            
ATOM    498   CB ASP A  68      -0.800  20.819 -17.848  2.00  1.00            
ATOM    499   CG ASP A  68      -1.850  21.895 -17.630  2.00  1.00            
ATOM    500  OD1 ASP A  68      -2.182  22.608 -18.615  2.00  1.00            
ATOM    501  OD2 ASP A  68      -2.328  22.026 -16.472  2.00  1.00            
ATOM    502    C ASP A  68       1.065  22.277 -18.408  2.00  1.00            
ATOM    503    O ASP A  68       1.154  23.415 -18.868  2.00  1.00            
ATOM    504    N SER A  69       1.809  21.849 -17.372  1.00  1.00            
ATOM    505   CA SER A  69       2.763  22.729 -16.776  1.00  1.00            
ATOM    506   CB SER A  69       3.582  22.070 -15.655  1.00  1.00            
ATOM    507   OG SER A  69       2.718  21.613 -14.625  1.00  1.00            
ATOM    508    C SER A  69       3.707  23.065 -17.880  1.00  1.00            
ATOM    509    O SER A  69       4.200  22.183 -18.584  1.00  1.00            
ATOM    510    N SER A  70       3.969  24.365 -18.078  3.00  1.00            
ATOM    511   CA SER A  70       4.825  24.762 -19.150  3.00  1.00            
ATOM    512   CB SER A  70       4.870  26.291 -19.331  3.00  1.00            
ATOM    513   OG SER A  70       5.419  26.909 -18.176  3.00  1.00            
ATOM    514    C SER A  70       6.233  24.288 -18.871  3.00  1.00            
ATOM    515    O SER A  70       6.900  23.737 -19.747  3.00  1.00            
ATOM    516    N SER A  71       6.705  24.485 -17.621  3.00  1.00            
ATOM    517   CA SER A  71       8.064  24.278 -17.177  3.00  1.00            
ATOM    518   CB SER A  71       8.437  25.167 -15.979  3.00  1.00            
ATOM    519   OG SER A  71       8.506  26.524 -16.392  3.00  1.00            
ATOM    520    C SER A  71       8.477  22.863 -16.826  3.00  1.00            
ATOM    521    O SER A  71       9.567  22.674 -16.288  3.00  1.00            
ATOM    522    N TYR A  72       7.667  21.834 -17.112  1.00  1.00            
ATOM    523   CA TYR A  72       7.891  20.473 -16.672  1.00  1.00            
ATOM    524   CB TYR A  72       6.713  19.647 -17.236  1.00  1.00            
ATOM    525   CG TYR A  72       6.753  18.174 -17.025  1.00  1.00            
ATOM    526  CD1 TYR A  72       6.441  17.602 -15.815  1.00  1.00            
ATOM    527  CD2 TYR A  72       7.045  17.357 -18.091  1.00  1.00            
ATOM    528  CE1 TYR A  72       6.461  16.233 -15.672  1.00  1.00            
ATOM    529  CE2 TYR A  72       7.067  15.990 -17.957  1.00  1.00            
ATOM    530   CZ TYR A  72       6.777  15.425 -16.742  1.00  1.00            
ATOM    531   OH TYR A  72       6.797  14.021 -16.606  1.00  1.00            
ATOM    532    C TYR A  72       9.217  19.891 -17.128  1.00  1.00            
ATOM    533    O TYR A  72       9.962  19.371 -16.303  1.00  1.00            
ATOM    534    N LYS A  73       9.597  19.964 -18.420  4.00  1.00            
ATOM    535   CA LYS A  73      10.848  19.357 -18.838  4.00  1.00            
ATOM    536   CB LYS A  73      12.084  19.716 -17.995  4.00  1.00            
ATOM    537   CG LYS A  73      13.380  19.241 -18.654  4.00  1.00            
ATOM    538   CD LYS A  73      14.638  19.915 -18.108  4.00  1.00            
ATOM    539   CE LYS A  73      15.904  19.542 -18.881  4.00  1.00            
ATOM    540   NZ LYS A  73      17.073  20.257 -18.320  4.00  1.00            
ATOM    541    C LYS A  73      10.682  17.880 -18.894  4.00  1.00            
ATOM    542    O LYS A  73       9.777  17.324 -18.276  4.00  1.00            
ATOM    543    N HIS A  74      11.551  17.193 -19.663  4.00  1.00            
ATOM    544   CA HIS A  74      11.304  15.793 -19.800  4.00  1.00            
ATOM    545  ND1 HIS A  74       8.365  16.072 -21.432  4.00  1.00            
ATOM    546   CG HIS A  74       9.700  16.283 -21.695  4.00  1.00            
ATOM    547   CB HIS A  74      10.816  15.415 -21.204  4.00  1.00            
ATOM    548  NE2 HIS A  74       8.488  17.901 -22.693  4.00  1.00            
ATOM    549  CD2 HIS A  74       9.758  17.403 -22.465  4.00  1.00            
ATOM    550  CE1 HIS A  74       7.685  17.069 -22.054  4.00  1.00            
ATOM    551    C HIS A  74      12.552  15.010 -19.631  4.00  1.00            
ATOM    552    O HIS A  74      13.519  15.187 -20.369  4.00  1.00            
ATOM    553    N ASN A  75      12.566  14.134 -18.616  4.00  1.00            
ATOM    554   CA ASN A  75      13.600  13.158 -18.588  4.00  1.00            
ATOM    555   CB ASN A  75      14.828  13.487 -17.718  4.00  1.00            
ATOM    556   CG ASN A  75      14.464  13.582 -16.250  4.00  1.00            
ATOM    557  OD1 ASN A  75      13.336  13.900 -15.881  4.00  1.00            
ATOM    558  ND2 ASN A  75      15.476  13.317 -15.382  4.00  1.00            
ATOM    559    C ASN A  75      12.915  11.908 -18.142  4.00  1.00            
ATOM    560    O ASN A  75      12.432  11.816 -17.014  4.00  1.00            
ATOM    561    N GLY A  76      12.837  10.904 -19.036  4.00  1.00            
ATOM    562   CA GLY A  76      12.094   9.736 -18.679  4.00  1.00            
ATOM    563    C GLY A  76      13.057   8.674 -18.290  4.00  1.00            
ATOM    564    O GLY A  76      13.713   8.059 -19.130  4.00  1.00            
ATOM    565    N THR A  77      13.137   8.430 -16.973  4.00  1.00            
ATOM    566   CA THR A  77      13.958   7.406 -16.415  4.00  1.00            
ATOM    567   CB THR A  77      15.035   7.939 -15.517  4.00  1.00            
ATOM    568  OG1 THR A  77      15.870   8.838 -16.232  4.00  1.00            
ATOM    569  CG2 THR A  77      15.864   6.760 -14.982  4.00  1.00            
ATOM    570    C THR A  77      13.001   6.657 -15.550  4.00  1.00            
ATOM    571    O THR A  77      11.904   7.142 -15.278  4.00  1.00            
ATOM    572    N GLU A  78      13.366   5.450 -15.090  4.00  1.00            
ATOM    573   CA GLU A  78      12.377   4.731 -14.351  4.00  1.00            
ATOM    574   CB GLU A  78      12.188   3.290 -14.860  4.00  1.00            
ATOM    575   CG GLU A  78      11.621   3.229 -16.280  4.00  1.00            
ATOM    576   CD GLU A  78      11.666   1.784 -16.761  4.00  1.00            
ATOM    577  OE1 GLU A  78      11.476   0.868 -15.917  4.00  1.00            
ATOM    578  OE2 GLU A  78      11.898   1.580 -17.982  4.00  1.00            
ATOM    579    C GLU A  78      12.758   4.649 -12.915  4.00  1.00            
ATOM    580    O GLU A  78      13.924   4.467 -12.567  4.00  1.00            
ATOM    581    N LEU A  79      11.744   4.804 -12.041  4.00  1.00            
ATOM    582   CA LEU A  79      11.937   4.702 -10.631  4.00  1.00            
ATOM    583   CB LEU A  79      11.511   5.960  -9.858  4.00  1.00            
ATOM    584   CG LEU A  79      12.390   7.181 -10.196  4.00  1.00            
ATOM    585  CD1 LEU A  79      12.259   7.577 -11.677  4.00  1.00            
ATOM    586  CD2 LEU A  79      12.121   8.351  -9.237  4.00  1.00            
ATOM    587    C LEU A  79      11.132   3.551 -10.160  4.00  1.00            
ATOM    588    O LEU A  79       9.987   3.365 -10.571  4.00  1.00            
ATOM    589    N THR A  80      11.734   2.727  -9.288  4.00  1.00            
ATOM    590   CA THR A  80      11.030   1.580  -8.816  4.00  1.00            
ATOM    591   CB THR A  80      11.642   0.293  -9.289  4.00  1.00            
ATOM    592  OG1 THR A  80      10.822  -0.810  -8.935  4.00  1.00            
ATOM    593  CG2 THR A  80      13.032   0.153  -8.643  4.00  1.00            
ATOM    594    C THR A  80      11.097   1.566  -7.339  4.00  1.00            
ATOM    595    O THR A  80      12.090   1.972  -6.737  4.00  1.00            
ATOM    596    N LEU A  81       9.999   1.115  -6.717  4.00  1.00            
ATOM    597   CA LEU A  81       9.984   0.994  -5.300  4.00  1.00            
ATOM    598   CB LEU A  81       9.292   2.187  -4.612  4.00  1.00            
ATOM    599   CG LEU A  81       9.255   2.100  -3.076  4.00  1.00            
ATOM    600  CD1 LEU A  81       8.230   1.063  -2.584  4.00  1.00            
ATOM    601  CD2 LEU A  81      10.667   1.851  -2.517  4.00  1.00            
ATOM    602    C LEU A  81       9.233  -0.258  -5.013  4.00  1.00            
ATOM    603    O LEU A  81       8.075  -0.406  -5.398  4.00  1.00            
ATOM    604    N ARG A  82       9.887  -1.196  -4.316  4.00  1.00            
ATOM    605   CA ARG A  82       9.288  -2.478  -4.146  4.00  1.00            
ATOM    606   CB ARG A  82      10.239  -3.451  -3.429  4.00  1.00            
ATOM    607   CG ARG A  82      11.501  -3.737  -4.248  4.00  1.00            
ATOM    608   CD ARG A  82      11.608  -5.174  -4.757  4.00  1.00            
ATOM    609   NE ARG A  82      12.120  -6.003  -3.628  4.00  1.00            
ATOM    610   CZ ARG A  82      12.528  -7.285  -3.859  4.00  1.00            
ATOM    611  NH1 ARG A  82      12.420  -7.816  -5.111  4.00  1.00            
ATOM    612  NH2 ARG A  82      13.059  -8.029  -2.844  4.00  1.00            
ATOM    613    C ARG A  82       8.006  -2.410  -3.374  4.00  1.00            
ATOM    614    O ARG A  82       6.965  -2.794  -3.899  4.00  1.00            
ATOM    615    N TYR A  83       8.057  -1.823  -2.160  4.00  1.00            
ATOM    616   CA TYR A  83       7.009  -1.762  -1.168  4.00  1.00            
ATOM    617   CB TYR A  83       5.912  -0.697  -1.348  4.00  1.00            
ATOM    618   CG TYR A  83       5.310  -0.629   0.019  4.00  1.00            
ATOM    619  CD1 TYR A  83       6.074  -0.158   1.065  4.00  1.00            
ATOM    620  CD2 TYR A  83       4.017  -1.019   0.277  4.00  1.00            
ATOM    621  CE1 TYR A  83       5.575  -0.080   2.343  4.00  1.00            
ATOM    622  CE2 TYR A  83       3.509  -0.944   1.556  4.00  1.00            
ATOM    623   CZ TYR A  83       4.284  -0.477   2.591  4.00  1.00            
ATOM    624   OH TYR A  83       3.760  -0.404   3.900  4.00  1.00            
ATOM    625    C TYR A  83       6.405  -3.105  -0.910  4.00  1.00            
ATOM    626    O TYR A  83       6.268  -3.960  -1.783  4.00  1.00            
ATOM    627    N SER A  84       6.045  -3.329   0.362  3.00  1.00            
ATOM    628   CA SER A  84       5.553  -4.597   0.784  3.00  1.00            
ATOM    629   CB SER A  84       5.146  -4.611   2.266  3.00  1.00            
ATOM    630   OG SER A  84       4.660  -5.896   2.625  3.00  1.00            
ATOM    631    C SER A  84       4.355  -5.005  -0.014  3.00  1.00            
ATOM    632    O SER A  84       4.314  -6.110  -0.552  3.00  1.00            
ATOM    633    N THR A  85       3.356  -4.119  -0.137  3.00  1.00            
ATOM    634   CA THR A  85       2.137  -4.513  -0.776  3.00  1.00            
ATOM    635   CB THR A  85       1.048  -3.489  -0.605  3.00  1.00            
ATOM    636  OG1 THR A  85      -0.170  -3.961  -1.162  3.00  1.00            
ATOM    637  CG2 THR A  85       1.481  -2.170  -1.255  3.00  1.00            
ATOM    638    C THR A  85       2.320  -4.844  -2.226  3.00  1.00            
ATOM    639    O THR A  85       1.830  -5.876  -2.682  3.00  1.00            
ATOM    640    N GLY A  86       3.037  -4.010  -3.002  4.00  1.00            
ATOM    641   CA GLY A  86       3.175  -4.344  -4.392  4.00  1.00            
ATOM    642    C GLY A  86       4.141  -3.372  -4.990  4.00  1.00            
ATOM    643    O GLY A  86       4.507  -2.384  -4.355  4.00  1.00            
ATOM    644    N THR A  87       4.554  -3.621  -6.251  4.00  1.00            
ATOM    645   CA THR A  87       5.540  -2.803  -6.901  4.00  1.00            
ATOM    646   CB THR A  87       6.010  -3.370  -8.209  4.00  1.00            
ATOM    647  OG1 THR A  87       4.931  -3.436  -9.130  4.00  1.00            
ATOM    648  CG2 THR A  87       6.578  -4.777  -7.960  4.00  1.00            
ATOM    649    C THR A  87       4.971  -1.453  -7.172  4.00  1.00            
ATOM    650    O THR A  87       3.861  -1.312  -7.686  4.00  1.00            
ATOM    651    N VAL A  88       5.736  -0.411  -6.801  4.00  1.00            
ATOM    652   CA VAL A  88       5.351   0.934  -7.094  4.00  1.00            
ATOM    653   CB VAL A  88       5.480   1.859  -5.922  4.00  1.00            
ATOM    654  CG1 VAL A  88       5.176   3.293  -6.387  4.00  1.00            
ATOM    655  CG2 VAL A  88       4.535   1.360  -4.817  4.00  1.00            
ATOM    656    C VAL A  88       6.326   1.359  -8.156  4.00  1.00            
ATOM    657    O VAL A  88       7.522   1.109  -8.020  4.00  1.00            
ATOM    658    N SER A  89       5.854   1.994  -9.255  4.00  1.00            
ATOM    659   CA SER A  89       6.768   2.310 -10.324  4.00  1.00            
ATOM    660   CB SER A  89       6.610   1.406 -11.557  4.00  1.00            
ATOM    661   OG SER A  89       5.322   1.579 -12.128  4.00  1.00            
ATOM    662    C SER A  89       6.584   3.709 -10.772  4.00  1.00            
ATOM    663    O SER A  89       5.590   4.358 -10.451  4.00  1.00            
ATOM    664    N GLY A  90       7.572   4.221 -11.531  4.00  1.00            
ATOM    665   CA GLY A  90       7.389   5.564 -11.961  4.00  1.00            
ATOM    666    C GLY A  90       8.418   5.974 -12.954  4.00  1.00            
ATOM    667    O GLY A  90       9.436   5.315 -13.155  4.00  1.00            
ATOM    668    N PHE A  91       8.130   7.109 -13.620  4.00  1.00            
ATOM    669   CA PHE A  91       9.046   7.739 -14.516  4.00  1.00            
ATOM    670   CB PHE A  91       8.472   8.141 -15.892  4.00  1.00            
ATOM    671   CG PHE A  91       8.343   6.946 -16.777  4.00  1.00            
ATOM    672  CD1 PHE A  91       9.400   6.558 -17.568  4.00  1.00            
ATOM    673  CD2 PHE A  91       7.178   6.216 -16.825  4.00  1.00            
ATOM    674  CE1 PHE A  91       9.298   5.462 -18.394  4.00  1.00            
ATOM    675  CE2 PHE A  91       7.071   5.119 -17.650  4.00  1.00            
ATOM    676   CZ PHE A  91       8.132   4.738 -18.434  4.00  1.00            
ATOM    677    C PHE A  91       9.417   9.022 -13.839  4.00  1.00            
ATOM    678    O PHE A  91       8.641   9.559 -13.050  4.00  1.00            
ATOM    679    N LEU A  92      10.632   9.538 -14.106  4.00  1.00            
ATOM    680   CA LEU A  92      11.058  10.750 -13.463  4.00  1.00            
ATOM    681   CB LEU A  92      12.592  10.892 -13.391  4.00  1.00            
ATOM    682   CG LEU A  92      13.104  11.919 -12.360  4.00  1.00            
ATOM    683  CD1 LEU A  92      13.260  11.278 -10.968  4.00  1.00            
ATOM    684  CD2 LEU A  92      14.367  12.640 -12.836  4.00  1.00            
ATOM    685    C LEU A  92      10.607  11.871 -14.361  4.00  1.00            
ATOM    686    O LEU A  92      10.312  11.643 -15.534  4.00  1.00            
ATOM    687    N SER A  93      10.513  13.108 -13.824  4.00  1.00            
ATOM    688   CA SER A  93      10.170  14.285 -14.587  4.00  1.00            
ATOM    689   CB SER A  93       8.664  14.574 -14.626  4.00  1.00            
ATOM    690   OG SER A  93       8.172  14.816 -13.316  4.00  1.00            
ATOM    691    C SER A  93      10.819  15.422 -13.852  4.00  1.00            
ATOM    692    O SER A  93      11.321  15.234 -12.744  4.00  1.00            
ATOM    693    N GLN A  94      10.854  16.632 -14.452  4.00  1.00            
ATOM    694   CA GLN A  94      11.452  17.756 -13.780  4.00  1.00            
ATOM    695   CB GLN A  94      12.473  18.531 -14.627  4.00  1.00            
ATOM    696   CG GLN A  94      13.228  19.563 -13.793  4.00  1.00            
ATOM    697   CD GLN A  94      13.976  18.772 -12.732  4.00  1.00            
ATOM    698  OE1 GLN A  94      14.252  19.270 -11.643  4.00  1.00            
ATOM    699  NE2 GLN A  94      14.306  17.493 -13.057  4.00  1.00            
ATOM    700    C GLN A  94      10.349  18.687 -13.438  4.00  1.00            
ATOM    701    O GLN A  94       9.268  18.591 -14.012  4.00  1.00            
ATOM    702    N ASP A  95      10.565  19.572 -12.443  4.00  1.00            
ATOM    703   CA ASP A  95       9.525  20.504 -12.126  4.00  1.00            
ATOM    704   CB ASP A  95       8.322  19.924 -11.346  4.00  1.00            
ATOM    705   CG ASP A  95       7.283  19.383 -12.319  4.00  1.00            
ATOM    706  OD1 ASP A  95       6.826  20.178 -13.184  4.00  1.00            
ATOM    707  OD2 ASP A  95       6.943  18.174 -12.224  4.00  1.00            
ATOM    708    C ASP A  95      10.008  21.636 -11.305  4.00  1.00            
ATOM    709    O ASP A  95      11.121  21.638 -10.783  4.00  1.00            
ATOM    710    N ILE A  96       9.142  22.662 -11.218  4.00  1.00            
ATOM    711   CA ILE A  96       9.372  23.751 -10.332  4.00  1.00            
ATOM    712   CB ILE A  96       9.245  25.119 -10.946  4.00  1.00            
ATOM    713  CG1 ILE A  96       9.796  26.171  -9.969  4.00  1.00            
ATOM    714  CG2 ILE A  96       7.788  25.361 -11.378  4.00  1.00            
ATOM    715  CD1 ILE A  96      11.296  26.033  -9.712  4.00  1.00            
ATOM    716    C ILE A  96       8.341  23.573  -9.265  4.00  1.00            
ATOM    717    O ILE A  96       7.150  23.434  -9.545  4.00  1.00            
ATOM    718    N ILE A  97       8.788  23.505  -8.000  4.00  1.00            
ATOM    719   CA ILE A  97       7.874  23.253  -6.939  4.00  1.00            
ATOM    720   CB ILE A  97       8.002  21.868  -6.377  4.00  1.00            
ATOM    721  CG1 ILE A  97       9.397  21.613  -5.782  4.00  1.00            
ATOM    722  CG2 ILE A  97       7.628  20.907  -7.514  4.00  1.00            
ATOM    723  CD1 ILE A  97       9.503  20.263  -5.070  4.00  1.00            
ATOM    724    C ILE A  97       8.009  24.256  -5.879  4.00  1.00            
ATOM    725    O ILE A  97       9.105  24.671  -5.507  4.00  1.00            
ATOM    726    N THR A  98       6.846  24.692  -5.379  4.00  1.00            
ATOM    727   CA THR A  98       6.904  25.667  -4.358  4.00  1.00            
ATOM    728   CB THR A  98       6.166  26.934  -4.694  4.00  1.00            
ATOM    729  OG1 THR A  98       6.281  27.864  -3.626  4.00  1.00            
ATOM    730  CG2 THR A  98       4.690  26.607  -4.975  4.00  1.00            
ATOM    731    C THR A  98       6.324  25.098  -3.109  4.00  1.00            
ATOM    732    O THR A  98       5.164  24.690  -3.069  4.00  1.00            
ATOM    733    N VAL A  99       7.153  25.028  -2.048  4.00  1.00            
ATOM    734   CA VAL A  99       6.645  24.637  -0.769  4.00  1.00            
ATOM    735   CB VAL A  99       7.670  24.230   0.245  4.00  1.00            
ATOM    736  CG1 VAL A  99       8.564  23.137  -0.360  4.00  1.00            
ATOM    737  CG2 VAL A  99       8.398  25.483   0.749  4.00  1.00            
ATOM    738    C VAL A  99       6.099  25.933  -0.286  4.00  1.00            
ATOM    739    O VAL A  99       6.307  26.950  -0.946  4.00  1.00            
ATOM    740    N GLY A 100       5.343  25.953   0.824  3.00  1.00            
ATOM    741   CA GLY A 100       4.862  27.235   1.241  3.00  1.00            
ATOM    742    C GLY A 100       6.045  28.102   1.523  3.00  1.00            
ATOM    743    O GLY A 100       6.657  27.972   2.576  3.00  1.00            
ATOM    744    N GLY A 101       6.369  29.050   0.614  3.00  1.00            
ATOM    745   CA GLY A 101       7.455  29.956   0.872  3.00  1.00            
ATOM    746    C GLY A 101       8.666  29.708   0.015  3.00  1.00            
ATOM    747    O GLY A 101       9.534  30.576  -0.052  3.00  1.00            
ATOM    748    N ILE A 102       8.808  28.550  -0.660  4.00  1.00            
ATOM    749   CA ILE A 102      10.016  28.455  -1.441  4.00  1.00            
ATOM    750   CB ILE A 102      11.067  27.543  -0.882  4.00  1.00            
ATOM    751  CG1 ILE A 102      12.422  27.825  -1.556  4.00  1.00            
ATOM    752  CG2 ILE A 102      10.595  26.099  -1.102  4.00  1.00            
ATOM    753  CD1 ILE A 102      12.999  29.201  -1.227  4.00  1.00            
ATOM    754    C ILE A 102       9.707  27.921  -2.793  4.00  1.00            
ATOM    755    O ILE A 102       8.717  27.219  -2.990  4.00  1.00            
ATOM    756    N THR A 103      10.566  28.276  -3.770  4.00  1.00            
ATOM    757   CA THR A 103      10.421  27.784  -5.104  4.00  1.00            
ATOM    758   CB THR A 103      10.295  28.874  -6.130  4.00  1.00            
ATOM    759  OG1 THR A 103      10.032  28.316  -7.409  4.00  1.00            
ATOM    760  CG2 THR A 103      11.591  29.699  -6.155  4.00  1.00            
ATOM    761    C THR A 103      11.634  26.994  -5.409  4.00  1.00            
ATOM    762    O THR A 103      12.755  27.428  -5.148  4.00  1.00            
ATOM    763    N VAL A 104      11.443  25.783  -5.957  4.00  1.00            
ATOM    764   CA VAL A 104      12.625  25.036  -6.203  4.00  1.00            
ATOM    765   CB VAL A 104      13.009  24.137  -5.062  4.00  1.00            
ATOM    766  CG1 VAL A 104      11.921  23.066  -4.870  4.00  1.00            
ATOM    767  CG2 VAL A 104      14.407  23.568  -5.345  4.00  1.00            
ATOM    768    C VAL A 104      12.461  24.194  -7.413  4.00  1.00            
ATOM    769    O VAL A 104      11.350  23.877  -7.819  4.00  1.00            
ATOM    770    N THR A 105      13.583  23.811  -8.043  4.00  1.00            
ATOM    771   CA THR A 105      13.445  22.950  -9.174  4.00  1.00            
ATOM    772   CB THR A 105      14.451  23.196 -10.258  4.00  1.00            
ATOM    773  OG1 THR A 105      15.768  23.002  -9.766  4.00  1.00            
ATOM    774  CG2 THR A 105      14.274  24.636 -10.768  4.00  1.00            
ATOM    775    C THR A 105      13.634  21.573  -8.647  4.00  1.00            
ATOM    776    O THR A 105      14.658  21.259  -8.044  4.00  1.00            
ATOM    777    N GLN A 106      12.625  20.706  -8.854  4.00  1.00            
ATOM    778   CA GLN A 106      12.721  19.419  -8.249  4.00  1.00            
ATOM    779   CB GLN A 106      11.622  19.160  -7.206  4.00  1.00            
ATOM    780   CG GLN A 106      11.643  17.753  -6.599  4.00  1.00            
ATOM    781   CD GLN A 106      12.669  17.699  -5.475  4.00  1.00            
ATOM    782  OE1 GLN A 106      13.810  18.131  -5.630  4.00  1.00            
ATOM    783  NE2 GLN A 106      12.248  17.151  -4.303  4.00  1.00            
ATOM    784    C GLN A 106      12.653  18.327  -9.252  4.00  1.00            
ATOM    785    O GLN A 106      11.845  18.345 -10.179  4.00  1.00            
ATOM    786    N MET A 107      13.553  17.342  -9.072  4.00  1.00            
ATOM    787   CA MET A 107      13.516  16.147  -9.849  4.00  1.00            
ATOM    788   CB MET A 107      14.806  15.323  -9.716  4.00  1.00            
ATOM    789   CG MET A 107      16.036  16.098 -10.194  4.00  1.00            
ATOM    790   SD MET A 107      17.631  15.304  -9.840  4.00  1.00            
ATOM    791   CE MET A 107      18.606  16.805 -10.153  4.00  1.00            
ATOM    792    C MET A 107      12.400  15.404  -9.185  4.00  1.00            
ATOM    793    O MET A 107      12.270  15.451  -7.963  4.00  1.00            
ATOM    794    N PHE A 108      11.547  14.709  -9.956  4.00  1.00            
ATOM    795   CA PHE A 108      10.397  14.130  -9.323  4.00  1.00            
ATOM    796   CB PHE A 108       9.065  14.788  -9.719  4.00  1.00            
ATOM    797   CG PHE A 108       8.711  15.931  -8.844  4.00  1.00            
ATOM    798  CD1 PHE A 108       9.377  17.130  -8.897  4.00  1.00            
ATOM    799  CD2 PHE A 108       7.649  15.785  -7.984  4.00  1.00            
ATOM    800  CE1 PHE A 108       8.995  18.159  -8.069  4.00  1.00            
ATOM    801  CE2 PHE A 108       7.264  16.809  -7.157  4.00  1.00            
ATOM    802   CZ PHE A 108       7.944  17.999  -7.199  4.00  1.00            
ATOM    803    C PHE A 108      10.166  12.742  -9.739  4.00  1.00            
ATOM    804    O PHE A 108      10.720  12.238 -10.712  4.00  1.00            
ATOM    805    N GLY A 109       9.265  12.107  -8.978  4.00  1.00            
ATOM    806   CA GLY A 109       8.876  10.787  -9.303  4.00  1.00            
ATOM    807    C GLY A 109       7.381  10.796  -9.494  4.00  1.00            
ATOM    808    O GLY A 109       6.632  11.045  -8.549  4.00  1.00            
ATOM    809    N GLU A 110       6.910  10.542 -10.740  4.00  1.00            
ATOM    810   CA GLU A 110       5.501  10.406 -11.025  4.00  1.00            
ATOM    811   CB GLU A 110       5.092  10.791 -12.461  4.00  1.00            
ATOM    812   CG GLU A 110       5.104  12.292 -12.750  4.00  1.00            
ATOM    813   CD GLU A 110       4.654  12.482 -14.193  4.00  1.00            
ATOM    814  OE1 GLU A 110       4.771  11.510 -14.985  4.00  1.00            
ATOM    815  OE2 GLU A 110       4.183  13.604 -14.522  4.00  1.00            
ATOM    816    C GLU A 110       5.272   8.927 -10.908  4.00  1.00            
ATOM    817    O GLU A 110       6.172   8.144 -11.202  4.00  1.00            
ATOM    818    N VAL A 111       4.076   8.483 -10.468  4.00  1.00            
ATOM    819   CA VAL A 111       3.930   7.062 -10.304  4.00  1.00            
ATOM    820   CB VAL A 111       3.600   6.648  -8.900  4.00  1.00            
ATOM    821  CG1 VAL A 111       4.775   7.027  -7.982  4.00  1.00            
ATOM    822  CG2 VAL A 111       2.270   7.303  -8.503  4.00  1.00            
ATOM    823    C VAL A 111       2.835   6.549 -11.179  4.00  1.00            
ATOM    824    O VAL A 111       1.824   7.209 -11.412  4.00  1.00            
ATOM    825    N THR A 112       3.062   5.333 -11.709  4.00  1.00            
ATOM    826   CA THR A 112       2.129   4.609 -12.517  4.00  1.00            
ATOM    827   CB THR A 112       2.755   4.089 -13.784  4.00  1.00            
ATOM    828  OG1 THR A 112       3.914   3.317 -13.501  4.00  1.00            
ATOM    829  CG2 THR A 112       3.134   5.294 -14.661  4.00  1.00            
ATOM    830    C THR A 112       1.633   3.483 -11.660  4.00  1.00            
ATOM    831    O THR A 112       0.888   3.709 -10.707  4.00  1.00            
ATOM    832    N GLU A 113       2.037   2.237 -11.976  4.00  1.00            
ATOM    833   CA GLU A 113       1.567   1.090 -11.258  4.00  1.00            
ATOM    834   CB GLU A 113       2.100  -0.242 -11.818  4.00  1.00            
ATOM    835   CG GLU A 113       1.524  -0.572 -13.201  4.00  1.00            
ATOM    836   CD GLU A 113       2.103  -1.901 -13.671  4.00  1.00            
ATOM    837  OE1 GLU A 113       3.350  -2.065 -13.594  4.00  1.00            
ATOM    838  OE2 GLU A 113       1.306  -2.769 -14.119  4.00  1.00            
ATOM    839    C GLU A 113       1.906   1.191  -9.804  4.00  1.00            
ATOM    840    O GLU A 113       3.062   1.337  -9.413  4.00  1.00            
ATOM    841    N MET A 114       0.848   1.124  -8.972  1.00  1.00            
ATOM    842   CA MET A 114       0.932   1.100  -7.537  1.00  1.00            
ATOM    843   CB MET A 114       0.560   2.411  -6.829  1.00  1.00            
ATOM    844   CG MET A 114       1.649   3.483  -6.892  1.00  1.00            
ATOM    845   SD MET A 114       1.285   4.952  -5.889  1.00  1.00            
ATOM    846   CE MET A 114       2.947   5.660  -6.067  1.00  1.00            
ATOM    847    C MET A 114      -0.101   0.092  -7.135  1.00  1.00            
ATOM    848    O MET A 114      -1.055  -0.149  -7.873  1.00  1.00            
ATOM    849    N PRO A 115       0.065  -0.522  -5.999  1.00  1.00            
ATOM    850   CA PRO A 115      -0.893  -1.501  -5.540  1.00  1.00            
ATOM    851   CD PRO A 115       1.391  -0.746  -5.459  1.00  1.00            
ATOM    852   CB PRO A 115      -0.135  -2.381  -4.538  1.00  1.00            
ATOM    853   CG PRO A 115       1.139  -1.586  -4.201  1.00  1.00            
ATOM    854    C PRO A 115      -2.139  -0.904  -4.989  1.00  1.00            
ATOM    855    O PRO A 115      -2.112   0.256  -4.580  1.00  1.00            
ATOM    856    N ALA A 116      -3.256  -1.668  -4.985  2.00  1.00            
ATOM    857   CA ALA A 116      -4.448  -1.128  -4.408  2.00  1.00            
ATOM    858   CB ALA A 116      -5.725  -1.467  -5.194  2.00  1.00            
ATOM    859    C ALA A 116      -4.592  -1.732  -3.051  2.00  1.00            
ATOM    860    O ALA A 116      -5.152  -2.817  -2.890  2.00  1.00            
ATOM    861    N LEU A 117      -4.074  -1.027  -2.030  2.00  1.00            
ATOM    862   CA LEU A 117      -4.228  -1.448  -0.672  2.00  1.00            
ATOM    863   CB LEU A 117      -3.489  -2.738  -0.251  2.00  1.00            
ATOM    864   CG LEU A 117      -3.743  -3.070   1.235  2.00  1.00            
ATOM    865  CD1 LEU A 117      -5.238  -3.303   1.511  2.00  1.00            
ATOM    866  CD2 LEU A 117      -2.861  -4.229   1.723  2.00  1.00            
ATOM    867    C LEU A 117      -3.875  -0.276   0.211  2.00  1.00            
ATOM    868    O LEU A 117      -4.735   0.572   0.440  2.00  1.00            
ATOM    869    N PRO A 118      -2.668  -0.159   0.719  2.00  1.00            
ATOM    870   CA PRO A 118      -2.362   0.939   1.601  2.00  1.00            
ATOM    871   CD PRO A 118      -1.479  -0.527  -0.046  2.00  1.00            
ATOM    872   CB PRO A 118      -0.866   0.837   1.862  2.00  1.00            
ATOM    873   CG PRO A 118      -0.337   0.341   0.506  2.00  1.00            
ATOM    874    C PRO A 118      -2.662   2.280   0.984  2.00  1.00            
ATOM    875    O PRO A 118      -3.080   3.190   1.699  2.00  1.00            
ATOM    876    N PHE A 119      -2.439   2.417  -0.335  2.00  1.00            
ATOM    877   CA PHE A 119      -2.507   3.660  -1.057  2.00  1.00            
ATOM    878   CB PHE A 119      -2.024   3.496  -2.506  2.00  1.00            
ATOM    879   CG PHE A 119      -0.642   2.953  -2.438  2.00  1.00            
ATOM    880  CD1 PHE A 119      -0.436   1.595  -2.354  2.00  1.00            
ATOM    881  CD2 PHE A 119       0.446   3.793  -2.449  2.00  1.00            
ATOM    882  CE1 PHE A 119       0.836   1.079  -2.291  2.00  1.00            
ATOM    883  CE2 PHE A 119       1.722   3.283  -2.386  2.00  1.00            
ATOM    884   CZ PHE A 119       1.918   1.926  -2.303  2.00  1.00            
ATOM    885    C PHE A 119      -3.889   4.223  -1.147  2.00  1.00            
ATOM    886    O PHE A 119      -4.068   5.434  -1.032  2.00  1.00            
ATOM    887    N MET A 120      -4.907   3.373  -1.369  3.00  1.00            
ATOM    888   CA MET A 120      -6.222   3.903  -1.600  3.00  1.00            
ATOM    889   CB MET A 120      -7.295   2.830  -1.873  3.00  1.00            
ATOM    890   CG MET A 120      -7.816   2.101  -0.631  3.00  1.00            
ATOM    891   SD MET A 120      -9.201   0.971  -0.977  3.00  1.00            
ATOM    892   CE MET A 120      -9.839   0.908   0.723  3.00  1.00            
ATOM    893    C MET A 120      -6.618   4.655  -0.379  3.00  1.00            
ATOM    894    O MET A 120      -7.291   5.682  -0.451  3.00  1.00            
ATOM    895    N LEU A 121      -6.186   4.152   0.786  3.00  1.00            
ATOM    896   CA LEU A 121      -6.501   4.767   2.035  3.00  1.00            
ATOM    897   CB LEU A 121      -5.970   3.996   3.257  3.00  1.00            
ATOM    898   CG LEU A 121      -6.610   2.609   3.461  3.00  1.00            
ATOM    899  CD1 LEU A 121      -6.079   1.935   4.739  3.00  1.00            
ATOM    900  CD2 LEU A 121      -8.145   2.684   3.423  3.00  1.00            
ATOM    901    C LEU A 121      -5.903   6.127   2.059  3.00  1.00            
ATOM    902    O LEU A 121      -6.412   7.019   2.736  3.00  1.00            
ATOM    903    N ALA A 122      -4.793   6.309   1.325  1.00  1.00            
ATOM    904   CA ALA A 122      -4.070   7.544   1.348  1.00  1.00            
ATOM    905   CB ALA A 122      -2.963   7.618   0.283  1.00  1.00            
ATOM    906    C ALA A 122      -4.975   8.707   1.140  1.00  1.00            
ATOM    907    O ALA A 122      -5.626   8.849   0.106  1.00  1.00            
ATOM    908    N GLU A 123      -5.041   9.569   2.172  1.00  1.00            
ATOM    909   CA GLU A 123      -5.722  10.814   2.036  1.00  1.00            
ATOM    910   CB GLU A 123      -5.818  11.639   3.332  1.00  1.00            
ATOM    911   CG GLU A 123      -6.993  11.260   4.239  1.00  1.00            
ATOM    912   CD GLU A 123      -6.718   9.916   4.888  1.00  1.00            
ATOM    913  OE1 GLU A 123      -5.521   9.530   4.966  1.00  1.00            
ATOM    914  OE2 GLU A 123      -7.704   9.264   5.322  1.00  1.00            
ATOM    915    C GLU A 123      -4.853  11.556   1.082  1.00  1.00            
ATOM    916    O GLU A 123      -5.317  12.366   0.281  1.00  1.00            
ATOM    917    N PHE A 124      -3.544  11.241   1.147  1.00  1.00            
ATOM    918   CA PHE A 124      -2.543  11.969   0.435  1.00  1.00            
ATOM    919   CB PHE A 124      -1.136  11.880   1.065  1.00  1.00            
ATOM    920   CG PHE A 124      -0.646  10.473   0.987  1.00  1.00            
ATOM    921  CD1 PHE A 124       0.012  10.023  -0.135  1.00  1.00            
ATOM    922  CD2 PHE A 124      -0.836   9.607   2.039  1.00  1.00            
ATOM    923  CE1 PHE A 124       0.467   8.727  -0.208  1.00  1.00            
ATOM    924  CE2 PHE A 124      -0.383   8.310   1.972  1.00  1.00            
ATOM    925   CZ PHE A 124       0.270   7.869   0.847  1.00  1.00            
ATOM    926    C PHE A 124      -2.407  11.632  -1.009  1.00  1.00            
ATOM    927    O PHE A 124      -2.444  10.473  -1.419  1.00  1.00            
ATOM    928    N ASP A 125      -2.274  12.711  -1.812  1.00  1.00            
ATOM    929   CA ASP A 125      -2.006  12.682  -3.220  1.00  1.00            
ATOM    930   CB ASP A 125      -2.152  14.069  -3.872  1.00  1.00            
ATOM    931   CG ASP A 125      -3.625  14.448  -3.841  1.00  1.00            
ATOM    932  OD1 ASP A 125      -4.466  13.518  -3.720  1.00  1.00            
ATOM    933  OD2 ASP A 125      -3.930  15.667  -3.936  1.00  1.00            
ATOM    934    C ASP A 125      -0.592  12.250  -3.403  1.00  1.00            
ATOM    935    O ASP A 125      -0.289  11.456  -4.291  1.00  1.00            
ATOM    936    N GLY A 126       0.324  12.742  -2.539  4.00  1.00            
ATOM    937   CA GLY A 126       1.691  12.412  -2.806  4.00  1.00            
ATOM    938    C GLY A 126       2.510  12.369  -1.571  4.00  1.00            
ATOM    939    O GLY A 126       2.061  12.703  -0.476  4.00  1.00            
ATOM    940    N VAL A 127       3.769  11.932  -1.760  4.00  1.00            
ATOM    941   CA VAL A 127       4.709  11.834  -0.692  4.00  1.00            
ATOM    942   CB VAL A 127       5.192  10.435  -0.451  4.00  1.00            
ATOM    943  CG1 VAL A 127       3.999   9.572  -0.006  4.00  1.00            
ATOM    944  CG2 VAL A 127       5.882   9.934  -1.732  4.00  1.00            
ATOM    945    C VAL A 127       5.906  12.648  -1.078  4.00  1.00            
ATOM    946    O VAL A 127       6.233  12.773  -2.257  4.00  1.00            
ATOM    947    N VAL A 128       6.565  13.251  -0.070  4.00  1.00            
ATOM    948   CA VAL A 128       7.772  14.006  -0.256  4.00  1.00            
ATOM    949   CB VAL A 128       7.605  15.475  -0.012  4.00  1.00            
ATOM    950  CG1 VAL A 128       8.966  16.162  -0.211  4.00  1.00            
ATOM    951  CG2 VAL A 128       6.497  16.002  -0.940  4.00  1.00            
ATOM    952    C VAL A 128       8.674  13.481   0.789  4.00  1.00            
ATOM    953    O VAL A 128       8.217  12.872   1.756  4.00  1.00            
ATOM    954    N GLY A 129       9.990  13.669   0.635  4.00  1.00            
ATOM    955   CA GLY A 129      10.754  13.077   1.675  4.00  1.00            
ATOM    956    C GLY A 129      11.978  13.833   1.913  4.00  1.00            
ATOM    957    O GLY A 129      12.656  14.301   0.998  4.00  1.00            
ATOM    958    N MET A 130      12.281  13.946   3.208  1.00  1.00            
ATOM    959   CA MET A 130      13.481  14.577   3.582  1.00  1.00            
ATOM    960   CB MET A 130      13.252  15.713   4.588  1.00  1.00            
ATOM    961   CG MET A 130      12.453  16.843   3.933  1.00  1.00            
ATOM    962   SD MET A 130      11.697  18.035   5.075  1.00  1.00            
ATOM    963   CE MET A 130      10.370  16.931   5.636  1.00  1.00            
ATOM    964    C MET A 130      14.316  13.510   4.189  1.00  1.00            
ATOM    965    O MET A 130      14.065  13.040   5.298  1.00  1.00            
ATOM    966    N GLY A 131      15.337  13.099   3.429  1.00  1.00            
ATOM    967   CA GLY A 131      16.245  12.074   3.821  1.00  1.00            
ATOM    968    C GLY A 131      17.543  12.575   3.316  1.00  1.00            
ATOM    969    O GLY A 131      17.769  13.783   3.244  1.00  1.00            
ATOM    970    N PHE A 132      18.447  11.659   2.961  1.00  1.00            
ATOM    971   CA PHE A 132      19.683  12.118   2.426  1.00  1.00            
ATOM    972   CB PHE A 132      20.920  11.759   3.270  1.00  1.00            
ATOM    973   CG PHE A 132      21.071  12.775   4.345  1.00  1.00            
ATOM    974  CD1 PHE A 132      20.265  12.774   5.459  1.00  1.00            
ATOM    975  CD2 PHE A 132      22.051  13.735   4.231  1.00  1.00            
ATOM    976  CE1 PHE A 132      20.435  13.727   6.435  1.00  1.00            
ATOM    977  CE2 PHE A 132      22.225  14.689   5.204  1.00  1.00            
ATOM    978   CZ PHE A 132      21.413  14.685   6.312  1.00  1.00            
ATOM    979    C PHE A 132      19.865  11.485   1.077  1.00  1.00            
ATOM    980    O PHE A 132      19.022  10.716   0.625  1.00  1.00            
ATOM    981    N ILE A 133      20.974  11.821   0.387  2.00  1.00            
ATOM    982   CA ILE A 133      21.258  11.403  -0.964  2.00  1.00            
ATOM    983   CB ILE A 133      22.489  12.064  -1.516  2.00  1.00            
ATOM    984  CG1 ILE A 133      23.753  11.597  -0.773  2.00  1.00            
ATOM    985  CG2 ILE A 133      22.263  13.583  -1.430  2.00  1.00            
ATOM    986  CD1 ILE A 133      23.774  11.917   0.721  2.00  1.00            
ATOM    987    C ILE A 133      21.469   9.922  -1.102  2.00  1.00            
ATOM    988    O ILE A 133      20.943   9.321  -2.038  2.00  1.00            
ATOM    989    N GLU A 134      22.228   9.289  -0.178  2.00  1.00            
ATOM    990   CA GLU A 134      22.541   7.886  -0.305  2.00  1.00            
ATOM    991   CB GLU A 134      23.391   7.338   0.852  2.00  1.00            
ATOM    992   CG GLU A 134      23.925   5.931   0.576  2.00  1.00            
ATOM    993   CD GLU A 134      25.118   5.690   1.490  2.00  1.00            
ATOM    994  OE1 GLU A 134      25.951   6.625   1.632  2.00  1.00            
ATOM    995  OE2 GLU A 134      25.215   4.569   2.056  2.00  1.00            
ATOM    996    C GLU A 134      21.224   7.188  -0.349  2.00  1.00            
ATOM    997    O GLU A 134      21.073   6.178  -1.036  2.00  1.00            
ATOM    998    N GLN A 135      20.217   7.717   0.376  2.00  1.00            
ATOM    999   CA GLN A 135      18.939   7.076   0.301  2.00  1.00            
ATOM   1000   CB GLN A 135      18.277   6.848   1.673  2.00  1.00            
ATOM   1001   CG GLN A 135      19.054   5.847   2.536  2.00  1.00            
ATOM   1002   CD GLN A 135      18.345   5.667   3.872  2.00  1.00            
ATOM   1003  OE1 GLN A 135      18.725   6.265   4.877  2.00  1.00            
ATOM   1004  NE2 GLN A 135      17.286   4.813   3.888  2.00  1.00            
ATOM   1005    C GLN A 135      17.996   7.864  -0.571  2.00  1.00            
ATOM   1006    O GLN A 135      17.457   8.892  -0.164  2.00  1.00            
ATOM   1007    N ALA A 136      17.768   7.373  -1.810  1.00  1.00            
ATOM   1008   CA ALA A 136      16.873   7.966  -2.773  1.00  1.00            
ATOM   1009   CB ALA A 136      17.415   9.264  -3.397  1.00  1.00            
ATOM   1010    C ALA A 136      16.781   6.971  -3.875  1.00  1.00            
ATOM   1011    O ALA A 136      17.663   6.126  -4.018  1.00  1.00            
ATOM   1012    N ILE A 137      15.715   7.023  -4.695  2.00  1.00            
ATOM   1013   CA ILE A 137      15.643   5.955  -5.641  2.00  1.00            
ATOM   1014   CB ILE A 137      14.304   5.806  -6.316  2.00  1.00            
ATOM   1015  CG1 ILE A 137      14.317   4.542  -7.195  2.00  1.00            
ATOM   1016  CG2 ILE A 137      13.959   7.100  -7.072  2.00  1.00            
ATOM   1017  CD1 ILE A 137      14.518   3.250  -6.400  2.00  1.00            
ATOM   1018    C ILE A 137      16.690   5.977  -6.683  2.00  1.00            
ATOM   1019    O ILE A 137      17.484   5.044  -6.796  2.00  1.00            
ATOM   1020    N GLY A 138      16.747   7.057  -7.470  2.00  1.00            
ATOM   1021   CA GLY A 138      17.875   7.189  -8.320  2.00  1.00            
ATOM   1022    C GLY A 138      18.695   7.927  -7.350  2.00  1.00            
ATOM   1023    O GLY A 138      18.252   8.151  -6.224  2.00  1.00            
ATOM   1024    N ARG A 139      19.908   8.353  -7.654  2.00  1.00            
ATOM   1025   CA ARG A 139      20.234   9.164  -6.539  2.00  1.00            
ATOM   1026   CB ARG A 139      21.741   9.351  -6.310  2.00  1.00            
ATOM   1027   CG ARG A 139      22.038  10.272  -5.125  2.00  1.00            
ATOM   1028   CD ARG A 139      23.479  10.782  -5.085  2.00  1.00            
ATOM   1029   NE ARG A 139      23.635  11.737  -6.219  2.00  1.00            
ATOM   1030   CZ ARG A 139      23.947  13.046  -5.985  2.00  1.00            
ATOM   1031  NH1 ARG A 139      24.104  13.495  -4.705  2.00  1.00            
ATOM   1032  NH2 ARG A 139      24.093  13.909  -7.033  2.00  1.00            
ATOM   1033    C ARG A 139      19.702  10.514  -6.918  2.00  1.00            
ATOM   1034    O ARG A 139      20.466  11.427  -7.231  2.00  1.00            
ATOM   1035    N VAL A 140      18.363  10.672  -6.887  1.00  1.00            
ATOM   1036   CA VAL A 140      17.748  11.897  -7.269  1.00  1.00            
ATOM   1037   CB VAL A 140      16.292  11.788  -7.594  1.00  1.00            
ATOM   1038  CG1 VAL A 140      15.747  13.208  -7.821  1.00  1.00            
ATOM   1039  CG2 VAL A 140      16.140  10.866  -8.816  1.00  1.00            
ATOM   1040    C VAL A 140      17.899  12.815  -6.119  1.00  1.00            
ATOM   1041    O VAL A 140      17.807  12.402  -4.965  1.00  1.00            
ATOM   1042    N THR A 141      18.150  14.097  -6.408  1.00  1.00            
ATOM   1043   CA THR A 141      18.342  14.973  -5.306  1.00  1.00            
ATOM   1044   CB THR A 141      18.795  16.352  -5.679  1.00  1.00            
ATOM   1045  OG1 THR A 141      17.807  17.002  -6.467  1.00  1.00            
ATOM   1046  CG2 THR A 141      20.113  16.242  -6.459  1.00  1.00            
ATOM   1047    C THR A 141      17.036  15.112  -4.607  1.00  1.00            
ATOM   1048    O THR A 141      15.972  15.180  -5.220  1.00  1.00            
ATOM   1049    N PRO A 142      17.120  15.098  -3.311  1.00  1.00            
ATOM   1050   CA PRO A 142      15.943  15.240  -2.513  1.00  1.00            
ATOM   1051   CD PRO A 142      18.141  14.321  -2.630  1.00  1.00            
ATOM   1052   CB PRO A 142      16.270  14.646  -1.139  1.00  1.00            
ATOM   1053   CG PRO A 142      17.801  14.488  -1.141  1.00  1.00            
ATOM   1054    C PRO A 142      15.647  16.701  -2.511  1.00  1.00            
ATOM   1055    O PRO A 142      16.514  17.494  -2.876  1.00  1.00            
ATOM   1056    N ILE A 143      14.428  17.079  -2.112  2.00  1.00            
ATOM   1057   CA ILE A 143      14.033  18.447  -2.179  2.00  1.00            
ATOM   1058   CB ILE A 143      12.583  18.642  -1.827  2.00  1.00            
ATOM   1059  CG1 ILE A 143      12.180  20.108  -2.059  2.00  1.00            
ATOM   1060  CG2 ILE A 143      12.344  18.129  -0.395  2.00  1.00            
ATOM   1061  CD1 ILE A 143      10.673  20.345  -1.994  2.00  1.00            
ATOM   1062    C ILE A 143      14.821  19.315  -1.272  2.00  1.00            
ATOM   1063    O ILE A 143      15.263  20.389  -1.677  2.00  1.00            
ATOM   1064    N PHE A 144      15.042  18.877  -0.025  2.00  1.00            
ATOM   1065   CA PHE A 144      15.677  19.782   0.873  2.00  1.00            
ATOM   1066   CB PHE A 144      15.788  19.292   2.321  2.00  1.00            
ATOM   1067   CG PHE A 144      16.434  20.422   3.044  2.00  1.00            
ATOM   1068  CD1 PHE A 144      15.693  21.523   3.410  2.00  1.00            
ATOM   1069  CD2 PHE A 144      17.782  20.406   3.313  2.00  1.00            
ATOM   1070  CE1 PHE A 144      16.274  22.577   4.073  2.00  1.00            
ATOM   1071  CE2 PHE A 144      18.366  21.458   3.977  2.00  1.00            
ATOM   1072   CZ PHE A 144      17.615  22.542   4.362  2.00  1.00            
ATOM   1073    C PHE A 144      17.054  20.090   0.378  2.00  1.00            
ATOM   1074    O PHE A 144      17.519  21.223   0.481  2.00  1.00            
ATOM   1075    N ASP A 145      17.744  19.085  -0.186  2.00  1.00            
ATOM   1076   CA ASP A 145      19.094  19.259  -0.641  2.00  1.00            
ATOM   1077   CB ASP A 145      19.633  17.955  -1.257  2.00  1.00            
ATOM   1078   CG ASP A 145      21.148  18.031  -1.344  2.00  1.00            
ATOM   1079  OD1 ASP A 145      21.687  19.168  -1.362  2.00  1.00            
ATOM   1080  OD2 ASP A 145      21.788  16.945  -1.385  2.00  1.00            
ATOM   1081    C ASP A 145      19.106  20.327  -1.673  2.00  1.00            
ATOM   1082    O ASP A 145      19.957  21.214  -1.656  2.00  1.00            
ATOM   1083    N ASN A 146      18.133  20.283  -2.593  2.00  1.00            
ATOM   1084   CA ASN A 146      18.116  21.275  -3.617  2.00  1.00            
ATOM   1085   CB ASN A 146      17.034  21.031  -4.684  2.00  1.00            
ATOM   1086   CG ASN A 146      17.442  21.786  -5.943  2.00  1.00            
ATOM   1087  OD1 ASN A 146      18.001  21.204  -6.872  2.00  1.00            
ATOM   1088  ND2 ASN A 146      17.164  23.116  -5.980  2.00  1.00            
ATOM   1089    C ASN A 146      17.854  22.592  -2.958  2.00  1.00            
ATOM   1090    O ASN A 146      18.424  23.614  -3.337  2.00  1.00            
ATOM   1091    N ILE A 147      16.996  22.581  -1.921  2.00  1.00            
ATOM   1092   CA ILE A 147      16.636  23.766  -1.196  2.00  1.00            
ATOM   1093   CB ILE A 147      15.735  23.463  -0.036  2.00  1.00            
ATOM   1094  CG1 ILE A 147      14.405  22.867  -0.528  2.00  1.00            
ATOM   1095  CG2 ILE A 147      15.581  24.746   0.798  2.00  1.00            
ATOM   1096  CD1 ILE A 147      13.572  22.220   0.578  2.00  1.00            
ATOM   1097    C ILE A 147      17.914  24.312  -0.635  2.00  1.00            
ATOM   1098    O ILE A 147      18.141  25.521  -0.642  2.00  1.00            
ATOM   1099    N ILE A 148      18.798  23.414  -0.160  2.00  1.00            
ATOM   1100   CA ILE A 148      20.047  23.786   0.441  2.00  1.00            
ATOM   1101   CB ILE A 148      20.909  22.595   0.730  2.00  1.00            
ATOM   1102  CG1 ILE A 148      20.204  21.620   1.683  2.00  1.00            
ATOM   1103  CG2 ILE A 148      22.267  23.107   1.241  2.00  1.00            
ATOM   1104  CD1 ILE A 148      20.857  20.239   1.724  2.00  1.00            
ATOM   1105    C ILE A 148      20.803  24.571  -0.590  2.00  1.00            
ATOM   1106    O ILE A 148      21.416  25.591  -0.281  2.00  1.00            
ATOM   1107    N SER A 149      20.767  24.109  -1.856  2.00  1.00            
ATOM   1108   CA SER A 149      21.509  24.730  -2.919  2.00  1.00            
ATOM   1109   CB SER A 149      21.418  23.973  -4.253  2.00  1.00            
ATOM   1110   OG SER A 149      22.134  22.749  -4.165  2.00  1.00            
ATOM   1111    C SER A 149      21.020  26.127  -3.155  2.00  1.00            
ATOM   1112    O SER A 149      21.793  26.981  -3.587  2.00  1.00            
ATOM   1113    N GLN A 150      19.735  26.408  -2.864  2.00  1.00            
ATOM   1114   CA GLN A 150      19.208  27.718  -3.136  2.00  1.00            
ATOM   1115   CB GLN A 150      17.748  27.869  -2.672  2.00  1.00            
ATOM   1116   CG GLN A 150      17.110  29.196  -3.078  2.00  1.00            
ATOM   1117   CD GLN A 150      16.891  29.149  -4.582  2.00  1.00            
ATOM   1118  OE1 GLN A 150      16.242  28.242  -5.101  2.00  1.00            
ATOM   1119  NE2 GLN A 150      17.463  30.147  -5.305  2.00  1.00            
ATOM   1120    C GLN A 150      20.033  28.679  -2.349  2.00  1.00            
ATOM   1121    O GLN A 150      20.431  29.728  -2.851  2.00  1.00            
ATOM   1122    N GLY A 151      20.325  28.323  -1.085  3.00  1.00            
ATOM   1123   CA GLY A 151      21.168  29.149  -0.280  3.00  1.00            
ATOM   1124    C GLY A 151      20.327  30.172   0.404  3.00  1.00            
ATOM   1125    O GLY A 151      20.837  30.978   1.181  3.00  1.00            
ATOM   1126    N VAL A 152      19.011  30.183   0.128  1.00  1.00            
ATOM   1127   CA VAL A 152      18.208  31.153   0.809  1.00  1.00            
ATOM   1128   CB VAL A 152      17.186  31.793  -0.084  1.00  1.00            
ATOM   1129  CG1 VAL A 152      16.350  32.776   0.750  1.00  1.00            
ATOM   1130  CG2 VAL A 152      17.909  32.430  -1.283  1.00  1.00            
ATOM   1131    C VAL A 152      17.466  30.424   1.877  1.00  1.00            
ATOM   1132    O VAL A 152      16.295  30.093   1.711  1.00  1.00            
ATOM   1133    N LEU A 153      18.146  30.139   3.003  4.00  1.00            
ATOM   1134   CA LEU A 153      17.529  29.502   4.133  4.00  1.00            
ATOM   1135   CB LEU A 153      17.584  27.959   4.133  4.00  1.00            
ATOM   1136   CG LEU A 153      16.707  27.245   3.082  4.00  1.00            
ATOM   1137  CD1 LEU A 153      15.214  27.544   3.295  4.00  1.00            
ATOM   1138  CD2 LEU A 153      17.189  27.503   1.646  4.00  1.00            
ATOM   1139    C LEU A 153      18.343  29.923   5.318  4.00  1.00            
ATOM   1140    O LEU A 153      19.557  30.090   5.204  4.00  1.00            
ATOM   1141    N LYS A 154      17.705  30.135   6.486  1.00  1.00            
ATOM   1142   CA LYS A 154      18.468  30.552   7.628  1.00  1.00            
ATOM   1143   CB LYS A 154      17.584  30.872   8.844  1.00  1.00            
ATOM   1144   CG LYS A 154      18.374  31.359  10.061  1.00  1.00            
ATOM   1145   CD LYS A 154      17.490  31.949  11.162  1.00  1.00            
ATOM   1146   CE LYS A 154      18.265  32.437  12.388  1.00  1.00            
ATOM   1147   NZ LYS A 154      18.886  33.752  12.110  1.00  1.00            
ATOM   1148    C LYS A 154      19.411  29.475   8.042  1.00  1.00            
ATOM   1149    O LYS A 154      20.625  29.669   8.065  1.00  1.00            
ATOM   1150    N GLU A 155      18.861  28.290   8.351  1.00  1.00            
ATOM   1151   CA GLU A 155      19.678  27.182   8.732  1.00  1.00            
ATOM   1152   CB GLU A 155      19.580  26.773  10.212  1.00  1.00            
ATOM   1153   CG GLU A 155      20.216  27.790  11.161  1.00  1.00            
ATOM   1154   CD GLU A 155      20.303  27.165  12.547  1.00  1.00            
ATOM   1155  OE1 GLU A 155      19.992  25.951  12.677  1.00  1.00            
ATOM   1156  OE2 GLU A 155      20.688  27.899  13.495  1.00  1.00            
ATOM   1157    C GLU A 155      19.168  26.043   7.928  1.00  1.00            
ATOM   1158    O GLU A 155      17.983  25.988   7.601  1.00  1.00            
ATOM   1159    N ASP A 156      20.052  25.105   7.556  1.00  1.00            
ATOM   1160   CA ASP A 156      19.551  24.002   6.802  1.00  1.00            
ATOM   1161   CB ASP A 156      20.663  23.195   6.111  1.00  1.00            
ATOM   1162   CG ASP A 156      21.301  24.078   5.049  1.00  1.00            
ATOM   1163  OD1 ASP A 156      20.725  25.161   4.761  1.00  1.00            
ATOM   1164  OD2 ASP A 156      22.368  23.682   4.512  1.00  1.00            
ATOM   1165    C ASP A 156      18.929  23.105   7.817  1.00  1.00            
ATOM   1166    O ASP A 156      19.509  22.095   8.212  1.00  1.00            
ATOM   1167    N VAL A 157      17.716  23.465   8.269  4.00  1.00            
ATOM   1168   CA VAL A 157      17.065  22.711   9.295  4.00  1.00            
ATOM   1169   CB VAL A 157      17.028  23.443  10.606  4.00  1.00            
ATOM   1170  CG1 VAL A 157      16.158  24.698  10.416  4.00  1.00            
ATOM   1171  CG2 VAL A 157      16.521  22.497  11.708  4.00  1.00            
ATOM   1172    C VAL A 157      15.662  22.536   8.875  4.00  1.00            
ATOM   1173    O VAL A 157      15.162  23.228   7.989  4.00  1.00            
ATOM   1174    N PHE A 158      15.001  21.566   9.509  4.00  1.00            
ATOM   1175   CA PHE A 158      13.634  21.328   9.219  4.00  1.00            
ATOM   1176   CB PHE A 158      13.324  19.929   8.681  4.00  1.00            
ATOM   1177   CG PHE A 158      14.237  19.568   7.573  4.00  1.00            
ATOM   1178  CD1 PHE A 158      15.444  18.967   7.845  4.00  1.00            
ATOM   1179  CD2 PHE A 158      13.887  19.807   6.272  4.00  1.00            
ATOM   1180  CE1 PHE A 158      16.293  18.616   6.822  4.00  1.00            
ATOM   1181  CE2 PHE A 158      14.733  19.453   5.251  4.00  1.00            
ATOM   1182   CZ PHE A 158      15.939  18.855   5.517  4.00  1.00            
ATOM   1183    C PHE A 158      13.028  21.214  10.565  4.00  1.00            
ATOM   1184    O PHE A 158      13.723  21.312  11.575  4.00  1.00            
ATOM   1185    N SER A 159      11.705  21.004  10.624  4.00  1.00            
ATOM   1186   CA SER A 159      11.177  20.816  11.932  4.00  1.00            
ATOM   1187   CB SER A 159      10.915  22.127  12.695  4.00  1.00            
ATOM   1188   OG SER A 159      12.130  22.824  12.924  4.00  1.00            
ATOM   1189    C SER A 159       9.864  20.126  11.842  4.00  1.00            
ATOM   1190    O SER A 159       9.290  20.001  10.762  4.00  1.00            
ATOM   1191    N PHE A 160       9.355  19.635  12.993  4.00  1.00            
ATOM   1192   CA PHE A 160       8.093  18.975  12.890  4.00  1.00            
ATOM   1193   CB PHE A 160       8.271  17.487  12.539  4.00  1.00            
ATOM   1194   CG PHE A 160       6.976  16.933  12.063  4.00  1.00            
ATOM   1195  CD1 PHE A 160       6.529  17.233  10.798  4.00  1.00            
ATOM   1196  CD2 PHE A 160       6.224  16.096  12.855  4.00  1.00            
ATOM   1197  CE1 PHE A 160       5.339  16.726  10.333  4.00  1.00            
ATOM   1198  CE2 PHE A 160       5.033  15.585  12.396  4.00  1.00            
ATOM   1199   CZ PHE A 160       4.591  15.897  11.133  4.00  1.00            
ATOM   1200    C PHE A 160       7.363  19.071  14.185  4.00  1.00            
ATOM   1201    O PHE A 160       7.919  18.833  15.257  4.00  1.00            
ATOM   1202    N TYR A 161       6.080  19.456  14.090  4.00  1.00            
ATOM   1203   CA TYR A 161       5.180  19.520  15.200  4.00  1.00            
ATOM   1204   CB TYR A 161       4.812  20.970  15.545  4.00  1.00            
ATOM   1205   CG TYR A 161       3.783  20.958  16.611  4.00  1.00            
ATOM   1206  CD1 TYR A 161       4.141  20.819  17.930  4.00  1.00            
ATOM   1207  CD2 TYR A 161       2.458  21.095  16.279  4.00  1.00            
ATOM   1208  CE1 TYR A 161       3.175  20.812  18.907  4.00  1.00            
ATOM   1209  CE2 TYR A 161       1.490  21.089  17.250  4.00  1.00            
ATOM   1210   CZ TYR A 161       1.851  20.947  18.565  4.00  1.00            
ATOM   1211   OH TYR A 161       0.852  20.941  19.559  4.00  1.00            
ATOM   1212    C TYR A 161       3.965  18.836  14.707  4.00  1.00            
ATOM   1213    O TYR A 161       3.340  19.266  13.739  4.00  1.00            
ATOM   1214    N TYR A 162       3.612  17.728  15.358  4.00  1.00            
ATOM   1215   CA TYR A 162       2.446  17.031  14.944  4.00  1.00            
ATOM   1216   CB TYR A 162       2.726  15.555  14.624  4.00  1.00            
ATOM   1217   CG TYR A 162       1.494  14.978  14.032  4.00  1.00            
ATOM   1218  CD1 TYR A 162       1.219  15.174  12.699  4.00  1.00            
ATOM   1219  CD2 TYR A 162       0.626  14.240  14.800  4.00  1.00            
ATOM   1220  CE1 TYR A 162       0.084  14.647  12.135  4.00  1.00            
ATOM   1221  CE2 TYR A 162      -0.512  13.710  14.240  4.00  1.00            
ATOM   1222   CZ TYR A 162      -0.782  13.914  12.908  4.00  1.00            
ATOM   1223   OH TYR A 162      -1.950  13.371  12.333  4.00  1.00            
ATOM   1224    C TYR A 162       1.601  17.082  16.163  4.00  1.00            
ATOM   1225    O TYR A 162       2.105  16.947  17.277  4.00  1.00            
ATOM   1226    N ASN A 163       0.293  17.310  16.000  1.00  1.00            
ATOM   1227   CA ASN A 163      -0.480  17.457  17.188  1.00  1.00            
ATOM   1228   CB ASN A 163      -1.190  18.819  17.266  1.00  1.00            
ATOM   1229   CG ASN A 163      -1.712  19.002  18.682  1.00  1.00            
ATOM   1230  OD1 ASN A 163      -1.027  18.689  19.654  1.00  1.00            
ATOM   1231  ND2 ASN A 163      -2.965  19.515  18.804  1.00  1.00            
ATOM   1232    C ASN A 163      -1.521  16.403  17.207  1.00  1.00            
ATOM   1233    O ASN A 163      -1.853  15.804  16.184  1.00  1.00            
ATOM   1234    N ARG A 164      -2.050  16.138  18.414  1.00  1.00            
ATOM   1235   CA ARG A 164      -3.139  15.226  18.552  1.00  1.00            
ATOM   1236   CB ARG A 164      -3.498  14.889  20.007  1.00  1.00            
ATOM   1237   CG ARG A 164      -4.508  13.748  20.132  1.00  1.00            
ATOM   1238   CD ARG A 164      -5.109  13.631  21.531  1.00  1.00            
ATOM   1239   NE ARG A 164      -6.202  14.637  21.617  1.00  1.00            
ATOM   1240   CZ ARG A 164      -6.388  15.341  22.770  1.00  1.00            
ATOM   1241  NH1 ARG A 164      -5.542  15.154  23.825  1.00  1.00            
ATOM   1242  NH2 ARG A 164      -7.412  16.236  22.867  1.00  1.00            
ATOM   1243    C ARG A 164      -4.285  15.969  17.953  1.00  1.00            
ATOM   1244    O ARG A 164      -4.127  17.129  17.570  1.00  1.00            
ATOM   1245    N ASP A 165      -5.458  15.317  17.835  1.00  1.00            
ATOM   1246   CA ASP A 165      -6.583  15.911  17.171  1.00  1.00            
ATOM   1247   CB ASP A 165      -7.896  15.133  17.359  1.00  1.00            
ATOM   1248   CG ASP A 165      -8.978  15.886  16.600  1.00  1.00            
ATOM   1249  OD1 ASP A 165      -8.674  16.387  15.485  1.00  1.00            
ATOM   1250  OD2 ASP A 165     -10.123  15.963  17.120  1.00  1.00            
ATOM   1251    C ASP A 165      -6.831  17.346  17.683  1.00  1.00            
ATOM   1252    O ASP A 165      -7.292  17.526  18.809  1.00  1.00            
ATOM   1253    N SER A 171      -6.519  18.399  16.854  1.00  1.00            
ATOM   1254   CA SER A 171      -6.637  19.834  17.151  1.00  1.00            
ATOM   1255   CB SER A 171      -5.804  20.256  18.378  1.00  1.00            
ATOM   1256   OG SER A 171      -5.953  21.647  18.627  1.00  1.00            
ATOM   1257    C SER A 171      -6.076  20.566  15.936  1.00  1.00            
ATOM   1258    O SER A 171      -6.549  20.364  14.819  1.00  1.00            
ATOM   1259    N LEU A 172      -5.047  21.441  16.131  1.00  1.00            
ATOM   1260   CA LEU A 172      -4.435  22.258  15.091  1.00  1.00            
ATOM   1261   CB LEU A 172      -3.270  23.123  15.609  1.00  1.00            
ATOM   1262   CG LEU A 172      -2.565  23.910  14.486  1.00  1.00            
ATOM   1263  CD1 LEU A 172      -3.487  24.976  13.874  1.00  1.00            
ATOM   1264  CD2 LEU A 172      -1.211  24.469  14.951  1.00  1.00            
ATOM   1265    C LEU A 172      -3.876  21.397  14.034  1.00  1.00            
ATOM   1266    O LEU A 172      -4.116  21.622  12.849  1.00  1.00            
ATOM   1267    N GLY A 173      -3.123  20.368  14.428  1.00  1.00            
ATOM   1268   CA GLY A 173      -2.573  19.587  13.380  1.00  1.00            
ATOM   1269    C GLY A 173      -1.122  19.771  13.428  1.00  1.00            
ATOM   1270    O GLY A 173      -0.541  20.019  14.482  1.00  1.00            
ATOM   1271    N GLY A 174      -0.484  19.669  12.260  4.00  1.00            
ATOM   1272   CA GLY A 174       0.913  19.776  12.406  4.00  1.00            
ATOM   1273    C GLY A 174       1.483  20.629  11.377  4.00  1.00            
ATOM   1274    O GLY A 174       0.943  20.805  10.286  4.00  1.00            
ATOM   1275    N GLN A 175       2.639  21.181  11.742  4.00  1.00            
ATOM   1276   CA GLN A 175       3.270  21.989  10.787  4.00  1.00            
ATOM   1277   CB GLN A 175       3.308  23.492  11.120  4.00  1.00            
ATOM   1278   CG GLN A 175       1.956  24.201  10.972  4.00  1.00            
ATOM   1279   CD GLN A 175       1.207  24.135  12.293  4.00  1.00            
ATOM   1280  OE1 GLN A 175       1.792  24.328  13.357  4.00  1.00            
ATOM   1281  NE2 GLN A 175      -0.125  23.863  12.232  4.00  1.00            
ATOM   1282    C GLN A 175       4.667  21.547  10.613  4.00  1.00            
ATOM   1283    O GLN A 175       5.310  21.050  11.538  4.00  1.00            
ATOM   1284    N ILE A 176       5.159  21.704   9.377  4.00  1.00            
ATOM   1285   CA ILE A 176       6.522  21.393   9.135  4.00  1.00            
ATOM   1286   CB ILE A 176       6.771  20.469   7.974  4.00  1.00            
ATOM   1287  CG1 ILE A 176       8.215  19.941   8.023  4.00  1.00            
ATOM   1288  CG2 ILE A 176       6.427  21.204   6.668  4.00  1.00            
ATOM   1289  CD1 ILE A 176       8.475  18.772   7.073  4.00  1.00            
ATOM   1290    C ILE A 176       7.169  22.704   8.829  4.00  1.00            
ATOM   1291    O ILE A 176       6.609  23.532   8.114  4.00  1.00            
ATOM   1292    N VAL A 177       8.358  22.952   9.404  4.00  1.00            
ATOM   1293   CA VAL A 177       8.998  24.206   9.146  4.00  1.00            
ATOM   1294   CB VAL A 177       9.475  24.896  10.391  4.00  1.00            
ATOM   1295  CG1 VAL A 177      10.250  26.162   9.989  4.00  1.00            
ATOM   1296  CG2 VAL A 177       8.269  25.155  11.309  4.00  1.00            
ATOM   1297    C VAL A 177      10.215  23.913   8.359  4.00  1.00            
ATOM   1298    O VAL A 177      10.877  22.897   8.561  4.00  1.00            
ATOM   1299    N LEU A 178      10.518  24.803   7.406  4.00  1.00            
ATOM   1300   CA LEU A 178      11.711  24.622   6.661  4.00  1.00            
ATOM   1301   CB LEU A 178      11.472  24.512   5.146  4.00  1.00            
ATOM   1302   CG LEU A 178      12.742  24.227   4.328  4.00  1.00            
ATOM   1303  CD1 LEU A 178      13.302  22.839   4.672  4.00  1.00            
ATOM   1304  CD2 LEU A 178      12.492  24.412   2.822  4.00  1.00            
ATOM   1305    C LEU A 178      12.537  25.850   6.918  4.00  1.00            
ATOM   1306    O LEU A 178      12.074  26.969   6.698  4.00  1.00            
ATOM   1307    N GLY A 179      13.785  25.677   7.408  1.00  1.00            
ATOM   1308   CA GLY A 179      14.650  26.807   7.617  1.00  1.00            
ATOM   1309    C GLY A 179      14.602  27.309   9.027  1.00  1.00            
ATOM   1310    O GLY A 179      15.205  28.341   9.319  1.00  1.00            
ATOM   1311    N GLY A 180      13.903  26.628   9.954  1.00  1.00            
ATOM   1312   CA GLY A 180      13.942  27.187  11.277  1.00  1.00            
ATOM   1313    C GLY A 180      13.104  26.368  12.200  1.00  1.00            
ATOM   1314    O GLY A 180      12.661  25.272  11.860  1.00  1.00            
ATOM   1315    N SER A 181      12.874  26.904  13.415  1.00  1.00            
ATOM   1316   CA SER A 181      12.115  26.203  14.407  1.00  1.00            
ATOM   1317   CB SER A 181      12.848  26.047  15.750  1.00  1.00            
ATOM   1318   OG SER A 181      13.020  27.319  16.358  1.00  1.00            
ATOM   1319    C SER A 181      10.888  26.999  14.704  1.00  1.00            
ATOM   1320    O SER A 181      10.851  28.212  14.503  1.00  1.00            
ATOM   1321    N ASP A 182       9.829  26.307  15.165  1.00  1.00            
ATOM   1322   CA ASP A 182       8.632  26.962  15.583  1.00  1.00            
ATOM   1323   CB ASP A 182       7.353  26.230  15.131  1.00  1.00            
ATOM   1324   CG ASP A 182       6.148  27.016  15.627  1.00  1.00            
ATOM   1325  OD1 ASP A 182       6.328  28.213  15.980  1.00  1.00            
ATOM   1326  OD2 ASP A 182       5.037  26.425  15.675  1.00  1.00            
ATOM   1327    C ASP A 182       8.669  26.892  17.071  1.00  1.00            
ATOM   1328    O ASP A 182       8.116  25.982  17.689  1.00  1.00            
ATOM   1329    N PRO A 183       9.317  27.860  17.655  2.00  1.00            
ATOM   1330   CA PRO A 183       9.450  27.965  19.082  2.00  1.00            
ATOM   1331   CD PRO A 183       9.621  29.108  16.978  2.00  1.00            
ATOM   1332   CB PRO A 183      10.263  29.236  19.312  2.00  1.00            
ATOM   1333   CG PRO A 183       9.879  30.118  18.110  2.00  1.00            
ATOM   1334    C PRO A 183       8.069  28.096  19.648  2.00  1.00            
ATOM   1335    O PRO A 183       7.907  27.915  20.854  2.00  1.00            
ATOM   1336    N GLN A 184       7.075  28.419  18.802  2.00  1.00            
ATOM   1337   CA GLN A 184       5.744  28.602  19.281  2.00  1.00            
ATOM   1338   CB GLN A 184       4.715  28.766  18.145  2.00  1.00            
ATOM   1339   CG GLN A 184       3.274  28.876  18.655  2.00  1.00            
ATOM   1340   CD GLN A 184       2.306  28.856  17.477  2.00  1.00            
ATOM   1341  OE1 GLN A 184       1.126  28.549  17.641  2.00  1.00            
ATOM   1342  NE2 GLN A 184       2.811  29.185  16.257  2.00  1.00            
ATOM   1343    C GLN A 184       5.356  27.351  19.994  2.00  1.00            
ATOM   1344    O GLN A 184       4.920  27.395  21.143  2.00  1.00            
ATOM   1345    N HIS A 185       5.533  26.188  19.341  2.00  1.00            
ATOM   1346   CA HIS A 185       5.217  24.980  20.038  2.00  1.00            
ATOM   1347  ND1 HIS A 185       2.734  24.722  17.493  2.00  1.00            
ATOM   1348   CG HIS A 185       3.058  24.379  18.786  2.00  1.00            
ATOM   1349   CB HIS A 185       4.427  23.946  19.218  2.00  1.00            
ATOM   1350  NE2 HIS A 185       0.868  24.911  18.687  2.00  1.00            
ATOM   1351  CD2 HIS A 185       1.908  24.502  19.503  2.00  1.00            
ATOM   1352  CE1 HIS A 185       1.413  25.031  17.490  2.00  1.00            
ATOM   1353    C HIS A 185       6.528  24.334  20.308  2.00  1.00            
ATOM   1354    O HIS A 185       6.996  23.514  19.518  2.00  1.00            
ATOM   1355    N TYR A 186       7.166  24.673  21.437  4.00  1.00            
ATOM   1356   CA TYR A 186       8.470  24.119  21.613  4.00  1.00            
ATOM   1357   CB TYR A 186       9.432  24.734  20.570  4.00  1.00            
ATOM   1358   CG TYR A 186      10.820  24.182  20.581  4.00  1.00            
ATOM   1359  CD1 TYR A 186      11.103  22.992  19.949  4.00  1.00            
ATOM   1360  CD2 TYR A 186      11.849  24.873  21.180  4.00  1.00            
ATOM   1361  CE1 TYR A 186      12.382  22.488  19.936  4.00  1.00            
ATOM   1362  CE2 TYR A 186      13.132  24.375  21.171  4.00  1.00            
ATOM   1363   CZ TYR A 186      13.400  23.180  20.548  4.00  1.00            
ATOM   1364   OH TYR A 186      14.714  22.666  20.534  4.00  1.00            
ATOM   1365    C TYR A 186       8.905  24.536  22.970  4.00  1.00            
ATOM   1366    O TYR A 186       8.851  25.714  23.322  4.00  1.00            
ATOM   1367    N GLU A 187       9.343  23.561  23.772  4.00  1.00            
ATOM   1368   CA GLU A 187       9.712  23.830  25.123  4.00  1.00            
ATOM   1369   CB GLU A 187      10.052  22.552  25.905  4.00  1.00            
ATOM   1370   CG GLU A 187      10.145  22.764  27.418  4.00  1.00            
ATOM   1371   CD GLU A 187       8.730  22.735  27.978  4.00  1.00            
ATOM   1372  OE1 GLU A 187       7.921  21.896  27.497  4.00  1.00            
ATOM   1373  OE2 GLU A 187       8.437  23.553  28.892  4.00  1.00            
ATOM   1374    C GLU A 187      10.929  24.710  25.176  4.00  1.00            
ATOM   1375    O GLU A 187      11.018  25.585  26.037  4.00  1.00            
ATOM   1376    N GLY A 188      11.897  24.532  24.253  4.00  1.00            
ATOM   1377   CA GLY A 188      13.119  25.289  24.350  4.00  1.00            
ATOM   1378    C GLY A 188      14.181  24.340  24.804  4.00  1.00            
ATOM   1379    O GLY A 188      15.341  24.717  24.962  4.00  1.00            
ATOM   1380    N ASN A 189      13.793  23.070  25.030  4.00  1.00            
ATOM   1381   CA ASN A 189      14.708  22.094  25.544  4.00  1.00            
ATOM   1382   CB ASN A 189      14.025  20.746  25.856  4.00  1.00            
ATOM   1383   CG ASN A 189      13.064  20.928  27.024  4.00  1.00            
ATOM   1384  OD1 ASN A 189      12.969  22.005  27.609  4.00  1.00            
ATOM   1385  ND2 ASN A 189      12.332  19.838  27.380  4.00  1.00            
ATOM   1386    C ASN A 189      15.837  21.779  24.606  4.00  1.00            
ATOM   1387    O ASN A 189      16.994  22.023  24.941  4.00  1.00            
ATOM   1388    N PHE A 190      15.524  21.288  23.385  4.00  1.00            
ATOM   1389   CA PHE A 190      16.516  20.847  22.431  4.00  1.00            
ATOM   1390   CB PHE A 190      17.428  22.003  21.982  4.00  1.00            
ATOM   1391   CG PHE A 190      18.475  21.480  21.063  4.00  1.00            
ATOM   1392  CD1 PHE A 190      18.182  21.198  19.749  4.00  1.00            
ATOM   1393  CD2 PHE A 190      19.758  21.288  21.519  4.00  1.00            
ATOM   1394  CE1 PHE A 190      19.157  20.722  18.905  4.00  1.00            
ATOM   1395  CE2 PHE A 190      20.736  20.812  20.679  4.00  1.00            
ATOM   1396   CZ PHE A 190      20.435  20.524  19.370  4.00  1.00            
ATOM   1397    C PHE A 190      17.354  19.750  23.044  4.00  1.00            
ATOM   1398    O PHE A 190      18.109  19.964  23.990  4.00  1.00            
ATOM   1399    N HIS A 191      17.225  18.523  22.491  4.00  1.00            
ATOM   1400   CA HIS A 191      17.998  17.367  22.871  4.00  1.00            
ATOM   1401  ND1 HIS A 191      18.571  14.140  22.411  4.00  1.00            
ATOM   1402   CG HIS A 191      17.971  14.892  23.397  4.00  1.00            
ATOM   1403   CB HIS A 191      17.145  16.113  23.117  4.00  1.00            
ATOM   1404  NE2 HIS A 191      19.083  13.173  24.345  4.00  1.00            
ATOM   1405  CD2 HIS A 191      18.294  14.288  24.572  4.00  1.00            
ATOM   1406  CE1 HIS A 191      19.222  13.126  23.032  4.00  1.00            
ATOM   1407    C HIS A 191      18.804  17.095  21.661  4.00  1.00            
ATOM   1408    O HIS A 191      18.353  17.345  20.543  4.00  1.00            
ATOM   1409    N TYR A 192      20.034  16.597  21.831  4.00  1.00            
ATOM   1410   CA TYR A 192      20.773  16.420  20.629  4.00  1.00            
ATOM   1411   CB TYR A 192      22.049  17.282  20.589  4.00  1.00            
ATOM   1412   CG TYR A 192      22.775  17.042  19.310  4.00  1.00            
ATOM   1413  CD1 TYR A 192      22.227  17.427  18.108  4.00  1.00            
ATOM   1414  CD2 TYR A 192      24.022  16.460  19.320  4.00  1.00            
ATOM   1415  CE1 TYR A 192      22.908  17.213  16.933  4.00  1.00            
ATOM   1416  CE2 TYR A 192      24.707  16.245  18.149  4.00  1.00            
ATOM   1417   CZ TYR A 192      24.148  16.621  16.953  4.00  1.00            
ATOM   1418   OH TYR A 192      24.854  16.400  15.751  4.00  1.00            
ATOM   1419    C TYR A 192      21.140  14.998  20.468  4.00  1.00            
ATOM   1420    O TYR A 192      21.822  14.408  21.305  4.00  1.00            
ATOM   1421    N ILE A 193      20.659  14.414  19.362  4.00  1.00            
ATOM   1422   CA ILE A 193      21.009  13.070  19.058  4.00  1.00            
ATOM   1423   CB ILE A 193      19.845  12.131  18.962  4.00  1.00            
ATOM   1424  CG1 ILE A 193      20.365  10.693  18.840  4.00  1.00            
ATOM   1425  CG2 ILE A 193      18.934  12.578  17.805  4.00  1.00            
ATOM   1426  CD1 ILE A 193      21.097  10.202  20.089  4.00  1.00            
ATOM   1427    C ILE A 193      21.694  13.113  17.743  4.00  1.00            
ATOM   1428    O ILE A 193      21.209  13.698  16.774  4.00  1.00            
ATOM   1429    N ASN A 194      22.890  12.518  17.706  4.00  1.00            
ATOM   1430   CA ASN A 194      23.664  12.465  16.514  4.00  1.00            
ATOM   1431   CB ASN A 194      25.155  12.243  16.857  4.00  1.00            
ATOM   1432   CG ASN A 194      26.063  12.195  15.633  4.00  1.00            
ATOM   1433  OD1 ASN A 194      25.618  12.182  14.487  4.00  1.00            
ATOM   1434  ND2 ASN A 194      27.398  12.148  15.892  4.00  1.00            
ATOM   1435    C ASN A 194      23.164  11.259  15.770  4.00  1.00            
ATOM   1436    O ASN A 194      22.752  10.276  16.385  4.00  1.00            
ATOM   1437    N LEU A 195      23.159  11.307  14.422  1.00  1.00            
ATOM   1438   CA LEU A 195      22.704  10.185  13.647  1.00  1.00            
ATOM   1439   CB LEU A 195      22.346  10.528  12.186  1.00  1.00            
ATOM   1440   CG LEU A 195      23.542  10.899  11.290  1.00  1.00            
ATOM   1441  CD1 LEU A 195      23.084  11.409   9.913  1.00  1.00            
ATOM   1442  CD2 LEU A 195      24.485  11.879  11.991  1.00  1.00            
ATOM   1443    C LEU A 195      23.792   9.162  13.625  1.00  1.00            
ATOM   1444    O LEU A 195      24.957   9.482  13.855  1.00  1.00            
ATOM   1445    N ILE A 196      23.434   7.884  13.373  1.00  1.00            
ATOM   1446   CA ILE A 196      24.468   6.892  13.379  1.00  1.00            
ATOM   1447   CB ILE A 196      24.030   5.594  14.005  1.00  1.00            
ATOM   1448  CG1 ILE A 196      25.240   4.692  14.317  1.00  1.00            
ATOM   1449  CG2 ILE A 196      22.990   4.945  13.075  1.00  1.00            
ATOM   1450  CD1 ILE A 196      24.900   3.492  15.202  1.00  1.00            
ATOM   1451    C ILE A 196      24.862   6.571  11.976  1.00  1.00            
ATOM   1452    O ILE A 196      25.404   5.501  11.705  1.00  1.00            
ATOM   1453    N LYS A 197      24.643   7.506  11.039  1.00  1.00            
ATOM   1454   CA LYS A 197      25.087   7.234   9.708  1.00  1.00            
ATOM   1455   CB LYS A 197      24.323   6.111   8.983  1.00  1.00            
ATOM   1456   CG LYS A 197      24.847   5.872   7.565  1.00  1.00            
ATOM   1457   CD LYS A 197      24.383   4.559   6.938  1.00  1.00            
ATOM   1458   CE LYS A 197      25.148   3.343   7.459  1.00  1.00            
ATOM   1459   NZ LYS A 197      26.595   3.509   7.201  1.00  1.00            
ATOM   1460    C LYS A 197      24.882   8.459   8.914  1.00  1.00            
ATOM   1461    O LYS A 197      23.772   8.982   8.840  1.00  1.00            
ATOM   1462    N THR A 198      25.963   8.952   8.292  3.00  1.00            
ATOM   1463   CA THR A 198      25.744  10.063   7.438  3.00  1.00            
ATOM   1464   CB THR A 198      26.999  10.560   6.780  3.00  1.00            
ATOM   1465  OG1 THR A 198      27.952  10.939   7.762  3.00  1.00            
ATOM   1466  CG2 THR A 198      26.652  11.761   5.887  3.00  1.00            
ATOM   1467    C THR A 198      24.874   9.471   6.378  3.00  1.00            
ATOM   1468    O THR A 198      25.215   8.444   5.793  3.00  1.00            
ATOM   1469    N GLY A 199      23.706  10.082   6.113  3.00  1.00            
ATOM   1470   CA GLY A 199      22.864   9.502   5.112  3.00  1.00            
ATOM   1471    C GLY A 199      21.612   8.953   5.719  3.00  1.00            
ATOM   1472    O GLY A 199      20.634   8.742   5.002  3.00  1.00            
ATOM   1473    N VAL A 200      21.565   8.704   7.041  1.00  1.00            
ATOM   1474   CA VAL A 200      20.325   8.132   7.471  1.00  1.00            
ATOM   1475   CB VAL A 200      20.431   6.695   7.888  1.00  1.00            
ATOM   1476  CG1 VAL A 200      19.064   6.239   8.429  1.00  1.00            
ATOM   1477  CG2 VAL A 200      20.914   5.883   6.675  1.00  1.00            
ATOM   1478    C VAL A 200      19.740   8.881   8.600  1.00  1.00            
ATOM   1479    O VAL A 200      20.424   9.264   9.548  1.00  1.00            
ATOM   1480    N TRP A 201      18.425   9.133   8.495  1.00  1.00            
ATOM   1481   CA TRP A 201      17.789   9.628   9.662  1.00  1.00            
ATOM   1482   CB TRP A 201      16.291   9.955   9.493  1.00  1.00            
ATOM   1483   CG TRP A 201      15.873  11.407   9.418  1.00  1.00            
ATOM   1484  CD2 TRP A 201      16.159  12.344   8.367  1.00  1.00            
ATOM   1485  CD1 TRP A 201      15.161  12.094  10.357  1.00  1.00            
ATOM   1486  NE1 TRP A 201      14.957  13.387   9.948  1.00  1.00            
ATOM   1487  CE2 TRP A 201      15.573  13.560   8.729  1.00  1.00            
ATOM   1488  CE3 TRP A 201      16.853  12.209   7.201  1.00  1.00            
ATOM   1489  CZ2 TRP A 201      15.669  14.662   7.927  1.00  1.00            
ATOM   1490  CZ3 TRP A 201      16.947  13.324   6.397  1.00  1.00            
ATOM   1491  CH2 TRP A 201      16.367  14.524   6.750  1.00  1.00            
ATOM   1492    C TRP A 201      17.847   8.473  10.622  1.00  1.00            
ATOM   1493    O TRP A 201      17.137   7.486  10.437  1.00  1.00            
ATOM   1494    N GLN A 202      18.684   8.543  11.683  4.00  1.00            
ATOM   1495   CA GLN A 202      18.737   7.385  12.537  4.00  1.00            
ATOM   1496   CB GLN A 202      19.620   6.279  11.938  4.00  1.00            
ATOM   1497   CG GLN A 202      19.410   4.896  12.550  4.00  1.00            
ATOM   1498   CD GLN A 202      19.899   3.891  11.517  4.00  1.00            
ATOM   1499  OE1 GLN A 202      19.562   3.990  10.338  4.00  1.00            
ATOM   1500  NE2 GLN A 202      20.715   2.898  11.961  4.00  1.00            
ATOM   1501    C GLN A 202      19.229   7.785  13.896  4.00  1.00            
ATOM   1502    O GLN A 202      20.064   8.678  14.028  4.00  1.00            
ATOM   1503    N ILE A 203      18.693   7.134  14.952  4.00  1.00            
ATOM   1504   CA ILE A 203      19.071   7.446  16.302  4.00  1.00            
ATOM   1505   CB ILE A 203      17.987   8.108  17.100  4.00  1.00            
ATOM   1506  CG1 ILE A 203      18.497   8.443  18.508  4.00  1.00            
ATOM   1507  CG2 ILE A 203      16.749   7.203  17.091  4.00  1.00            
ATOM   1508  CD1 ILE A 203      17.579   9.389  19.277  4.00  1.00            
ATOM   1509    C ILE A 203      19.454   6.180  17.023  4.00  1.00            
ATOM   1510    O ILE A 203      18.882   5.120  16.773  4.00  1.00            
ATOM   1511    N GLN A 204      20.470   6.259  17.918  4.00  1.00            
ATOM   1512   CA GLN A 204      20.860   5.125  18.721  4.00  1.00            
ATOM   1513   CB GLN A 204      22.350   5.068  19.100  4.00  1.00            
ATOM   1514   CG GLN A 204      22.706   3.799  19.880  4.00  1.00            
ATOM   1515   CD GLN A 204      24.209   3.774  20.119  4.00  1.00            
ATOM   1516  OE1 GLN A 204      25.003   3.895  19.188  4.00  1.00            
ATOM   1517  NE2 GLN A 204      24.614   3.612  21.408  4.00  1.00            
ATOM   1518    C GLN A 204      20.058   5.215  19.972  4.00  1.00            
ATOM   1519    O GLN A 204      19.533   6.276  20.305  4.00  1.00            
ATOM   1520    N MET A 205      19.917   4.089  20.692  4.00  1.00            
ATOM   1521   CA MET A 205      19.090   4.121  21.858  4.00  1.00            
ATOM   1522   CB MET A 205      17.741   3.416  21.663  4.00  1.00            
ATOM   1523   CG MET A 205      16.812   4.074  20.645  4.00  1.00            
ATOM   1524   SD MET A 205      15.245   3.181  20.428  4.00  1.00            
ATOM   1525   CE MET A 205      14.693   3.470  22.134  4.00  1.00            
ATOM   1526    C MET A 205      19.760   3.358  22.939  4.00  1.00            
ATOM   1527    O MET A 205      20.885   2.878  22.807  4.00  1.00            
ATOM   1528    N LYS A 206      19.048   3.276  24.072  1.00  1.00            
ATOM   1529   CA LYS A 206      19.482   2.510  25.187  1.00  1.00            
ATOM   1530   CB LYS A 206      19.565   3.317  26.494  1.00  1.00            
ATOM   1531   CG LYS A 206      20.448   2.643  27.547  1.00  1.00            
ATOM   1532   CD LYS A 206      20.910   3.590  28.657  1.00  1.00            
ATOM   1533   CE LYS A 206      21.945   2.972  29.598  1.00  1.00            
ATOM   1534   NZ LYS A 206      22.442   3.992  30.550  1.00  1.00            
ATOM   1535    C LYS A 206      18.430   1.463  25.323  1.00  1.00            
ATOM   1536    O LYS A 206      18.498   0.445  24.638  1.00  1.00            
ATOM   1537    N GLY A 207      17.408   1.680  26.179  1.00  1.00            
ATOM   1538   CA GLY A 207      16.436   0.630  26.294  1.00  1.00            
ATOM   1539    C GLY A 207      15.043   1.164  26.401  1.00  1.00            
ATOM   1540    O GLY A 207      14.821   2.338  26.690  1.00  1.00            
ATOM   1541    N VAL A 208      14.062   0.268  26.153  4.00  1.00            
ATOM   1542   CA VAL A 208      12.671   0.598  26.271  4.00  1.00            
ATOM   1543   CB VAL A 208      11.816   0.129  25.132  4.00  1.00            
ATOM   1544  CG1 VAL A 208      12.247   0.875  23.858  4.00  1.00            
ATOM   1545  CG2 VAL A 208      11.925  -1.401  25.031  4.00  1.00            
ATOM   1546    C VAL A 208      12.189  -0.055  27.518  4.00  1.00            
ATOM   1547    O VAL A 208      12.666  -1.127  27.886  4.00  1.00            
ATOM   1548    N SER A 209      11.237   0.585  28.222  4.00  1.00            
ATOM   1549   CA SER A 209      10.857  -0.004  29.468  4.00  1.00            
ATOM   1550   CB SER A 209      11.570   0.611  30.687  4.00  1.00            
ATOM   1551   OG SER A 209      11.176   1.963  30.862  4.00  1.00            
ATOM   1552    C SER A 209       9.397   0.132  29.701  4.00  1.00            
ATOM   1553    O SER A 209       8.637   0.580  28.848  4.00  1.00            
ATOM   1554    N VAL A 210       8.947  -0.363  30.865  4.00  1.00            
ATOM   1555   CA VAL A 210       7.583  -0.146  31.214  4.00  1.00            
ATOM   1556   CB VAL A 210       6.748  -1.393  31.158  4.00  1.00            
ATOM   1557  CG1 VAL A 210       5.352  -1.074  31.718  4.00  1.00            
ATOM   1558  CG2 VAL A 210       6.728  -1.906  29.707  4.00  1.00            
ATOM   1559    C VAL A 210       7.595   0.333  32.631  4.00  1.00            
ATOM   1560    O VAL A 210       7.947  -0.411  33.543  4.00  1.00            
ATOM   1561    N GLY A 211       7.202   1.599  32.860  3.00  1.00            
ATOM   1562   CA GLY A 211       7.194   2.097  34.204  3.00  1.00            
ATOM   1563    C GLY A 211       8.616   2.266  34.636  3.00  1.00            
ATOM   1564    O GLY A 211       9.525   2.292  33.808  3.00  1.00            
ATOM   1565    N SER A 212       8.851   2.385  35.960  3.00  1.00            
ATOM   1566   CA SER A 212      10.208   2.516  36.404  3.00  1.00            
ATOM   1567   CB SER A 212      10.334   2.920  37.886  3.00  1.00            
ATOM   1568   OG SER A 212      11.700   3.029  38.261  3.00  1.00            
ATOM   1569    C SER A 212      10.786   1.156  36.260  3.00  1.00            
ATOM   1570    O SER A 212      10.614   0.304  37.130  3.00  1.00            
ATOM   1571    N SER A 213      11.485   0.906  35.137  4.00  1.00            
ATOM   1572   CA SER A 213      12.016  -0.410  34.988  4.00  1.00            
ATOM   1573   CB SER A 213      10.945  -1.490  34.779  4.00  1.00            
ATOM   1574   OG SER A 213      10.354  -1.329  33.500  4.00  1.00            
ATOM   1575    C SER A 213      12.889  -0.455  33.787  4.00  1.00            
ATOM   1576    O SER A 213      13.057   0.533  33.073  4.00  1.00            
ATOM   1577    N THR A 214      13.502  -1.634  33.568  4.00  1.00            
ATOM   1578   CA THR A 214      14.303  -1.863  32.407  4.00  1.00            
ATOM   1579   CB THR A 214      15.739  -2.172  32.717  4.00  1.00            
ATOM   1580  OG1 THR A 214      15.835  -3.357  33.493  4.00  1.00            
ATOM   1581  CG2 THR A 214      16.349  -0.984  33.480  4.00  1.00            
ATOM   1582    C THR A 214      13.717  -3.068  31.731  4.00  1.00            
ATOM   1583    O THR A 214      13.403  -4.055  32.393  4.00  1.00            
ATOM   1584    N LEU A 215      13.536  -3.017  30.394  4.00  1.00            
ATOM   1585   CA LEU A 215      12.951  -4.130  29.694  4.00  1.00            
ATOM   1586   CB LEU A 215      11.521  -3.891  29.176  4.00  1.00            
ATOM   1587   CG LEU A 215      10.444  -3.745  30.266  4.00  1.00            
ATOM   1588  CD1 LEU A 215       9.037  -3.754  29.644  4.00  1.00            
ATOM   1589  CD2 LEU A 215      10.616  -4.793  31.377  4.00  1.00            
ATOM   1590    C LEU A 215      13.775  -4.428  28.488  4.00  1.00            
ATOM   1591    O LEU A 215      14.943  -4.801  28.577  4.00  1.00            
ATOM   1592    N LEU A 216      13.134  -4.261  27.318  4.00  1.00            
ATOM   1593   CA LEU A 216      13.660  -4.581  26.027  4.00  1.00            
ATOM   1594   CB LEU A 216      12.634  -4.352  24.912  4.00  1.00            
ATOM   1595   CG LEU A 216      13.178  -4.662  23.511  4.00  1.00            
ATOM   1596  CD1 LEU A 216      13.425  -6.167  23.308  4.00  1.00            
ATOM   1597  CD2 LEU A 216      12.293  -4.017  22.439  4.00  1.00            
ATOM   1598    C LEU A 216      14.858  -3.743  25.714  4.00  1.00            
ATOM   1599    O LEU A 216      15.083  -2.693  26.314  4.00  1.00            
ATOM   1600    N CYS A 217      15.675  -4.265  24.773  1.00  1.00            
ATOM   1601   CA CYS A 217      16.844  -3.645  24.224  1.00  1.00            
ATOM   1602   CB CYS A 217      16.528  -2.508  23.230  1.00  1.00            
ATOM   1603   SG CYS A 217      15.554  -1.151  23.950  1.00  1.00            
ATOM   1604    C CYS A 217      17.748  -3.132  25.301  1.00  1.00            
ATOM   1605    O CYS A 217      18.063  -1.946  25.331  1.00  1.00            
ATOM   1606    N GLU A 218      18.188  -3.997  26.236  3.00  1.00            
ATOM   1607   CA GLU A 218      19.091  -3.498  27.238  3.00  1.00            
ATOM   1608   CB GLU A 218      19.445  -4.510  28.348  3.00  1.00            
ATOM   1609   CG GLU A 218      20.287  -5.703  27.880  3.00  1.00            
ATOM   1610   CD GLU A 218      20.942  -6.325  29.105  3.00  1.00            
ATOM   1611  OE1 GLU A 218      20.628  -5.864  30.234  3.00  1.00            
ATOM   1612  OE2 GLU A 218      21.769  -7.260  28.929  3.00  1.00            
ATOM   1613    C GLU A 218      20.388  -3.129  26.585  3.00  1.00            
ATOM   1614    O GLU A 218      20.943  -2.061  26.839  3.00  1.00            
ATOM   1615    N ASP A 219      20.892  -4.014  25.702  3.00  1.00            
ATOM   1616   CA ASP A 219      22.171  -3.846  25.073  3.00  1.00            
ATOM   1617   CB ASP A 219      22.586  -5.084  24.256  3.00  1.00            
ATOM   1618   CG ASP A 219      21.558  -5.353  23.163  3.00  1.00            
ATOM   1619  OD1 ASP A 219      20.377  -4.940  23.311  3.00  1.00            
ATOM   1620  OD2 ASP A 219      21.949  -6.003  22.158  3.00  1.00            
ATOM   1621    C ASP A 219      22.193  -2.637  24.191  3.00  1.00            
ATOM   1622    O ASP A 219      23.123  -1.836  24.264  3.00  1.00            
ATOM   1623    N GLY A 220      21.167  -2.445  23.344  1.00  1.00            
ATOM   1624   CA GLY A 220      21.208  -1.294  22.491  1.00  1.00            
ATOM   1625    C GLY A 220      20.165  -1.454  21.438  1.00  1.00            
ATOM   1626    O GLY A 220      19.725  -2.566  21.149  1.00  1.00            
ATOM   1627    N CYS A 221      19.739  -0.328  20.827  4.00  1.00            
ATOM   1628   CA CYS A 221      18.746  -0.447  19.805  4.00  1.00            
ATOM   1629   CB CYS A 221      17.312  -0.489  20.366  4.00  1.00            
ATOM   1630   SG CYS A 221      16.035  -0.643  19.082  4.00  1.00            
ATOM   1631    C CYS A 221      18.843   0.718  18.884  4.00  1.00            
ATOM   1632    O CYS A 221      19.343   1.781  19.253  4.00  1.00            
ATOM   1633    N LEU A 222      18.365   0.531  17.638  4.00  1.00            
ATOM   1634   CA LEU A 222      18.409   1.608  16.702  4.00  1.00            
ATOM   1635   CB LEU A 222      18.973   1.243  15.325  4.00  1.00            
ATOM   1636   CG LEU A 222      20.432   0.758  15.350  4.00  1.00            
ATOM   1637  CD1 LEU A 222      20.560  -0.584  16.088  4.00  1.00            
ATOM   1638  CD2 LEU A 222      21.027   0.724  13.933  4.00  1.00            
ATOM   1639    C LEU A 222      17.012   2.108  16.510  4.00  1.00            
ATOM   1640    O LEU A 222      16.059   1.329  16.522  4.00  1.00            
ATOM   1641    N ALA A 223      16.852   3.441  16.368  4.00  1.00            
ATOM   1642   CA ALA A 223      15.545   3.987  16.137  4.00  1.00            
ATOM   1643   CB ALA A 223      15.010   4.840  17.299  4.00  1.00            
ATOM   1644    C ALA A 223      15.630   4.857  14.899  4.00  1.00            
ATOM   1645    O ALA A 223      16.616   5.566  14.710  4.00  1.00            
ATOM   1646    N LEU A 224      14.608   4.812  14.005  4.00  1.00            
ATOM   1647   CA LEU A 224      14.588   5.612  12.795  4.00  1.00            
ATOM   1648   CB LEU A 224      14.142   4.821  11.550  4.00  1.00            
ATOM   1649   CG LEU A 224      15.023   3.597  11.226  4.00  1.00            
ATOM   1650  CD1 LEU A 224      14.544   2.876   9.955  4.00  1.00            
ATOM   1651  CD2 LEU A 224      16.514   3.969  11.179  4.00  1.00            
ATOM   1652    C LEU A 224      13.558   6.663  13.018  4.00  1.00            
ATOM   1653    O LEU A 224      12.393   6.358  13.271  4.00  1.00            
ATOM   1654    N VAL A 225      13.955   7.943  12.945  4.00  1.00            
ATOM   1655   CA VAL A 225      12.934   8.921  13.116  4.00  1.00            
ATOM   1656   CB VAL A 225      13.427  10.259  13.576  4.00  1.00            
ATOM   1657  CG1 VAL A 225      12.243  11.243  13.585  4.00  1.00            
ATOM   1658  CG2 VAL A 225      14.104  10.078  14.944  4.00  1.00            
ATOM   1659    C VAL A 225      12.339   9.099  11.786  4.00  1.00            
ATOM   1660    O VAL A 225      13.023   9.497  10.847  4.00  1.00            
ATOM   1661    N ASP A 226      11.048   8.757  11.672  1.00  1.00            
ATOM   1662   CA ASP A 226      10.393   8.941  10.425  1.00  1.00            
ATOM   1663   CB ASP A 226      10.095   7.633   9.673  1.00  1.00            
ATOM   1664   CG ASP A 226       9.638   8.001   8.268  1.00  1.00            
ATOM   1665  OD1 ASP A 226       9.508   9.223   7.986  1.00  1.00            
ATOM   1666  OD2 ASP A 226       9.414   7.063   7.457  1.00  1.00            
ATOM   1667    C ASP A 226       9.086   9.605  10.724  1.00  1.00            
ATOM   1668    O ASP A 226       8.255   9.063  11.451  1.00  1.00            
ATOM   1669    N THR A 227       8.894  10.822  10.182  3.00  1.00            
ATOM   1670   CA THR A 227       7.714  11.607  10.402  3.00  1.00            
ATOM   1671   CB THR A 227       7.833  12.979   9.814  3.00  1.00            
ATOM   1672  OG1 THR A 227       8.942  13.657  10.385  3.00  1.00            
ATOM   1673  CG2 THR A 227       6.532  13.748  10.091  3.00  1.00            
ATOM   1674    C THR A 227       6.533  10.961   9.766  3.00  1.00            
ATOM   1675    O THR A 227       5.443  10.923  10.337  3.00  1.00            
ATOM   1676    N GLY A 228       6.739  10.412   8.562  3.00  1.00            
ATOM   1677   CA GLY A 228       5.663   9.929   7.759  3.00  1.00            
ATOM   1678    C GLY A 228       4.906   8.800   8.361  3.00  1.00            
ATOM   1679    O GLY A 228       3.681   8.756   8.271  3.00  1.00            
ATOM   1680    N ALA A 229       5.602   7.851   8.995  1.00  1.00            
ATOM   1681   CA ALA A 229       4.911   6.672   9.410  1.00  1.00            
ATOM   1682   CB ALA A 229       5.845   5.579   9.959  1.00  1.00            
ATOM   1683    C ALA A 229       3.890   6.966  10.465  1.00  1.00            
ATOM   1684    O ALA A 229       3.977   7.951  11.196  1.00  1.00            
ATOM   1685    N SER A 230       2.865   6.087  10.531  1.00  1.00            
ATOM   1686   CA SER A 230       1.754   6.172  11.440  1.00  1.00            
ATOM   1687   CB SER A 230       0.691   5.094  11.174  1.00  1.00            
ATOM   1688   OG SER A 230       0.153   5.248   9.870  1.00  1.00            
ATOM   1689    C SER A 230       2.208   5.980  12.827  1.00  1.00            
ATOM   1690    O SER A 230       1.745   6.664  13.739  1.00  1.00            
ATOM   1691    N TYR A 231       3.155   5.060  13.036  1.00  1.00            
ATOM   1692   CA TYR A 231       3.319   4.781  14.416  1.00  1.00            
ATOM   1693   CB TYR A 231       2.422   3.625  14.862  1.00  1.00            
ATOM   1694   CG TYR A 231       2.658   2.579  13.832  1.00  1.00            
ATOM   1695  CD1 TYR A 231       3.785   1.789  13.848  1.00  1.00            
ATOM   1696  CD2 TYR A 231       1.734   2.409  12.832  1.00  1.00            
ATOM   1697  CE1 TYR A 231       3.986   0.837  12.880  1.00  1.00            
ATOM   1698  CE2 TYR A 231       1.931   1.458  11.865  1.00  1.00            
ATOM   1699   CZ TYR A 231       3.053   0.668  11.886  1.00  1.00            
ATOM   1700   OH TYR A 231       3.248  -0.309  10.886  1.00  1.00            
ATOM   1701    C TYR A 231       4.682   4.415  14.824  1.00  1.00            
ATOM   1702    O TYR A 231       5.650   4.464  14.067  1.00  1.00            
ATOM   1703    N ILE A 232       4.732   4.040  16.114  4.00  1.00            
ATOM   1704   CA ILE A 232       5.916   3.536  16.700  4.00  1.00            
ATOM   1705   CB ILE A 232       5.949   3.663  18.186  4.00  1.00            
ATOM   1706  CG1 ILE A 232       5.893   5.136  18.606  4.00  1.00            
ATOM   1707  CG2 ILE A 232       7.205   2.936  18.674  4.00  1.00            
ATOM   1708  CD1 ILE A 232       5.722   5.318  20.110  4.00  1.00            
ATOM   1709    C ILE A 232       5.880   2.084  16.379  4.00  1.00            
ATOM   1710    O ILE A 232       5.004   1.353  16.836  4.00  1.00            
ATOM   1711    N SER A 233       6.833   1.641  15.541  4.00  1.00            
ATOM   1712   CA SER A 233       6.873   0.267  15.146  4.00  1.00            
ATOM   1713   CB SER A 233       7.190   0.068  13.657  4.00  1.00            
ATOM   1714   OG SER A 233       8.507   0.523  13.385  4.00  1.00            
ATOM   1715    C SER A 233       7.990  -0.361  15.908  4.00  1.00            
ATOM   1716    O SER A 233       8.740   0.326  16.599  4.00  1.00            
ATOM   1717    N GLY A 234       8.126  -1.697  15.812  4.00  1.00            
ATOM   1718   CA GLY A 234       9.199  -2.323  16.523  4.00  1.00            
ATOM   1719    C GLY A 234       9.528  -3.617  15.847  4.00  1.00            
ATOM   1720    O GLY A 234       8.733  -4.140  15.067  4.00  1.00            
ATOM   1721    N SER A 235      10.727  -4.175  16.135  1.00  1.00            
ATOM   1722   CA SER A 235      11.057  -5.444  15.558  1.00  1.00            
ATOM   1723   CB SER A 235      12.473  -5.951  15.891  1.00  1.00            
ATOM   1724   OG SER A 235      12.618  -6.148  17.288  1.00  1.00            
ATOM   1725    C SER A 235      10.027  -6.369  16.122  1.00  1.00            
ATOM   1726    O SER A 235       9.482  -6.112  17.194  1.00  1.00            
ATOM   1727    N THR A 236       9.707  -7.462  15.406  2.00  1.00            
ATOM   1728   CA THR A 236       8.615  -8.285  15.840  2.00  1.00            
ATOM   1729   CB THR A 236       8.294  -9.410  14.895  2.00  1.00            
ATOM   1730  OG1 THR A 236       7.062 -10.013  15.261  2.00  1.00            
ATOM   1731  CG2 THR A 236       9.430 -10.448  14.917  2.00  1.00            
ATOM   1732    C THR A 236       8.888  -8.852  17.204  2.00  1.00            
ATOM   1733    O THR A 236       8.018  -8.832  18.071  2.00  1.00            
ATOM   1734    N SER A 237      10.105  -9.373  17.443  2.00  1.00            
ATOM   1735   CA SER A 237      10.410  -9.987  18.709  2.00  1.00            
ATOM   1736   CB SER A 237      11.806 -10.634  18.717  2.00  1.00            
ATOM   1737   OG SER A 237      12.062 -11.228  19.980  2.00  1.00            
ATOM   1738    C SER A 237      10.404  -8.945  19.780  2.00  1.00            
ATOM   1739    O SER A 237       9.901  -9.181  20.878  2.00  1.00            
ATOM   1740    N SER A 238      10.948  -7.750  19.481  2.00  1.00            
ATOM   1741   CA SER A 238      11.047  -6.725  20.481  2.00  1.00            
ATOM   1742   CB SER A 238      11.691  -5.436  19.939  2.00  1.00            
ATOM   1743   OG SER A 238      10.861  -4.833  18.959  2.00  1.00            
ATOM   1744    C SER A 238       9.661  -6.411  20.946  2.00  1.00            
ATOM   1745    O SER A 238       9.396  -6.338  22.145  2.00  1.00            
ATOM   1746    N ILE A 239       8.736  -6.257  19.982  2.00  1.00            
ATOM   1747   CA ILE A 239       7.380  -5.865  20.230  2.00  1.00            
ATOM   1748   CB ILE A 239       6.625  -5.465  18.981  2.00  1.00            
ATOM   1749  CG1 ILE A 239       6.395  -6.631  18.004  2.00  1.00            
ATOM   1750  CG2 ILE A 239       7.400  -4.301  18.339  2.00  1.00            
ATOM   1751  CD1 ILE A 239       5.275  -7.593  18.407  2.00  1.00            
ATOM   1752    C ILE A 239       6.605  -6.889  20.952  2.00  1.00            
ATOM   1753    O ILE A 239       5.756  -6.534  21.765  2.00  1.00            
ATOM   1754    N GLU A 240       6.856  -8.176  20.661  2.00  1.00            
ATOM   1755   CA GLU A 240       6.104  -9.216  21.287  2.00  1.00            
ATOM   1756   CB GLU A 240       6.658 -10.613  20.955  2.00  1.00            
ATOM   1757   CG GLU A 240       6.569 -10.986  19.475  2.00  1.00            
ATOM   1758   CD GLU A 240       7.277 -12.323  19.300  2.00  1.00            
ATOM   1759  OE1 GLU A 240       7.717 -12.890  20.336  2.00  1.00            
ATOM   1760  OE2 GLU A 240       7.396 -12.791  18.137  2.00  1.00            
ATOM   1761    C GLU A 240       6.323  -9.008  22.744  2.00  1.00            
ATOM   1762    O GLU A 240       5.429  -9.202  23.564  2.00  1.00            
ATOM   1763    N LYS A 241       7.552  -8.596  23.087  2.00  1.00            
ATOM   1764   CA LYS A 241       7.887  -8.301  24.442  2.00  1.00            
ATOM   1765   CB LYS A 241       9.367  -7.914  24.602  2.00  1.00            
ATOM   1766   CG LYS A 241       9.766  -7.429  26.001  2.00  1.00            
ATOM   1767   CD LYS A 241       9.803  -8.514  27.077  2.00  1.00            
ATOM   1768   CE LYS A 241      10.498  -8.063  28.366  2.00  1.00            
ATOM   1769   NZ LYS A 241       9.596  -7.207  29.170  2.00  1.00            
ATOM   1770    C LYS A 241       7.096  -7.130  24.948  2.00  1.00            
ATOM   1771    O LYS A 241       6.484  -7.210  26.012  2.00  1.00            
ATOM   1772    N LEU A 242       7.059  -6.010  24.196  2.00  1.00            
ATOM   1773   CA LEU A 242       6.391  -4.842  24.705  2.00  1.00            
ATOM   1774   CB LEU A 242       6.467  -3.650  23.742  2.00  1.00            
ATOM   1775   CG LEU A 242       7.904  -3.131  23.551  2.00  1.00            
ATOM   1776  CD1 LEU A 242       7.934  -1.943  22.586  2.00  1.00            
ATOM   1777  CD2 LEU A 242       8.574  -2.815  24.898  2.00  1.00            
ATOM   1778    C LEU A 242       4.965  -5.202  24.900  2.00  1.00            
ATOM   1779    O LEU A 242       4.382  -4.968  25.956  2.00  1.00            
ATOM   1780    N MET A 243       4.397  -5.849  23.879  2.00  1.00            
ATOM   1781   CA MET A 243       3.027  -6.231  23.836  2.00  1.00            
ATOM   1782   CB MET A 243       2.721  -6.970  22.526  2.00  1.00            
ATOM   1783   CG MET A 243       1.296  -7.494  22.378  2.00  1.00            
ATOM   1784   SD MET A 243       1.051  -8.381  20.812  2.00  1.00            
ATOM   1785   CE MET A 243       2.250  -9.691  21.206  2.00  1.00            
ATOM   1786    C MET A 243       2.731  -7.181  24.933  2.00  1.00            
ATOM   1787    O MET A 243       1.718  -7.048  25.614  2.00  1.00            
ATOM   1788    N GLU A 244       3.614  -8.167  25.141  2.00  1.00            
ATOM   1789   CA GLU A 244       3.324  -9.130  26.151  2.00  1.00            
ATOM   1790   CB GLU A 244       4.329 -10.293  26.198  2.00  1.00            
ATOM   1791   CG GLU A 244       5.774  -9.884  26.468  2.00  1.00            
ATOM   1792   CD GLU A 244       6.597 -11.162  26.429  2.00  1.00            
ATOM   1793  OE1 GLU A 244       6.026 -12.216  26.036  2.00  1.00            
ATOM   1794  OE2 GLU A 244       7.803 -11.105  26.788  2.00  1.00            
ATOM   1795    C GLU A 244       3.296  -8.413  27.463  2.00  1.00            
ATOM   1796    O GLU A 244       2.452  -8.690  28.314  2.00  1.00            
ATOM   1797    N ALA A 245       4.210  -7.441  27.651  2.00  1.00            
ATOM   1798   CA ALA A 245       4.265  -6.713  28.887  2.00  1.00            
ATOM   1799   CB ALA A 245       5.381  -5.657  28.898  2.00  1.00            
ATOM   1800    C ALA A 245       2.971  -5.995  29.068  2.00  1.00            
ATOM   1801    O ALA A 245       2.388  -6.016  30.151  2.00  1.00            
ATOM   1802    N LEU A 246       2.468  -5.352  28.000  2.00  1.00            
ATOM   1803   CA LEU A 246       1.214  -4.676  28.122  2.00  1.00            
ATOM   1804   CB LEU A 246       0.801  -3.867  26.873  2.00  1.00            
ATOM   1805   CG LEU A 246       1.524  -2.510  26.728  2.00  1.00            
ATOM   1806  CD1 LEU A 246       3.037  -2.661  26.532  2.00  1.00            
ATOM   1807  CD2 LEU A 246       0.877  -1.651  25.630  2.00  1.00            
ATOM   1808    C LEU A 246       0.170  -5.715  28.398  2.00  1.00            
ATOM   1809    O LEU A 246      -0.786  -5.461  29.130  2.00  1.00            
ATOM   1810    N GLY A 247       0.334  -6.928  27.832  3.00  1.00            
ATOM   1811   CA GLY A 247      -0.641  -7.961  28.037  3.00  1.00            
ATOM   1812    C GLY A 247      -1.583  -7.935  26.873  3.00  1.00            
ATOM   1813    O GLY A 247      -2.637  -8.567  26.904  3.00  1.00            
ATOM   1814    N ALA A 248      -1.224  -7.188  25.809  1.00  1.00            
ATOM   1815   CA ALA A 248      -2.074  -7.092  24.654  1.00  1.00            
ATOM   1816   CB ALA A 248      -1.672  -5.973  23.678  1.00  1.00            
ATOM   1817    C ALA A 248      -2.038  -8.383  23.894  1.00  1.00            
ATOM   1818    O ALA A 248      -1.015  -9.065  23.857  1.00  1.00            
ATOM   1819    N LYS A 249      -3.186  -8.767  23.289  4.00  1.00            
ATOM   1820   CA LYS A 249      -3.228  -9.929  22.447  4.00  1.00            
ATOM   1821   CB LYS A 249      -4.573 -10.678  22.441  4.00  1.00            
ATOM   1822   CG LYS A 249      -4.837 -11.416  23.756  4.00  1.00            
ATOM   1823   CD LYS A 249      -3.749 -12.435  24.108  4.00  1.00            
ATOM   1824   CE LYS A 249      -3.955 -13.121  25.461  4.00  1.00            
ATOM   1825   NZ LYS A 249      -2.742 -13.888  25.823  4.00  1.00            
ATOM   1826    C LYS A 249      -2.941  -9.436  21.069  4.00  1.00            
ATOM   1827    O LYS A 249      -3.217  -8.281  20.747  4.00  1.00            
ATOM   1828    N LYS A 250      -2.347 -10.290  20.217  4.00  1.00            
ATOM   1829   CA LYS A 250      -2.011  -9.831  18.903  4.00  1.00            
ATOM   1830   CB LYS A 250      -0.656 -10.365  18.414  4.00  1.00            
ATOM   1831   CG LYS A 250      -0.257  -9.891  17.018  4.00  1.00            
ATOM   1832   CD LYS A 250       1.179 -10.273  16.666  4.00  1.00            
ATOM   1833   CE LYS A 250       1.495 -11.726  17.025  4.00  1.00            
ATOM   1834   NZ LYS A 250       0.354 -12.593  16.648  4.00  1.00            
ATOM   1835    C LYS A 250      -3.039 -10.320  17.949  4.00  1.00            
ATOM   1836    O LYS A 250      -3.233 -11.523  17.782  4.00  1.00            
ATOM   1837    N ARG A 251      -3.746  -9.374  17.306  1.00  1.00            
ATOM   1838   CA ARG A 251      -4.658  -9.771  16.286  1.00  1.00            
ATOM   1839   CB ARG A 251      -5.865  -8.829  16.073  1.00  1.00            
ATOM   1840   CG ARG A 251      -5.562  -7.394  15.631  1.00  1.00            
ATOM   1841   CD ARG A 251      -6.812  -6.508  15.700  1.00  1.00            
ATOM   1842   NE ARG A 251      -6.567  -5.266  14.911  1.00  1.00            
ATOM   1843   CZ ARG A 251      -7.508  -4.275  14.898  1.00  1.00            
ATOM   1844  NH1 ARG A 251      -8.627  -4.387  15.671  1.00  1.00            
ATOM   1845  NH2 ARG A 251      -7.332  -3.177  14.107  1.00  1.00            
ATOM   1846    C ARG A 251      -3.826  -9.821  15.060  1.00  1.00            
ATOM   1847    O ARG A 251      -2.646  -9.472  15.111  1.00  1.00            
ATOM   1848    N LEU A 252      -4.391 -10.303  13.939  1.00  1.00            
ATOM   1849   CA LEU A 252      -3.585 -10.385  12.760  1.00  1.00            
ATOM   1850   CB LEU A 252      -4.379 -10.864  11.532  1.00  1.00            
ATOM   1851   CG LEU A 252      -4.877 -12.319  11.619  1.00  1.00            
ATOM   1852  CD1 LEU A 252      -5.852 -12.517  12.790  1.00  1.00            
ATOM   1853  CD2 LEU A 252      -5.468 -12.771  10.276  1.00  1.00            
ATOM   1854    C LEU A 252      -3.118  -8.987  12.466  1.00  1.00            
ATOM   1855    O LEU A 252      -1.931  -8.747  12.258  1.00  1.00            
ATOM   1856    N PHE A 253      -4.057  -8.023  12.473  1.00  1.00            
ATOM   1857   CA PHE A 253      -3.778  -6.659  12.111  1.00  1.00            
ATOM   1858   CB PHE A 253      -5.108  -5.927  11.860  1.00  1.00            
ATOM   1859   CG PHE A 253      -4.906  -4.839  10.867  1.00  1.00            
ATOM   1860  CD1 PHE A 253      -4.561  -5.170   9.577  1.00  1.00            
ATOM   1861  CD2 PHE A 253      -5.107  -3.517  11.186  1.00  1.00            
ATOM   1862  CE1 PHE A 253      -4.380  -4.197   8.624  1.00  1.00            
ATOM   1863  CE2 PHE A 253      -4.930  -2.538  10.236  1.00  1.00            
ATOM   1864   CZ PHE A 253      -4.564  -2.877   8.954  1.00  1.00            
ATOM   1865    C PHE A 253      -2.977  -5.915  13.127  1.00  1.00            
ATOM   1866    O PHE A 253      -1.942  -5.338  12.801  1.00  1.00            
ATOM   1867    N ASP A 254      -3.415  -5.915  14.400  1.00  1.00            
ATOM   1868   CA ASP A 254      -2.721  -5.083  15.337  1.00  1.00            
ATOM   1869   CB ASP A 254      -3.462  -3.778  15.695  1.00  1.00            
ATOM   1870   CG ASP A 254      -3.361  -2.776  14.549  1.00  1.00            
ATOM   1871  OD1 ASP A 254      -3.262  -3.203  13.369  1.00  1.00            
ATOM   1872  OD2 ASP A 254      -3.368  -1.552  14.851  1.00  1.00            
ATOM   1873    C ASP A 254      -2.537  -5.806  16.625  1.00  1.00            
ATOM   1874    O ASP A 254      -2.472  -7.033  16.688  1.00  1.00            
ATOM   1875    N TYR A 255      -2.428  -4.989  17.689  4.00  1.00            
ATOM   1876   CA TYR A 255      -2.295  -5.391  19.056  4.00  1.00            
ATOM   1877   CB TYR A 255      -1.211  -4.600  19.805  4.00  1.00            
ATOM   1878   CG TYR A 255       0.082  -4.721  19.074  4.00  1.00            
ATOM   1879  CD1 TYR A 255       0.251  -4.098  17.858  4.00  1.00            
ATOM   1880  CD2 TYR A 255       1.138  -5.420  19.611  4.00  1.00            
ATOM   1881  CE1 TYR A 255       1.442  -4.192  17.176  4.00  1.00            
ATOM   1882  CE2 TYR A 255       2.333  -5.517  18.933  4.00  1.00            
ATOM   1883   CZ TYR A 255       2.487  -4.904  17.713  4.00  1.00            
ATOM   1884   OH TYR A 255       3.712  -5.001  17.016  4.00  1.00            
ATOM   1885    C TYR A 255      -3.578  -4.899  19.642  4.00  1.00            
ATOM   1886    O TYR A 255      -4.095  -3.874  19.200  4.00  1.00            
ATOM   1887    N VAL A 256      -4.160  -5.605  20.626  4.00  1.00            
ATOM   1888   CA VAL A 256      -5.430  -5.111  21.066  4.00  1.00            
ATOM   1889   CB VAL A 256      -6.555  -5.946  20.529  4.00  1.00            
ATOM   1890  CG1 VAL A 256      -7.883  -5.419  21.079  4.00  1.00            
ATOM   1891  CG2 VAL A 256      -6.469  -5.945  18.993  4.00  1.00            
ATOM   1892    C VAL A 256      -5.508  -5.126  22.541  4.00  1.00            
ATOM   1893    O VAL A 256      -4.866  -5.932  23.214  4.00  1.00            
ATOM   1894    N VAL A 257      -6.308  -4.189  23.072  4.00  1.00            
ATOM   1895   CA VAL A 257      -6.481  -4.146  24.478  4.00  1.00            
ATOM   1896   CB VAL A 257      -5.738  -3.015  25.122  4.00  1.00            
ATOM   1897  CG1 VAL A 257      -6.079  -2.989  26.620  4.00  1.00            
ATOM   1898  CG2 VAL A 257      -4.240  -3.192  24.835  4.00  1.00            
ATOM   1899    C VAL A 257      -7.919  -3.938  24.755  4.00  1.00            
ATOM   1900    O VAL A 257      -8.625  -3.289  23.984  4.00  1.00            
ATOM   1901    N LYS A 258      -8.398  -4.517  25.869  4.00  1.00            
ATOM   1902   CA LYS A 258      -9.746  -4.235  26.225  4.00  1.00            
ATOM   1903   CB LYS A 258     -10.258  -4.986  27.462  4.00  1.00            
ATOM   1904   CG LYS A 258     -10.618  -6.445  27.191  4.00  1.00            
ATOM   1905   CD LYS A 258     -10.841  -7.260  28.465  4.00  1.00            
ATOM   1906   CE LYS A 258     -11.514  -8.606  28.202  4.00  1.00            
ATOM   1907   NZ LYS A 258     -12.898  -8.381  27.728  4.00  1.00            
ATOM   1908    C LYS A 258      -9.712  -2.788  26.554  4.00  1.00            
ATOM   1909    O LYS A 258      -8.711  -2.272  27.049  4.00  1.00            
ATOM   1910    N CYS A 259     -10.811  -2.088  26.265  2.00  1.00            
ATOM   1911   CA CYS A 259     -10.810  -0.669  26.391  2.00  1.00            
ATOM   1912   CB CYS A 259     -12.115  -0.043  25.882  2.00  1.00            
ATOM   1913   SG CYS A 259     -12.398  -0.385  24.120  2.00  1.00            
ATOM   1914    C CYS A 259     -10.617  -0.200  27.798  2.00  1.00            
ATOM   1915    O CYS A 259      -9.839   0.720  28.046  2.00  1.00            
ATOM   1916    N ASN A 260     -11.304  -0.828  28.766  2.00  1.00            
ATOM   1917   CA ASN A 260     -11.274  -0.340  30.115  2.00  1.00            
ATOM   1918   CB ASN A 260     -12.165  -1.179  31.048  2.00  1.00            
ATOM   1919   CG ASN A 260     -11.685  -2.626  31.015  2.00  1.00            
ATOM   1920  OD1 ASN A 260     -11.194  -3.154  32.012  2.00  1.00            
ATOM   1921  ND2 ASN A 260     -11.836  -3.295  29.841  2.00  1.00            
ATOM   1922    C ASN A 260      -9.869  -0.344  30.648  2.00  1.00            
ATOM   1923    O ASN A 260      -9.441   0.606  31.302  2.00  1.00            
ATOM   1924    N GLU A 261      -9.114  -1.416  30.369  2.00  1.00            
ATOM   1925   CA GLU A 261      -7.770  -1.607  30.838  2.00  1.00            
ATOM   1926   CB GLU A 261      -7.264  -3.044  30.607  2.00  1.00            
ATOM   1927   CG GLU A 261      -7.452  -3.537  29.170  2.00  1.00            
ATOM   1928   CD GLU A 261      -6.906  -4.958  29.064  2.00  1.00            
ATOM   1929  OE1 GLU A 261      -6.169  -5.380  29.994  2.00  1.00            
ATOM   1930  OE2 GLU A 261      -7.214  -5.638  28.048  2.00  1.00            
ATOM   1931    C GLU A 261      -6.823  -0.644  30.202  2.00  1.00            
ATOM   1932    O GLU A 261      -5.766  -0.369  30.766  2.00  1.00            
ATOM   1933    N GLY A 262      -7.173  -0.089  29.028  2.00  1.00            
ATOM   1934   CA GLY A 262      -6.258   0.725  28.280  2.00  1.00            
ATOM   1935    C GLY A 262      -5.711   1.822  29.131  2.00  1.00            
ATOM   1936    O GLY A 262      -4.532   2.152  29.007  2.00  1.00            
ATOM   1937    N PRO A 263      -6.490   2.410  29.986  2.00  1.00            
ATOM   1938   CA PRO A 263      -5.940   3.444  30.805  2.00  1.00            
ATOM   1939   CD PRO A 263      -7.901   2.629  29.736  2.00  1.00            
ATOM   1940   CB PRO A 263      -7.136   4.139  31.466  2.00  1.00            
ATOM   1941   CG PRO A 263      -8.370   3.322  31.024  2.00  1.00            
ATOM   1942    C PRO A 263      -4.873   2.967  31.747  2.00  1.00            
ATOM   1943    O PRO A 263      -4.016   3.769  32.114  2.00  1.00            
ATOM   1944    N THR A 264      -4.894   1.681  32.160  2.00  1.00            
ATOM   1945   CA THR A 264      -3.914   1.175  33.088  2.00  1.00            
ATOM   1946   CB THR A 264      -4.192  -0.212  33.610  2.00  1.00            
ATOM   1947  OG1 THR A 264      -3.380  -0.475  34.745  2.00  1.00            
ATOM   1948  CG2 THR A 264      -3.857  -1.241  32.516  2.00  1.00            
ATOM   1949    C THR A 264      -2.577   1.103  32.424  2.00  1.00            
ATOM   1950    O THR A 264      -1.561   1.247  33.102  2.00  1.00            
ATOM   1951    N LEU A 265      -2.548   0.863  31.089  1.00  1.00            
ATOM   1952   CA LEU A 265      -1.313   0.657  30.376  1.00  1.00            
ATOM   1953   CB LEU A 265      -1.457   0.570  28.846  1.00  1.00            
ATOM   1954   CG LEU A 265      -2.109  -0.743  28.372  1.00  1.00            
ATOM   1955  CD1 LEU A 265      -1.195  -1.949  28.654  1.00  1.00            
ATOM   1956  CD2 LEU A 265      -3.519  -0.918  28.961  1.00  1.00            
ATOM   1957    C LEU A 265      -0.356   1.760  30.715  1.00  1.00            
ATOM   1958    O LEU A 265      -0.630   2.956  30.629  1.00  1.00            
ATOM   1959    N PRO A 266       0.769   1.268  31.156  1.00  1.00            
ATOM   1960   CA PRO A 266       1.836   2.101  31.658  1.00  1.00            
ATOM   1961   CD PRO A 266       0.693   0.011  31.888  1.00  1.00            
ATOM   1962   CB PRO A 266       2.659   1.214  32.591  1.00  1.00            
ATOM   1963   CG PRO A 266       1.669   0.142  33.064  1.00  1.00            
ATOM   1964    C PRO A 266       2.723   2.834  30.703  1.00  1.00            
ATOM   1965    O PRO A 266       2.609   2.665  29.489  1.00  1.00            
ATOM   1966    N ASP A 267       3.623   3.659  31.287  1.00  1.00            
ATOM   1967   CA ASP A 267       4.574   4.505  30.627  1.00  1.00            
ATOM   1968   CB ASP A 267       5.323   5.444  31.594  1.00  1.00            
ATOM   1969   CG ASP A 267       4.360   6.494  32.131  1.00  1.00            
ATOM   1970  OD1 ASP A 267       3.521   6.995  31.337  1.00  1.00            
ATOM   1971  OD2 ASP A 267       4.453   6.806  33.348  1.00  1.00            
ATOM   1972    C ASP A 267       5.645   3.695  29.934  1.00  1.00            
ATOM   1973    O ASP A 267       6.227   2.781  30.514  1.00  1.00            
ATOM   1974    N ILE A 268       5.899   4.027  28.645  4.00  1.00            
ATOM   1975   CA ILE A 268       6.839   3.398  27.744  4.00  1.00            
ATOM   1976   CB ILE A 268       6.494   3.635  26.309  4.00  1.00            
ATOM   1977  CG1 ILE A 268       5.117   3.006  26.026  4.00  1.00            
ATOM   1978  CG2 ILE A 268       7.623   3.059  25.439  4.00  1.00            
ATOM   1979  CD1 ILE A 268       5.056   1.504  26.311  4.00  1.00            
ATOM   1980    C ILE A 268       8.314   3.691  27.968  4.00  1.00            
ATOM   1981    O ILE A 268       9.146   2.806  27.798  4.00  1.00            
ATOM   1982    N SER A 269       8.719   4.931  28.306  4.00  1.00            
ATOM   1983   CA SER A 269      10.118   5.220  28.559  4.00  1.00            
ATOM   1984   CB SER A 269      10.607   4.718  29.929  4.00  1.00            
ATOM   1985   OG SER A 269       9.949   5.422  30.970  4.00  1.00            
ATOM   1986    C SER A 269      11.102   4.710  27.518  4.00  1.00            
ATOM   1987    O SER A 269      11.702   3.649  27.680  4.00  1.00            
ATOM   1988    N PHE A 270      11.267   5.477  26.412  4.00  1.00            
ATOM   1989   CA PHE A 270      12.090   5.254  25.235  4.00  1.00            
ATOM   1990   CB PHE A 270      11.721   6.320  24.179  4.00  1.00            
ATOM   1991   CG PHE A 270      12.322   6.073  22.836  4.00  1.00            
ATOM   1992  CD1 PHE A 270      11.700   5.231  21.940  4.00  1.00            
ATOM   1993  CD2 PHE A 270      13.483   6.705  22.454  4.00  1.00            
ATOM   1994  CE1 PHE A 270      12.237   5.007  20.693  4.00  1.00            
ATOM   1995  CE2 PHE A 270      14.026   6.485  21.209  4.00  1.00            
ATOM   1996   CZ PHE A 270      13.402   5.636  20.326  4.00  1.00            
ATOM   1997    C PHE A 270      13.580   5.277  25.428  4.00  1.00            
ATOM   1998    O PHE A 270      14.258   4.315  25.070  4.00  1.00            
ATOM   1999    N HIS A 271      14.133   6.360  26.008  4.00  1.00            
ATOM   2000   CA HIS A 271      15.563   6.510  26.107  4.00  1.00            
ATOM   2001  ND1 HIS A 271      15.172   4.980  28.864  4.00  1.00            
ATOM   2002   CG HIS A 271      16.307   5.135  28.099  4.00  1.00            
ATOM   2003   CB HIS A 271      16.317   5.263  26.607  4.00  1.00            
ATOM   2004  NE2 HIS A 271      16.891   5.021  30.277  4.00  1.00            
ATOM   2005  CD2 HIS A 271      17.347   5.158  28.978  4.00  1.00            
ATOM   2006  CE1 HIS A 271      15.579   4.918  30.157  4.00  1.00            
ATOM   2007    C HIS A 271      16.130   6.912  24.778  4.00  1.00            
ATOM   2008    O HIS A 271      15.921   6.239  23.769  4.00  1.00            
ATOM   2009    N LEU A 272      16.837   8.066  24.751  4.00  1.00            
ATOM   2010   CA LEU A 272      17.517   8.536  23.572  4.00  1.00            
ATOM   2011   CB LEU A 272      16.588   9.058  22.449  4.00  1.00            
ATOM   2012   CG LEU A 272      15.488  10.066  22.848  4.00  1.00            
ATOM   2013  CD1 LEU A 272      14.671  10.475  21.611  4.00  1.00            
ATOM   2014  CD2 LEU A 272      14.569   9.532  23.959  4.00  1.00            
ATOM   2015    C LEU A 272      18.468   9.623  23.967  4.00  1.00            
ATOM   2016    O LEU A 272      18.057  10.694  24.412  4.00  1.00            
ATOM   2017    N GLY A 273      19.783   9.358  23.821  3.00  1.00            
ATOM   2018   CA GLY A 273      20.794  10.342  24.086  3.00  1.00            
ATOM   2019    C GLY A 273      20.835  10.634  25.553  3.00  1.00            
ATOM   2020    O GLY A 273      21.314  11.690  25.965  3.00  1.00            
ATOM   2021    N GLY A 274      20.343   9.709  26.393  3.00  1.00            
ATOM   2022   CA GLY A 274      20.410   9.968  27.800  3.00  1.00            
ATOM   2023    C GLY A 274      19.146  10.637  28.227  3.00  1.00            
ATOM   2024    O GLY A 274      18.981  10.966  29.400  3.00  1.00            
ATOM   2025    N LYS A 275      18.203  10.858  27.292  4.00  1.00            
ATOM   2026   CA LYS A 275      17.021  11.519  27.745  4.00  1.00            
ATOM   2027   CB LYS A 275      16.687  12.816  26.978  4.00  1.00            
ATOM   2028   CG LYS A 275      15.630  13.675  27.682  4.00  1.00            
ATOM   2029   CD LYS A 275      15.606  15.141  27.235  4.00  1.00            
ATOM   2030   CE LYS A 275      14.601  15.996  28.013  4.00  1.00            
ATOM   2031   NZ LYS A 275      14.893  17.435  27.823  4.00  1.00            
ATOM   2032    C LYS A 275      15.854  10.594  27.669  4.00  1.00            
ATOM   2033    O LYS A 275      15.646   9.907  26.670  4.00  1.00            
ATOM   2034    N GLU A 276      15.062  10.564  28.761  4.00  1.00            
ATOM   2035   CA GLU A 276      13.917   9.708  28.832  4.00  1.00            
ATOM   2036   CB GLU A 276      13.356   9.545  30.262  4.00  1.00            
ATOM   2037   CG GLU A 276      12.187   8.558  30.368  4.00  1.00            
ATOM   2038   CD GLU A 276      11.779   8.426  31.832  4.00  1.00            
ATOM   2039  OE1 GLU A 276      12.471   9.019  32.703  4.00  1.00            
ATOM   2040  OE2 GLU A 276      10.769   7.722  32.101  4.00  1.00            
ATOM   2041    C GLU A 276      12.839  10.294  27.982  4.00  1.00            
ATOM   2042    O GLU A 276      12.606  11.502  27.984  4.00  1.00            
ATOM   2043    N TYR A 277      12.165   9.423  27.210  4.00  1.00            
ATOM   2044   CA TYR A 277      11.058   9.806  26.387  4.00  1.00            
ATOM   2045   CB TYR A 277      11.258   9.459  24.909  4.00  1.00            
ATOM   2046   CG TYR A 277      10.010   9.843  24.202  4.00  1.00            
ATOM   2047  CD1 TYR A 277       9.843  11.124  23.733  4.00  1.00            
ATOM   2048  CD2 TYR A 277       9.004   8.922  24.020  4.00  1.00            
ATOM   2049  CE1 TYR A 277       8.689  11.481  23.078  4.00  1.00            
ATOM   2050  CE2 TYR A 277       7.847   9.275  23.365  4.00  1.00            
ATOM   2051   CZ TYR A 277       7.693  10.556  22.890  4.00  1.00            
ATOM   2052   OH TYR A 277       6.514  10.931  22.214  4.00  1.00            
ATOM   2053    C TYR A 277       9.945   8.962  26.864  4.00  1.00            
ATOM   2054    O TYR A 277      10.111   7.754  27.034  4.00  1.00            
ATOM   2055    N THR A 278       8.779   9.566  27.129  4.00  1.00            
ATOM   2056   CA THR A 278       7.773   8.688  27.611  4.00  1.00            
ATOM   2057   CB THR A 278       7.486   8.846  29.074  4.00  1.00            
ATOM   2058  OG1 THR A 278       8.672   8.629  29.825  4.00  1.00            
ATOM   2059  CG2 THR A 278       6.419   7.814  29.475  4.00  1.00            
ATOM   2060    C THR A 278       6.508   8.908  26.870  4.00  1.00            
ATOM   2061    O THR A 278       6.087  10.041  26.643  4.00  1.00            
ATOM   2062    N LEU A 279       5.880   7.798  26.447  4.00  1.00            
ATOM   2063   CA LEU A 279       4.586   7.918  25.865  4.00  1.00            
ATOM   2064   CB LEU A 279       4.406   7.251  24.498  4.00  1.00            
ATOM   2065   CG LEU A 279       5.011   8.081  23.356  4.00  1.00            
ATOM   2066  CD1 LEU A 279       4.821   7.399  21.994  4.00  1.00            
ATOM   2067  CD2 LEU A 279       4.431   9.504  23.379  4.00  1.00            
ATOM   2068    C LEU A 279       3.635   7.317  26.839  4.00  1.00            
ATOM   2069    O LEU A 279       3.801   6.176  27.269  4.00  1.00            
ATOM   2070    N THR A 280       2.613   8.095  27.233  1.00  1.00            
ATOM   2071   CA THR A 280       1.685   7.600  28.199  1.00  1.00            
ATOM   2072   CB THR A 280       0.921   8.675  28.918  1.00  1.00            
ATOM   2073  OG1 THR A 280       0.180   8.121  29.996  1.00  1.00            
ATOM   2074  CG2 THR A 280      -0.028   9.355  27.918  1.00  1.00            
ATOM   2075    C THR A 280       0.710   6.753  27.478  1.00  1.00            
ATOM   2076    O THR A 280       0.743   6.634  26.254  1.00  1.00            
ATOM   2077    N SER A 281      -0.186   6.120  28.244  2.00  1.00            
ATOM   2078   CA SER A 281      -1.145   5.264  27.637  2.00  1.00            
ATOM   2079   CB SER A 281      -2.074   4.588  28.657  2.00  1.00            
ATOM   2080   OG SER A 281      -2.866   5.568  29.314  2.00  1.00            
ATOM   2081    C SER A 281      -2.015   6.102  26.756  2.00  1.00            
ATOM   2082    O SER A 281      -2.497   5.631  25.727  2.00  1.00            
ATOM   2083    N ALA A 282      -2.230   7.381  27.128  2.00  1.00            
ATOM   2084   CA ALA A 282      -3.101   8.208  26.344  2.00  1.00            
ATOM   2085   CB ALA A 282      -3.217   9.646  26.882  2.00  1.00            
ATOM   2086    C ALA A 282      -2.520   8.274  24.980  2.00  1.00            
ATOM   2087    O ALA A 282      -3.221   8.116  23.982  2.00  1.00            
ATOM   2088    N ASP A 283      -1.197   8.477  24.903  2.00  1.00            
ATOM   2089   CA ASP A 283      -0.601   8.608  23.616  2.00  1.00            
ATOM   2090   CB ASP A 283       0.884   9.003  23.696  2.00  1.00            
ATOM   2091   CG ASP A 283       0.954  10.428  24.230  2.00  1.00            
ATOM   2092  OD1 ASP A 283      -0.126  11.064  24.355  2.00  1.00            
ATOM   2093  OD2 ASP A 283       2.086  10.899  24.520  2.00  1.00            
ATOM   2094    C ASP A 283      -0.690   7.321  22.836  2.00  1.00            
ATOM   2095    O ASP A 283      -1.151   7.318  21.696  2.00  1.00            
ATOM   2096    N TYR A 284      -0.275   6.185  23.435  2.00  1.00            
ATOM   2097   CA TYR A 284      -0.205   4.941  22.706  2.00  1.00            
ATOM   2098   CB TYR A 284       0.470   3.784  23.472  2.00  1.00            
ATOM   2099   CG TYR A 284       1.937   3.759  23.213  2.00  1.00            
ATOM   2100  CD1 TYR A 284       2.827   4.526  23.925  2.00  1.00            
ATOM   2101  CD2 TYR A 284       2.418   2.922  22.231  2.00  1.00            
ATOM   2102  CE1 TYR A 284       4.172   4.453  23.639  2.00  1.00            
ATOM   2103  CE2 TYR A 284       3.760   2.850  21.947  2.00  1.00            
ATOM   2104   CZ TYR A 284       4.644   3.619  22.656  2.00  1.00            
ATOM   2105   OH TYR A 284       6.025   3.552  22.371  2.00  1.00            
ATOM   2106    C TYR A 284      -1.505   4.377  22.254  2.00  1.00            
ATOM   2107    O TYR A 284      -1.669   4.045  21.081  2.00  1.00            
ATOM   2108    N VAL A 285      -2.480   4.267  23.163  4.00  1.00            
ATOM   2109   CA VAL A 285      -3.639   3.510  22.808  4.00  1.00            
ATOM   2110   CB VAL A 285      -4.412   3.041  24.009  4.00  1.00            
ATOM   2111  CG1 VAL A 285      -5.686   2.317  23.542  4.00  1.00            
ATOM   2112  CG2 VAL A 285      -3.484   2.176  24.878  4.00  1.00            
ATOM   2113    C VAL A 285      -4.586   4.309  21.969  4.00  1.00            
ATOM   2114    O VAL A 285      -4.678   5.529  22.090  4.00  1.00            
ATOM   2115    N PHE A 286      -5.299   3.604  21.063  1.00  1.00            
ATOM   2116   CA PHE A 286      -6.341   4.179  20.264  1.00  1.00            
ATOM   2117   CB PHE A 286      -6.486   3.473  18.907  1.00  1.00            
ATOM   2118   CG PHE A 286      -7.525   4.178  18.111  1.00  1.00            
ATOM   2119  CD1 PHE A 286      -7.181   5.266  17.344  1.00  1.00            
ATOM   2120  CD2 PHE A 286      -8.835   3.756  18.127  1.00  1.00            
ATOM   2121  CE1 PHE A 286      -8.129   5.925  16.600  1.00  1.00            
ATOM   2122  CE2 PHE A 286      -9.785   4.415  17.385  1.00  1.00            
ATOM   2123   CZ PHE A 286      -9.435   5.501  16.619  1.00  1.00            
ATOM   2124    C PHE A 286      -7.574   3.887  21.057  1.00  1.00            
ATOM   2125    O PHE A 286      -7.972   2.729  21.183  1.00  1.00            
ATOM   2126    N GLN A 287      -8.209   4.930  21.628  1.00  1.00            
ATOM   2127   CA GLN A 287      -9.324   4.673  22.494  1.00  1.00            
ATOM   2128   CB GLN A 287      -9.166   5.398  23.840  1.00  1.00            
ATOM   2129   CG GLN A 287      -7.894   4.990  24.588  1.00  1.00            
ATOM   2130   CD GLN A 287      -7.741   5.881  25.814  1.00  1.00            
ATOM   2131  OE1 GLN A 287      -7.924   7.096  25.747  1.00  1.00            
ATOM   2132  NE2 GLN A 287      -7.395   5.258  26.971  1.00  1.00            
ATOM   2133    C GLN A 287     -10.565   5.205  21.860  1.00  1.00            
ATOM   2134    O GLN A 287     -10.961   6.343  22.109  1.00  1.00            
ATOM   2135    N GLU A 288     -11.210   4.389  21.010  1.00  1.00            
ATOM   2136   CA GLU A 288     -12.435   4.825  20.419  1.00  1.00            
ATOM   2137   CB GLU A 288     -12.967   3.860  19.352  1.00  1.00            
ATOM   2138   CG GLU A 288     -14.278   4.339  18.728  1.00  1.00            
ATOM   2139   CD GLU A 288     -14.936   3.171  18.009  1.00  1.00            
ATOM   2140  OE1 GLU A 288     -14.436   2.025  18.156  1.00  1.00            
ATOM   2141  OE2 GLU A 288     -15.951   3.413  17.302  1.00  1.00            
ATOM   2142    C GLU A 288     -13.486   4.874  21.475  1.00  1.00            
ATOM   2143    O GLU A 288     -14.175   5.881  21.638  1.00  1.00            
ATOM   2144    N SER A 289     -13.609   3.775  22.245  1.00  1.00            
ATOM   2145   CA SER A 289     -14.645   3.696  23.232  1.00  1.00            
ATOM   2146   CB SER A 289     -15.808   2.778  22.825  1.00  1.00            
ATOM   2147   OG SER A 289     -15.348   1.441  22.706  1.00  1.00            
ATOM   2148    C SER A 289     -14.046   3.134  24.468  1.00  1.00            
ATOM   2149    O SER A 289     -13.065   2.394  24.416  1.00  1.00            
ATOM   2150    N TYR A 290     -14.607   3.507  25.630  1.00  1.00            
ATOM   2151   CA TYR A 290     -14.125   2.889  26.821  1.00  1.00            
ATOM   2152   CB TYR A 290     -14.046   3.820  28.041  1.00  1.00            
ATOM   2153   CG TYR A 290     -13.041   4.874  27.756  1.00  1.00            
ATOM   2154  CD1 TYR A 290     -11.711   4.655  28.025  1.00  1.00            
ATOM   2155  CD2 TYR A 290     -13.428   6.074  27.208  1.00  1.00            
ATOM   2156  CE1 TYR A 290     -10.775   5.626  27.762  1.00  1.00            
ATOM   2157  CE2 TYR A 290     -12.496   7.049  26.944  1.00  1.00            
ATOM   2158   CZ TYR A 290     -11.169   6.825  27.220  1.00  1.00            
ATOM   2159   OH TYR A 290     -10.209   7.823  26.950  1.00  1.00            
ATOM   2160    C TYR A 290     -15.180   1.901  27.153  1.00  1.00            
ATOM   2161    O TYR A 290     -16.054   2.160  27.978  1.00  1.00            
ATOM   2162    N SER A 291     -15.126   0.728  26.505  1.00  1.00            
ATOM   2163   CA SER A 291     -16.098  -0.277  26.790  1.00  1.00            
ATOM   2164   CB SER A 291     -16.796  -0.833  25.539  1.00  1.00            
ATOM   2165   OG SER A 291     -17.528   0.194  24.887  1.00  1.00            
ATOM   2166    C SER A 291     -15.306  -1.386  27.364  1.00  1.00            
ATOM   2167    O SER A 291     -14.169  -1.623  26.958  1.00  1.00            
ATOM   2168    N SER A 292     -15.874  -2.086  28.352  3.00  1.00            
ATOM   2169   CA SER A 292     -15.097  -3.135  28.917  3.00  1.00            
ATOM   2170   CB SER A 292     -15.804  -3.840  30.085  3.00  1.00            
ATOM   2171   OG SER A 292     -14.972  -4.866  30.606  3.00  1.00            
ATOM   2172    C SER A 292     -14.850  -4.144  27.837  3.00  1.00            
ATOM   2173    O SER A 292     -13.715  -4.559  27.608  3.00  1.00            
ATOM   2174    N LYS A 293     -15.928  -4.547  27.135  3.00  1.00            
ATOM   2175   CA LYS A 293     -15.875  -5.568  26.125  3.00  1.00            
ATOM   2176   CB LYS A 293     -17.273  -5.980  25.636  3.00  1.00            
ATOM   2177   CG LYS A 293     -18.096  -6.726  26.688  3.00  1.00            
ATOM   2178   CD LYS A 293     -17.532  -8.102  27.053  3.00  1.00            
ATOM   2179   CE LYS A 293     -18.191  -9.248  26.279  3.00  1.00            
ATOM   2180   NZ LYS A 293     -17.790  -9.207  24.854  3.00  1.00            
ATOM   2181    C LYS A 293     -15.097  -5.164  24.904  3.00  1.00            
ATOM   2182    O LYS A 293     -14.242  -5.914  24.432  3.00  1.00            
ATOM   2183    N LYS A 294     -15.343  -3.955  24.369  1.00  1.00            
ATOM   2184   CA LYS A 294     -14.782  -3.607  23.090  1.00  1.00            
ATOM   2185   CB LYS A 294     -15.451  -2.385  22.434  1.00  1.00            
ATOM   2186   CG LYS A 294     -16.900  -2.681  22.033  1.00  1.00            
ATOM   2187   CD LYS A 294     -17.723  -1.449  21.645  1.00  1.00            
ATOM   2188   CE LYS A 294     -18.150  -1.413  20.173  1.00  1.00            
ATOM   2189   NZ LYS A 294     -16.981  -1.162  19.301  1.00  1.00            
ATOM   2190    C LYS A 294     -13.313  -3.394  23.174  1.00  1.00            
ATOM   2191    O LYS A 294     -12.736  -3.264  24.252  1.00  1.00            
ATOM   2192    N LEU A 295     -12.671  -3.385  21.988  4.00  1.00            
ATOM   2193   CA LEU A 295     -11.245  -3.338  21.932  4.00  1.00            
ATOM   2194   CB LEU A 295     -10.653  -4.436  21.040  4.00  1.00            
ATOM   2195   CG LEU A 295     -10.894  -5.852  21.595  4.00  1.00            
ATOM   2196  CD1 LEU A 295     -10.184  -6.044  22.945  4.00  1.00            
ATOM   2197  CD2 LEU A 295     -12.393  -6.184  21.657  4.00  1.00            
ATOM   2198    C LEU A 295     -10.727  -2.031  21.438  4.00  1.00            
ATOM   2199    O LEU A 295     -11.325  -1.369  20.591  4.00  1.00            
ATOM   2200    N CYS A 296      -9.566  -1.641  22.004  4.00  1.00            
ATOM   2201   CA CYS A 296      -8.855  -0.459  21.618  4.00  1.00            
ATOM   2202   CB CYS A 296      -8.545   0.477  22.796  4.00  1.00            
ATOM   2203   SG CYS A 296      -7.662  -0.366  24.143  4.00  1.00            
ATOM   2204    C CYS A 296      -7.574  -0.915  21.022  4.00  1.00            
ATOM   2205    O CYS A 296      -6.876  -1.766  21.574  4.00  1.00            
ATOM   2206    N THR A 297      -7.239  -0.356  19.852  4.00  1.00            
ATOM   2207   CA THR A 297      -6.053  -0.794  19.198  4.00  1.00            
ATOM   2208   CB THR A 297      -6.069  -0.570  17.715  4.00  1.00            
ATOM   2209  OG1 THR A 297      -6.166   0.816  17.423  4.00  1.00            
ATOM   2210  CG2 THR A 297      -7.275  -1.322  17.125  4.00  1.00            
ATOM   2211    C THR A 297      -4.892  -0.035  19.767  4.00  1.00            
ATOM   2212    O THR A 297      -5.075   0.911  20.532  4.00  1.00            
ATOM   2213    N LEU A 298      -3.656  -0.455  19.419  4.00  1.00            
ATOM   2214   CA LEU A 298      -2.479   0.181  19.944  4.00  1.00            
ATOM   2215   CB LEU A 298      -1.514  -0.801  20.632  4.00  1.00            
ATOM   2216   CG LEU A 298      -2.052  -1.388  21.950  4.00  1.00            
ATOM   2217  CD1 LEU A 298      -1.057  -2.388  22.558  4.00  1.00            
ATOM   2218  CD2 LEU A 298      -2.424  -0.273  22.941  4.00  1.00            
ATOM   2219    C LEU A 298      -1.718   0.827  18.828  4.00  1.00            
ATOM   2220    O LEU A 298      -1.593   0.255  17.746  4.00  1.00            
ATOM   2221    N ALA A 299      -1.188   2.054  19.061  1.00  1.00            
ATOM   2222   CA ALA A 299      -0.411   2.683  18.027  1.00  1.00            
ATOM   2223   CB ALA A 299      -0.369   4.217  18.139  1.00  1.00            
ATOM   2224    C ALA A 299       0.986   2.182  18.211  1.00  1.00            
ATOM   2225    O ALA A 299       1.911   2.945  18.484  1.00  1.00            
ATOM   2226    N ILE A 300       1.151   0.857  18.054  4.00  1.00            
ATOM   2227   CA ILE A 300       2.423   0.199  18.069  4.00  1.00            
ATOM   2228   CB ILE A 300       2.738  -0.533  19.341  4.00  1.00            
ATOM   2229  CG1 ILE A 300       2.822   0.445  20.524  4.00  1.00            
ATOM   2230  CG2 ILE A 300       4.033  -1.331  19.116  4.00  1.00            
ATOM   2231  CD1 ILE A 300       2.836  -0.252  21.884  4.00  1.00            
ATOM   2232    C ILE A 300       2.254  -0.832  17.007  4.00  1.00            
ATOM   2233    O ILE A 300       1.205  -1.469  16.938  4.00  1.00            
ATOM   2234    N HIS A 301       3.242  -1.018  16.117  4.00  1.00            
ATOM   2235   CA HIS A 301       2.975  -2.039  15.155  4.00  1.00            
ATOM   2236  ND1 HIS A 301       2.685  -3.373  12.024  4.00  1.00            
ATOM   2237   CG HIS A 301       1.948  -2.645  12.932  4.00  1.00            
ATOM   2238   CB HIS A 301       2.502  -1.538  13.781  4.00  1.00            
ATOM   2239  NE2 HIS A 301       0.616  -4.187  11.960  4.00  1.00            
ATOM   2240  CD2 HIS A 301       0.688  -3.155  12.879  4.00  1.00            
ATOM   2241  CE1 HIS A 301       1.840  -4.280  11.472  4.00  1.00            
ATOM   2242    C HIS A 301       4.209  -2.859  14.965  4.00  1.00            
ATOM   2243    O HIS A 301       5.321  -2.405  15.235  4.00  1.00            
ATOM   2244    N ALA A 302       4.037  -4.121  14.520  4.00  1.00            
ATOM   2245   CA ALA A 302       5.192  -4.944  14.321  4.00  1.00            
ATOM   2246   CB ALA A 302       4.993  -6.404  14.764  4.00  1.00            
ATOM   2247    C ALA A 302       5.495  -4.951  12.865  4.00  1.00            
ATOM   2248    O ALA A 302       4.779  -5.555  12.068  4.00  1.00            
ATOM   2249    N MET A 303       6.578  -4.253  12.483  1.00  1.00            
ATOM   2250   CA MET A 303       7.006  -4.297  11.124  1.00  1.00            
ATOM   2251   CB MET A 303       6.800  -3.001  10.322  1.00  1.00            
ATOM   2252   CG MET A 303       5.348  -2.744   9.919  1.00  1.00            
ATOM   2253   SD MET A 303       5.143  -1.357   8.760  1.00  1.00            
ATOM   2254   CE MET A 303       3.385  -1.674   8.432  1.00  1.00            
ATOM   2255    C MET A 303       8.454  -4.550  11.165  1.00  1.00            
ATOM   2256    O MET A 303       9.219  -3.757  11.713  1.00  1.00            
ATOM   2257    N ASP A 304       8.880  -5.687  10.604  1.00  1.00            
ATOM   2258   CA ASP A 304      10.288  -5.837  10.622  1.00  1.00            
ATOM   2259   CB ASP A 304      10.810  -7.245  10.281  1.00  1.00            
ATOM   2260   CG ASP A 304      10.502  -7.547   8.821  1.00  1.00            
ATOM   2261  OD1 ASP A 304       9.296  -7.621   8.465  1.00  1.00            
ATOM   2262  OD2 ASP A 304      11.477  -7.696   8.038  1.00  1.00            
ATOM   2263    C ASP A 304      10.762  -4.925   9.553  1.00  1.00            
ATOM   2264    O ASP A 304      10.055  -4.679   8.578  1.00  1.00            
ATOM   2265    N ILE A 305      11.977  -4.383   9.709  1.00  1.00            
ATOM   2266   CA ILE A 305      12.445  -3.501   8.693  1.00  1.00            
ATOM   2267   CB ILE A 305      12.774  -2.129   9.202  1.00  1.00            
ATOM   2268  CG1 ILE A 305      11.507  -1.488   9.792  1.00  1.00            
ATOM   2269  CG2 ILE A 305      13.397  -1.314   8.054  1.00  1.00            
ATOM   2270  CD1 ILE A 305      11.774  -0.211  10.585  1.00  1.00            
ATOM   2271    C ILE A 305      13.673  -4.160   8.126  1.00  1.00            
ATOM   2272    O ILE A 305      14.341  -4.944   8.798  1.00  1.00            
ATOM   2273    N PRO A 306      13.962  -3.874   6.886  1.00  1.00            
ATOM   2274   CA PRO A 306      15.108  -4.461   6.230  1.00  1.00            
ATOM   2275   CD PRO A 306      12.885  -3.608   5.946  1.00  1.00            
ATOM   2276   CB PRO A 306      14.908  -4.200   4.738  1.00  1.00            
ATOM   2277   CG PRO A 306      13.379  -4.132   4.588  1.00  1.00            
ATOM   2278    C PRO A 306      16.461  -4.085   6.733  1.00  1.00            
ATOM   2279    O PRO A 306      16.601  -3.104   7.453  1.00  1.00            
ATOM   2280    N PRO A 307      17.413  -4.906   6.354  3.00  1.00            
ATOM   2281   CA PRO A 307      18.801  -4.799   6.723  3.00  1.00            
ATOM   2282   CD PRO A 307      17.064  -6.254   5.939  3.00  1.00            
ATOM   2283   CB PRO A 307      19.470  -6.075   6.207  3.00  1.00            
ATOM   2284   CG PRO A 307      18.321  -7.096   6.189  3.00  1.00            
ATOM   2285    C PRO A 307      19.620  -3.586   6.438  3.00  1.00            
ATOM   2286    O PRO A 307      20.377  -3.249   7.347  3.00  1.00            
ATOM   2287    N PRO A 308      19.581  -2.962   5.291  3.00  1.00            
ATOM   2288   CA PRO A 308      20.396  -1.795   5.078  3.00  1.00            
ATOM   2289   CD PRO A 308      18.403  -2.966   4.439  3.00  1.00            
ATOM   2290   CB PRO A 308      19.972  -1.255   3.714  3.00  1.00            
ATOM   2291   CG PRO A 308      18.483  -1.649   3.643  3.00  1.00            
ATOM   2292    C PRO A 308      20.092  -0.817   6.172  3.00  1.00            
ATOM   2293    O PRO A 308      21.019  -0.385   6.855  3.00  1.00            
ATOM   2294    N THR A 309      18.803  -0.444   6.353  3.00  1.00            
ATOM   2295   CA THR A 309      18.469   0.465   7.412  3.00  1.00            
ATOM   2296   CB THR A 309      17.115   1.109   7.248  3.00  1.00            
ATOM   2297  OG1 THR A 309      16.873   2.012   8.317  3.00  1.00            
ATOM   2298  CG2 THR A 309      16.013   0.038   7.186  3.00  1.00            
ATOM   2299    C THR A 309      18.530  -0.197   8.749  3.00  1.00            
ATOM   2300    O THR A 309      19.262   0.242   9.634  3.00  1.00            
ATOM   2301    N GLY A 310      17.784  -1.308   8.911  1.00  1.00            
ATOM   2302   CA GLY A 310      17.768  -1.994  10.161  1.00  1.00            
ATOM   2303    C GLY A 310      16.414  -2.495  10.498  1.00  1.00            
ATOM   2304    O GLY A 310      15.376  -2.036  10.031  1.00  1.00            
ATOM   2305    N PRO A 311      16.502  -3.481  11.336  1.00  1.00            
ATOM   2306   CA PRO A 311      15.345  -4.152  11.848  1.00  1.00            
ATOM   2307   CD PRO A 311      17.623  -4.398  11.196  1.00  1.00            
ATOM   2308   CB PRO A 311      15.836  -5.483  12.412  1.00  1.00            
ATOM   2309   CG PRO A 311      17.083  -5.787  11.570  1.00  1.00            
ATOM   2310    C PRO A 311      14.703  -3.273  12.874  1.00  1.00            
ATOM   2311    O PRO A 311      13.701  -3.663  13.472  1.00  1.00            
ATOM   2312    N THR A 312      15.276  -2.074  13.058  1.00  1.00            
ATOM   2313   CA THR A 312      15.018  -1.145  14.116  1.00  1.00            
ATOM   2314   CB THR A 312      15.931   0.023  14.006  1.00  1.00            
ATOM   2315  OG1 THR A 312      15.554   0.847  12.910  1.00  1.00            
ATOM   2316  CG2 THR A 312      17.320  -0.568  13.717  1.00  1.00            
ATOM   2317    C THR A 312      13.641  -0.618  14.183  1.00  1.00            
ATOM   2318    O THR A 312      12.831  -0.696  13.261  1.00  1.00            
ATOM   2319    N TRP A 313      13.406  -0.067  15.383  4.00  1.00            
ATOM   2320   CA TRP A 313      12.253   0.600  15.877  4.00  1.00            
ATOM   2321   CB TRP A 313      12.518   0.936  17.355  4.00  1.00            
ATOM   2322   CG TRP A 313      11.477   1.653  18.171  4.00  1.00            
ATOM   2323  CD2 TRP A 313      10.578   1.003  19.080  4.00  1.00            
ATOM   2324  CD1 TRP A 313      11.262   2.992  18.302  4.00  1.00            
ATOM   2325  NE1 TRP A 313      10.294   3.220  19.248  4.00  1.00            
ATOM   2326  CE2 TRP A 313       9.864   2.005  19.736  4.00  1.00            
ATOM   2327  CE3 TRP A 313      10.383  -0.318  19.365  4.00  1.00            
ATOM   2328  CZ2 TRP A 313       8.943   1.701  20.694  4.00  1.00            
ATOM   2329  CZ3 TRP A 313       9.429  -0.622  20.309  4.00  1.00            
ATOM   2330  CH2 TRP A 313       8.727   0.371  20.958  4.00  1.00            
ATOM   2331    C TRP A 313      12.159   1.874  15.097  4.00  1.00            
ATOM   2332    O TRP A 313      13.150   2.586  14.942  4.00  1.00            
ATOM   2333    N ALA A 314      10.961   2.185  14.564  4.00  1.00            
ATOM   2334   CA ALA A 314      10.810   3.393  13.804  4.00  1.00            
ATOM   2335   CB ALA A 314      10.122   3.175  12.446  4.00  1.00            
ATOM   2336    C ALA A 314       9.951   4.287  14.598  4.00  1.00            
ATOM   2337    O ALA A 314       8.873   3.905  15.049  4.00  1.00            
ATOM   2338    N LEU A 315      10.424   5.520  14.802  4.00  1.00            
ATOM   2339   CA LEU A 315       9.572   6.395  15.519  4.00  1.00            
ATOM   2340   CB LEU A 315      10.287   7.532  16.271  4.00  1.00            
ATOM   2341   CG LEU A 315      11.210   7.091  17.419  4.00  1.00            
ATOM   2342  CD1 LEU A 315      11.732   8.312  18.196  4.00  1.00            
ATOM   2343  CD2 LEU A 315      10.536   6.048  18.324  4.00  1.00            
ATOM   2344    C LEU A 315       8.759   7.083  14.471  4.00  1.00            
ATOM   2345    O LEU A 315       9.307   7.764  13.607  4.00  1.00            
ATOM   2346    N GLY A 316       7.426   6.904  14.501  1.00  1.00            
ATOM   2347   CA GLY A 316       6.620   7.543  13.504  1.00  1.00            
ATOM   2348    C GLY A 316       5.851   8.668  14.135  1.00  1.00            
ATOM   2349    O GLY A 316       6.250   9.199  15.171  1.00  1.00            
ATOM   2350    N ALA A 317       4.710   9.059  13.512  2.00  1.00            
ATOM   2351   CA ALA A 317       3.898  10.110  14.068  2.00  1.00            
ATOM   2352   CB ALA A 317       2.978  10.786  13.037  2.00  1.00            
ATOM   2353    C ALA A 317       3.025   9.453  15.096  2.00  1.00            
ATOM   2354    O ALA A 317       1.883   9.081  14.834  2.00  1.00            
ATOM   2355    N THR A 318       3.594   9.312  16.305  2.00  1.00            
ATOM   2356   CA THR A 318       3.043   8.767  17.515  2.00  1.00            
ATOM   2357   CB THR A 318       3.179   7.276  17.602  2.00  1.00            
ATOM   2358  OG1 THR A 318       2.513   6.667  16.504  2.00  1.00            
ATOM   2359  CG2 THR A 318       2.566   6.795  18.929  2.00  1.00            
ATOM   2360    C THR A 318       3.975   9.368  18.493  2.00  1.00            
ATOM   2361    O THR A 318       3.605  10.108  19.401  2.00  1.00            
ATOM   2362    N PHE A 319       5.248   9.009  18.290  2.00  1.00            
ATOM   2363   CA PHE A 319       6.359   9.509  19.023  2.00  1.00            
ATOM   2364   CB PHE A 319       7.643   8.799  18.565  2.00  1.00            
ATOM   2365   CG PHE A 319       8.746   8.983  19.547  2.00  1.00            
ATOM   2366  CD1 PHE A 319       9.513  10.123  19.548  2.00  1.00            
ATOM   2367  CD2 PHE A 319       9.013   7.999  20.468  2.00  1.00            
ATOM   2368  CE1 PHE A 319      10.533  10.274  20.457  2.00  1.00            
ATOM   2369  CE2 PHE A 319      10.033   8.146  21.377  2.00  1.00            
ATOM   2370   CZ PHE A 319      10.797   9.287  21.375  2.00  1.00            
ATOM   2371    C PHE A 319       6.523  10.944  18.695  2.00  1.00            
ATOM   2372    O PHE A 319       6.587  11.786  19.587  2.00  1.00            
ATOM   2373    N ILE A 320       6.559  11.259  17.385  2.00  1.00            
ATOM   2374   CA ILE A 320       6.720  12.625  17.001  2.00  1.00            
ATOM   2375   CB ILE A 320       7.173  12.772  15.577  2.00  1.00            
ATOM   2376  CG1 ILE A 320       8.522  12.063  15.380  2.00  1.00            
ATOM   2377  CG2 ILE A 320       7.199  14.270  15.228  2.00  1.00            
ATOM   2378  CD1 ILE A 320       8.889  11.843  13.913  2.00  1.00            
ATOM   2379    C ILE A 320       5.309  13.133  17.066  2.00  1.00            
ATOM   2380    O ILE A 320       4.678  13.429  16.051  2.00  1.00            
ATOM   2381    N ARG A 321       4.794  13.209  18.311  3.00  1.00            
ATOM   2382   CA ARG A 321       3.494  13.678  18.703  3.00  1.00            
ATOM   2383   CB ARG A 321       2.476  12.569  19.016  3.00  1.00            
ATOM   2384   CG ARG A 321       1.889  11.918  17.759  3.00  1.00            
ATOM   2385   CD ARG A 321       0.935  10.757  18.049  3.00  1.00            
ATOM   2386   NE ARG A 321       0.019  11.183  19.143  3.00  1.00            
ATOM   2387   CZ ARG A 321      -0.818  10.271  19.721  3.00  1.00            
ATOM   2388  NH1 ARG A 321      -0.841   8.984  19.267  3.00  1.00            
ATOM   2389  NH2 ARG A 321      -1.613  10.640  20.767  3.00  1.00            
ATOM   2390    C ARG A 321       3.789  14.427  19.967  3.00  1.00            
ATOM   2391    O ARG A 321       3.848  15.655  19.966  3.00  1.00            
ATOM   2392    N LYS A 322       3.987  13.701  21.090  3.00  1.00            
ATOM   2393   CA LYS A 322       4.392  14.364  22.301  3.00  1.00            
ATOM   2394   CB LYS A 322       4.033  13.576  23.570  3.00  1.00            
ATOM   2395   CG LYS A 322       4.288  14.356  24.859  3.00  1.00            
ATOM   2396   CD LYS A 322       3.766  13.651  26.111  3.00  1.00            
ATOM   2397   CE LYS A 322       3.823  14.530  27.359  3.00  1.00            
ATOM   2398   NZ LYS A 322       5.170  15.131  27.488  3.00  1.00            
ATOM   2399    C LYS A 322       5.874  14.428  22.230  3.00  1.00            
ATOM   2400    O LYS A 322       6.584  13.878  23.071  3.00  1.00            
ATOM   2401    N PHE A 323       6.364  15.141  21.204  4.00  1.00            
ATOM   2402   CA PHE A 323       7.759  15.218  20.915  4.00  1.00            
ATOM   2403   CB PHE A 323       8.199  13.876  20.296  4.00  1.00            
ATOM   2404   CG PHE A 323       9.629  13.777  19.898  4.00  1.00            
ATOM   2405  CD1 PHE A 323      10.034  14.216  18.658  4.00  1.00            
ATOM   2406  CD2 PHE A 323      10.557  13.217  20.742  4.00  1.00            
ATOM   2407  CE1 PHE A 323      11.349  14.116  18.271  4.00  1.00            
ATOM   2408  CE2 PHE A 323      11.874  13.114  20.355  4.00  1.00            
ATOM   2409   CZ PHE A 323      12.275  13.568  19.122  4.00  1.00            
ATOM   2410    C PHE A 323       7.833  16.263  19.842  4.00  1.00            
ATOM   2411    O PHE A 323       6.864  16.481  19.118  4.00  1.00            
ATOM   2412    N TYR A 324       8.977  16.954  19.715  4.00  1.00            
ATOM   2413   CA TYR A 324       9.118  17.957  18.700  4.00  1.00            
ATOM   2414   CB TYR A 324       9.281  19.362  19.297  4.00  1.00            
ATOM   2415   CG TYR A 324       9.048  20.355  18.215  4.00  1.00            
ATOM   2416  CD1 TYR A 324       7.767  20.781  17.952  4.00  1.00            
ATOM   2417  CD2 TYR A 324      10.088  20.858  17.468  4.00  1.00            
ATOM   2418  CE1 TYR A 324       7.523  21.697  16.960  4.00  1.00            
ATOM   2419  CE2 TYR A 324       9.850  21.776  16.473  4.00  1.00            
ATOM   2420   CZ TYR A 324       8.567  22.197  16.219  4.00  1.00            
ATOM   2421   OH TYR A 324       8.322  23.139  15.199  4.00  1.00            
ATOM   2422    C TYR A 324      10.396  17.596  18.043  4.00  1.00            
ATOM   2423    O TYR A 324      11.390  17.346  18.721  4.00  1.00            
ATOM   2424    N THR A 325      10.418  17.528  16.705  4.00  1.00            
ATOM   2425   CA THR A 325      11.681  17.143  16.177  4.00  1.00            
ATOM   2426   CB THR A 325      11.675  15.831  15.448  4.00  1.00            
ATOM   2427  OG1 THR A 325      13.010  15.400  15.219  4.00  1.00            
ATOM   2428  CG2 THR A 325      10.937  16.002  14.111  4.00  1.00            
ATOM   2429    C THR A 325      12.162  18.186  15.230  4.00  1.00            
ATOM   2430    O THR A 325      11.394  18.756  14.457  4.00  1.00            
ATOM   2431    N GLU A 326      13.475  18.473  15.312  4.00  1.00            
ATOM   2432   CA GLU A 326      14.125  19.382  14.418  4.00  1.00            
ATOM   2433   CB GLU A 326      14.952  20.466  15.130  4.00  1.00            
ATOM   2434   CG GLU A 326      14.131  21.474  15.933  4.00  1.00            
ATOM   2435   CD GLU A 326      15.112  22.449  16.573  4.00  1.00            
ATOM   2436  OE1 GLU A 326      16.344  22.222  16.439  4.00  1.00            
ATOM   2437  OE2 GLU A 326      14.644  23.431  17.208  4.00  1.00            
ATOM   2438    C GLU A 326      15.108  18.538  13.711  4.00  1.00            
ATOM   2439    O GLU A 326      15.780  17.711  14.324  4.00  1.00            
ATOM   2440    N PHE A 327      15.206  18.693  12.388  4.00  1.00            
ATOM   2441   CA PHE A 327      16.194  17.885  11.769  4.00  1.00            
ATOM   2442   CB PHE A 327      15.682  17.021  10.603  4.00  1.00            
ATOM   2443   CG PHE A 327      16.860  16.250  10.117  4.00  1.00            
ATOM   2444  CD1 PHE A 327      17.240  15.092  10.753  4.00  1.00            
ATOM   2445  CD2 PHE A 327      17.594  16.684   9.035  4.00  1.00            
ATOM   2446  CE1 PHE A 327      18.327  14.370  10.318  4.00  1.00            
ATOM   2447  CE2 PHE A 327      18.682  15.965   8.597  4.00  1.00            
ATOM   2448   CZ PHE A 327      19.055  14.807   9.239  4.00  1.00            
ATOM   2449    C PHE A 327      17.221  18.834  11.206  4.00  1.00            
ATOM   2450    O PHE A 327      16.870  19.919  10.743  4.00  1.00            
ATOM   2451    N ASP A 328      18.527  18.473  11.251  4.00  1.00            
ATOM   2452   CA ASP A 328      19.540  19.375  10.758  4.00  1.00            
ATOM   2453   CB ASP A 328      20.355  20.038  11.881  4.00  1.00            
ATOM   2454   CG ASP A 328      19.431  20.974  12.648  4.00  1.00            
ATOM   2455  OD1 ASP A 328      18.557  20.462  13.397  4.00  1.00            
ATOM   2456  OD2 ASP A 328      19.584  22.215  12.492  4.00  1.00            
ATOM   2457    C ASP A 328      20.513  18.634   9.901  4.00  1.00            
ATOM   2458    O ASP A 328      21.189  17.718  10.368  4.00  1.00            
ATOM   2459    N ARG A 329      20.580  18.990   8.602  3.00  1.00            
ATOM   2460   CA ARG A 329      21.561  18.408   7.732  3.00  1.00            
ATOM   2461   CB ARG A 329      21.385  18.747   6.241  3.00  1.00            
ATOM   2462   CG ARG A 329      22.532  18.203   5.380  3.00  1.00            
ATOM   2463   CD ARG A 329      22.424  18.530   3.889  3.00  1.00            
ATOM   2464   NE ARG A 329      23.654  17.995   3.240  3.00  1.00            
ATOM   2465   CZ ARG A 329      24.713  18.814   2.966  3.00  1.00            
ATOM   2466  NH1 ARG A 329      24.624  20.160   3.173  3.00  1.00            
ATOM   2467  NH2 ARG A 329      25.872  18.278   2.486  3.00  1.00            
ATOM   2468    C ARG A 329      22.906  18.925   8.119  3.00  1.00            
ATOM   2469    O ARG A 329      23.891  18.187   8.142  3.00  1.00            
ATOM   2470    N ARG A 330      22.961  20.223   8.463  3.00  1.00            
ATOM   2471   CA ARG A 330      24.204  20.886   8.704  3.00  1.00            
ATOM   2472   CB ARG A 330      23.964  22.341   9.124  3.00  1.00            
ATOM   2473   CG ARG A 330      25.211  23.155   9.448  3.00  1.00            
ATOM   2474   CD ARG A 330      24.866  24.629   9.653  3.00  1.00            
ATOM   2475   NE ARG A 330      26.036  25.298  10.281  3.00  1.00            
ATOM   2476   CZ ARG A 330      25.901  26.576  10.738  3.00  1.00            
ATOM   2477  NH1 ARG A 330      24.731  27.250  10.538  3.00  1.00            
ATOM   2478  NH2 ARG A 330      26.932  27.175  11.402  3.00  1.00            
ATOM   2479    C ARG A 330      24.965  20.181   9.769  3.00  1.00            
ATOM   2480    O ARG A 330      26.101  19.766   9.546  3.00  1.00            
ATOM   2481    N ASN A 331      24.362  20.003  10.955  3.00  1.00            
ATOM   2482   CA ASN A 331      25.042  19.224  11.938  3.00  1.00            
ATOM   2483   CB ASN A 331      24.811  19.665  13.398  3.00  1.00            
ATOM   2484   CG ASN A 331      23.321  19.690  13.694  3.00  1.00            
ATOM   2485  OD1 ASN A 331      22.628  20.642  13.339  3.00  1.00            
ATOM   2486  ND2 ASN A 331      22.813  18.621  14.363  3.00  1.00            
ATOM   2487    C ASN A 331      24.527  17.856  11.711  3.00  1.00            
ATOM   2488    O ASN A 331      23.684  17.651  10.839  3.00  1.00            
ATOM   2489    N ASN A 332      25.043  16.865  12.446  3.00  1.00            
ATOM   2490   CA ASN A 332      24.582  15.549  12.160  3.00  1.00            
ATOM   2491   CB ASN A 332      25.205  14.507  13.095  3.00  1.00            
ATOM   2492   CG ASN A 332      26.692  14.400  12.805  3.00  1.00            
ATOM   2493  OD1 ASN A 332      27.517  14.537  13.707  3.00  1.00            
ATOM   2494  ND2 ASN A 332      27.051  14.145  11.519  3.00  1.00            
ATOM   2495    C ASN A 332      23.115  15.474  12.398  3.00  1.00            
ATOM   2496    O ASN A 332      22.388  15.096  11.479  3.00  1.00            
ATOM   2497    N ARG A 333      22.593  15.875  13.584  4.00  1.00            
ATOM   2498   CA ARG A 333      21.217  15.506  13.561  4.00  1.00            
ATOM   2499   CB ARG A 333      21.041  13.960  13.566  4.00  1.00            
ATOM   2500   CG ARG A 333      19.819  13.424  12.792  4.00  1.00            
ATOM   2501   CD ARG A 333      19.780  11.903  12.643  4.00  1.00            
ATOM   2502   NE ARG A 333      18.416  11.535  12.174  4.00  1.00            
ATOM   2503   CZ ARG A 333      17.496  11.110  13.088  4.00  1.00            
ATOM   2504  NH1 ARG A 333      17.858  10.972  14.396  4.00  1.00            
ATOM   2505  NH2 ARG A 333      16.221  10.821  12.696  4.00  1.00            
ATOM   2506    C ARG A 333      20.322  16.106  14.584  4.00  1.00            
ATOM   2507    O ARG A 333      20.602  17.093  15.262  4.00  1.00            
ATOM   2508    N ILE A 334      19.168  15.421  14.624  4.00  1.00            
ATOM   2509   CA ILE A 334      17.912  15.565  15.263  4.00  1.00            
ATOM   2510   CB ILE A 334      17.143  14.274  15.364  4.00  1.00            
ATOM   2511  CG1 ILE A 334      16.709  13.821  13.961  4.00  1.00            
ATOM   2512  CG2 ILE A 334      15.960  14.467  16.328  4.00  1.00            
ATOM   2513  CD1 ILE A 334      15.756  14.808  13.287  4.00  1.00            
ATOM   2514    C ILE A 334      17.941  16.210  16.599  4.00  1.00            
ATOM   2515    O ILE A 334      18.823  15.980  17.422  4.00  1.00            
ATOM   2516    N GLY A 335      16.927  17.079  16.806  4.00  1.00            
ATOM   2517   CA GLY A 335      16.736  17.753  18.047  4.00  1.00            
ATOM   2518    C GLY A 335      15.334  17.536  18.467  4.00  1.00            
ATOM   2519    O GLY A 335      14.385  18.015  17.848  4.00  1.00            
ATOM   2520    N PHE A 336      15.204  16.791  19.566  4.00  1.00            
ATOM   2521   CA PHE A 336      13.951  16.501  20.166  4.00  1.00            
ATOM   2522   CB PHE A 336      13.982  15.157  20.924  4.00  1.00            
ATOM   2523   CG PHE A 336      13.286  15.311  22.243  4.00  1.00            
ATOM   2524  CD1 PHE A 336      11.917  15.260  22.369  4.00  1.00            
ATOM   2525  CD2 PHE A 336      14.036  15.504  23.382  4.00  1.00            
ATOM   2526  CE1 PHE A 336      11.311  15.403  23.593  4.00  1.00            
ATOM   2527  CE2 PHE A 336      13.439  15.647  24.613  4.00  1.00            
ATOM   2528   CZ PHE A 336      12.070  15.597  24.722  4.00  1.00            
ATOM   2529    C PHE A 336      13.681  17.549  21.180  4.00  1.00            
ATOM   2530    O PHE A 336      14.590  18.118  21.781  4.00  1.00            
ATOM   2531    N ALA A 337      12.389  17.845  21.362  4.00  1.00            
ATOM   2532   CA ALA A 337      11.979  18.754  22.375  4.00  1.00            
ATOM   2533   CB ALA A 337      11.900  20.214  21.898  4.00  1.00            
ATOM   2534    C ALA A 337      10.582  18.323  22.724  4.00  1.00            
ATOM   2535    O ALA A 337      10.016  17.470  22.047  4.00  1.00            
ATOM   2536    N LEU A 338       9.995  18.833  23.824  4.00  1.00            
ATOM   2537   CA LEU A 338       8.620  18.498  24.093  4.00  1.00            
ATOM   2538   CB LEU A 338       8.224  18.578  25.578  4.00  1.00            
ATOM   2539   CG LEU A 338       8.924  17.528  26.460  4.00  1.00            
ATOM   2540  CD1 LEU A 338       8.532  16.101  26.040  4.00  1.00            
ATOM   2541  CD2 LEU A 338      10.445  17.747  26.508  4.00  1.00            
ATOM   2542    C LEU A 338       7.817  19.513  23.360  4.00  1.00            
ATOM   2543    O LEU A 338       8.349  20.530  22.919  4.00  1.00            
ATOM   2544    N ALA A 339       6.511  19.254  23.181  4.00  1.00            
ATOM   2545   CA ALA A 339       5.742  20.211  22.454  4.00  1.00            
ATOM   2546   CB ALA A 339       5.079  19.629  21.196  4.00  1.00            
ATOM   2547    C ALA A 339       4.668  20.731  23.318  4.00  1.00            
ATOM   2548    O ALA A 339       4.145  20.043  24.193  4.00  1.00            
ATOM   2549    N ARG A 340       4.338  22.007  23.088  1.00  1.00            
ATOM   2550   CA ARG A 340       3.288  22.592  23.838  1.00  1.00            
ATOM   2551   CB ARG A 340       3.565  24.070  24.157  1.00  1.00            
ATOM   2552   CG ARG A 340       2.537  24.713  25.082  1.00  1.00            
ATOM   2553   CD ARG A 340       2.955  26.097  25.578  1.00  1.00            
ATOM   2554   NE ARG A 340       2.038  26.441  26.697  1.00  1.00            
ATOM   2555   CZ ARG A 340       2.290  25.936  27.941  1.00  1.00            
ATOM   2556  NH1 ARG A 340       3.368  25.123  28.140  1.00  1.00            
ATOM   2557  NH2 ARG A 340       1.458  26.221  28.982  1.00  1.00            
ATOM   2558    C ARG A 340       2.095  22.521  22.956  1.00  1.00            
ATOM   2559    O ARG A 340       1.809  23.444  22.193  1.00  1.00            
ATOM   2560    N HIS A 341       1.370  21.393  23.044  1.00  1.00            
ATOM   2561   CA HIS A 341       0.201  21.220  22.246  1.00  1.00            
ATOM   2562  ND1 HIS A 341       0.720  17.915  23.570  1.00  1.00            
ATOM   2563   CG HIS A 341      -0.154  18.953  23.340  1.00  1.00            
ATOM   2564   CB HIS A 341      -0.201  19.744  22.065  1.00  1.00            
ATOM   2565  NE2 HIS A 341      -0.497  18.140  25.417  1.00  1.00            
ATOM   2566  CD2 HIS A 341      -0.891  19.079  24.478  1.00  1.00            
ATOM   2567  CE1 HIS A 341       0.472  17.465  24.827  1.00  1.00            
ATOM   2568    C HIS A 341      -0.916  21.926  22.999  1.00  1.00            
ATOM   2569    O HIS A 341      -0.634  22.472  24.100  1.00  1.00            
ATOM   2570  OXT HIS A 341      -2.064  21.932  22.482  1.00  1.00            
ATOM   2571    N ASP C   1     -17.792  -1.136  14.595  4.00  0.00            
ATOM   2572   CA ASP C   1     -16.968  -2.257  14.092  4.00  0.00            
ATOM   2573   CB ASP C   1     -17.093  -2.361  12.563  4.00  0.00            
ATOM   2574   CG ASP C   1     -16.632  -3.746  12.127  4.00  0.00            
ATOM   2575  OD1 ASP C   1     -15.596  -4.230  12.656  4.00  0.00            
ATOM   2576  OD2 ASP C   1     -17.324  -4.348  11.263  4.00  0.00            
ATOM   2577    C ASP C   1     -15.543  -2.008  14.465  4.00  0.00            
ATOM   2578    O ASP C   1     -15.218  -1.886  15.645  4.00  0.00            
ATOM   2579    N ARG C   2     -14.658  -1.914  13.457  4.00  0.00            
ATOM   2580   CA ARG C   2     -13.260  -1.703  13.705  4.00  0.00            
ATOM   2581   CB ARG C   2     -12.393  -2.588  12.799  4.00  0.00            
ATOM   2582   CG ARG C   2     -12.687  -2.329  11.319  4.00  0.00            
ATOM   2583   CD ARG C   2     -12.071  -3.341  10.355  4.00  0.00            
ATOM   2584   NE ARG C   2     -12.478  -2.927   8.981  4.00  0.00            
ATOM   2585   CZ ARG C   2     -11.989  -3.589   7.895  4.00  0.00            
ATOM   2586  NH1 ARG C   2     -11.109  -4.619   8.069  4.00  0.00            
ATOM   2587  NH2 ARG C   2     -12.376  -3.221   6.638  4.00  0.00            
ATOM   2588    C ARG C   2     -12.944  -0.283  13.356  4.00  0.00            
ATOM   2589    O ARG C   2     -13.250   0.190  12.263  4.00  0.00            
ATOM   2590    N VAL C   3     -12.353   0.444  14.319  4.00  0.00            
ATOM   2591   CA VAL C   3     -11.843   1.751  14.045  4.00  0.00            
ATOM   2592   CB VAL C   3     -11.960   2.710  15.186  4.00  0.00            
ATOM   2593  CG1 VAL C   3     -11.224   4.006  14.808  4.00  0.00            
ATOM   2594  CG2 VAL C   3     -13.455   2.911  15.478  4.00  0.00            
ATOM   2595    C VAL C   3     -10.401   1.455  13.830  4.00  0.00            
ATOM   2596    O VAL C   3      -9.881   0.518  14.434  4.00  0.00            
ATOM   2597    N TYR C   4      -9.687   2.191  12.963  4.00  0.00            
ATOM   2598   CA TYR C   4      -8.401   1.603  12.778  4.00  0.00            
ATOM   2599   CB TYR C   4      -8.410   0.469  11.734  4.00  0.00            
ATOM   2600   CG TYR C   4      -9.215   0.944  10.576  4.00  0.00            
ATOM   2601  CD1 TYR C   4      -8.686   1.784   9.623  4.00  0.00            
ATOM   2602  CD2 TYR C   4     -10.522   0.531  10.456  4.00  0.00            
ATOM   2603  CE1 TYR C   4      -9.463   2.207   8.570  4.00  0.00            
ATOM   2604  CE2 TYR C   4     -11.302   0.950   9.407  4.00  0.00            
ATOM   2605   CZ TYR C   4     -10.769   1.792   8.463  4.00  0.00            
ATOM   2606   OH TYR C   4     -11.566   2.228   7.383  4.00  0.00            
ATOM   2607    C TYR C   4      -7.284   2.524  12.476  4.00  0.00            
ATOM   2608    O TYR C   4      -7.379   3.746  12.565  4.00  0.00            
ATOM   2609    N ILE C   5      -6.167   1.862  12.117  4.00  0.00            
ATOM   2610   CA ILE C   5      -4.887   2.439  11.880  4.00  0.00            
ATOM   2611   CB ILE C   5      -3.817   1.764  12.703  4.00  0.00            
ATOM   2612  CG1 ILE C   5      -4.119   1.942  14.198  4.00  0.00            
ATOM   2613  CG2 ILE C   5      -2.433   2.304  12.305  4.00  0.00            
ATOM   2614  CD1 ILE C   5      -4.121   3.404  14.642  4.00  0.00            
ATOM   2615    C ILE C   5      -4.541   2.249  10.434  4.00  0.00            
ATOM   2616    O ILE C   5      -5.085   1.366   9.774  4.00  0.00            
ATOM   2617    N HIS C   6      -3.636   3.099   9.892  4.00  0.00            
ATOM   2618   CA HIS C   6      -3.364   3.037   8.485  4.00  0.00            
ATOM   2619  ND1 HIS C   6      -3.752   6.110   8.864  4.00  0.00            
ATOM   2620   CG HIS C   6      -3.183   5.411   7.825  4.00  0.00            
ATOM   2621   CB HIS C   6      -2.413   4.136   7.995  4.00  0.00            
ATOM   2622  NE2 HIS C   6      -4.284   7.200   7.000  4.00  0.00            
ATOM   2623  CD2 HIS C   6      -3.516   6.091   6.693  4.00  0.00            
ATOM   2624  CE1 HIS C   6      -4.400   7.169   8.315  4.00  0.00            
ATOM   2625    C HIS C   6      -2.906   1.673   8.031  4.00  0.00            
ATOM   2626    O HIS C   6      -3.705   1.013   7.368  4.00  0.00            
ATOM   2627    N PRO C   7      -1.735   1.145   8.306  4.00  0.00            
ATOM   2628   CA PRO C   7      -0.478   1.854   8.351  4.00  0.00            
ATOM   2629   CD PRO C   7      -1.669  -0.145   8.973  4.00  0.00            
ATOM   2630   CB PRO C   7       0.410   1.041   9.288  4.00  0.00            
ATOM   2631   CG PRO C   7      -0.174  -0.382   9.223  4.00  0.00            
ATOM   2632    C PRO C   7       0.127   1.946   6.972  4.00  0.00            
ATOM   2633    O PRO C   7      -0.072   1.024   6.183  4.00  0.00            
ATOM   2634    N PHE C   8       0.866   3.036   6.654  4.00  0.00            
ATOM   2635   CA PHE C   8       1.589   3.143   5.409  4.00  0.00            
ATOM   2636   CB PHE C   8       0.884   4.045   4.383  4.00  0.00            
ATOM   2637   CG PHE C   8       1.706   4.071   3.144  4.00  0.00            
ATOM   2638  CD1 PHE C   8       1.701   2.996   2.285  4.00  0.00            
ATOM   2639  CD2 PHE C   8       2.465   5.176   2.830  4.00  0.00            
ATOM   2640  CE1 PHE C   8       2.454   3.016   1.136  4.00  0.00            
ATOM   2641  CE2 PHE C   8       3.220   5.200   1.682  4.00  0.00            
ATOM   2642   CZ PHE C   8       3.217   4.119   0.835  4.00  0.00            
ATOM   2643    C PHE C   8       2.891   3.795   5.795  4.00  0.00            
ATOM   2644    O PHE C   8       2.930   4.991   6.084  4.00  0.00            
ATOM   2645    N HIS C   9       3.995   3.016   5.827  4.00  0.00            
ATOM   2646   CA HIS C   9       5.296   3.537   6.165  4.00  0.00            
ATOM   2647  ND1 HIS C   9       8.060   2.853   8.739  4.00  0.00            
ATOM   2648   CG HIS C   9       7.363   3.249   7.620  4.00  0.00            
ATOM   2649   CB HIS C   9       6.008   2.719   7.256  4.00  0.00            
ATOM   2650  NE2 HIS C   9       9.340   4.334   7.687  4.00  0.00            
ATOM   2651  CD2 HIS C   9       8.160   4.154   6.988  4.00  0.00            
ATOM   2652  CE1 HIS C   9       9.233   3.532   8.731  4.00  0.00            
ATOM   2653    C HIS C   9       6.103   3.360   4.903  4.00  0.00            
ATOM   2654    O HIS C   9       6.414   2.231   4.528  4.00  0.00            
ATOM   2655    N LEU C  10       6.460   4.458   4.195  4.00  0.00            
ATOM   2656   CA LEU C  10       7.221   4.263   2.984  4.00  0.00            
ATOM   2657   CB LEU C  10       7.026   5.321   1.886  4.00  0.00            
ATOM   2658   CG LEU C  10       7.885   5.012   0.642  4.00  0.00            
ATOM   2659  CD1 LEU C  10       7.510   3.649   0.038  4.00  0.00            
ATOM   2660  CD2 LEU C  10       7.826   6.151  -0.389  4.00  0.00            
ATOM   2661    C LEU C  10       8.666   4.269   3.364  4.00  0.00            
ATOM   2662    O LEU C  10       9.189   5.275   3.840  4.00  0.00            
ATOM   2663    N VAL C  11       9.343   3.117   3.183  4.00  0.00            
ATOM   2664   CA VAL C  11      10.747   3.043   3.461  4.00  0.00            
ATOM   2665   CB VAL C  11      11.118   1.944   4.424  4.00  0.00            
ATOM   2666  CG1 VAL C  11      10.501   2.268   5.795  4.00  0.00            
ATOM   2667  CG2 VAL C  11      10.650   0.590   3.861  4.00  0.00            
ATOM   2668    C VAL C  11      11.412   2.760   2.150  4.00  0.00            
ATOM   2669    O VAL C  11      11.056   1.814   1.447  4.00  0.00            
ATOM   2670    N ILE C  12      12.377   3.614   1.758  4.00  0.00            
ATOM   2671   CA ILE C  12      13.095   3.376   0.539  4.00  0.00            
ATOM   2672   CB ILE C  12      12.947   4.494  -0.452  4.00  0.00            
ATOM   2673  CG1 ILE C  12      11.472   4.610  -0.878  4.00  0.00            
ATOM   2674  CG2 ILE C  12      13.921   4.251  -1.619  4.00  0.00            
ATOM   2675  CD1 ILE C  12      11.144   5.885  -1.652  4.00  0.00            
ATOM   2676    C ILE C  12      14.518   3.266   0.926  4.00  0.00            
ATOM   2677    O ILE C  12      15.129   4.238   1.367  4.00  0.00            
ATOM   2678    N HIS C  13      15.090   2.062   0.780  4.00  0.00            
ATOM   2679   CA HIS C  13      16.441   1.961   1.208  4.00  0.00            
ATOM   2680  ND1 HIS C  13      14.642   0.778   3.876  4.00  0.00            
ATOM   2681   CG HIS C  13      15.883   1.289   3.567  4.00  0.00            
ATOM   2682   CB HIS C  13      16.652   0.933   2.331  4.00  0.00            
ATOM   2683  NE2 HIS C  13      15.168   2.197   5.505  4.00  0.00            
ATOM   2684  CD2 HIS C  13      16.190   2.153   4.573  4.00  0.00            
ATOM   2685  CE1 HIS C  13      14.261   1.355   5.043  4.00  0.00            
ATOM   2686    C HIS C  13      17.272   1.533   0.055  4.00  0.00            
ATOM   2687    O HIS C  13      17.526   0.344  -0.131  4.00  0.00            
ATOM   2688    N ASN C  14      17.716   2.503  -0.763  4.00  0.00            
ATOM   2689   CA ASN C  14      18.606   2.128  -1.812  4.00  0.00            
ATOM   2690   CB ASN C  14      18.204   2.627  -3.205  4.00  0.00            
ATOM   2691   CG ASN C  14      19.127   1.926  -4.187  4.00  0.00            
ATOM   2692  OD1 ASN C  14      20.340   2.119  -4.162  4.00  0.00            
ATOM   2693  ND2 ASN C  14      18.540   1.070  -5.066  4.00  0.00            
ATOM   2694    C ASN C  14      19.900   2.747  -1.464  4.00  0.00            
ATOM   2695    O ASN C  14      20.161   3.900  -1.803  4.00  0.00            
ATOM   2696    N GLU C  15      20.753   1.989  -0.759  4.00  0.00            
ATOM   2697   CA GLU C  15      21.985   2.603  -0.407  4.00  0.00            
ATOM   2698   CB GLU C  15      22.026   3.193   1.015  4.00  0.00            
ATOM   2699   CG GLU C  15      21.586   2.232   2.119  4.00  0.00            
ATOM   2700   CD GLU C  15      20.076   2.376   2.244  4.00  0.00            
ATOM   2701  OE1 GLU C  15      19.479   3.061   1.371  4.00  0.00            
ATOM   2702  OE2 GLU C  15      19.499   1.810   3.209  4.00  0.00            
ATOM   2703    C GLU C  15      23.106   1.658  -0.556  4.00  0.00            
ATOM   2704    O GLU C  15      22.979   0.455  -0.333  4.00  0.00            
ATOM   2705    N SER C  16      24.264   2.212  -0.949  4.00  0.00            
ATOM   2706   CA SER C  16      25.384   1.358  -1.099  4.00  0.00            
ATOM   2707   CB SER C  16      26.331   1.778  -2.236  4.00  0.00            
ATOM   2708   OG SER C  16      27.419   0.870  -2.324  4.00  0.00            
ATOM   2709    C SER C  16      26.134   1.426   0.186  4.00  0.00            
ATOM   2710    O SER C  16      26.753   2.437   0.515  4.00  0.00            
ATOM   2711    N THR C  17      26.068   0.328   0.959  4.00  0.00            
ATOM   2712   CA THR C  17      26.765   0.213   2.204  4.00  0.00            
ATOM   2713   CB THR C  17      25.852   0.082   3.391  4.00  0.00            
ATOM   2714  OG1 THR C  17      24.987   1.205   3.482  4.00  0.00            
ATOM   2715  CG2 THR C  17      26.705  -0.035   4.666  4.00  0.00            
ATOM   2716    C THR C  17      27.492  -1.081   2.069  4.00  0.00            
ATOM   2717    O THR C  17      27.148  -1.897   1.216  4.00  0.00            
ATOM   2718    N CYS C  18      28.533  -1.313   2.884  4.00  0.00            
ATOM   2719   CA CYS C  18      29.228  -2.552   2.720  4.00  0.00            
ATOM   2720   CB CYS C  18      30.532  -2.644   3.534  4.00  0.00            
ATOM   2721   SG CYS C  18      31.395  -4.225   3.280  4.00  0.00            
ATOM   2722    C CYS C  18      28.307  -3.668   3.195  4.00  0.00            
ATOM   2723    O CYS C  18      28.160  -4.676   2.454  4.00  0.00            
ATOM   2724  OXT CYS C  18      27.739  -3.527   4.312  4.00  0.00            
END
