# Supplementary material for: Integrative modeling of diverse protein-peptide systems using CABS-dock
Source: PLoS Comput Biol. 2023 Jul 5;19(7):e1011275. doi: 10.1371/journal.pcbi.1011275 (PMC10351741; doi:10.1371/journal.pcbi.1011275)
Supplement: S1 File — Files in pdb format containing atomic coordinates of the structures obtained in this study: the highest-scored amyloid models and 10 examples of the docked peptide for each enzyme-substrate complex. (ZIP) [file pcbi.1011275.s006.zip › 8_renin_DRVYIHPFHLVIHNESTC/376.pdb]

CRYST1    0.000    0.000    0.000   0.00   0.00   0.00 P 1           1
ATOM      1    N GLY A   4      20.869  33.314   3.752  1.00  1.00            
ATOM      2   CA GLY A   4      19.547  33.788   3.287  1.00  1.00            
ATOM      3    C GLY A   4      18.562  33.757   4.401  1.00  1.00            
ATOM      4    O GLY A   4      18.626  32.887   5.269  1.00  1.00            
ATOM      5    N ASN A   5      17.623  34.721   4.410  1.00  1.00            
ATOM      6   CA ASN A   5      16.657  34.735   5.464  1.00  1.00            
ATOM      7   CB ASN A   5      16.219  36.148   5.875  1.00  1.00            
ATOM      8   CG ASN A   5      17.394  36.850   6.538  1.00  1.00            
ATOM      9  OD1 ASN A   5      18.035  36.301   7.433  1.00  1.00            
ATOM     10  ND2 ASN A   5      17.687  38.100   6.088  1.00  1.00            
ATOM     11    C ASN A   5      15.436  34.042   4.968  1.00  1.00            
ATOM     12    O ASN A   5      14.623  34.630   4.257  1.00  1.00            
ATOM     13    N THR A   6      15.278  32.749   5.309  4.00  1.00            
ATOM     14   CA THR A   6      14.081  32.111   4.860  4.00  1.00            
ATOM     15   CB THR A   6      14.250  31.405   3.540  4.00  1.00            
ATOM     16  OG1 THR A   6      13.003  30.903   3.084  4.00  1.00            
ATOM     17  CG2 THR A   6      15.266  30.258   3.695  4.00  1.00            
ATOM     18    C THR A   6      13.624  31.097   5.863  4.00  1.00            
ATOM     19    O THR A   6      14.370  30.213   6.283  4.00  1.00            
ATOM     20    N THR A   7      12.364  31.238   6.300  1.00  1.00            
ATOM     21   CA THR A   7      11.707  30.254   7.107  1.00  1.00            
ATOM     22   CB THR A   7      11.445  30.688   8.524  1.00  1.00            
ATOM     23  OG1 THR A   7      10.620  31.845   8.553  1.00  1.00            
ATOM     24  CG2 THR A   7      12.793  30.980   9.206  1.00  1.00            
ATOM     25    C THR A   7      10.401  30.097   6.412  1.00  1.00            
ATOM     26    O THR A   7       9.618  31.041   6.320  1.00  1.00            
ATOM     27    N SER A   8      10.140  28.902   5.865  4.00  1.00            
ATOM     28   CA SER A   8       8.902  28.747   5.174  4.00  1.00            
ATOM     29   CB SER A   8       9.059  28.136   3.774  4.00  1.00            
ATOM     30   OG SER A   8       9.564  26.815   3.885  4.00  1.00            
ATOM     31    C SER A   8       8.107  27.804   5.998  4.00  1.00            
ATOM     32    O SER A   8       8.671  26.933   6.657  4.00  1.00            
ATOM     33    N SER A   9       6.770  27.956   6.017  4.00  1.00            
ATOM     34   CA SER A   9       6.098  27.030   6.866  4.00  1.00            
ATOM     35   CB SER A   9       5.619  27.624   8.205  4.00  1.00            
ATOM     36   OG SER A   9       4.573  28.560   7.999  4.00  1.00            
ATOM     37    C SER A   9       4.925  26.406   6.185  4.00  1.00            
ATOM     38    O SER A   9       4.227  27.041   5.396  4.00  1.00            
ATOM     39    N VAL A  10       4.705  25.104   6.477  4.00  1.00            
ATOM     40   CA VAL A  10       3.558  24.402   5.979  4.00  1.00            
ATOM     41   CB VAL A  10       3.858  23.110   5.267  4.00  1.00            
ATOM     42  CG1 VAL A  10       4.123  22.018   6.318  4.00  1.00            
ATOM     43  CG2 VAL A  10       2.699  22.771   4.317  4.00  1.00            
ATOM     44    C VAL A  10       2.805  24.038   7.210  4.00  1.00            
ATOM     45    O VAL A  10       3.392  23.787   8.261  4.00  1.00            
ATOM     46    N ILE A  11       1.471  24.062   7.126  4.00  1.00            
ATOM     47   CA ILE A  11       0.676  23.666   8.243  4.00  1.00            
ATOM     48   CB ILE A  11      -0.281  24.734   8.684  4.00  1.00            
ATOM     49  CG1 ILE A  11      -1.268  25.076   7.553  4.00  1.00            
ATOM     50  CG2 ILE A  11       0.544  25.937   9.174  4.00  1.00            
ATOM     51  CD1 ILE A  11      -2.406  25.999   7.989  4.00  1.00            
ATOM     52    C ILE A  11      -0.097  22.530   7.728  4.00  1.00            
ATOM     53    O ILE A  11      -0.546  22.548   6.583  4.00  1.00            
ATOM     54    N LEU A  12      -0.254  21.482   8.542  4.00  1.00            
ATOM     55   CA LEU A  12      -0.869  20.383   7.895  4.00  1.00            
ATOM     56   CB LEU A  12       0.123  19.247   7.607  4.00  1.00            
ATOM     57   CG LEU A  12       0.615  18.458   8.831  4.00  1.00            
ATOM     58  CD1 LEU A  12      -0.438  17.466   9.355  4.00  1.00            
ATOM     59  CD2 LEU A  12       1.955  17.797   8.516  4.00  1.00            
ATOM     60    C LEU A  12      -2.015  19.853   8.670  4.00  1.00            
ATOM     61    O LEU A  12      -2.217  20.169   9.842  4.00  1.00            
ATOM     62    N THR A  13      -2.807  19.012   7.980  4.00  1.00            
ATOM     63   CA THR A  13      -3.985  18.442   8.541  4.00  1.00            
ATOM     64   CB THR A  13      -5.143  18.414   7.581  4.00  1.00            
ATOM     65  OG1 THR A  13      -5.477  19.730   7.166  4.00  1.00            
ATOM     66  CG2 THR A  13      -6.345  17.743   8.263  4.00  1.00            
ATOM     67    C THR A  13      -3.698  17.010   8.882  4.00  1.00            
ATOM     68    O THR A  13      -2.942  16.337   8.183  4.00  1.00            
ATOM     69    N ASN A  14      -4.291  16.506   9.991  4.00  1.00            
ATOM     70   CA ASN A  14      -4.102  15.131  10.366  4.00  1.00            
ATOM     71   CB ASN A  14      -3.740  14.930  11.844  4.00  1.00            
ATOM     72   CG ASN A  14      -2.285  15.346  11.986  4.00  1.00            
ATOM     73  OD1 ASN A  14      -1.953  16.279  12.715  4.00  1.00            
ATOM     74  ND2 ASN A  14      -1.388  14.639  11.249  4.00  1.00            
ATOM     75    C ASN A  14      -5.403  14.394  10.091  4.00  1.00            
ATOM     76    O ASN A  14      -6.459  14.818  10.555  4.00  1.00            
ATOM     77    N TYR A  15      -5.370  13.283   9.303  4.00  1.00            
ATOM     78   CA TYR A  15      -6.579  12.580   8.908  4.00  1.00            
ATOM     79   CB TYR A  15      -6.312  11.501   7.840  4.00  1.00            
ATOM     80   CG TYR A  15      -7.621  10.914   7.420  4.00  1.00            
ATOM     81  CD1 TYR A  15      -8.459  11.615   6.584  4.00  1.00            
ATOM     82  CD2 TYR A  15      -8.012   9.661   7.841  4.00  1.00            
ATOM     83  CE1 TYR A  15      -9.666  11.091   6.183  4.00  1.00            
ATOM     84  CE2 TYR A  15      -9.219   9.130   7.444  4.00  1.00            
ATOM     85   CZ TYR A  15     -10.051   9.846   6.612  4.00  1.00            
ATOM     86   OH TYR A  15     -11.290   9.307   6.201  4.00  1.00            
ATOM     87    C TYR A  15      -7.270  11.918  10.058  4.00  1.00            
ATOM     88    O TYR A  15      -8.432  12.189  10.357  4.00  1.00            
ATOM     89    N MET A  16      -6.527  11.036  10.736  3.00  1.00            
ATOM     90   CA MET A  16      -6.855  10.337  11.942  3.00  1.00            
ATOM     91   CB MET A  16      -6.813   8.803  11.826  3.00  1.00            
ATOM     92   CG MET A  16      -7.941   8.217  10.973  3.00  1.00            
ATOM     93   SD MET A  16      -9.585   8.318  11.736  3.00  1.00            
ATOM     94   CE MET A  16      -9.369   6.838  12.767  3.00  1.00            
ATOM     95    C MET A  16      -5.632  10.769  12.634  3.00  1.00            
ATOM     96    O MET A  16      -5.120  11.843  12.321  3.00  1.00            
ATOM     97    N ASP A  17      -5.122  10.024  13.602  3.00  1.00            
ATOM     98   CA ASP A  17      -3.861  10.523  14.023  3.00  1.00            
ATOM     99   CB ASP A  17      -3.324   9.815  15.276  3.00  1.00            
ATOM    100   CG ASP A  17      -4.110  10.348  16.468  3.00  1.00            
ATOM    101  OD1 ASP A  17      -4.745  11.426  16.314  3.00  1.00            
ATOM    102  OD2 ASP A  17      -4.083   9.696  17.546  3.00  1.00            
ATOM    103    C ASP A  17      -2.917  10.317  12.901  3.00  1.00            
ATOM    104    O ASP A  17      -2.037  11.135  12.636  3.00  1.00            
ATOM    105    N THR A  18      -3.120   9.207  12.186  3.00  1.00            
ATOM    106   CA THR A  18      -2.266   8.888  11.094  3.00  1.00            
ATOM    107   CB THR A  18      -2.609   7.566  10.475  3.00  1.00            
ATOM    108  OG1 THR A  18      -3.898   7.623   9.882  3.00  1.00            
ATOM    109  CG2 THR A  18      -2.619   6.511  11.592  3.00  1.00            
ATOM    110    C THR A  18      -2.477   9.940  10.070  3.00  1.00            
ATOM    111    O THR A  18      -3.387  10.763  10.169  3.00  1.00            
ATOM    112    N GLN A  19      -1.598   9.931   9.061  4.00  1.00            
ATOM    113   CA GLN A  19      -1.622  10.871   7.993  4.00  1.00            
ATOM    114   CB GLN A  19      -2.904  10.854   7.149  4.00  1.00            
ATOM    115   CG GLN A  19      -3.104   9.505   6.451  4.00  1.00            
ATOM    116   CD GLN A  19      -4.172   9.665   5.380  4.00  1.00            
ATOM    117  OE1 GLN A  19      -3.885  10.104   4.268  4.00  1.00            
ATOM    118  NE2 GLN A  19      -5.438   9.298   5.721  4.00  1.00            
ATOM    119    C GLN A  19      -1.353  12.241   8.512  4.00  1.00            
ATOM    120    O GLN A  19      -2.067  12.777   9.357  4.00  1.00            
ATOM    121    N TYR A  20      -0.253  12.814   7.993  4.00  1.00            
ATOM    122   CA TYR A  20       0.285  14.100   8.321  4.00  1.00            
ATOM    123   CB TYR A  20       1.707  13.814   8.852  4.00  1.00            
ATOM    124   CG TYR A  20       2.439  14.917   9.531  4.00  1.00            
ATOM    125  CD1 TYR A  20       2.015  15.393  10.750  4.00  1.00            
ATOM    126  CD2 TYR A  20       3.603  15.406   8.985  4.00  1.00            
ATOM    127  CE1 TYR A  20       2.714  16.390  11.391  4.00  1.00            
ATOM    128  CE2 TYR A  20       4.304  16.401   9.621  4.00  1.00            
ATOM    129   CZ TYR A  20       3.859  16.897  10.821  4.00  1.00            
ATOM    130   OH TYR A  20       4.591  17.915  11.464  4.00  1.00            
ATOM    131    C TYR A  20       0.343  14.761   6.976  4.00  1.00            
ATOM    132    O TYR A  20       1.224  14.445   6.179  4.00  1.00            
ATOM    133    N TYR A  21      -0.586  15.688   6.652  4.00  1.00            
ATOM    134   CA TYR A  21      -0.489  16.123   5.290  4.00  1.00            
ATOM    135   CB TYR A  21      -1.444  15.377   4.334  4.00  1.00            
ATOM    136   CG TYR A  21      -2.858  15.590   4.753  4.00  1.00            
ATOM    137  CD1 TYR A  21      -3.566  16.682   4.304  4.00  1.00            
ATOM    138  CD2 TYR A  21      -3.478  14.690   5.588  4.00  1.00            
ATOM    139  CE1 TYR A  21      -4.873  16.873   4.688  4.00  1.00            
ATOM    140  CE2 TYR A  21      -4.785  14.878   5.973  4.00  1.00            
ATOM    141   CZ TYR A  21      -5.484  15.970   5.523  4.00  1.00            
ATOM    142   OH TYR A  21      -6.825  16.166   5.915  4.00  1.00            
ATOM    143    C TYR A  21      -0.671  17.577   5.099  4.00  1.00            
ATOM    144    O TYR A  21      -1.536  18.212   5.700  4.00  1.00            
ATOM    145    N GLY A  22       0.148  18.108   4.173  4.00  1.00            
ATOM    146   CA GLY A  22       0.155  19.495   3.863  4.00  1.00            
ATOM    147    C GLY A  22      -0.039  19.637   2.402  4.00  1.00            
ATOM    148    O GLY A  22      -0.368  18.682   1.701  4.00  1.00            
ATOM    149    N GLU A  23       0.155  20.869   1.909  4.00  1.00            
ATOM    150   CA GLU A  23      -0.054  21.083   0.519  4.00  1.00            
ATOM    151   CB GLU A  23      -1.228  22.040   0.257  4.00  1.00            
ATOM    152   CG GLU A  23      -1.107  23.353   1.034  4.00  1.00            
ATOM    153   CD GLU A  23      -2.424  24.107   0.922  4.00  1.00            
ATOM    154  OE1 GLU A  23      -3.069  24.034  -0.156  4.00  1.00            
ATOM    155  OE2 GLU A  23      -2.799  24.779   1.923  4.00  1.00            
ATOM    156    C GLU A  23       1.191  21.681  -0.074  4.00  1.00            
ATOM    157    O GLU A  23       1.868  22.495   0.550  4.00  1.00            
ATOM    158    N ILE A  24       1.512  21.259  -1.315  4.00  1.00            
ATOM    159   CA ILE A  24       2.671  21.671  -2.062  4.00  1.00            
ATOM    160   CB ILE A  24       3.685  20.569  -2.170  4.00  1.00            
ATOM    161  CG1 ILE A  24       4.859  20.978  -3.072  4.00  1.00            
ATOM    162  CG2 ILE A  24       2.962  19.277  -2.579  4.00  1.00            
ATOM    163  CD1 ILE A  24       6.018  19.987  -3.021  4.00  1.00            
ATOM    164    C ILE A  24       2.212  22.008  -3.436  4.00  1.00            
ATOM    165    O ILE A  24       1.144  21.574  -3.867  4.00  1.00            
ATOM    166    N GLY A  25       3.002  22.819  -4.160  4.00  1.00            
ATOM    167   CA GLY A  25       2.573  23.169  -5.477  4.00  1.00            
ATOM    168    C GLY A  25       3.663  22.811  -6.459  4.00  1.00            
ATOM    169    O GLY A  25       4.843  23.019  -6.186  4.00  1.00            
ATOM    170    N ILE A  26       3.284  22.262  -7.641  4.00  1.00            
ATOM    171   CA ILE A  26       4.236  21.870  -8.657  4.00  1.00            
ATOM    172   CB ILE A  26       4.286  20.391  -8.901  4.00  1.00            
ATOM    173  CG1 ILE A  26       5.346  20.081  -9.971  4.00  1.00            
ATOM    174  CG2 ILE A  26       2.871  19.910  -9.263  4.00  1.00            
ATOM    175  CD1 ILE A  26       5.635  18.592 -10.152  4.00  1.00            
ATOM    176    C ILE A  26       3.867  22.454  -9.983  4.00  1.00            
ATOM    177    O ILE A  26       2.718  22.412 -10.410  4.00  1.00            
ATOM    178    N GLY A  27       4.857  23.023 -10.687  3.00  1.00            
ATOM    179   CA GLY A  27       4.601  23.433 -12.030  3.00  1.00            
ATOM    180    C GLY A  27       4.121  24.854 -12.087  3.00  1.00            
ATOM    181    O GLY A  27       3.734  25.441 -11.079  3.00  1.00            
ATOM    182    N THR A  28       4.144  25.438 -13.310  3.00  1.00            
ATOM    183   CA THR A  28       3.772  26.811 -13.501  3.00  1.00            
ATOM    184   CB THR A  28       4.221  27.398 -14.823  3.00  1.00            
ATOM    185  OG1 THR A  28       3.838  26.587 -15.923  3.00  1.00            
ATOM    186  CG2 THR A  28       5.751  27.550 -14.793  3.00  1.00            
ATOM    187    C THR A  28       2.327  27.096 -13.205  3.00  1.00            
ATOM    188    O THR A  28       2.105  27.982 -12.380  3.00  1.00            
ATOM    189    N PRO A  29       1.296  26.477 -13.735  3.00  1.00            
ATOM    190   CA PRO A  29       0.037  26.734 -13.103  3.00  1.00            
ATOM    191   CD PRO A  29       1.135  26.170 -15.146  3.00  1.00            
ATOM    192   CB PRO A  29      -1.030  26.161 -14.028  3.00  1.00            
ATOM    193   CG PRO A  29      -0.379  26.265 -15.419  3.00  1.00            
ATOM    194    C PRO A  29       0.352  25.915 -11.904  3.00  1.00            
ATOM    195    O PRO A  29       0.810  24.787 -12.076  3.00  1.00            
ATOM    196    N PRO A  30       0.128  26.407 -10.743  3.00  1.00            
ATOM    197   CA PRO A  30       0.717  25.849  -9.568  3.00  1.00            
ATOM    198   CD PRO A  30      -0.945  27.341 -10.458  3.00  1.00            
ATOM    199   CB PRO A  30       0.230  26.742  -8.428  3.00  1.00            
ATOM    200   CG PRO A  30      -1.128  27.263  -8.933  3.00  1.00            
ATOM    201    C PRO A  30       0.529  24.397  -9.232  3.00  1.00            
ATOM    202    O PRO A  30       1.476  23.820  -8.708  3.00  1.00            
ATOM    203    N GLN A  31      -0.637  23.768  -9.472  4.00  1.00            
ATOM    204   CA GLN A  31      -0.790  22.390  -9.069  4.00  1.00            
ATOM    205   CB GLN A  31       0.330  21.443  -9.517  4.00  1.00            
ATOM    206   CG GLN A  31       0.323  21.126 -11.010  4.00  1.00            
ATOM    207   CD GLN A  31      -0.782  20.108 -11.229  4.00  1.00            
ATOM    208  OE1 GLN A  31      -1.641  19.914 -10.370  4.00  1.00            
ATOM    209  NE2 GLN A  31      -0.757  19.424 -12.405  4.00  1.00            
ATOM    210    C GLN A  31      -0.832  22.320  -7.578  4.00  1.00            
ATOM    211    O GLN A  31      -0.134  23.057  -6.886  4.00  1.00            
ATOM    212    N THR A  32      -1.689  21.421  -7.050  4.00  1.00            
ATOM    213   CA THR A  32      -1.781  21.196  -5.637  4.00  1.00            
ATOM    214   CB THR A  32      -3.149  21.425  -5.074  4.00  1.00            
ATOM    215  OG1 THR A  32      -3.117  21.336  -3.657  4.00  1.00            
ATOM    216  CG2 THR A  32      -4.101  20.372  -5.660  4.00  1.00            
ATOM    217    C THR A  32      -1.454  19.771  -5.450  4.00  1.00            
ATOM    218    O THR A  32      -1.846  18.910  -6.236  4.00  1.00            
ATOM    219    N PHE A  33      -0.673  19.493  -4.406  4.00  1.00            
ATOM    220   CA PHE A  33      -0.290  18.144  -4.202  4.00  1.00            
ATOM    221   CB PHE A  33       1.197  18.005  -4.564  4.00  1.00            
ATOM    222   CG PHE A  33       1.604  16.630  -4.952  4.00  1.00            
ATOM    223  CD1 PHE A  33       1.249  16.136  -6.188  4.00  1.00            
ATOM    224  CD2 PHE A  33       2.383  15.858  -4.124  4.00  1.00            
ATOM    225  CE1 PHE A  33       1.633  14.879  -6.585  4.00  1.00            
ATOM    226  CE2 PHE A  33       2.769  14.601  -4.521  4.00  1.00            
ATOM    227   CZ PHE A  33       2.395  14.107  -5.746  4.00  1.00            
ATOM    228    C PHE A  33      -0.444  17.978  -2.720  4.00  1.00            
ATOM    229    O PHE A  33       0.172  18.709  -1.947  4.00  1.00            
ATOM    230    N LYS A  34      -1.288  17.032  -2.275  4.00  1.00            
ATOM    231   CA LYS A  34      -1.433  16.833  -0.862  4.00  1.00            
ATOM    232   CB LYS A  34      -2.582  15.876  -0.520  4.00  1.00            
ATOM    233   CG LYS A  34      -2.816  15.705   0.976  4.00  1.00            
ATOM    234   CD LYS A  34      -4.097  14.932   1.287  4.00  1.00            
ATOM    235   CE LYS A  34      -5.215  15.182   0.273  4.00  1.00            
ATOM    236   NZ LYS A  34      -5.441  16.636   0.115  4.00  1.00            
ATOM    237    C LYS A  34      -0.174  16.157  -0.464  4.00  1.00            
ATOM    238    O LYS A  34       0.443  15.484  -1.289  4.00  1.00            
ATOM    239    N VAL A  35       0.283  16.313   0.792  4.00  1.00            
ATOM    240   CA VAL A  35       1.541  15.668   0.953  4.00  1.00            
ATOM    241   CB VAL A  35       2.672  16.518   0.429  4.00  1.00            
ATOM    242  CG1 VAL A  35       2.763  17.783   1.297  4.00  1.00            
ATOM    243  CG2 VAL A  35       3.969  15.694   0.390  4.00  1.00            
ATOM    244    C VAL A  35       1.860  15.311   2.356  4.00  1.00            
ATOM    245    O VAL A  35       1.405  15.923   3.321  4.00  1.00            
ATOM    246    N VAL A  36       2.688  14.259   2.454  4.00  1.00            
ATOM    247   CA VAL A  36       3.231  13.774   3.673  4.00  1.00            
ATOM    248   CB VAL A  36       2.802  12.372   3.988  4.00  1.00            
ATOM    249  CG1 VAL A  36       3.082  11.488   2.759  4.00  1.00            
ATOM    250  CG2 VAL A  36       3.549  11.910   5.250  4.00  1.00            
ATOM    251    C VAL A  36       4.694  13.785   3.495  4.00  1.00            
ATOM    252    O VAL A  36       5.205  13.352   2.464  4.00  1.00            
ATOM    253    N PHE A  37       5.422  14.301   4.496  4.00  1.00            
ATOM    254   CA PHE A  37       6.818  14.297   4.245  4.00  1.00            
ATOM    255   CB PHE A  37       7.590  15.562   4.688  4.00  1.00            
ATOM    256   CG PHE A  37       7.834  15.618   6.156  4.00  1.00            
ATOM    257  CD1 PHE A  37       6.894  16.112   7.029  4.00  1.00            
ATOM    258  CD2 PHE A  37       9.038  15.179   6.653  4.00  1.00            
ATOM    259  CE1 PHE A  37       7.156  16.159   8.380  4.00  1.00            
ATOM    260  CE2 PHE A  37       9.306  15.224   8.000  4.00  1.00            
ATOM    261   CZ PHE A  37       8.363  15.716   8.869  4.00  1.00            
ATOM    262    C PHE A  37       7.369  13.074   4.897  4.00  1.00            
ATOM    263    O PHE A  37       6.821  12.614   5.895  4.00  1.00            
ATOM    264    N ASP A  38       8.424  12.465   4.311  4.00  1.00            
ATOM    265   CA ASP A  38       8.938  11.271   4.919  4.00  1.00            
ATOM    266   CB ASP A  38       8.629   9.968   4.146  4.00  1.00            
ATOM    267   CG ASP A  38       9.229  10.000   2.743  4.00  1.00            
ATOM    268  OD1 ASP A  38       8.977  10.994   2.014  4.00  1.00            
ATOM    269  OD2 ASP A  38       9.926   9.016   2.373  4.00  1.00            
ATOM    270    C ASP A  38      10.400  11.379   5.160  4.00  1.00            
ATOM    271    O ASP A  38      11.190  11.608   4.246  4.00  1.00            
ATOM    272    N THR A  39      10.780  11.222   6.441  3.00  1.00            
ATOM    273   CA THR A  39      12.147  11.282   6.854  3.00  1.00            
ATOM    274   CB THR A  39      12.318  11.141   8.340  3.00  1.00            
ATOM    275  OG1 THR A  39      11.894   9.851   8.757  3.00  1.00            
ATOM    276  CG2 THR A  39      11.479  12.224   9.041  3.00  1.00            
ATOM    277    C THR A  39      12.852  10.123   6.241  3.00  1.00            
ATOM    278    O THR A  39      13.986  10.231   5.776  3.00  1.00            
ATOM    279    N GLY A  40      12.156   8.978   6.218  3.00  1.00            
ATOM    280   CA GLY A  40      12.743   7.741   5.819  3.00  1.00            
ATOM    281    C GLY A  40      13.222   7.720   4.386  3.00  1.00            
ATOM    282    O GLY A  40      14.318   7.223   4.128  3.00  1.00            
ATOM    283    N SER A  41      12.450   8.243   3.403  1.00  1.00            
ATOM    284   CA SER A  41      12.895   8.069   2.038  1.00  1.00            
ATOM    285   CB SER A  41      11.911   7.271   1.164  1.00  1.00            
ATOM    286   OG SER A  41      12.438   7.126  -0.148  1.00  1.00            
ATOM    287    C SER A  41      13.108   9.390   1.392  1.00  1.00            
ATOM    288    O SER A  41      12.634  10.420   1.867  1.00  1.00            
ATOM    289    N SER A  42      13.877   9.390   0.286  1.00  1.00            
ATOM    290   CA SER A  42      14.106  10.633  -0.376  1.00  1.00            
ATOM    291   CB SER A  42      15.580  11.070  -0.338  1.00  1.00            
ATOM    292   OG SER A  42      16.003  11.237   1.007  1.00  1.00            
ATOM    293    C SER A  42      13.740  10.505  -1.816  1.00  1.00            
ATOM    294    O SER A  42      14.477   9.918  -2.606  1.00  1.00            
ATOM    295    N ASN A  43      12.573  11.060  -2.186  1.00  1.00            
ATOM    296   CA ASN A  43      12.172  11.099  -3.559  1.00  1.00            
ATOM    297   CB ASN A  43      12.029   9.723  -4.227  1.00  1.00            
ATOM    298   CG ASN A  43      11.782   9.963  -5.710  1.00  1.00            
ATOM    299  OD1 ASN A  43      10.770   9.531  -6.264  1.00  1.00            
ATOM    300  ND2 ASN A  43      12.731  10.678  -6.373  1.00  1.00            
ATOM    301    C ASN A  43      10.818  11.757  -3.591  1.00  1.00            
ATOM    302    O ASN A  43      10.070  11.690  -2.617  1.00  1.00            
ATOM    303    N VAL A  44      10.467  12.423  -4.712  4.00  1.00            
ATOM    304   CA VAL A  44       9.231  13.164  -4.790  4.00  1.00            
ATOM    305   CB VAL A  44       9.135  14.029  -6.001  4.00  1.00            
ATOM    306  CG1 VAL A  44       7.706  14.593  -6.086  4.00  1.00            
ATOM    307  CG2 VAL A  44      10.213  15.113  -5.863  4.00  1.00            
ATOM    308    C VAL A  44       7.992  12.334  -4.745  4.00  1.00            
ATOM    309    O VAL A  44       7.134  12.583  -3.904  4.00  1.00            
ATOM    310    N TRP A  45       7.858  11.328  -5.628  4.00  1.00            
ATOM    311   CA TRP A  45       6.668  10.520  -5.648  4.00  1.00            
ATOM    312   CB TRP A  45       6.420   9.870  -4.270  4.00  1.00            
ATOM    313   CG TRP A  45       5.161   9.051  -4.124  4.00  1.00            
ATOM    314  CD2 TRP A  45       5.103   7.621  -4.232  4.00  1.00            
ATOM    315  CD1 TRP A  45       3.900   9.467  -3.815  4.00  1.00            
ATOM    316  NE1 TRP A  45       3.057   8.384  -3.728  4.00  1.00            
ATOM    317  CE2 TRP A  45       3.786   7.242  -3.980  4.00  1.00            
ATOM    318  CE3 TRP A  45       6.069   6.698  -4.509  4.00  1.00            
ATOM    319  CZ2 TRP A  45       3.413   5.928  -4.005  4.00  1.00            
ATOM    320  CZ3 TRP A  45       5.689   5.376  -4.540  4.00  1.00            
ATOM    321  CH2 TRP A  45       4.386   4.997  -4.292  4.00  1.00            
ATOM    322    C TRP A  45       5.444  11.365  -6.000  4.00  1.00            
ATOM    323    O TRP A  45       5.028  12.240  -5.244  4.00  1.00            
ATOM    324    N VAL A  46       4.791  11.102  -7.161  4.00  1.00            
ATOM    325   CA VAL A  46       3.611  11.846  -7.581  4.00  1.00            
ATOM    326   CB VAL A  46       3.915  12.863  -8.634  4.00  1.00            
ATOM    327  CG1 VAL A  46       2.598  13.499  -9.109  4.00  1.00            
ATOM    328  CG2 VAL A  46       4.944  13.860  -8.073  4.00  1.00            
ATOM    329    C VAL A  46       2.704  10.831  -8.199  4.00  1.00            
ATOM    330    O VAL A  46       3.156   9.752  -8.563  4.00  1.00            
ATOM    331    N PRO A  47       1.429  11.096  -8.287  4.00  1.00            
ATOM    332   CA PRO A  47       0.546  10.129  -8.902  4.00  1.00            
ATOM    333   CD PRO A  47       0.769  11.855  -7.248  4.00  1.00            
ATOM    334   CB PRO A  47      -0.861  10.534  -8.476  4.00  1.00            
ATOM    335   CG PRO A  47      -0.636  11.245  -7.134  4.00  1.00            
ATOM    336    C PRO A  47       0.665   9.927 -10.372  4.00  1.00            
ATOM    337    O PRO A  47       0.429   8.815 -10.836  4.00  1.00            
ATOM    338    N SER A  48       0.977  10.987 -11.131  4.00  1.00            
ATOM    339   CA SER A  48       1.122  10.869 -12.555  4.00  1.00            
ATOM    340   CB SER A  48       1.891   9.617 -13.010  4.00  1.00            
ATOM    341   OG SER A  48       1.975   9.601 -14.427  4.00  1.00            
ATOM    342    C SER A  48      -0.186  10.893 -13.245  4.00  1.00            
ATOM    343    O SER A  48      -1.171  10.300 -12.808  4.00  1.00            
ATOM    344    N SER A  49      -0.200  11.640 -14.358  3.00  1.00            
ATOM    345   CA SER A  49      -1.344  11.759 -15.201  3.00  1.00            
ATOM    346   CB SER A  49      -1.230  12.928 -16.194  3.00  1.00            
ATOM    347   OG SER A  49      -0.174  12.691 -17.114  3.00  1.00            
ATOM    348    C SER A  49      -1.486  10.525 -16.007  3.00  1.00            
ATOM    349    O SER A  49      -2.602  10.150 -16.359  3.00  1.00            
ATOM    350    N LYS A  50      -0.358   9.875 -16.360  3.00  1.00            
ATOM    351   CA LYS A  50      -0.554   8.673 -17.101  3.00  1.00            
ATOM    352   CB LYS A  50       0.660   8.162 -17.901  3.00  1.00            
ATOM    353   CG LYS A  50       0.255   6.999 -18.813  3.00  1.00            
ATOM    354   CD LYS A  50       1.258   6.633 -19.910  3.00  1.00            
ATOM    355   CE LYS A  50       0.673   5.655 -20.933  3.00  1.00            
ATOM    356   NZ LYS A  50       1.748   5.096 -21.780  3.00  1.00            
ATOM    357    C LYS A  50      -0.870   7.657 -16.061  3.00  1.00            
ATOM    358    O LYS A  50      -0.027   6.865 -15.642  3.00  1.00            
ATOM    359    N CYS A  51      -2.138   7.691 -15.632  1.00  1.00            
ATOM    360   CA CYS A  51      -2.661   6.926 -14.552  1.00  1.00            
ATOM    361   CB CYS A  51      -4.108   7.315 -14.189  1.00  1.00            
ATOM    362   SG CYS A  51      -4.260   8.994 -13.514  1.00  1.00            
ATOM    363    C CYS A  51      -2.715   5.477 -14.836  1.00  1.00            
ATOM    364    O CYS A  51      -2.388   4.678 -13.959  1.00  1.00            
ATOM    365    N SER A  52      -3.055   5.094 -16.079  1.00  1.00            
ATOM    366   CA SER A  52      -3.401   3.719 -16.234  1.00  1.00            
ATOM    367   CB SER A  52      -2.260   2.744 -15.903  1.00  1.00            
ATOM    368   OG SER A  52      -1.204   2.903 -16.838  1.00  1.00            
ATOM    369    C SER A  52      -4.499   3.519 -15.243  1.00  1.00            
ATOM    370    O SER A  52      -4.355   2.822 -14.244  1.00  1.00            
ATOM    371    N ARG A  53      -5.635   4.189 -15.507  3.00  1.00            
ATOM    372   CA ARG A  53      -6.798   4.216 -14.668  3.00  1.00            
ATOM    373   CB ARG A  53      -7.971   4.908 -15.369  3.00  1.00            
ATOM    374   CG ARG A  53      -7.593   6.307 -15.851  3.00  1.00            
ATOM    375   CD ARG A  53      -8.316   7.432 -15.117  3.00  1.00            
ATOM    376   NE ARG A  53      -9.746   7.346 -15.523  3.00  1.00            
ATOM    377   CZ ARG A  53     -10.561   8.433 -15.410  3.00  1.00            
ATOM    378  NH1 ARG A  53     -10.064   9.607 -14.925  3.00  1.00            
ATOM    379  NH2 ARG A  53     -11.869   8.351 -15.795  3.00  1.00            
ATOM    380    C ARG A  53      -7.186   2.806 -14.359  3.00  1.00            
ATOM    381    O ARG A  53      -6.630   1.849 -14.897  3.00  1.00            
ATOM    382    N LEU A  54      -8.153   2.658 -13.439  3.00  1.00            
ATOM    383   CA LEU A  54      -8.594   1.390 -12.941  3.00  1.00            
ATOM    384   CB LEU A  54      -8.681   0.280 -14.006  3.00  1.00            
ATOM    385   CG LEU A  54      -9.628   0.599 -15.176  3.00  1.00            
ATOM    386  CD1 LEU A  54      -9.812  -0.632 -16.075  3.00  1.00            
ATOM    387  CD2 LEU A  54     -10.959   1.192 -14.685  3.00  1.00            
ATOM    388    C LEU A  54      -7.576   0.983 -11.921  3.00  1.00            
ATOM    389    O LEU A  54      -7.826   0.087 -11.116  3.00  1.00            
ATOM    390    N TYR A  55      -6.398   1.650 -11.900  1.00  1.00            
ATOM    391   CA TYR A  55      -5.543   1.399 -10.775  1.00  1.00            
ATOM    392   CB TYR A  55      -4.055   1.784 -10.907  1.00  1.00            
ATOM    393   CG TYR A  55      -3.332   0.696 -11.630  1.00  1.00            
ATOM    394  CD1 TYR A  55      -3.371   0.606 -12.998  1.00  1.00            
ATOM    395  CD2 TYR A  55      -2.596  -0.239 -10.938  1.00  1.00            
ATOM    396  CE1 TYR A  55      -2.705  -0.386 -13.673  1.00  1.00            
ATOM    397  CE2 TYR A  55      -1.923  -1.240 -11.603  1.00  1.00            
ATOM    398   CZ TYR A  55      -1.976  -1.315 -12.974  1.00  1.00            
ATOM    399   OH TYR A  55      -1.290  -2.336 -13.663  1.00  1.00            
ATOM    400    C TYR A  55      -6.159   2.239  -9.716  1.00  1.00            
ATOM    401    O TYR A  55      -6.330   3.446  -9.883  1.00  1.00            
ATOM    402    N THR A  56      -6.530   1.599  -8.600  2.00  1.00            
ATOM    403   CA THR A  56      -7.313   2.263  -7.610  2.00  1.00            
ATOM    404   CB THR A  56      -7.813   1.344  -6.527  2.00  1.00            
ATOM    405  OG1 THR A  56      -8.831   1.992  -5.776  2.00  1.00            
ATOM    406  CG2 THR A  56      -6.648   0.971  -5.595  2.00  1.00            
ATOM    407    C THR A  56      -6.569   3.372  -6.944  2.00  1.00            
ATOM    408    O THR A  56      -7.157   4.416  -6.663  2.00  1.00            
ATOM    409    N ALA A  57      -5.263   3.188  -6.667  2.00  1.00            
ATOM    410   CA ALA A  57      -4.567   4.196  -5.916  2.00  1.00            
ATOM    411   CB ALA A  57      -3.076   3.874  -5.709  2.00  1.00            
ATOM    412    C ALA A  57      -4.641   5.492  -6.679  2.00  1.00            
ATOM    413    O ALA A  57      -4.994   6.528  -6.119  2.00  1.00            
ATOM    414    N CYS A  58      -4.335   5.462  -7.991  2.00  1.00            
ATOM    415   CA CYS A  58      -4.322   6.648  -8.806  2.00  1.00            
ATOM    416   CB CYS A  58      -3.618   6.443 -10.159  2.00  1.00            
ATOM    417   SG CYS A  58      -1.833   6.162  -9.964  2.00  1.00            
ATOM    418    C CYS A  58      -5.690   7.181  -9.087  2.00  1.00            
ATOM    419    O CYS A  58      -5.896   8.395  -9.082  2.00  1.00            
ATOM    420    N VAL A  59      -6.667   6.290  -9.335  2.00  1.00            
ATOM    421   CA VAL A  59      -7.966   6.740  -9.743  2.00  1.00            
ATOM    422   CB VAL A  59      -8.925   5.603  -9.986  2.00  1.00            
ATOM    423  CG1 VAL A  59      -9.195   4.858  -8.667  2.00  1.00            
ATOM    424  CG2 VAL A  59     -10.180   6.180 -10.662  2.00  1.00            
ATOM    425    C VAL A  59      -8.500   7.621  -8.679  2.00  1.00            
ATOM    426    O VAL A  59      -9.096   8.662  -8.949  2.00  1.00            
ATOM    427    N TYR A  60      -8.279   7.220  -7.424  3.00  1.00            
ATOM    428   CA TYR A  60      -8.753   7.993  -6.329  3.00  1.00            
ATOM    429   CB TYR A  60      -8.640   7.266  -4.975  3.00  1.00            
ATOM    430   CG TYR A  60      -9.780   6.304  -4.893  3.00  1.00            
ATOM    431  CD1 TYR A  60      -9.705   5.021  -5.391  3.00  1.00            
ATOM    432  CD2 TYR A  60     -10.953   6.724  -4.307  3.00  1.00            
ATOM    433  CE1 TYR A  60     -10.788   4.176  -5.293  3.00  1.00            
ATOM    434  CE2 TYR A  60     -12.035   5.886  -4.206  3.00  1.00            
ATOM    435   CZ TYR A  60     -11.952   4.608  -4.701  3.00  1.00            
ATOM    436   OH TYR A  60     -13.062   3.743  -4.601  3.00  1.00            
ATOM    437    C TYR A  60      -8.070   9.316  -6.226  3.00  1.00            
ATOM    438    O TYR A  60      -8.718  10.327  -5.965  3.00  1.00            
ATOM    439    N HIS A  61      -6.748   9.361  -6.449  1.00  1.00            
ATOM    440   CA HIS A  61      -6.050  10.577  -6.148  1.00  1.00            
ATOM    441  ND1 HIS A  61      -4.740   8.476  -3.875  1.00  1.00            
ATOM    442   CG HIS A  61      -4.662   9.813  -4.198  1.00  1.00            
ATOM    443   CB HIS A  61      -4.640  10.347  -5.591  1.00  1.00            
ATOM    444  NE2 HIS A  61      -4.664   9.595  -1.955  1.00  1.00            
ATOM    445  CD2 HIS A  61      -4.618  10.482  -3.016  1.00  1.00            
ATOM    446  CE1 HIS A  61      -4.736   8.404  -2.522  1.00  1.00            
ATOM    447    C HIS A  61      -5.906  11.506  -7.299  1.00  1.00            
ATOM    448    O HIS A  61      -6.368  11.264  -8.411  1.00  1.00            
ATOM    449    N LYS A  62      -5.247  12.640  -6.975  1.00  1.00            
ATOM    450   CA LYS A  62      -4.980  13.750  -7.836  1.00  1.00            
ATOM    451   CB LYS A  62      -4.503  15.019  -7.098  1.00  1.00            
ATOM    452   CG LYS A  62      -5.490  15.605  -6.085  1.00  1.00            
ATOM    453   CD LYS A  62      -5.606  14.807  -4.783  1.00  1.00            
ATOM    454   CE LYS A  62      -6.352  15.554  -3.673  1.00  1.00            
ATOM    455   NZ LYS A  62      -6.395  14.735  -2.440  1.00  1.00            
ATOM    456    C LYS A  62      -3.875  13.402  -8.769  1.00  1.00            
ATOM    457    O LYS A  62      -3.170  12.413  -8.578  1.00  1.00            
ATOM    458    N LEU A  63      -3.711  14.224  -9.826  1.00  1.00            
ATOM    459   CA LEU A  63      -2.704  13.924 -10.796  1.00  1.00            
ATOM    460   CB LEU A  63      -3.299  13.558 -12.163  1.00  1.00            
ATOM    461   CG LEU A  63      -4.238  12.340 -12.114  1.00  1.00            
ATOM    462  CD1 LEU A  63      -4.795  12.017 -13.511  1.00  1.00            
ATOM    463  CD2 LEU A  63      -3.562  11.142 -11.431  1.00  1.00            
ATOM    464    C LEU A  63      -1.797  15.103 -11.023  1.00  1.00            
ATOM    465    O LEU A  63      -2.227  16.254 -10.968  1.00  1.00            
ATOM    466    N PHE A  64      -0.493  14.826 -11.268  4.00  1.00            
ATOM    467   CA PHE A  64       0.435  15.852 -11.667  4.00  1.00            
ATOM    468   CB PHE A  64       1.872  15.693 -11.158  4.00  1.00            
ATOM    469   CG PHE A  64       2.599  16.782 -11.862  4.00  1.00            
ATOM    470  CD1 PHE A  64       2.363  18.097 -11.534  4.00  1.00            
ATOM    471  CD2 PHE A  64       3.508  16.490 -12.849  4.00  1.00            
ATOM    472  CE1 PHE A  64       3.025  19.108 -12.186  4.00  1.00            
ATOM    473  CE2 PHE A  64       4.171  17.497 -13.505  4.00  1.00            
ATOM    474   CZ PHE A  64       3.932  18.807 -13.175  4.00  1.00            
ATOM    475    C PHE A  64       0.467  15.747 -13.144  4.00  1.00            
ATOM    476    O PHE A  64       0.655  14.661 -13.689  4.00  1.00            
ATOM    477    N ASP A  65       0.266  16.874 -13.847  1.00  1.00            
ATOM    478   CA ASP A  65       0.166  16.694 -15.257  1.00  1.00            
ATOM    479   CB ASP A  65      -1.187  17.137 -15.835  1.00  1.00            
ATOM    480   CG ASP A  65      -2.217  16.132 -15.329  1.00  1.00            
ATOM    481  OD1 ASP A  65      -1.800  15.159 -14.643  1.00  1.00            
ATOM    482  OD2 ASP A  65      -3.429  16.319 -15.618  1.00  1.00            
ATOM    483    C ASP A  65       1.241  17.380 -15.987  1.00  1.00            
ATOM    484    O ASP A  65       1.476  18.578 -15.836  1.00  1.00            
ATOM    485    N ALA A  66       1.954  16.582 -16.794  2.00  1.00            
ATOM    486   CA ALA A  66       2.861  17.181 -17.698  2.00  1.00            
ATOM    487   CB ALA A  66       3.765  16.180 -18.440  2.00  1.00            
ATOM    488    C ALA A  66       1.921  17.771 -18.698  2.00  1.00            
ATOM    489    O ALA A  66       0.775  17.338 -18.804  2.00  1.00            
ATOM    490    N SER A  67       2.375  18.790 -19.435  2.00  1.00            
ATOM    491   CA SER A  67       1.601  19.425 -20.458  2.00  1.00            
ATOM    492   CB SER A  67       0.807  18.427 -21.318  2.00  1.00            
ATOM    493   OG SER A  67       0.065  19.124 -22.307  2.00  1.00            
ATOM    494    C SER A  67       0.642  20.443 -19.916  2.00  1.00            
ATOM    495    O SER A  67       0.382  21.443 -20.586  2.00  1.00            
ATOM    496    N ASP A  68       0.098  20.270 -18.700  2.00  1.00            
ATOM    497   CA ASP A  68      -0.764  21.323 -18.236  2.00  1.00            
ATOM    498   CB ASP A  68      -1.584  20.938 -16.991  2.00  1.00            
ATOM    499   CG ASP A  68      -2.650  22.006 -16.799  2.00  1.00            
ATOM    500  OD1 ASP A  68      -2.689  22.950 -17.633  2.00  1.00            
ATOM    501  OD2 ASP A  68      -3.439  21.898 -15.821  2.00  1.00            
ATOM    502    C ASP A  68       0.100  22.488 -17.874  2.00  1.00            
ATOM    503    O ASP A  68      -0.163  23.621 -18.274  2.00  1.00            
ATOM    504    N SER A  69       1.184  22.209 -17.118  1.00  1.00            
ATOM    505   CA SER A  69       2.079  23.241 -16.680  1.00  1.00            
ATOM    506   CB SER A  69       2.814  22.904 -15.369  1.00  1.00            
ATOM    507   OG SER A  69       3.608  21.739 -15.535  1.00  1.00            
ATOM    508    C SER A  69       3.073  23.454 -17.759  1.00  1.00            
ATOM    509    O SER A  69       3.493  22.515 -18.434  1.00  1.00            
ATOM    510    N SER A  70       3.463  24.722 -17.951  3.00  1.00            
ATOM    511   CA SER A  70       4.392  25.024 -18.988  3.00  1.00            
ATOM    512   CB SER A  70       4.685  26.526 -19.128  3.00  1.00            
ATOM    513   OG SER A  70       5.614  26.734 -20.181  3.00  1.00            
ATOM    514    C SER A  70       5.689  24.364 -18.658  3.00  1.00            
ATOM    515    O SER A  70       6.327  23.778 -19.530  3.00  1.00            
ATOM    516    N SER A  71       6.103  24.402 -17.375  3.00  1.00            
ATOM    517   CA SER A  71       7.416  23.900 -17.100  3.00  1.00            
ATOM    518   CB SER A  71       8.250  24.827 -16.195  3.00  1.00            
ATOM    519   OG SER A  71       8.528  26.051 -16.862  3.00  1.00            
ATOM    520    C SER A  71       7.398  22.560 -16.454  3.00  1.00            
ATOM    521    O SER A  71       6.926  22.373 -15.334  3.00  1.00            
ATOM    522    N TYR A  72       7.921  21.587 -17.215  1.00  1.00            
ATOM    523   CA TYR A  72       8.232  20.265 -16.783  1.00  1.00            
ATOM    524   CB TYR A  72       7.052  19.274 -16.883  1.00  1.00            
ATOM    525   CG TYR A  72       6.428  19.360 -18.231  1.00  1.00            
ATOM    526  CD1 TYR A  72       5.408  20.255 -18.453  1.00  1.00            
ATOM    527  CD2 TYR A  72       6.846  18.559 -19.269  1.00  1.00            
ATOM    528  CE1 TYR A  72       4.815  20.353 -19.689  1.00  1.00            
ATOM    529  CE2 TYR A  72       6.256  18.652 -20.509  1.00  1.00            
ATOM    530   CZ TYR A  72       5.237  19.550 -20.718  1.00  1.00            
ATOM    531   OH TYR A  72       4.630  19.647 -21.988  1.00  1.00            
ATOM    532    C TYR A  72       9.356  19.880 -17.715  1.00  1.00            
ATOM    533    O TYR A  72       9.193  19.929 -18.933  1.00  1.00            
ATOM    534    N LYS A  73      10.559  19.559 -17.188  4.00  1.00            
ATOM    535   CA LYS A  73      11.669  19.265 -18.062  4.00  1.00            
ATOM    536   CB LYS A  73      13.016  19.145 -17.320  4.00  1.00            
ATOM    537   CG LYS A  73      14.217  19.091 -18.268  4.00  1.00            
ATOM    538   CD LYS A  73      15.558  19.441 -17.611  4.00  1.00            
ATOM    539   CE LYS A  73      16.255  18.256 -16.938  4.00  1.00            
ATOM    540   NZ LYS A  73      17.617  18.650 -16.515  4.00  1.00            
ATOM    541    C LYS A  73      11.423  17.989 -18.786  4.00  1.00            
ATOM    542    O LYS A  73      11.628  17.913 -19.996  4.00  1.00            
ATOM    543    N HIS A  74      10.978  16.955 -18.045  4.00  1.00            
ATOM    544   CA HIS A  74      10.675  15.681 -18.629  4.00  1.00            
ATOM    545  ND1 HIS A  74       8.549  13.654 -20.201  4.00  1.00            
ATOM    546   CG HIS A  74       9.596  14.458 -20.587  4.00  1.00            
ATOM    547   CB HIS A  74       9.913  15.782 -19.963  4.00  1.00            
ATOM    548  NE2 HIS A  74       9.562  12.612 -21.880  4.00  1.00            
ATOM    549  CD2 HIS A  74      10.207  13.805 -21.613  4.00  1.00            
ATOM    550  CE1 HIS A  74       8.573  12.563 -21.007  4.00  1.00            
ATOM    551    C HIS A  74      11.924  14.908 -18.867  4.00  1.00            
ATOM    552    O HIS A  74      12.984  15.454 -19.169  4.00  1.00            
ATOM    553    N ASN A  75      11.798  13.584 -18.681  4.00  1.00            
ATOM    554   CA ASN A  75      12.835  12.639 -18.936  4.00  1.00            
ATOM    555   CB ASN A  75      14.083  12.835 -18.067  4.00  1.00            
ATOM    556   CG ASN A  75      15.238  12.189 -18.813  4.00  1.00            
ATOM    557  OD1 ASN A  75      16.362  12.121 -18.318  4.00  1.00            
ATOM    558  ND2 ASN A  75      14.959  11.715 -20.058  4.00  1.00            
ATOM    559    C ASN A  75      12.189  11.341 -18.593  4.00  1.00            
ATOM    560    O ASN A  75      11.035  11.322 -18.167  4.00  1.00            
ATOM    561    N GLY A  76      12.878  10.208 -18.788  4.00  1.00            
ATOM    562   CA GLY A  76      12.194   9.019 -18.398  4.00  1.00            
ATOM    563    C GLY A  76      13.192   8.044 -17.874  4.00  1.00            
ATOM    564    O GLY A  76      13.823   7.306 -18.628  4.00  1.00            
ATOM    565    N THR A  77      13.345   8.023 -16.541  4.00  1.00            
ATOM    566   CA THR A  77      14.165   7.037 -15.912  4.00  1.00            
ATOM    567   CB THR A  77      15.230   7.606 -15.023  4.00  1.00            
ATOM    568  OG1 THR A  77      16.090   8.454 -15.770  4.00  1.00            
ATOM    569  CG2 THR A  77      16.029   6.443 -14.413  4.00  1.00            
ATOM    570    C THR A  77      13.187   6.318 -15.043  4.00  1.00            
ATOM    571    O THR A  77      12.452   6.945 -14.284  4.00  1.00            
ATOM    572    N GLU A  78      13.118   4.981 -15.153  4.00  1.00            
ATOM    573   CA GLU A  78      12.133   4.280 -14.387  4.00  1.00            
ATOM    574   CB GLU A  78      11.886   2.843 -14.880  4.00  1.00            
ATOM    575   CG GLU A  78      10.819   2.087 -14.089  4.00  1.00            
ATOM    576   CD GLU A  78      10.552   0.780 -14.818  4.00  1.00            
ATOM    577  OE1 GLU A  78      10.918   0.696 -16.020  4.00  1.00            
ATOM    578  OE2 GLU A  78       9.978  -0.149 -14.190  4.00  1.00            
ATOM    579    C GLU A  78      12.592   4.213 -12.974  4.00  1.00            
ATOM    580    O GLU A  78      13.785   4.103 -12.695  4.00  1.00            
ATOM    581    N LEU A  79      11.634   4.306 -12.034  4.00  1.00            
ATOM    582   CA LEU A  79      11.991   4.229 -10.654  4.00  1.00            
ATOM    583   CB LEU A  79      11.535   5.466  -9.861  4.00  1.00            
ATOM    584   CG LEU A  79      12.159   6.774 -10.384  4.00  1.00            
ATOM    585  CD1 LEU A  79      11.692   7.985  -9.564  4.00  1.00            
ATOM    586  CD2 LEU A  79      13.689   6.664 -10.477  4.00  1.00            
ATOM    587    C LEU A  79      11.266   3.056 -10.107  4.00  1.00            
ATOM    588    O LEU A  79      10.039   3.002 -10.152  4.00  1.00            
ATOM    589    N THR A  80      12.002   2.067  -9.580  4.00  1.00            
ATOM    590   CA THR A  80      11.282   0.952  -9.063  4.00  1.00            
ATOM    591   CB THR A  80      11.754  -0.374  -9.587  4.00  1.00            
ATOM    592  OG1 THR A  80      13.104  -0.598  -9.207  4.00  1.00            
ATOM    593  CG2 THR A  80      11.633  -0.376 -11.120  4.00  1.00            
ATOM    594    C THR A  80      11.485   0.931  -7.595  4.00  1.00            
ATOM    595    O THR A  80      12.613   0.873  -7.112  4.00  1.00            
ATOM    596    N LEU A  81      10.379   1.010  -6.838  4.00  1.00            
ATOM    597   CA LEU A  81      10.529   0.904  -5.425  4.00  1.00            
ATOM    598   CB LEU A  81       9.954   2.100  -4.648  4.00  1.00            
ATOM    599   CG LEU A  81      10.677   3.427  -4.961  4.00  1.00            
ATOM    600  CD1 LEU A  81      10.424   3.880  -6.410  4.00  1.00            
ATOM    601  CD2 LEU A  81      10.337   4.514  -3.928  4.00  1.00            
ATOM    602    C LEU A  81       9.783  -0.324  -5.034  4.00  1.00            
ATOM    603    O LEU A  81       8.556  -0.367  -5.103  4.00  1.00            
ATOM    604    N ARG A  82      10.514  -1.377  -4.625  4.00  1.00            
ATOM    605   CA ARG A  82       9.824  -2.560  -4.213  4.00  1.00            
ATOM    606   CB ARG A  82      10.750  -3.750  -3.902  4.00  1.00            
ATOM    607   CG ARG A  82      10.007  -4.999  -3.417  4.00  1.00            
ATOM    608   CD ARG A  82      10.904  -5.981  -2.658  4.00  1.00            
ATOM    609   NE ARG A  82      11.879  -6.570  -3.616  4.00  1.00            
ATOM    610   CZ ARG A  82      11.729  -7.866  -4.015  4.00  1.00            
ATOM    611  NH1 ARG A  82      10.721  -8.627  -3.495  4.00  1.00            
ATOM    612  NH2 ARG A  82      12.591  -8.407  -4.924  4.00  1.00            
ATOM    613    C ARG A  82       9.169  -2.197  -2.927  4.00  1.00            
ATOM    614    O ARG A  82       9.746  -1.508  -2.087  4.00  1.00            
ATOM    615    N TYR A  83       7.921  -2.652  -2.765  4.00  1.00            
ATOM    616   CA TYR A  83       7.139  -2.439  -1.589  4.00  1.00            
ATOM    617   CB TYR A  83       5.834  -1.692  -1.930  4.00  1.00            
ATOM    618   CG TYR A  83       5.010  -1.424  -0.716  4.00  1.00            
ATOM    619  CD1 TYR A  83       5.250  -0.319   0.064  4.00  1.00            
ATOM    620  CD2 TYR A  83       3.980  -2.265  -0.369  4.00  1.00            
ATOM    621  CE1 TYR A  83       4.477  -0.069   1.174  4.00  1.00            
ATOM    622  CE2 TYR A  83       3.204  -2.021   0.737  4.00  1.00            
ATOM    623   CZ TYR A  83       3.453  -0.919   1.514  4.00  1.00            
ATOM    624   OH TYR A  83       2.658  -0.661   2.652  4.00  1.00            
ATOM    625    C TYR A  83       6.810  -3.842  -1.222  4.00  1.00            
ATOM    626    O TYR A  83       6.830  -4.718  -2.087  4.00  1.00            
ATOM    627    N SER A  84       6.544  -4.112   0.062  3.00  1.00            
ATOM    628   CA SER A  84       6.301  -5.471   0.427  3.00  1.00            
ATOM    629   CB SER A  84       6.004  -5.651   1.926  3.00  1.00            
ATOM    630   OG SER A  84       7.151  -5.309   2.693  3.00  1.00            
ATOM    631    C SER A  84       5.113  -5.945  -0.350  3.00  1.00            
ATOM    632    O SER A  84       5.096  -7.075  -0.837  3.00  1.00            
ATOM    633    N THR A  85       4.089  -5.081  -0.501  3.00  1.00            
ATOM    634   CA THR A  85       2.963  -5.475  -1.290  3.00  1.00            
ATOM    635   CB THR A  85       1.636  -5.326  -0.612  3.00  1.00            
ATOM    636  OG1 THR A  85       1.383  -3.962  -0.309  3.00  1.00            
ATOM    637  CG2 THR A  85       1.641  -6.177   0.672  3.00  1.00            
ATOM    638    C THR A  85       2.936  -4.640  -2.533  3.00  1.00            
ATOM    639    O THR A  85       2.699  -3.435  -2.488  3.00  1.00            
ATOM    640    N GLY A  86       3.187  -5.278  -3.694  4.00  1.00            
ATOM    641   CA GLY A  86       3.130  -4.579  -4.948  4.00  1.00            
ATOM    642    C GLY A  86       4.481  -4.019  -5.264  4.00  1.00            
ATOM    643    O GLY A  86       5.345  -3.912  -4.397  4.00  1.00            
ATOM    644    N THR A  87       4.689  -3.651  -6.548  4.00  1.00            
ATOM    645   CA THR A  87       5.913  -3.030  -6.968  4.00  1.00            
ATOM    646   CB THR A  87       6.565  -3.717  -8.140  4.00  1.00            
ATOM    647  OG1 THR A  87       5.713  -3.696  -9.276  4.00  1.00            
ATOM    648  CG2 THR A  87       6.882  -5.170  -7.746  4.00  1.00            
ATOM    649    C THR A  87       5.538  -1.647  -7.394  4.00  1.00            
ATOM    650    O THR A  87       4.827  -1.454  -8.379  4.00  1.00            
ATOM    651    N VAL A  88       5.998  -0.630  -6.645  4.00  1.00            
ATOM    652   CA VAL A  88       5.662   0.709  -7.022  4.00  1.00            
ATOM    653   CB VAL A  88       6.086   1.732  -6.012  4.00  1.00            
ATOM    654  CG1 VAL A  88       5.761   3.130  -6.565  4.00  1.00            
ATOM    655  CG2 VAL A  88       5.406   1.406  -4.672  4.00  1.00            
ATOM    656    C VAL A  88       6.442   0.963  -8.273  4.00  1.00            
ATOM    657    O VAL A  88       7.572   0.496  -8.406  4.00  1.00            
ATOM    658    N SER A  89       5.852   1.688  -9.243  4.00  1.00            
ATOM    659   CA SER A  89       6.569   1.937 -10.459  4.00  1.00            
ATOM    660   CB SER A  89       6.025   1.177 -11.683  4.00  1.00            
ATOM    661   OG SER A  89       4.761   1.703 -12.060  4.00  1.00            
ATOM    662    C SER A  89       6.449   3.386 -10.755  4.00  1.00            
ATOM    663    O SER A  89       5.661   4.094 -10.130  4.00  1.00            
ATOM    664    N GLY A  90       7.252   3.878 -11.715  4.00  1.00            
ATOM    665   CA GLY A  90       7.134   5.276 -11.969  4.00  1.00            
ATOM    666    C GLY A  90       8.029   5.679 -13.084  4.00  1.00            
ATOM    667    O GLY A  90       8.634   4.851 -13.764  4.00  1.00            
ATOM    668    N PHE A  91       8.106   7.008 -13.295  4.00  1.00            
ATOM    669   CA PHE A  91       8.922   7.571 -14.322  4.00  1.00            
ATOM    670   CB PHE A  91       8.127   7.964 -15.576  4.00  1.00            
ATOM    671   CG PHE A  91       7.528   6.707 -16.108  4.00  1.00            
ATOM    672  CD1 PHE A  91       8.245   5.892 -16.954  4.00  1.00            
ATOM    673  CD2 PHE A  91       6.255   6.335 -15.745  4.00  1.00            
ATOM    674  CE1 PHE A  91       7.694   4.729 -17.440  4.00  1.00            
ATOM    675  CE2 PHE A  91       5.699   5.175 -16.226  4.00  1.00            
ATOM    676   CZ PHE A  91       6.419   4.369 -17.076  4.00  1.00            
ATOM    677    C PHE A  91       9.531   8.813 -13.744  4.00  1.00            
ATOM    678    O PHE A  91       9.372   9.091 -12.556  4.00  1.00            
ATOM    679    N LEU A  92      10.271   9.582 -14.568  4.00  1.00            
ATOM    680   CA LEU A  92      10.959  10.743 -14.067  4.00  1.00            
ATOM    681   CB LEU A  92      12.465  10.677 -14.410  4.00  1.00            
ATOM    682   CG LEU A  92      13.361  11.844 -13.934  4.00  1.00            
ATOM    683  CD1 LEU A  92      13.083  13.148 -14.696  4.00  1.00            
ATOM    684  CD2 LEU A  92      13.314  11.999 -12.408  4.00  1.00            
ATOM    685    C LEU A  92      10.387  11.961 -14.703  4.00  1.00            
ATOM    686    O LEU A  92      10.057  11.972 -15.888  4.00  1.00            
ATOM    687    N SER A  93      10.246  13.029 -13.896  4.00  1.00            
ATOM    688   CA SER A  93       9.781  14.282 -14.402  4.00  1.00            
ATOM    689   CB SER A  93       8.279  14.518 -14.175  4.00  1.00            
ATOM    690   OG SER A  93       8.011  14.664 -12.786  4.00  1.00            
ATOM    691    C SER A  93      10.501  15.339 -13.619  4.00  1.00            
ATOM    692    O SER A  93      10.839  15.132 -12.455  4.00  1.00            
ATOM    693    N GLN A  94      10.784  16.499 -14.245  4.00  1.00            
ATOM    694   CA GLN A  94      11.376  17.581 -13.507  4.00  1.00            
ATOM    695   CB GLN A  94      12.692  18.148 -14.082  4.00  1.00            
ATOM    696   CG GLN A  94      13.942  17.296 -13.822  4.00  1.00            
ATOM    697   CD GLN A  94      14.170  16.330 -14.977  4.00  1.00            
ATOM    698  OE1 GLN A  94      15.307  15.977 -15.286  4.00  1.00            
ATOM    699  NE2 GLN A  94      13.068  15.873 -15.629  4.00  1.00            
ATOM    700    C GLN A  94      10.365  18.692 -13.555  4.00  1.00            
ATOM    701    O GLN A  94       9.802  18.972 -14.612  4.00  1.00            
ATOM    702    N ASP A  95      10.078  19.333 -12.401  4.00  1.00            
ATOM    703   CA ASP A  95       9.095  20.387 -12.370  4.00  1.00            
ATOM    704   CB ASP A  95       7.720  19.928 -11.863  4.00  1.00            
ATOM    705   CG ASP A  95       7.098  19.090 -12.965  4.00  1.00            
ATOM    706  OD1 ASP A  95       6.969  19.613 -14.103  4.00  1.00            
ATOM    707  OD2 ASP A  95       6.745  17.914 -12.682  4.00  1.00            
ATOM    708    C ASP A  95       9.572  21.441 -11.440  4.00  1.00            
ATOM    709    O ASP A  95      10.701  21.385 -10.961  4.00  1.00            
ATOM    710    N ILE A  96       8.730  22.465 -11.193  4.00  1.00            
ATOM    711   CA ILE A  96       9.130  23.446 -10.235  4.00  1.00            
ATOM    712   CB ILE A  96       9.112  24.872 -10.735  4.00  1.00            
ATOM    713  CG1 ILE A  96       7.702  25.410 -11.044  4.00  1.00            
ATOM    714  CG2 ILE A  96      10.060  24.912 -11.945  4.00  1.00            
ATOM    715  CD1 ILE A  96       6.946  25.894  -9.806  4.00  1.00            
ATOM    716    C ILE A  96       8.223  23.273  -9.062  4.00  1.00            
ATOM    717    O ILE A  96       7.004  23.224  -9.206  4.00  1.00            
ATOM    718    N ILE A  97       8.804  23.116  -7.858  4.00  1.00            
ATOM    719   CA ILE A  97       7.978  22.888  -6.712  4.00  1.00            
ATOM    720   CB ILE A  97       8.281  21.653  -5.935  4.00  1.00            
ATOM    721  CG1 ILE A  97       7.707  20.414  -6.635  4.00  1.00            
ATOM    722  CG2 ILE A  97       7.748  21.852  -4.507  4.00  1.00            
ATOM    723  CD1 ILE A  97       6.182  20.406  -6.648  4.00  1.00            
ATOM    724    C ILE A  97       8.070  24.015  -5.747  4.00  1.00            
ATOM    725    O ILE A  97       9.149  24.519  -5.446  4.00  1.00            
ATOM    726    N THR A  98       6.894  24.439  -5.245  4.00  1.00            
ATOM    727   CA THR A  98       6.845  25.481  -4.272  4.00  1.00            
ATOM    728   CB THR A  98       5.821  26.530  -4.581  4.00  1.00            
ATOM    729  OG1 THR A  98       4.523  25.954  -4.593  4.00  1.00            
ATOM    730  CG2 THR A  98       6.135  27.144  -5.956  4.00  1.00            
ATOM    731    C THR A  98       6.462  24.863  -2.968  4.00  1.00            
ATOM    732    O THR A  98       5.389  24.274  -2.839  4.00  1.00            
ATOM    733    N VAL A  99       7.353  24.953  -1.960  4.00  1.00            
ATOM    734   CA VAL A  99       6.998  24.447  -0.667  4.00  1.00            
ATOM    735   CB VAL A  99       7.888  23.337  -0.187  4.00  1.00            
ATOM    736  CG1 VAL A  99       7.434  22.918   1.222  4.00  1.00            
ATOM    737  CG2 VAL A  99       7.831  22.196  -1.224  4.00  1.00            
ATOM    738    C VAL A  99       7.102  25.595   0.271  4.00  1.00            
ATOM    739    O VAL A  99       8.184  26.137   0.490  4.00  1.00            
ATOM    740    N GLY A 100       5.963  26.000   0.852  3.00  1.00            
ATOM    741   CA GLY A 100       5.992  27.149   1.697  3.00  1.00            
ATOM    742    C GLY A 100       6.404  28.283   0.803  3.00  1.00            
ATOM    743    O GLY A 100       6.003  28.351  -0.359  3.00  1.00            
ATOM    744    N GLY A 101       7.229  29.205   1.336  3.00  1.00            
ATOM    745   CA GLY A 101       7.679  30.388   0.653  3.00  1.00            
ATOM    746    C GLY A 101       8.599  30.121  -0.504  3.00  1.00            
ATOM    747    O GLY A 101       8.501  30.798  -1.525  3.00  1.00            
ATOM    748    N ILE A 102       9.529  29.148  -0.406  4.00  1.00            
ATOM    749   CA ILE A 102      10.503  29.089  -1.463  4.00  1.00            
ATOM    750   CB ILE A 102      11.924  28.912  -1.000  4.00  1.00            
ATOM    751  CG1 ILE A 102      12.119  27.598  -0.225  4.00  1.00            
ATOM    752  CG2 ILE A 102      12.301  30.171  -0.201  4.00  1.00            
ATOM    753  CD1 ILE A 102      11.355  27.557   1.094  4.00  1.00            
ATOM    754    C ILE A 102      10.191  28.068  -2.497  4.00  1.00            
ATOM    755    O ILE A 102       9.757  26.956  -2.202  4.00  1.00            
ATOM    756    N THR A 103      10.409  28.479  -3.767  4.00  1.00            
ATOM    757   CA THR A 103      10.163  27.650  -4.907  4.00  1.00            
ATOM    758   CB THR A 103       9.583  28.375  -6.082  4.00  1.00            
ATOM    759  OG1 THR A 103       8.348  28.978  -5.726  4.00  1.00            
ATOM    760  CG2 THR A 103       9.366  27.358  -7.216  4.00  1.00            
ATOM    761    C THR A 103      11.455  27.065  -5.343  4.00  1.00            
ATOM    762    O THR A 103      12.470  27.755  -5.410  4.00  1.00            
ATOM    763    N VAL A 104      11.451  25.748  -5.624  4.00  1.00            
ATOM    764   CA VAL A 104      12.666  25.160  -6.077  4.00  1.00            
ATOM    765   CB VAL A 104      13.427  24.423  -5.011  4.00  1.00            
ATOM    766  CG1 VAL A 104      12.636  23.170  -4.599  4.00  1.00            
ATOM    767  CG2 VAL A 104      14.835  24.124  -5.549  4.00  1.00            
ATOM    768    C VAL A 104      12.381  24.213  -7.203  4.00  1.00            
ATOM    769    O VAL A 104      11.345  23.550  -7.220  4.00  1.00            
ATOM    770    N THR A 105      13.307  24.139  -8.188  4.00  1.00            
ATOM    771   CA THR A 105      13.157  23.225  -9.288  4.00  1.00            
ATOM    772   CB THR A 105      14.211  23.376 -10.344  4.00  1.00            
ATOM    773  OG1 THR A 105      13.963  22.476 -11.416  4.00  1.00            
ATOM    774  CG2 THR A 105      15.588  23.098  -9.712  4.00  1.00            
ATOM    775    C THR A 105      13.304  21.874  -8.687  4.00  1.00            
ATOM    776    O THR A 105      14.167  21.663  -7.838  4.00  1.00            
ATOM    777    N GLN A 106      12.456  20.914  -9.090  4.00  1.00            
ATOM    778   CA GLN A 106      12.572  19.659  -8.425  4.00  1.00            
ATOM    779   CB GLN A 106      11.419  19.330  -7.473  4.00  1.00            
ATOM    780   CG GLN A 106      11.417  20.201  -6.218  4.00  1.00            
ATOM    781   CD GLN A 106      10.327  19.654  -5.318  4.00  1.00            
ATOM    782  OE1 GLN A 106      10.052  20.200  -4.251  4.00  1.00            
ATOM    783  NE2 GLN A 106       9.688  18.538  -5.762  4.00  1.00            
ATOM    784    C GLN A 106      12.690  18.539  -9.368  4.00  1.00            
ATOM    785    O GLN A 106      12.334  18.619 -10.543  4.00  1.00            
ATOM    786    N MET A 107      13.261  17.456  -8.822  4.00  1.00            
ATOM    787   CA MET A 107      13.356  16.240  -9.538  4.00  1.00            
ATOM    788   CB MET A 107      14.572  15.379  -9.159  4.00  1.00            
ATOM    789   CG MET A 107      14.905  14.314 -10.206  4.00  1.00            
ATOM    790   SD MET A 107      15.587  14.988 -11.752  4.00  1.00            
ATOM    791   CE MET A 107      16.045  13.381 -12.459  4.00  1.00            
ATOM    792    C MET A 107      12.134  15.501  -9.180  4.00  1.00            
ATOM    793    O MET A 107      11.503  15.810  -8.172  4.00  1.00            
ATOM    794    N PHE A 108      11.725  14.523  -9.994  4.00  1.00            
ATOM    795   CA PHE A 108      10.506  13.937  -9.562  4.00  1.00            
ATOM    796   CB PHE A 108       9.240  14.545 -10.198  4.00  1.00            
ATOM    797   CG PHE A 108       8.969  15.910  -9.670  4.00  1.00            
ATOM    798  CD1 PHE A 108       9.632  17.002 -10.177  4.00  1.00            
ATOM    799  CD2 PHE A 108       8.029  16.098  -8.680  4.00  1.00            
ATOM    800  CE1 PHE A 108       9.372  18.263  -9.694  4.00  1.00            
ATOM    801  CE2 PHE A 108       7.765  17.356  -8.194  4.00  1.00            
ATOM    802   CZ PHE A 108       8.440  18.440  -8.701  4.00  1.00            
ATOM    803    C PHE A 108      10.414  12.531  -9.933  4.00  1.00            
ATOM    804    O PHE A 108      11.265  11.946 -10.598  4.00  1.00            
ATOM    805    N GLY A 109       9.308  11.970  -9.443  4.00  1.00            
ATOM    806   CA GLY A 109       8.949  10.656  -9.785  4.00  1.00            
ATOM    807    C GLY A 109       7.470  10.663  -9.879  4.00  1.00            
ATOM    808    O GLY A 109       6.770  11.024  -8.934  4.00  1.00            
ATOM    809    N GLU A 110       6.957  10.266 -11.050  4.00  1.00            
ATOM    810   CA GLU A 110       5.544  10.202 -11.209  4.00  1.00            
ATOM    811   CB GLU A 110       5.045  10.692 -12.581  4.00  1.00            
ATOM    812   CG GLU A 110       5.223  12.195 -12.809  4.00  1.00            
ATOM    813   CD GLU A 110       4.784  12.506 -14.234  4.00  1.00            
ATOM    814  OE1 GLU A 110       3.628  12.150 -14.588  4.00  1.00            
ATOM    815  OE2 GLU A 110       5.603  13.100 -14.987  4.00  1.00            
ATOM    816    C GLU A 110       5.238   8.726 -11.131  4.00  1.00            
ATOM    817    O GLU A 110       6.022   7.918 -11.628  4.00  1.00            
ATOM    818    N VAL A 111       4.116   8.305 -10.494  4.00  1.00            
ATOM    819   CA VAL A 111       3.927   6.882 -10.357  4.00  1.00            
ATOM    820   CB VAL A 111       4.029   6.379  -8.944  4.00  1.00            
ATOM    821  CG1 VAL A 111       5.463   6.632  -8.451  4.00  1.00            
ATOM    822  CG2 VAL A 111       2.940   7.035  -8.080  4.00  1.00            
ATOM    823    C VAL A 111       2.642   6.377 -10.947  4.00  1.00            
ATOM    824    O VAL A 111       1.558   6.582 -10.406  4.00  1.00            
ATOM    825    N THR A 112       2.756   5.660 -12.086  4.00  1.00            
ATOM    826   CA THR A 112       1.630   5.096 -12.776  4.00  1.00            
ATOM    827   CB THR A 112       1.957   4.672 -14.180  4.00  1.00            
ATOM    828  OG1 THR A 112       0.765   4.344 -14.878  4.00  1.00            
ATOM    829  CG2 THR A 112       2.897   3.455 -14.134  4.00  1.00            
ATOM    830    C THR A 112       1.042   3.899 -12.067  4.00  1.00            
ATOM    831    O THR A 112      -0.180   3.795 -11.960  4.00  1.00            
ATOM    832    N GLU A 113       1.875   2.966 -11.544  4.00  1.00            
ATOM    833   CA GLU A 113       1.304   1.737 -11.041  4.00  1.00            
ATOM    834   CB GLU A 113       1.837   0.497 -11.776  4.00  1.00            
ATOM    835   CG GLU A 113       1.395   0.445 -13.240  4.00  1.00            
ATOM    836   CD GLU A 113       2.233  -0.610 -13.942  4.00  1.00            
ATOM    837  OE1 GLU A 113       3.432  -0.741 -13.578  4.00  1.00            
ATOM    838  OE2 GLU A 113       1.691  -1.294 -14.852  4.00  1.00            
ATOM    839    C GLU A 113       1.566   1.550  -9.575  4.00  1.00            
ATOM    840    O GLU A 113       2.705   1.687  -9.128  4.00  1.00            
ATOM    841    N MET A 114       0.476   1.294  -8.801  1.00  1.00            
ATOM    842   CA MET A 114       0.520   0.819  -7.436  1.00  1.00            
ATOM    843   CB MET A 114       1.871   0.228  -6.983  1.00  1.00            
ATOM    844   CG MET A 114       2.207  -1.111  -7.644  1.00  1.00            
ATOM    845   SD MET A 114       1.359  -2.551  -6.929  1.00  1.00            
ATOM    846   CE MET A 114      -0.307  -2.026  -7.420  1.00  1.00            
ATOM    847    C MET A 114       0.062   1.775  -6.379  1.00  1.00            
ATOM    848    O MET A 114      -0.192   2.942  -6.675  1.00  1.00            
ATOM    849    N PRO A 115      -0.072   1.327  -5.124  1.00  1.00            
ATOM    850   CA PRO A 115      -0.086  -0.082  -4.711  1.00  1.00            
ATOM    851   CD PRO A 115       0.605   2.140  -4.123  1.00  1.00            
ATOM    852   CB PRO A 115       0.570  -0.138  -3.331  1.00  1.00            
ATOM    853   CG PRO A 115       1.386   1.158  -3.239  1.00  1.00            
ATOM    854    C PRO A 115      -1.434  -0.745  -4.655  1.00  1.00            
ATOM    855    O PRO A 115      -1.470  -1.973  -4.656  1.00  1.00            
ATOM    856    N ALA A 116      -2.538   0.036  -4.614  2.00  1.00            
ATOM    857   CA ALA A 116      -3.863  -0.453  -4.300  2.00  1.00            
ATOM    858   CB ALA A 116      -4.569  -1.119  -5.490  2.00  1.00            
ATOM    859    C ALA A 116      -3.761  -1.468  -3.205  2.00  1.00            
ATOM    860    O ALA A 116      -3.572  -2.663  -3.435  2.00  1.00            
ATOM    861    N LEU A 117      -3.930  -0.982  -1.953  2.00  1.00            
ATOM    862   CA LEU A 117      -3.912  -1.721  -0.735  2.00  1.00            
ATOM    863   CB LEU A 117      -3.059  -3.023  -0.761  2.00  1.00            
ATOM    864   CG LEU A 117      -3.192  -3.923   0.482  2.00  1.00            
ATOM    865  CD1 LEU A 117      -2.306  -5.175   0.342  2.00  1.00            
ATOM    866  CD2 LEU A 117      -2.928  -3.151   1.782  2.00  1.00            
ATOM    867    C LEU A 117      -3.450  -0.686   0.262  2.00  1.00            
ATOM    868    O LEU A 117      -4.295   0.073   0.726  2.00  1.00            
ATOM    869    N PRO A 118      -2.193  -0.581   0.627  2.00  1.00            
ATOM    870   CA PRO A 118      -1.813   0.433   1.577  2.00  1.00            
ATOM    871   CD PRO A 118      -1.082  -0.828  -0.297  2.00  1.00            
ATOM    872   CB PRO A 118      -0.297   0.353   1.668  2.00  1.00            
ATOM    873   CG PRO A 118       0.090   0.020   0.215  2.00  1.00            
ATOM    874    C PRO A 118      -2.196   1.792   1.082  2.00  1.00            
ATOM    875    O PRO A 118      -2.625   2.631   1.875  2.00  1.00            
ATOM    876    N PHE A 119      -2.018   2.036  -0.234  2.00  1.00            
ATOM    877   CA PHE A 119      -2.173   3.329  -0.831  2.00  1.00            
ATOM    878   CB PHE A 119      -1.607   3.389  -2.258  2.00  1.00            
ATOM    879   CG PHE A 119      -1.397   4.829  -2.573  2.00  1.00            
ATOM    880  CD1 PHE A 119      -0.255   5.457  -2.134  2.00  1.00            
ATOM    881  CD2 PHE A 119      -2.321   5.550  -3.292  2.00  1.00            
ATOM    882  CE1 PHE A 119      -0.038   6.785  -2.409  2.00  1.00            
ATOM    883  CE2 PHE A 119      -2.108   6.878  -3.570  2.00  1.00            
ATOM    884   CZ PHE A 119      -0.964   7.500  -3.129  2.00  1.00            
ATOM    885    C PHE A 119      -3.592   3.811  -0.887  2.00  1.00            
ATOM    886    O PHE A 119      -3.857   4.973  -0.577  2.00  1.00            
ATOM    887    N MET A 120      -4.555   2.938  -1.246  3.00  1.00            
ATOM    888   CA MET A 120      -5.871   3.437  -1.545  3.00  1.00            
ATOM    889   CB MET A 120      -6.884   2.362  -1.990  3.00  1.00            
ATOM    890   CG MET A 120      -7.509   1.548  -0.853  3.00  1.00            
ATOM    891   SD MET A 120      -8.945   0.552  -1.363  3.00  1.00            
ATOM    892   CE MET A 120      -9.375  -0.001   0.314  3.00  1.00            
ATOM    893    C MET A 120      -6.465   4.141  -0.366  3.00  1.00            
ATOM    894    O MET A 120      -7.024   5.225  -0.527  3.00  1.00            
ATOM    895    N LEU A 121      -6.357   3.582   0.856  3.00  1.00            
ATOM    896   CA LEU A 121      -7.007   4.293   1.920  3.00  1.00            
ATOM    897   CB LEU A 121      -7.527   3.376   3.043  3.00  1.00            
ATOM    898   CG LEU A 121      -8.488   4.055   4.043  3.00  1.00            
ATOM    899  CD1 LEU A 121      -7.808   5.156   4.872  3.00  1.00            
ATOM    900  CD2 LEU A 121      -9.763   4.541   3.338  3.00  1.00            
ATOM    901    C LEU A 121      -5.991   5.235   2.490  3.00  1.00            
ATOM    902    O LEU A 121      -5.415   4.997   3.551  3.00  1.00            
ATOM    903    N ALA A 122      -5.728   6.334   1.758  1.00  1.00            
ATOM    904   CA ALA A 122      -4.865   7.382   2.224  1.00  1.00            
ATOM    905   CB ALA A 122      -3.386   7.187   1.853  1.00  1.00            
ATOM    906    C ALA A 122      -5.344   8.586   1.488  1.00  1.00            
ATOM    907    O ALA A 122      -5.528   8.536   0.274  1.00  1.00            
ATOM    908    N GLU A 123      -5.592   9.692   2.207  1.00  1.00            
ATOM    909   CA GLU A 123      -6.046  10.888   1.564  1.00  1.00            
ATOM    910   CB GLU A 123      -6.597  11.938   2.540  1.00  1.00            
ATOM    911   CG GLU A 123      -7.943  11.531   3.143  1.00  1.00            
ATOM    912   CD GLU A 123      -8.517  12.743   3.858  1.00  1.00            
ATOM    913  OE1 GLU A 123      -7.752  13.397   4.615  1.00  1.00            
ATOM    914  OE2 GLU A 123      -9.725  13.033   3.655  1.00  1.00            
ATOM    915    C GLU A 123      -4.898  11.505   0.800  1.00  1.00            
ATOM    916    O GLU A 123      -5.103  12.111  -0.251  1.00  1.00            
ATOM    917    N PHE A 124      -3.649  11.353   1.307  1.00  1.00            
ATOM    918   CA PHE A 124      -2.503  12.049   0.770  1.00  1.00            
ATOM    919   CB PHE A 124      -1.224  11.918   1.622  1.00  1.00            
ATOM    920   CG PHE A 124      -0.806  10.493   1.674  1.00  1.00            
ATOM    921  CD1 PHE A 124       0.007   9.966   0.697  1.00  1.00            
ATOM    922  CD2 PHE A 124      -1.228   9.688   2.706  1.00  1.00            
ATOM    923  CE1 PHE A 124       0.396   8.649   0.748  1.00  1.00            
ATOM    924  CE2 PHE A 124      -0.841   8.371   2.758  1.00  1.00            
ATOM    925   CZ PHE A 124      -0.029   7.850   1.780  1.00  1.00            
ATOM    926    C PHE A 124      -2.188  11.690  -0.649  1.00  1.00            
ATOM    927    O PHE A 124      -2.158  10.524  -1.043  1.00  1.00            
ATOM    928    N ASP A 125      -1.976  12.762  -1.445  1.00  1.00            
ATOM    929   CA ASP A 125      -1.672  12.809  -2.850  1.00  1.00            
ATOM    930   CB ASP A 125      -1.751  14.266  -3.348  1.00  1.00            
ATOM    931   CG ASP A 125      -1.602  14.354  -4.859  1.00  1.00            
ATOM    932  OD1 ASP A 125      -1.711  13.294  -5.527  1.00  1.00            
ATOM    933  OD2 ASP A 125      -1.390  15.489  -5.366  1.00  1.00            
ATOM    934    C ASP A 125      -0.295  12.312  -3.153  1.00  1.00            
ATOM    935    O ASP A 125      -0.114  11.525  -4.081  1.00  1.00            
ATOM    936    N GLY A 126       0.725  12.743  -2.380  4.00  1.00            
ATOM    937   CA GLY A 126       2.054  12.354  -2.766  4.00  1.00            
ATOM    938    C GLY A 126       2.956  12.418  -1.593  4.00  1.00            
ATOM    939    O GLY A 126       2.600  12.969  -0.554  4.00  1.00            
ATOM    940    N VAL A 127       4.171  11.847  -1.732  4.00  1.00            
ATOM    941   CA VAL A 127       5.026  11.859  -0.590  4.00  1.00            
ATOM    942   CB VAL A 127       5.288  10.493  -0.024  4.00  1.00            
ATOM    943  CG1 VAL A 127       6.294  10.638   1.130  4.00  1.00            
ATOM    944  CG2 VAL A 127       3.948   9.854   0.387  4.00  1.00            
ATOM    945    C VAL A 127       6.355  12.477  -0.886  4.00  1.00            
ATOM    946    O VAL A 127       7.216  11.849  -1.495  4.00  1.00            
ATOM    947    N VAL A 128       6.581  13.712  -0.391  4.00  1.00            
ATOM    948   CA VAL A 128       7.842  14.376  -0.585  4.00  1.00            
ATOM    949   CB VAL A 128       7.818  15.836  -0.248  4.00  1.00            
ATOM    950  CG1 VAL A 128       9.250  16.385  -0.367  4.00  1.00            
ATOM    951  CG2 VAL A 128       6.806  16.537  -1.166  4.00  1.00            
ATOM    952    C VAL A 128       8.777  13.739   0.344  4.00  1.00            
ATOM    953    O VAL A 128       8.411  13.404   1.469  4.00  1.00            
ATOM    954    N GLY A 129      10.024  13.555  -0.098  4.00  1.00            
ATOM    955   CA GLY A 129      10.867  12.844   0.786  4.00  1.00            
ATOM    956    C GLY A 129      11.856  13.756   1.398  4.00  1.00            
ATOM    957    O GLY A 129      12.552  14.515   0.726  4.00  1.00            
ATOM    958    N MET A 130      11.925  13.673   2.732  1.00  1.00            
ATOM    959   CA MET A 130      12.901  14.394   3.469  1.00  1.00            
ATOM    960   CB MET A 130      12.356  14.951   4.795  1.00  1.00            
ATOM    961   CG MET A 130      13.372  15.731   5.629  1.00  1.00            
ATOM    962   SD MET A 130      13.798  17.384   5.018  1.00  1.00            
ATOM    963   CE MET A 130      14.815  17.834   6.455  1.00  1.00            
ATOM    964    C MET A 130      13.909  13.361   3.809  1.00  1.00            
ATOM    965    O MET A 130      13.623  12.435   4.566  1.00  1.00            
ATOM    966    N GLY A 131      15.122  13.485   3.248  1.00  1.00            
ATOM    967   CA GLY A 131      16.088  12.467   3.506  1.00  1.00            
ATOM    968    C GLY A 131      17.372  12.895   2.899  1.00  1.00            
ATOM    969    O GLY A 131      17.562  14.058   2.547  1.00  1.00            
ATOM    970    N PHE A 132      18.287  11.928   2.758  1.00  1.00            
ATOM    971   CA PHE A 132      19.595  12.211   2.273  1.00  1.00            
ATOM    972   CB PHE A 132      20.666  11.656   3.232  1.00  1.00            
ATOM    973   CG PHE A 132      21.974  12.329   3.007  1.00  1.00            
ATOM    974  CD1 PHE A 132      22.881  11.845   2.093  1.00  1.00            
ATOM    975  CD2 PHE A 132      22.296  13.454   3.730  1.00  1.00            
ATOM    976  CE1 PHE A 132      24.087  12.475   1.900  1.00  1.00            
ATOM    977  CE2 PHE A 132      23.500  14.088   3.545  1.00  1.00            
ATOM    978   CZ PHE A 132      24.398  13.598   2.628  1.00  1.00            
ATOM    979    C PHE A 132      19.729  11.459   0.963  1.00  1.00            
ATOM    980    O PHE A 132      18.875  10.644   0.619  1.00  1.00            
ATOM    981    N ILE A 133      20.799  11.745   0.187  2.00  1.00            
ATOM    982   CA ILE A 133      21.077  11.192  -1.122  2.00  1.00            
ATOM    983   CB ILE A 133      22.194  11.908  -1.824  2.00  1.00            
ATOM    984  CG1 ILE A 133      23.511  11.779  -1.041  2.00  1.00            
ATOM    985  CG2 ILE A 133      21.747  13.360  -2.055  2.00  1.00            
ATOM    986  CD1 ILE A 133      24.734  12.275  -1.814  2.00  1.00            
ATOM    987    C ILE A 133      21.390   9.721  -1.126  2.00  1.00            
ATOM    988    O ILE A 133      20.952   9.027  -2.042  2.00  1.00            
ATOM    989    N GLU A 134      22.152   9.203  -0.133  2.00  1.00            
ATOM    990   CA GLU A 134      22.517   7.804  -0.125  2.00  1.00            
ATOM    991   CB GLU A 134      23.253   7.375   1.157  2.00  1.00            
ATOM    992   CG GLU A 134      24.735   7.755   1.185  2.00  1.00            
ATOM    993   CD GLU A 134      25.523   6.558   0.664  2.00  1.00            
ATOM    994  OE1 GLU A 134      24.893   5.490   0.441  2.00  1.00            
ATOM    995  OE2 GLU A 134      26.764   6.694   0.488  2.00  1.00            
ATOM    996    C GLU A 134      21.226   7.054  -0.183  2.00  1.00            
ATOM    997    O GLU A 134      21.116   6.041  -0.872  2.00  1.00            
ATOM    998    N GLN A 135      20.196   7.556   0.524  2.00  1.00            
ATOM    999   CA GLN A 135      18.923   6.905   0.462  2.00  1.00            
ATOM   1000   CB GLN A 135      18.146   6.999   1.787  2.00  1.00            
ATOM   1001   CG GLN A 135      16.793   6.288   1.770  2.00  1.00            
ATOM   1002   CD GLN A 135      17.045   4.797   1.943  2.00  1.00            
ATOM   1003  OE1 GLN A 135      16.596   3.983   1.138  2.00  1.00            
ATOM   1004  NE2 GLN A 135      17.782   4.424   3.024  2.00  1.00            
ATOM   1005    C GLN A 135      18.114   7.594  -0.581  2.00  1.00            
ATOM   1006    O GLN A 135      17.585   8.683  -0.366  2.00  1.00            
ATOM   1007    N ALA A 136      18.007   6.961  -1.757  1.00  1.00            
ATOM   1008   CA ALA A 136      17.219   7.539  -2.796  1.00  1.00            
ATOM   1009   CB ALA A 136      17.920   8.697  -3.527  1.00  1.00            
ATOM   1010    C ALA A 136      17.007   6.456  -3.787  1.00  1.00            
ATOM   1011    O ALA A 136      17.776   5.497  -3.843  1.00  1.00            
ATOM   1012    N ILE A 137      15.930   6.562  -4.579  2.00  1.00            
ATOM   1013   CA ILE A 137      15.760   5.590  -5.605  2.00  1.00            
ATOM   1014   CB ILE A 137      14.358   5.039  -5.713  2.00  1.00            
ATOM   1015  CG1 ILE A 137      13.334   6.141  -6.000  2.00  1.00            
ATOM   1016  CG2 ILE A 137      14.037   4.309  -4.401  2.00  1.00            
ATOM   1017  CD1 ILE A 137      13.156   7.069  -4.806  2.00  1.00            
ATOM   1018    C ILE A 137      16.110   6.311  -6.873  2.00  1.00            
ATOM   1019    O ILE A 137      15.488   7.312  -7.225  2.00  1.00            
ATOM   1020    N GLY A 138      17.149   5.829  -7.584  2.00  1.00            
ATOM   1021   CA GLY A 138      17.553   6.459  -8.808  2.00  1.00            
ATOM   1022    C GLY A 138      18.511   7.562  -8.504  2.00  1.00            
ATOM   1023    O GLY A 138      18.748   8.416  -9.356  2.00  1.00            
ATOM   1024    N ARG A 139      19.077   7.570  -7.281  2.00  1.00            
ATOM   1025   CA ARG A 139      20.035   8.559  -6.867  2.00  1.00            
ATOM   1026   CB ARG A 139      21.420   8.441  -7.546  2.00  1.00            
ATOM   1027   CG ARG A 139      21.446   8.728  -9.051  2.00  1.00            
ATOM   1028   CD ARG A 139      22.725   8.274  -9.757  2.00  1.00            
ATOM   1029   NE ARG A 139      23.869   8.747  -8.936  2.00  1.00            
ATOM   1030   CZ ARG A 139      25.003   9.197  -9.545  2.00  1.00            
ATOM   1031  NH1 ARG A 139      25.033   9.337 -10.902  2.00  1.00            
ATOM   1032  NH2 ARG A 139      26.103   9.502  -8.797  2.00  1.00            
ATOM   1033    C ARG A 139      19.459   9.916  -7.147  2.00  1.00            
ATOM   1034    O ARG A 139      20.110  10.768  -7.749  2.00  1.00            
ATOM   1035    N VAL A 140      18.208  10.146  -6.693  1.00  1.00            
ATOM   1036   CA VAL A 140      17.490  11.371  -6.924  1.00  1.00            
ATOM   1037   CB VAL A 140      16.002  11.194  -6.819  1.00  1.00            
ATOM   1038  CG1 VAL A 140      15.670  10.733  -5.390  1.00  1.00            
ATOM   1039  CG2 VAL A 140      15.323  12.515  -7.211  1.00  1.00            
ATOM   1040    C VAL A 140      17.874  12.413  -5.920  1.00  1.00            
ATOM   1041    O VAL A 140      18.251  12.107  -4.790  1.00  1.00            
ATOM   1042    N THR A 141      17.801  13.693  -6.338  1.00  1.00            
ATOM   1043   CA THR A 141      18.089  14.789  -5.458  1.00  1.00            
ATOM   1044   CB THR A 141      18.382  16.065  -6.194  1.00  1.00            
ATOM   1045  OG1 THR A 141      18.765  17.085  -5.283  1.00  1.00            
ATOM   1046  CG2 THR A 141      17.127  16.488  -6.975  1.00  1.00            
ATOM   1047    C THR A 141      16.852  15.011  -4.644  1.00  1.00            
ATOM   1048    O THR A 141      15.734  14.977  -5.159  1.00  1.00            
ATOM   1049    N PRO A 142      17.024  15.189  -3.367  1.00  1.00            
ATOM   1050   CA PRO A 142      15.893  15.420  -2.514  1.00  1.00            
ATOM   1051   CD PRO A 142      18.120  14.553  -2.653  1.00  1.00            
ATOM   1052   CB PRO A 142      16.325  15.007  -1.105  1.00  1.00            
ATOM   1053   CG PRO A 142      17.859  14.903  -1.180  1.00  1.00            
ATOM   1054    C PRO A 142      15.600  16.878  -2.657  1.00  1.00            
ATOM   1055    O PRO A 142      16.465  17.614  -3.129  1.00  1.00            
ATOM   1056    N ILE A 143      14.387  17.308  -2.276  2.00  1.00            
ATOM   1057   CA ILE A 143      13.985  18.679  -2.380  2.00  1.00            
ATOM   1058   CB ILE A 143      12.556  18.849  -1.976  2.00  1.00            
ATOM   1059  CG1 ILE A 143      11.726  17.768  -2.686  2.00  1.00            
ATOM   1060  CG2 ILE A 143      12.129  20.288  -2.300  2.00  1.00            
ATOM   1061  CD1 ILE A 143      12.085  17.612  -4.161  2.00  1.00            
ATOM   1062    C ILE A 143      14.839  19.443  -1.434  2.00  1.00            
ATOM   1063    O ILE A 143      15.311  20.533  -1.743  2.00  1.00            
ATOM   1064    N PHE A 144      15.076  18.855  -0.251  2.00  1.00            
ATOM   1065   CA PHE A 144      15.842  19.501   0.768  2.00  1.00            
ATOM   1066   CB PHE A 144      15.995  18.622   2.021  2.00  1.00            
ATOM   1067   CG PHE A 144      16.579  19.454   3.112  2.00  1.00            
ATOM   1068  CD1 PHE A 144      15.759  20.223   3.908  2.00  1.00            
ATOM   1069  CD2 PHE A 144      17.937  19.466   3.344  2.00  1.00            
ATOM   1070  CE1 PHE A 144      16.280  20.997   4.919  2.00  1.00            
ATOM   1071  CE2 PHE A 144      18.463  20.239   4.355  2.00  1.00            
ATOM   1072   CZ PHE A 144      17.636  21.005   5.143  2.00  1.00            
ATOM   1073    C PHE A 144      17.192  19.751   0.197  2.00  1.00            
ATOM   1074    O PHE A 144      17.765  20.824   0.366  2.00  1.00            
ATOM   1075    N ASP A 145      17.743  18.762  -0.516  2.00  1.00            
ATOM   1076   CA ASP A 145      19.044  18.979  -1.056  2.00  1.00            
ATOM   1077   CB ASP A 145      19.608  17.748  -1.790  2.00  1.00            
ATOM   1078   CG ASP A 145      21.099  17.960  -2.041  2.00  1.00            
ATOM   1079  OD1 ASP A 145      21.493  19.109  -2.373  2.00  1.00            
ATOM   1080  OD2 ASP A 145      21.867  16.973  -1.894  2.00  1.00            
ATOM   1081    C ASP A 145      18.965  20.117  -2.032  2.00  1.00            
ATOM   1082    O ASP A 145      19.825  20.995  -2.042  2.00  1.00            
ATOM   1083    N ASN A 146      17.914  20.151  -2.874  2.00  1.00            
ATOM   1084   CA ASN A 146      17.822  21.191  -3.861  2.00  1.00            
ATOM   1085   CB ASN A 146      16.596  21.043  -4.776  2.00  1.00            
ATOM   1086   CG ASN A 146      16.879  19.911  -5.752  2.00  1.00            
ATOM   1087  OD1 ASN A 146      15.987  19.145  -6.111  2.00  1.00            
ATOM   1088  ND2 ASN A 146      18.159  19.807  -6.200  2.00  1.00            
ATOM   1089    C ASN A 146      17.732  22.506  -3.163  2.00  1.00            
ATOM   1090    O ASN A 146      18.426  23.457  -3.520  2.00  1.00            
ATOM   1091    N ILE A 147      16.882  22.582  -2.126  2.00  1.00            
ATOM   1092   CA ILE A 147      16.682  23.815  -1.432  2.00  1.00            
ATOM   1093   CB ILE A 147      15.553  23.787  -0.437  2.00  1.00            
ATOM   1094  CG1 ILE A 147      15.246  25.213   0.056  2.00  1.00            
ATOM   1095  CG2 ILE A 147      15.902  22.805   0.690  2.00  1.00            
ATOM   1096  CD1 ILE A 147      13.942  25.312   0.841  2.00  1.00            
ATOM   1097    C ILE A 147      17.913  24.221  -0.722  2.00  1.00            
ATOM   1098    O ILE A 147      18.262  25.394  -0.748  2.00  1.00            
ATOM   1099    N ILE A 148      18.589  23.271  -0.060  2.00  1.00            
ATOM   1100   CA ILE A 148      19.780  23.572   0.676  2.00  1.00            
ATOM   1101   CB ILE A 148      20.280  22.385   1.456  2.00  1.00            
ATOM   1102  CG1 ILE A 148      21.238  22.802   2.587  2.00  1.00            
ATOM   1103  CG2 ILE A 148      20.874  21.367   0.471  2.00  1.00            
ATOM   1104  CD1 ILE A 148      22.540  23.455   2.128  2.00  1.00            
ATOM   1105    C ILE A 148      20.802  24.011  -0.304  2.00  1.00            
ATOM   1106    O ILE A 148      21.623  24.882  -0.024  2.00  1.00            
ATOM   1107    N SER A 149      20.779  23.388  -1.494  2.00  1.00            
ATOM   1108   CA SER A 149      21.730  23.756  -2.486  2.00  1.00            
ATOM   1109   CB SER A 149      21.558  22.996  -3.812  2.00  1.00            
ATOM   1110   OG SER A 149      22.538  23.419  -4.748  2.00  1.00            
ATOM   1111    C SER A 149      21.555  25.199  -2.750  2.00  1.00            
ATOM   1112    O SER A 149      22.525  25.954  -2.798  2.00  1.00            
ATOM   1113    N GLN A 150      20.299  25.626  -2.920  2.00  1.00            
ATOM   1114   CA GLN A 150      20.125  27.031  -3.056  2.00  1.00            
ATOM   1115   CB GLN A 150      18.660  27.439  -3.282  2.00  1.00            
ATOM   1116   CG GLN A 150      18.490  28.930  -3.553  2.00  1.00            
ATOM   1117   CD GLN A 150      18.987  29.162  -4.969  2.00  1.00            
ATOM   1118  OE1 GLN A 150      20.121  28.824  -5.304  2.00  1.00            
ATOM   1119  NE2 GLN A 150      18.111  29.743  -5.832  2.00  1.00            
ATOM   1120    C GLN A 150      20.526  27.534  -1.696  2.00  1.00            
ATOM   1121    O GLN A 150      20.259  26.905  -0.678  2.00  1.00            
ATOM   1122    N GLY A 151      21.202  28.678  -1.605  3.00  1.00            
ATOM   1123   CA GLY A 151      21.650  29.076  -0.303  3.00  1.00            
ATOM   1124    C GLY A 151      20.498  29.357   0.602  3.00  1.00            
ATOM   1125    O GLY A 151      20.611  29.180   1.814  3.00  1.00            
ATOM   1126    N VAL A 152      19.368  29.822   0.033  1.00  1.00            
ATOM   1127   CA VAL A 152      18.258  30.292   0.812  1.00  1.00            
ATOM   1128   CB VAL A 152      17.029  30.542  -0.015  1.00  1.00            
ATOM   1129  CG1 VAL A 152      15.902  31.015   0.918  1.00  1.00            
ATOM   1130  CG2 VAL A 152      17.373  31.531  -1.138  1.00  1.00            
ATOM   1131    C VAL A 152      17.884  29.296   1.863  1.00  1.00            
ATOM   1132    O VAL A 152      17.319  28.240   1.579  1.00  1.00            
ATOM   1133    N LEU A 153      18.224  29.645   3.121  4.00  1.00            
ATOM   1134   CA LEU A 153      17.886  28.905   4.301  4.00  1.00            
ATOM   1135   CB LEU A 153      18.620  27.560   4.460  4.00  1.00            
ATOM   1136   CG LEU A 153      18.201  26.464   3.471  4.00  1.00            
ATOM   1137  CD1 LEU A 153      18.935  25.146   3.773  4.00  1.00            
ATOM   1138  CD2 LEU A 153      16.672  26.308   3.445  4.00  1.00            
ATOM   1139    C LEU A 153      18.351  29.738   5.448  4.00  1.00            
ATOM   1140    O LEU A 153      19.515  30.133   5.493  4.00  1.00            
ATOM   1141    N LYS A 154      17.457  30.063   6.401  1.00  1.00            
ATOM   1142   CA LYS A 154      17.950  30.804   7.521  1.00  1.00            
ATOM   1143   CB LYS A 154      16.849  31.262   8.494  1.00  1.00            
ATOM   1144   CG LYS A 154      17.375  32.151   9.625  1.00  1.00            
ATOM   1145   CD LYS A 154      16.279  32.917  10.370  1.00  1.00            
ATOM   1146   CE LYS A 154      15.540  32.083  11.419  1.00  1.00            
ATOM   1147   NZ LYS A 154      14.469  32.897  12.039  1.00  1.00            
ATOM   1148    C LYS A 154      18.872  29.903   8.259  1.00  1.00            
ATOM   1149    O LYS A 154      20.012  30.254   8.561  1.00  1.00            
ATOM   1150    N GLU A 155      18.380  28.688   8.539  1.00  1.00            
ATOM   1151   CA GLU A 155      19.166  27.668   9.155  1.00  1.00            
ATOM   1152   CB GLU A 155      18.649  27.167  10.516  1.00  1.00            
ATOM   1153   CG GLU A 155      18.780  28.134  11.692  1.00  1.00            
ATOM   1154   CD GLU A 155      18.281  27.373  12.914  1.00  1.00            
ATOM   1155  OE1 GLU A 155      17.930  26.173  12.751  1.00  1.00            
ATOM   1156  OE2 GLU A 155      18.248  27.971  14.021  1.00  1.00            
ATOM   1157    C GLU A 155      18.962  26.506   8.255  1.00  1.00            
ATOM   1158    O GLU A 155      17.920  26.393   7.614  1.00  1.00            
ATOM   1159    N ASP A 156      19.953  25.614   8.153  1.00  1.00            
ATOM   1160   CA ASP A 156      19.685  24.482   7.331  1.00  1.00            
ATOM   1161   CB ASP A 156      20.944  23.919   6.645  1.00  1.00            
ATOM   1162   CG ASP A 156      21.997  23.553   7.682  1.00  1.00            
ATOM   1163  OD1 ASP A 156      22.162  24.310   8.676  1.00  1.00            
ATOM   1164  OD2 ASP A 156      22.655  22.498   7.483  1.00  1.00            
ATOM   1165    C ASP A 156      19.045  23.446   8.216  1.00  1.00            
ATOM   1166    O ASP A 156      19.653  22.435   8.563  1.00  1.00            
ATOM   1167    N VAL A 157      17.773  23.686   8.616  4.00  1.00            
ATOM   1168   CA VAL A 157      17.064  22.772   9.475  4.00  1.00            
ATOM   1169   CB VAL A 157      17.116  23.188  10.919  4.00  1.00            
ATOM   1170  CG1 VAL A 157      16.281  22.210  11.758  4.00  1.00            
ATOM   1171  CG2 VAL A 157      18.590  23.285  11.348  4.00  1.00            
ATOM   1172    C VAL A 157      15.624  22.791   9.075  4.00  1.00            
ATOM   1173    O VAL A 157      15.073  23.832   8.728  4.00  1.00            
ATOM   1174    N PHE A 158      14.996  21.603   9.119  4.00  1.00            
ATOM   1175   CA PHE A 158      13.618  21.358   8.799  4.00  1.00            
ATOM   1176   CB PHE A 158      13.600  20.305   7.672  4.00  1.00            
ATOM   1177   CG PHE A 158      12.261  19.790   7.290  4.00  1.00            
ATOM   1178  CD1 PHE A 158      11.690  18.763   8.007  4.00  1.00            
ATOM   1179  CD2 PHE A 158      11.599  20.299   6.197  4.00  1.00            
ATOM   1180  CE1 PHE A 158      10.463  18.259   7.650  4.00  1.00            
ATOM   1181  CE2 PHE A 158      10.372  19.799   5.836  4.00  1.00            
ATOM   1182   CZ PHE A 158       9.806  18.779   6.564  4.00  1.00            
ATOM   1183    C PHE A 158      13.075  20.754  10.074  4.00  1.00            
ATOM   1184    O PHE A 158      13.496  19.663  10.456  4.00  1.00            
ATOM   1185    N SER A 159      12.136  21.433  10.783  4.00  1.00            
ATOM   1186   CA SER A 159      11.674  20.882  12.038  4.00  1.00            
ATOM   1187   CB SER A 159      11.842  21.795  13.267  4.00  1.00            
ATOM   1188   OG SER A 159      10.891  22.846  13.247  4.00  1.00            
ATOM   1189    C SER A 159      10.236  20.538  11.908  4.00  1.00            
ATOM   1190    O SER A 159       9.497  21.204  11.186  4.00  1.00            
ATOM   1191    N PHE A 160       9.797  19.461  12.595  4.00  1.00            
ATOM   1192   CA PHE A 160       8.415  19.156  12.423  4.00  1.00            
ATOM   1193   CB PHE A 160       8.121  18.019  11.420  4.00  1.00            
ATOM   1194   CG PHE A 160       8.626  16.714  11.924  4.00  1.00            
ATOM   1195  CD1 PHE A 160       7.849  15.957  12.766  4.00  1.00            
ATOM   1196  CD2 PHE A 160       9.857  16.238  11.543  4.00  1.00            
ATOM   1197  CE1 PHE A 160       8.298  14.747  13.229  4.00  1.00            
ATOM   1198  CE2 PHE A 160      10.311  15.024  12.007  4.00  1.00            
ATOM   1199   CZ PHE A 160       9.531  14.276  12.854  4.00  1.00            
ATOM   1200    C PHE A 160       7.704  18.873  13.703  4.00  1.00            
ATOM   1201    O PHE A 160       8.257  18.300  14.642  4.00  1.00            
ATOM   1202    N TYR A 161       6.426  19.317  13.744  4.00  1.00            
ATOM   1203   CA TYR A 161       5.554  19.139  14.868  4.00  1.00            
ATOM   1204   CB TYR A 161       5.322  20.440  15.648  4.00  1.00            
ATOM   1205   CG TYR A 161       4.186  20.210  16.579  4.00  1.00            
ATOM   1206  CD1 TYR A 161       4.347  19.471  17.728  4.00  1.00            
ATOM   1207  CD2 TYR A 161       2.953  20.745  16.291  4.00  1.00            
ATOM   1208  CE1 TYR A 161       3.284  19.274  18.578  4.00  1.00            
ATOM   1209  CE2 TYR A 161       1.888  20.550  17.136  4.00  1.00            
ATOM   1210   CZ TYR A 161       2.055  19.813  18.283  4.00  1.00            
ATOM   1211   OH TYR A 161       0.965  19.612  19.155  4.00  1.00            
ATOM   1212    C TYR A 161       4.238  18.650  14.399  4.00  1.00            
ATOM   1213    O TYR A 161       3.632  19.193  13.479  4.00  1.00            
ATOM   1214    N TYR A 162       3.758  17.602  15.071  4.00  1.00            
ATOM   1215   CA TYR A 162       2.515  16.984  14.751  4.00  1.00            
ATOM   1216   CB TYR A 162       2.747  15.512  14.354  4.00  1.00            
ATOM   1217   CG TYR A 162       1.536  14.681  14.595  4.00  1.00            
ATOM   1218  CD1 TYR A 162       0.471  14.646  13.723  4.00  1.00            
ATOM   1219  CD2 TYR A 162       1.500  13.900  15.727  4.00  1.00            
ATOM   1220  CE1 TYR A 162      -0.615  13.844  14.002  4.00  1.00            
ATOM   1221  CE2 TYR A 162       0.421  13.102  16.007  4.00  1.00            
ATOM   1222   CZ TYR A 162      -0.642  13.073  15.142  4.00  1.00            
ATOM   1223   OH TYR A 162      -1.753  12.251  15.427  4.00  1.00            
ATOM   1224    C TYR A 162       1.662  17.033  15.982  4.00  1.00            
ATOM   1225    O TYR A 162       2.111  16.684  17.072  4.00  1.00            
ATOM   1226    N ASN A 163       0.401  17.485  15.834  1.00  1.00            
ATOM   1227   CA ASN A 163      -0.507  17.570  16.947  1.00  1.00            
ATOM   1228   CB ASN A 163      -1.378  18.838  16.943  1.00  1.00            
ATOM   1229   CG ASN A 163      -2.320  18.760  18.137  1.00  1.00            
ATOM   1230  OD1 ASN A 163      -1.890  18.636  19.283  1.00  1.00            
ATOM   1231  ND2 ASN A 163      -3.651  18.824  17.861  1.00  1.00            
ATOM   1232    C ASN A 163      -1.439  16.404  16.847  1.00  1.00            
ATOM   1233    O ASN A 163      -1.680  15.887  15.758  1.00  1.00            
ATOM   1234    N ARG A 164      -1.981  15.948  17.998  1.00  1.00            
ATOM   1235   CA ARG A 164      -2.815  14.779  17.990  1.00  1.00            
ATOM   1236   CB ARG A 164      -3.218  14.322  19.406  1.00  1.00            
ATOM   1237   CG ARG A 164      -3.974  15.367  20.226  1.00  1.00            
ATOM   1238   CD ARG A 164      -4.064  15.015  21.714  1.00  1.00            
ATOM   1239   NE ARG A 164      -4.840  13.749  21.836  1.00  1.00            
ATOM   1240   CZ ARG A 164      -6.200  13.799  21.937  1.00  1.00            
ATOM   1241  NH1 ARG A 164      -6.833  15.006  21.884  1.00  1.00            
ATOM   1242  NH2 ARG A 164      -6.922  12.650  22.083  1.00  1.00            
ATOM   1243    C ARG A 164      -4.049  14.970  17.156  1.00  1.00            
ATOM   1244    O ARG A 164      -4.294  14.198  16.232  1.00  1.00            
ATOM   1245    N ASP A 165      -4.857  16.012  17.433  1.00  1.00            
ATOM   1246   CA ASP A 165      -6.035  16.226  16.638  1.00  1.00            
ATOM   1247   CB ASP A 165      -7.090  15.108  16.777  1.00  1.00            
ATOM   1248   CG ASP A 165      -7.421  14.858  18.235  1.00  1.00            
ATOM   1249  OD1 ASP A 165      -6.858  15.569  19.108  1.00  1.00            
ATOM   1250  OD2 ASP A 165      -8.232  13.928  18.493  1.00  1.00            
ATOM   1251    C ASP A 165      -6.605  17.613  16.975  1.00  1.00            
ATOM   1252    O ASP A 165      -7.384  17.745  17.917  1.00  1.00            
ATOM   1253    N SER A 171      -6.227  18.691  16.213  1.00  1.00            
ATOM   1254   CA SER A 171      -6.642  20.080  16.443  1.00  1.00            
ATOM   1255   CB SER A 171      -6.048  20.682  17.729  1.00  1.00            
ATOM   1256   OG SER A 171      -6.539  19.997  18.872  1.00  1.00            
ATOM   1257    C SER A 171      -6.103  20.918  15.292  1.00  1.00            
ATOM   1258    O SER A 171      -6.562  20.786  14.160  1.00  1.00            
ATOM   1259    N LEU A 172      -5.099  21.804  15.565  1.00  1.00            
ATOM   1260   CA LEU A 172      -4.524  22.753  14.619  1.00  1.00            
ATOM   1261   CB LEU A 172      -3.423  23.634  15.231  1.00  1.00            
ATOM   1262   CG LEU A 172      -3.008  24.809  14.324  1.00  1.00            
ATOM   1263  CD1 LEU A 172      -2.257  24.341  13.066  1.00  1.00            
ATOM   1264  CD2 LEU A 172      -4.223  25.691  13.991  1.00  1.00            
ATOM   1265    C LEU A 172      -3.983  21.988  13.481  1.00  1.00            
ATOM   1266    O LEU A 172      -4.099  22.399  12.328  1.00  1.00            
ATOM   1267    N GLY A 173      -3.382  20.833  13.775  1.00  1.00            
ATOM   1268   CA GLY A 173      -2.852  20.084  12.691  1.00  1.00            
ATOM   1269    C GLY A 173      -1.411  19.935  12.997  1.00  1.00            
ATOM   1270    O GLY A 173      -1.023  19.748  14.149  1.00  1.00            
ATOM   1271    N GLY A 174      -0.569  20.021  11.960  4.00  1.00            
ATOM   1272   CA GLY A 174       0.818  19.873  12.233  4.00  1.00            
ATOM   1273    C GLY A 174       1.535  20.992  11.581  4.00  1.00            
ATOM   1274    O GLY A 174       0.938  21.809  10.880  4.00  1.00            
ATOM   1275    N GLN A 175       2.854  21.068  11.822  4.00  1.00            
ATOM   1276   CA GLN A 175       3.580  22.126  11.210  4.00  1.00            
ATOM   1277   CB GLN A 175       3.814  23.326  12.143  4.00  1.00            
ATOM   1278   CG GLN A 175       4.498  24.511  11.458  4.00  1.00            
ATOM   1279   CD GLN A 175       4.485  25.682  12.433  4.00  1.00            
ATOM   1280  OE1 GLN A 175       4.022  25.556  13.565  4.00  1.00            
ATOM   1281  NE2 GLN A 175       4.998  26.856  11.981  4.00  1.00            
ATOM   1282    C GLN A 175       4.913  21.614  10.771  4.00  1.00            
ATOM   1283    O GLN A 175       5.559  20.829  11.463  4.00  1.00            
ATOM   1284    N ILE A 176       5.336  22.042   9.567  4.00  1.00            
ATOM   1285   CA ILE A 176       6.612  21.694   9.018  4.00  1.00            
ATOM   1286   CB ILE A 176       6.474  20.951   7.727  4.00  1.00            
ATOM   1287  CG1 ILE A 176       5.807  19.587   7.957  4.00  1.00            
ATOM   1288  CG2 ILE A 176       7.843  20.905   7.049  4.00  1.00            
ATOM   1289  CD1 ILE A 176       5.315  18.930   6.669  4.00  1.00            
ATOM   1290    C ILE A 176       7.292  23.003   8.715  4.00  1.00            
ATOM   1291    O ILE A 176       6.793  23.780   7.904  4.00  1.00            
ATOM   1292    N VAL A 177       8.443  23.304   9.360  4.00  1.00            
ATOM   1293   CA VAL A 177       9.103  24.549   9.059  4.00  1.00            
ATOM   1294   CB VAL A 177       9.424  25.381  10.265  4.00  1.00            
ATOM   1295  CG1 VAL A 177       8.109  25.760  10.962  4.00  1.00            
ATOM   1296  CG2 VAL A 177      10.394  24.600  11.155  4.00  1.00            
ATOM   1297    C VAL A 177      10.374  24.208   8.353  4.00  1.00            
ATOM   1298    O VAL A 177      11.168  23.394   8.820  4.00  1.00            
ATOM   1299    N LEU A 178      10.575  24.807   7.167  4.00  1.00            
ATOM   1300   CA LEU A 178      11.786  24.595   6.436  4.00  1.00            
ATOM   1301   CB LEU A 178      11.558  24.512   4.914  4.00  1.00            
ATOM   1302   CG LEU A 178      12.832  24.288   4.074  4.00  1.00            
ATOM   1303  CD1 LEU A 178      13.715  25.545   4.022  4.00  1.00            
ATOM   1304  CD2 LEU A 178      13.595  23.047   4.559  4.00  1.00            
ATOM   1305    C LEU A 178      12.607  25.817   6.733  4.00  1.00            
ATOM   1306    O LEU A 178      12.180  26.935   6.455  4.00  1.00            
ATOM   1307    N GLY A 179      13.809  25.637   7.319  1.00  1.00            
ATOM   1308   CA GLY A 179      14.663  26.763   7.590  1.00  1.00            
ATOM   1309    C GLY A 179      14.605  27.207   9.015  1.00  1.00            
ATOM   1310    O GLY A 179      15.236  28.206   9.358  1.00  1.00            
ATOM   1311    N GLY A 180      13.869  26.521   9.910  1.00  1.00            
ATOM   1312   CA GLY A 180      13.926  27.086  11.230  1.00  1.00            
ATOM   1313    C GLY A 180      13.150  26.282  12.196  1.00  1.00            
ATOM   1314    O GLY A 180      12.947  25.082  12.022  1.00  1.00            
ATOM   1315    N SER A 181      12.728  26.954  13.285  1.00  1.00            
ATOM   1316   CA SER A 181      12.013  26.269  14.311  1.00  1.00            
ATOM   1317   CB SER A 181      12.906  25.923  15.516  1.00  1.00            
ATOM   1318   OG SER A 181      13.459  27.110  16.068  1.00  1.00            
ATOM   1319    C SER A 181      10.894  27.103  14.804  1.00  1.00            
ATOM   1320    O SER A 181      10.939  28.334  14.781  1.00  1.00            
ATOM   1321    N ASP A 182       9.820  26.415  15.252  1.00  1.00            
ATOM   1322   CA ASP A 182       8.692  27.081  15.816  1.00  1.00            
ATOM   1323   CB ASP A 182       7.340  26.637  15.222  1.00  1.00            
ATOM   1324   CG ASP A 182       7.154  25.137  15.367  1.00  1.00            
ATOM   1325  OD1 ASP A 182       8.159  24.389  15.242  1.00  1.00            
ATOM   1326  OD2 ASP A 182       5.988  24.716  15.588  1.00  1.00            
ATOM   1327    C ASP A 182       8.726  26.868  17.280  1.00  1.00            
ATOM   1328    O ASP A 182       8.195  25.915  17.849  1.00  1.00            
ATOM   1329    N PRO A 183       9.380  27.826  17.856  2.00  1.00            
ATOM   1330   CA PRO A 183       9.608  27.895  19.264  2.00  1.00            
ATOM   1331   CD PRO A 183       9.496  29.120  17.213  2.00  1.00            
ATOM   1332   CB PRO A 183      10.309  29.233  19.487  2.00  1.00            
ATOM   1333   CG PRO A 183       9.736  30.112  18.359  2.00  1.00            
ATOM   1334    C PRO A 183       8.323  27.855  20.021  2.00  1.00            
ATOM   1335    O PRO A 183       8.298  27.312  21.123  2.00  1.00            
ATOM   1336    N GLN A 184       7.256  28.426  19.452  2.00  1.00            
ATOM   1337   CA GLN A 184       6.026  28.568  20.180  2.00  1.00            
ATOM   1338   CB GLN A 184       4.951  29.287  19.349  2.00  1.00            
ATOM   1339   CG GLN A 184       5.294  30.731  18.964  2.00  1.00            
ATOM   1340   CD GLN A 184       4.266  31.197  17.938  2.00  1.00            
ATOM   1341  OE1 GLN A 184       3.702  30.393  17.197  2.00  1.00            
ATOM   1342  NE2 GLN A 184       4.019  32.534  17.886  2.00  1.00            
ATOM   1343    C GLN A 184       5.445  27.247  20.547  2.00  1.00            
ATOM   1344    O GLN A 184       5.113  27.001  21.705  2.00  1.00            
ATOM   1345    N HIS A 185       5.328  26.344  19.564  2.00  1.00            
ATOM   1346   CA HIS A 185       4.699  25.081  19.806  2.00  1.00            
ATOM   1347  ND1 HIS A 185       3.716  25.805  16.710  2.00  1.00            
ATOM   1348   CG HIS A 185       3.550  24.717  17.542  2.00  1.00            
ATOM   1349   CB HIS A 185       4.576  24.225  18.526  2.00  1.00            
ATOM   1350  NE2 HIS A 185       1.701  24.973  16.269  2.00  1.00            
ATOM   1351  CD2 HIS A 185       2.314  24.223  17.258  2.00  1.00            
ATOM   1352  CE1 HIS A 185       2.582  25.911  15.972  2.00  1.00            
ATOM   1353    C HIS A 185       5.540  24.321  20.769  2.00  1.00            
ATOM   1354    O HIS A 185       5.023  23.576  21.600  2.00  1.00            
ATOM   1355    N TYR A 186       6.872  24.484  20.680  4.00  1.00            
ATOM   1356   CA TYR A 186       7.696  23.682  21.525  4.00  1.00            
ATOM   1357   CB TYR A 186       9.090  23.266  20.970  4.00  1.00            
ATOM   1358   CG TYR A 186      10.107  24.368  20.876  4.00  1.00            
ATOM   1359  CD1 TYR A 186      10.590  24.993  22.007  4.00  1.00            
ATOM   1360  CD2 TYR A 186      10.647  24.722  19.658  4.00  1.00            
ATOM   1361  CE1 TYR A 186      11.536  25.985  21.932  4.00  1.00            
ATOM   1362  CE2 TYR A 186      11.598  25.716  19.574  4.00  1.00            
ATOM   1363   CZ TYR A 186      12.038  26.356  20.709  4.00  1.00            
ATOM   1364   OH TYR A 186      13.010  27.376  20.626  4.00  1.00            
ATOM   1365    C TYR A 186       7.885  24.262  22.862  4.00  1.00            
ATOM   1366    O TYR A 186       7.840  25.475  23.066  4.00  1.00            
ATOM   1367    N GLU A 187       8.077  23.349  23.826  4.00  1.00            
ATOM   1368   CA GLU A 187       8.312  23.781  25.154  4.00  1.00            
ATOM   1369   CB GLU A 187       7.224  23.359  26.147  4.00  1.00            
ATOM   1370   CG GLU A 187       7.387  23.989  27.530  4.00  1.00            
ATOM   1371   CD GLU A 187       6.211  23.530  28.377  4.00  1.00            
ATOM   1372  OE1 GLU A 187       5.676  22.425  28.090  4.00  1.00            
ATOM   1373  OE2 GLU A 187       5.831  24.274  29.319  4.00  1.00            
ATOM   1374    C GLU A 187       9.602  23.225  25.645  4.00  1.00            
ATOM   1375    O GLU A 187      10.172  22.308  25.057  4.00  1.00            
ATOM   1376    N GLY A 188      10.101  23.817  26.745  4.00  1.00            
ATOM   1377   CA GLY A 188      11.304  23.358  27.361  4.00  1.00            
ATOM   1378    C GLY A 188      12.471  23.700  26.501  4.00  1.00            
ATOM   1379    O GLY A 188      12.631  24.843  26.079  4.00  1.00            
ATOM   1380    N ASN A 189      13.341  22.705  26.236  4.00  1.00            
ATOM   1381   CA ASN A 189      14.523  23.019  25.496  4.00  1.00            
ATOM   1382   CB ASN A 189      15.785  23.128  26.372  4.00  1.00            
ATOM   1383   CG ASN A 189      16.040  21.781  27.032  4.00  1.00            
ATOM   1384  OD1 ASN A 189      15.179  20.902  27.036  4.00  1.00            
ATOM   1385  ND2 ASN A 189      17.254  21.617  27.621  4.00  1.00            
ATOM   1386    C ASN A 189      14.789  22.000  24.448  4.00  1.00            
ATOM   1387    O ASN A 189      14.037  21.047  24.250  4.00  1.00            
ATOM   1388    N PHE A 190      15.903  22.233  23.732  4.00  1.00            
ATOM   1389   CA PHE A 190      16.311  21.444  22.615  4.00  1.00            
ATOM   1390   CB PHE A 190      17.011  22.337  21.570  4.00  1.00            
ATOM   1391   CG PHE A 190      17.451  21.575  20.368  4.00  1.00            
ATOM   1392  CD1 PHE A 190      18.682  20.956  20.326  4.00  1.00            
ATOM   1393  CD2 PHE A 190      16.625  21.491  19.272  4.00  1.00            
ATOM   1394  CE1 PHE A 190      19.076  20.264  19.204  4.00  1.00            
ATOM   1395  CE2 PHE A 190      17.014  20.802  18.149  4.00  1.00            
ATOM   1396   CZ PHE A 190      18.243  20.188  18.113  4.00  1.00            
ATOM   1397    C PHE A 190      17.316  20.431  23.078  4.00  1.00            
ATOM   1398    O PHE A 190      18.401  20.781  23.542  4.00  1.00            
ATOM   1399    N HIS A 191      16.958  19.134  22.974  4.00  1.00            
ATOM   1400   CA HIS A 191      17.875  18.067  23.276  4.00  1.00            
ATOM   1401  ND1 HIS A 191      17.082  16.451  26.249  4.00  1.00            
ATOM   1402   CG HIS A 191      16.540  16.926  25.076  4.00  1.00            
ATOM   1403   CB HIS A 191      17.186  16.774  23.736  4.00  1.00            
ATOM   1404  NE2 HIS A 191      15.169  17.449  26.787  4.00  1.00            
ATOM   1405  CD2 HIS A 191      15.374  17.535  25.422  4.00  1.00            
ATOM   1406  CE1 HIS A 191      16.222  16.792  27.240  4.00  1.00            
ATOM   1407    C HIS A 191      18.548  17.776  21.988  4.00  1.00            
ATOM   1408    O HIS A 191      17.956  17.926  20.921  4.00  1.00            
ATOM   1409    N TYR A 192      19.823  17.373  22.047  4.00  1.00            
ATOM   1410   CA TYR A 192      20.470  17.140  20.804  4.00  1.00            
ATOM   1411   CB TYR A 192      21.599  18.160  20.543  4.00  1.00            
ATOM   1412   CG TYR A 192      22.429  17.780  19.365  4.00  1.00            
ATOM   1413  CD1 TYR A 192      21.922  17.798  18.085  4.00  1.00            
ATOM   1414  CD2 TYR A 192      23.751  17.443  19.545  4.00  1.00            
ATOM   1415  CE1 TYR A 192      22.714  17.454  17.014  4.00  1.00            
ATOM   1416  CE2 TYR A 192      24.548  17.100  18.480  4.00  1.00            
ATOM   1417   CZ TYR A 192      24.028  17.102  17.209  4.00  1.00            
ATOM   1418   OH TYR A 192      24.841  16.749  16.113  4.00  1.00            
ATOM   1419    C TYR A 192      21.019  15.765  20.784  4.00  1.00            
ATOM   1420    O TYR A 192      21.797  15.369  21.648  4.00  1.00            
ATOM   1421    N ILE A 193      20.582  14.988  19.781  4.00  1.00            
ATOM   1422   CA ILE A 193      21.079  13.669  19.612  4.00  1.00            
ATOM   1423   CB ILE A 193      20.033  12.611  19.767  4.00  1.00            
ATOM   1424  CG1 ILE A 193      19.399  12.736  21.162  4.00  1.00            
ATOM   1425  CG2 ILE A 193      20.689  11.250  19.502  4.00  1.00            
ATOM   1426  CD1 ILE A 193      20.439  12.745  22.287  4.00  1.00            
ATOM   1427    C ILE A 193      21.615  13.612  18.216  4.00  1.00            
ATOM   1428    O ILE A 193      20.938  13.988  17.263  4.00  1.00            
ATOM   1429    N ASN A 194      22.864  13.151  18.045  4.00  1.00            
ATOM   1430   CA ASN A 194      23.425  13.136  16.727  4.00  1.00            
ATOM   1431   CB ASN A 194      24.951  13.346  16.736  4.00  1.00            
ATOM   1432   CG ASN A 194      25.587  12.287  17.632  4.00  1.00            
ATOM   1433  OD1 ASN A 194      25.156  12.074  18.764  4.00  1.00            
ATOM   1434  ND2 ASN A 194      26.646  11.612  17.115  4.00  1.00            
ATOM   1435    C ASN A 194      23.113  11.811  16.086  4.00  1.00            
ATOM   1436    O ASN A 194      23.106  10.776  16.751  4.00  1.00            
ATOM   1437    N LEU A 195      22.823  11.832  14.764  1.00  1.00            
ATOM   1438   CA LEU A 195      22.498  10.674  13.968  1.00  1.00            
ATOM   1439   CB LEU A 195      22.094  11.053  12.533  1.00  1.00            
ATOM   1440   CG LEU A 195      20.893  12.008  12.416  1.00  1.00            
ATOM   1441  CD1 LEU A 195      20.685  12.451  10.958  1.00  1.00            
ATOM   1442  CD2 LEU A 195      19.625  11.393  13.027  1.00  1.00            
ATOM   1443    C LEU A 195      23.783   9.913  13.799  1.00  1.00            
ATOM   1444    O LEU A 195      24.857  10.510  13.746  1.00  1.00            
ATOM   1445    N ILE A 196      23.698   8.568  13.736  1.00  1.00            
ATOM   1446   CA ILE A 196      24.849   7.711  13.632  1.00  1.00            
ATOM   1447   CB ILE A 196      24.515   6.277  13.889  1.00  1.00            
ATOM   1448  CG1 ILE A 196      23.973   6.132  15.319  1.00  1.00            
ATOM   1449  CG2 ILE A 196      25.776   5.441  13.614  1.00  1.00            
ATOM   1450  CD1 ILE A 196      23.303   4.787  15.583  1.00  1.00            
ATOM   1451    C ILE A 196      25.555   7.777  12.311  1.00  1.00            
ATOM   1452    O ILE A 196      26.777   7.901  12.276  1.00  1.00            
ATOM   1453    N LYS A 197      24.817   7.704  11.186  1.00  1.00            
ATOM   1454   CA LYS A 197      25.493   7.596   9.921  1.00  1.00            
ATOM   1455   CB LYS A 197      25.163   6.284   9.192  1.00  1.00            
ATOM   1456   CG LYS A 197      25.985   6.033   7.930  1.00  1.00            
ATOM   1457   CD LYS A 197      25.746   4.642   7.342  1.00  1.00            
ATOM   1458   CE LYS A 197      26.510   4.377   6.045  1.00  1.00            
ATOM   1459   NZ LYS A 197      25.951   3.184   5.373  1.00  1.00            
ATOM   1460    C LYS A 197      25.039   8.696   9.028  1.00  1.00            
ATOM   1461    O LYS A 197      23.960   9.256   9.211  1.00  1.00            
ATOM   1462    N THR A 198      25.880   9.050   8.039  3.00  1.00            
ATOM   1463   CA THR A 198      25.455  10.035   7.097  3.00  1.00            
ATOM   1464   CB THR A 198      26.571  10.751   6.394  3.00  1.00            
ATOM   1465  OG1 THR A 198      26.049  11.819   5.617  3.00  1.00            
ATOM   1466  CG2 THR A 198      27.322   9.753   5.496  3.00  1.00            
ATOM   1467    C THR A 198      24.663   9.284   6.083  3.00  1.00            
ATOM   1468    O THR A 198      25.068   8.215   5.630  3.00  1.00            
ATOM   1469    N GLY A 199      23.486   9.815   5.716  3.00  1.00            
ATOM   1470   CA GLY A 199      22.725   9.143   4.713  3.00  1.00            
ATOM   1471    C GLY A 199      21.453   8.587   5.274  3.00  1.00            
ATOM   1472    O GLY A 199      20.456   8.499   4.559  3.00  1.00            
ATOM   1473    N VAL A 200      21.424   8.202   6.563  1.00  1.00            
ATOM   1474   CA VAL A 200      20.200   7.637   7.058  1.00  1.00            
ATOM   1475   CB VAL A 200      20.339   6.213   7.512  1.00  1.00            
ATOM   1476  CG1 VAL A 200      20.727   5.349   6.298  1.00  1.00            
ATOM   1477  CG2 VAL A 200      21.348   6.163   8.672  1.00  1.00            
ATOM   1478    C VAL A 200      19.765   8.428   8.237  1.00  1.00            
ATOM   1479    O VAL A 200      20.575   9.020   8.950  1.00  1.00            
ATOM   1480    N TRP A 201      18.440   8.467   8.447  1.00  1.00            
ATOM   1481   CA TRP A 201      17.888   9.145   9.574  1.00  1.00            
ATOM   1482   CB TRP A 201      16.423   9.524   9.320  1.00  1.00            
ATOM   1483   CG TRP A 201      16.247  10.502   8.186  1.00  1.00            
ATOM   1484  CD2 TRP A 201      15.557  11.755   8.301  1.00  1.00            
ATOM   1485  CD1 TRP A 201      16.623  10.387   6.881  1.00  1.00            
ATOM   1486  NE1 TRP A 201      16.220  11.498   6.175  1.00  1.00            
ATOM   1487  CE2 TRP A 201      15.558  12.344   7.037  1.00  1.00            
ATOM   1488  CE3 TRP A 201      14.965  12.357   9.371  1.00  1.00            
ATOM   1489  CZ2 TRP A 201      14.961  13.553   6.824  1.00  1.00            
ATOM   1490  CZ3 TRP A 201      14.370  13.577   9.157  1.00  1.00            
ATOM   1491  CH2 TRP A 201      14.370  14.160   7.909  1.00  1.00            
ATOM   1492    C TRP A 201      17.888   8.096  10.648  1.00  1.00            
ATOM   1493    O TRP A 201      16.942   7.315  10.752  1.00  1.00            
ATOM   1494    N GLN A 202      18.956   8.030  11.475  4.00  1.00            
ATOM   1495   CA GLN A 202      18.996   7.010  12.486  4.00  1.00            
ATOM   1496   CB GLN A 202      19.861   5.788  12.123  4.00  1.00            
ATOM   1497   CG GLN A 202      21.351   6.078  11.954  4.00  1.00            
ATOM   1498   CD GLN A 202      22.023   4.759  11.594  4.00  1.00            
ATOM   1499  OE1 GLN A 202      22.879   4.711  10.714  4.00  1.00            
ATOM   1500  NE2 GLN A 202      21.623   3.659  12.288  4.00  1.00            
ATOM   1501    C GLN A 202      19.486   7.590  13.771  4.00  1.00            
ATOM   1502    O GLN A 202      20.176   8.607  13.802  4.00  1.00            
ATOM   1503    N ILE A 203      19.094   6.936  14.882  4.00  1.00            
ATOM   1504   CA ILE A 203      19.436   7.345  16.211  4.00  1.00            
ATOM   1505   CB ILE A 203      18.241   7.780  17.011  4.00  1.00            
ATOM   1506  CG1 ILE A 203      17.346   8.761  16.247  4.00  1.00            
ATOM   1507  CG2 ILE A 203      18.755   8.344  18.347  4.00  1.00            
ATOM   1508  CD1 ILE A 203      15.990   8.951  16.922  4.00  1.00            
ATOM   1509    C ILE A 203      19.807   6.081  16.904  4.00  1.00            
ATOM   1510    O ILE A 203      19.453   4.995  16.450  4.00  1.00            
ATOM   1511    N GLN A 204      20.551   6.184  18.017  4.00  1.00            
ATOM   1512   CA GLN A 204      20.800   4.998  18.774  4.00  1.00            
ATOM   1513   CB GLN A 204      22.278   4.812  19.168  4.00  1.00            
ATOM   1514   CG GLN A 204      22.823   5.880  20.117  4.00  1.00            
ATOM   1515   CD GLN A 204      22.560   5.423  21.544  4.00  1.00            
ATOM   1516  OE1 GLN A 204      22.233   4.263  21.790  4.00  1.00            
ATOM   1517  NE2 GLN A 204      22.702   6.366  22.513  4.00  1.00            
ATOM   1518    C GLN A 204      19.948   5.139  20.009  4.00  1.00            
ATOM   1519    O GLN A 204      20.042   6.138  20.722  4.00  1.00            
ATOM   1520    N MET A 205      19.060   4.153  20.276  4.00  1.00            
ATOM   1521   CA MET A 205      18.155   4.214  21.398  4.00  1.00            
ATOM   1522   CB MET A 205      16.746   3.661  21.110  4.00  1.00            
ATOM   1523   CG MET A 205      15.884   4.493  20.159  4.00  1.00            
ATOM   1524   SD MET A 205      14.263   3.743  19.802  4.00  1.00            
ATOM   1525   CE MET A 205      13.584   3.983  21.466  4.00  1.00            
ATOM   1526    C MET A 205      18.691   3.346  22.477  4.00  1.00            
ATOM   1527    O MET A 205      19.072   2.198  22.251  4.00  1.00            
ATOM   1528    N LYS A 206      18.755   3.913  23.689  1.00  1.00            
ATOM   1529   CA LYS A 206      19.279   3.204  24.809  1.00  1.00            
ATOM   1530   CB LYS A 206      19.544   4.143  25.995  1.00  1.00            
ATOM   1531   CG LYS A 206      20.639   5.171  25.678  1.00  1.00            
ATOM   1532   CD LYS A 206      20.704   6.341  26.661  1.00  1.00            
ATOM   1533   CE LYS A 206      21.770   7.385  26.319  1.00  1.00            
ATOM   1534   NZ LYS A 206      23.120   6.781  26.399  1.00  1.00            
ATOM   1535    C LYS A 206      18.376   2.090  25.263  1.00  1.00            
ATOM   1536    O LYS A 206      18.837   0.961  25.426  1.00  1.00            
ATOM   1537    N GLY A 207      17.064   2.342  25.469  1.00  1.00            
ATOM   1538   CA GLY A 207      16.268   1.244  25.951  1.00  1.00            
ATOM   1539    C GLY A 207      14.845   1.670  26.098  1.00  1.00            
ATOM   1540    O GLY A 207      14.550   2.796  26.497  1.00  1.00            
ATOM   1541    N VAL A 208      13.920   0.742  25.779  4.00  1.00            
ATOM   1542   CA VAL A 208      12.521   0.984  25.958  4.00  1.00            
ATOM   1543   CB VAL A 208      11.653   0.462  24.860  4.00  1.00            
ATOM   1544  CG1 VAL A 208      10.186   0.664  25.272  4.00  1.00            
ATOM   1545  CG2 VAL A 208      12.033   1.191  23.560  4.00  1.00            
ATOM   1546    C VAL A 208      12.175   0.267  27.190  4.00  1.00            
ATOM   1547    O VAL A 208      12.548  -0.891  27.373  4.00  1.00            
ATOM   1548    N SER A 209      11.466   0.942  28.099  4.00  1.00            
ATOM   1549   CA SER A 209      11.248   0.201  29.282  4.00  1.00            
ATOM   1550   CB SER A 209      12.260   0.504  30.407  4.00  1.00            
ATOM   1551   OG SER A 209      12.110   1.831  30.878  4.00  1.00            
ATOM   1552    C SER A 209       9.886   0.421  29.788  4.00  1.00            
ATOM   1553    O SER A 209       9.207   1.387  29.446  4.00  1.00            
ATOM   1554    N VAL A 210       9.446  -0.525  30.629  4.00  1.00            
ATOM   1555   CA VAL A 210       8.127  -0.417  31.130  4.00  1.00            
ATOM   1556   CB VAL A 210       7.311  -1.655  30.895  4.00  1.00            
ATOM   1557  CG1 VAL A 210       5.932  -1.484  31.554  4.00  1.00            
ATOM   1558  CG2 VAL A 210       7.265  -1.931  29.383  4.00  1.00            
ATOM   1559    C VAL A 210       8.196  -0.244  32.619  4.00  1.00            
ATOM   1560    O VAL A 210       8.874  -0.996  33.319  4.00  1.00            
ATOM   1561    N GLY A 211       7.507   0.798  33.124  3.00  1.00            
ATOM   1562   CA GLY A 211       7.335   0.995  34.534  3.00  1.00            
ATOM   1563    C GLY A 211       8.644   0.978  35.262  3.00  1.00            
ATOM   1564    O GLY A 211       8.822   0.187  36.188  3.00  1.00            
ATOM   1565    N SER A 212       9.597   1.836  34.852  3.00  1.00            
ATOM   1566   CA SER A 212      10.874   2.004  35.499  3.00  1.00            
ATOM   1567   CB SER A 212      10.801   2.360  37.000  3.00  1.00            
ATOM   1568   OG SER A 212      10.552   1.204  37.786  3.00  1.00            
ATOM   1569    C SER A 212      11.695   0.752  35.374  3.00  1.00            
ATOM   1570    O SER A 212      12.764   0.668  35.976  3.00  1.00            
ATOM   1571    N SER A 213      11.264  -0.252  34.579  4.00  1.00            
ATOM   1572   CA SER A 213      12.121  -1.403  34.462  4.00  1.00            
ATOM   1573   CB SER A 213      11.530  -2.735  34.969  4.00  1.00            
ATOM   1574   OG SER A 213      10.529  -3.209  34.082  4.00  1.00            
ATOM   1575    C SER A 213      12.449  -1.572  33.012  4.00  1.00            
ATOM   1576    O SER A 213      11.567  -1.473  32.162  4.00  1.00            
ATOM   1577    N THR A 214      13.732  -1.859  32.688  4.00  1.00            
ATOM   1578   CA THR A 214      14.121  -1.915  31.304  4.00  1.00            
ATOM   1579   CB THR A 214      15.497  -1.375  31.042  4.00  1.00            
ATOM   1580  OG1 THR A 214      16.481  -2.121  31.745  4.00  1.00            
ATOM   1581  CG2 THR A 214      15.526   0.095  31.484  4.00  1.00            
ATOM   1582    C THR A 214      14.096  -3.323  30.790  4.00  1.00            
ATOM   1583    O THR A 214      15.017  -4.107  31.012  4.00  1.00            
ATOM   1584    N LEU A 215      12.994  -3.691  30.107  4.00  1.00            
ATOM   1585   CA LEU A 215      12.878  -4.986  29.500  4.00  1.00            
ATOM   1586   CB LEU A 215      11.453  -5.319  29.025  4.00  1.00            
ATOM   1587   CG LEU A 215      10.410  -5.444  30.148  4.00  1.00            
ATOM   1588  CD1 LEU A 215       9.048  -5.874  29.582  4.00  1.00            
ATOM   1589  CD2 LEU A 215      10.903  -6.361  31.276  4.00  1.00            
ATOM   1590    C LEU A 215      13.743  -5.103  28.278  4.00  1.00            
ATOM   1591    O LEU A 215      14.424  -6.113  28.106  4.00  1.00            
ATOM   1592    N LEU A 216      13.766  -4.076  27.394  4.00  1.00            
ATOM   1593   CA LEU A 216      14.409  -4.355  26.138  4.00  1.00            
ATOM   1594   CB LEU A 216      13.403  -4.702  25.025  4.00  1.00            
ATOM   1595   CG LEU A 216      12.641  -6.005  25.318  4.00  1.00            
ATOM   1596  CD1 LEU A 216      11.657  -6.355  24.192  4.00  1.00            
ATOM   1597  CD2 LEU A 216      13.615  -7.149  25.635  4.00  1.00            
ATOM   1598    C LEU A 216      15.290  -3.288  25.628  4.00  1.00            
ATOM   1599    O LEU A 216      15.472  -2.230  26.229  4.00  1.00            
ATOM   1600    N CYS A 217      15.890  -3.620  24.470  1.00  1.00            
ATOM   1601   CA CYS A 217      16.768  -2.749  23.773  1.00  1.00            
ATOM   1602   CB CYS A 217      16.115  -1.398  23.432  1.00  1.00            
ATOM   1603   SG CYS A 217      14.614  -1.570  22.423  1.00  1.00            
ATOM   1604    C CYS A 217      17.895  -2.467  24.712  1.00  1.00            
ATOM   1605    O CYS A 217      18.553  -1.432  24.621  1.00  1.00            
ATOM   1606    N GLU A 218      18.151  -3.414  25.633  3.00  1.00            
ATOM   1607   CA GLU A 218      19.193  -3.268  26.606  3.00  1.00            
ATOM   1608   CB GLU A 218      19.284  -4.472  27.554  3.00  1.00            
ATOM   1609   CG GLU A 218      20.455  -4.376  28.535  3.00  1.00            
ATOM   1610   CD GLU A 218      20.469  -5.651  29.362  3.00  1.00            
ATOM   1611  OE1 GLU A 218      19.779  -6.621  28.951  3.00  1.00            
ATOM   1612  OE2 GLU A 218      21.167  -5.675  30.411  3.00  1.00            
ATOM   1613    C GLU A 218      20.503  -3.210  25.888  3.00  1.00            
ATOM   1614    O GLU A 218      21.386  -2.431  26.242  3.00  1.00            
ATOM   1615    N ASP A 219      20.644  -4.028  24.831  3.00  1.00            
ATOM   1616   CA ASP A 219      21.863  -4.132  24.084  3.00  1.00            
ATOM   1617   CB ASP A 219      21.725  -5.124  22.911  3.00  1.00            
ATOM   1618   CG ASP A 219      23.032  -5.225  22.127  3.00  1.00            
ATOM   1619  OD1 ASP A 219      23.487  -4.194  21.562  3.00  1.00            
ATOM   1620  OD2 ASP A 219      23.585  -6.355  22.069  3.00  1.00            
ATOM   1621    C ASP A 219      22.159  -2.795  23.510  3.00  1.00            
ATOM   1622    O ASP A 219      23.316  -2.408  23.358  3.00  1.00            
ATOM   1623    N GLY A 220      21.099  -2.045  23.193  1.00  1.00            
ATOM   1624   CA GLY A 220      21.275  -0.788  22.548  1.00  1.00            
ATOM   1625    C GLY A 220      20.675  -1.017  21.208  1.00  1.00            
ATOM   1626    O GLY A 220      21.033  -1.969  20.515  1.00  1.00            
ATOM   1627    N CYS A 221      19.738  -0.147  20.798  4.00  1.00            
ATOM   1628   CA CYS A 221      19.067  -0.470  19.583  4.00  1.00            
ATOM   1629   CB CYS A 221      17.602  -0.886  19.805  4.00  1.00            
ATOM   1630   SG CYS A 221      16.603   0.441  20.548  4.00  1.00            
ATOM   1631    C CYS A 221      19.058   0.680  18.660  4.00  1.00            
ATOM   1632    O CYS A 221      19.101   1.839  19.063  4.00  1.00            
ATOM   1633    N LEU A 222      19.008   0.361  17.360  4.00  1.00            
ATOM   1634   CA LEU A 222      18.961   1.416  16.414  4.00  1.00            
ATOM   1635   CB LEU A 222      19.515   1.055  15.024  4.00  1.00            
ATOM   1636   CG LEU A 222      21.018   0.728  15.028  4.00  1.00            
ATOM   1637  CD1 LEU A 222      21.548   0.535  13.597  4.00  1.00            
ATOM   1638  CD2 LEU A 222      21.820   1.764  15.830  4.00  1.00            
ATOM   1639    C LEU A 222      17.530   1.813  16.245  4.00  1.00            
ATOM   1640    O LEU A 222      16.634   0.970  16.256  4.00  1.00            
ATOM   1641    N ALA A 223      17.285   3.132  16.116  4.00  1.00            
ATOM   1642   CA ALA A 223      15.958   3.638  15.921  4.00  1.00            
ATOM   1643   CB ALA A 223      15.446   4.500  17.080  4.00  1.00            
ATOM   1644    C ALA A 223      16.039   4.542  14.751  4.00  1.00            
ATOM   1645    O ALA A 223      17.049   5.209  14.529  4.00  1.00            
ATOM   1646    N LEU A 224      14.972   4.553  13.942  4.00  1.00            
ATOM   1647   CA LEU A 224      14.967   5.471  12.858  4.00  1.00            
ATOM   1648   CB LEU A 224      14.683   4.835  11.490  4.00  1.00            
ATOM   1649   CG LEU A 224      15.771   3.846  11.037  4.00  1.00            
ATOM   1650  CD1 LEU A 224      15.524   3.400   9.590  4.00  1.00            
ATOM   1651  CD2 LEU A 224      17.185   4.409  11.260  4.00  1.00            
ATOM   1652    C LEU A 224      13.865   6.453  13.136  4.00  1.00            
ATOM   1653    O LEU A 224      12.720   6.059  13.349  4.00  1.00            
ATOM   1654    N VAL A 225      14.186   7.765  13.159  4.00  1.00            
ATOM   1655   CA VAL A 225      13.158   8.749  13.378  4.00  1.00            
ATOM   1656   CB VAL A 225      13.660  10.162  13.495  4.00  1.00            
ATOM   1657  CG1 VAL A 225      12.441  11.097  13.569  4.00  1.00            
ATOM   1658  CG2 VAL A 225      14.605  10.279  14.696  4.00  1.00            
ATOM   1659    C VAL A 225      12.351   8.742  12.106  4.00  1.00            
ATOM   1660    O VAL A 225      12.929   8.635  11.026  4.00  1.00            
ATOM   1661    N ASP A 226      11.002   8.834  12.170  1.00  1.00            
ATOM   1662   CA ASP A 226      10.301   8.777  10.914  1.00  1.00            
ATOM   1663   CB ASP A 226       9.934   7.338  10.507  1.00  1.00            
ATOM   1664   CG ASP A 226       9.471   7.315   9.056  1.00  1.00            
ATOM   1665  OD1 ASP A 226       9.649   8.340   8.347  1.00  1.00            
ATOM   1666  OD2 ASP A 226       8.938   6.254   8.635  1.00  1.00            
ATOM   1667    C ASP A 226       9.028   9.551  10.956  1.00  1.00            
ATOM   1668    O ASP A 226       8.116   9.236  11.719  1.00  1.00            
ATOM   1669    N THR A 227       8.951  10.611  10.130  3.00  1.00            
ATOM   1670   CA THR A 227       7.765  11.401  10.008  3.00  1.00            
ATOM   1671   CB THR A 227       8.017  12.679   9.273  3.00  1.00            
ATOM   1672  OG1 THR A 227       6.814  13.424   9.154  3.00  1.00            
ATOM   1673  CG2 THR A 227       8.643  12.355   7.910  3.00  1.00            
ATOM   1674    C THR A 227       6.687  10.629   9.343  3.00  1.00            
ATOM   1675    O THR A 227       5.537  10.629   9.779  3.00  1.00            
ATOM   1676    N GLY A 228       7.052   9.922   8.268  3.00  1.00            
ATOM   1677   CA GLY A 228       6.075   9.257   7.470  3.00  1.00            
ATOM   1678    C GLY A 228       5.386   8.157   8.179  3.00  1.00            
ATOM   1679    O GLY A 228       4.173   8.008   8.047  3.00  1.00            
ATOM   1680    N ALA A 229       6.134   7.349   8.944  1.00  1.00            
ATOM   1681   CA ALA A 229       5.491   6.215   9.524  1.00  1.00            
ATOM   1682   CB ALA A 229       6.436   5.307  10.331  1.00  1.00            
ATOM   1683    C ALA A 229       4.413   6.685  10.430  1.00  1.00            
ATOM   1684    O ALA A 229       4.540   7.677  11.146  1.00  1.00            
ATOM   1685    N SER A 230       3.295   5.953  10.367  1.00  1.00            
ATOM   1686   CA SER A 230       2.115   6.235  11.110  1.00  1.00            
ATOM   1687   CB SER A 230       0.967   5.293  10.723  1.00  1.00            
ATOM   1688   OG SER A 230      -0.079   5.386  11.675  1.00  1.00            
ATOM   1689    C SER A 230       2.339   6.044  12.566  1.00  1.00            
ATOM   1690    O SER A 230       1.984   6.900  13.374  1.00  1.00            
ATOM   1691    N TYR A 231       2.975   4.921  12.937  1.00  1.00            
ATOM   1692   CA TYR A 231       3.010   4.604  14.327  1.00  1.00            
ATOM   1693   CB TYR A 231       2.057   3.452  14.680  1.00  1.00            
ATOM   1694   CG TYR A 231       2.327   2.412  13.649  1.00  1.00            
ATOM   1695  CD1 TYR A 231       3.442   1.609  13.712  1.00  1.00            
ATOM   1696  CD2 TYR A 231       1.448   2.249  12.603  1.00  1.00            
ATOM   1697  CE1 TYR A 231       3.673   0.662  12.743  1.00  1.00            
ATOM   1698  CE2 TYR A 231       1.672   1.304  11.632  1.00  1.00            
ATOM   1699   CZ TYR A 231       2.790   0.508  11.701  1.00  1.00            
ATOM   1700   OH TYR A 231       3.030  -0.462  10.706  1.00  1.00            
ATOM   1701    C TYR A 231       4.370   4.198  14.766  1.00  1.00            
ATOM   1702    O TYR A 231       5.309   4.133  13.974  1.00  1.00            
ATOM   1703    N ILE A 232       4.501   3.944  16.087  4.00  1.00            
ATOM   1704   CA ILE A 232       5.762   3.517  16.605  4.00  1.00            
ATOM   1705   CB ILE A 232       5.924   3.690  18.087  4.00  1.00            
ATOM   1706  CG1 ILE A 232       7.418   3.769  18.429  4.00  1.00            
ATOM   1707  CG2 ILE A 232       5.179   2.557  18.814  4.00  1.00            
ATOM   1708  CD1 ILE A 232       7.696   4.356  19.812  4.00  1.00            
ATOM   1709    C ILE A 232       5.875   2.100  16.224  4.00  1.00            
ATOM   1710    O ILE A 232       4.949   1.308  16.387  4.00  1.00            
ATOM   1711    N SER A 233       7.026   1.755  15.645  4.00  1.00            
ATOM   1712   CA SER A 233       7.116   0.421  15.185  4.00  1.00            
ATOM   1713   CB SER A 233       7.613   0.299  13.736  4.00  1.00            
ATOM   1714   OG SER A 233       6.677   0.895  12.850  4.00  1.00            
ATOM   1715    C SER A 233       8.086  -0.296  16.037  4.00  1.00            
ATOM   1716    O SER A 233       8.759   0.307  16.867  4.00  1.00            
ATOM   1717    N GLY A 234       8.149  -1.629  15.868  4.00  1.00            
ATOM   1718   CA GLY A 234       9.078  -2.401  16.624  4.00  1.00            
ATOM   1719    C GLY A 234       9.313  -3.665  15.863  4.00  1.00            
ATOM   1720    O GLY A 234       8.480  -4.077  15.058  4.00  1.00            
ATOM   1721    N SER A 235      10.467  -4.322  16.102  1.00  1.00            
ATOM   1722   CA SER A 235      10.705  -5.562  15.424  1.00  1.00            
ATOM   1723   CB SER A 235      12.108  -6.155  15.651  1.00  1.00            
ATOM   1724   OG SER A 235      13.094  -5.316  15.065  1.00  1.00            
ATOM   1725    C SER A 235       9.704  -6.498  15.994  1.00  1.00            
ATOM   1726    O SER A 235       9.175  -6.276  17.081  1.00  1.00            
ATOM   1727    N THR A 236       9.399  -7.575  15.259  2.00  1.00            
ATOM   1728   CA THR A 236       8.387  -8.462  15.735  2.00  1.00            
ATOM   1729   CB THR A 236       8.172  -9.622  14.811  2.00  1.00            
ATOM   1730  OG1 THR A 236       7.796  -9.153  13.524  2.00  1.00            
ATOM   1731  CG2 THR A 236       7.075 -10.523  15.401  2.00  1.00            
ATOM   1732    C THR A 236       8.833  -9.016  17.049  2.00  1.00            
ATOM   1733    O THR A 236       8.070  -9.056  18.013  2.00  1.00            
ATOM   1734    N SER A 237      10.102  -9.442  17.122  2.00  1.00            
ATOM   1735   CA SER A 237      10.589 -10.048  18.322  2.00  1.00            
ATOM   1736   CB SER A 237      12.059 -10.492  18.199  2.00  1.00            
ATOM   1737   OG SER A 237      12.190 -11.461  17.169  2.00  1.00            
ATOM   1738    C SER A 237      10.518  -9.044  19.428  2.00  1.00            
ATOM   1739    O SER A 237      10.000  -9.333  20.505  2.00  1.00            
ATOM   1740    N SER A 238      11.014  -7.818  19.179  2.00  1.00            
ATOM   1741   CA SER A 238      11.054  -6.813  20.203  2.00  1.00            
ATOM   1742   CB SER A 238      11.679  -5.494  19.722  2.00  1.00            
ATOM   1743   OG SER A 238      11.657  -4.541  20.773  2.00  1.00            
ATOM   1744    C SER A 238       9.670  -6.502  20.665  2.00  1.00            
ATOM   1745    O SER A 238       9.399  -6.464  21.864  2.00  1.00            
ATOM   1746    N ILE A 239       8.749  -6.302  19.709  2.00  1.00            
ATOM   1747   CA ILE A 239       7.412  -5.879  20.005  2.00  1.00            
ATOM   1748   CB ILE A 239       6.605  -5.570  18.774  2.00  1.00            
ATOM   1749  CG1 ILE A 239       5.309  -4.829  19.153  2.00  1.00            
ATOM   1750  CG2 ILE A 239       6.367  -6.886  18.019  2.00  1.00            
ATOM   1751  CD1 ILE A 239       5.535  -3.425  19.718  2.00  1.00            
ATOM   1752    C ILE A 239       6.660  -6.903  20.788  2.00  1.00            
ATOM   1753    O ILE A 239       5.897  -6.543  21.685  2.00  1.00            
ATOM   1754    N GLU A 240       6.841  -8.202  20.476  2.00  1.00            
ATOM   1755   CA GLU A 240       6.036  -9.193  21.131  2.00  1.00            
ATOM   1756   CB GLU A 240       6.292 -10.643  20.671  2.00  1.00            
ATOM   1757   CG GLU A 240       7.663 -11.233  21.010  2.00  1.00            
ATOM   1758   CD GLU A 240       7.569 -12.730  20.727  2.00  1.00            
ATOM   1759  OE1 GLU A 240       6.427 -13.207  20.486  2.00  1.00            
ATOM   1760  OE2 GLU A 240       8.625 -13.416  20.748  2.00  1.00            
ATOM   1761    C GLU A 240       6.278  -9.095  22.596  2.00  1.00            
ATOM   1762    O GLU A 240       5.354  -9.230  23.396  2.00  1.00            
ATOM   1763    N LYS A 241       7.535  -8.826  22.982  2.00  1.00            
ATOM   1764   CA LYS A 241       7.835  -8.744  24.378  2.00  1.00            
ATOM   1765   CB LYS A 241       9.332  -8.537  24.662  2.00  1.00            
ATOM   1766   CG LYS A 241      10.155  -9.801  24.406  2.00  1.00            
ATOM   1767   CD LYS A 241      11.669  -9.577  24.401  2.00  1.00            
ATOM   1768   CE LYS A 241      12.463 -10.869  24.191  2.00  1.00            
ATOM   1769   NZ LYS A 241      13.913 -10.577  24.185  2.00  1.00            
ATOM   1770    C LYS A 241       7.062  -7.619  25.006  2.00  1.00            
ATOM   1771    O LYS A 241       6.486  -7.790  26.080  2.00  1.00            
ATOM   1772    N LEU A 242       7.007  -6.443  24.349  2.00  1.00            
ATOM   1773   CA LEU A 242       6.343  -5.301  24.925  2.00  1.00            
ATOM   1774   CB LEU A 242       6.554  -4.015  24.110  2.00  1.00            
ATOM   1775   CG LEU A 242       8.017  -3.541  24.134  2.00  1.00            
ATOM   1776  CD1 LEU A 242       8.203  -2.243  23.333  2.00  1.00            
ATOM   1777  CD2 LEU A 242       8.539  -3.435  25.576  2.00  1.00            
ATOM   1778    C LEU A 242       4.881  -5.545  25.052  2.00  1.00            
ATOM   1779    O LEU A 242       4.276  -5.218  26.071  2.00  1.00            
ATOM   1780    N MET A 243       4.275  -6.152  24.025  2.00  1.00            
ATOM   1781   CA MET A 243       2.867  -6.367  24.089  2.00  1.00            
ATOM   1782   CB MET A 243       2.297  -6.973  22.790  2.00  1.00            
ATOM   1783   CG MET A 243       2.760  -8.396  22.467  2.00  1.00            
ATOM   1784   SD MET A 243       1.964  -9.704  23.447  2.00  1.00            
ATOM   1785   CE MET A 243       2.723 -11.071  22.520  2.00  1.00            
ATOM   1786    C MET A 243       2.618  -7.284  25.237  2.00  1.00            
ATOM   1787    O MET A 243       1.624  -7.148  25.948  2.00  1.00            
ATOM   1788    N GLU A 244       3.541  -8.234  25.467  2.00  1.00            
ATOM   1789   CA GLU A 244       3.342  -9.189  26.515  2.00  1.00            
ATOM   1790   CB GLU A 244       4.491 -10.205  26.613  2.00  1.00            
ATOM   1791   CG GLU A 244       4.565 -11.160  25.419  2.00  1.00            
ATOM   1792   CD GLU A 244       5.825 -11.996  25.568  2.00  1.00            
ATOM   1793  OE1 GLU A 244       6.829 -11.452  26.098  2.00  1.00            
ATOM   1794  OE2 GLU A 244       5.801 -13.187  25.151  2.00  1.00            
ATOM   1795    C GLU A 244       3.227  -8.494  27.842  2.00  1.00            
ATOM   1796    O GLU A 244       2.307  -8.777  28.608  2.00  1.00            
ATOM   1797    N ALA A 245       4.143  -7.557  28.153  2.00  1.00            
ATOM   1798   CA ALA A 245       4.100  -6.900  29.433  2.00  1.00            
ATOM   1799   CB ALA A 245       5.271  -5.925  29.648  2.00  1.00            
ATOM   1800    C ALA A 245       2.827  -6.102  29.528  2.00  1.00            
ATOM   1801    O ALA A 245       2.144  -6.135  30.550  2.00  1.00            
ATOM   1802    N LEU A 246       2.469  -5.380  28.445  2.00  1.00            
ATOM   1803   CA LEU A 246       1.319  -4.513  28.421  2.00  1.00            
ATOM   1804   CB LEU A 246       1.266  -3.639  27.157  2.00  1.00            
ATOM   1805   CG LEU A 246       2.442  -2.639  27.113  2.00  1.00            
ATOM   1806  CD1 LEU A 246       2.380  -1.718  25.886  2.00  1.00            
ATOM   1807  CD2 LEU A 246       2.550  -1.853  28.431  2.00  1.00            
ATOM   1808    C LEU A 246       0.066  -5.324  28.550  2.00  1.00            
ATOM   1809    O LEU A 246      -0.880  -4.900  29.210  2.00  1.00            
ATOM   1810    N GLY A 247       0.023  -6.529  27.948  3.00  1.00            
ATOM   1811   CA GLY A 247      -1.172  -7.313  28.094  3.00  1.00            
ATOM   1812    C GLY A 247      -2.038  -7.179  26.881  3.00  1.00            
ATOM   1813    O GLY A 247      -3.224  -7.503  26.921  3.00  1.00            
ATOM   1814    N ALA A 248      -1.472  -6.686  25.765  1.00  1.00            
ATOM   1815   CA ALA A 248      -2.257  -6.531  24.575  1.00  1.00            
ATOM   1816   CB ALA A 248      -1.613  -5.604  23.532  1.00  1.00            
ATOM   1817    C ALA A 248      -2.468  -7.861  23.916  1.00  1.00            
ATOM   1818    O ALA A 248      -1.641  -8.766  24.020  1.00  1.00            
ATOM   1819    N LYS A 249      -3.634  -8.000  23.248  4.00  1.00            
ATOM   1820   CA LYS A 249      -3.964  -9.130  22.427  4.00  1.00            
ATOM   1821   CB LYS A 249      -5.478  -9.321  22.210  4.00  1.00            
ATOM   1822   CG LYS A 249      -5.822 -10.475  21.260  4.00  1.00            
ATOM   1823   CD LYS A 249      -7.317 -10.796  21.173  4.00  1.00            
ATOM   1824   CE LYS A 249      -7.826 -11.697  22.300  4.00  1.00            
ATOM   1825   NZ LYS A 249      -7.706 -10.995  23.596  4.00  1.00            
ATOM   1826    C LYS A 249      -3.411  -8.763  21.092  4.00  1.00            
ATOM   1827    O LYS A 249      -3.188  -7.584  20.828  4.00  1.00            
ATOM   1828    N LYS A 250      -3.140  -9.743  20.209  4.00  1.00            
ATOM   1829   CA LYS A 250      -2.624  -9.299  18.951  4.00  1.00            
ATOM   1830   CB LYS A 250      -1.192  -9.778  18.635  4.00  1.00            
ATOM   1831   CG LYS A 250      -1.076 -11.281  18.365  4.00  1.00            
ATOM   1832   CD LYS A 250      -1.392 -12.166  19.569  4.00  1.00            
ATOM   1833   CE LYS A 250      -0.163 -12.519  20.405  4.00  1.00            
ATOM   1834   NZ LYS A 250       0.794 -13.301  19.591  4.00  1.00            
ATOM   1835    C LYS A 250      -3.488  -9.795  17.842  4.00  1.00            
ATOM   1836    O LYS A 250      -3.741 -10.991  17.709  4.00  1.00            
ATOM   1837    N ARG A 251      -3.981  -8.844  17.030  1.00  1.00            
ATOM   1838   CA ARG A 251      -4.662  -9.133  15.805  1.00  1.00            
ATOM   1839   CB ARG A 251      -5.406  -7.924  15.222  1.00  1.00            
ATOM   1840   CG ARG A 251      -6.654  -7.509  15.999  1.00  1.00            
ATOM   1841   CD ARG A 251      -7.883  -8.313  15.590  1.00  1.00            
ATOM   1842   NE ARG A 251      -7.918  -8.284  14.102  1.00  1.00            
ATOM   1843   CZ ARG A 251      -9.109  -8.318  13.441  1.00  1.00            
ATOM   1844  NH1 ARG A 251     -10.277  -8.302  14.145  1.00  1.00            
ATOM   1845  NH2 ARG A 251      -9.134  -8.376  12.076  1.00  1.00            
ATOM   1846    C ARG A 251      -3.522  -9.386  14.885  1.00  1.00            
ATOM   1847    O ARG A 251      -2.390  -9.026  15.204  1.00  1.00            
ATOM   1848    N LEU A 252      -3.763 -10.034  13.735  1.00  1.00            
ATOM   1849   CA LEU A 252      -2.630 -10.279  12.900  1.00  1.00            
ATOM   1850   CB LEU A 252      -2.990 -11.133  11.668  1.00  1.00            
ATOM   1851   CG LEU A 252      -1.794 -11.457  10.757  1.00  1.00            
ATOM   1852  CD1 LEU A 252      -0.656 -12.113  11.552  1.00  1.00            
ATOM   1853  CD2 LEU A 252      -2.231 -12.334   9.570  1.00  1.00            
ATOM   1854    C LEU A 252      -2.075  -8.951  12.482  1.00  1.00            
ATOM   1855    O LEU A 252      -0.880  -8.701  12.631  1.00  1.00            
ATOM   1856    N PHE A 253      -2.935  -8.050  11.967  1.00  1.00            
ATOM   1857   CA PHE A 253      -2.473  -6.752  11.568  1.00  1.00            
ATOM   1858   CB PHE A 253      -3.515  -5.952  10.767  1.00  1.00            
ATOM   1859   CG PHE A 253      -3.738  -6.670   9.484  1.00  1.00            
ATOM   1860  CD1 PHE A 253      -4.665  -7.683   9.407  1.00  1.00            
ATOM   1861  CD2 PHE A 253      -3.020  -6.334   8.359  1.00  1.00            
ATOM   1862  CE1 PHE A 253      -4.877  -8.349   8.224  1.00  1.00            
ATOM   1863  CE2 PHE A 253      -3.230  -6.997   7.172  1.00  1.00            
ATOM   1864   CZ PHE A 253      -4.159  -8.005   7.102  1.00  1.00            
ATOM   1865    C PHE A 253      -2.154  -5.929  12.759  1.00  1.00            
ATOM   1866    O PHE A 253      -1.094  -5.307  12.828  1.00  1.00            
ATOM   1867    N ASP A 254      -3.059  -5.911  13.751  1.00  1.00            
ATOM   1868   CA ASP A 254      -2.802  -4.951  14.772  1.00  1.00            
ATOM   1869   CB ASP A 254      -3.815  -3.790  14.810  1.00  1.00            
ATOM   1870   CG ASP A 254      -5.196  -4.335  15.136  1.00  1.00            
ATOM   1871  OD1 ASP A 254      -5.659  -5.252  14.408  1.00  1.00            
ATOM   1872  OD2 ASP A 254      -5.803  -3.844  16.123  1.00  1.00            
ATOM   1873    C ASP A 254      -2.739  -5.534  16.132  1.00  1.00            
ATOM   1874    O ASP A 254      -2.616  -6.740  16.323  1.00  1.00            
ATOM   1875    N TYR A 255      -2.779  -4.615  17.116  4.00  1.00            
ATOM   1876   CA TYR A 255      -2.732  -4.936  18.501  4.00  1.00            
ATOM   1877   CB TYR A 255      -1.511  -4.360  19.243  4.00  1.00            
ATOM   1878   CG TYR A 255      -0.319  -5.148  18.824  4.00  1.00            
ATOM   1879  CD1 TYR A 255      -0.042  -6.351  19.434  4.00  1.00            
ATOM   1880  CD2 TYR A 255       0.517  -4.697  17.828  4.00  1.00            
ATOM   1881  CE1 TYR A 255       1.054  -7.091  19.056  4.00  1.00            
ATOM   1882  CE2 TYR A 255       1.613  -5.434  17.448  4.00  1.00            
ATOM   1883   CZ TYR A 255       1.883  -6.633  18.063  4.00  1.00            
ATOM   1884   OH TYR A 255       3.008  -7.392  17.676  4.00  1.00            
ATOM   1885    C TYR A 255      -3.943  -4.367  19.133  4.00  1.00            
ATOM   1886    O TYR A 255      -4.524  -3.401  18.643  4.00  1.00            
ATOM   1887    N VAL A 256      -4.371  -4.977  20.248  4.00  1.00            
ATOM   1888   CA VAL A 256      -5.587  -4.505  20.814  4.00  1.00            
ATOM   1889   CB VAL A 256      -6.751  -5.383  20.431  4.00  1.00            
ATOM   1890  CG1 VAL A 256      -8.050  -4.859  21.071  4.00  1.00            
ATOM   1891  CG2 VAL A 256      -6.807  -5.469  18.899  4.00  1.00            
ATOM   1892    C VAL A 256      -5.495  -4.554  22.303  4.00  1.00            
ATOM   1893    O VAL A 256      -4.690  -5.293  22.867  4.00  1.00            
ATOM   1894    N VAL A 257      -6.315  -3.728  22.981  4.00  1.00            
ATOM   1895   CA VAL A 257      -6.376  -3.790  24.405  4.00  1.00            
ATOM   1896   CB VAL A 257      -5.614  -2.698  25.098  4.00  1.00            
ATOM   1897  CG1 VAL A 257      -4.115  -2.860  24.781  4.00  1.00            
ATOM   1898  CG2 VAL A 257      -6.194  -1.348  24.650  4.00  1.00            
ATOM   1899    C VAL A 257      -7.792  -3.697  24.809  4.00  1.00            
ATOM   1900    O VAL A 257      -8.586  -3.009  24.169  4.00  1.00            
ATOM   1901    N LYS A 258      -8.147  -4.422  25.883  4.00  1.00            
ATOM   1902   CA LYS A 258      -9.480  -4.285  26.354  4.00  1.00            
ATOM   1903   CB LYS A 258      -9.798  -5.088  27.628  4.00  1.00            
ATOM   1904   CG LYS A 258      -9.785  -6.603  27.433  4.00  1.00            
ATOM   1905   CD LYS A 258      -9.751  -7.384  28.747  4.00  1.00            
ATOM   1906   CE LYS A 258      -9.691  -8.899  28.540  4.00  1.00            
ATOM   1907   NZ LYS A 258     -10.967  -9.382  27.968  4.00  1.00            
ATOM   1908    C LYS A 258      -9.527  -2.849  26.741  4.00  1.00            
ATOM   1909    O LYS A 258      -8.537  -2.300  27.222  4.00  1.00            
ATOM   1910    N CYS A 259     -10.666  -2.175  26.529  2.00  1.00            
ATOM   1911   CA CYS A 259     -10.599  -0.766  26.749  2.00  1.00            
ATOM   1912   CB CYS A 259     -11.803   0.050  26.282  2.00  1.00            
ATOM   1913   SG CYS A 259     -11.440   1.793  26.644  2.00  1.00            
ATOM   1914    C CYS A 259     -10.386  -0.370  28.176  2.00  1.00            
ATOM   1915    O CYS A 259      -9.601   0.547  28.418  2.00  1.00            
ATOM   1916    N ASN A 260     -11.055  -1.043  29.141  2.00  1.00            
ATOM   1917   CA ASN A 260     -10.992  -0.639  30.525  2.00  1.00            
ATOM   1918   CB ASN A 260     -11.523  -1.698  31.516  2.00  1.00            
ATOM   1919   CG ASN A 260     -12.995  -2.005  31.320  2.00  1.00            
ATOM   1920  OD1 ASN A 260     -13.715  -1.289  30.627  2.00  1.00            
ATOM   1921  ND2 ASN A 260     -13.459  -3.111  31.966  2.00  1.00            
ATOM   1922    C ASN A 260      -9.549  -0.612  30.855  2.00  1.00            
ATOM   1923    O ASN A 260      -9.047   0.321  31.484  2.00  1.00            
ATOM   1924    N GLU A 261      -8.847  -1.655  30.392  2.00  1.00            
ATOM   1925   CA GLU A 261      -7.441  -1.650  30.587  2.00  1.00            
ATOM   1926   CB GLU A 261      -6.863  -3.075  30.522  2.00  1.00            
ATOM   1927   CG GLU A 261      -7.508  -3.983  31.571  2.00  1.00            
ATOM   1928   CD GLU A 261      -6.854  -5.357  31.533  2.00  1.00            
ATOM   1929  OE1 GLU A 261      -6.790  -5.965  30.430  2.00  1.00            
ATOM   1930  OE2 GLU A 261      -6.417  -5.821  32.620  2.00  1.00            
ATOM   1931    C GLU A 261      -6.927  -0.872  29.430  2.00  1.00            
ATOM   1932    O GLU A 261      -6.298  -1.401  28.517  2.00  1.00            
ATOM   1933    N GLY A 262      -7.211   0.436  29.471  2.00  1.00            
ATOM   1934   CA GLY A 262      -6.877   1.352  28.440  2.00  1.00            
ATOM   1935    C GLY A 262      -5.845   2.279  29.004  2.00  1.00            
ATOM   1936    O GLY A 262      -4.638   2.050  28.945  2.00  1.00            
ATOM   1937    N PRO A 263      -6.363   3.330  29.575  2.00  1.00            
ATOM   1938   CA PRO A 263      -5.609   4.389  30.179  2.00  1.00            
ATOM   1939   CD PRO A 263      -7.799   3.549  29.632  2.00  1.00            
ATOM   1940   CB PRO A 263      -6.643   5.349  30.767  2.00  1.00            
ATOM   1941   CG PRO A 263      -7.946   5.028  30.015  2.00  1.00            
ATOM   1942    C PRO A 263      -4.691   3.857  31.222  2.00  1.00            
ATOM   1943    O PRO A 263      -3.721   4.533  31.556  2.00  1.00            
ATOM   1944    N THR A 264      -4.973   2.670  31.786  2.00  1.00            
ATOM   1945   CA THR A 264      -4.152   2.224  32.871  2.00  1.00            
ATOM   1946   CB THR A 264      -4.990   1.570  33.932  2.00  1.00            
ATOM   1947  OG1 THR A 264      -4.206   1.258  35.076  2.00  1.00            
ATOM   1948  CG2 THR A 264      -5.620   0.300  33.338  2.00  1.00            
ATOM   1949    C THR A 264      -3.135   1.238  32.408  2.00  1.00            
ATOM   1950    O THR A 264      -2.744   0.348  33.161  2.00  1.00            
ATOM   1951    N LEU A 265      -2.659   1.367  31.163  1.00  1.00            
ATOM   1952   CA LEU A 265      -1.561   0.518  30.818  1.00  1.00            
ATOM   1953   CB LEU A 265      -1.380   0.247  29.314  1.00  1.00            
ATOM   1954   CG LEU A 265      -2.462  -0.684  28.723  1.00  1.00            
ATOM   1955  CD1 LEU A 265      -2.241  -0.936  27.223  1.00  1.00            
ATOM   1956  CD2 LEU A 265      -2.553  -1.997  29.517  1.00  1.00            
ATOM   1957    C LEU A 265      -0.379   1.268  31.318  1.00  1.00            
ATOM   1958    O LEU A 265      -0.444   2.474  31.574  1.00  1.00            
ATOM   1959    N PRO A 266       0.689   0.573  31.496  1.00  1.00            
ATOM   1960   CA PRO A 266       1.875   1.204  31.977  1.00  1.00            
ATOM   1961   CD PRO A 266       0.631  -0.838  31.837  1.00  1.00            
ATOM   1962   CB PRO A 266       2.746   0.078  32.550  1.00  1.00            
ATOM   1963   CG PRO A 266       2.104  -1.220  32.035  1.00  1.00            
ATOM   1964    C PRO A 266       2.552   2.008  30.941  1.00  1.00            
ATOM   1965    O PRO A 266       2.275   1.845  29.754  1.00  1.00            
ATOM   1966    N ASP A 267       3.445   2.907  31.392  1.00  1.00            
ATOM   1967   CA ASP A 267       4.099   3.779  30.487  1.00  1.00            
ATOM   1968   CB ASP A 267       4.623   5.070  31.138  1.00  1.00            
ATOM   1969   CG ASP A 267       3.407   5.891  31.556  1.00  1.00            
ATOM   1970  OD1 ASP A 267       2.279   5.337  31.504  1.00  1.00            
ATOM   1971  OD2 ASP A 267       3.591   7.081  31.935  1.00  1.00            
ATOM   1972    C ASP A 267       5.235   3.107  29.803  1.00  1.00            
ATOM   1973    O ASP A 267       5.855   2.182  30.328  1.00  1.00            
ATOM   1974    N ILE A 268       5.515   3.569  28.570  4.00  1.00            
ATOM   1975   CA ILE A 268       6.648   3.084  27.856  4.00  1.00            
ATOM   1976   CB ILE A 268       6.340   2.603  26.462  4.00  1.00            
ATOM   1977  CG1 ILE A 268       5.781   3.729  25.573  4.00  1.00            
ATOM   1978  CG2 ILE A 268       5.398   1.394  26.590  4.00  1.00            
ATOM   1979  CD1 ILE A 268       5.705   3.351  24.095  4.00  1.00            
ATOM   1980    C ILE A 268       7.605   4.221  27.804  4.00  1.00            
ATOM   1981    O ILE A 268       7.335   5.266  27.213  4.00  1.00            
ATOM   1982    N SER A 269       8.757   4.052  28.470  4.00  1.00            
ATOM   1983   CA SER A 269       9.682   5.134  28.481  4.00  1.00            
ATOM   1984   CB SER A 269      10.484   5.271  29.787  4.00  1.00            
ATOM   1985   OG SER A 269      11.337   4.151  29.947  4.00  1.00            
ATOM   1986    C SER A 269      10.660   4.887  27.379  4.00  1.00            
ATOM   1987    O SER A 269      11.005   3.744  27.085  4.00  1.00            
ATOM   1988    N PHE A 270      11.121   5.968  26.717  4.00  1.00            
ATOM   1989   CA PHE A 270      12.073   5.806  25.656  4.00  1.00            
ATOM   1990   CB PHE A 270      11.675   6.515  24.350  4.00  1.00            
ATOM   1991   CG PHE A 270      10.443   5.897  23.781  4.00  1.00            
ATOM   1992  CD1 PHE A 270       9.193   6.309  24.188  4.00  1.00            
ATOM   1993  CD2 PHE A 270      10.542   4.912  22.826  4.00  1.00            
ATOM   1994  CE1 PHE A 270       8.062   5.738  23.651  4.00  1.00            
ATOM   1995  CE2 PHE A 270       9.414   4.340  22.286  4.00  1.00            
ATOM   1996   CZ PHE A 270       8.170   4.753  22.698  4.00  1.00            
ATOM   1997    C PHE A 270      13.327   6.465  26.086  4.00  1.00            
ATOM   1998    O PHE A 270      13.331   7.629  26.479  4.00  1.00            
ATOM   1999    N HIS A 271      14.446   5.736  26.033  4.00  1.00            
ATOM   2000   CA HIS A 271      15.658   6.409  26.356  4.00  1.00            
ATOM   2001  ND1 HIS A 271      15.338   4.308  28.833  4.00  1.00            
ATOM   2002   CG HIS A 271      16.367   5.148  28.466  4.00  1.00            
ATOM   2003   CB HIS A 271      16.702   5.509  27.048  4.00  1.00            
ATOM   2004  NE2 HIS A 271      16.356   4.924  30.714  4.00  1.00            
ATOM   2005  CD2 HIS A 271      16.975   5.518  29.626  4.00  1.00            
ATOM   2006  CE1 HIS A 271      15.379   4.209  30.186  4.00  1.00            
ATOM   2007    C HIS A 271      16.240   6.832  25.038  4.00  1.00            
ATOM   2008    O HIS A 271      16.335   6.032  24.108  4.00  1.00            
ATOM   2009    N LEU A 272      16.610   8.123  24.914  4.00  1.00            
ATOM   2010   CA LEU A 272      17.210   8.643  23.714  4.00  1.00            
ATOM   2011   CB LEU A 272      16.504   9.893  23.148  4.00  1.00            
ATOM   2012   CG LEU A 272      15.020   9.661  22.801  4.00  1.00            
ATOM   2013  CD1 LEU A 272      14.442  10.837  21.995  4.00  1.00            
ATOM   2014  CD2 LEU A 272      14.802   8.304  22.116  4.00  1.00            
ATOM   2015    C LEU A 272      18.570   9.052  24.150  4.00  1.00            
ATOM   2016    O LEU A 272      19.006   8.680  25.238  4.00  1.00            
ATOM   2017    N GLY A 273      19.303   9.794  23.307  3.00  1.00            
ATOM   2018   CA GLY A 273      20.586  10.212  23.776  3.00  1.00            
ATOM   2019    C GLY A 273      20.310  11.072  24.958  3.00  1.00            
ATOM   2020    O GLY A 273      19.337  11.824  24.975  3.00  1.00            
ATOM   2021    N GLY A 274      21.176  10.992  25.982  3.00  1.00            
ATOM   2022   CA GLY A 274      20.958  11.787  27.149  3.00  1.00            
ATOM   2023    C GLY A 274      19.810  11.242  27.937  3.00  1.00            
ATOM   2024    O GLY A 274      19.930  10.197  28.576  3.00  1.00            
ATOM   2025    N LYS A 275      18.662  11.953  27.921  4.00  1.00            
ATOM   2026   CA LYS A 275      17.602  11.605  28.822  4.00  1.00            
ATOM   2027   CB LYS A 275      16.980  12.816  29.531  4.00  1.00            
ATOM   2028   CG LYS A 275      16.221  13.754  28.596  4.00  1.00            
ATOM   2029   CD LYS A 275      15.381  14.792  29.346  4.00  1.00            
ATOM   2030   CE LYS A 275      16.224  15.718  30.232  4.00  1.00            
ATOM   2031   NZ LYS A 275      15.359  16.720  30.894  4.00  1.00            
ATOM   2032    C LYS A 275      16.478  10.849  28.199  4.00  1.00            
ATOM   2033    O LYS A 275      16.393  10.665  26.985  4.00  1.00            
ATOM   2034    N GLU A 276      15.584  10.385  29.103  4.00  1.00            
ATOM   2035   CA GLU A 276      14.421   9.586  28.843  4.00  1.00            
ATOM   2036   CB GLU A 276      13.896   8.869  30.099  4.00  1.00            
ATOM   2037   CG GLU A 276      14.887   7.852  30.669  4.00  1.00            
ATOM   2038   CD GLU A 276      14.314   7.297  31.968  4.00  1.00            
ATOM   2039  OE1 GLU A 276      13.237   7.787  32.401  4.00  1.00            
ATOM   2040  OE2 GLU A 276      14.952   6.373  32.542  4.00  1.00            
ATOM   2041    C GLU A 276      13.315  10.442  28.334  4.00  1.00            
ATOM   2042    O GLU A 276      13.275  11.648  28.568  4.00  1.00            
ATOM   2043    N TYR A 277      12.395   9.805  27.586  4.00  1.00            
ATOM   2044   CA TYR A 277      11.232  10.443  27.055  4.00  1.00            
ATOM   2045   CB TYR A 277      11.225  10.507  25.517  4.00  1.00            
ATOM   2046   CG TYR A 277      10.279  11.573  25.079  4.00  1.00            
ATOM   2047  CD1 TYR A 277      10.753  12.855  24.921  4.00  1.00            
ATOM   2048  CD2 TYR A 277       8.948  11.323  24.828  4.00  1.00            
ATOM   2049  CE1 TYR A 277       9.925  13.872  24.514  4.00  1.00            
ATOM   2050  CE2 TYR A 277       8.112  12.340  24.422  4.00  1.00            
ATOM   2051   CZ TYR A 277       8.601  13.616  24.263  4.00  1.00            
ATOM   2052   OH TYR A 277       7.754  14.665  23.848  4.00  1.00            
ATOM   2053    C TYR A 277      10.115   9.530  27.459  4.00  1.00            
ATOM   2054    O TYR A 277      10.327   8.326  27.592  4.00  1.00            
ATOM   2055    N THR A 278       8.894  10.051  27.693  4.00  1.00            
ATOM   2056   CA THR A 278       7.902   9.119  28.143  4.00  1.00            
ATOM   2057   CB THR A 278       7.500   9.312  29.573  4.00  1.00            
ATOM   2058  OG1 THR A 278       6.903  10.589  29.738  4.00  1.00            
ATOM   2059  CG2 THR A 278       8.740   9.194  30.477  4.00  1.00            
ATOM   2060    C THR A 278       6.647   9.247  27.346  4.00  1.00            
ATOM   2061    O THR A 278       6.284  10.325  26.876  4.00  1.00            
ATOM   2062    N LEU A 279       5.959   8.100  27.174  4.00  1.00            
ATOM   2063   CA LEU A 279       4.679   8.046  26.535  4.00  1.00            
ATOM   2064   CB LEU A 279       4.648   7.165  25.277  4.00  1.00            
ATOM   2065   CG LEU A 279       5.513   7.744  24.141  4.00  1.00            
ATOM   2066  CD1 LEU A 279       5.407   6.896  22.864  4.00  1.00            
ATOM   2067  CD2 LEU A 279       5.196   9.231  23.904  4.00  1.00            
ATOM   2068    C LEU A 279       3.765   7.472  27.556  4.00  1.00            
ATOM   2069    O LEU A 279       4.138   6.538  28.263  4.00  1.00            
ATOM   2070    N THR A 280       2.543   8.016  27.699  1.00  1.00            
ATOM   2071   CA THR A 280       1.849   7.483  28.824  1.00  1.00            
ATOM   2072   CB THR A 280       1.774   8.480  29.951  1.00  1.00            
ATOM   2073  OG1 THR A 280       1.177   7.897  31.098  1.00  1.00            
ATOM   2074  CG2 THR A 280       0.988   9.722  29.492  1.00  1.00            
ATOM   2075    C THR A 280       0.464   6.996  28.546  1.00  1.00            
ATOM   2076    O THR A 280      -0.490   7.436  29.186  1.00  1.00            
ATOM   2077    N SER A 281       0.328   6.037  27.618  2.00  1.00            
ATOM   2078   CA SER A 281      -0.913   5.360  27.385  2.00  1.00            
ATOM   2079   CB SER A 281      -1.552   4.833  28.684  2.00  1.00            
ATOM   2080   OG SER A 281      -0.716   3.850  29.275  2.00  1.00            
ATOM   2081    C SER A 281      -1.918   6.251  26.730  2.00  1.00            
ATOM   2082    O SER A 281      -2.773   5.773  25.986  2.00  1.00            
ATOM   2083    N ALA A 282      -1.849   7.572  26.966  2.00  1.00            
ATOM   2084   CA ALA A 282      -2.831   8.396  26.339  2.00  1.00            
ATOM   2085   CB ALA A 282      -2.780   9.859  26.808  2.00  1.00            
ATOM   2086    C ALA A 282      -2.548   8.389  24.880  2.00  1.00            
ATOM   2087    O ALA A 282      -3.424   8.143  24.052  2.00  1.00            
ATOM   2088    N ASP A 283      -1.272   8.656  24.553  2.00  1.00            
ATOM   2089   CA ASP A 283      -0.811   8.747  23.206  2.00  1.00            
ATOM   2090   CB ASP A 283       0.551   9.449  23.086  2.00  1.00            
ATOM   2091   CG ASP A 283       1.549   8.706  23.956  2.00  1.00            
ATOM   2092  OD1 ASP A 283       1.275   8.582  25.180  2.00  1.00            
ATOM   2093  OD2 ASP A 283       2.601   8.273  23.420  2.00  1.00            
ATOM   2094    C ASP A 283      -0.733   7.408  22.545  2.00  1.00            
ATOM   2095    O ASP A 283      -1.044   7.264  21.363  2.00  1.00            
ATOM   2096    N TYR A 284      -0.330   6.389  23.316  2.00  1.00            
ATOM   2097   CA TYR A 284      -0.084   5.059  22.840  2.00  1.00            
ATOM   2098   CB TYR A 284       0.385   4.185  24.019  2.00  1.00            
ATOM   2099   CG TYR A 284       0.991   2.899  23.574  2.00  1.00            
ATOM   2100  CD1 TYR A 284       2.208   2.894  22.932  2.00  1.00            
ATOM   2101  CD2 TYR A 284       0.376   1.700  23.848  2.00  1.00            
ATOM   2102  CE1 TYR A 284       2.788   1.711  22.536  2.00  1.00            
ATOM   2103  CE2 TYR A 284       0.951   0.515  23.456  2.00  1.00            
ATOM   2104   CZ TYR A 284       2.157   0.520  22.797  2.00  1.00            
ATOM   2105   OH TYR A 284       2.750  -0.696  22.395  2.00  1.00            
ATOM   2106    C TYR A 284      -1.344   4.522  22.300  2.00  1.00            
ATOM   2107    O TYR A 284      -1.352   3.874  21.255  2.00  1.00            
ATOM   2108    N VAL A 285      -2.467   4.789  22.979  4.00  1.00            
ATOM   2109   CA VAL A 285      -3.587   4.118  22.436  4.00  1.00            
ATOM   2110   CB VAL A 285      -4.195   3.114  23.376  4.00  1.00            
ATOM   2111  CG1 VAL A 285      -5.405   2.456  22.686  4.00  1.00            
ATOM   2112  CG2 VAL A 285      -3.103   2.110  23.776  4.00  1.00            
ATOM   2113    C VAL A 285      -4.660   5.038  22.001  4.00  1.00            
ATOM   2114    O VAL A 285      -4.907   6.079  22.608  4.00  1.00            
ATOM   2115    N PHE A 286      -5.325   4.648  20.895  1.00  1.00            
ATOM   2116   CA PHE A 286      -6.442   5.418  20.469  1.00  1.00            
ATOM   2117   CB PHE A 286      -6.424   5.825  18.975  1.00  1.00            
ATOM   2118   CG PHE A 286      -6.579   4.679  18.025  1.00  1.00            
ATOM   2119  CD1 PHE A 286      -5.548   3.797  17.781  1.00  1.00            
ATOM   2120  CD2 PHE A 286      -7.760   4.521  17.335  1.00  1.00            
ATOM   2121  CE1 PHE A 286      -5.711   2.763  16.885  1.00  1.00            
ATOM   2122  CE2 PHE A 286      -7.930   3.493  16.437  1.00  1.00            
ATOM   2123   CZ PHE A 286      -6.902   2.610  16.214  1.00  1.00            
ATOM   2124    C PHE A 286      -7.659   4.635  20.791  1.00  1.00            
ATOM   2125    O PHE A 286      -7.955   3.617  20.169  1.00  1.00            
ATOM   2126    N GLN A 287      -8.393   5.115  21.810  1.00  1.00            
ATOM   2127   CA GLN A 287      -9.552   4.425  22.267  1.00  1.00            
ATOM   2128   CB GLN A 287      -9.516   4.184  23.788  1.00  1.00            
ATOM   2129   CG GLN A 287      -9.468   5.471  24.618  1.00  1.00            
ATOM   2130   CD GLN A 287      -9.184   5.098  26.070  1.00  1.00            
ATOM   2131  OE1 GLN A 287      -9.628   5.777  26.995  1.00  1.00            
ATOM   2132  NE2 GLN A 287      -8.416   3.994  26.278  1.00  1.00            
ATOM   2133    C GLN A 287     -10.740   5.226  21.923  1.00  1.00            
ATOM   2134    O GLN A 287     -10.910   6.353  22.387  1.00  1.00            
ATOM   2135    N GLU A 288     -11.590   4.640  21.064  1.00  1.00            
ATOM   2136   CA GLU A 288     -12.766   5.331  20.672  1.00  1.00            
ATOM   2137   CB GLU A 288     -13.586   4.576  19.614  1.00  1.00            
ATOM   2138   CG GLU A 288     -14.633   5.451  18.922  1.00  1.00            
ATOM   2139   CD GLU A 288     -13.885   6.352  17.948  1.00  1.00            
ATOM   2140  OE1 GLU A 288     -13.580   5.878  16.822  1.00  1.00            
ATOM   2141  OE2 GLU A 288     -13.599   7.520  18.325  1.00  1.00            
ATOM   2142    C GLU A 288     -13.619   5.459  21.886  1.00  1.00            
ATOM   2143    O GLU A 288     -14.153   6.530  22.172  1.00  1.00            
ATOM   2144    N SER A 289     -13.742   4.359  22.654  1.00  1.00            
ATOM   2145   CA SER A 289     -14.584   4.414  23.809  1.00  1.00            
ATOM   2146   CB SER A 289     -16.014   3.918  23.545  1.00  1.00            
ATOM   2147   OG SER A 289     -16.641   4.733  22.566  1.00  1.00            
ATOM   2148    C SER A 289     -14.029   3.533  24.846  1.00  1.00            
ATOM   2149    O SER A 289     -13.117   2.761  24.573  1.00  1.00            
ATOM   2150    N TYR A 290     -14.606   3.652  26.060  1.00  1.00            
ATOM   2151   CA TYR A 290     -14.215   2.932  27.232  1.00  1.00            
ATOM   2152   CB TYR A 290     -14.032   3.899  28.417  1.00  1.00            
ATOM   2153   CG TYR A 290     -13.909   3.150  29.693  1.00  1.00            
ATOM   2154  CD1 TYR A 290     -12.728   2.542  30.048  1.00  1.00            
ATOM   2155  CD2 TYR A 290     -14.984   3.084  30.551  1.00  1.00            
ATOM   2156  CE1 TYR A 290     -12.630   1.860  31.239  1.00  1.00            
ATOM   2157  CE2 TYR A 290     -14.893   2.406  31.740  1.00  1.00            
ATOM   2158   CZ TYR A 290     -13.712   1.792  32.083  1.00  1.00            
ATOM   2159   OH TYR A 290     -13.616   1.096  33.305  1.00  1.00            
ATOM   2160    C TYR A 290     -15.308   1.968  27.568  1.00  1.00            
ATOM   2161    O TYR A 290     -16.383   2.355  28.025  1.00  1.00            
ATOM   2162    N SER A 291     -15.046   0.673  27.311  1.00  1.00            
ATOM   2163   CA SER A 291     -15.944  -0.392  27.645  1.00  1.00            
ATOM   2164   CB SER A 291     -17.215  -0.443  26.779  1.00  1.00            
ATOM   2165   OG SER A 291     -16.878  -0.615  25.411  1.00  1.00            
ATOM   2166    C SER A 291     -15.163  -1.647  27.428  1.00  1.00            
ATOM   2167    O SER A 291     -14.231  -1.682  26.623  1.00  1.00            
ATOM   2168    N SER A 292     -15.509  -2.717  28.163  3.00  1.00            
ATOM   2169   CA SER A 292     -14.793  -3.948  28.013  3.00  1.00            
ATOM   2170   CB SER A 292     -15.278  -5.035  28.989  3.00  1.00            
ATOM   2171   OG SER A 292     -15.127  -4.597  30.331  3.00  1.00            
ATOM   2172    C SER A 292     -15.082  -4.453  26.634  3.00  1.00            
ATOM   2173    O SER A 292     -14.203  -4.980  25.956  3.00  1.00            
ATOM   2174    N LYS A 293     -16.334  -4.273  26.170  3.00  1.00            
ATOM   2175   CA LYS A 293     -16.710  -4.811  24.897  3.00  1.00            
ATOM   2176   CB LYS A 293     -18.179  -4.570  24.514  3.00  1.00            
ATOM   2177   CG LYS A 293     -19.132  -5.626  25.072  3.00  1.00            
ATOM   2178   CD LYS A 293     -19.233  -5.642  26.594  3.00  1.00            
ATOM   2179   CE LYS A 293     -20.087  -6.798  27.115  3.00  1.00            
ATOM   2180   NZ LYS A 293     -19.995  -6.870  28.589  3.00  1.00            
ATOM   2181    C LYS A 293     -15.880  -4.222  23.807  3.00  1.00            
ATOM   2182    O LYS A 293     -15.370  -4.948  22.956  3.00  1.00            
ATOM   2183    N LYS A 294     -15.696  -2.893  23.799  1.00  1.00            
ATOM   2184   CA LYS A 294     -14.964  -2.331  22.707  1.00  1.00            
ATOM   2185   CB LYS A 294     -15.218  -0.828  22.505  1.00  1.00            
ATOM   2186   CG LYS A 294     -16.571  -0.588  21.830  1.00  1.00            
ATOM   2187   CD LYS A 294     -17.752  -1.131  22.639  1.00  1.00            
ATOM   2188   CE LYS A 294     -19.052  -1.212  21.836  1.00  1.00            
ATOM   2189   NZ LYS A 294     -18.936  -2.263  20.799  1.00  1.00            
ATOM   2190    C LYS A 294     -13.501  -2.584  22.892  1.00  1.00            
ATOM   2191    O LYS A 294     -13.008  -2.686  24.015  1.00  1.00            
ATOM   2192    N LEU A 295     -12.778  -2.723  21.761  4.00  1.00            
ATOM   2193   CA LEU A 295     -11.369  -2.992  21.792  4.00  1.00            
ATOM   2194   CB LEU A 295     -10.905  -3.985  20.714  4.00  1.00            
ATOM   2195   CG LEU A 295     -11.487  -5.404  20.837  4.00  1.00            
ATOM   2196  CD1 LEU A 295     -10.956  -6.310  19.714  4.00  1.00            
ATOM   2197  CD2 LEU A 295     -11.247  -5.998  22.234  4.00  1.00            
ATOM   2198    C LEU A 295     -10.657  -1.714  21.476  4.00  1.00            
ATOM   2199    O LEU A 295     -11.000  -1.018  20.522  4.00  1.00            
ATOM   2200    N CYS A 296      -9.650  -1.354  22.294  4.00  1.00            
ATOM   2201   CA CYS A 296      -8.856  -0.203  21.972  4.00  1.00            
ATOM   2202   CB CYS A 296      -8.084   0.370  23.171  4.00  1.00            
ATOM   2203   SG CYS A 296      -9.179   0.960  24.498  4.00  1.00            
ATOM   2204    C CYS A 296      -7.836  -0.709  20.997  4.00  1.00            
ATOM   2205    O CYS A 296      -7.423  -1.867  21.074  4.00  1.00            
ATOM   2206    N THR A 297      -7.417   0.132  20.034  4.00  1.00            
ATOM   2207   CA THR A 297      -6.395  -0.275  19.116  4.00  1.00            
ATOM   2208   CB THR A 297      -6.702   0.071  17.690  4.00  1.00            
ATOM   2209  OG1 THR A 297      -7.920  -0.535  17.284  4.00  1.00            
ATOM   2210  CG2 THR A 297      -5.543  -0.422  16.808  4.00  1.00            
ATOM   2211    C THR A 297      -5.225   0.546  19.527  4.00  1.00            
ATOM   2212    O THR A 297      -5.386   1.696  19.936  4.00  1.00            
ATOM   2213    N LEU A 298      -4.013  -0.027  19.464  4.00  1.00            
ATOM   2214   CA LEU A 298      -2.897   0.739  19.920  4.00  1.00            
ATOM   2215   CB LEU A 298      -1.943  -0.051  20.830  4.00  1.00            
ATOM   2216   CG LEU A 298      -2.594  -0.537  22.137  4.00  1.00            
ATOM   2217  CD1 LEU A 298      -3.726  -1.541  21.857  4.00  1.00            
ATOM   2218  CD2 LEU A 298      -1.541  -1.092  23.111  4.00  1.00            
ATOM   2219    C LEU A 298      -2.113   1.173  18.727  4.00  1.00            
ATOM   2220    O LEU A 298      -2.006   0.435  17.749  4.00  1.00            
ATOM   2221    N ALA A 299      -1.546   2.399  18.765  1.00  1.00            
ATOM   2222   CA ALA A 299      -0.782   2.814  17.625  1.00  1.00            
ATOM   2223   CB ALA A 299      -0.680   4.342  17.478  1.00  1.00            
ATOM   2224    C ALA A 299       0.591   2.300  17.811  1.00  1.00            
ATOM   2225    O ALA A 299       1.523   3.046  18.107  1.00  1.00            
ATOM   2226    N ILE A 300       0.733   0.979  17.640  4.00  1.00            
ATOM   2227   CA ILE A 300       2.022   0.379  17.651  4.00  1.00            
ATOM   2228   CB ILE A 300       2.499  -0.075  18.998  4.00  1.00            
ATOM   2229  CG1 ILE A 300       4.015  -0.331  18.948  4.00  1.00            
ATOM   2230  CG2 ILE A 300       1.665  -1.289  19.438  4.00  1.00            
ATOM   2231  CD1 ILE A 300       4.667  -0.428  20.325  4.00  1.00            
ATOM   2232    C ILE A 300       1.880  -0.796  16.760  4.00  1.00            
ATOM   2233    O ILE A 300       0.843  -1.457  16.746  4.00  1.00            
ATOM   2234    N HIS A 301       2.911  -1.075  15.955  4.00  1.00            
ATOM   2235   CA HIS A 301       2.799  -2.191  15.078  4.00  1.00            
ATOM   2236  ND1 HIS A 301       1.192  -3.853  12.695  4.00  1.00            
ATOM   2237   CG HIS A 301       2.226  -2.943  12.710  4.00  1.00            
ATOM   2238   CB HIS A 301       2.339  -1.793  13.664  4.00  1.00            
ATOM   2239  NE2 HIS A 301       2.576  -4.436  11.054  4.00  1.00            
ATOM   2240  CD2 HIS A 301       3.061  -3.313  11.702  4.00  1.00            
ATOM   2241  CE1 HIS A 301       1.452  -4.723  11.686  4.00  1.00            
ATOM   2242    C HIS A 301       4.152  -2.782  14.973  4.00  1.00            
ATOM   2243    O HIS A 301       5.153  -2.109  15.214  4.00  1.00            
ATOM   2244    N ALA A 302       4.220  -4.075  14.627  4.00  1.00            
ATOM   2245   CA ALA A 302       5.518  -4.648  14.520  4.00  1.00            
ATOM   2246   CB ALA A 302       5.569  -6.146  14.873  4.00  1.00            
ATOM   2247    C ALA A 302       5.930  -4.508  13.095  4.00  1.00            
ATOM   2248    O ALA A 302       5.244  -4.977  12.187  4.00  1.00            
ATOM   2249    N MET A 303       7.070  -3.833  12.861  1.00  1.00            
ATOM   2250   CA MET A 303       7.501  -3.669  11.510  1.00  1.00            
ATOM   2251   CB MET A 303       7.545  -2.203  11.036  1.00  1.00            
ATOM   2252   CG MET A 303       6.168  -1.555  10.877  1.00  1.00            
ATOM   2253   SD MET A 303       5.138  -2.275   9.560  1.00  1.00            
ATOM   2254   CE MET A 303       6.165  -1.660   8.197  1.00  1.00            
ATOM   2255    C MET A 303       8.877  -4.208  11.394  1.00  1.00            
ATOM   2256    O MET A 303       9.815  -3.711  12.011  1.00  1.00            
ATOM   2257    N ASP A 304       9.027  -5.264  10.581  1.00  1.00            
ATOM   2258   CA ASP A 304      10.320  -5.807  10.356  1.00  1.00            
ATOM   2259   CB ASP A 304      10.345  -7.342  10.263  1.00  1.00            
ATOM   2260   CG ASP A 304       9.372  -7.842   9.200  1.00  1.00            
ATOM   2261  OD1 ASP A 304       8.525  -7.039   8.726  1.00  1.00            
ATOM   2262  OD2 ASP A 304       9.456  -9.054   8.861  1.00  1.00            
ATOM   2263    C ASP A 304      10.830  -5.169   9.091  1.00  1.00            
ATOM   2264    O ASP A 304      10.457  -5.575   7.992  1.00  1.00            
ATOM   2265    N ILE A 305      11.688  -4.132   9.223  1.00  1.00            
ATOM   2266   CA ILE A 305      12.217  -3.480   8.075  1.00  1.00            
ATOM   2267   CB ILE A 305      12.407  -1.983   8.205  1.00  1.00            
ATOM   2268  CG1 ILE A 305      11.051  -1.259   8.286  1.00  1.00            
ATOM   2269  CG2 ILE A 305      13.274  -1.520   7.028  1.00  1.00            
ATOM   2270  CD1 ILE A 305      10.247  -1.582   9.541  1.00  1.00            
ATOM   2271    C ILE A 305      13.578  -4.032   7.815  1.00  1.00            
ATOM   2272    O ILE A 305      14.498  -3.921   8.624  1.00  1.00            
ATOM   2273    N PRO A 306      13.698  -4.666   6.677  1.00  1.00            
ATOM   2274   CA PRO A 306      14.913  -5.307   6.241  1.00  1.00            
ATOM   2275   CD PRO A 306      12.760  -4.472   5.594  1.00  1.00            
ATOM   2276   CB PRO A 306      14.563  -5.952   4.921  1.00  1.00            
ATOM   2277   CG PRO A 306      13.486  -5.004   4.340  1.00  1.00            
ATOM   2278    C PRO A 306      15.926  -4.209   6.006  1.00  1.00            
ATOM   2279    O PRO A 306      15.518  -3.061   5.830  1.00  1.00            
ATOM   2280    N PRO A 307      17.196  -4.540   6.014  3.00  1.00            
ATOM   2281   CA PRO A 307      18.273  -3.598   5.792  3.00  1.00            
ATOM   2282   CD PRO A 307      17.631  -5.709   6.759  3.00  1.00            
ATOM   2283   CB PRO A 307      19.529  -4.266   6.372  3.00  1.00            
ATOM   2284   CG PRO A 307      19.147  -5.748   6.537  3.00  1.00            
ATOM   2285    C PRO A 307      18.359  -3.326   4.312  3.00  1.00            
ATOM   2286    O PRO A 307      17.677  -4.066   3.604  3.00  1.00            
ATOM   2287    N PRO A 308      19.091  -2.370   3.755  3.00  1.00            
ATOM   2288   CA PRO A 308      19.902  -1.415   4.479  3.00  1.00            
ATOM   2289   CD PRO A 308      19.605  -2.580   2.408  3.00  1.00            
ATOM   2290   CB PRO A 308      20.801  -0.739   3.450  3.00  1.00            
ATOM   2291   CG PRO A 308      20.920  -1.790   2.333  3.00  1.00            
ATOM   2292    C PRO A 308      19.047  -0.485   5.226  3.00  1.00            
ATOM   2293    O PRO A 308      18.110   0.084   4.669  3.00  1.00            
ATOM   2294    N THR A 309      19.411  -0.316   6.490  3.00  1.00            
ATOM   2295   CA THR A 309      18.713   0.402   7.487  3.00  1.00            
ATOM   2296   CB THR A 309      17.236   0.592   7.218  3.00  1.00            
ATOM   2297  OG1 THR A 309      16.608   1.161   8.354  3.00  1.00            
ATOM   2298  CG2 THR A 309      16.541  -0.702   6.769  3.00  1.00            
ATOM   2299    C THR A 309      18.995  -0.526   8.615  3.00  1.00            
ATOM   2300    O THR A 309      20.141  -0.650   9.047  3.00  1.00            
ATOM   2301    N GLY A 310      17.967  -1.218   9.118  1.00  1.00            
ATOM   2302   CA GLY A 310      18.242  -2.263  10.038  1.00  1.00            
ATOM   2303    C GLY A 310      16.939  -2.675  10.604  1.00  1.00            
ATOM   2304    O GLY A 310      15.944  -1.973  10.431  1.00  1.00            
ATOM   2305    N PRO A 311      16.885  -3.807  11.250  1.00  1.00            
ATOM   2306   CA PRO A 311      15.672  -4.106  11.928  1.00  1.00            
ATOM   2307   CD PRO A 311      17.640  -4.995  10.895  1.00  1.00            
ATOM   2308   CB PRO A 311      15.833  -5.530  12.448  1.00  1.00            
ATOM   2309   CG PRO A 311      16.793  -6.170  11.423  1.00  1.00            
ATOM   2310    C PRO A 311      15.727  -3.035  12.948  1.00  1.00            
ATOM   2311    O PRO A 311      16.572  -3.106  13.839  1.00  1.00            
ATOM   2312    N THR A 312      14.843  -2.037  12.854  1.00  1.00            
ATOM   2313   CA THR A 312      15.026  -0.986  13.790  1.00  1.00            
ATOM   2314   CB THR A 312      15.726   0.228  13.240  1.00  1.00            
ATOM   2315  OG1 THR A 312      14.984   0.789  12.168  1.00  1.00            
ATOM   2316  CG2 THR A 312      17.132  -0.176  12.764  1.00  1.00            
ATOM   2317    C THR A 312      13.709  -0.550  14.255  1.00  1.00            
ATOM   2318    O THR A 312      12.662  -0.946  13.743  1.00  1.00            
ATOM   2319    N TRP A 313      13.762   0.283  15.292  4.00  1.00            
ATOM   2320   CA TRP A 313      12.583   0.823  15.845  4.00  1.00            
ATOM   2321   CB TRP A 313      12.786   1.177  17.330  4.00  1.00            
ATOM   2322   CG TRP A 313      11.609   1.804  18.031  4.00  1.00            
ATOM   2323  CD2 TRP A 313      10.607   1.058  18.732  4.00  1.00            
ATOM   2324  CD1 TRP A 313      11.271   3.120  18.155  4.00  1.00            
ATOM   2325  NE1 TRP A 313      10.113   3.238  18.886  4.00  1.00            
ATOM   2326  CE2 TRP A 313       9.693   1.975  19.248  4.00  1.00            
ATOM   2327  CE3 TRP A 313      10.459  -0.286  18.933  4.00  1.00            
ATOM   2328  CZ2 TRP A 313       8.613   1.559  19.975  4.00  1.00            
ATOM   2329  CZ3 TRP A 313       9.366  -0.697  19.661  4.00  1.00            
ATOM   2330  CH2 TRP A 313       8.458   0.205  20.174  4.00  1.00            
ATOM   2331    C TRP A 313      12.346   2.101  15.120  4.00  1.00            
ATOM   2332    O TRP A 313      13.225   2.957  15.060  4.00  1.00            
ATOM   2333    N ALA A 314      11.148   2.270  14.535  4.00  1.00            
ATOM   2334   CA ALA A 314      10.934   3.494  13.832  4.00  1.00            
ATOM   2335   CB ALA A 314      10.289   3.302  12.450  4.00  1.00            
ATOM   2336    C ALA A 314      10.008   4.304  14.655  4.00  1.00            
ATOM   2337    O ALA A 314       8.930   3.854  15.039  4.00  1.00            
ATOM   2338    N LEU A 315      10.438   5.530  14.972  4.00  1.00            
ATOM   2339   CA LEU A 315       9.583   6.417  15.682  4.00  1.00            
ATOM   2340   CB LEU A 315      10.339   7.577  16.354  4.00  1.00            
ATOM   2341   CG LEU A 315      11.423   7.123  17.351  4.00  1.00            
ATOM   2342  CD1 LEU A 315      12.141   8.329  17.981  4.00  1.00            
ATOM   2343  CD2 LEU A 315      10.857   6.139  18.388  4.00  1.00            
ATOM   2344    C LEU A 315       8.744   7.008  14.603  4.00  1.00            
ATOM   2345    O LEU A 315       9.082   6.895  13.425  4.00  1.00            
ATOM   2346    N GLY A 316       7.615   7.636  14.955  1.00  1.00            
ATOM   2347   CA GLY A 316       6.798   8.170  13.908  1.00  1.00            
ATOM   2348    C GLY A 316       5.804   9.099  14.542  1.00  1.00            
ATOM   2349    O GLY A 316       6.123   9.842  15.468  1.00  1.00            
ATOM   2350    N ALA A 317       4.546   9.065  14.065  2.00  1.00            
ATOM   2351   CA ALA A 317       3.556   9.986  14.545  2.00  1.00            
ATOM   2352   CB ALA A 317       2.178   9.778  13.895  2.00  1.00            
ATOM   2353    C ALA A 317       3.385   9.797  16.031  2.00  1.00            
ATOM   2354    O ALA A 317       3.312  10.783  16.762  2.00  1.00            
ATOM   2355    N THR A 318       3.346   8.538  16.535  2.00  1.00            
ATOM   2356   CA THR A 318       3.143   8.355  17.953  2.00  1.00            
ATOM   2357   CB THR A 318       2.478   7.056  18.301  2.00  1.00            
ATOM   2358  OG1 THR A 318       1.216   6.973  17.655  2.00  1.00            
ATOM   2359  CG2 THR A 318       2.288   6.990  19.826  2.00  1.00            
ATOM   2360    C THR A 318       4.493   8.405  18.624  2.00  1.00            
ATOM   2361    O THR A 318       5.044   7.384  19.033  2.00  1.00            
ATOM   2362    N PHE A 319       5.058   9.630  18.743  2.00  1.00            
ATOM   2363   CA PHE A 319       6.326   9.895  19.376  2.00  1.00            
ATOM   2364   CB PHE A 319       7.499   9.103  18.773  2.00  1.00            
ATOM   2365   CG PHE A 319       8.584   9.122  19.798  2.00  1.00            
ATOM   2366  CD1 PHE A 319       8.631   8.155  20.777  2.00  1.00            
ATOM   2367  CD2 PHE A 319       9.547  10.100  19.794  2.00  1.00            
ATOM   2368  CE1 PHE A 319       9.623   8.161  21.730  2.00  1.00            
ATOM   2369  CE2 PHE A 319      10.542  10.114  20.743  2.00  1.00            
ATOM   2370   CZ PHE A 319      10.584   9.144  21.715  2.00  1.00            
ATOM   2371    C PHE A 319       6.536  11.355  19.092  2.00  1.00            
ATOM   2372    O PHE A 319       6.668  12.178  19.999  2.00  1.00            
ATOM   2373    N ILE A 320       6.548  11.680  17.781  2.00  1.00            
ATOM   2374   CA ILE A 320       6.654  12.998  17.212  2.00  1.00            
ATOM   2375   CB ILE A 320       6.664  12.986  15.717  2.00  1.00            
ATOM   2376  CG1 ILE A 320       8.054  12.571  15.198  2.00  1.00            
ATOM   2377  CG2 ILE A 320       6.183  14.365  15.244  2.00  1.00            
ATOM   2378  CD1 ILE A 320       8.506  11.175  15.616  2.00  1.00            
ATOM   2379    C ILE A 320       5.485  13.795  17.674  2.00  1.00            
ATOM   2380    O ILE A 320       5.597  15.006  17.857  2.00  1.00            
ATOM   2381    N ARG A 321       4.328  13.132  17.856  3.00  1.00            
ATOM   2382   CA ARG A 321       3.160  13.815  18.324  3.00  1.00            
ATOM   2383   CB ARG A 321       2.022  12.818  18.619  3.00  1.00            
ATOM   2384   CG ARG A 321       0.819  13.420  19.339  3.00  1.00            
ATOM   2385   CD ARG A 321       0.822  13.135  20.841  3.00  1.00            
ATOM   2386   NE ARG A 321      -0.295  13.921  21.429  3.00  1.00            
ATOM   2387   CZ ARG A 321      -0.106  15.245  21.692  3.00  1.00            
ATOM   2388  NH1 ARG A 321       1.102  15.818  21.417  3.00  1.00            
ATOM   2389  NH2 ARG A 321      -1.123  15.994  22.211  3.00  1.00            
ATOM   2390    C ARG A 321       3.571  14.496  19.613  3.00  1.00            
ATOM   2391    O ARG A 321       3.298  15.681  19.799  3.00  1.00            
ATOM   2392    N LYS A 322       4.255  13.773  20.531  3.00  1.00            
ATOM   2393   CA LYS A 322       4.711  14.331  21.786  3.00  1.00            
ATOM   2394   CB LYS A 322       5.113  13.243  22.795  3.00  1.00            
ATOM   2395   CG LYS A 322       4.809  13.631  24.242  3.00  1.00            
ATOM   2396   CD LYS A 322       3.297  13.624  24.501  3.00  1.00            
ATOM   2397   CE LYS A 322       2.877  13.807  25.958  3.00  1.00            
ATOM   2398   NZ LYS A 322       1.398  13.756  26.048  3.00  1.00            
ATOM   2399    C LYS A 322       5.888  15.243  21.581  3.00  1.00            
ATOM   2400    O LYS A 322       5.973  16.282  22.233  3.00  1.00            
ATOM   2401    N PHE A 323       6.834  14.906  20.666  4.00  1.00            
ATOM   2402   CA PHE A 323       8.010  15.737  20.685  4.00  1.00            
ATOM   2403   CB PHE A 323       9.311  14.992  21.028  4.00  1.00            
ATOM   2404   CG PHE A 323       9.834  14.302  19.825  4.00  1.00            
ATOM   2405  CD1 PHE A 323       9.234  13.176  19.318  4.00  1.00            
ATOM   2406  CD2 PHE A 323      10.937  14.825  19.193  4.00  1.00            
ATOM   2407  CE1 PHE A 323       9.750  12.570  18.197  4.00  1.00            
ATOM   2408  CE2 PHE A 323      11.458  14.223  18.077  4.00  1.00            
ATOM   2409   CZ PHE A 323      10.861  13.092  17.578  4.00  1.00            
ATOM   2410    C PHE A 323       8.208  16.492  19.428  4.00  1.00            
ATOM   2411    O PHE A 323       8.088  15.978  18.317  4.00  1.00            
ATOM   2412    N TYR A 324       8.506  17.782  19.637  4.00  1.00            
ATOM   2413   CA TYR A 324       8.934  18.704  18.645  4.00  1.00            
ATOM   2414   CB TYR A 324       9.345  20.037  19.294  4.00  1.00            
ATOM   2415   CG TYR A 324      10.161  20.856  18.360  4.00  1.00            
ATOM   2416  CD1 TYR A 324       9.576  21.665  17.416  4.00  1.00            
ATOM   2417  CD2 TYR A 324      11.533  20.816  18.457  4.00  1.00            
ATOM   2418  CE1 TYR A 324      10.361  22.418  16.573  4.00  1.00            
ATOM   2419  CE2 TYR A 324      12.322  21.564  17.618  4.00  1.00            
ATOM   2420   CZ TYR A 324      11.732  22.367  16.673  4.00  1.00            
ATOM   2421   OH TYR A 324      12.532  23.141  15.808  4.00  1.00            
ATOM   2422    C TYR A 324      10.139  18.054  18.082  4.00  1.00            
ATOM   2423    O TYR A 324      11.051  17.676  18.815  4.00  1.00            
ATOM   2424    N THR A 325      10.163  17.882  16.752  4.00  1.00            
ATOM   2425   CA THR A 325      11.278  17.200  16.187  4.00  1.00            
ATOM   2426   CB THR A 325      10.892  16.113  15.227  4.00  1.00            
ATOM   2427  OG1 THR A 325      10.060  15.154  15.862  4.00  1.00            
ATOM   2428  CG2 THR A 325      12.173  15.442  14.713  4.00  1.00            
ATOM   2429    C THR A 325      12.030  18.201  15.375  4.00  1.00            
ATOM   2430    O THR A 325      11.436  19.069  14.740  4.00  1.00            
ATOM   2431    N GLU A 326      13.374  18.125  15.401  4.00  1.00            
ATOM   2432   CA GLU A 326      14.129  19.014  14.572  4.00  1.00            
ATOM   2433   CB GLU A 326      14.848  20.132  15.337  4.00  1.00            
ATOM   2434   CG GLU A 326      15.394  21.208  14.401  4.00  1.00            
ATOM   2435   CD GLU A 326      15.602  22.473  15.215  4.00  1.00            
ATOM   2436  OE1 GLU A 326      15.105  22.517  16.371  4.00  1.00            
ATOM   2437  OE2 GLU A 326      16.252  23.415  14.689  4.00  1.00            
ATOM   2438    C GLU A 326      15.146  18.186  13.840  4.00  1.00            
ATOM   2439    O GLU A 326      15.804  17.333  14.432  4.00  1.00            
ATOM   2440    N PHE A 327      15.271  18.397  12.511  4.00  1.00            
ATOM   2441   CA PHE A 327      16.229  17.688  11.699  4.00  1.00            
ATOM   2442   CB PHE A 327      15.595  17.081  10.435  4.00  1.00            
ATOM   2443   CG PHE A 327      16.668  16.461   9.608  4.00  1.00            
ATOM   2444  CD1 PHE A 327      17.040  15.151   9.802  4.00  1.00            
ATOM   2445  CD2 PHE A 327      17.306  17.197   8.634  4.00  1.00            
ATOM   2446  CE1 PHE A 327      18.030  14.582   9.035  4.00  1.00            
ATOM   2447  CE2 PHE A 327      18.297  16.633   7.866  4.00  1.00            
ATOM   2448   CZ PHE A 327      18.662  15.322   8.063  4.00  1.00            
ATOM   2449    C PHE A 327      17.205  18.706  11.240  4.00  1.00            
ATOM   2450    O PHE A 327      16.872  19.576  10.436  4.00  1.00            
ATOM   2451    N ASP A 328      18.447  18.640  11.742  4.00  1.00            
ATOM   2452   CA ASP A 328      19.390  19.594  11.257  4.00  1.00            
ATOM   2453   CB ASP A 328      20.056  20.477  12.335  4.00  1.00            
ATOM   2454   CG ASP A 328      20.901  19.626  13.275  4.00  1.00            
ATOM   2455  OD1 ASP A 328      22.093  19.399  12.943  4.00  1.00            
ATOM   2456  OD2 ASP A 328      20.369  19.191  14.333  4.00  1.00            
ATOM   2457    C ASP A 328      20.454  18.844  10.538  4.00  1.00            
ATOM   2458    O ASP A 328      21.014  17.900  11.085  4.00  1.00            
ATOM   2459    N ARG A 329      20.647  19.185   9.246  3.00  1.00            
ATOM   2460   CA ARG A 329      21.658  18.666   8.360  3.00  1.00            
ATOM   2461   CB ARG A 329      21.335  18.886   6.873  3.00  1.00            
ATOM   2462   CG ARG A 329      22.401  18.317   5.934  3.00  1.00            
ATOM   2463   CD ARG A 329      22.060  18.452   4.449  3.00  1.00            
ATOM   2464   NE ARG A 329      23.256  18.006   3.678  3.00  1.00            
ATOM   2465   CZ ARG A 329      23.556  18.610   2.492  3.00  1.00            
ATOM   2466  NH1 ARG A 329      22.740  19.592   2.005  3.00  1.00            
ATOM   2467  NH2 ARG A 329      24.673  18.248   1.797  3.00  1.00            
ATOM   2468    C ARG A 329      22.989  19.311   8.643  3.00  1.00            
ATOM   2469    O ARG A 329      24.021  18.716   8.333  3.00  1.00            
ATOM   2470    N ARG A 330      22.992  20.540   9.228  3.00  1.00            
ATOM   2471   CA ARG A 330      24.188  21.332   9.434  3.00  1.00            
ATOM   2472   CB ARG A 330      23.941  22.524  10.373  3.00  1.00            
ATOM   2473   CG ARG A 330      25.212  23.264  10.794  3.00  1.00            
ATOM   2474   CD ARG A 330      24.954  24.295  11.895  3.00  1.00            
ATOM   2475   NE ARG A 330      24.129  23.619  12.936  3.00  1.00            
ATOM   2476   CZ ARG A 330      24.709  22.965  13.984  3.00  1.00            
ATOM   2477  NH1 ARG A 330      26.062  23.007  14.162  3.00  1.00            
ATOM   2478  NH2 ARG A 330      23.926  22.274  14.862  3.00  1.00            
ATOM   2479    C ARG A 330      25.165  20.437  10.107  3.00  1.00            
ATOM   2480    O ARG A 330      26.314  20.308   9.685  3.00  1.00            
ATOM   2481    N ASN A 331      24.699  19.765  11.162  3.00  1.00            
ATOM   2482   CA ASN A 331      25.448  18.724  11.780  3.00  1.00            
ATOM   2483   CB ASN A 331      25.564  18.873  13.305  3.00  1.00            
ATOM   2484   CG ASN A 331      26.397  20.117  13.582  3.00  1.00            
ATOM   2485  OD1 ASN A 331      26.793  20.830  12.662  3.00  1.00            
ATOM   2486  ND2 ASN A 331      26.677  20.383  14.887  3.00  1.00            
ATOM   2487    C ASN A 331      24.553  17.577  11.494  3.00  1.00            
ATOM   2488    O ASN A 331      23.511  17.781  10.882  3.00  1.00            
ATOM   2489    N ASN A 332      24.920  16.331  11.820  3.00  1.00            
ATOM   2490   CA ASN A 332      23.849  15.392  11.676  3.00  1.00            
ATOM   2491   CB ASN A 332      24.236  13.919  11.914  3.00  1.00            
ATOM   2492   CG ASN A 332      25.151  13.428  10.804  3.00  1.00            
ATOM   2493  OD1 ASN A 332      25.034  13.838   9.650  3.00  1.00            
ATOM   2494  ND2 ASN A 332      26.084  12.505  11.160  3.00  1.00            
ATOM   2495    C ASN A 332      23.010  15.774  12.843  3.00  1.00            
ATOM   2496    O ASN A 332      23.472  16.469  13.746  3.00  1.00            
ATOM   2497    N ARG A 333      21.755  15.328  12.895  4.00  1.00            
ATOM   2498   CA ARG A 333      20.966  15.909  13.929  4.00  1.00            
ATOM   2499   CB ARG A 333      19.777  16.689  13.377  4.00  1.00            
ATOM   2500   CG ARG A 333      18.889  15.704  12.603  4.00  1.00            
ATOM   2501   CD ARG A 333      17.495  15.540  13.215  4.00  1.00            
ATOM   2502   NE ARG A 333      16.821  14.379  12.576  4.00  1.00            
ATOM   2503   CZ ARG A 333      15.981  13.617  13.337  4.00  1.00            
ATOM   2504  NH1 ARG A 333      15.808  13.918  14.658  4.00  1.00            
ATOM   2505  NH2 ARG A 333      15.316  12.565  12.780  4.00  1.00            
ATOM   2506    C ARG A 333      20.230  14.871  14.645  4.00  1.00            
ATOM   2507    O ARG A 333      20.514  13.678  14.597  4.00  1.00            
ATOM   2508    N ILE A 334      19.279  15.458  15.384  4.00  1.00            
ATOM   2509   CA ILE A 334      18.161  14.977  16.105  4.00  1.00            
ATOM   2510   CB ILE A 334      18.283  13.616  16.734  4.00  1.00            
ATOM   2511  CG1 ILE A 334      18.318  12.497  15.682  4.00  1.00            
ATOM   2512  CG2 ILE A 334      17.116  13.467  17.726  4.00  1.00            
ATOM   2513  CD1 ILE A 334      18.954  11.215  16.205  4.00  1.00            
ATOM   2514    C ILE A 334      18.026  15.947  17.219  4.00  1.00            
ATOM   2515    O ILE A 334      18.888  16.028  18.090  4.00  1.00            
ATOM   2516    N GLY A 335      16.947  16.735  17.218  4.00  1.00            
ATOM   2517   CA GLY A 335      16.788  17.639  18.308  4.00  1.00            
ATOM   2518    C GLY A 335      15.405  17.394  18.757  4.00  1.00            
ATOM   2519    O GLY A 335      14.445  17.769  18.086  4.00  1.00            
ATOM   2520    N PHE A 336      15.260  16.740  19.916  4.00  1.00            
ATOM   2521   CA PHE A 336      13.925  16.472  20.311  4.00  1.00            
ATOM   2522   CB PHE A 336      13.673  14.994  20.679  4.00  1.00            
ATOM   2523   CG PHE A 336      14.537  14.616  21.838  4.00  1.00            
ATOM   2524  CD1 PHE A 336      15.823  14.174  21.627  4.00  1.00            
ATOM   2525  CD2 PHE A 336      14.066  14.704  23.129  4.00  1.00            
ATOM   2526  CE1 PHE A 336      16.627  13.825  22.688  4.00  1.00            
ATOM   2527  CE2 PHE A 336      14.865  14.355  24.192  4.00  1.00            
ATOM   2528   CZ PHE A 336      16.148  13.915  23.974  4.00  1.00            
ATOM   2529    C PHE A 336      13.627  17.329  21.517  4.00  1.00            
ATOM   2530    O PHE A 336      14.392  17.348  22.480  4.00  1.00            
ATOM   2531    N ALA A 337      12.511  18.094  21.464  4.00  1.00            
ATOM   2532   CA ALA A 337      12.045  18.918  22.553  4.00  1.00            
ATOM   2533   CB ALA A 337      12.090  20.428  22.255  4.00  1.00            
ATOM   2534    C ALA A 337      10.607  18.528  22.716  4.00  1.00            
ATOM   2535    O ALA A 337       9.955  18.226  21.726  4.00  1.00            
ATOM   2536    N LEU A 338      10.050  18.486  23.944  4.00  1.00            
ATOM   2537   CA LEU A 338       8.665  18.087  24.054  4.00  1.00            
ATOM   2538   CB LEU A 338       8.253  17.677  25.483  4.00  1.00            
ATOM   2539   CG LEU A 338       8.960  18.463  26.606  4.00  1.00            
ATOM   2540  CD1 LEU A 338       8.616  19.959  26.563  4.00  1.00            
ATOM   2541  CD2 LEU A 338       8.679  17.832  27.980  4.00  1.00            
ATOM   2542    C LEU A 338       7.803  19.219  23.551  4.00  1.00            
ATOM   2543    O LEU A 338       8.142  20.389  23.718  4.00  1.00            
ATOM   2544    N ALA A 339       6.664  18.888  22.894  4.00  1.00            
ATOM   2545   CA ALA A 339       5.802  19.890  22.310  4.00  1.00            
ATOM   2546   CB ALA A 339       5.356  19.549  20.878  4.00  1.00            
ATOM   2547    C ALA A 339       4.584  20.029  23.137  4.00  1.00            
ATOM   2548    O ALA A 339       3.993  19.045  23.577  4.00  1.00            
ATOM   2549    N ARG A 340       4.188  21.290  23.384  1.00  1.00            
ATOM   2550   CA ARG A 340       2.994  21.472  24.133  1.00  1.00            
ATOM   2551   CB ARG A 340       3.126  22.360  25.381  1.00  1.00            
ATOM   2552   CG ARG A 340       1.853  22.332  26.228  1.00  1.00            
ATOM   2553   CD ARG A 340       1.824  23.374  27.344  1.00  1.00            
ATOM   2554   NE ARG A 340       1.626  24.695  26.685  1.00  1.00            
ATOM   2555   CZ ARG A 340       1.378  25.809  27.433  1.00  1.00            
ATOM   2556  NH1 ARG A 340       1.327  25.717  28.793  1.00  1.00            
ATOM   2557  NH2 ARG A 340       1.188  27.014  26.822  1.00  1.00            
ATOM   2558    C ARG A 340       2.003  22.128  23.234  1.00  1.00            
ATOM   2559    O ARG A 340       2.310  23.109  22.560  1.00  1.00            
ATOM   2560    N HIS A 341       0.777  21.578  23.187  1.00  1.00            
ATOM   2561   CA HIS A 341      -0.248  22.160  22.376  1.00  1.00            
ATOM   2562  ND1 HIS A 341      -3.653  22.059  21.577  1.00  1.00            
ATOM   2563   CG HIS A 341      -2.406  21.724  21.100  1.00  1.00            
ATOM   2564   CB HIS A 341      -1.317  21.138  21.948  1.00  1.00            
ATOM   2565  NE2 HIS A 341      -3.637  22.580  19.415  1.00  1.00            
ATOM   2566  CD2 HIS A 341      -2.414  22.047  19.778  1.00  1.00            
ATOM   2567  CE1 HIS A 341      -4.349  22.565  20.527  1.00  1.00            
ATOM   2568    C HIS A 341      -0.929  23.197  23.248  1.00  1.00            
ATOM   2569    O HIS A 341      -0.853  24.406  22.907  1.00  1.00            
ATOM   2570  OXT HIS A 341      -1.537  22.785  24.273  1.00  1.00            
ATOM   2571    N ASP C   1     -16.795  -6.784  17.672  4.00  0.00            
ATOM   2572   CA ASP C   1     -16.182  -5.637  18.384  4.00  0.00            
ATOM   2573   CB ASP C   1     -14.898  -6.088  19.101  4.00  0.00            
ATOM   2574   CG ASP C   1     -15.314  -7.005  20.240  4.00  0.00            
ATOM   2575  OD1 ASP C   1     -16.502  -6.925  20.651  4.00  0.00            
ATOM   2576  OD2 ASP C   1     -14.456  -7.801  20.709  4.00  0.00            
ATOM   2577    C ASP C   1     -15.830  -4.558  17.422  4.00  0.00            
ATOM   2578    O ASP C   1     -16.569  -4.293  16.475  4.00  0.00            
ATOM   2579    N ARG C   2     -14.678  -3.896  17.641  4.00  0.00            
ATOM   2580   CA ARG C   2     -14.351  -2.817  16.764  4.00  0.00            
ATOM   2581   CB ARG C   2     -14.002  -1.515  17.504  4.00  0.00            
ATOM   2582   CG ARG C   2     -15.123  -1.024  18.421  4.00  0.00            
ATOM   2583   CD ARG C   2     -16.508  -1.112  17.780  4.00  0.00            
ATOM   2584   NE ARG C   2     -16.511  -0.220  16.589  4.00  0.00            
ATOM   2585   CZ ARG C   2     -17.049  -0.664  15.416  4.00  0.00            
ATOM   2586  NH1 ARG C   2     -17.558  -1.928  15.337  4.00  0.00            
ATOM   2587  NH2 ARG C   2     -17.065   0.150  14.321  4.00  0.00            
ATOM   2588    C ARG C   2     -13.155  -3.179  15.967  4.00  0.00            
ATOM   2589    O ARG C   2     -12.103  -3.515  16.510  4.00  0.00            
ATOM   2590    N VAL C   3     -13.302  -3.134  14.633  4.00  0.00            
ATOM   2591   CA VAL C   3     -12.141  -3.361  13.846  4.00  0.00            
ATOM   2592   CB VAL C   3     -12.306  -4.436  12.804  4.00  0.00            
ATOM   2593  CG1 VAL C   3     -13.493  -4.097  11.888  4.00  0.00            
ATOM   2594  CG2 VAL C   3     -10.964  -4.598  12.068  4.00  0.00            
ATOM   2595    C VAL C   3     -11.779  -2.059  13.214  4.00  0.00            
ATOM   2596    O VAL C   3     -12.399  -1.615  12.249  4.00  0.00            
ATOM   2597    N TYR C   4     -10.754  -1.394  13.777  4.00  0.00            
ATOM   2598   CA TYR C   4     -10.294  -0.186  13.169  4.00  0.00            
ATOM   2599   CB TYR C   4      -9.911   0.944  14.141  4.00  0.00            
ATOM   2600   CG TYR C   4     -11.147   1.545  14.728  4.00  0.00            
ATOM   2601  CD1 TYR C   4     -11.729   1.026  15.864  4.00  0.00            
ATOM   2602  CD2 TYR C   4     -11.728   2.641  14.130  4.00  0.00            
ATOM   2603  CE1 TYR C   4     -12.863   1.598  16.394  4.00  0.00            
ATOM   2604  CE2 TYR C   4     -12.863   3.216  14.653  4.00  0.00            
ATOM   2605   CZ TYR C   4     -13.431   2.694  15.790  4.00  0.00            
ATOM   2606   OH TYR C   4     -14.593   3.284  16.331  4.00  0.00            
ATOM   2607    C TYR C   4      -9.059  -0.618  12.451  4.00  0.00            
ATOM   2608    O TYR C   4      -8.001  -0.793  13.054  4.00  0.00            
ATOM   2609    N ILE C   5      -9.184  -0.807  11.123  4.00  0.00            
ATOM   2610   CA ILE C   5      -8.129  -1.321  10.300  4.00  0.00            
ATOM   2611   CB ILE C   5      -8.627  -2.015   9.066  4.00  0.00            
ATOM   2612  CG1 ILE C   5      -9.395  -1.019   8.171  4.00  0.00            
ATOM   2613  CG2 ILE C   5      -9.462  -3.233   9.501  4.00  0.00            
ATOM   2614  CD1 ILE C   5      -9.616  -1.508   6.741  4.00  0.00            
ATOM   2615    C ILE C   5      -7.321  -0.166   9.809  4.00  0.00            
ATOM   2616    O ILE C   5      -7.868   0.876   9.447  4.00  0.00            
ATOM   2617    N HIS C   6      -5.978  -0.300   9.815  4.00  0.00            
ATOM   2618   CA HIS C   6      -5.219   0.798   9.310  4.00  0.00            
ATOM   2619  ND1 HIS C   6      -5.959   2.207  12.348  4.00  0.00            
ATOM   2620   CG HIS C   6      -5.273   2.537  11.199  4.00  0.00            
ATOM   2621   CB HIS C   6      -4.438   1.582  10.388  4.00  0.00            
ATOM   2622  NE2 HIS C   6      -6.324   4.374  11.996  4.00  0.00            
ATOM   2623  CD2 HIS C   6      -5.507   3.864  11.000  4.00  0.00            
ATOM   2624  CE1 HIS C   6      -6.568   3.340  12.782  4.00  0.00            
ATOM   2625    C HIS C   6      -4.227   0.372   8.252  4.00  0.00            
ATOM   2626    O HIS C   6      -3.155  -0.142   8.562  4.00  0.00            
ATOM   2627    N PRO C   7      -4.585   0.549   6.994  4.00  0.00            
ATOM   2628   CA PRO C   7      -3.719   0.238   5.870  4.00  0.00            
ATOM   2629   CD PRO C   7      -5.990   0.508   6.624  4.00  0.00            
ATOM   2630   CB PRO C   7      -4.641   0.074   4.661  4.00  0.00            
ATOM   2631   CG PRO C   7      -5.983   0.694   5.100  4.00  0.00            
ATOM   2632    C PRO C   7      -2.621   1.254   5.675  4.00  0.00            
ATOM   2633    O PRO C   7      -1.620   0.941   5.032  4.00  0.00            
ATOM   2634    N PHE C   8      -2.794   2.470   6.223  4.00  0.00            
ATOM   2635   CA PHE C   8      -1.912   3.593   6.036  4.00  0.00            
ATOM   2636   CB PHE C   8      -2.603   4.894   6.497  4.00  0.00            
ATOM   2637   CG PHE C   8      -1.641   6.027   6.596  4.00  0.00            
ATOM   2638  CD1 PHE C   8      -1.267   6.754   5.491  4.00  0.00            
ATOM   2639  CD2 PHE C   8      -1.127   6.372   7.825  4.00  0.00            
ATOM   2640  CE1 PHE C   8      -0.384   7.799   5.615  4.00  0.00            
ATOM   2641  CE2 PHE C   8      -0.243   7.417   7.953  4.00  0.00            
ATOM   2642   CZ PHE C   8       0.131   8.132   6.842  4.00  0.00            
ATOM   2643    C PHE C   8      -0.635   3.418   6.809  4.00  0.00            
ATOM   2644    O PHE C   8      -0.627   2.892   7.922  4.00  0.00            
ATOM   2645    N HIS C   9       0.490   3.851   6.188  4.00  0.00            
ATOM   2646   CA HIS C   9       1.813   3.800   6.754  4.00  0.00            
ATOM   2647  ND1 HIS C   9       3.736   2.636   9.402  4.00  0.00            
ATOM   2648   CG HIS C   9       3.431   2.325   8.094  4.00  0.00            
ATOM   2649   CB HIS C   9       2.072   2.464   7.477  4.00  0.00            
ATOM   2650  NE2 HIS C   9       5.609   1.866   8.482  4.00  0.00            
ATOM   2651  CD2 HIS C   9       4.588   1.858   7.548  4.00  0.00            
ATOM   2652  CE1 HIS C   9       5.048   2.342   9.579  4.00  0.00            
ATOM   2653    C HIS C   9       2.735   3.861   5.583  4.00  0.00            
ATOM   2654    O HIS C   9       2.571   3.102   4.628  4.00  0.00            
ATOM   2655    N LEU C  10       3.725   4.772   5.595  4.00  0.00            
ATOM   2656   CA LEU C  10       4.557   4.776   4.432  4.00  0.00            
ATOM   2657   CB LEU C  10       4.128   5.876   3.429  4.00  0.00            
ATOM   2658   CG LEU C  10       4.825   5.893   2.048  4.00  0.00            
ATOM   2659  CD1 LEU C  10       4.203   6.976   1.150  4.00  0.00            
ATOM   2660  CD2 LEU C  10       6.348   6.062   2.144  4.00  0.00            
ATOM   2661    C LEU C  10       5.970   4.986   4.850  4.00  0.00            
ATOM   2662    O LEU C  10       6.403   6.108   5.113  4.00  0.00            
ATOM   2663    N VAL C  11       6.722   3.875   4.932  4.00  0.00            
ATOM   2664   CA VAL C  11       8.129   3.962   5.151  4.00  0.00            
ATOM   2665   CB VAL C  11       8.605   3.267   6.390  4.00  0.00            
ATOM   2666  CG1 VAL C  11      10.136   3.398   6.461  4.00  0.00            
ATOM   2667  CG2 VAL C  11       7.868   3.866   7.598  4.00  0.00            
ATOM   2668    C VAL C  11       8.668   3.209   3.995  4.00  0.00            
ATOM   2669    O VAL C  11       8.298   2.056   3.775  4.00  0.00            
ATOM   2670    N ILE C  12       9.548   3.833   3.202  4.00  0.00            
ATOM   2671   CA ILE C  12       9.955   3.095   2.056  4.00  0.00            
ATOM   2672   CB ILE C  12       9.656   3.768   0.745  4.00  0.00            
ATOM   2673  CG1 ILE C  12       8.139   3.876   0.512  4.00  0.00            
ATOM   2674  CG2 ILE C  12      10.407   3.002  -0.358  4.00  0.00            
ATOM   2675  CD1 ILE C  12       7.772   4.781  -0.663  4.00  0.00            
ATOM   2676    C ILE C  12      11.418   2.870   2.092  4.00  0.00            
ATOM   2677    O ILE C  12      12.197   3.764   2.421  4.00  0.00            
ATOM   2678    N HIS C  13      11.817   1.625   1.773  4.00  0.00            
ATOM   2679   CA HIS C  13      13.202   1.314   1.653  4.00  0.00            
ATOM   2680  ND1 HIS C  13      15.625  -1.047   1.270  4.00  0.00            
ATOM   2681   CG HIS C  13      15.132  -0.136   2.177  4.00  0.00            
ATOM   2682   CB HIS C  13      13.677   0.090   2.439  4.00  0.00            
ATOM   2683  NE2 HIS C  13      17.381   0.016   2.122  4.00  0.00            
ATOM   2684  CD2 HIS C  13      16.217   0.505   2.687  4.00  0.00            
ATOM   2685  CE1 HIS C  13      16.976  -0.914   1.277  4.00  0.00            
ATOM   2686    C HIS C  13      13.416   1.008   0.224  4.00  0.00            
ATOM   2687    O HIS C  13      12.557   0.417  -0.430  4.00  0.00            
ATOM   2688    N ASN C  14      14.567   1.429  -0.319  4.00  0.00            
ATOM   2689   CA ASN C  14      14.710   1.116  -1.695  4.00  0.00            
ATOM   2690   CB ASN C  14      15.254   2.244  -2.581  4.00  0.00            
ATOM   2691   CG ASN C  14      15.293   1.682  -3.999  4.00  0.00            
ATOM   2692  OD1 ASN C  14      14.631   0.691  -4.304  4.00  0.00            
ATOM   2693  ND2 ASN C  14      16.085   2.332  -4.892  4.00  0.00            
ATOM   2694    C ASN C  14      15.658  -0.015  -1.851  4.00  0.00            
ATOM   2695    O ASN C  14      16.872   0.144  -1.738  4.00  0.00            
ATOM   2696    N GLU C  15      15.103  -1.208  -2.107  4.00  0.00            
ATOM   2697   CA GLU C  15      15.946  -2.307  -2.427  4.00  0.00            
ATOM   2698   CB GLU C  15      15.969  -3.425  -1.366  4.00  0.00            
ATOM   2699   CG GLU C  15      16.888  -4.597  -1.730  4.00  0.00            
ATOM   2700   CD GLU C  15      16.819  -5.648  -0.627  4.00  0.00            
ATOM   2701  OE1 GLU C  15      17.005  -5.281   0.565  4.00  0.00            
ATOM   2702  OE2 GLU C  15      16.590  -6.839  -0.969  4.00  0.00            
ATOM   2703    C GLU C  15      15.349  -2.888  -3.643  4.00  0.00            
ATOM   2704    O GLU C  15      14.201  -3.328  -3.629  4.00  0.00            
ATOM   2705    N SER C  16      16.108  -2.883  -4.744  4.00  0.00            
ATOM   2706   CA SER C  16      15.504  -3.425  -5.909  4.00  0.00            
ATOM   2707   CB SER C  16      14.306  -2.593  -6.409  4.00  0.00            
ATOM   2708   OG SER C  16      13.758  -3.163  -7.588  4.00  0.00            
ATOM   2709    C SER C  16      16.501  -3.412  -6.987  4.00  0.00            
ATOM   2710    O SER C  16      17.551  -2.780  -6.885  4.00  0.00            
ATOM   2711    N THR C  17      16.190  -4.155  -8.055  4.00  0.00            
ATOM   2712   CA THR C  17      17.055  -4.060  -9.170  4.00  0.00            
ATOM   2713   CB THR C  17      16.903  -5.184 -10.151  4.00  0.00            
ATOM   2714  OG1 THR C  17      15.597  -5.180 -10.708  4.00  0.00            
ATOM   2715  CG2 THR C  17      17.149  -6.506  -9.405  4.00  0.00            
ATOM   2716    C THR C  17      16.655  -2.789  -9.826  4.00  0.00            
ATOM   2717    O THR C  17      15.470  -2.553 -10.054  4.00  0.00            
ATOM   2718    N CYS C  18      17.627  -1.904 -10.104  4.00  0.00            
ATOM   2719   CA CYS C  18      17.246  -0.683 -10.736  4.00  0.00            
ATOM   2720   CB CYS C  18      18.078   0.536 -10.295  4.00  0.00            
ATOM   2721   SG CYS C  18      17.436   2.091 -10.990  4.00  0.00            
ATOM   2722    C CYS C  18      17.500  -0.908 -12.218  4.00  0.00            
ATOM   2723    O CYS C  18      16.519  -0.823 -13.007  4.00  0.00            
ATOM   2724  OXT CYS C  18      18.675  -1.186 -12.576  4.00  0.00            
END
