# Supplementary material for: Integrative modeling of diverse protein-peptide systems using CABS-dock
Source: PLoS Comput Biol. 2023 Jul 5;19(7):e1011275. doi: 10.1371/journal.pcbi.1011275 (PMC10351741; doi:10.1371/journal.pcbi.1011275)
Supplement: S1 File — Files in pdb format containing atomic coordinates of the structures obtained in this study: the highest-scored amyloid models and 10 examples of the docked peptide for each enzyme-substrate complex. (ZIP) [file pcbi.1011275.s006.zip › 8_renin_DRVYIHPFHLVIHNESTC/64.pdb]

CRYST1    0.000    0.000    0.000   0.00   0.00   0.00 P 1           1
ATOM      1    N GLY A   4      20.506  33.990   2.942  1.00  1.00            
ATOM      2   CA GLY A   4      19.062  33.944   2.600  1.00  1.00            
ATOM      3    C GLY A   4      18.226  33.597   3.785  1.00  1.00            
ATOM      4    O GLY A   4      18.028  32.424   4.096  1.00  1.00            
ATOM      5    N ASN A   5      17.688  34.619   4.475  1.00  1.00            
ATOM      6   CA ASN A   5      16.919  34.304   5.638  1.00  1.00            
ATOM      7   CB ASN A   5      17.010  35.368   6.751  1.00  1.00            
ATOM      8   CG ASN A   5      16.519  36.712   6.230  1.00  1.00            
ATOM      9  OD1 ASN A   5      15.469  37.198   6.647  1.00  1.00            
ATOM     10  ND2 ASN A   5      17.276  37.325   5.281  1.00  1.00            
ATOM     11    C ASN A   5      15.491  34.075   5.246  1.00  1.00            
ATOM     12    O ASN A   5      14.673  34.993   5.196  1.00  1.00            
ATOM     13    N THR A   6      15.155  32.808   4.933  4.00  1.00            
ATOM     14   CA THR A   6      13.796  32.471   4.633  4.00  1.00            
ATOM     15   CB THR A   6      13.504  32.253   3.178  4.00  1.00            
ATOM     16  OG1 THR A   6      12.106  32.089   2.986  4.00  1.00            
ATOM     17  CG2 THR A   6      14.258  31.001   2.696  4.00  1.00            
ATOM     18    C THR A   6      13.517  31.177   5.312  4.00  1.00            
ATOM     19    O THR A   6      14.369  30.291   5.362  4.00  1.00            
ATOM     20    N THR A   7      12.309  31.059   5.884  1.00  1.00            
ATOM     21   CA THR A   7      11.887  29.841   6.501  1.00  1.00            
ATOM     22   CB THR A   7      11.817  29.957   7.992  1.00  1.00            
ATOM     23  OG1 THR A   7      13.095  30.276   8.522  1.00  1.00            
ATOM     24  CG2 THR A   7      11.326  28.629   8.568  1.00  1.00            
ATOM     25    C THR A   7      10.498  29.618   5.990  1.00  1.00            
ATOM     26    O THR A   7       9.642  30.490   6.130  1.00  1.00            
ATOM     27    N SER A   8      10.227  28.456   5.363  4.00  1.00            
ATOM     28   CA SER A   8       8.900  28.232   4.862  4.00  1.00            
ATOM     29   CB SER A   8       8.822  27.183   3.737  4.00  1.00            
ATOM     30   OG SER A   8       9.154  25.898   4.236  4.00  1.00            
ATOM     31    C SER A   8       8.080  27.718   6.007  4.00  1.00            
ATOM     32    O SER A   8       8.621  27.266   7.014  4.00  1.00            
ATOM     33    N SER A   9       6.740  27.811   5.893  4.00  1.00            
ATOM     34   CA SER A   9       5.865  27.303   6.914  4.00  1.00            
ATOM     35   CB SER A   9       5.143  28.428   7.674  4.00  1.00            
ATOM     36   OG SER A   9       6.081  29.383   8.151  4.00  1.00            
ATOM     37    C SER A   9       4.800  26.573   6.144  4.00  1.00            
ATOM     38    O SER A   9       4.256  27.122   5.187  4.00  1.00            
ATOM     39    N VAL A  10       4.487  25.310   6.500  4.00  1.00            
ATOM     40   CA VAL A  10       3.404  24.654   5.817  4.00  1.00            
ATOM     41   CB VAL A  10       3.755  23.375   5.120  4.00  1.00            
ATOM     42  CG1 VAL A  10       2.460  22.773   4.545  4.00  1.00            
ATOM     43  CG2 VAL A  10       4.816  23.680   4.049  4.00  1.00            
ATOM     44    C VAL A  10       2.403  24.321   6.882  4.00  1.00            
ATOM     45    O VAL A  10       2.765  23.853   7.960  4.00  1.00            
ATOM     46    N ILE A  11       1.107  24.574   6.613  4.00  1.00            
ATOM     47   CA ILE A  11       0.087  24.265   7.576  4.00  1.00            
ATOM     48   CB ILE A  11      -1.056  25.244   7.591  4.00  1.00            
ATOM     49  CG1 ILE A  11      -1.822  25.245   6.253  4.00  1.00            
ATOM     50  CG2 ILE A  11      -0.475  26.615   7.976  4.00  1.00            
ATOM     51  CD1 ILE A  11      -0.994  25.712   5.056  4.00  1.00            
ATOM     52    C ILE A  11      -0.462  22.958   7.135  4.00  1.00            
ATOM     53    O ILE A  11      -0.718  22.750   5.949  4.00  1.00            
ATOM     54    N LEU A  12      -0.630  22.016   8.076  4.00  1.00            
ATOM     55   CA LEU A  12      -1.043  20.731   7.620  4.00  1.00            
ATOM     56   CB LEU A  12      -0.002  19.630   7.911  4.00  1.00            
ATOM     57   CG LEU A  12       0.143  19.162   9.378  4.00  1.00            
ATOM     58  CD1 LEU A  12      -0.994  18.220   9.822  4.00  1.00            
ATOM     59  CD2 LEU A  12       1.542  18.569   9.623  4.00  1.00            
ATOM     60    C LEU A  12      -2.317  20.335   8.282  4.00  1.00            
ATOM     61    O LEU A  12      -2.746  20.944   9.261  4.00  1.00            
ATOM     62    N THR A  13      -2.968  19.298   7.712  4.00  1.00            
ATOM     63   CA THR A  13      -4.123  18.726   8.333  4.00  1.00            
ATOM     64   CB THR A  13      -5.334  18.602   7.455  4.00  1.00            
ATOM     65  OG1 THR A  13      -5.741  19.878   6.986  4.00  1.00            
ATOM     66  CG2 THR A  13      -6.461  17.967   8.287  4.00  1.00            
ATOM     67    C THR A  13      -3.752  17.332   8.738  4.00  1.00            
ATOM     68    O THR A  13      -3.447  16.500   7.884  4.00  1.00            
ATOM     69    N ASN A  14      -3.755  17.043  10.061  4.00  1.00            
ATOM     70   CA ASN A  14      -3.494  15.700  10.496  4.00  1.00            
ATOM     71   CB ASN A  14      -2.778  15.582  11.856  4.00  1.00            
ATOM     72   CG ASN A  14      -3.685  16.038  12.981  4.00  1.00            
ATOM     73  OD1 ASN A  14      -3.923  17.230  13.156  4.00  1.00            
ATOM     74  ND2 ASN A  14      -4.216  15.059  13.760  4.00  1.00            
ATOM     75    C ASN A  14      -4.867  15.076  10.590  4.00  1.00            
ATOM     76    O ASN A  14      -5.759  15.600  11.258  4.00  1.00            
ATOM     77    N TYR A  15      -5.093  13.957   9.867  4.00  1.00            
ATOM     78   CA TYR A  15      -6.388  13.323   9.875  4.00  1.00            
ATOM     79   CB TYR A  15      -7.076  13.307   8.503  4.00  1.00            
ATOM     80   CG TYR A  15      -8.402  12.643   8.639  4.00  1.00            
ATOM     81  CD1 TYR A  15      -9.371  13.190   9.449  4.00  1.00            
ATOM     82  CD2 TYR A  15      -8.694  11.501   7.931  4.00  1.00            
ATOM     83  CE1 TYR A  15     -10.602  12.593   9.571  4.00  1.00            
ATOM     84  CE2 TYR A  15      -9.924  10.901   8.047  4.00  1.00            
ATOM     85   CZ TYR A  15     -10.878  11.446   8.869  4.00  1.00            
ATOM     86   OH TYR A  15     -12.142  10.831   8.989  4.00  1.00            
ATOM     87    C TYR A  15      -6.149  11.946  10.322  4.00  1.00            
ATOM     88    O TYR A  15      -5.089  11.398  10.018  4.00  1.00            
ATOM     89    N MET A  16      -7.129  11.363  11.050  3.00  1.00            
ATOM     90   CA MET A  16      -6.818  10.121  11.677  3.00  1.00            
ATOM     91   CB MET A  16      -6.288   9.048  10.703  3.00  1.00            
ATOM     92   CG MET A  16      -7.314   8.611   9.651  3.00  1.00            
ATOM     93   SD MET A  16      -6.593   7.820   8.180  3.00  1.00            
ATOM     94   CE MET A  16      -6.161   9.386   7.363  3.00  1.00            
ATOM     95    C MET A  16      -5.720  10.622  12.553  3.00  1.00            
ATOM     96    O MET A  16      -5.813  11.739  13.061  3.00  1.00            
ATOM     97    N ASP A  17      -4.662   9.844  12.792  3.00  1.00            
ATOM     98   CA ASP A  17      -3.576  10.477  13.481  3.00  1.00            
ATOM     99   CB ASP A  17      -3.343   9.889  14.877  3.00  1.00            
ATOM    100   CG ASP A  17      -2.882   8.448  14.688  3.00  1.00            
ATOM    101  OD1 ASP A  17      -3.475   7.735  13.835  3.00  1.00            
ATOM    102  OD2 ASP A  17      -1.929   8.040  15.403  3.00  1.00            
ATOM    103    C ASP A  17      -2.375  10.101  12.684  3.00  1.00            
ATOM    104    O ASP A  17      -1.258  10.560  12.917  3.00  1.00            
ATOM    105    N THR A  18      -2.615   9.220  11.706  3.00  1.00            
ATOM    106   CA THR A  18      -1.611   8.675  10.854  3.00  1.00            
ATOM    107   CB THR A  18      -2.145   7.541  10.023  3.00  1.00            
ATOM    108  OG1 THR A  18      -1.090   6.869   9.351  3.00  1.00            
ATOM    109  CG2 THR A  18      -3.147   8.108   9.004  3.00  1.00            
ATOM    110    C THR A  18      -1.076   9.705   9.912  3.00  1.00            
ATOM    111    O THR A  18       0.114   9.714   9.600  3.00  1.00            
ATOM    112    N GLN A  19      -1.935  10.623   9.442  4.00  1.00            
ATOM    113   CA GLN A  19      -1.484  11.411   8.340  4.00  1.00            
ATOM    114   CB GLN A  19      -2.554  11.595   7.254  4.00  1.00            
ATOM    115   CG GLN A  19      -2.108  12.569   6.161  4.00  1.00            
ATOM    116   CD GLN A  19      -3.345  13.070   5.432  4.00  1.00            
ATOM    117  OE1 GLN A  19      -3.667  12.612   4.338  4.00  1.00            
ATOM    118  NE2 GLN A  19      -4.058  14.046   6.058  4.00  1.00            
ATOM    119    C GLN A  19      -1.074  12.815   8.659  4.00  1.00            
ATOM    120    O GLN A  19      -1.720  13.529   9.424  4.00  1.00            
ATOM    121    N TYR A  20       0.072  13.208   8.061  4.00  1.00            
ATOM    122   CA TYR A  20       0.662  14.520   8.083  4.00  1.00            
ATOM    123   CB TYR A  20       2.129  14.413   7.612  4.00  1.00            
ATOM    124   CG TYR A  20       2.733  15.737   7.280  4.00  1.00            
ATOM    125  CD1 TYR A  20       3.282  16.540   8.250  4.00  1.00            
ATOM    126  CD2 TYR A  20       2.775  16.165   5.970  4.00  1.00            
ATOM    127  CE1 TYR A  20       3.847  17.750   7.917  4.00  1.00            
ATOM    128  CE2 TYR A  20       3.339  17.374   5.632  4.00  1.00            
ATOM    129   CZ TYR A  20       3.878  18.171   6.611  4.00  1.00            
ATOM    130   OH TYR A  20       4.460  19.411   6.274  4.00  1.00            
ATOM    131    C TYR A  20      -0.025  15.524   7.225  4.00  1.00            
ATOM    132    O TYR A  20      -0.505  16.546   7.707  4.00  1.00            
ATOM    133    N TYR A  21      -0.142  15.222   5.923  4.00  1.00            
ATOM    134   CA TYR A  21      -0.738  16.154   5.015  4.00  1.00            
ATOM    135   CB TYR A  21      -2.203  16.463   5.355  4.00  1.00            
ATOM    136   CG TYR A  21      -2.710  17.428   4.348  4.00  1.00            
ATOM    137  CD1 TYR A  21      -2.982  17.004   3.069  4.00  1.00            
ATOM    138  CD2 TYR A  21      -2.930  18.744   4.684  4.00  1.00            
ATOM    139  CE1 TYR A  21      -3.460  17.883   2.128  4.00  1.00            
ATOM    140  CE2 TYR A  21      -3.408  19.627   3.749  4.00  1.00            
ATOM    141   CZ TYR A  21      -3.672  19.196   2.470  4.00  1.00            
ATOM    142   OH TYR A  21      -4.164  20.105   1.510  4.00  1.00            
ATOM    143    C TYR A  21       0.042  17.438   4.925  4.00  1.00            
ATOM    144    O TYR A  21       0.636  17.898   5.895  4.00  1.00            
ATOM    145    N GLY A  22       0.107  18.015   3.703  4.00  1.00            
ATOM    146   CA GLY A  22       0.749  19.287   3.479  4.00  1.00            
ATOM    147    C GLY A  22       0.505  19.636   2.057  4.00  1.00            
ATOM    148    O GLY A  22       0.532  18.773   1.182  4.00  1.00            
ATOM    149    N GLU A  23       0.269  20.930   1.786  4.00  1.00            
ATOM    150   CA GLU A  23       0.022  21.292   0.430  4.00  1.00            
ATOM    151   CB GLU A  23      -0.985  22.453   0.255  4.00  1.00            
ATOM    152   CG GLU A  23      -2.437  22.122   0.631  4.00  1.00            
ATOM    153   CD GLU A  23      -3.307  23.360   0.394  4.00  1.00            
ATOM    154  OE1 GLU A  23      -3.110  24.033  -0.653  4.00  1.00            
ATOM    155  OE2 GLU A  23      -4.193  23.639   1.246  4.00  1.00            
ATOM    156    C GLU A  23       1.326  21.759  -0.154  4.00  1.00            
ATOM    157    O GLU A  23       1.937  22.703   0.345  4.00  1.00            
ATOM    158    N ILE A  24       1.789  21.080  -1.227  4.00  1.00            
ATOM    159   CA ILE A  24       2.981  21.449  -1.944  4.00  1.00            
ATOM    160   CB ILE A  24       4.055  20.411  -1.940  4.00  1.00            
ATOM    161  CG1 ILE A  24       4.667  20.320  -0.529  4.00  1.00            
ATOM    162  CG2 ILE A  24       5.046  20.747  -3.067  4.00  1.00            
ATOM    163  CD1 ILE A  24       5.621  19.145  -0.330  4.00  1.00            
ATOM    164    C ILE A  24       2.544  21.677  -3.337  4.00  1.00            
ATOM    165    O ILE A  24       1.656  20.989  -3.839  4.00  1.00            
ATOM    166    N GLY A  25       3.141  22.678  -3.999  4.00  1.00            
ATOM    167   CA GLY A  25       2.653  22.957  -5.305  4.00  1.00            
ATOM    168    C GLY A  25       3.681  22.576  -6.315  4.00  1.00            
ATOM    169    O GLY A  25       4.881  22.666  -6.058  4.00  1.00            
ATOM    170    N ILE A  26       3.234  22.130  -7.510  4.00  1.00            
ATOM    171   CA ILE A  26       4.214  21.746  -8.481  4.00  1.00            
ATOM    172   CB ILE A  26       4.508  20.281  -8.440  4.00  1.00            
ATOM    173  CG1 ILE A  26       5.007  19.921  -7.028  4.00  1.00            
ATOM    174  CG2 ILE A  26       5.526  19.965  -9.546  4.00  1.00            
ATOM    175  CD1 ILE A  26       5.021  18.425  -6.721  4.00  1.00            
ATOM    176    C ILE A  26       3.801  22.143  -9.863  4.00  1.00            
ATOM    177    O ILE A  26       2.627  22.094 -10.227  4.00  1.00            
ATOM    178    N GLY A  27       4.799  22.588 -10.653  3.00  1.00            
ATOM    179   CA GLY A  27       4.625  22.958 -12.026  3.00  1.00            
ATOM    180    C GLY A  27       3.793  24.216 -12.054  3.00  1.00            
ATOM    181    O GLY A  27       3.308  24.648 -11.010  3.00  1.00            
ATOM    182    N THR A  28       3.593  24.840 -13.244  3.00  1.00            
ATOM    183   CA THR A  28       2.793  26.042 -13.301  3.00  1.00            
ATOM    184   CB THR A  28       3.598  27.308 -13.364  3.00  1.00            
ATOM    185  OG1 THR A  28       2.758  28.429 -13.130  3.00  1.00            
ATOM    186  CG2 THR A  28       4.255  27.419 -14.749  3.00  1.00            
ATOM    187    C THR A  28       1.903  26.011 -14.510  3.00  1.00            
ATOM    188    O THR A  28       2.354  25.605 -15.579  3.00  1.00            
ATOM    189    N PRO A  29       0.648  26.410 -14.407  3.00  1.00            
ATOM    190   CA PRO A  29       0.067  26.847 -13.168  3.00  1.00            
ATOM    191   CD PRO A  29      -0.023  27.005 -15.551  3.00  1.00            
ATOM    192   CB PRO A  29      -1.302  27.418 -13.520  3.00  1.00            
ATOM    193   CG PRO A  29      -1.099  27.931 -14.959  3.00  1.00            
ATOM    194    C PRO A  29       0.086  25.686 -12.226  3.00  1.00            
ATOM    195    O PRO A  29      -0.250  24.569 -12.618  3.00  1.00            
ATOM    196    N PRO A  30       0.470  25.960 -11.014  3.00  1.00            
ATOM    197   CA PRO A  30       0.688  24.948 -10.015  3.00  1.00            
ATOM    198   CD PRO A  30       0.192  27.259 -10.424  3.00  1.00            
ATOM    199   CB PRO A  30       1.007  25.718  -8.737  3.00  1.00            
ATOM    200   CG PRO A  30       0.190  27.014  -8.905  3.00  1.00            
ATOM    201    C PRO A  30      -0.521  24.098  -9.806  3.00  1.00            
ATOM    202    O PRO A  30      -1.631  24.627  -9.836  3.00  1.00            
ATOM    203    N GLN A  31      -0.321  22.778  -9.608  4.00  1.00            
ATOM    204   CA GLN A  31      -1.396  21.899  -9.246  4.00  1.00            
ATOM    205   CB GLN A  31      -1.432  20.544  -9.974  4.00  1.00            
ATOM    206   CG GLN A  31      -1.885  20.631 -11.432  4.00  1.00            
ATOM    207   CD GLN A  31      -2.089  19.211 -11.940  4.00  1.00            
ATOM    208  OE1 GLN A  31      -1.207  18.639 -12.574  4.00  1.00            
ATOM    209  NE2 GLN A  31      -3.282  18.621 -11.655  4.00  1.00            
ATOM    210    C GLN A  31      -1.154  21.608  -7.813  4.00  1.00            
ATOM    211    O GLN A  31      -0.012  21.422  -7.394  4.00  1.00            
ATOM    212    N THR A  32      -2.224  21.579  -7.008  4.00  1.00            
ATOM    213   CA THR A  32      -1.973  21.361  -5.625  4.00  1.00            
ATOM    214   CB THR A  32      -3.062  21.867  -4.719  4.00  1.00            
ATOM    215  OG1 THR A  32      -4.294  21.232  -5.024  4.00  1.00            
ATOM    216  CG2 THR A  32      -3.189  23.389  -4.893  4.00  1.00            
ATOM    217    C THR A  32      -1.808  19.899  -5.372  4.00  1.00            
ATOM    218    O THR A  32      -2.532  19.075  -5.929  4.00  1.00            
ATOM    219    N PHE A  33      -0.830  19.537  -4.515  4.00  1.00            
ATOM    220   CA PHE A  33      -0.622  18.149  -4.223  4.00  1.00            
ATOM    221   CB PHE A  33       0.723  17.608  -4.745  4.00  1.00            
ATOM    222   CG PHE A  33       0.658  17.589  -6.238  4.00  1.00            
ATOM    223  CD1 PHE A  33       0.974  18.707  -6.977  4.00  1.00            
ATOM    224  CD2 PHE A  33       0.279  16.447  -6.903  4.00  1.00            
ATOM    225  CE1 PHE A  33       0.912  18.682  -8.352  4.00  1.00            
ATOM    226  CE2 PHE A  33       0.214  16.414  -8.277  4.00  1.00            
ATOM    227   CZ PHE A  33       0.531  17.535  -9.006  4.00  1.00            
ATOM    228    C PHE A  33      -0.682  17.941  -2.748  4.00  1.00            
ATOM    229    O PHE A  33      -0.008  18.625  -1.979  4.00  1.00            
ATOM    230    N LYS A  34      -1.516  16.978  -2.314  4.00  1.00            
ATOM    231   CA LYS A  34      -1.582  16.694  -0.916  4.00  1.00            
ATOM    232   CB LYS A  34      -2.790  15.843  -0.517  4.00  1.00            
ATOM    233   CG LYS A  34      -4.095  16.619  -0.664  4.00  1.00            
ATOM    234   CD LYS A  34      -5.334  15.733  -0.732  4.00  1.00            
ATOM    235   CE LYS A  34      -6.633  16.529  -0.845  4.00  1.00            
ATOM    236   NZ LYS A  34      -7.754  15.622  -1.170  4.00  1.00            
ATOM    237    C LYS A  34      -0.351  15.943  -0.614  4.00  1.00            
ATOM    238    O LYS A  34       0.059  15.084  -1.392  4.00  1.00            
ATOM    239    N VAL A  35       0.297  16.246   0.520  4.00  1.00            
ATOM    240   CA VAL A  35       1.505  15.517   0.658  4.00  1.00            
ATOM    241   CB VAL A  35       2.707  16.189   0.049  4.00  1.00            
ATOM    242  CG1 VAL A  35       2.489  16.349  -1.465  4.00  1.00            
ATOM    243  CG2 VAL A  35       2.969  17.506   0.796  4.00  1.00            
ATOM    244    C VAL A  35       1.852  15.263   2.065  4.00  1.00            
ATOM    245    O VAL A  35       1.218  15.742   3.003  4.00  1.00            
ATOM    246    N VAL A  36       2.896  14.431   2.204  4.00  1.00            
ATOM    247   CA VAL A  36       3.410  14.101   3.480  4.00  1.00            
ATOM    248   CB VAL A  36       3.160  12.679   3.888  4.00  1.00            
ATOM    249  CG1 VAL A  36       3.942  11.753   2.939  4.00  1.00            
ATOM    250  CG2 VAL A  36       3.526  12.516   5.374  4.00  1.00            
ATOM    251    C VAL A  36       4.877  14.280   3.429  4.00  1.00            
ATOM    252    O VAL A  36       5.502  14.060   2.393  4.00  1.00            
ATOM    253    N PHE A  37       5.478  14.711   4.552  4.00  1.00            
ATOM    254   CA PHE A  37       6.892  14.805   4.452  4.00  1.00            
ATOM    255   CB PHE A  37       7.554  16.025   5.131  4.00  1.00            
ATOM    256   CG PHE A  37       7.588  15.874   6.611  4.00  1.00            
ATOM    257  CD1 PHE A  37       8.648  15.231   7.208  4.00  1.00            
ATOM    258  CD2 PHE A  37       6.582  16.383   7.397  4.00  1.00            
ATOM    259  CE1 PHE A  37       8.699  15.089   8.573  4.00  1.00            
ATOM    260  CE2 PHE A  37       6.626  16.245   8.763  4.00  1.00            
ATOM    261   CZ PHE A  37       7.686  15.596   9.350  4.00  1.00            
ATOM    262    C PHE A  37       7.427  13.543   5.060  4.00  1.00            
ATOM    263    O PHE A  37       7.104  13.203   6.197  4.00  1.00            
ATOM    264    N ASP A  38       8.237  12.785   4.289  4.00  1.00            
ATOM    265   CA ASP A  38       8.751  11.546   4.798  4.00  1.00            
ATOM    266   CB ASP A  38       8.580  10.354   3.842  4.00  1.00            
ATOM    267   CG ASP A  38       7.111   9.951   3.849  4.00  1.00            
ATOM    268  OD1 ASP A  38       6.338  10.534   4.655  4.00  1.00            
ATOM    269  OD2 ASP A  38       6.744   9.048   3.049  4.00  1.00            
ATOM    270    C ASP A  38      10.181  11.703   5.084  4.00  1.00            
ATOM    271    O ASP A  38      11.016  11.875   4.198  4.00  1.00            
ATOM    272    N THR A  39      10.474  11.660   6.382  3.00  1.00            
ATOM    273   CA THR A  39      11.820  11.707   6.802  3.00  1.00            
ATOM    274   CB THR A  39      11.974  11.810   8.283  3.00  1.00            
ATOM    275  OG1 THR A  39      11.399  10.671   8.891  3.00  1.00            
ATOM    276  CG2 THR A  39      11.270  13.086   8.771  3.00  1.00            
ATOM    277    C THR A  39      12.431  10.407   6.354  3.00  1.00            
ATOM    278    O THR A  39      13.635  10.321   6.118  3.00  1.00            
ATOM    279    N GLY A  40      11.585   9.359   6.224  3.00  1.00            
ATOM    280   CA GLY A  40      11.997   8.003   5.951  3.00  1.00            
ATOM    281    C GLY A  40      12.759   7.843   4.674  3.00  1.00            
ATOM    282    O GLY A  40      13.797   7.183   4.666  3.00  1.00            
ATOM    283    N SER A  41      12.293   8.416   3.552  1.00  1.00            
ATOM    284   CA SER A  41      13.059   8.157   2.368  1.00  1.00            
ATOM    285   CB SER A  41      12.475   7.064   1.461  1.00  1.00            
ATOM    286   OG SER A  41      13.360   6.792   0.383  1.00  1.00            
ATOM    287    C SER A  41      13.085   9.398   1.568  1.00  1.00            
ATOM    288    O SER A  41      12.394  10.370   1.873  1.00  1.00            
ATOM    289    N SER A  42      13.925   9.404   0.524  1.00  1.00            
ATOM    290   CA SER A  42      13.940  10.582  -0.269  1.00  1.00            
ATOM    291   CB SER A  42      15.299  11.299  -0.279  1.00  1.00            
ATOM    292   OG SER A  42      16.272  10.491  -0.924  1.00  1.00            
ATOM    293    C SER A  42      13.615  10.212  -1.685  1.00  1.00            
ATOM    294    O SER A  42      14.360   9.490  -2.346  1.00  1.00            
ATOM    295    N ASN A  43      12.454  10.705  -2.161  1.00  1.00            
ATOM    296   CA ASN A  43      11.976  10.566  -3.507  1.00  1.00            
ATOM    297   CB ASN A  43      11.646   9.118  -3.884  1.00  1.00            
ATOM    298   CG ASN A  43      11.409   9.084  -5.381  1.00  1.00            
ATOM    299  OD1 ASN A  43      11.723  10.035  -6.095  1.00  1.00            
ATOM    300  ND2 ASN A  43      10.825   7.959  -5.870  1.00  1.00            
ATOM    301    C ASN A  43      10.656  11.323  -3.479  1.00  1.00            
ATOM    302    O ASN A  43       9.925  11.212  -2.497  1.00  1.00            
ATOM    303    N VAL A  44      10.296  12.124  -4.515  4.00  1.00            
ATOM    304   CA VAL A  44       9.069  12.896  -4.416  4.00  1.00            
ATOM    305   CB VAL A  44       8.855  13.806  -5.596  4.00  1.00            
ATOM    306  CG1 VAL A  44       7.515  14.539  -5.409  4.00  1.00            
ATOM    307  CG2 VAL A  44      10.058  14.754  -5.729  4.00  1.00            
ATOM    308    C VAL A  44       7.874  12.003  -4.334  4.00  1.00            
ATOM    309    O VAL A  44       7.211  11.923  -3.305  4.00  1.00            
ATOM    310    N TRP A  45       7.612  11.235  -5.401  4.00  1.00            
ATOM    311   CA TRP A  45       6.464  10.381  -5.431  4.00  1.00            
ATOM    312   CB TRP A  45       6.376   9.451  -4.205  4.00  1.00            
ATOM    313   CG TRP A  45       5.215   8.490  -4.204  4.00  1.00            
ATOM    314  CD2 TRP A  45       5.098   7.402  -3.277  4.00  1.00            
ATOM    315  CD1 TRP A  45       4.121   8.428  -5.018  4.00  1.00            
ATOM    316  NE1 TRP A  45       3.327   7.367  -4.651  4.00  1.00            
ATOM    317  CE2 TRP A  45       3.918   6.728  -3.581  4.00  1.00            
ATOM    318  CE3 TRP A  45       5.913   6.997  -2.258  4.00  1.00            
ATOM    319  CZ2 TRP A  45       3.532   5.631  -2.867  4.00  1.00            
ATOM    320  CZ3 TRP A  45       5.518   5.894  -1.534  4.00  1.00            
ATOM    321  CH2 TRP A  45       4.349   5.225  -1.835  4.00  1.00            
ATOM    322    C TRP A  45       5.198  11.187  -5.536  4.00  1.00            
ATOM    323    O TRP A  45       4.857  11.942  -4.627  4.00  1.00            
ATOM    324    N VAL A  46       4.470  11.031  -6.673  4.00  1.00            
ATOM    325   CA VAL A  46       3.202  11.671  -6.932  4.00  1.00            
ATOM    326   CB VAL A  46       3.331  13.077  -7.437  4.00  1.00            
ATOM    327  CG1 VAL A  46       1.933  13.616  -7.782  4.00  1.00            
ATOM    328  CG2 VAL A  46       4.065  13.906  -6.374  4.00  1.00            
ATOM    329    C VAL A  46       2.543  10.879  -8.027  4.00  1.00            
ATOM    330    O VAL A  46       3.224  10.181  -8.775  4.00  1.00            
ATOM    331    N PRO A  47       1.242  10.942  -8.146  4.00  1.00            
ATOM    332   CA PRO A  47       0.592  10.199  -9.195  4.00  1.00            
ATOM    333   CD PRO A  47       0.395  11.057  -6.967  4.00  1.00            
ATOM    334   CB PRO A  47      -0.880  10.133  -8.815  4.00  1.00            
ATOM    335   CG PRO A  47      -0.861  10.227  -7.282  4.00  1.00            
ATOM    336    C PRO A  47       0.858  10.861 -10.527  4.00  1.00            
ATOM    337    O PRO A  47       0.995  12.082 -10.565  4.00  1.00            
ATOM    338    N SER A  48       0.926  10.059 -11.609  4.00  1.00            
ATOM    339   CA SER A  48       1.375  10.402 -12.940  4.00  1.00            
ATOM    340   CB SER A  48       1.952   9.173 -13.666  4.00  1.00            
ATOM    341   OG SER A  48       0.961   8.165 -13.798  4.00  1.00            
ATOM    342    C SER A  48       0.496  11.091 -13.949  4.00  1.00            
ATOM    343    O SER A  48       1.050  11.754 -14.823  4.00  1.00            
ATOM    344    N SER A  49      -0.843  10.995 -13.893  3.00  1.00            
ATOM    345   CA SER A  49      -1.694  11.454 -14.973  3.00  1.00            
ATOM    346   CB SER A  49      -1.413  12.850 -15.569  3.00  1.00            
ATOM    347   OG SER A  49      -0.451  12.804 -16.612  3.00  1.00            
ATOM    348    C SER A  49      -1.622  10.469 -16.097  3.00  1.00            
ATOM    349    O SER A  49      -2.159  10.708 -17.177  3.00  1.00            
ATOM    350    N LYS A  50      -0.966   9.315 -15.868  3.00  1.00            
ATOM    351   CA LYS A  50      -0.964   8.300 -16.878  3.00  1.00            
ATOM    352   CB LYS A  50       0.368   8.259 -17.637  3.00  1.00            
ATOM    353   CG LYS A  50       0.645   9.588 -18.344  3.00  1.00            
ATOM    354   CD LYS A  50       2.091   9.775 -18.805  3.00  1.00            
ATOM    355   CE LYS A  50       2.436  11.228 -19.149  3.00  1.00            
ATOM    356   NZ LYS A  50       1.591  11.715 -20.263  3.00  1.00            
ATOM    357    C LYS A  50      -1.166   7.009 -16.151  3.00  1.00            
ATOM    358    O LYS A  50      -0.717   5.952 -16.593  3.00  1.00            
ATOM    359    N CYS A  51      -1.886   7.075 -15.009  1.00  1.00            
ATOM    360   CA CYS A  51      -2.188   5.896 -14.250  1.00  1.00            
ATOM    361   CB CYS A  51      -2.992   6.185 -12.977  1.00  1.00            
ATOM    362   SG CYS A  51      -2.151   7.386 -11.908  1.00  1.00            
ATOM    363    C CYS A  51      -3.092   5.140 -15.178  1.00  1.00            
ATOM    364    O CYS A  51      -3.872   5.745 -15.913  1.00  1.00            
ATOM    365    N SER A  52      -3.010   3.799 -15.190  1.00  1.00            
ATOM    366   CA SER A  52      -3.789   3.043 -16.130  1.00  1.00            
ATOM    367   CB SER A  52      -3.442   1.542 -16.162  1.00  1.00            
ATOM    368   OG SER A  52      -3.897   0.905 -14.977  1.00  1.00            
ATOM    369    C SER A  52      -5.240   3.140 -15.762  1.00  1.00            
ATOM    370    O SER A  52      -6.101   2.715 -16.530  1.00  1.00            
ATOM    371    N ARG A  53      -5.529   3.675 -14.560  3.00  1.00            
ATOM    372   CA ARG A  53      -6.838   3.851 -13.983  3.00  1.00            
ATOM    373   CB ARG A  53      -7.799   4.815 -14.726  3.00  1.00            
ATOM    374   CG ARG A  53      -8.118   4.516 -16.187  3.00  1.00            
ATOM    375   CD ARG A  53      -9.057   5.545 -16.817  3.00  1.00            
ATOM    376   NE ARG A  53      -8.586   6.902 -16.414  3.00  1.00            
ATOM    377   CZ ARG A  53      -9.434   7.738 -15.744  3.00  1.00            
ATOM    378  NH1 ARG A  53     -10.715   7.340 -15.490  3.00  1.00            
ATOM    379  NH2 ARG A  53      -9.004   8.966 -15.329  3.00  1.00            
ATOM    380    C ARG A  53      -7.465   2.530 -13.683  3.00  1.00            
ATOM    381    O ARG A  53      -8.583   2.460 -13.176  3.00  1.00            
ATOM    382    N LEU A  54      -6.732   1.440 -13.967  3.00  1.00            
ATOM    383   CA LEU A  54      -7.128   0.127 -13.549  3.00  1.00            
ATOM    384   CB LEU A  54      -6.222  -0.949 -14.174  3.00  1.00            
ATOM    385   CG LEU A  54      -6.572  -2.402 -13.809  3.00  1.00            
ATOM    386  CD1 LEU A  54      -7.988  -2.764 -14.281  3.00  1.00            
ATOM    387  CD2 LEU A  54      -5.512  -3.375 -14.354  3.00  1.00            
ATOM    388    C LEU A  54      -6.899   0.163 -12.081  3.00  1.00            
ATOM    389    O LEU A  54      -7.604  -0.459 -11.288  3.00  1.00            
ATOM    390    N TYR A  55      -5.865   0.945 -11.722  1.00  1.00            
ATOM    391   CA TYR A  55      -5.368   1.140 -10.399  1.00  1.00            
ATOM    392   CB TYR A  55      -3.976   1.787 -10.528  1.00  1.00            
ATOM    393   CG TYR A  55      -3.262   2.064  -9.256  1.00  1.00            
ATOM    394  CD1 TYR A  55      -3.164   1.113  -8.268  1.00  1.00            
ATOM    395  CD2 TYR A  55      -2.617   3.269  -9.101  1.00  1.00            
ATOM    396  CE1 TYR A  55      -2.456   1.386  -7.122  1.00  1.00            
ATOM    397  CE2 TYR A  55      -1.906   3.540  -7.960  1.00  1.00            
ATOM    398   CZ TYR A  55      -1.830   2.600  -6.967  1.00  1.00            
ATOM    399   OH TYR A  55      -1.103   2.877  -5.791  1.00  1.00            
ATOM    400    C TYR A  55      -6.341   2.021  -9.690  1.00  1.00            
ATOM    401    O TYR A  55      -6.564   3.170 -10.071  1.00  1.00            
ATOM    402    N THR A  56      -6.967   1.454  -8.640  2.00  1.00            
ATOM    403   CA THR A  56      -7.940   2.130  -7.834  2.00  1.00            
ATOM    404   CB THR A  56      -8.636   1.227  -6.854  2.00  1.00            
ATOM    405  OG1 THR A  56      -7.715   0.713  -5.903  2.00  1.00            
ATOM    406  CG2 THR A  56      -9.294   0.076  -7.636  2.00  1.00            
ATOM    407    C THR A  56      -7.219   3.180  -7.056  2.00  1.00            
ATOM    408    O THR A  56      -7.751   4.264  -6.822  2.00  1.00            
ATOM    409    N ALA A  57      -5.961   2.897  -6.655  2.00  1.00            
ATOM    410   CA ALA A  57      -5.330   3.806  -5.748  2.00  1.00            
ATOM    411   CB ALA A  57      -3.995   3.335  -5.167  2.00  1.00            
ATOM    412    C ALA A  57      -5.192   5.196  -6.306  2.00  1.00            
ATOM    413    O ALA A  57      -5.577   6.160  -5.646  2.00  1.00            
ATOM    414    N CYS A  58      -4.669   5.356  -7.532  2.00  1.00            
ATOM    415   CA CYS A  58      -4.440   6.671  -8.076  2.00  1.00            
ATOM    416   CB CYS A  58      -3.398   6.691  -9.197  2.00  1.00            
ATOM    417   SG CYS A  58      -1.704   6.533  -8.562  2.00  1.00            
ATOM    418    C CYS A  58      -5.639   7.407  -8.561  2.00  1.00            
ATOM    419    O CYS A  58      -5.651   8.635  -8.494  2.00  1.00            
ATOM    420    N VAL A  59      -6.661   6.695  -9.076  2.00  1.00            
ATOM    421   CA VAL A  59      -7.798   7.352  -9.658  2.00  1.00            
ATOM    422   CB VAL A  59      -8.883   6.404 -10.088  2.00  1.00            
ATOM    423  CG1 VAL A  59      -8.319   5.512 -11.208  2.00  1.00            
ATOM    424  CG2 VAL A  59      -9.398   5.622  -8.868  2.00  1.00            
ATOM    425    C VAL A  59      -8.343   8.237  -8.590  2.00  1.00            
ATOM    426    O VAL A  59      -8.866   9.319  -8.854  2.00  1.00            
ATOM    427    N TYR A  60      -8.193   7.769  -7.342  3.00  1.00            
ATOM    428   CA TYR A  60      -8.673   8.414  -6.161  3.00  1.00            
ATOM    429   CB TYR A  60      -8.478   7.505  -4.932  3.00  1.00            
ATOM    430   CG TYR A  60      -9.068   8.165  -3.736  3.00  1.00            
ATOM    431  CD1 TYR A  60     -10.425   8.104  -3.514  3.00  1.00            
ATOM    432  CD2 TYR A  60      -8.272   8.830  -2.834  3.00  1.00            
ATOM    433  CE1 TYR A  60     -10.987   8.705  -2.413  3.00  1.00            
ATOM    434  CE2 TYR A  60      -8.829   9.433  -1.731  3.00  1.00            
ATOM    435   CZ TYR A  60     -10.185   9.372  -1.518  3.00  1.00            
ATOM    436   OH TYR A  60     -10.748   9.993  -0.382  3.00  1.00            
ATOM    437    C TYR A  60      -8.015   9.729  -5.889  3.00  1.00            
ATOM    438    O TYR A  60      -8.701  10.713  -5.617  3.00  1.00            
ATOM    439    N HIS A  61      -6.676   9.806  -5.960  1.00  1.00            
ATOM    440   CA HIS A  61      -6.067  11.057  -5.615  1.00  1.00            
ATOM    441  ND1 HIS A  61      -5.818  10.715  -2.352  1.00  1.00            
ATOM    442   CG HIS A  61      -5.235  11.477  -3.336  1.00  1.00            
ATOM    443   CB HIS A  61      -4.851  10.983  -4.688  1.00  1.00            
ATOM    444  NE2 HIS A  61      -5.685  12.792  -1.566  1.00  1.00            
ATOM    445  CD2 HIS A  61      -5.159  12.741  -2.840  1.00  1.00            
ATOM    446  CE1 HIS A  61      -6.067  11.552  -1.316  1.00  1.00            
ATOM    447    C HIS A  61      -5.669  11.838  -6.812  1.00  1.00            
ATOM    448    O HIS A  61      -5.845  11.431  -7.958  1.00  1.00            
ATOM    449    N LYS A  62      -5.142  13.038  -6.519  1.00  1.00            
ATOM    450   CA LYS A  62      -4.694  13.970  -7.501  1.00  1.00            
ATOM    451   CB LYS A  62      -4.020  15.218  -6.901  1.00  1.00            
ATOM    452   CG LYS A  62      -4.908  16.412  -6.547  1.00  1.00            
ATOM    453   CD LYS A  62      -5.345  17.236  -7.761  1.00  1.00            
ATOM    454   CE LYS A  62      -5.793  18.654  -7.400  1.00  1.00            
ATOM    455   NZ LYS A  62      -5.940  19.463  -8.631  1.00  1.00            
ATOM    456    C LYS A  62      -3.618  13.326  -8.313  1.00  1.00            
ATOM    457    O LYS A  62      -2.857  12.493  -7.822  1.00  1.00            
ATOM    458    N LEU A  63      -3.550  13.705  -9.605  1.00  1.00            
ATOM    459   CA LEU A  63      -2.521  13.239 -10.489  1.00  1.00            
ATOM    460   CB LEU A  63      -3.025  12.651 -11.815  1.00  1.00            
ATOM    461   CG LEU A  63      -3.867  11.376 -11.680  1.00  1.00            
ATOM    462  CD1 LEU A  63      -4.133  10.762 -13.064  1.00  1.00            
ATOM    463  CD2 LEU A  63      -3.242  10.385 -10.690  1.00  1.00            
ATOM    464    C LEU A  63      -1.734  14.453 -10.893  1.00  1.00            
ATOM    465    O LEU A  63      -2.190  15.577 -10.691  1.00  1.00            
ATOM    466    N PHE A  64      -0.521  14.266 -11.466  4.00  1.00            
ATOM    467   CA PHE A  64       0.274  15.392 -11.889  4.00  1.00            
ATOM    468   CB PHE A  64       1.768  15.258 -11.552  4.00  1.00            
ATOM    469   CG PHE A  64       2.458  16.494 -12.020  4.00  1.00            
ATOM    470  CD1 PHE A  64       2.538  17.593 -11.196  4.00  1.00            
ATOM    471  CD2 PHE A  64       3.016  16.564 -13.276  4.00  1.00            
ATOM    472  CE1 PHE A  64       3.168  18.742 -11.612  4.00  1.00            
ATOM    473  CE2 PHE A  64       3.648  17.710 -13.699  4.00  1.00            
ATOM    474   CZ PHE A  64       3.727  18.800 -12.865  4.00  1.00            
ATOM    475    C PHE A  64       0.146  15.500 -13.358  4.00  1.00            
ATOM    476    O PHE A  64       0.154  14.495 -14.060  4.00  1.00            
ATOM    477    N ASP A  65       0.032  16.735 -13.872  1.00  1.00            
ATOM    478   CA ASP A  65      -0.205  16.816 -15.273  1.00  1.00            
ATOM    479   CB ASP A  65      -1.441  17.654 -15.645  1.00  1.00            
ATOM    480   CG ASP A  65      -2.681  16.882 -15.219  1.00  1.00            
ATOM    481  OD1 ASP A  65      -2.525  15.809 -14.578  1.00  1.00            
ATOM    482  OD2 ASP A  65      -3.804  17.354 -15.541  1.00  1.00            
ATOM    483    C ASP A  65       0.949  17.403 -16.008  1.00  1.00            
ATOM    484    O ASP A  65       1.185  18.610 -15.964  1.00  1.00            
ATOM    485    N ALA A  66       1.707  16.536 -16.703  2.00  1.00            
ATOM    486   CA ALA A  66       2.730  16.998 -17.591  2.00  1.00            
ATOM    487   CB ALA A  66       3.825  15.950 -17.865  2.00  1.00            
ATOM    488    C ALA A  66       2.018  17.253 -18.878  2.00  1.00            
ATOM    489    O ALA A  66       0.936  16.714 -19.106  2.00  1.00            
ATOM    490    N SER A  67       2.596  18.094 -19.756  2.00  1.00            
ATOM    491   CA SER A  67       1.952  18.440 -20.995  2.00  1.00            
ATOM    492   CB SER A  67       1.406  17.226 -21.762  2.00  1.00            
ATOM    493   OG SER A  67       2.470  16.380 -22.168  2.00  1.00            
ATOM    494    C SER A  67       0.777  19.306 -20.666  2.00  1.00            
ATOM    495    O SER A  67       0.009  19.696 -21.544  2.00  1.00            
ATOM    496    N ASP A  68       0.631  19.643 -19.373  2.00  1.00            
ATOM    497   CA ASP A  68      -0.414  20.488 -18.893  2.00  1.00            
ATOM    498   CB ASP A  68      -1.181  19.856 -17.719  2.00  1.00            
ATOM    499   CG ASP A  68      -2.308  20.793 -17.319  2.00  1.00            
ATOM    500  OD1 ASP A  68      -2.398  21.899 -17.914  2.00  1.00            
ATOM    501  OD2 ASP A  68      -3.100  20.409 -16.416  2.00  1.00            
ATOM    502    C ASP A  68       0.304  21.678 -18.353  2.00  1.00            
ATOM    503    O ASP A  68       0.054  22.815 -18.751  2.00  1.00            
ATOM    504    N SER A  69       1.254  21.412 -17.435  1.00  1.00            
ATOM    505   CA SER A  69       2.031  22.444 -16.818  1.00  1.00            
ATOM    506   CB SER A  69       2.932  21.929 -15.678  1.00  1.00            
ATOM    507   OG SER A  69       2.147  21.380 -14.629  1.00  1.00            
ATOM    508    C SER A  69       2.917  23.013 -17.868  1.00  1.00            
ATOM    509    O SER A  69       3.411  22.299 -18.740  1.00  1.00            
ATOM    510    N SER A  70       3.118  24.341 -17.812  3.00  1.00            
ATOM    511   CA SER A  70       3.930  25.014 -18.778  3.00  1.00            
ATOM    512   CB SER A  70       3.909  26.540 -18.600  3.00  1.00            
ATOM    513   OG SER A  70       2.588  27.025 -18.789  3.00  1.00            
ATOM    514    C SER A  70       5.351  24.566 -18.641  3.00  1.00            
ATOM    515    O SER A  70       5.967  24.151 -19.622  3.00  1.00            
ATOM    516    N SER A  71       5.912  24.616 -17.415  3.00  1.00            
ATOM    517   CA SER A  71       7.290  24.243 -17.266  3.00  1.00            
ATOM    518   CB SER A  71       8.100  25.220 -16.400  3.00  1.00            
ATOM    519   OG SER A  71       8.213  26.469 -17.066  3.00  1.00            
ATOM    520    C SER A  71       7.353  22.900 -16.596  3.00  1.00            
ATOM    521    O SER A  71       6.916  22.728 -15.459  3.00  1.00            
ATOM    522    N TYR A  72       7.920  21.910 -17.313  1.00  1.00            
ATOM    523   CA TYR A  72       8.061  20.549 -16.871  1.00  1.00            
ATOM    524   CB TYR A  72       6.771  19.770 -17.194  1.00  1.00            
ATOM    525   CG TYR A  72       6.899  18.291 -17.036  1.00  1.00            
ATOM    526  CD1 TYR A  72       7.452  17.521 -18.034  1.00  1.00            
ATOM    527  CD2 TYR A  72       6.449  17.666 -15.899  1.00  1.00            
ATOM    528  CE1 TYR A  72       7.559  16.157 -17.893  1.00  1.00            
ATOM    529  CE2 TYR A  72       6.549  16.305 -15.748  1.00  1.00            
ATOM    530   CZ TYR A  72       7.107  15.549 -16.747  1.00  1.00            
ATOM    531   OH TYR A  72       7.210  14.151 -16.593  1.00  1.00            
ATOM    532    C TYR A  72       9.119  20.000 -17.774  1.00  1.00            
ATOM    533    O TYR A  72       8.941  20.001 -18.990  1.00  1.00            
ATOM    534    N LYS A  73      10.260  19.541 -17.235  4.00  1.00            
ATOM    535   CA LYS A  73      11.200  18.971 -18.152  4.00  1.00            
ATOM    536   CB LYS A  73      12.686  19.222 -17.837  4.00  1.00            
ATOM    537   CG LYS A  73      13.150  20.649 -18.157  4.00  1.00            
ATOM    538   CD LYS A  73      14.596  20.939 -17.745  4.00  1.00            
ATOM    539   CE LYS A  73      15.032  22.395 -17.913  4.00  1.00            
ATOM    540   NZ LYS A  73      15.247  22.696 -19.344  4.00  1.00            
ATOM    541    C LYS A  73      10.957  17.511 -18.153  4.00  1.00            
ATOM    542    O LYS A  73      10.406  16.961 -17.201  4.00  1.00            
ATOM    543    N HIS A  74      11.343  16.839 -19.245  4.00  1.00            
ATOM    544   CA HIS A  74      11.047  15.449 -19.263  4.00  1.00            
ATOM    545  ND1 HIS A  74       8.720  13.180 -19.496  4.00  1.00            
ATOM    546   CG HIS A  74       9.669  13.631 -20.386  4.00  1.00            
ATOM    547   CB HIS A  74      10.149  15.051 -20.448  4.00  1.00            
ATOM    548  NE2 HIS A  74       9.299  11.433 -20.742  4.00  1.00            
ATOM    549  CD2 HIS A  74      10.013  12.550 -21.140  4.00  1.00            
ATOM    550  CE1 HIS A  74       8.537  11.861 -19.752  4.00  1.00            
ATOM    551    C HIS A  74      12.318  14.668 -19.376  4.00  1.00            
ATOM    552    O HIS A  74      13.063  14.798 -20.346  4.00  1.00            
ATOM    553    N ASN A  75      12.594  13.848 -18.345  4.00  1.00            
ATOM    554   CA ASN A  75      13.693  12.929 -18.335  4.00  1.00            
ATOM    555   CB ASN A  75      14.838  13.325 -17.388  4.00  1.00            
ATOM    556   CG ASN A  75      15.532  14.541 -17.986  4.00  1.00            
ATOM    557  OD1 ASN A  75      15.614  15.595 -17.357  4.00  1.00            
ATOM    558  ND2 ASN A  75      16.046  14.395 -19.236  4.00  1.00            
ATOM    559    C ASN A  75      13.085  11.681 -17.818  4.00  1.00            
ATOM    560    O ASN A  75      12.296  11.733 -16.878  4.00  1.00            
ATOM    561    N GLY A  76      13.400  10.517 -18.407  4.00  1.00            
ATOM    562   CA GLY A  76      12.714   9.381 -17.884  4.00  1.00            
ATOM    563    C GLY A  76      13.702   8.376 -17.426  4.00  1.00            
ATOM    564    O GLY A  76      14.296   7.640 -18.212  4.00  1.00            
ATOM    565    N THR A  77      13.891   8.336 -16.102  4.00  1.00            
ATOM    566   CA THR A  77      14.679   7.322 -15.491  4.00  1.00            
ATOM    567   CB THR A  77      15.800   7.888 -14.666  4.00  1.00            
ATOM    568  OG1 THR A  77      16.639   8.695 -15.481  4.00  1.00            
ATOM    569  CG2 THR A  77      16.608   6.732 -14.055  4.00  1.00            
ATOM    570    C THR A  77      13.679   6.699 -14.575  4.00  1.00            
ATOM    571    O THR A  77      13.253   7.326 -13.606  4.00  1.00            
ATOM    572    N GLU A  78      13.264   5.451 -14.864  4.00  1.00            
ATOM    573   CA GLU A  78      12.187   4.876 -14.111  4.00  1.00            
ATOM    574   CB GLU A  78      11.610   3.577 -14.697  4.00  1.00            
ATOM    575   CG GLU A  78      10.839   3.795 -16.001  4.00  1.00            
ATOM    576   CD GLU A  78      10.231   2.461 -16.407  4.00  1.00            
ATOM    577  OE1 GLU A  78      10.188   1.551 -15.538  4.00  1.00            
ATOM    578  OE2 GLU A  78       9.799   2.332 -17.584  4.00  1.00            
ATOM    579    C GLU A  78      12.612   4.602 -12.714  4.00  1.00            
ATOM    580    O GLU A  78      13.784   4.353 -12.434  4.00  1.00            
ATOM    581    N LEU A  79      11.636   4.688 -11.787  4.00  1.00            
ATOM    582   CA LEU A  79      11.914   4.385 -10.419  4.00  1.00            
ATOM    583   CB LEU A  79      11.468   5.468  -9.427  4.00  1.00            
ATOM    584   CG LEU A  79      12.237   6.785  -9.634  4.00  1.00            
ATOM    585  CD1 LEU A  79      11.908   7.412 -10.997  4.00  1.00            
ATOM    586  CD2 LEU A  79      12.024   7.751  -8.463  4.00  1.00            
ATOM    587    C LEU A  79      11.247   3.109 -10.094  4.00  1.00            
ATOM    588    O LEU A  79      10.038   2.948 -10.247  4.00  1.00            
ATOM    589    N THR A  80      12.062   2.153  -9.632  4.00  1.00            
ATOM    590   CA THR A  80      11.537   0.872  -9.329  4.00  1.00            
ATOM    591   CB THR A  80      12.443  -0.239  -9.757  4.00  1.00            
ATOM    592  OG1 THR A  80      12.653  -0.173 -11.158  4.00  1.00            
ATOM    593  CG2 THR A  80      11.803  -1.582  -9.368  4.00  1.00            
ATOM    594    C THR A  80      11.423   0.786  -7.854  4.00  1.00            
ATOM    595    O THR A  80      12.377   1.051  -7.125  4.00  1.00            
ATOM    596    N LEU A  81      10.225   0.428  -7.372  4.00  1.00            
ATOM    597   CA LEU A  81      10.056   0.342  -5.960  4.00  1.00            
ATOM    598   CB LEU A  81       9.045   1.369  -5.424  4.00  1.00            
ATOM    599   CG LEU A  81       9.336   2.820  -5.848  4.00  1.00            
ATOM    600  CD1 LEU A  81       8.390   3.803  -5.138  4.00  1.00            
ATOM    601  CD2 LEU A  81      10.824   3.173  -5.697  4.00  1.00            
ATOM    602    C LEU A  81       9.448  -0.982  -5.694  4.00  1.00            
ATOM    603    O LEU A  81       8.595  -1.447  -6.450  4.00  1.00            
ATOM    604    N ARG A  82       9.889  -1.649  -4.619  4.00  1.00            
ATOM    605   CA ARG A  82       9.238  -2.878  -4.317  4.00  1.00            
ATOM    606   CB ARG A  82      10.116  -4.120  -4.589  4.00  1.00            
ATOM    607   CG ARG A  82       9.438  -5.476  -4.356  4.00  1.00            
ATOM    608   CD ARG A  82      10.275  -6.660  -4.859  4.00  1.00            
ATOM    609   NE ARG A  82       9.570  -7.926  -4.504  4.00  1.00            
ATOM    610   CZ ARG A  82      10.143  -8.801  -3.626  4.00  1.00            
ATOM    611  NH1 ARG A  82      11.369  -8.525  -3.093  4.00  1.00            
ATOM    612  NH2 ARG A  82       9.505  -9.962  -3.298  4.00  1.00            
ATOM    613    C ARG A  82       8.903  -2.841  -2.874  4.00  1.00            
ATOM    614    O ARG A  82       9.773  -2.697  -2.015  4.00  1.00            
ATOM    615    N TYR A  83       7.600  -2.964  -2.588  4.00  1.00            
ATOM    616   CA TYR A  83       7.133  -3.007  -1.245  4.00  1.00            
ATOM    617   CB TYR A  83       6.025  -1.988  -0.922  4.00  1.00            
ATOM    618   CG TYR A  83       5.823  -2.051   0.550  4.00  1.00            
ATOM    619  CD1 TYR A  83       6.690  -1.386   1.385  4.00  1.00            
ATOM    620  CD2 TYR A  83       4.780  -2.764   1.095  4.00  1.00            
ATOM    621  CE1 TYR A  83       6.529  -1.432   2.748  4.00  1.00            
ATOM    622  CE2 TYR A  83       4.614  -2.814   2.459  4.00  1.00            
ATOM    623   CZ TYR A  83       5.488  -2.149   3.287  4.00  1.00            
ATOM    624   OH TYR A  83       5.318  -2.202   4.685  4.00  1.00            
ATOM    625    C TYR A  83       6.533  -4.370  -1.195  4.00  1.00            
ATOM    626    O TYR A  83       6.155  -4.919  -2.229  4.00  1.00            
ATOM    627    N SER A  84       6.450  -4.965   0.002  3.00  1.00            
ATOM    628   CA SER A  84       6.001  -6.319   0.094  3.00  1.00            
ATOM    629   CB SER A  84       5.903  -6.799   1.551  3.00  1.00            
ATOM    630   OG SER A  84       7.179  -6.723   2.171  3.00  1.00            
ATOM    631    C SER A  84       4.628  -6.408  -0.505  3.00  1.00            
ATOM    632    O SER A  84       4.285  -7.403  -1.142  3.00  1.00            
ATOM    633    N THR A  85       3.810  -5.352  -0.333  3.00  1.00            
ATOM    634   CA THR A  85       2.469  -5.362  -0.843  3.00  1.00            
ATOM    635   CB THR A  85       1.735  -4.097  -0.496  3.00  1.00            
ATOM    636  OG1 THR A  85       0.404  -4.133  -0.992  3.00  1.00            
ATOM    637  CG2 THR A  85       2.507  -2.898  -1.069  3.00  1.00            
ATOM    638    C THR A  85       2.527  -5.503  -2.332  3.00  1.00            
ATOM    639    O THR A  85       1.820  -6.332  -2.902  3.00  1.00            
ATOM    640    N GLY A  86       3.391  -4.728  -3.017  4.00  1.00            
ATOM    641   CA GLY A  86       3.409  -4.856  -4.442  4.00  1.00            
ATOM    642    C GLY A  86       4.388  -3.890  -4.996  4.00  1.00            
ATOM    643    O GLY A  86       4.944  -3.065  -4.274  4.00  1.00            
ATOM    644    N THR A  87       4.605  -3.964  -6.323  4.00  1.00            
ATOM    645   CA THR A  87       5.587  -3.114  -6.911  4.00  1.00            
ATOM    646   CB THR A  87       6.251  -3.682  -8.132  4.00  1.00            
ATOM    647  OG1 THR A  87       5.285  -3.945  -9.138  4.00  1.00            
ATOM    648  CG2 THR A  87       6.994  -4.972  -7.745  4.00  1.00            
ATOM    649    C THR A  87       4.991  -1.806  -7.282  4.00  1.00            
ATOM    650    O THR A  87       3.869  -1.723  -7.780  4.00  1.00            
ATOM    651    N VAL A  88       5.756  -0.734  -7.003  4.00  1.00            
ATOM    652   CA VAL A  88       5.363   0.581  -7.395  4.00  1.00            
ATOM    653   CB VAL A  88       5.667   1.632  -6.360  4.00  1.00            
ATOM    654  CG1 VAL A  88       5.285   3.014  -6.918  4.00  1.00            
ATOM    655  CG2 VAL A  88       4.945   1.268  -5.054  4.00  1.00            
ATOM    656    C VAL A  88       6.245   0.884  -8.555  4.00  1.00            
ATOM    657    O VAL A  88       7.449   1.077  -8.399  4.00  1.00            
ATOM    658    N SER A  89       5.668   0.916  -9.765  4.00  1.00            
ATOM    659   CA SER A  89       6.467   1.237 -10.907  4.00  1.00            
ATOM    660   CB SER A  89       5.808   0.808 -12.233  4.00  1.00            
ATOM    661   OG SER A  89       5.606  -0.598 -12.254  4.00  1.00            
ATOM    662    C SER A  89       6.549   2.708 -10.893  4.00  1.00            
ATOM    663    O SER A  89       5.868   3.360 -10.103  4.00  1.00            
ATOM    664    N GLY A  90       7.395   3.295 -11.748  4.00  1.00            
ATOM    665   CA GLY A  90       7.394   4.707 -11.618  4.00  1.00            
ATOM    666    C GLY A  90       8.043   5.349 -12.786  4.00  1.00            
ATOM    667    O GLY A  90       8.594   4.698 -13.670  4.00  1.00            
ATOM    668    N PHE A  91       7.954   6.688 -12.799  4.00  1.00            
ATOM    669   CA PHE A  91       8.572   7.466 -13.813  4.00  1.00            
ATOM    670   CB PHE A  91       7.596   8.042 -14.852  4.00  1.00            
ATOM    671   CG PHE A  91       7.298   6.917 -15.778  4.00  1.00            
ATOM    672  CD1 PHE A  91       6.396   5.937 -15.441  4.00  1.00            
ATOM    673  CD2 PHE A  91       7.939   6.846 -16.993  4.00  1.00            
ATOM    674  CE1 PHE A  91       6.139   4.901 -16.308  4.00  1.00            
ATOM    675  CE2 PHE A  91       7.684   5.812 -17.862  4.00  1.00            
ATOM    676   CZ PHE A  91       6.782   4.835 -17.520  4.00  1.00            
ATOM    677    C PHE A  91       9.269   8.596 -13.131  4.00  1.00            
ATOM    678    O PHE A  91       8.965   8.922 -11.985  4.00  1.00            
ATOM    679    N LEU A  92      10.261   9.197 -13.814  4.00  1.00            
ATOM    680   CA LEU A  92      10.987  10.283 -13.230  4.00  1.00            
ATOM    681   CB LEU A  92      12.508  10.006 -13.186  4.00  1.00            
ATOM    682   CG LEU A  92      13.407  11.092 -12.557  4.00  1.00            
ATOM    683  CD1 LEU A  92      14.829  10.554 -12.331  4.00  1.00            
ATOM    684  CD2 LEU A  92      13.450  12.373 -13.404  4.00  1.00            
ATOM    685    C LEU A  92      10.682  11.483 -14.044  4.00  1.00            
ATOM    686    O LEU A  92      10.406  11.378 -15.236  4.00  1.00            
ATOM    687    N SER A  93      10.648  12.659 -13.399  4.00  1.00            
ATOM    688   CA SER A  93      10.370  13.829 -14.163  4.00  1.00            
ATOM    689   CB SER A  93       8.864  14.096 -14.350  4.00  1.00            
ATOM    690   OG SER A  93       8.257  14.409 -13.105  4.00  1.00            
ATOM    691    C SER A  93      10.916  14.992 -13.419  4.00  1.00            
ATOM    692    O SER A  93      11.421  14.856 -12.307  4.00  1.00            
ATOM    693    N GLN A  94      10.862  16.178 -14.048  4.00  1.00            
ATOM    694   CA GLN A  94      11.317  17.345 -13.368  4.00  1.00            
ATOM    695   CB GLN A  94      12.577  17.971 -13.989  4.00  1.00            
ATOM    696   CG GLN A  94      13.089  19.181 -13.207  4.00  1.00            
ATOM    697   CD GLN A  94      14.435  19.594 -13.781  4.00  1.00            
ATOM    698  OE1 GLN A  94      15.435  19.677 -13.071  4.00  1.00            
ATOM    699  NE2 GLN A  94      14.468  19.865 -15.108  4.00  1.00            
ATOM    700    C GLN A  94      10.212  18.342 -13.437  4.00  1.00            
ATOM    701    O GLN A  94       9.532  18.475 -14.454  4.00  1.00            
ATOM    702    N ASP A  95       9.987  19.045 -12.316  4.00  1.00            
ATOM    703   CA ASP A  95       8.952  20.032 -12.245  4.00  1.00            
ATOM    704   CB ASP A  95       7.664  19.519 -11.569  4.00  1.00            
ATOM    705   CG ASP A  95       6.891  18.590 -12.492  4.00  1.00            
ATOM    706  OD1 ASP A  95       6.432  19.077 -13.558  4.00  1.00            
ATOM    707  OD2 ASP A  95       6.735  17.389 -12.140  4.00  1.00            
ATOM    708    C ASP A  95       9.443  21.101 -11.311  4.00  1.00            
ATOM    709    O ASP A  95      10.571  21.045 -10.823  4.00  1.00            
ATOM    710    N ILE A  96       8.594  22.121 -11.045  4.00  1.00            
ATOM    711   CA ILE A  96       8.966  23.149 -10.113  4.00  1.00            
ATOM    712   CB ILE A  96       8.937  24.549 -10.661  4.00  1.00            
ATOM    713  CG1 ILE A  96       9.495  25.525  -9.608  4.00  1.00            
ATOM    714  CG2 ILE A  96       7.519  24.872 -11.156  4.00  1.00            
ATOM    715  CD1 ILE A  96       9.857  26.901 -10.167  4.00  1.00            
ATOM    716    C ILE A  96       8.058  23.059  -8.920  4.00  1.00            
ATOM    717    O ILE A  96       6.839  22.990  -9.065  4.00  1.00            
ATOM    718    N ILE A  97       8.639  23.053  -7.695  4.00  1.00            
ATOM    719   CA ILE A  97       7.860  22.862  -6.496  4.00  1.00            
ATOM    720   CB ILE A  97       8.359  21.754  -5.625  4.00  1.00            
ATOM    721  CG1 ILE A  97       9.803  22.036  -5.187  4.00  1.00            
ATOM    722  CG2 ILE A  97       8.164  20.432  -6.369  4.00  1.00            
ATOM    723  CD1 ILE A  97      10.291  21.082  -4.103  4.00  1.00            
ATOM    724    C ILE A  97       7.852  24.070  -5.654  4.00  1.00            
ATOM    725    O ILE A  97       8.888  24.668  -5.370  4.00  1.00            
ATOM    726    N THR A  98       6.638  24.472  -5.249  4.00  1.00            
ATOM    727   CA THR A  98       6.588  25.527  -4.306  4.00  1.00            
ATOM    728   CB THR A  98       5.713  26.692  -4.697  4.00  1.00            
ATOM    729  OG1 THR A  98       5.759  27.691  -3.688  4.00  1.00            
ATOM    730  CG2 THR A  98       4.268  26.227  -4.940  4.00  1.00            
ATOM    731    C THR A  98       6.097  24.914  -3.033  4.00  1.00            
ATOM    732    O THR A  98       4.943  24.501  -2.924  4.00  1.00            
ATOM    733    N VAL A  99       6.998  24.784  -2.041  4.00  1.00            
ATOM    734   CA VAL A  99       6.596  24.229  -0.784  4.00  1.00            
ATOM    735   CB VAL A  99       7.438  23.044  -0.367  4.00  1.00            
ATOM    736  CG1 VAL A  99       7.127  21.880  -1.316  4.00  1.00            
ATOM    737  CG2 VAL A  99       8.933  23.416  -0.409  4.00  1.00            
ATOM    738    C VAL A  99       6.750  25.320   0.238  4.00  1.00            
ATOM    739    O VAL A  99       7.855  25.703   0.621  4.00  1.00            
ATOM    740    N GLY A 100       5.615  25.885   0.681  3.00  1.00            
ATOM    741   CA GLY A 100       5.614  26.845   1.744  3.00  1.00            
ATOM    742    C GLY A 100       6.405  28.078   1.420  3.00  1.00            
ATOM    743    O GLY A 100       7.009  28.664   2.316  3.00  1.00            
ATOM    744    N GLY A 101       6.434  28.543   0.160  3.00  1.00            
ATOM    745   CA GLY A 101       7.152  29.772  -0.046  3.00  1.00            
ATOM    746    C GLY A 101       8.476  29.491  -0.675  3.00  1.00            
ATOM    747    O GLY A 101       9.122  30.404  -1.188  3.00  1.00            
ATOM    748    N ILE A 102       8.925  28.225  -0.675  4.00  1.00            
ATOM    749   CA ILE A 102      10.201  27.980  -1.278  4.00  1.00            
ATOM    750   CB ILE A 102      11.056  27.033  -0.489  4.00  1.00            
ATOM    751  CG1 ILE A 102      11.449  27.681   0.858  4.00  1.00            
ATOM    752  CG2 ILE A 102      12.241  26.620  -1.378  4.00  1.00            
ATOM    753  CD1 ILE A 102      12.048  26.725   1.892  4.00  1.00            
ATOM    754    C ILE A 102       9.940  27.395  -2.622  4.00  1.00            
ATOM    755    O ILE A 102       9.400  26.297  -2.740  4.00  1.00            
ATOM    756    N THR A 103      10.313  28.144  -3.680  4.00  1.00            
ATOM    757   CA THR A 103      10.112  27.657  -5.008  4.00  1.00            
ATOM    758   CB THR A 103       9.642  28.695  -6.002  4.00  1.00            
ATOM    759  OG1 THR A 103       9.436  28.093  -7.273  4.00  1.00            
ATOM    760  CG2 THR A 103      10.654  29.852  -6.103  4.00  1.00            
ATOM    761    C THR A 103      11.421  27.088  -5.459  4.00  1.00            
ATOM    762    O THR A 103      12.399  27.800  -5.679  4.00  1.00            
ATOM    763    N VAL A 104      11.487  25.752  -5.586  4.00  1.00            
ATOM    764   CA VAL A 104      12.729  25.154  -5.971  4.00  1.00            
ATOM    765   CB VAL A 104      13.382  24.382  -4.865  4.00  1.00            
ATOM    766  CG1 VAL A 104      12.487  23.177  -4.527  4.00  1.00            
ATOM    767  CG2 VAL A 104      14.806  23.999  -5.302  4.00  1.00            
ATOM    768    C VAL A 104      12.450  24.183  -7.065  4.00  1.00            
ATOM    769    O VAL A 104      11.339  23.669  -7.186  4.00  1.00            
ATOM    770    N THR A 105      13.464  23.915  -7.907  4.00  1.00            
ATOM    771   CA THR A 105      13.256  22.969  -8.957  4.00  1.00            
ATOM    772   CB THR A 105      14.288  23.015 -10.047  4.00  1.00            
ATOM    773  OG1 THR A 105      13.860  22.247 -11.162  4.00  1.00            
ATOM    774  CG2 THR A 105      15.611  22.457  -9.498  4.00  1.00            
ATOM    775    C THR A 105      13.337  21.629  -8.319  4.00  1.00            
ATOM    776    O THR A 105      13.613  21.527  -7.125  4.00  1.00            
ATOM    777    N GLN A 106      13.065  20.553  -9.083  4.00  1.00            
ATOM    778   CA GLN A 106      13.097  19.287  -8.418  4.00  1.00            
ATOM    779   CB GLN A 106      11.820  19.049  -7.584  4.00  1.00            
ATOM    780   CG GLN A 106      11.754  17.717  -6.826  4.00  1.00            
ATOM    781   CD GLN A 106      12.183  17.939  -5.382  4.00  1.00            
ATOM    782  OE1 GLN A 106      12.313  19.074  -4.927  4.00  1.00            
ATOM    783  NE2 GLN A 106      12.391  16.822  -4.633  4.00  1.00            
ATOM    784    C GLN A 106      13.129  18.192  -9.407  4.00  1.00            
ATOM    785    O GLN A 106      12.856  18.372 -10.593  4.00  1.00            
ATOM    786    N MET A 107      13.513  17.008  -8.913  4.00  1.00            
ATOM    787   CA MET A 107      13.356  15.849  -9.711  4.00  1.00            
ATOM    788   CB MET A 107      14.627  15.001  -9.948  4.00  1.00            
ATOM    789   CG MET A 107      15.444  14.593  -8.723  4.00  1.00            
ATOM    790   SD MET A 107      16.821  13.478  -9.148  4.00  1.00            
ATOM    791   CE MET A 107      17.534  14.592 -10.389  4.00  1.00            
ATOM    792    C MET A 107      12.309  15.063  -9.012  4.00  1.00            
ATOM    793    O MET A 107      12.164  15.156  -7.794  4.00  1.00            
ATOM    794    N PHE A 108      11.526  14.277  -9.763  4.00  1.00            
ATOM    795   CA PHE A 108      10.387  13.683  -9.142  4.00  1.00            
ATOM    796   CB PHE A 108       9.051  14.222  -9.679  4.00  1.00            
ATOM    797   CG PHE A 108       8.755  15.548  -9.087  4.00  1.00            
ATOM    798  CD1 PHE A 108       9.545  16.638  -9.354  4.00  1.00            
ATOM    799  CD2 PHE A 108       7.645  15.687  -8.287  4.00  1.00            
ATOM    800  CE1 PHE A 108       9.239  17.856  -8.799  4.00  1.00            
ATOM    801  CE2 PHE A 108       7.334  16.900  -7.732  4.00  1.00            
ATOM    802   CZ PHE A 108       8.137  17.981  -7.989  4.00  1.00            
ATOM    803    C PHE A 108      10.294  12.232  -9.430  4.00  1.00            
ATOM    804    O PHE A 108      11.144  11.630 -10.085  4.00  1.00            
ATOM    805    N GLY A 109       9.209  11.645  -8.884  4.00  1.00            
ATOM    806   CA GLY A 109       8.889  10.275  -9.108  4.00  1.00            
ATOM    807    C GLY A 109       7.409  10.179  -9.282  4.00  1.00            
ATOM    808    O GLY A 109       6.665  10.020  -8.316  4.00  1.00            
ATOM    809    N GLU A 110       6.947  10.254 -10.544  4.00  1.00            
ATOM    810   CA GLU A 110       5.547  10.137 -10.809  4.00  1.00            
ATOM    811   CB GLU A 110       5.155  10.649 -12.205  4.00  1.00            
ATOM    812   CG GLU A 110       5.454  12.139 -12.398  4.00  1.00            
ATOM    813   CD GLU A 110       4.491  12.944 -11.536  4.00  1.00            
ATOM    814  OE1 GLU A 110       3.280  12.604 -11.535  4.00  1.00            
ATOM    815  OE2 GLU A 110       4.951  13.915 -10.876  4.00  1.00            
ATOM    816    C GLU A 110       5.276   8.661 -10.724  4.00  1.00            
ATOM    817    O GLU A 110       6.172   7.864 -10.990  4.00  1.00            
ATOM    818    N VAL A 111       4.059   8.233 -10.321  4.00  1.00            
ATOM    819   CA VAL A 111       3.903   6.810 -10.177  4.00  1.00            
ATOM    820   CB VAL A 111       3.690   6.367  -8.755  4.00  1.00            
ATOM    821  CG1 VAL A 111       4.947   6.722  -7.949  4.00  1.00            
ATOM    822  CG2 VAL A 111       2.398   6.995  -8.202  4.00  1.00            
ATOM    823    C VAL A 111       2.719   6.289 -10.956  4.00  1.00            
ATOM    824    O VAL A 111       1.592   6.760 -10.808  4.00  1.00            
ATOM    825    N THR A 112       2.983   5.320 -11.861  4.00  1.00            
ATOM    826   CA THR A 112       1.998   4.629 -12.658  4.00  1.00            
ATOM    827   CB THR A 112       2.587   4.075 -13.929  4.00  1.00            
ATOM    828  OG1 THR A 112       3.619   3.145 -13.641  4.00  1.00            
ATOM    829  CG2 THR A 112       3.153   5.239 -14.760  4.00  1.00            
ATOM    830    C THR A 112       1.297   3.505 -11.955  4.00  1.00            
ATOM    831    O THR A 112       0.093   3.319 -12.125  4.00  1.00            
ATOM    832    N GLU A 113       2.022   2.729 -11.126  4.00  1.00            
ATOM    833   CA GLU A 113       1.444   1.509 -10.636  4.00  1.00            
ATOM    834   CB GLU A 113       2.411   0.304 -10.651  4.00  1.00            
ATOM    835   CG GLU A 113       2.664  -0.327 -12.028  4.00  1.00            
ATOM    836   CD GLU A 113       1.616  -1.413 -12.269  4.00  1.00            
ATOM    837  OE1 GLU A 113       0.637  -1.480 -11.478  4.00  1.00            
ATOM    838  OE2 GLU A 113       1.783  -2.195 -13.242  4.00  1.00            
ATOM    839    C GLU A 113       0.938   1.640  -9.237  4.00  1.00            
ATOM    840    O GLU A 113       0.631   2.720  -8.735  4.00  1.00            
ATOM    841    N MET A 114       0.818   0.455  -8.610  1.00  1.00            
ATOM    842   CA MET A 114       0.209   0.193  -7.342  1.00  1.00            
ATOM    843   CB MET A 114      -0.364  -1.239  -7.299  1.00  1.00            
ATOM    844   CG MET A 114       0.681  -2.351  -7.338  1.00  1.00            
ATOM    845   SD MET A 114      -0.007  -4.017  -7.097  1.00  1.00            
ATOM    846   CE MET A 114       1.567  -4.879  -7.364  1.00  1.00            
ATOM    847    C MET A 114       1.095   0.485  -6.161  1.00  1.00            
ATOM    848    O MET A 114       2.040   1.245  -6.365  1.00  1.00            
ATOM    849    N PRO A 115       0.915   0.013  -4.915  1.00  1.00            
ATOM    850   CA PRO A 115      -0.116  -0.891  -4.383  1.00  1.00            
ATOM    851   CD PRO A 115       2.089   0.035  -4.059  1.00  1.00            
ATOM    852   CB PRO A 115       0.479  -1.496  -3.112  1.00  1.00            
ATOM    853   CG PRO A 115       1.611  -0.532  -2.723  1.00  1.00            
ATOM    854    C PRO A 115      -1.487  -0.349  -4.142  1.00  1.00            
ATOM    855    O PRO A 115      -1.629   0.824  -3.796  1.00  1.00            
ATOM    856    N ALA A 116      -2.505  -1.214  -4.346  2.00  1.00            
ATOM    857   CA ALA A 116      -3.882  -0.923  -4.068  2.00  1.00            
ATOM    858   CB ALA A 116      -4.832  -2.025  -4.573  2.00  1.00            
ATOM    859    C ALA A 116      -4.055  -0.813  -2.589  2.00  1.00            
ATOM    860    O ALA A 116      -4.712   0.105  -2.101  2.00  1.00            
ATOM    861    N LEU A 117      -3.439  -1.746  -1.835  2.00  1.00            
ATOM    862   CA LEU A 117      -3.753  -1.837  -0.440  2.00  1.00            
ATOM    863   CB LEU A 117      -3.114  -3.076   0.208  2.00  1.00            
ATOM    864   CG LEU A 117      -3.475  -3.241   1.691  2.00  1.00            
ATOM    865  CD1 LEU A 117      -4.997  -3.292   1.874  2.00  1.00            
ATOM    866  CD2 LEU A 117      -2.792  -4.479   2.290  2.00  1.00            
ATOM    867    C LEU A 117      -3.375  -0.612   0.356  2.00  1.00            
ATOM    868    O LEU A 117      -4.263   0.104   0.815  2.00  1.00            
ATOM    869    N PRO A 118      -2.111  -0.301   0.512  2.00  1.00            
ATOM    870   CA PRO A 118      -1.654   0.840   1.272  2.00  1.00            
ATOM    871   CD PRO A 118      -1.040  -0.919  -0.250  2.00  1.00            
ATOM    872   CB PRO A 118      -0.135   0.710   1.307  2.00  1.00            
ATOM    873   CG PRO A 118       0.179  -0.010  -0.015  2.00  1.00            
ATOM    874    C PRO A 118      -2.055   2.197   0.794  2.00  1.00            
ATOM    875    O PRO A 118      -2.558   2.991   1.588  2.00  1.00            
ATOM    876    N PHE A 119      -1.843   2.472  -0.502  2.00  1.00            
ATOM    877   CA PHE A 119      -1.992   3.794  -1.036  2.00  1.00            
ATOM    878   CB PHE A 119      -1.417   3.954  -2.449  2.00  1.00            
ATOM    879   CG PHE A 119      -1.696   5.364  -2.841  2.00  1.00            
ATOM    880  CD1 PHE A 119      -0.895   6.388  -2.391  2.00  1.00            
ATOM    881  CD2 PHE A 119      -2.779   5.663  -3.636  2.00  1.00            
ATOM    882  CE1 PHE A 119      -1.162   7.689  -2.748  2.00  1.00            
ATOM    883  CE2 PHE A 119      -3.049   6.961  -3.997  2.00  1.00            
ATOM    884   CZ PHE A 119      -2.238   7.978  -3.554  2.00  1.00            
ATOM    885    C PHE A 119      -3.412   4.266  -1.088  2.00  1.00            
ATOM    886    O PHE A 119      -3.671   5.436  -0.811  2.00  1.00            
ATOM    887    N MET A 120      -4.369   3.379  -1.433  3.00  1.00            
ATOM    888   CA MET A 120      -5.738   3.796  -1.621  3.00  1.00            
ATOM    889   CB MET A 120      -6.692   2.616  -1.873  3.00  1.00            
ATOM    890   CG MET A 120      -8.154   3.023  -2.075  3.00  1.00            
ATOM    891   SD MET A 120      -9.311   1.620  -2.096  3.00  1.00            
ATOM    892   CE MET A 120      -9.066   1.230  -0.339  3.00  1.00            
ATOM    893    C MET A 120      -6.170   4.433  -0.342  3.00  1.00            
ATOM    894    O MET A 120      -6.857   5.452  -0.368  3.00  1.00            
ATOM    895    N LEU A 121      -5.780   3.858   0.817  3.00  1.00            
ATOM    896   CA LEU A 121      -6.134   4.518   2.043  3.00  1.00            
ATOM    897   CB LEU A 121      -6.014   3.645   3.309  3.00  1.00            
ATOM    898   CG LEU A 121      -7.048   2.505   3.417  3.00  1.00            
ATOM    899  CD1 LEU A 121      -6.941   1.791   4.776  3.00  1.00            
ATOM    900  CD2 LEU A 121      -8.473   2.997   3.107  3.00  1.00            
ATOM    901    C LEU A 121      -5.175   5.641   2.218  3.00  1.00            
ATOM    902    O LEU A 121      -4.356   5.639   3.136  3.00  1.00            
ATOM    903    N ALA A 122      -5.261   6.643   1.326  1.00  1.00            
ATOM    904   CA ALA A 122      -4.422   7.786   1.477  1.00  1.00            
ATOM    905   CB ALA A 122      -3.283   7.865   0.442  1.00  1.00            
ATOM    906    C ALA A 122      -5.276   8.980   1.270  1.00  1.00            
ATOM    907    O ALA A 122      -5.827   9.183   0.189  1.00  1.00            
ATOM    908    N GLU A 123      -5.448   9.772   2.339  1.00  1.00            
ATOM    909   CA GLU A 123      -6.047  11.063   2.230  1.00  1.00            
ATOM    910   CB GLU A 123      -6.329  11.731   3.582  1.00  1.00            
ATOM    911   CG GLU A 123      -6.938  13.128   3.443  1.00  1.00            
ATOM    912   CD GLU A 123      -6.980  13.750   4.830  1.00  1.00            
ATOM    913  OE1 GLU A 123      -6.704  13.002   5.805  1.00  1.00            
ATOM    914  OE2 GLU A 123      -7.281  14.969   4.936  1.00  1.00            
ATOM    915    C GLU A 123      -4.944  11.833   1.579  1.00  1.00            
ATOM    916    O GLU A 123      -5.151  12.892   0.990  1.00  1.00            
ATOM    917    N PHE A 124      -3.708  11.308   1.740  1.00  1.00            
ATOM    918   CA PHE A 124      -2.517  11.909   1.212  1.00  1.00            
ATOM    919   CB PHE A 124      -1.303  11.789   2.153  1.00  1.00            
ATOM    920   CG PHE A 124      -1.176  10.372   2.601  1.00  1.00            
ATOM    921  CD1 PHE A 124      -0.447   9.443   1.893  1.00  1.00            
ATOM    922  CD2 PHE A 124      -1.807   9.980   3.759  1.00  1.00            
ATOM    923  CE1 PHE A 124      -0.352   8.146   2.340  1.00  1.00            
ATOM    924  CE2 PHE A 124      -1.715   8.686   4.208  1.00  1.00            
ATOM    925   CZ PHE A 124      -0.984   7.764   3.499  1.00  1.00            
ATOM    926    C PHE A 124      -2.159  11.395  -0.161  1.00  1.00            
ATOM    927    O PHE A 124      -1.948  10.201  -0.365  1.00  1.00            
ATOM    928    N ASP A 125      -2.106  12.331  -1.142  1.00  1.00            
ATOM    929   CA ASP A 125      -1.805  12.097  -2.536  1.00  1.00            
ATOM    930   CB ASP A 125      -2.029  13.346  -3.403  1.00  1.00            
ATOM    931   CG ASP A 125      -1.832  12.965  -4.862  1.00  1.00            
ATOM    932  OD1 ASP A 125      -1.967  11.757  -5.188  1.00  1.00            
ATOM    933  OD2 ASP A 125      -1.557  13.889  -5.672  1.00  1.00            
ATOM    934    C ASP A 125      -0.389  11.704  -2.720  1.00  1.00            
ATOM    935    O ASP A 125      -0.100  10.780  -3.478  1.00  1.00            
ATOM    936    N GLY A 126       0.541  12.383  -2.025  4.00  1.00            
ATOM    937   CA GLY A 126       1.893  12.061  -2.340  4.00  1.00            
ATOM    938    C GLY A 126       2.784  12.308  -1.190  4.00  1.00            
ATOM    939    O GLY A 126       2.448  12.998  -0.230  4.00  1.00            
ATOM    940    N VAL A 127       3.979  11.711  -1.303  4.00  1.00            
ATOM    941   CA VAL A 127       4.978  11.851  -0.306  4.00  1.00            
ATOM    942   CB VAL A 127       5.744  10.592  -0.005  4.00  1.00            
ATOM    943  CG1 VAL A 127       4.799   9.592   0.688  4.00  1.00            
ATOM    944  CG2 VAL A 127       6.345  10.056  -1.313  4.00  1.00            
ATOM    945    C VAL A 127       5.926  12.920  -0.766  4.00  1.00            
ATOM    946    O VAL A 127       5.801  13.438  -1.873  4.00  1.00            
ATOM    947    N VAL A 128       6.826  13.361   0.134  4.00  1.00            
ATOM    948   CA VAL A 128       7.877  14.307  -0.152  4.00  1.00            
ATOM    949   CB VAL A 128       7.591  15.669   0.412  4.00  1.00            
ATOM    950  CG1 VAL A 128       8.759  16.606   0.067  4.00  1.00            
ATOM    951  CG2 VAL A 128       6.209  16.131  -0.088  4.00  1.00            
ATOM    952    C VAL A 128       9.002  13.705   0.645  4.00  1.00            
ATOM    953    O VAL A 128       8.732  12.924   1.555  4.00  1.00            
ATOM    954    N GLY A 129      10.289  13.989   0.360  4.00  1.00            
ATOM    955   CA GLY A 129      11.239  13.286   1.185  4.00  1.00            
ATOM    956    C GLY A 129      12.293  14.216   1.657  4.00  1.00            
ATOM    957    O GLY A 129      13.118  14.713   0.891  4.00  1.00            
ATOM    958    N MET A 130      12.269  14.465   2.972  1.00  1.00            
ATOM    959   CA MET A 130      13.225  15.286   3.634  1.00  1.00            
ATOM    960   CB MET A 130      12.783  15.646   5.059  1.00  1.00            
ATOM    961   CG MET A 130      11.541  16.547   5.096  1.00  1.00            
ATOM    962   SD MET A 130      11.833  18.302   4.704  1.00  1.00            
ATOM    963   CE MET A 130      12.206  18.083   2.940  1.00  1.00            
ATOM    964    C MET A 130      14.528  14.566   3.689  1.00  1.00            
ATOM    965    O MET A 130      15.589  15.187   3.649  1.00  1.00            
ATOM    966    N GLY A 131      14.459  13.222   3.769  1.00  1.00            
ATOM    967   CA GLY A 131      15.619  12.401   3.961  1.00  1.00            
ATOM    968    C GLY A 131      16.646  12.765   2.947  1.00  1.00            
ATOM    969    O GLY A 131      16.343  13.182   1.831  1.00  1.00            
ATOM    970    N PHE A 132      17.910  12.600   3.361  1.00  1.00            
ATOM    971   CA PHE A 132      19.089  12.924   2.621  1.00  1.00            
ATOM    972   CB PHE A 132      20.328  12.702   3.507  1.00  1.00            
ATOM    973   CG PHE A 132      21.576  13.203   2.877  1.00  1.00            
ATOM    974  CD1 PHE A 132      21.819  14.553   2.788  1.00  1.00            
ATOM    975  CD2 PHE A 132      22.526  12.318   2.422  1.00  1.00            
ATOM    976  CE1 PHE A 132      22.982  15.016   2.222  1.00  1.00            
ATOM    977  CE2 PHE A 132      23.689  12.777   1.856  1.00  1.00            
ATOM    978   CZ PHE A 132      23.919  14.129   1.754  1.00  1.00            
ATOM    979    C PHE A 132      19.134  12.002   1.427  1.00  1.00            
ATOM    980    O PHE A 132      18.443  10.985   1.380  1.00  1.00            
ATOM    981    N ILE A 133      19.969  12.369   0.432  2.00  1.00            
ATOM    982   CA ILE A 133      20.068  11.808  -0.892  2.00  1.00            
ATOM    983   CB ILE A 133      21.093  12.518  -1.753  2.00  1.00            
ATOM    984  CG1 ILE A 133      22.540  12.091  -1.454  2.00  1.00            
ATOM    985  CG2 ILE A 133      20.962  14.016  -1.430  2.00  1.00            
ATOM    986  CD1 ILE A 133      23.507  12.464  -2.577  2.00  1.00            
ATOM    987    C ILE A 133      20.483  10.377  -0.908  2.00  1.00            
ATOM    988    O ILE A 133      19.982   9.604  -1.722  2.00  1.00            
ATOM    989    N GLU A 134      21.398   9.981  -0.012  2.00  1.00            
ATOM    990   CA GLU A 134      22.047   8.717  -0.156  2.00  1.00            
ATOM    991   CB GLU A 134      23.017   8.441   1.003  2.00  1.00            
ATOM    992   CG GLU A 134      23.831   7.163   0.821  2.00  1.00            
ATOM    993   CD GLU A 134      24.707   7.378  -0.399  2.00  1.00            
ATOM    994  OE1 GLU A 134      24.837   8.560  -0.818  2.00  1.00            
ATOM    995  OE2 GLU A 134      25.251   6.375  -0.933  2.00  1.00            
ATOM    996    C GLU A 134      21.059   7.608  -0.192  2.00  1.00            
ATOM    997    O GLU A 134      21.185   6.682  -0.992  2.00  1.00            
ATOM    998    N GLN A 135      20.044   7.678   0.675  2.00  1.00            
ATOM    999   CA GLN A 135      19.039   6.665   0.714  2.00  1.00            
ATOM   1000   CB GLN A 135      18.022   6.843   1.855  2.00  1.00            
ATOM   1001   CG GLN A 135      18.530   6.377   3.217  2.00  1.00            
ATOM   1002   CD GLN A 135      18.490   4.855   3.217  2.00  1.00            
ATOM   1003  OE1 GLN A 135      18.725   4.216   2.193  2.00  1.00            
ATOM   1004  NE2 GLN A 135      18.178   4.259   4.399  2.00  1.00            
ATOM   1005    C GLN A 135      18.241   6.677  -0.556  2.00  1.00            
ATOM   1006    O GLN A 135      17.762   5.620  -0.965  2.00  1.00            
ATOM   1007    N ALA A 136      18.092   7.862  -1.199  1.00  1.00            
ATOM   1008   CA ALA A 136      17.238   8.103  -2.344  1.00  1.00            
ATOM   1009   CB ALA A 136      17.611   9.364  -3.142  1.00  1.00            
ATOM   1010    C ALA A 136      17.295   6.953  -3.292  1.00  1.00            
ATOM   1011    O ALA A 136      18.326   6.302  -3.461  1.00  1.00            
ATOM   1012    N ILE A 137      16.130   6.678  -3.911  2.00  1.00            
ATOM   1013   CA ILE A 137      15.903   5.518  -4.722  2.00  1.00            
ATOM   1014   CB ILE A 137      14.460   5.404  -5.126  2.00  1.00            
ATOM   1015  CG1 ILE A 137      13.618   5.019  -3.893  2.00  1.00            
ATOM   1016  CG2 ILE A 137      14.338   4.423  -6.304  2.00  1.00            
ATOM   1017  CD1 ILE A 137      13.579   6.085  -2.798  2.00  1.00            
ATOM   1018    C ILE A 137      16.766   5.440  -5.922  2.00  1.00            
ATOM   1019    O ILE A 137      17.464   4.447  -6.120  2.00  1.00            
ATOM   1020    N GLY A 138      16.766   6.477  -6.764  2.00  1.00            
ATOM   1021   CA GLY A 138      17.785   6.463  -7.761  2.00  1.00            
ATOM   1022    C GLY A 138      18.835   7.166  -6.980  2.00  1.00            
ATOM   1023    O GLY A 138      18.667   7.380  -5.779  2.00  1.00            
ATOM   1024    N ARG A 139      19.970   7.561  -7.560  2.00  1.00            
ATOM   1025   CA ARG A 139      20.680   8.437  -6.678  2.00  1.00            
ATOM   1026   CB ARG A 139      22.174   8.589  -7.034  2.00  1.00            
ATOM   1027   CG ARG A 139      22.925   9.590  -6.148  2.00  1.00            
ATOM   1028   CD ARG A 139      24.429   9.706  -6.436  2.00  1.00            
ATOM   1029   NE ARG A 139      24.608  10.365  -7.764  2.00  1.00            
ATOM   1030   CZ ARG A 139      25.547  11.345  -7.929  2.00  1.00            
ATOM   1031  NH1 ARG A 139      26.269  11.790  -6.859  2.00  1.00            
ATOM   1032  NH2 ARG A 139      25.777  11.873  -9.168  2.00  1.00            
ATOM   1033    C ARG A 139      19.991   9.741  -6.978  2.00  1.00            
ATOM   1034    O ARG A 139      20.529  10.598  -7.678  2.00  1.00            
ATOM   1035    N VAL A 140      18.757   9.904  -6.447  1.00  1.00            
ATOM   1036   CA VAL A 140      17.903  11.010  -6.737  1.00  1.00            
ATOM   1037   CB VAL A 140      16.447  10.684  -6.614  1.00  1.00            
ATOM   1038  CG1 VAL A 140      15.642  11.986  -6.748  1.00  1.00            
ATOM   1039  CG2 VAL A 140      16.107   9.617  -7.670  1.00  1.00            
ATOM   1040    C VAL A 140      18.217  12.067  -5.772  1.00  1.00            
ATOM   1041    O VAL A 140      18.426  11.818  -4.586  1.00  1.00            
ATOM   1042    N THR A 141      18.287  13.294  -6.286  1.00  1.00            
ATOM   1043   CA THR A 141      18.556  14.350  -5.388  1.00  1.00            
ATOM   1044   CB THR A 141      19.150  15.553  -6.049  1.00  1.00            
ATOM   1045  OG1 THR A 141      18.255  16.057  -7.031  1.00  1.00            
ATOM   1046  CG2 THR A 141      20.487  15.151  -6.699  1.00  1.00            
ATOM   1047    C THR A 141      17.257  14.742  -4.796  1.00  1.00            
ATOM   1048    O THR A 141      16.194  14.749  -5.417  1.00  1.00            
ATOM   1049    N PRO A 142      17.393  15.018  -3.547  1.00  1.00            
ATOM   1050   CA PRO A 142      16.260  15.408  -2.772  1.00  1.00            
ATOM   1051   CD PRO A 142      18.280  14.162  -2.787  1.00  1.00            
ATOM   1052   CB PRO A 142      16.646  15.162  -1.314  1.00  1.00            
ATOM   1053   CG PRO A 142      17.633  13.992  -1.403  1.00  1.00            
ATOM   1054    C PRO A 142      15.799  16.793  -3.017  1.00  1.00            
ATOM   1055    O PRO A 142      16.495  17.597  -3.638  1.00  1.00            
ATOM   1056    N ILE A 143      14.585  17.060  -2.527  2.00  1.00            
ATOM   1057   CA ILE A 143      13.976  18.342  -2.550  2.00  1.00            
ATOM   1058   CB ILE A 143      12.614  18.280  -1.905  2.00  1.00            
ATOM   1059  CG1 ILE A 143      11.883  19.627  -1.966  2.00  1.00            
ATOM   1060  CG2 ILE A 143      12.767  17.706  -0.484  2.00  1.00            
ATOM   1061  CD1 ILE A 143      10.400  19.491  -1.622  2.00  1.00            
ATOM   1062    C ILE A 143      14.880  19.217  -1.728  2.00  1.00            
ATOM   1063    O ILE A 143      15.104  20.389  -2.027  2.00  1.00            
ATOM   1064    N PHE A 144      15.428  18.613  -0.662  2.00  1.00            
ATOM   1065   CA PHE A 144      16.239  19.183   0.372  2.00  1.00            
ATOM   1066   CB PHE A 144      16.610  18.041   1.338  2.00  1.00            
ATOM   1067   CG PHE A 144      17.286  18.493   2.582  2.00  1.00            
ATOM   1068  CD1 PHE A 144      18.650  18.670   2.617  2.00  1.00            
ATOM   1069  CD2 PHE A 144      16.552  18.717   3.724  2.00  1.00            
ATOM   1070  CE1 PHE A 144      19.270  19.076   3.774  2.00  1.00            
ATOM   1071  CE2 PHE A 144      17.168  19.122   4.884  2.00  1.00            
ATOM   1072   CZ PHE A 144      18.531  19.302   4.911  2.00  1.00            
ATOM   1073    C PHE A 144      17.502  19.765  -0.146  2.00  1.00            
ATOM   1074    O PHE A 144      17.805  20.931   0.106  2.00  1.00            
ATOM   1075    N ASP A 145      18.256  18.972  -0.916  2.00  1.00            
ATOM   1076   CA ASP A 145      19.518  19.445  -1.380  2.00  1.00            
ATOM   1077   CB ASP A 145      20.253  18.400  -2.234  2.00  1.00            
ATOM   1078   CG ASP A 145      21.689  18.858  -2.440  2.00  1.00            
ATOM   1079  OD1 ASP A 145      21.898  19.917  -3.092  2.00  1.00            
ATOM   1080  OD2 ASP A 145      22.602  18.140  -1.953  2.00  1.00            
ATOM   1081    C ASP A 145      19.215  20.627  -2.225  2.00  1.00            
ATOM   1082    O ASP A 145      20.006  21.565  -2.319  2.00  1.00            
ATOM   1083    N ASN A 146      18.025  20.608  -2.850  2.00  1.00            
ATOM   1084   CA ASN A 146      17.644  21.696  -3.688  2.00  1.00            
ATOM   1085   CB ASN A 146      16.238  21.560  -4.304  2.00  1.00            
ATOM   1086   CG ASN A 146      16.322  20.659  -5.528  2.00  1.00            
ATOM   1087  OD1 ASN A 146      15.715  19.590  -5.571  2.00  1.00            
ATOM   1088  ND2 ASN A 146      17.092  21.107  -6.557  2.00  1.00            
ATOM   1089    C ASN A 146      17.665  22.959  -2.865  2.00  1.00            
ATOM   1090    O ASN A 146      18.176  23.986  -3.309  2.00  1.00            
ATOM   1091    N ILE A 147      17.129  22.913  -1.631  2.00  1.00            
ATOM   1092   CA ILE A 147      16.999  24.091  -0.809  2.00  1.00            
ATOM   1093   CB ILE A 147      16.297  23.788   0.476  2.00  1.00            
ATOM   1094  CG1 ILE A 147      14.909  23.185   0.219  2.00  1.00            
ATOM   1095  CG2 ILE A 147      16.275  25.083   1.302  2.00  1.00            
ATOM   1096  CD1 ILE A 147      13.970  24.111  -0.548  2.00  1.00            
ATOM   1097    C ILE A 147      18.311  24.659  -0.380  2.00  1.00            
ATOM   1098    O ILE A 147      18.570  25.848  -0.554  2.00  1.00            
ATOM   1099    N ILE A 148      19.177  23.810   0.198  2.00  1.00            
ATOM   1100   CA ILE A 148      20.417  24.282   0.743  2.00  1.00            
ATOM   1101   CB ILE A 148      21.186  23.189   1.425  2.00  1.00            
ATOM   1102  CG1 ILE A 148      21.485  22.054   0.432  2.00  1.00            
ATOM   1103  CG2 ILE A 148      20.399  22.756   2.671  2.00  1.00            
ATOM   1104  CD1 ILE A 148      22.432  20.990   0.982  2.00  1.00            
ATOM   1105    C ILE A 148      21.246  24.826  -0.366  2.00  1.00            
ATOM   1106    O ILE A 148      21.865  25.881  -0.231  2.00  1.00            
ATOM   1107    N SER A 149      21.261  24.125  -1.512  2.00  1.00            
ATOM   1108   CA SER A 149      22.096  24.543  -2.593  2.00  1.00            
ATOM   1109   CB SER A 149      22.081  23.573  -3.784  2.00  1.00            
ATOM   1110   OG SER A 149      22.697  22.348  -3.413  2.00  1.00            
ATOM   1111    C SER A 149      21.654  25.884  -3.084  2.00  1.00            
ATOM   1112    O SER A 149      22.463  26.637  -3.623  2.00  1.00            
ATOM   1113    N GLN A 150      20.366  26.244  -2.919  2.00  1.00            
ATOM   1114   CA GLN A 150      20.009  27.511  -3.483  2.00  1.00            
ATOM   1115   CB GLN A 150      19.001  27.384  -4.640  2.00  1.00            
ATOM   1116   CG GLN A 150      18.734  28.693  -5.385  2.00  1.00            
ATOM   1117   CD GLN A 150      17.793  28.380  -6.543  2.00  1.00            
ATOM   1118  OE1 GLN A 150      17.293  29.281  -7.216  2.00  1.00            
ATOM   1119  NE2 GLN A 150      17.539  27.065  -6.784  2.00  1.00            
ATOM   1120    C GLN A 150      19.457  28.429  -2.465  2.00  1.00            
ATOM   1121    O GLN A 150      18.528  28.100  -1.728  2.00  1.00            
ATOM   1122    N GLY A 151      20.047  29.634  -2.415  3.00  1.00            
ATOM   1123   CA GLY A 151      19.588  30.605  -1.484  3.00  1.00            
ATOM   1124    C GLY A 151      19.761  29.992  -0.169  3.00  1.00            
ATOM   1125    O GLY A 151      20.615  29.125   0.009  3.00  1.00            
ATOM   1126    N VAL A 152      18.967  30.422   0.821  1.00  1.00            
ATOM   1127   CA VAL A 152      19.267  29.763   2.035  1.00  1.00            
ATOM   1128   CB VAL A 152      20.344  30.461   2.849  1.00  1.00            
ATOM   1129  CG1 VAL A 152      20.785  29.523   3.983  1.00  1.00            
ATOM   1130  CG2 VAL A 152      21.516  30.934   1.968  1.00  1.00            
ATOM   1131    C VAL A 152      18.054  29.726   2.891  1.00  1.00            
ATOM   1132    O VAL A 152      17.112  30.497   2.713  1.00  1.00            
ATOM   1133    N LEU A 153      18.067  28.779   3.846  4.00  1.00            
ATOM   1134   CA LEU A 153      17.095  28.747   4.888  4.00  1.00            
ATOM   1135   CB LEU A 153      17.073  27.443   5.709  4.00  1.00            
ATOM   1136   CG LEU A 153      16.715  26.169   4.920  4.00  1.00            
ATOM   1137  CD1 LEU A 153      17.809  25.809   3.900  4.00  1.00            
ATOM   1138  CD2 LEU A 153      16.380  25.007   5.869  4.00  1.00            
ATOM   1139    C LEU A 153      17.672  29.772   5.816  4.00  1.00            
ATOM   1140    O LEU A 153      18.675  30.390   5.473  4.00  1.00            
ATOM   1141    N LYS A 154      17.059  30.058   6.980  1.00  1.00            
ATOM   1142   CA LYS A 154      17.775  30.971   7.831  1.00  1.00            
ATOM   1143   CB LYS A 154      17.067  31.266   9.167  1.00  1.00            
ATOM   1144   CG LYS A 154      15.837  32.166   9.053  1.00  1.00            
ATOM   1145   CD LYS A 154      15.015  32.205  10.341  1.00  1.00            
ATOM   1146   CE LYS A 154      13.895  33.243  10.316  1.00  1.00            
ATOM   1147   NZ LYS A 154      13.054  33.103  11.523  1.00  1.00            
ATOM   1148    C LYS A 154      19.055  30.282   8.168  1.00  1.00            
ATOM   1149    O LYS A 154      20.141  30.851   8.065  1.00  1.00            
ATOM   1150    N GLU A 155      18.924  29.006   8.559  1.00  1.00            
ATOM   1151   CA GLU A 155      20.024  28.136   8.806  1.00  1.00            
ATOM   1152   CB GLU A 155      20.405  28.040  10.290  1.00  1.00            
ATOM   1153   CG GLU A 155      19.322  27.422  11.172  1.00  1.00            
ATOM   1154   CD GLU A 155      19.612  27.882  12.590  1.00  1.00            
ATOM   1155  OE1 GLU A 155      19.514  29.117  12.817  1.00  1.00            
ATOM   1156  OE2 GLU A 155      19.937  27.027  13.455  1.00  1.00            
ATOM   1157    C GLU A 155      19.502  26.818   8.340  1.00  1.00            
ATOM   1158    O GLU A 155      18.291  26.642   8.228  1.00  1.00            
ATOM   1159    N ASP A 156      20.386  25.860   8.022  1.00  1.00            
ATOM   1160   CA ASP A 156      19.869  24.614   7.540  1.00  1.00            
ATOM   1161   CB ASP A 156      20.976  23.691   7.005  1.00  1.00            
ATOM   1162   CG ASP A 156      21.568  24.344   5.766  1.00  1.00            
ATOM   1163  OD1 ASP A 156      20.931  25.294   5.238  1.00  1.00            
ATOM   1164  OD2 ASP A 156      22.665  23.900   5.334  1.00  1.00            
ATOM   1165    C ASP A 156      19.250  23.937   8.711  1.00  1.00            
ATOM   1166    O ASP A 156      19.923  23.267   9.494  1.00  1.00            
ATOM   1167    N VAL A 157      17.931  24.127   8.875  4.00  1.00            
ATOM   1168   CA VAL A 157      17.258  23.477   9.950  4.00  1.00            
ATOM   1169   CB VAL A 157      17.221  24.292  11.220  4.00  1.00            
ATOM   1170  CG1 VAL A 157      16.432  23.551  12.318  4.00  1.00            
ATOM   1171  CG2 VAL A 157      18.678  24.564  11.623  4.00  1.00            
ATOM   1172    C VAL A 157      15.870  23.201   9.490  4.00  1.00            
ATOM   1173    O VAL A 157      15.365  23.823   8.557  4.00  1.00            
ATOM   1174    N PHE A 158      15.233  22.225  10.149  4.00  1.00            
ATOM   1175   CA PHE A 158      13.935  21.738   9.819  4.00  1.00            
ATOM   1176   CB PHE A 158      14.107  20.370   9.131  4.00  1.00            
ATOM   1177   CG PHE A 158      12.889  19.518   9.206  4.00  1.00            
ATOM   1178  CD1 PHE A 158      12.717  18.676  10.283  4.00  1.00            
ATOM   1179  CD2 PHE A 158      11.939  19.541   8.215  4.00  1.00            
ATOM   1180  CE1 PHE A 158      11.608  17.869  10.375  4.00  1.00            
ATOM   1181  CE2 PHE A 158      10.829  18.735   8.301  4.00  1.00            
ATOM   1182   CZ PHE A 158      10.662  17.898   9.379  4.00  1.00            
ATOM   1183    C PHE A 158      13.216  21.519  11.121  4.00  1.00            
ATOM   1184    O PHE A 158      13.841  21.523  12.180  4.00  1.00            
ATOM   1185    N SER A 159      11.872  21.358  11.090  4.00  1.00            
ATOM   1186   CA SER A 159      11.173  21.106  12.323  4.00  1.00            
ATOM   1187   CB SER A 159      10.783  22.391  13.056  4.00  1.00            
ATOM   1188   OG SER A 159       9.870  23.140  12.268  4.00  1.00            
ATOM   1189    C SER A 159       9.905  20.384  12.040  4.00  1.00            
ATOM   1190    O SER A 159       9.274  20.604  11.007  4.00  1.00            
ATOM   1191    N PHE A 160       9.500  19.470  12.948  4.00  1.00            
ATOM   1192   CA PHE A 160       8.215  18.902  12.701  4.00  1.00            
ATOM   1193   CB PHE A 160       8.198  17.559  11.964  4.00  1.00            
ATOM   1194   CG PHE A 160       6.746  17.313  11.752  4.00  1.00            
ATOM   1195  CD1 PHE A 160       6.029  18.154  10.933  4.00  1.00            
ATOM   1196  CD2 PHE A 160       6.114  16.254  12.356  4.00  1.00            
ATOM   1197  CE1 PHE A 160       4.689  17.944  10.729  4.00  1.00            
ATOM   1198  CE2 PHE A 160       4.772  16.040  12.153  4.00  1.00            
ATOM   1199   CZ PHE A 160       4.060  16.886  11.339  4.00  1.00            
ATOM   1200    C PHE A 160       7.461  18.730  13.979  4.00  1.00            
ATOM   1201    O PHE A 160       7.914  18.041  14.892  4.00  1.00            
ATOM   1202    N TYR A 161       6.278  19.375  14.076  4.00  1.00            
ATOM   1203   CA TYR A 161       5.405  19.157  15.197  4.00  1.00            
ATOM   1204   CB TYR A 161       5.149  20.370  16.093  4.00  1.00            
ATOM   1205   CG TYR A 161       4.094  19.869  17.007  4.00  1.00            
ATOM   1206  CD1 TYR A 161       4.349  18.803  17.837  4.00  1.00            
ATOM   1207  CD2 TYR A 161       2.856  20.464  17.037  4.00  1.00            
ATOM   1208  CE1 TYR A 161       3.374  18.329  18.680  4.00  1.00            
ATOM   1209  CE2 TYR A 161       1.879  19.993  17.881  4.00  1.00            
ATOM   1210   CZ TYR A 161       2.138  18.924  18.705  4.00  1.00            
ATOM   1211   OH TYR A 161       1.140  18.434  19.574  4.00  1.00            
ATOM   1212    C TYR A 161       4.110  18.718  14.609  4.00  1.00            
ATOM   1213    O TYR A 161       3.538  19.384  13.747  4.00  1.00            
ATOM   1214    N TYR A 162       3.637  17.551  15.066  4.00  1.00            
ATOM   1215   CA TYR A 162       2.428  16.949  14.600  4.00  1.00            
ATOM   1216   CB TYR A 162       2.685  15.494  14.167  4.00  1.00            
ATOM   1217   CG TYR A 162       1.435  14.835  13.704  4.00  1.00            
ATOM   1218  CD1 TYR A 162       1.041  14.914  12.389  4.00  1.00            
ATOM   1219  CD2 TYR A 162       0.660  14.129  14.596  4.00  1.00            
ATOM   1220  CE1 TYR A 162      -0.112  14.292  11.972  4.00  1.00            
ATOM   1221  CE2 TYR A 162      -0.493  13.506  14.186  4.00  1.00            
ATOM   1222   CZ TYR A 162      -0.877  13.588  12.870  4.00  1.00            
ATOM   1223   OH TYR A 162      -2.060  12.954  12.434  4.00  1.00            
ATOM   1224    C TYR A 162       1.569  16.925  15.802  4.00  1.00            
ATOM   1225    O TYR A 162       2.057  16.692  16.907  4.00  1.00            
ATOM   1226    N ASN A 163       0.269  17.205  15.643  1.00  1.00            
ATOM   1227   CA ASN A 163      -0.463  17.221  16.860  1.00  1.00            
ATOM   1228   CB ASN A 163      -0.934  18.619  17.328  1.00  1.00            
ATOM   1229   CG ASN A 163      -1.975  19.190  16.373  1.00  1.00            
ATOM   1230  OD1 ASN A 163      -2.278  18.604  15.335  1.00  1.00            
ATOM   1231  ND2 ASN A 163      -2.517  20.388  16.721  1.00  1.00            
ATOM   1232    C ASN A 163      -1.660  16.340  16.762  1.00  1.00            
ATOM   1233    O ASN A 163      -2.032  15.886  15.680  1.00  1.00            
ATOM   1234    N ARG A 164      -2.281  16.066  17.935  1.00  1.00            
ATOM   1235   CA ARG A 164      -3.499  15.307  18.000  1.00  1.00            
ATOM   1236   CB ARG A 164      -4.068  15.103  19.414  1.00  1.00            
ATOM   1237   CG ARG A 164      -3.262  14.132  20.277  1.00  1.00            
ATOM   1238   CD ARG A 164      -3.899  13.840  21.639  1.00  1.00            
ATOM   1239   NE ARG A 164      -5.053  12.927  21.397  1.00  1.00            
ATOM   1240   CZ ARG A 164      -5.440  12.041  22.359  1.00  1.00            
ATOM   1241  NH1 ARG A 164      -4.798  12.028  23.564  1.00  1.00            
ATOM   1242  NH2 ARG A 164      -6.460  11.164  22.119  1.00  1.00            
ATOM   1243    C ARG A 164      -4.476  16.184  17.253  1.00  1.00            
ATOM   1244    O ARG A 164      -4.183  17.355  17.017  1.00  1.00            
ATOM   1245    N ASP A 165      -5.653  15.650  16.854  1.00  1.00            
ATOM   1246   CA ASP A 165      -6.598  16.357  16.015  1.00  1.00            
ATOM   1247   CB ASP A 165      -7.967  15.656  15.929  1.00  1.00            
ATOM   1248   CG ASP A 165      -7.758  14.303  15.261  1.00  1.00            
ATOM   1249  OD1 ASP A 165      -6.589  14.002  14.897  1.00  1.00            
ATOM   1250  OD2 ASP A 165      -8.758  13.551  15.111  1.00  1.00            
ATOM   1251    C ASP A 165      -6.834  17.800  16.536  1.00  1.00            
ATOM   1252    O ASP A 165      -7.375  17.965  17.628  1.00  1.00            
ATOM   1253    N SER A 171      -6.444  18.880  15.763  1.00  1.00            
ATOM   1254   CA SER A 171      -6.529  20.313  16.128  1.00  1.00            
ATOM   1255   CB SER A 171      -5.543  20.700  17.246  1.00  1.00            
ATOM   1256   OG SER A 171      -5.773  19.919  18.409  1.00  1.00            
ATOM   1257    C SER A 171      -6.085  21.125  14.911  1.00  1.00            
ATOM   1258    O SER A 171      -6.554  20.880  13.801  1.00  1.00            
ATOM   1259    N LEU A 172      -5.164  22.120  15.106  1.00  1.00            
ATOM   1260   CA LEU A 172      -4.593  22.970  14.065  1.00  1.00            
ATOM   1261   CB LEU A 172      -3.501  23.912  14.616  1.00  1.00            
ATOM   1262   CG LEU A 172      -2.811  24.835  13.584  1.00  1.00            
ATOM   1263  CD1 LEU A 172      -1.949  25.888  14.300  1.00  1.00            
ATOM   1264  CD2 LEU A 172      -1.970  24.049  12.558  1.00  1.00            
ATOM   1265    C LEU A 172      -3.998  22.008  13.135  1.00  1.00            
ATOM   1266    O LEU A 172      -4.107  22.130  11.914  1.00  1.00            
ATOM   1267    N GLY A 173      -3.371  20.985  13.717  1.00  1.00            
ATOM   1268   CA GLY A 173      -2.782  20.021  12.873  1.00  1.00            
ATOM   1269    C GLY A 173      -1.324  20.137  13.100  1.00  1.00            
ATOM   1270    O GLY A 173      -0.876  20.447  14.202  1.00  1.00            
ATOM   1271    N GLY A 174      -0.532  19.910  12.044  4.00  1.00            
ATOM   1272   CA GLY A 174       0.873  19.975  12.258  4.00  1.00            
ATOM   1273    C GLY A 174       1.448  21.085  11.458  4.00  1.00            
ATOM   1274    O GLY A 174       0.847  21.562  10.497  4.00  1.00            
ATOM   1275    N GLN A 175       2.647  21.543  11.856  4.00  1.00            
ATOM   1276   CA GLN A 175       3.236  22.585  11.084  4.00  1.00            
ATOM   1277   CB GLN A 175       3.205  23.969  11.765  4.00  1.00            
ATOM   1278   CG GLN A 175       3.781  25.090  10.894  4.00  1.00            
ATOM   1279   CD GLN A 175       3.490  26.427  11.568  4.00  1.00            
ATOM   1280  OE1 GLN A 175       3.772  27.487  11.012  4.00  1.00            
ATOM   1281  NE2 GLN A 175       2.902  26.383  12.794  4.00  1.00            
ATOM   1282    C GLN A 175       4.664  22.228  10.803  4.00  1.00            
ATOM   1283    O GLN A 175       5.402  21.827  11.703  4.00  1.00            
ATOM   1284    N ILE A 176       5.085  22.359   9.524  4.00  1.00            
ATOM   1285   CA ILE A 176       6.455  22.108   9.176  4.00  1.00            
ATOM   1286   CB ILE A 176       6.672  21.274   7.938  4.00  1.00            
ATOM   1287  CG1 ILE A 176       8.184  21.062   7.712  4.00  1.00            
ATOM   1288  CG2 ILE A 176       5.947  21.936   6.754  4.00  1.00            
ATOM   1289  CD1 ILE A 176       8.527  20.074   6.596  4.00  1.00            
ATOM   1290    C ILE A 176       7.078  23.443   8.924  4.00  1.00            
ATOM   1291    O ILE A 176       6.592  24.229   8.114  4.00  1.00            
ATOM   1292    N VAL A 177       8.172  23.746   9.649  4.00  1.00            
ATOM   1293   CA VAL A 177       8.829  25.002   9.453  4.00  1.00            
ATOM   1294   CB VAL A 177       9.073  25.707  10.757  4.00  1.00            
ATOM   1295  CG1 VAL A 177       9.772  27.040  10.482  4.00  1.00            
ATOM   1296  CG2 VAL A 177       7.727  25.865  11.486  4.00  1.00            
ATOM   1297    C VAL A 177      10.129  24.651   8.815  4.00  1.00            
ATOM   1298    O VAL A 177      10.889  23.841   9.344  4.00  1.00            
ATOM   1299    N LEU A 178      10.415  25.226   7.633  4.00  1.00            
ATOM   1300   CA LEU A 178      11.652  24.840   7.036  4.00  1.00            
ATOM   1301   CB LEU A 178      11.531  24.393   5.568  4.00  1.00            
ATOM   1302   CG LEU A 178      12.878  23.972   4.946  4.00  1.00            
ATOM   1303  CD1 LEU A 178      13.552  22.869   5.779  4.00  1.00            
ATOM   1304  CD2 LEU A 178      12.714  23.561   3.474  4.00  1.00            
ATOM   1305    C LEU A 178      12.599  25.995   7.160  4.00  1.00            
ATOM   1306    O LEU A 178      12.380  27.060   6.586  4.00  1.00            
ATOM   1307    N GLY A 179      13.699  25.792   7.921  1.00  1.00            
ATOM   1308   CA GLY A 179      14.693  26.811   8.121  1.00  1.00            
ATOM   1309    C GLY A 179      14.802  27.187   9.568  1.00  1.00            
ATOM   1310    O GLY A 179      15.896  27.493  10.043  1.00  1.00            
ATOM   1311    N GLY A 180      13.693  27.164  10.325  1.00  1.00            
ATOM   1312   CA GLY A 180      13.835  27.545  11.699  1.00  1.00            
ATOM   1313    C GLY A 180      12.835  26.757  12.474  1.00  1.00            
ATOM   1314    O GLY A 180      11.930  26.155  11.904  1.00  1.00            
ATOM   1315    N SER A 181      12.981  26.713  13.808  1.00  1.00            
ATOM   1316   CA SER A 181      11.993  26.004  14.562  1.00  1.00            
ATOM   1317   CB SER A 181      12.539  25.295  15.812  1.00  1.00            
ATOM   1318   OG SER A 181      13.444  24.270  15.436  1.00  1.00            
ATOM   1319    C SER A 181      11.012  27.024  15.039  1.00  1.00            
ATOM   1320    O SER A 181      11.338  28.202  15.179  1.00  1.00            
ATOM   1321    N ASP A 182       9.757  26.601  15.273  1.00  1.00            
ATOM   1322   CA ASP A 182       8.794  27.533  15.766  1.00  1.00            
ATOM   1323   CB ASP A 182       7.487  27.583  14.956  1.00  1.00            
ATOM   1324   CG ASP A 182       7.815  28.237  13.620  1.00  1.00            
ATOM   1325  OD1 ASP A 182       9.013  28.564  13.406  1.00  1.00            
ATOM   1326  OD2 ASP A 182       6.877  28.425  12.800  1.00  1.00            
ATOM   1327    C ASP A 182       8.474  27.145  17.158  1.00  1.00            
ATOM   1328    O ASP A 182       7.975  26.066  17.474  1.00  1.00            
ATOM   1329    N PRO A 183       8.830  28.072  17.975  2.00  1.00            
ATOM   1330   CA PRO A 183       8.645  27.936  19.384  2.00  1.00            
ATOM   1331   CD PRO A 183       9.993  28.887  17.653  2.00  1.00            
ATOM   1332   CB PRO A 183       9.522  29.010  20.023  2.00  1.00            
ATOM   1333   CG PRO A 183      10.649  29.218  19.000  2.00  1.00            
ATOM   1334    C PRO A 183       7.225  28.041  19.829  2.00  1.00            
ATOM   1335    O PRO A 183       7.016  27.904  21.034  2.00  1.00            
ATOM   1336    N GLN A 184       6.258  28.319  18.923  2.00  1.00            
ATOM   1337   CA GLN A 184       4.893  28.417  19.370  2.00  1.00            
ATOM   1338   CB GLN A 184       3.855  28.532  18.237  2.00  1.00            
ATOM   1339   CG GLN A 184       3.850  29.847  17.457  2.00  1.00            
ATOM   1340   CD GLN A 184       2.737  29.737  16.420  2.00  1.00            
ATOM   1341  OE1 GLN A 184       2.156  28.668  16.236  2.00  1.00            
ATOM   1342  NE2 GLN A 184       2.426  30.865  15.723  2.00  1.00            
ATOM   1343    C GLN A 184       4.626  27.115  20.012  2.00  1.00            
ATOM   1344    O GLN A 184       4.089  27.042  21.117  2.00  1.00            
ATOM   1345    N HIS A 185       5.056  26.044  19.334  2.00  1.00            
ATOM   1346   CA HIS A 185       4.931  24.780  19.967  2.00  1.00            
ATOM   1347  ND1 HIS A 185       2.075  23.092  18.027  2.00  1.00            
ATOM   1348   CG HIS A 185       2.844  23.862  18.872  2.00  1.00            
ATOM   1349   CB HIS A 185       4.323  23.683  19.073  2.00  1.00            
ATOM   1350  NE2 HIS A 185       0.694  24.537  19.002  2.00  1.00            
ATOM   1351  CD2 HIS A 185       1.985  24.740  19.459  2.00  1.00            
ATOM   1352  CE1 HIS A 185       0.798  23.538  18.145  2.00  1.00            
ATOM   1353    C HIS A 185       6.306  24.372  20.377  2.00  1.00            
ATOM   1354    O HIS A 185       7.116  23.969  19.545  2.00  1.00            
ATOM   1355    N TYR A 186       6.619  24.481  21.685  4.00  1.00            
ATOM   1356   CA TYR A 186       7.956  24.146  22.074  4.00  1.00            
ATOM   1357   CB TYR A 186       8.924  25.105  21.362  4.00  1.00            
ATOM   1358   CG TYR A 186      10.313  24.584  21.343  4.00  1.00            
ATOM   1359  CD1 TYR A 186      10.697  23.742  20.326  4.00  1.00            
ATOM   1360  CD2 TYR A 186      11.225  24.940  22.307  4.00  1.00            
ATOM   1361  CE1 TYR A 186      11.978  23.254  20.271  4.00  1.00            
ATOM   1362  CE2 TYR A 186      12.510  24.454  22.258  4.00  1.00            
ATOM   1363   CZ TYR A 186      12.885  23.611  21.238  4.00  1.00            
ATOM   1364   OH TYR A 186      14.203  23.110  21.181  4.00  1.00            
ATOM   1365    C TYR A 186       8.020  24.446  23.540  4.00  1.00            
ATOM   1366    O TYR A 186       7.790  25.581  23.956  4.00  1.00            
ATOM   1367    N GLU A 187       8.309  23.441  24.384  4.00  1.00            
ATOM   1368   CA GLU A 187       8.437  23.763  25.775  4.00  1.00            
ATOM   1369   CB GLU A 187       7.480  23.009  26.716  4.00  1.00            
ATOM   1370   CG GLU A 187       6.013  23.415  26.563  4.00  1.00            
ATOM   1371   CD GLU A 187       5.887  24.897  26.889  4.00  1.00            
ATOM   1372  OE1 GLU A 187       6.194  25.285  28.047  4.00  1.00            
ATOM   1373  OE2 GLU A 187       5.477  25.662  25.976  4.00  1.00            
ATOM   1374    C GLU A 187       9.820  23.375  26.159  4.00  1.00            
ATOM   1375    O GLU A 187      10.401  22.450  25.591  4.00  1.00            
ATOM   1376    N GLY A 188      10.401  24.103  27.124  4.00  1.00            
ATOM   1377   CA GLY A 188      11.727  23.768  27.527  4.00  1.00            
ATOM   1378    C GLY A 188      12.627  24.001  26.363  4.00  1.00            
ATOM   1379    O GLY A 188      12.514  25.013  25.673  4.00  1.00            
ATOM   1380    N ASN A 189      13.565  23.066  26.116  4.00  1.00            
ATOM   1381   CA ASN A 189      14.448  23.291  25.014  4.00  1.00            
ATOM   1382   CB ASN A 189      15.799  23.909  25.412  4.00  1.00            
ATOM   1383   CG ASN A 189      16.559  22.882  26.232  4.00  1.00            
ATOM   1384  OD1 ASN A 189      17.604  22.389  25.812  4.00  1.00            
ATOM   1385  ND2 ASN A 189      16.020  22.546  27.435  4.00  1.00            
ATOM   1386    C ASN A 189      14.725  22.009  24.328  4.00  1.00            
ATOM   1387    O ASN A 189      14.232  20.947  24.707  4.00  1.00            
ATOM   1388    N PHE A 190      15.535  22.114  23.264  4.00  1.00            
ATOM   1389   CA PHE A 190      15.861  20.992  22.453  4.00  1.00            
ATOM   1390   CB PHE A 190      16.522  21.375  21.112  4.00  1.00            
ATOM   1391   CG PHE A 190      17.672  22.281  21.402  4.00  1.00            
ATOM   1392  CD1 PHE A 190      18.855  21.796  21.901  4.00  1.00            
ATOM   1393  CD2 PHE A 190      17.563  23.632  21.157  4.00  1.00            
ATOM   1394  CE1 PHE A 190      19.901  22.649  22.164  4.00  1.00            
ATOM   1395  CE2 PHE A 190      18.607  24.488  21.416  4.00  1.00            
ATOM   1396   CZ PHE A 190      19.782  23.995  21.923  4.00  1.00            
ATOM   1397    C PHE A 190      16.751  20.042  23.185  4.00  1.00            
ATOM   1398    O PHE A 190      17.632  20.442  23.945  4.00  1.00            
ATOM   1399    N HIS A 191      16.482  18.732  22.989  4.00  1.00            
ATOM   1400   CA HIS A 191      17.304  17.682  23.515  4.00  1.00            
ATOM   1401  ND1 HIS A 191      17.375  15.467  26.304  4.00  1.00            
ATOM   1402   CG HIS A 191      17.445  15.606  24.935  4.00  1.00            
ATOM   1403   CB HIS A 191      16.538  16.497  24.135  4.00  1.00            
ATOM   1404  NE2 HIS A 191      19.094  14.229  25.628  4.00  1.00            
ATOM   1405  CD2 HIS A 191      18.498  14.840  24.538  4.00  1.00            
ATOM   1406  CE1 HIS A 191      18.383  14.634  26.665  4.00  1.00            
ATOM   1407    C HIS A 191      17.990  17.157  22.284  4.00  1.00            
ATOM   1408    O HIS A 191      17.320  16.768  21.328  4.00  1.00            
ATOM   1409    N TYR A 192      19.339  17.137  22.254  4.00  1.00            
ATOM   1410   CA TYR A 192      20.007  16.762  21.036  4.00  1.00            
ATOM   1411   CB TYR A 192      21.404  17.365  20.779  4.00  1.00            
ATOM   1412   CG TYR A 192      21.356  18.733  20.195  4.00  1.00            
ATOM   1413  CD1 TYR A 192      20.992  18.898  18.877  4.00  1.00            
ATOM   1414  CD2 TYR A 192      21.672  19.841  20.944  4.00  1.00            
ATOM   1415  CE1 TYR A 192      20.951  20.148  18.307  4.00  1.00            
ATOM   1416  CE2 TYR A 192      21.633  21.092  20.376  4.00  1.00            
ATOM   1417   CZ TYR A 192      21.274  21.251  19.061  4.00  1.00            
ATOM   1418   OH TYR A 192      21.239  22.541  18.491  4.00  1.00            
ATOM   1419    C TYR A 192      20.253  15.308  20.902  4.00  1.00            
ATOM   1420    O TYR A 192      20.578  14.609  21.862  4.00  1.00            
ATOM   1421    N ILE A 193      20.072  14.831  19.656  4.00  1.00            
ATOM   1422   CA ILE A 193      20.438  13.498  19.304  4.00  1.00            
ATOM   1423   CB ILE A 193      19.298  12.565  19.015  4.00  1.00            
ATOM   1424  CG1 ILE A 193      18.488  12.272  20.283  4.00  1.00            
ATOM   1425  CG2 ILE A 193      19.867  11.310  18.330  4.00  1.00            
ATOM   1426  CD1 ILE A 193      17.255  11.408  20.027  4.00  1.00            
ATOM   1427    C ILE A 193      21.256  13.560  18.043  4.00  1.00            
ATOM   1428    O ILE A 193      20.988  14.375  17.162  4.00  1.00            
ATOM   1429    N ASN A 194      22.295  12.699  17.939  4.00  1.00            
ATOM   1430   CA ASN A 194      23.157  12.636  16.783  4.00  1.00            
ATOM   1431   CB ASN A 194      24.607  12.210  17.087  4.00  1.00            
ATOM   1432   CG ASN A 194      25.399  13.370  17.672  4.00  1.00            
ATOM   1433  OD1 ASN A 194      25.362  14.491  17.165  4.00  1.00            
ATOM   1434  ND2 ASN A 194      26.160  13.082  18.762  4.00  1.00            
ATOM   1435    C ASN A 194      22.637  11.575  15.862  4.00  1.00            
ATOM   1436    O ASN A 194      21.752  10.800  16.217  4.00  1.00            
ATOM   1437    N LEU A 195      23.175  11.561  14.625  1.00  1.00            
ATOM   1438   CA LEU A 195      22.895  10.570  13.621  1.00  1.00            
ATOM   1439   CB LEU A 195      22.692  11.182  12.225  1.00  1.00            
ATOM   1440   CG LEU A 195      21.609  12.271  12.130  1.00  1.00            
ATOM   1441  CD1 LEU A 195      21.511  12.817  10.695  1.00  1.00            
ATOM   1442  CD2 LEU A 195      20.255  11.772  12.653  1.00  1.00            
ATOM   1443    C LEU A 195      24.188   9.852  13.521  1.00  1.00            
ATOM   1444    O LEU A 195      25.249  10.448  13.703  1.00  1.00            
ATOM   1445    N ILE A 196      24.145   8.543  13.261  1.00  1.00            
ATOM   1446   CA ILE A 196      25.379   7.852  13.113  1.00  1.00            
ATOM   1447   CB ILE A 196      25.458   6.644  14.000  1.00  1.00            
ATOM   1448  CG1 ILE A 196      26.848   6.007  13.912  1.00  1.00            
ATOM   1449  CG2 ILE A 196      24.283   5.701  13.685  1.00  1.00            
ATOM   1450  CD1 ILE A 196      27.114   5.017  15.042  1.00  1.00            
ATOM   1451    C ILE A 196      25.406   7.447  11.677  1.00  1.00            
ATOM   1452    O ILE A 196      24.466   6.819  11.193  1.00  1.00            
ATOM   1453    N LYS A 197      26.494   7.798  10.961  1.00  1.00            
ATOM   1454   CA LYS A 197      26.529   7.635   9.536  1.00  1.00            
ATOM   1455   CB LYS A 197      26.049   6.253   9.029  1.00  1.00            
ATOM   1456   CG LYS A 197      26.865   5.048   9.515  1.00  1.00            
ATOM   1457   CD LYS A 197      26.183   3.699   9.249  1.00  1.00            
ATOM   1458   CE LYS A 197      26.699   2.980   7.998  1.00  1.00            
ATOM   1459   NZ LYS A 197      25.815   1.840   7.663  1.00  1.00            
ATOM   1460    C LYS A 197      25.519   8.649   9.055  1.00  1.00            
ATOM   1461    O LYS A 197      24.335   8.557   9.371  1.00  1.00            
ATOM   1462    N THR A 198      25.933   9.656   8.268  3.00  1.00            
ATOM   1463   CA THR A 198      24.987  10.683   7.911  3.00  1.00            
ATOM   1464   CB THR A 198      25.669  11.928   7.422  3.00  1.00            
ATOM   1465  OG1 THR A 198      26.616  12.356   8.390  3.00  1.00            
ATOM   1466  CG2 THR A 198      24.622  13.036   7.185  3.00  1.00            
ATOM   1467    C THR A 198      24.149  10.167   6.775  3.00  1.00            
ATOM   1468    O THR A 198      24.497   9.180   6.129  3.00  1.00            
ATOM   1469    N GLY A 199      22.995  10.822   6.519  3.00  1.00            
ATOM   1470   CA GLY A 199      22.167  10.499   5.387  3.00  1.00            
ATOM   1471    C GLY A 199      20.877   9.906   5.818  3.00  1.00            
ATOM   1472    O GLY A 199      19.809  10.371   5.420  3.00  1.00            
ATOM   1473    N VAL A 200      20.928   8.867   6.661  1.00  1.00            
ATOM   1474   CA VAL A 200      19.685   8.289   7.049  1.00  1.00            
ATOM   1475   CB VAL A 200      19.753   6.832   7.385  1.00  1.00            
ATOM   1476  CG1 VAL A 200      20.105   6.054   6.108  1.00  1.00            
ATOM   1477  CG2 VAL A 200      20.763   6.643   8.528  1.00  1.00            
ATOM   1478    C VAL A 200      19.232   9.006   8.257  1.00  1.00            
ATOM   1479    O VAL A 200      20.042   9.540   9.014  1.00  1.00            
ATOM   1480    N TRP A 201      17.907   9.080   8.459  1.00  1.00            
ATOM   1481   CA TRP A 201      17.538   9.715   9.673  1.00  1.00            
ATOM   1482   CB TRP A 201      16.073  10.159   9.748  1.00  1.00            
ATOM   1483   CG TRP A 201      15.793  10.986  10.976  1.00  1.00            
ATOM   1484  CD2 TRP A 201      15.028  12.197  10.941  1.00  1.00            
ATOM   1485  CD1 TRP A 201      16.224  10.833  12.263  1.00  1.00            
ATOM   1486  NE1 TRP A 201      15.783  11.885  13.031  1.00  1.00            
ATOM   1487  CE2 TRP A 201      15.046  12.731  12.228  1.00  1.00            
ATOM   1488  CE3 TRP A 201      14.377  12.819   9.914  1.00  1.00            
ATOM   1489  CZ2 TRP A 201      14.408  13.905  12.507  1.00  1.00            
ATOM   1490  CZ3 TRP A 201      13.723  13.996  10.201  1.00  1.00            
ATOM   1491  CH2 TRP A 201      13.741  14.528  11.473  1.00  1.00            
ATOM   1492    C TRP A 201      17.733   8.666  10.691  1.00  1.00            
ATOM   1493    O TRP A 201      16.924   7.747  10.818  1.00  1.00            
ATOM   1494    N GLN A 202      18.831   8.780  11.454  4.00  1.00            
ATOM   1495   CA GLN A 202      19.094   7.697  12.331  4.00  1.00            
ATOM   1496   CB GLN A 202      20.209   6.770  11.804  4.00  1.00            
ATOM   1497   CG GLN A 202      20.536   5.562  12.687  4.00  1.00            
ATOM   1498   CD GLN A 202      21.522   4.705  11.900  4.00  1.00            
ATOM   1499  OE1 GLN A 202      21.819   4.993  10.741  4.00  1.00            
ATOM   1500  NE2 GLN A 202      22.045   3.623  12.536  4.00  1.00            
ATOM   1501    C GLN A 202      19.509   8.204  13.670  4.00  1.00            
ATOM   1502    O GLN A 202      20.080   9.285  13.811  4.00  1.00            
ATOM   1503    N ILE A 203      19.178   7.403  14.698  4.00  1.00            
ATOM   1504   CA ILE A 203      19.517   7.665  16.058  4.00  1.00            
ATOM   1505   CB ILE A 203      18.418   8.262  16.890  4.00  1.00            
ATOM   1506  CG1 ILE A 203      17.263   7.270  17.052  4.00  1.00            
ATOM   1507  CG2 ILE A 203      17.989   9.588  16.239  4.00  1.00            
ATOM   1508  CD1 ILE A 203      16.298   7.655  18.171  4.00  1.00            
ATOM   1509    C ILE A 203      19.860   6.340  16.674  4.00  1.00            
ATOM   1510    O ILE A 203      19.541   5.289  16.120  4.00  1.00            
ATOM   1511    N GLN A 204      20.556   6.355  17.830  4.00  1.00            
ATOM   1512   CA GLN A 204      20.912   5.141  18.518  4.00  1.00            
ATOM   1513   CB GLN A 204      22.402   5.114  18.915  4.00  1.00            
ATOM   1514   CG GLN A 204      22.888   3.821  19.573  4.00  1.00            
ATOM   1515   CD GLN A 204      24.387   3.965  19.814  4.00  1.00            
ATOM   1516  OE1 GLN A 204      24.886   3.670  20.899  4.00  1.00            
ATOM   1517  NE2 GLN A 204      25.127   4.423  18.768  4.00  1.00            
ATOM   1518    C GLN A 204      20.078   5.133  19.775  4.00  1.00            
ATOM   1519    O GLN A 204      19.760   6.197  20.302  4.00  1.00            
ATOM   1520    N MET A 205      19.667   3.945  20.282  4.00  1.00            
ATOM   1521   CA MET A 205      18.827   3.924  21.460  4.00  1.00            
ATOM   1522   CB MET A 205      17.381   3.496  21.170  4.00  1.00            
ATOM   1523   CG MET A 205      17.282   2.042  20.700  4.00  1.00            
ATOM   1524   SD MET A 205      15.592   1.455  20.388  4.00  1.00            
ATOM   1525   CE MET A 205      15.205   1.214  22.145  4.00  1.00            
ATOM   1526    C MET A 205      19.357   2.919  22.445  4.00  1.00            
ATOM   1527    O MET A 205      19.736   1.812  22.068  4.00  1.00            
ATOM   1528    N LYS A 206      19.427   3.298  23.743  1.00  1.00            
ATOM   1529   CA LYS A 206      19.907   2.403  24.768  1.00  1.00            
ATOM   1530   CB LYS A 206      20.153   3.107  26.110  1.00  1.00            
ATOM   1531   CG LYS A 206      20.784   2.192  27.165  1.00  1.00            
ATOM   1532   CD LYS A 206      22.227   1.790  26.846  1.00  1.00            
ATOM   1533   CE LYS A 206      22.913   0.997  27.963  1.00  1.00            
ATOM   1534   NZ LYS A 206      24.375   0.945  27.732  1.00  1.00            
ATOM   1535    C LYS A 206      18.961   1.282  25.048  1.00  1.00            
ATOM   1536    O LYS A 206      19.327   0.115  24.919  1.00  1.00            
ATOM   1537    N GLY A 207      17.696   1.594  25.399  1.00  1.00            
ATOM   1538   CA GLY A 207      16.859   0.496  25.783  1.00  1.00            
ATOM   1539    C GLY A 207      15.424   0.902  25.799  1.00  1.00            
ATOM   1540    O GLY A 207      15.087   2.057  26.048  1.00  1.00            
ATOM   1541    N VAL A 208      14.540  -0.082  25.531  4.00  1.00            
ATOM   1542   CA VAL A 208      13.126   0.135  25.587  4.00  1.00            
ATOM   1543   CB VAL A 208      12.365  -0.552  24.493  4.00  1.00            
ATOM   1544  CG1 VAL A 208      12.713  -2.051  24.502  4.00  1.00            
ATOM   1545  CG2 VAL A 208      10.871  -0.254  24.703  4.00  1.00            
ATOM   1546    C VAL A 208      12.680  -0.397  26.912  4.00  1.00            
ATOM   1547    O VAL A 208      13.014  -1.524  27.271  4.00  1.00            
ATOM   1548    N SER A 209      11.919   0.406  27.688  4.00  1.00            
ATOM   1549   CA SER A 209      11.618  -0.049  29.016  4.00  1.00            
ATOM   1550   CB SER A 209      12.454   0.703  30.062  4.00  1.00            
ATOM   1551   OG SER A 209      12.018   0.373  31.370  4.00  1.00            
ATOM   1552    C SER A 209      10.193   0.165  29.370  4.00  1.00            
ATOM   1553    O SER A 209       9.709   1.293  29.430  4.00  1.00            
ATOM   1554    N VAL A 210       9.497  -0.938  29.691  4.00  1.00            
ATOM   1555   CA VAL A 210       8.141  -0.782  30.099  4.00  1.00            
ATOM   1556   CB VAL A 210       7.245  -1.909  29.691  4.00  1.00            
ATOM   1557  CG1 VAL A 210       5.836  -1.655  30.257  4.00  1.00            
ATOM   1558  CG2 VAL A 210       7.280  -1.990  28.155  4.00  1.00            
ATOM   1559    C VAL A 210       8.167  -0.688  31.574  4.00  1.00            
ATOM   1560    O VAL A 210       8.729  -1.539  32.262  4.00  1.00            
ATOM   1561    N GLY A 211       7.569   0.390  32.099  3.00  1.00            
ATOM   1562   CA GLY A 211       7.616   0.546  33.508  3.00  1.00            
ATOM   1563    C GLY A 211       9.067   0.694  33.841  3.00  1.00            
ATOM   1564    O GLY A 211       9.852   1.178  33.028  3.00  1.00            
ATOM   1565    N SER A 212       9.459   0.279  35.060  3.00  1.00            
ATOM   1566   CA SER A 212      10.817   0.425  35.503  3.00  1.00            
ATOM   1567   CB SER A 212      10.982   0.116  36.999  3.00  1.00            
ATOM   1568   OG SER A 212      10.268   1.075  37.764  3.00  1.00            
ATOM   1569    C SER A 212      11.761  -0.480  34.757  3.00  1.00            
ATOM   1570    O SER A 212      12.777  -0.021  34.240  3.00  1.00            
ATOM   1571    N SER A 213      11.443  -1.788  34.651  4.00  1.00            
ATOM   1572   CA SER A 213      12.376  -2.753  34.116  4.00  1.00            
ATOM   1573   CB SER A 213      11.972  -4.214  34.394  4.00  1.00            
ATOM   1574   OG SER A 213      12.931  -5.105  33.841  4.00  1.00            
ATOM   1575    C SER A 213      12.542  -2.618  32.633  4.00  1.00            
ATOM   1576    O SER A 213      11.669  -2.111  31.932  4.00  1.00            
ATOM   1577    N THR A 214      13.698  -3.110  32.128  4.00  1.00            
ATOM   1578   CA THR A 214      14.061  -3.046  30.736  4.00  1.00            
ATOM   1579   CB THR A 214      15.549  -2.889  30.548  4.00  1.00            
ATOM   1580  OG1 THR A 214      16.263  -3.973  31.128  4.00  1.00            
ATOM   1581  CG2 THR A 214      15.981  -1.577  31.222  4.00  1.00            
ATOM   1582    C THR A 214      13.635  -4.329  30.088  4.00  1.00            
ATOM   1583    O THR A 214      14.346  -5.331  30.099  4.00  1.00            
ATOM   1584    N LEU A 215      12.421  -4.338  29.512  4.00  1.00            
ATOM   1585   CA LEU A 215      11.955  -5.543  28.901  4.00  1.00            
ATOM   1586   CB LEU A 215      10.451  -5.509  28.575  4.00  1.00            
ATOM   1587   CG LEU A 215       9.567  -5.525  29.836  4.00  1.00            
ATOM   1588  CD1 LEU A 215       8.073  -5.553  29.480  4.00  1.00            
ATOM   1589  CD2 LEU A 215       9.975  -6.667  30.781  4.00  1.00            
ATOM   1590    C LEU A 215      12.705  -5.859  27.643  4.00  1.00            
ATOM   1591    O LEU A 215      13.108  -7.003  27.433  4.00  1.00            
ATOM   1592    N LEU A 216      12.925  -4.858  26.769  4.00  1.00            
ATOM   1593   CA LEU A 216      13.568  -5.176  25.526  4.00  1.00            
ATOM   1594   CB LEU A 216      12.676  -5.068  24.275  4.00  1.00            
ATOM   1595   CG LEU A 216      11.499  -6.058  24.239  4.00  1.00            
ATOM   1596  CD1 LEU A 216      11.987  -7.514  24.327  4.00  1.00            
ATOM   1597  CD2 LEU A 216      10.426  -5.688  25.275  4.00  1.00            
ATOM   1598    C LEU A 216      14.721  -4.246  25.286  4.00  1.00            
ATOM   1599    O LEU A 216      14.984  -3.331  26.067  4.00  1.00            
ATOM   1600    N CYS A 217      15.434  -4.490  24.162  1.00  1.00            
ATOM   1601   CA CYS A 217      16.562  -3.735  23.683  1.00  1.00            
ATOM   1602   CB CYS A 217      16.176  -2.369  23.095  1.00  1.00            
ATOM   1603   SG CYS A 217      15.220  -2.553  21.559  1.00  1.00            
ATOM   1604    C CYS A 217      17.577  -3.550  24.748  1.00  1.00            
ATOM   1605    O CYS A 217      17.937  -2.430  25.105  1.00  1.00            
ATOM   1606    N GLU A 218      18.064  -4.685  25.276  3.00  1.00            
ATOM   1607   CA GLU A 218      19.082  -4.670  26.276  3.00  1.00            
ATOM   1608   CB GLU A 218      19.437  -6.095  26.725  3.00  1.00            
ATOM   1609   CG GLU A 218      19.807  -7.004  25.550  3.00  1.00            
ATOM   1610   CD GLU A 218      20.151  -8.373  26.114  3.00  1.00            
ATOM   1611  OE1 GLU A 218      21.110  -8.452  26.925  3.00  1.00            
ATOM   1612  OE2 GLU A 218      19.454  -9.356  25.746  3.00  1.00            
ATOM   1613    C GLU A 218      20.301  -4.053  25.676  3.00  1.00            
ATOM   1614    O GLU A 218      20.926  -3.181  26.278  3.00  1.00            
ATOM   1615    N ASP A 219      20.655  -4.477  24.449  3.00  1.00            
ATOM   1616   CA ASP A 219      21.789  -3.892  23.806  3.00  1.00            
ATOM   1617   CB ASP A 219      22.360  -4.726  22.648  3.00  1.00            
ATOM   1618   CG ASP A 219      21.334  -4.754  21.527  3.00  1.00            
ATOM   1619  OD1 ASP A 219      20.121  -4.908  21.832  3.00  1.00            
ATOM   1620  OD2 ASP A 219      21.753  -4.610  20.348  3.00  1.00            
ATOM   1621    C ASP A 219      21.253  -2.629  23.238  3.00  1.00            
ATOM   1622    O ASP A 219      20.168  -2.188  23.616  3.00  1.00            
ATOM   1623    N GLY A 220      22.004  -1.983  22.339  1.00  1.00            
ATOM   1624   CA GLY A 220      21.473  -0.763  21.825  1.00  1.00            
ATOM   1625    C GLY A 220      20.641  -1.046  20.627  1.00  1.00            
ATOM   1626    O GLY A 220      20.429  -2.198  20.250  1.00  1.00            
ATOM   1627    N CYS A 221      20.131   0.028  19.993  4.00  1.00            
ATOM   1628   CA CYS A 221      19.325  -0.206  18.841  4.00  1.00            
ATOM   1629   CB CYS A 221      17.845  -0.435  19.194  4.00  1.00            
ATOM   1630   SG CYS A 221      16.884  -1.106  17.808  4.00  1.00            
ATOM   1631    C CYS A 221      19.423   0.982  17.920  4.00  1.00            
ATOM   1632    O CYS A 221      19.873   2.055  18.319  4.00  1.00            
ATOM   1633    N LEU A 222      19.022   0.802  16.638  4.00  1.00            
ATOM   1634   CA LEU A 222      19.015   1.871  15.669  4.00  1.00            
ATOM   1635   CB LEU A 222      19.325   1.425  14.232  4.00  1.00            
ATOM   1636   CG LEU A 222      20.783   1.000  14.002  4.00  1.00            
ATOM   1637  CD1 LEU A 222      21.185  -0.160  14.925  4.00  1.00            
ATOM   1638  CD2 LEU A 222      21.030   0.683  12.518  4.00  1.00            
ATOM   1639    C LEU A 222      17.615   2.381  15.634  4.00  1.00            
ATOM   1640    O LEU A 222      16.686   1.651  15.290  4.00  1.00            
ATOM   1641    N ALA A 223      17.416   3.655  16.007  4.00  1.00            
ATOM   1642   CA ALA A 223      16.086   4.166  15.925  4.00  1.00            
ATOM   1643   CB ALA A 223      15.586   4.856  17.204  4.00  1.00            
ATOM   1644    C ALA A 223      16.103   5.152  14.837  4.00  1.00            
ATOM   1645    O ALA A 223      17.060   5.901  14.675  4.00  1.00            
ATOM   1646    N LEU A 224      15.053   5.149  14.017  4.00  1.00            
ATOM   1647   CA LEU A 224      15.077   6.095  12.962  4.00  1.00            
ATOM   1648   CB LEU A 224      14.740   5.486  11.594  4.00  1.00            
ATOM   1649   CG LEU A 224      15.684   4.358  11.147  4.00  1.00            
ATOM   1650  CD1 LEU A 224      15.343   3.888   9.725  4.00  1.00            
ATOM   1651  CD2 LEU A 224      17.155   4.764  11.290  4.00  1.00            
ATOM   1652    C LEU A 224      13.958   7.041  13.265  4.00  1.00            
ATOM   1653    O LEU A 224      12.823   6.609  13.461  4.00  1.00            
ATOM   1654    N VAL A 225      14.219   8.360  13.340  4.00  1.00            
ATOM   1655   CA VAL A 225      13.070   9.187  13.563  4.00  1.00            
ATOM   1656   CB VAL A 225      13.349  10.577  14.054  4.00  1.00            
ATOM   1657  CG1 VAL A 225      12.034  11.375  13.988  4.00  1.00            
ATOM   1658  CG2 VAL A 225      13.908  10.483  15.483  4.00  1.00            
ATOM   1659    C VAL A 225      12.375   9.289  12.220  4.00  1.00            
ATOM   1660    O VAL A 225      13.021   9.591  11.219  4.00  1.00            
ATOM   1661    N ASP A 226      11.042   9.030  12.144  1.00  1.00            
ATOM   1662   CA ASP A 226      10.396   9.000  10.846  1.00  1.00            
ATOM   1663   CB ASP A 226      10.287   7.558  10.316  1.00  1.00            
ATOM   1664   CG ASP A 226       9.863   7.542   8.856  1.00  1.00            
ATOM   1665  OD1 ASP A 226       9.761   8.638   8.247  1.00  1.00            
ATOM   1666  OD2 ASP A 226       9.643   6.418   8.329  1.00  1.00            
ATOM   1667    C ASP A 226       8.990   9.534  10.925  1.00  1.00            
ATOM   1668    O ASP A 226       8.084   8.819  11.350  1.00  1.00            
ATOM   1669    N THR A 227       8.761  10.808  10.528  3.00  1.00            
ATOM   1670   CA THR A 227       7.403  11.278  10.396  3.00  1.00            
ATOM   1671   CB THR A 227       7.248  12.766  10.440  3.00  1.00            
ATOM   1672  OG1 THR A 227       7.731  13.266  11.679  3.00  1.00            
ATOM   1673  CG2 THR A 227       5.754  13.103  10.286  3.00  1.00            
ATOM   1674    C THR A 227       7.082  10.785   9.036  3.00  1.00            
ATOM   1675    O THR A 227       7.982  10.446   8.269  3.00  1.00            
ATOM   1676    N GLY A 228       5.803  10.705   8.677  3.00  1.00            
ATOM   1677   CA GLY A 228       5.576  10.090   7.413  3.00  1.00            
ATOM   1678    C GLY A 228       5.111   8.723   7.760  3.00  1.00            
ATOM   1679    O GLY A 228       4.281   8.138   7.069  3.00  1.00            
ATOM   1680    N ALA A 229       5.602   8.197   8.894  1.00  1.00            
ATOM   1681   CA ALA A 229       5.198   6.881   9.273  1.00  1.00            
ATOM   1682   CB ALA A 229       6.357   5.979   9.729  1.00  1.00            
ATOM   1683    C ALA A 229       4.241   7.020  10.425  1.00  1.00            
ATOM   1684    O ALA A 229       4.369   7.913  11.261  1.00  1.00            
ATOM   1685    N SER A 230       3.232   6.127  10.460  1.00  1.00            
ATOM   1686   CA SER A 230       2.123   6.147  11.376  1.00  1.00            
ATOM   1687   CB SER A 230       1.001   5.200  10.928  1.00  1.00            
ATOM   1688   OG SER A 230       1.483   3.864  10.929  1.00  1.00            
ATOM   1689    C SER A 230       2.410   5.815  12.789  1.00  1.00            
ATOM   1690    O SER A 230       1.978   6.538  13.685  1.00  1.00            
ATOM   1691    N TYR A 231       3.150   4.730  13.052  1.00  1.00            
ATOM   1692   CA TYR A 231       3.140   4.369  14.430  1.00  1.00            
ATOM   1693   CB TYR A 231       2.369   3.075  14.763  1.00  1.00            
ATOM   1694   CG TYR A 231       0.916   3.313  14.533  1.00  1.00            
ATOM   1695  CD1 TYR A 231       0.182   4.028  15.451  1.00  1.00            
ATOM   1696  CD2 TYR A 231       0.293   2.844  13.398  1.00  1.00            
ATOM   1697  CE1 TYR A 231      -1.156   4.260  15.246  1.00  1.00            
ATOM   1698  CE2 TYR A 231      -1.048   3.071  13.188  1.00  1.00            
ATOM   1699   CZ TYR A 231      -1.771   3.780  14.117  1.00  1.00            
ATOM   1700   OH TYR A 231      -3.145   4.021  13.913  1.00  1.00            
ATOM   1701    C TYR A 231       4.509   4.178  14.962  1.00  1.00            
ATOM   1702    O TYR A 231       5.518   4.486  14.331  1.00  1.00            
ATOM   1703    N ILE A 232       4.517   3.659  16.202  4.00  1.00            
ATOM   1704   CA ILE A 232       5.669   3.458  17.015  4.00  1.00            
ATOM   1705   CB ILE A 232       5.317   2.927  18.379  4.00  1.00            
ATOM   1706  CG1 ILE A 232       4.543   3.991  19.186  4.00  1.00            
ATOM   1707  CG2 ILE A 232       6.600   2.412  19.051  4.00  1.00            
ATOM   1708  CD1 ILE A 232       4.015   3.498  20.533  4.00  1.00            
ATOM   1709    C ILE A 232       6.646   2.504  16.365  4.00  1.00            
ATOM   1710    O ILE A 232       7.851   2.731  16.444  4.00  1.00            
ATOM   1711    N SER A 233       6.186   1.386  15.757  4.00  1.00            
ATOM   1712   CA SER A 233       7.086   0.511  15.033  4.00  1.00            
ATOM   1713   CB SER A 233       8.055   1.278  14.110  4.00  1.00            
ATOM   1714   OG SER A 233       7.325   2.020  13.142  4.00  1.00            
ATOM   1715    C SER A 233       7.886  -0.313  15.987  4.00  1.00            
ATOM   1716    O SER A 233       7.951  -0.023  17.181  4.00  1.00            
ATOM   1717    N GLY A 234       8.512  -1.389  15.463  4.00  1.00            
ATOM   1718   CA GLY A 234       9.327  -2.231  16.288  4.00  1.00            
ATOM   1719    C GLY A 234       9.672  -3.464  15.522  4.00  1.00            
ATOM   1720    O GLY A 234       9.128  -3.700  14.446  4.00  1.00            
ATOM   1721    N SER A 235      10.608  -4.279  16.055  1.00  1.00            
ATOM   1722   CA SER A 235      10.905  -5.523  15.403  1.00  1.00            
ATOM   1723   CB SER A 235      12.194  -6.200  15.898  1.00  1.00            
ATOM   1724   OG SER A 235      12.413  -7.410  15.188  1.00  1.00            
ATOM   1725    C SER A 235       9.735  -6.401  15.753  1.00  1.00            
ATOM   1726    O SER A 235       9.108  -6.210  16.794  1.00  1.00            
ATOM   1727    N THR A 236       9.387  -7.374  14.886  2.00  1.00            
ATOM   1728   CA THR A 236       8.242  -8.202  15.161  2.00  1.00            
ATOM   1729   CB THR A 236       7.933  -9.177  14.064  2.00  1.00            
ATOM   1730  OG1 THR A 236       7.694  -8.477  12.853  2.00  1.00            
ATOM   1731  CG2 THR A 236       6.684  -9.985  14.461  2.00  1.00            
ATOM   1732    C THR A 236       8.515  -8.983  16.394  2.00  1.00            
ATOM   1733    O THR A 236       7.650  -9.115  17.257  2.00  1.00            
ATOM   1734    N SER A 237       9.743  -9.509  16.519  2.00  1.00            
ATOM   1735   CA SER A 237      10.049 -10.305  17.665  2.00  1.00            
ATOM   1736   CB SER A 237      11.498 -10.824  17.645  2.00  1.00            
ATOM   1737   OG SER A 237      11.762 -11.609  18.800  2.00  1.00            
ATOM   1738    C SER A 237       9.880  -9.440  18.873  2.00  1.00            
ATOM   1739    O SER A 237       9.268  -9.846  19.859  2.00  1.00            
ATOM   1740    N SER A 238      10.404  -8.202  18.809  2.00  1.00            
ATOM   1741   CA SER A 238      10.369  -7.336  19.949  2.00  1.00            
ATOM   1742   CB SER A 238      11.254  -6.085  19.794  2.00  1.00            
ATOM   1743   OG SER A 238      10.756  -5.237  18.771  2.00  1.00            
ATOM   1744    C SER A 238       8.971  -6.902  20.279  2.00  1.00            
ATOM   1745    O SER A 238       8.598  -6.855  21.450  2.00  1.00            
ATOM   1746    N ILE A 239       8.142  -6.600  19.265  2.00  1.00            
ATOM   1747   CA ILE A 239       6.830  -6.070  19.536  2.00  1.00            
ATOM   1748   CB ILE A 239       6.120  -5.602  18.294  2.00  1.00            
ATOM   1749  CG1 ILE A 239       5.867  -6.740  17.287  2.00  1.00            
ATOM   1750  CG2 ILE A 239       6.965  -4.455  17.710  2.00  1.00            
ATOM   1751  CD1 ILE A 239       4.692  -7.658  17.627  2.00  1.00            
ATOM   1752    C ILE A 239       6.000  -7.063  20.285  2.00  1.00            
ATOM   1753    O ILE A 239       5.233  -6.683  21.170  2.00  1.00            
ATOM   1754    N GLU A 240       6.111  -8.361  19.953  2.00  1.00            
ATOM   1755   CA GLU A 240       5.300  -9.310  20.657  2.00  1.00            
ATOM   1756   CB GLU A 240       5.485 -10.766  20.191  2.00  1.00            
ATOM   1757   CG GLU A 240       4.840 -11.088  18.840  2.00  1.00            
ATOM   1758   CD GLU A 240       4.900 -12.604  18.665  2.00  1.00            
ATOM   1759  OE1 GLU A 240       4.449 -13.319  19.600  2.00  1.00            
ATOM   1760  OE2 GLU A 240       5.404 -13.066  17.607  2.00  1.00            
ATOM   1761    C GLU A 240       5.721  -9.236  22.073  2.00  1.00            
ATOM   1762    O GLU A 240       4.904  -9.373  22.978  2.00  1.00            
ATOM   1763    N LYS A 241       7.027  -9.038  22.302  2.00  1.00            
ATOM   1764   CA LYS A 241       7.487  -8.942  23.648  2.00  1.00            
ATOM   1765   CB LYS A 241       9.020  -8.942  23.783  2.00  1.00            
ATOM   1766   CG LYS A 241       9.627 -10.348  23.748  2.00  1.00            
ATOM   1767   CD LYS A 241       9.462 -11.087  22.419  2.00  1.00            
ATOM   1768   CE LYS A 241      10.058 -12.498  22.434  2.00  1.00            
ATOM   1769   NZ LYS A 241       9.862 -13.152  21.122  2.00  1.00            
ATOM   1770    C LYS A 241       6.940  -7.713  24.301  2.00  1.00            
ATOM   1771    O LYS A 241       6.531  -7.761  25.459  2.00  1.00            
ATOM   1772    N LEU A 242       6.904  -6.571  23.587  2.00  1.00            
ATOM   1773   CA LEU A 242       6.376  -5.393  24.213  2.00  1.00            
ATOM   1774   CB LEU A 242       6.486  -4.109  23.372  2.00  1.00            
ATOM   1775   CG LEU A 242       7.906  -3.520  23.399  2.00  1.00            
ATOM   1776  CD1 LEU A 242       8.276  -3.099  24.832  2.00  1.00            
ATOM   1777  CD2 LEU A 242       8.934  -4.471  22.769  2.00  1.00            
ATOM   1778    C LEU A 242       4.962  -5.651  24.535  2.00  1.00            
ATOM   1779    O LEU A 242       4.477  -5.208  25.568  2.00  1.00            
ATOM   1780    N MET A 243       4.285  -6.365  23.628  2.00  1.00            
ATOM   1781   CA MET A 243       2.907  -6.721  23.712  2.00  1.00            
ATOM   1782   CB MET A 243       2.394  -7.350  22.415  2.00  1.00            
ATOM   1783   CG MET A 243       0.919  -7.726  22.518  2.00  1.00            
ATOM   1784   SD MET A 243       0.375  -8.957  21.303  2.00  1.00            
ATOM   1785   CE MET A 243       1.234 -10.325  22.132  2.00  1.00            
ATOM   1786    C MET A 243       2.619  -7.719  24.772  2.00  1.00            
ATOM   1787    O MET A 243       1.513  -7.745  25.307  2.00  1.00            
ATOM   1788    N GLU A 244       3.546  -8.636  25.063  2.00  1.00            
ATOM   1789   CA GLU A 244       3.213  -9.494  26.146  2.00  1.00            
ATOM   1790   CB GLU A 244       4.139 -10.712  26.271  2.00  1.00            
ATOM   1791   CG GLU A 244       3.921 -11.632  25.060  2.00  1.00            
ATOM   1792   CD GLU A 244       4.398 -13.042  25.360  2.00  1.00            
ATOM   1793  OE1 GLU A 244       5.249 -13.211  26.272  2.00  1.00            
ATOM   1794  OE2 GLU A 244       3.905 -13.974  24.669  2.00  1.00            
ATOM   1795    C GLU A 244       3.214  -8.600  27.330  2.00  1.00            
ATOM   1796    O GLU A 244       2.404  -8.742  28.244  2.00  1.00            
ATOM   1797    N ALA A 245       4.139  -7.625  27.311  2.00  1.00            
ATOM   1798   CA ALA A 245       4.126  -6.584  28.285  2.00  1.00            
ATOM   1799   CB ALA A 245       5.375  -5.689  28.258  2.00  1.00            
ATOM   1800    C ALA A 245       2.954  -5.762  27.876  2.00  1.00            
ATOM   1801    O ALA A 245       2.415  -5.931  26.795  2.00  1.00            
ATOM   1802    N LEU A 246       2.427  -4.897  28.736  2.00  1.00            
ATOM   1803   CA LEU A 246       1.320  -4.118  28.262  2.00  1.00            
ATOM   1804   CB LEU A 246       1.553  -3.348  26.952  2.00  1.00            
ATOM   1805   CG LEU A 246       2.507  -2.154  27.106  2.00  1.00            
ATOM   1806  CD1 LEU A 246       3.899  -2.600  27.577  2.00  1.00            
ATOM   1807  CD2 LEU A 246       2.544  -1.322  25.816  2.00  1.00            
ATOM   1808    C LEU A 246       0.076  -4.950  28.130  2.00  1.00            
ATOM   1809    O LEU A 246      -1.024  -4.404  28.046  2.00  1.00            
ATOM   1810    N GLY A 247       0.197  -6.293  28.141  3.00  1.00            
ATOM   1811   CA GLY A 247      -0.960  -7.142  28.111  3.00  1.00            
ATOM   1812    C GLY A 247      -1.808  -6.823  26.918  3.00  1.00            
ATOM   1813    O GLY A 247      -3.034  -6.889  26.995  3.00  1.00            
ATOM   1814    N ALA A 248      -1.184  -6.455  25.783  1.00  1.00            
ATOM   1815   CA ALA A 248      -1.940  -6.146  24.602  1.00  1.00            
ATOM   1816   CB ALA A 248      -1.121  -5.430  23.513  1.00  1.00            
ATOM   1817    C ALA A 248      -2.424  -7.436  24.010  1.00  1.00            
ATOM   1818    O ALA A 248      -1.862  -8.504  24.249  1.00  1.00            
ATOM   1819    N LYS A 249      -3.519  -7.351  23.232  4.00  1.00            
ATOM   1820   CA LYS A 249      -4.116  -8.463  22.553  4.00  1.00            
ATOM   1821   CB LYS A 249      -5.653  -8.479  22.601  4.00  1.00            
ATOM   1822   CG LYS A 249      -6.232  -8.672  24.001  4.00  1.00            
ATOM   1823   CD LYS A 249      -7.718  -8.324  24.086  4.00  1.00            
ATOM   1824   CE LYS A 249      -8.316  -8.511  25.481  4.00  1.00            
ATOM   1825   NZ LYS A 249      -9.639  -7.854  25.552  4.00  1.00            
ATOM   1826    C LYS A 249      -3.750  -8.352  21.118  4.00  1.00            
ATOM   1827    O LYS A 249      -3.636  -7.258  20.568  4.00  1.00            
ATOM   1828    N LYS A 250      -3.534  -9.511  20.479  4.00  1.00            
ATOM   1829   CA LYS A 250      -3.202  -9.510  19.093  4.00  1.00            
ATOM   1830   CB LYS A 250      -2.318 -10.707  18.688  4.00  1.00            
ATOM   1831   CG LYS A 250      -1.901 -10.743  17.216  4.00  1.00            
ATOM   1832   CD LYS A 250      -0.818 -11.788  16.930  4.00  1.00            
ATOM   1833   CE LYS A 250      -0.435 -11.911  15.454  4.00  1.00            
ATOM   1834   NZ LYS A 250       0.470 -13.068  15.266  4.00  1.00            
ATOM   1835    C LYS A 250      -4.470  -9.607  18.332  4.00  1.00            
ATOM   1836    O LYS A 250      -5.489 -10.088  18.826  4.00  1.00            
ATOM   1837    N ARG A 251      -4.417  -9.110  17.092  1.00  1.00            
ATOM   1838   CA ARG A 251      -5.517  -9.138  16.191  1.00  1.00            
ATOM   1839   CB ARG A 251      -6.374  -7.857  16.188  1.00  1.00            
ATOM   1840   CG ARG A 251      -7.405  -7.785  17.321  1.00  1.00            
ATOM   1841   CD ARG A 251      -8.684  -8.567  17.007  1.00  1.00            
ATOM   1842   NE ARG A 251      -9.694  -8.269  18.063  1.00  1.00            
ATOM   1843   CZ ARG A 251      -9.880  -9.118  19.116  1.00  1.00            
ATOM   1844  NH1 ARG A 251      -9.115 -10.241  19.238  1.00  1.00            
ATOM   1845  NH2 ARG A 251     -10.854  -8.855  20.036  1.00  1.00            
ATOM   1846    C ARG A 251      -4.901  -9.271  14.842  1.00  1.00            
ATOM   1847    O ARG A 251      -3.956 -10.035  14.649  1.00  1.00            
ATOM   1848    N LEU A 252      -5.447  -8.533  13.865  1.00  1.00            
ATOM   1849   CA LEU A 252      -4.939  -8.582  12.532  1.00  1.00            
ATOM   1850   CB LEU A 252      -5.970  -8.089  11.506  1.00  1.00            
ATOM   1851   CG LEU A 252      -7.272  -8.910  11.581  1.00  1.00            
ATOM   1852  CD1 LEU A 252      -8.260  -8.525  10.468  1.00  1.00            
ATOM   1853  CD2 LEU A 252      -6.974 -10.416  11.633  1.00  1.00            
ATOM   1854    C LEU A 252      -3.738  -7.691  12.519  1.00  1.00            
ATOM   1855    O LEU A 252      -2.857  -7.831  13.366  1.00  1.00            
ATOM   1856    N PHE A 253      -3.655  -6.749  11.558  1.00  1.00            
ATOM   1857   CA PHE A 253      -2.485  -5.923  11.499  1.00  1.00            
ATOM   1858   CB PHE A 253      -2.516  -4.837  10.400  1.00  1.00            
ATOM   1859   CG PHE A 253      -2.250  -5.418   9.045  1.00  1.00            
ATOM   1860  CD1 PHE A 253      -0.983  -5.840   8.701  1.00  1.00            
ATOM   1861  CD2 PHE A 253      -3.247  -5.503   8.100  1.00  1.00            
ATOM   1862  CE1 PHE A 253      -0.724  -6.363   7.454  1.00  1.00            
ATOM   1863  CE2 PHE A 253      -2.994  -6.024   6.851  1.00  1.00            
ATOM   1864   CZ PHE A 253      -1.732  -6.459   6.526  1.00  1.00            
ATOM   1865    C PHE A 253      -2.326  -5.204  12.792  1.00  1.00            
ATOM   1866    O PHE A 253      -1.237  -5.175  13.363  1.00  1.00            
ATOM   1867    N ASP A 254      -3.420  -4.627  13.309  1.00  1.00            
ATOM   1868   CA ASP A 254      -3.273  -3.837  14.489  1.00  1.00            
ATOM   1869   CB ASP A 254      -4.424  -2.841  14.732  1.00  1.00            
ATOM   1870   CG ASP A 254      -4.233  -1.668  13.783  1.00  1.00            
ATOM   1871  OD1 ASP A 254      -3.057  -1.405  13.413  1.00  1.00            
ATOM   1872  OD2 ASP A 254      -5.250  -1.020  13.420  1.00  1.00            
ATOM   1873    C ASP A 254      -3.128  -4.670  15.709  1.00  1.00            
ATOM   1874    O ASP A 254      -3.293  -5.889  15.692  1.00  1.00            
ATOM   1875    N TYR A 255      -2.761  -3.978  16.808  4.00  1.00            
ATOM   1876   CA TYR A 255      -2.631  -4.562  18.105  4.00  1.00            
ATOM   1877   CB TYR A 255      -1.286  -4.238  18.784  4.00  1.00            
ATOM   1878   CG TYR A 255      -0.263  -4.901  17.928  4.00  1.00            
ATOM   1879  CD1 TYR A 255       0.167  -4.297  16.769  4.00  1.00            
ATOM   1880  CD2 TYR A 255       0.256  -6.129  18.274  4.00  1.00            
ATOM   1881  CE1 TYR A 255       1.101  -4.905  15.962  4.00  1.00            
ATOM   1882  CE2 TYR A 255       1.191  -6.741  17.472  4.00  1.00            
ATOM   1883   CZ TYR A 255       1.613  -6.131  16.315  4.00  1.00            
ATOM   1884   OH TYR A 255       2.570  -6.768  15.496  4.00  1.00            
ATOM   1885    C TYR A 255      -3.756  -3.969  18.905  4.00  1.00            
ATOM   1886    O TYR A 255      -3.930  -2.752  18.930  4.00  1.00            
ATOM   1887    N VAL A 256      -4.576  -4.818  19.565  4.00  1.00            
ATOM   1888   CA VAL A 256      -5.725  -4.304  20.261  4.00  1.00            
ATOM   1889   CB VAL A 256      -7.017  -4.932  19.832  4.00  1.00            
ATOM   1890  CG1 VAL A 256      -6.972  -6.428  20.179  4.00  1.00            
ATOM   1891  CG2 VAL A 256      -8.174  -4.185  20.516  4.00  1.00            
ATOM   1892    C VAL A 256      -5.581  -4.539  21.704  4.00  1.00            
ATOM   1893    O VAL A 256      -4.902  -5.461  22.130  4.00  1.00            
ATOM   1894    N VAL A 257      -6.213  -3.662  22.491  4.00  1.00            
ATOM   1895   CA VAL A 257      -6.207  -3.784  23.908  4.00  1.00            
ATOM   1896   CB VAL A 257      -5.497  -2.652  24.581  4.00  1.00            
ATOM   1897  CG1 VAL A 257      -6.233  -1.349  24.219  4.00  1.00            
ATOM   1898  CG2 VAL A 257      -5.453  -2.929  26.090  4.00  1.00            
ATOM   1899    C VAL A 257      -7.646  -3.652  24.292  4.00  1.00            
ATOM   1900    O VAL A 257      -8.460  -3.171  23.507  4.00  1.00            
ATOM   1901    N LYS A 258      -8.019  -4.121  25.495  4.00  1.00            
ATOM   1902   CA LYS A 258      -9.377  -3.915  25.898  4.00  1.00            
ATOM   1903   CB LYS A 258      -9.805  -4.867  27.024  4.00  1.00            
ATOM   1904   CG LYS A 258     -11.304  -5.149  27.055  4.00  1.00            
ATOM   1905   CD LYS A 258     -11.782  -5.895  25.804  4.00  1.00            
ATOM   1906   CE LYS A 258     -13.099  -6.647  25.989  4.00  1.00            
ATOM   1907   NZ LYS A 258     -12.843  -7.898  26.737  4.00  1.00            
ATOM   1908    C LYS A 258      -9.374  -2.516  26.414  4.00  1.00            
ATOM   1909    O LYS A 258      -8.419  -2.081  27.056  4.00  1.00            
ATOM   1910    N CYS A 259     -10.440  -1.758  26.128  2.00  1.00            
ATOM   1911   CA CYS A 259     -10.459  -0.389  26.544  2.00  1.00            
ATOM   1912   CB CYS A 259     -11.597   0.407  25.893  2.00  1.00            
ATOM   1913   SG CYS A 259     -11.606   0.208  24.092  2.00  1.00            
ATOM   1914    C CYS A 259     -10.742  -0.384  28.020  2.00  1.00            
ATOM   1915    O CYS A 259     -11.086  -1.412  28.601  2.00  1.00            
ATOM   1916    N ASN A 260     -10.582   0.794  28.665  2.00  1.00            
ATOM   1917   CA ASN A 260     -10.777   1.023  30.079  2.00  1.00            
ATOM   1918   CB ASN A 260     -12.019   0.298  30.629  2.00  1.00            
ATOM   1919   CG ASN A 260     -12.198   0.706  32.084  2.00  1.00            
ATOM   1920  OD1 ASN A 260     -11.372   0.385  32.937  2.00  1.00            
ATOM   1921  ND2 ASN A 260     -13.305   1.439  32.380  2.00  1.00            
ATOM   1922    C ASN A 260      -9.579   0.495  30.785  2.00  1.00            
ATOM   1923    O ASN A 260      -9.175   0.997  31.834  2.00  1.00            
ATOM   1924    N GLU A 261      -8.965  -0.539  30.197  2.00  1.00            
ATOM   1925   CA GLU A 261      -7.701  -1.021  30.634  2.00  1.00            
ATOM   1926   CB GLU A 261      -7.304  -2.381  30.032  2.00  1.00            
ATOM   1927   CG GLU A 261      -8.138  -3.572  30.504  2.00  1.00            
ATOM   1928   CD GLU A 261      -7.398  -4.832  30.078  2.00  1.00            
ATOM   1929  OE1 GLU A 261      -6.399  -4.698  29.321  2.00  1.00            
ATOM   1930  OE2 GLU A 261      -7.813  -5.940  30.509  2.00  1.00            
ATOM   1931    C GLU A 261      -6.729  -0.049  30.068  2.00  1.00            
ATOM   1932    O GLU A 261      -5.647   0.164  30.613  2.00  1.00            
ATOM   1933    N GLY A 262      -7.139   0.571  28.936  2.00  1.00            
ATOM   1934   CA GLY A 262      -6.290   1.428  28.165  2.00  1.00            
ATOM   1935    C GLY A 262      -5.742   2.449  29.115  2.00  1.00            
ATOM   1936    O GLY A 262      -4.550   2.752  29.088  2.00  1.00            
ATOM   1937    N PRO A 263      -6.576   2.984  29.965  2.00  1.00            
ATOM   1938   CA PRO A 263      -6.079   3.960  30.887  2.00  1.00            
ATOM   1939   CD PRO A 263      -7.938   3.298  29.561  2.00  1.00            
ATOM   1940   CB PRO A 263      -7.302   4.648  31.484  2.00  1.00            
ATOM   1941   CG PRO A 263      -8.320   4.576  30.332  2.00  1.00            
ATOM   1942    C PRO A 263      -5.083   3.444  31.884  2.00  1.00            
ATOM   1943    O PRO A 263      -4.222   4.220  32.293  2.00  1.00            
ATOM   1944    N THR A 264      -5.160   2.171  32.322  2.00  1.00            
ATOM   1945   CA THR A 264      -4.138   1.741  33.234  2.00  1.00            
ATOM   1946   CB THR A 264      -4.623   0.944  34.408  2.00  1.00            
ATOM   1947  OG1 THR A 264      -5.514   1.721  35.194  2.00  1.00            
ATOM   1948  CG2 THR A 264      -3.397   0.526  35.240  2.00  1.00            
ATOM   1949    C THR A 264      -3.202   0.870  32.460  2.00  1.00            
ATOM   1950    O THR A 264      -3.222  -0.355  32.577  2.00  1.00            
ATOM   1951    N LEU A 265      -2.364   1.512  31.623  1.00  1.00            
ATOM   1952   CA LEU A 265      -1.327   0.856  30.884  1.00  1.00            
ATOM   1953   CB LEU A 265      -1.394   1.031  29.353  1.00  1.00            
ATOM   1954   CG LEU A 265      -2.523   0.251  28.658  1.00  1.00            
ATOM   1955  CD1 LEU A 265      -2.502   0.490  27.137  1.00  1.00            
ATOM   1956  CD2 LEU A 265      -2.467  -1.241  29.023  1.00  1.00            
ATOM   1957    C LEU A 265      -0.087   1.538  31.319  1.00  1.00            
ATOM   1958    O LEU A 265      -0.077   2.713  31.679  1.00  1.00            
ATOM   1959    N PRO A 266       0.958   0.790  31.325  1.00  1.00            
ATOM   1960   CA PRO A 266       2.189   1.373  31.737  1.00  1.00            
ATOM   1961   CD PRO A 266       0.852  -0.598  31.748  1.00  1.00            
ATOM   1962   CB PRO A 266       3.011   0.254  32.378  1.00  1.00            
ATOM   1963   CG PRO A 266       2.304  -1.045  31.957  1.00  1.00            
ATOM   1964    C PRO A 266       2.929   2.133  30.689  1.00  1.00            
ATOM   1965    O PRO A 266       2.615   2.002  29.506  1.00  1.00            
ATOM   1966    N ASP A 267       3.916   2.935  31.133  1.00  1.00            
ATOM   1967   CA ASP A 267       4.725   3.765  30.289  1.00  1.00            
ATOM   1968   CB ASP A 267       5.528   4.817  31.088  1.00  1.00            
ATOM   1969   CG ASP A 267       6.401   4.131  32.134  1.00  1.00            
ATOM   1970  OD1 ASP A 267       6.245   2.897  32.337  1.00  1.00            
ATOM   1971  OD2 ASP A 267       7.226   4.846  32.764  1.00  1.00            
ATOM   1972    C ASP A 267       5.680   2.922  29.469  1.00  1.00            
ATOM   1973    O ASP A 267       6.328   2.004  29.967  1.00  1.00            
ATOM   1974    N ILE A 268       5.744   3.209  28.151  4.00  1.00            
ATOM   1975   CA ILE A 268       6.526   2.511  27.159  4.00  1.00            
ATOM   1976   CB ILE A 268       6.055   2.881  25.785  4.00  1.00            
ATOM   1977  CG1 ILE A 268       4.556   2.549  25.654  4.00  1.00            
ATOM   1978  CG2 ILE A 268       6.938   2.154  24.760  4.00  1.00            
ATOM   1979  CD1 ILE A 268       4.248   1.078  25.929  4.00  1.00            
ATOM   1980    C ILE A 268       8.022   2.764  27.243  4.00  1.00            
ATOM   1981    O ILE A 268       8.811   1.826  27.145  4.00  1.00            
ATOM   1982    N SER A 269       8.436   4.046  27.377  4.00  1.00            
ATOM   1983   CA SER A 269       9.780   4.568  27.557  4.00  1.00            
ATOM   1984   CB SER A 269      10.226   4.604  29.030  4.00  1.00            
ATOM   1985   OG SER A 269       9.408   5.493  29.775  4.00  1.00            
ATOM   1986    C SER A 269      10.920   3.975  26.779  4.00  1.00            
ATOM   1987    O SER A 269      11.471   2.955  27.191  4.00  1.00            
ATOM   1988    N PHE A 270      11.306   4.578  25.623  4.00  1.00            
ATOM   1989   CA PHE A 270      12.553   4.120  25.062  4.00  1.00            
ATOM   1990   CB PHE A 270      12.571   3.781  23.556  4.00  1.00            
ATOM   1991   CG PHE A 270      12.619   4.994  22.700  4.00  1.00            
ATOM   1992  CD1 PHE A 270      13.842   5.520  22.352  4.00  1.00            
ATOM   1993  CD2 PHE A 270      11.471   5.586  22.231  4.00  1.00            
ATOM   1994  CE1 PHE A 270      13.925   6.632  21.552  4.00  1.00            
ATOM   1995  CE2 PHE A 270      11.548   6.700  21.429  4.00  1.00            
ATOM   1996   CZ PHE A 270      12.774   7.224  21.093  4.00  1.00            
ATOM   1997    C PHE A 270      13.593   5.172  25.384  4.00  1.00            
ATOM   1998    O PHE A 270      13.381   6.357  25.131  4.00  1.00            
ATOM   1999    N HIS A 271      14.742   4.760  25.985  4.00  1.00            
ATOM   2000   CA HIS A 271      15.769   5.685  26.418  4.00  1.00            
ATOM   2001  ND1 HIS A 271      19.019   6.397  27.258  4.00  1.00            
ATOM   2002   CG HIS A 271      17.826   6.063  27.862  4.00  1.00            
ATOM   2003   CB HIS A 271      16.857   5.054  27.311  4.00  1.00            
ATOM   2004  NE2 HIS A 271      18.885   7.618  29.112  4.00  1.00            
ATOM   2005  CD2 HIS A 271      17.761   6.818  28.993  4.00  1.00            
ATOM   2006  CE1 HIS A 271      19.611   7.329  28.047  4.00  1.00            
ATOM   2007    C HIS A 271      16.436   6.287  25.216  4.00  1.00            
ATOM   2008    O HIS A 271      16.803   5.563  24.292  4.00  1.00            
ATOM   2009    N LEU A 272      16.598   7.634  25.170  4.00  1.00            
ATOM   2010   CA LEU A 272      17.283   8.171  24.030  4.00  1.00            
ATOM   2011   CB LEU A 272      16.380   8.637  22.872  4.00  1.00            
ATOM   2012   CG LEU A 272      15.755  10.034  23.016  4.00  1.00            
ATOM   2013  CD1 LEU A 272      14.774  10.301  21.863  4.00  1.00            
ATOM   2014  CD2 LEU A 272      15.136  10.252  24.404  4.00  1.00            
ATOM   2015    C LEU A 272      18.248   9.263  24.380  4.00  1.00            
ATOM   2016    O LEU A 272      17.865  10.369  24.760  4.00  1.00            
ATOM   2017    N GLY A 273      19.553   8.936  24.259  3.00  1.00            
ATOM   2018   CA GLY A 273      20.648   9.857  24.373  3.00  1.00            
ATOM   2019    C GLY A 273      20.677  10.546  25.697  3.00  1.00            
ATOM   2020    O GLY A 273      21.042  11.718  25.762  3.00  1.00            
ATOM   2021    N GLY A 274      20.318   9.855  26.792  3.00  1.00            
ATOM   2022   CA GLY A 274      20.389  10.524  28.060  3.00  1.00            
ATOM   2023    C GLY A 274      19.011  10.873  28.518  3.00  1.00            
ATOM   2024    O GLY A 274      18.807  11.200  29.686  3.00  1.00            
ATOM   2025    N LYS A 275      18.014  10.806  27.619  4.00  1.00            
ATOM   2026   CA LYS A 275      16.691  11.159  28.038  4.00  1.00            
ATOM   2027   CB LYS A 275      15.992  12.165  27.105  4.00  1.00            
ATOM   2028   CG LYS A 275      14.520  12.430  27.445  4.00  1.00            
ATOM   2029   CD LYS A 275      14.262  13.147  28.775  4.00  1.00            
ATOM   2030   CE LYS A 275      12.766  13.378  29.029  4.00  1.00            
ATOM   2031   NZ LYS A 275      12.544  14.115  30.295  4.00  1.00            
ATOM   2032    C LYS A 275      15.834   9.935  28.062  4.00  1.00            
ATOM   2033    O LYS A 275      16.080   8.974  27.341  4.00  1.00            
ATOM   2034    N GLU A 276      14.817   9.931  28.947  4.00  1.00            
ATOM   2035   CA GLU A 276      13.919   8.818  29.083  4.00  1.00            
ATOM   2036   CB GLU A 276      13.126   8.825  30.398  4.00  1.00            
ATOM   2037   CG GLU A 276      12.221  10.035  30.593  4.00  1.00            
ATOM   2038   CD GLU A 276      11.475   9.807  31.897  4.00  1.00            
ATOM   2039  OE1 GLU A 276      12.138   9.442  32.906  4.00  1.00            
ATOM   2040  OE2 GLU A 276      10.227   9.981  31.900  4.00  1.00            
ATOM   2041    C GLU A 276      12.944   8.705  27.929  4.00  1.00            
ATOM   2042    O GLU A 276      12.636   7.596  27.496  4.00  1.00            
ATOM   2043    N TYR A 277      12.446   9.838  27.382  4.00  1.00            
ATOM   2044   CA TYR A 277      11.433   9.851  26.343  4.00  1.00            
ATOM   2045   CB TYR A 277      11.876   9.592  24.892  4.00  1.00            
ATOM   2046   CG TYR A 277      10.608   9.782  24.116  4.00  1.00            
ATOM   2047  CD1 TYR A 277      10.179  11.056  23.815  4.00  1.00            
ATOM   2048  CD2 TYR A 277       9.836   8.719  23.704  4.00  1.00            
ATOM   2049  CE1 TYR A 277       9.014  11.270  23.113  4.00  1.00            
ATOM   2050  CE2 TYR A 277       8.668   8.924  23.002  4.00  1.00            
ATOM   2051   CZ TYR A 277       8.252  10.201  22.706  4.00  1.00            
ATOM   2052   OH TYR A 277       7.055  10.410  21.988  4.00  1.00            
ATOM   2053    C TYR A 277      10.332   8.873  26.633  4.00  1.00            
ATOM   2054    O TYR A 277      10.385   7.723  26.200  4.00  1.00            
ATOM   2055    N THR A 278       9.312   9.303  27.409  4.00  1.00            
ATOM   2056   CA THR A 278       8.200   8.454  27.750  4.00  1.00            
ATOM   2057   CB THR A 278       7.607   8.762  29.092  4.00  1.00            
ATOM   2058  OG1 THR A 278       7.145  10.105  29.135  4.00  1.00            
ATOM   2059  CG2 THR A 278       8.682   8.525  30.162  4.00  1.00            
ATOM   2060    C THR A 278       7.089   8.571  26.771  4.00  1.00            
ATOM   2061    O THR A 278       7.036   9.485  25.951  4.00  1.00            
ATOM   2062    N LEU A 279       6.188   7.571  26.838  4.00  1.00            
ATOM   2063   CA LEU A 279       4.984   7.535  26.068  4.00  1.00            
ATOM   2064   CB LEU A 279       5.135   6.594  24.853  4.00  1.00            
ATOM   2065   CG LEU A 279       4.036   6.679  23.776  4.00  1.00            
ATOM   2066  CD1 LEU A 279       4.318   5.701  22.626  4.00  1.00            
ATOM   2067  CD2 LEU A 279       2.638   6.466  24.353  4.00  1.00            
ATOM   2068    C LEU A 279       3.985   6.973  27.006  4.00  1.00            
ATOM   2069    O LEU A 279       3.858   5.758  27.151  4.00  1.00            
ATOM   2070    N THR A 280       3.247   7.861  27.683  1.00  1.00            
ATOM   2071   CA THR A 280       2.296   7.375  28.623  1.00  1.00            
ATOM   2072   CB THR A 280       1.765   8.447  29.531  1.00  1.00            
ATOM   2073  OG1 THR A 280       0.955   7.874  30.546  1.00  1.00            
ATOM   2074  CG2 THR A 280       0.941   9.444  28.698  1.00  1.00            
ATOM   2075    C THR A 280       1.151   6.868  27.807  1.00  1.00            
ATOM   2076    O THR A 280       1.151   6.967  26.584  1.00  1.00            
ATOM   2077    N SER A 281       0.129   6.309  28.467  2.00  1.00            
ATOM   2078   CA SER A 281      -0.942   5.676  27.755  2.00  1.00            
ATOM   2079   CB SER A 281      -2.011   5.108  28.701  2.00  1.00            
ATOM   2080   OG SER A 281      -2.651   6.169  29.398  2.00  1.00            
ATOM   2081    C SER A 281      -1.653   6.617  26.856  2.00  1.00            
ATOM   2082    O SER A 281      -1.881   6.284  25.694  2.00  1.00            
ATOM   2083    N ALA A 282      -2.054   7.801  27.357  2.00  1.00            
ATOM   2084   CA ALA A 282      -2.720   8.663  26.431  2.00  1.00            
ATOM   2085   CB ALA A 282      -3.423   9.866  27.085  2.00  1.00            
ATOM   2086    C ALA A 282      -1.616   9.194  25.590  2.00  1.00            
ATOM   2087    O ALA A 282      -0.932  10.155  25.938  2.00  1.00            
ATOM   2088    N ASP A 283      -1.429   8.525  24.447  2.00  1.00            
ATOM   2089   CA ASP A 283      -0.431   8.783  23.469  2.00  1.00            
ATOM   2090   CB ASP A 283       1.000   8.915  23.999  2.00  1.00            
ATOM   2091   CG ASP A 283       1.808   9.438  22.819  2.00  1.00            
ATOM   2092  OD1 ASP A 283       1.178  10.046  21.911  2.00  1.00            
ATOM   2093  OD2 ASP A 283       3.049   9.230  22.796  2.00  1.00            
ATOM   2094    C ASP A 283      -0.481   7.528  22.660  2.00  1.00            
ATOM   2095    O ASP A 283      -0.746   7.523  21.458  2.00  1.00            
ATOM   2096    N TYR A 284      -0.237   6.423  23.383  2.00  1.00            
ATOM   2097   CA TYR A 284      -0.205   5.059  22.951  2.00  1.00            
ATOM   2098   CB TYR A 284       0.333   4.198  24.113  2.00  1.00            
ATOM   2099   CG TYR A 284       0.727   2.819  23.710  2.00  1.00            
ATOM   2100  CD1 TYR A 284       1.851   2.617  22.943  2.00  1.00            
ATOM   2101  CD2 TYR A 284       0.011   1.729  24.147  2.00  1.00            
ATOM   2102  CE1 TYR A 284       2.238   1.347  22.586  2.00  1.00            
ATOM   2103  CE2 TYR A 284       0.395   0.458  23.793  2.00  1.00            
ATOM   2104   CZ TYR A 284       1.506   0.265  23.009  2.00  1.00            
ATOM   2105   OH TYR A 284       1.902  -1.041  22.645  2.00  1.00            
ATOM   2106    C TYR A 284      -1.575   4.613  22.579  2.00  1.00            
ATOM   2107    O TYR A 284      -1.770   4.006  21.528  2.00  1.00            
ATOM   2108    N VAL A 285      -2.583   4.937  23.404  4.00  1.00            
ATOM   2109   CA VAL A 285      -3.855   4.363  23.107  4.00  1.00            
ATOM   2110   CB VAL A 285      -4.657   4.030  24.329  4.00  1.00            
ATOM   2111  CG1 VAL A 285      -5.121   5.345  24.977  4.00  1.00            
ATOM   2112  CG2 VAL A 285      -5.798   3.084  23.927  4.00  1.00            
ATOM   2113    C VAL A 285      -4.682   5.266  22.267  4.00  1.00            
ATOM   2114    O VAL A 285      -4.750   6.475  22.481  4.00  1.00            
ATOM   2115    N PHE A 286      -5.314   4.654  21.251  1.00  1.00            
ATOM   2116   CA PHE A 286      -6.275   5.314  20.427  1.00  1.00            
ATOM   2117   CB PHE A 286      -6.276   4.729  19.002  1.00  1.00            
ATOM   2118   CG PHE A 286      -7.251   5.421  18.107  1.00  1.00            
ATOM   2119  CD1 PHE A 286      -8.548   4.977  17.987  1.00  1.00            
ATOM   2120  CD2 PHE A 286      -6.859   6.508  17.363  1.00  1.00            
ATOM   2121  CE1 PHE A 286      -9.439   5.614  17.152  1.00  1.00            
ATOM   2122  CE2 PHE A 286      -7.743   7.149  16.526  1.00  1.00            
ATOM   2123   CZ PHE A 286      -9.039   6.703  16.418  1.00  1.00            
ATOM   2124    C PHE A 286      -7.547   4.895  21.076  1.00  1.00            
ATOM   2125    O PHE A 286      -8.249   4.006  20.596  1.00  1.00            
ATOM   2126    N GLN A 287      -7.872   5.544  22.207  1.00  1.00            
ATOM   2127   CA GLN A 287      -9.021   5.140  22.952  1.00  1.00            
ATOM   2128   CB GLN A 287      -8.882   5.445  24.453  1.00  1.00            
ATOM   2129   CG GLN A 287      -8.697   6.928  24.782  1.00  1.00            
ATOM   2130   CD GLN A 287      -8.187   7.008  26.215  1.00  1.00            
ATOM   2131  OE1 GLN A 287      -7.943   8.091  26.745  1.00  1.00            
ATOM   2132  NE2 GLN A 287      -8.006   5.822  26.857  1.00  1.00            
ATOM   2133    C GLN A 287     -10.200   5.842  22.392  1.00  1.00            
ATOM   2134    O GLN A 287     -10.358   7.051  22.559  1.00  1.00            
ATOM   2135    N GLU A 288     -11.053   5.091  21.672  1.00  1.00            
ATOM   2136   CA GLU A 288     -12.208   5.734  21.139  1.00  1.00            
ATOM   2137   CB GLU A 288     -13.089   4.844  20.235  1.00  1.00            
ATOM   2138   CG GLU A 288     -12.515   4.571  18.841  1.00  1.00            
ATOM   2139   CD GLU A 288     -11.629   3.334  18.891  1.00  1.00            
ATOM   2140  OE1 GLU A 288     -10.618   3.357  19.640  1.00  1.00            
ATOM   2141  OE2 GLU A 288     -11.951   2.350  18.172  1.00  1.00            
ATOM   2142    C GLU A 288     -13.046   6.143  22.299  1.00  1.00            
ATOM   2143    O GLU A 288     -13.554   7.262  22.354  1.00  1.00            
ATOM   2144    N SER A 289     -13.198   5.228  23.272  1.00  1.00            
ATOM   2145   CA SER A 289     -13.989   5.525  24.425  1.00  1.00            
ATOM   2146   CB SER A 289     -15.496   5.327  24.205  1.00  1.00            
ATOM   2147   OG SER A 289     -15.955   6.209  23.190  1.00  1.00            
ATOM   2148    C SER A 289     -13.572   4.572  25.481  1.00  1.00            
ATOM   2149    O SER A 289     -12.773   3.672  25.227  1.00  1.00            
ATOM   2150    N TYR A 290     -14.097   4.745  26.708  1.00  1.00            
ATOM   2151   CA TYR A 290     -13.642   3.860  27.733  1.00  1.00            
ATOM   2152   CB TYR A 290     -13.337   4.552  29.076  1.00  1.00            
ATOM   2153   CG TYR A 290     -12.632   5.860  28.908  1.00  1.00            
ATOM   2154  CD1 TYR A 290     -11.260   5.977  28.865  1.00  1.00            
ATOM   2155  CD2 TYR A 290     -13.398   6.998  28.811  1.00  1.00            
ATOM   2156  CE1 TYR A 290     -10.675   7.217  28.722  1.00  1.00            
ATOM   2157  CE2 TYR A 290     -12.822   8.236  28.670  1.00  1.00            
ATOM   2158   CZ TYR A 290     -11.455   8.348  28.625  1.00  1.00            
ATOM   2159   OH TYR A 290     -10.866   9.623  28.482  1.00  1.00            
ATOM   2160    C TYR A 290     -14.790   2.983  28.099  1.00  1.00            
ATOM   2161    O TYR A 290     -15.700   3.395  28.815  1.00  1.00            
ATOM   2162    N SER A 291     -14.781   1.746  27.598  1.00  1.00            
ATOM   2163   CA SER A 291     -15.725   0.759  28.015  1.00  1.00            
ATOM   2164   CB SER A 291     -17.019   0.740  27.193  1.00  1.00            
ATOM   2165   OG SER A 291     -17.790   1.891  27.506  1.00  1.00            
ATOM   2166    C SER A 291     -14.957  -0.488  27.757  1.00  1.00            
ATOM   2167    O SER A 291     -14.224  -0.571  26.773  1.00  1.00            
ATOM   2168    N SER A 292     -15.082  -1.497  28.625  3.00  1.00            
ATOM   2169   CA SER A 292     -14.217  -2.621  28.453  3.00  1.00            
ATOM   2170   CB SER A 292     -14.352  -3.673  29.567  3.00  1.00            
ATOM   2171   OG SER A 292     -13.460  -4.750  29.319  3.00  1.00            
ATOM   2172    C SER A 292     -14.494  -3.322  27.167  3.00  1.00            
ATOM   2173    O SER A 292     -13.569  -3.726  26.467  3.00  1.00            
ATOM   2174    N LYS A 293     -15.773  -3.478  26.793  3.00  1.00            
ATOM   2175   CA LYS A 293     -16.023  -4.250  25.615  3.00  1.00            
ATOM   2176   CB LYS A 293     -17.509  -4.445  25.256  3.00  1.00            
ATOM   2177   CG LYS A 293     -18.261  -5.446  26.133  3.00  1.00            
ATOM   2178   CD LYS A 293     -19.736  -5.587  25.749  3.00  1.00            
ATOM   2179   CE LYS A 293     -20.451  -4.252  25.532  3.00  1.00            
ATOM   2180   NZ LYS A 293     -20.392  -3.442  26.768  3.00  1.00            
ATOM   2181    C LYS A 293     -15.413  -3.592  24.436  3.00  1.00            
ATOM   2182    O LYS A 293     -14.952  -4.275  23.523  3.00  1.00            
ATOM   2183    N LYS A 294     -15.408  -2.250  24.408  1.00  1.00            
ATOM   2184   CA LYS A 294     -14.877  -1.611  23.248  1.00  1.00            
ATOM   2185   CB LYS A 294     -14.913  -0.076  23.286  1.00  1.00            
ATOM   2186   CG LYS A 294     -14.381   0.541  21.991  1.00  1.00            
ATOM   2187   CD LYS A 294     -15.253   0.238  20.771  1.00  1.00            
ATOM   2188   CE LYS A 294     -16.104   1.425  20.312  1.00  1.00            
ATOM   2189   NZ LYS A 294     -17.021   1.001  19.231  1.00  1.00            
ATOM   2190    C LYS A 294     -13.460  -2.028  23.089  1.00  1.00            
ATOM   2191    O LYS A 294     -12.799  -2.397  24.058  1.00  1.00            
ATOM   2192    N LEU A 295     -12.986  -2.032  21.827  4.00  1.00            
ATOM   2193   CA LEU A 295     -11.649  -2.446  21.533  4.00  1.00            
ATOM   2194   CB LEU A 295     -11.589  -3.504  20.418  4.00  1.00            
ATOM   2195   CG LEU A 295     -12.358  -4.798  20.762  4.00  1.00            
ATOM   2196  CD1 LEU A 295     -13.870  -4.548  20.898  4.00  1.00            
ATOM   2197  CD2 LEU A 295     -12.043  -5.914  19.755  4.00  1.00            
ATOM   2198    C LEU A 295     -10.911  -1.245  21.064  4.00  1.00            
ATOM   2199    O LEU A 295     -11.413  -0.466  20.255  4.00  1.00            
ATOM   2200    N CYS A 296      -9.696  -1.045  21.597  4.00  1.00            
ATOM   2201   CA CYS A 296      -8.926   0.059  21.132  4.00  1.00            
ATOM   2202   CB CYS A 296      -8.652   1.164  22.169  4.00  1.00            
ATOM   2203   SG CYS A 296     -10.040   2.327  22.310  4.00  1.00            
ATOM   2204    C CYS A 296      -7.628  -0.428  20.656  4.00  1.00            
ATOM   2205    O CYS A 296      -7.090  -1.427  21.132  4.00  1.00            
ATOM   2206    N THR A 297      -7.111   0.293  19.656  4.00  1.00            
ATOM   2207   CA THR A 297      -5.850  -0.072  19.135  4.00  1.00            
ATOM   2208   CB THR A 297      -5.640   0.327  17.704  4.00  1.00            
ATOM   2209  OG1 THR A 297      -5.653   1.742  17.582  4.00  1.00            
ATOM   2210  CG2 THR A 297      -6.762  -0.287  16.850  4.00  1.00            
ATOM   2211    C THR A 297      -4.827   0.624  19.940  4.00  1.00            
ATOM   2212    O THR A 297      -5.112   1.549  20.700  4.00  1.00            
ATOM   2213    N LEU A 298      -3.593   0.129  19.816  4.00  1.00            
ATOM   2214   CA LEU A 298      -2.492   0.755  20.454  4.00  1.00            
ATOM   2215   CB LEU A 298      -1.575  -0.247  21.178  4.00  1.00            
ATOM   2216   CG LEU A 298      -2.204  -0.910  22.418  4.00  1.00            
ATOM   2217  CD1 LEU A 298      -3.545  -1.587  22.089  4.00  1.00            
ATOM   2218  CD2 LEU A 298      -1.211  -1.896  23.059  4.00  1.00            
ATOM   2219    C LEU A 298      -1.724   1.329  19.310  4.00  1.00            
ATOM   2220    O LEU A 298      -1.686   0.723  18.241  4.00  1.00            
ATOM   2221    N ALA A 299      -1.130   2.531  19.466  1.00  1.00            
ATOM   2222   CA ALA A 299      -0.374   3.022  18.350  1.00  1.00            
ATOM   2223   CB ALA A 299      -0.064   4.528  18.427  1.00  1.00            
ATOM   2224    C ALA A 299       0.918   2.296  18.443  1.00  1.00            
ATOM   2225    O ALA A 299       1.928   2.845  18.879  1.00  1.00            
ATOM   2226    N ILE A 300       0.901   1.017  18.036  4.00  1.00            
ATOM   2227   CA ILE A 300       2.100   0.253  18.049  4.00  1.00            
ATOM   2228   CB ILE A 300       2.308  -0.548  19.299  4.00  1.00            
ATOM   2229  CG1 ILE A 300       3.795  -0.921  19.442  4.00  1.00            
ATOM   2230  CG2 ILE A 300       1.369  -1.761  19.236  4.00  1.00            
ATOM   2231  CD1 ILE A 300       4.193  -1.375  20.846  4.00  1.00            
ATOM   2232    C ILE A 300       2.009  -0.689  16.892  4.00  1.00            
ATOM   2233    O ILE A 300       0.914  -1.087  16.497  4.00  1.00            
ATOM   2234    N HIS A 301       3.149  -1.063  16.283  4.00  1.00            
ATOM   2235   CA HIS A 301       3.010  -1.975  15.188  4.00  1.00            
ATOM   2236  ND1 HIS A 301       2.926  -2.781  11.764  4.00  1.00            
ATOM   2237   CG HIS A 301       2.249  -2.156  12.786  4.00  1.00            
ATOM   2238   CB HIS A 301       2.871  -1.275  13.828  4.00  1.00            
ATOM   2239  NE2 HIS A 301       0.785  -3.345  11.547  4.00  1.00            
ATOM   2240  CD2 HIS A 301       0.943  -2.512  12.638  4.00  1.00            
ATOM   2241  CE1 HIS A 301       2.003  -3.478  11.053  4.00  1.00            
ATOM   2242    C HIS A 301       4.222  -2.845  15.161  4.00  1.00            
ATOM   2243    O HIS A 301       5.156  -2.657  15.939  4.00  1.00            
ATOM   2244    N ALA A 302       4.213  -3.859  14.278  4.00  1.00            
ATOM   2245   CA ALA A 302       5.357  -4.711  14.181  4.00  1.00            
ATOM   2246   CB ALA A 302       5.050  -6.204  14.372  4.00  1.00            
ATOM   2247    C ALA A 302       5.892  -4.581  12.783  4.00  1.00            
ATOM   2248    O ALA A 302       5.126  -4.569  11.820  4.00  1.00            
ATOM   2249    N MET A 303       7.232  -4.470  12.634  1.00  1.00            
ATOM   2250   CA MET A 303       7.842  -4.408  11.330  1.00  1.00            
ATOM   2251   CB MET A 303       7.984  -2.991  10.750  1.00  1.00            
ATOM   2252   CG MET A 303       8.995  -2.096  11.460  1.00  1.00            
ATOM   2253   SD MET A 303       9.059  -0.418  10.768  1.00  1.00            
ATOM   2254   CE MET A 303       7.354  -0.040  11.263  1.00  1.00            
ATOM   2255    C MET A 303       9.207  -5.002  11.468  1.00  1.00            
ATOM   2256    O MET A 303       9.647  -5.319  12.571  1.00  1.00            
ATOM   2257    N ASP A 304       9.913  -5.208  10.345  1.00  1.00            
ATOM   2258   CA ASP A 304      11.211  -5.797  10.476  1.00  1.00            
ATOM   2259   CB ASP A 304      11.352  -7.077   9.637  1.00  1.00            
ATOM   2260   CG ASP A 304      10.442  -8.133  10.258  1.00  1.00            
ATOM   2261  OD1 ASP A 304      10.668  -8.494  11.444  1.00  1.00            
ATOM   2262  OD2 ASP A 304       9.491  -8.574   9.561  1.00  1.00            
ATOM   2263    C ASP A 304      12.223  -4.826  10.006  1.00  1.00            
ATOM   2264    O ASP A 304      13.181  -4.508  10.708  1.00  1.00            
ATOM   2265    N ILE A 305      12.007  -4.324   8.783  1.00  1.00            
ATOM   2266   CA ILE A 305      12.908  -3.402   8.185  1.00  1.00            
ATOM   2267   CB ILE A 305      13.266  -2.231   9.056  1.00  1.00            
ATOM   2268  CG1 ILE A 305      12.021  -1.370   9.324  1.00  1.00            
ATOM   2269  CG2 ILE A 305      14.407  -1.464   8.363  1.00  1.00            
ATOM   2270  CD1 ILE A 305      11.373  -0.841   8.044  1.00  1.00            
ATOM   2271    C ILE A 305      14.182  -4.114   7.841  1.00  1.00            
ATOM   2272    O ILE A 305      14.842  -4.728   8.678  1.00  1.00            
ATOM   2273    N PRO A 306      14.485  -4.068   6.573  1.00  1.00            
ATOM   2274   CA PRO A 306      15.683  -4.673   6.050  1.00  1.00            
ATOM   2275   CD PRO A 306      13.410  -4.068   5.594  1.00  1.00            
ATOM   2276   CB PRO A 306      15.353  -5.099   4.619  1.00  1.00            
ATOM   2277   CG PRO A 306      14.104  -4.288   4.245  1.00  1.00            
ATOM   2278    C PRO A 306      16.770  -3.627   6.098  1.00  1.00            
ATOM   2279    O PRO A 306      16.501  -2.541   6.607  1.00  1.00            
ATOM   2280    N PRO A 307      17.957  -3.900   5.608  3.00  1.00            
ATOM   2281   CA PRO A 307      19.059  -2.960   5.621  3.00  1.00            
ATOM   2282   CD PRO A 307      18.408  -5.268   5.428  3.00  1.00            
ATOM   2283   CB PRO A 307      20.315  -3.776   5.324  3.00  1.00            
ATOM   2284   CG PRO A 307      19.787  -5.114   4.773  3.00  1.00            
ATOM   2285    C PRO A 307      18.802  -1.844   4.633  3.00  1.00            
ATOM   2286    O PRO A 307      17.872  -2.033   3.850  3.00  1.00            
ATOM   2287    N PRO A 308      19.499  -0.714   4.585  3.00  1.00            
ATOM   2288   CA PRO A 308      20.542  -0.294   5.494  3.00  1.00            
ATOM   2289   CD PRO A 308      19.396   0.179   3.440  3.00  1.00            
ATOM   2290   CB PRO A 308      21.237   0.899   4.833  3.00  1.00            
ATOM   2291   CG PRO A 308      20.190   1.436   3.843  3.00  1.00            
ATOM   2292    C PRO A 308      20.154   0.009   6.903  3.00  1.00            
ATOM   2293    O PRO A 308      20.629  -0.670   7.811  3.00  1.00            
ATOM   2294    N THR A 309      19.277   1.015   7.115  3.00  1.00            
ATOM   2295   CA THR A 309      18.853   1.259   8.457  3.00  1.00            
ATOM   2296   CB THR A 309      18.221   2.603   8.683  3.00  1.00            
ATOM   2297  OG1 THR A 309      17.129   2.810   7.799  3.00  1.00            
ATOM   2298  CG2 THR A 309      19.287   3.690   8.479  3.00  1.00            
ATOM   2299    C THR A 309      17.844   0.181   8.597  3.00  1.00            
ATOM   2300    O THR A 309      16.674   0.316   8.238  3.00  1.00            
ATOM   2301    N GLY A 310      18.323  -0.948   9.134  1.00  1.00            
ATOM   2302   CA GLY A 310      17.575  -2.154   9.098  1.00  1.00            
ATOM   2303    C GLY A 310      16.866  -2.395  10.354  1.00  1.00            
ATOM   2304    O GLY A 310      15.887  -1.714  10.657  1.00  1.00            
ATOM   2305    N PRO A 311      17.364  -3.432  10.998  1.00  1.00            
ATOM   2306   CA PRO A 311      16.841  -3.874  12.260  1.00  1.00            
ATOM   2307   CD PRO A 311      18.791  -3.700  10.897  1.00  1.00            
ATOM   2308   CB PRO A 311      17.896  -4.799  12.857  1.00  1.00            
ATOM   2309   CG PRO A 311      19.206  -4.240  12.276  1.00  1.00            
ATOM   2310    C PRO A 311      16.628  -2.674  13.078  1.00  1.00            
ATOM   2311    O PRO A 311      17.582  -2.162  13.661  1.00  1.00            
ATOM   2312    N THR A 312      15.362  -2.233  13.145  1.00  1.00            
ATOM   2313   CA THR A 312      15.178  -0.992  13.786  1.00  1.00            
ATOM   2314   CB THR A 312      15.457   0.212  12.923  1.00  1.00            
ATOM   2315  OG1 THR A 312      14.584   0.226  11.804  1.00  1.00            
ATOM   2316  CG2 THR A 312      16.922   0.201  12.455  1.00  1.00            
ATOM   2317    C THR A 312      13.797  -0.846  14.255  1.00  1.00            
ATOM   2318    O THR A 312      12.879  -1.565  13.863  1.00  1.00            
ATOM   2319    N TRP A 313      13.668   0.141  15.142  4.00  1.00            
ATOM   2320   CA TRP A 313      12.430   0.555  15.679  4.00  1.00            
ATOM   2321   CB TRP A 313      12.554   0.893  17.178  4.00  1.00            
ATOM   2322   CG TRP A 313      11.289   1.254  17.916  4.00  1.00            
ATOM   2323  CD2 TRP A 313      10.626   0.356  18.819  4.00  1.00            
ATOM   2324  CD1 TRP A 313      10.596   2.430  17.961  4.00  1.00            
ATOM   2325  NE1 TRP A 313       9.533   2.314  18.825  4.00  1.00            
ATOM   2326  CE2 TRP A 313       9.544   1.046  19.364  4.00  1.00            
ATOM   2327  CE3 TRP A 313      10.904  -0.933  19.173  4.00  1.00            
ATOM   2328  CZ2 TRP A 313       8.719   0.452  20.275  4.00  1.00            
ATOM   2329  CZ3 TRP A 313      10.063  -1.530  20.085  4.00  1.00            
ATOM   2330  CH2 TRP A 313       8.992  -0.851  20.625  4.00  1.00            
ATOM   2331    C TRP A 313      12.196   1.860  14.962  4.00  1.00            
ATOM   2332    O TRP A 313      13.141   2.628  14.791  4.00  1.00            
ATOM   2333    N ALA A 314      10.968   2.160  14.479  4.00  1.00            
ATOM   2334   CA ALA A 314      10.849   3.423  13.788  4.00  1.00            
ATOM   2335   CB ALA A 314      10.429   3.283  12.314  4.00  1.00            
ATOM   2336    C ALA A 314       9.843   4.256  14.459  4.00  1.00            
ATOM   2337    O ALA A 314       8.646   3.986  14.407  4.00  1.00            
ATOM   2338    N LEU A 315      10.314   5.347  15.070  4.00  1.00            
ATOM   2339   CA LEU A 315       9.344   6.157  15.705  4.00  1.00            
ATOM   2340   CB LEU A 315       9.908   7.280  16.583  4.00  1.00            
ATOM   2341   CG LEU A 315      10.740   6.777  17.774  4.00  1.00            
ATOM   2342  CD1 LEU A 315      10.961   7.901  18.799  4.00  1.00            
ATOM   2343  CD2 LEU A 315      10.153   5.490  18.377  4.00  1.00            
ATOM   2344    C LEU A 315       8.595   6.798  14.605  4.00  1.00            
ATOM   2345    O LEU A 315       9.124   7.012  13.516  4.00  1.00            
ATOM   2346    N GLY A 316       7.320   7.106  14.854  1.00  1.00            
ATOM   2347   CA GLY A 316       6.579   7.686  13.790  1.00  1.00            
ATOM   2348    C GLY A 316       5.626   8.654  14.406  1.00  1.00            
ATOM   2349    O GLY A 316       5.814   9.060  15.551  1.00  1.00            
ATOM   2350    N ALA A 317       4.570   9.055  13.665  2.00  1.00            
ATOM   2351   CA ALA A 317       3.675  10.018  14.236  2.00  1.00            
ATOM   2352   CB ALA A 317       2.639  10.577  13.242  2.00  1.00            
ATOM   2353    C ALA A 317       2.930   9.332  15.340  2.00  1.00            
ATOM   2354    O ALA A 317       1.936   8.642  15.120  2.00  1.00            
ATOM   2355    N THR A 318       3.446   9.532  16.566  2.00  1.00            
ATOM   2356   CA THR A 318       2.998   9.039  17.839  2.00  1.00            
ATOM   2357   CB THR A 318       3.104   7.547  17.982  2.00  1.00            
ATOM   2358  OG1 THR A 318       2.336   6.899  16.978  2.00  1.00            
ATOM   2359  CG2 THR A 318       2.583   7.148  19.373  2.00  1.00            
ATOM   2360    C THR A 318       4.008   9.663  18.722  2.00  1.00            
ATOM   2361    O THR A 318       3.722  10.555  19.521  2.00  1.00            
ATOM   2362    N PHE A 319       5.250   9.177  18.556  2.00  1.00            
ATOM   2363   CA PHE A 319       6.356   9.719  19.267  2.00  1.00            
ATOM   2364   CB PHE A 319       7.695   9.033  18.947  2.00  1.00            
ATOM   2365   CG PHE A 319       7.589   7.617  19.387  2.00  1.00            
ATOM   2366  CD1 PHE A 319       7.809   7.285  20.703  2.00  1.00            
ATOM   2367  CD2 PHE A 319       7.256   6.631  18.489  2.00  1.00            
ATOM   2368  CE1 PHE A 319       7.709   5.982  21.121  2.00  1.00            
ATOM   2369  CE2 PHE A 319       7.156   5.325  18.903  2.00  1.00            
ATOM   2370   CZ PHE A 319       7.383   4.999  20.219  2.00  1.00            
ATOM   2371    C PHE A 319       6.508  11.133  18.834  2.00  1.00            
ATOM   2372    O PHE A 319       6.543  12.013  19.678  2.00  1.00            
ATOM   2373    N ILE A 320       6.538  11.396  17.511  2.00  1.00            
ATOM   2374   CA ILE A 320       6.760  12.718  16.976  2.00  1.00            
ATOM   2375   CB ILE A 320       6.806  12.720  15.468  2.00  1.00            
ATOM   2376  CG1 ILE A 320       7.382  14.035  14.916  2.00  1.00            
ATOM   2377  CG2 ILE A 320       5.398  12.402  14.943  2.00  1.00            
ATOM   2378  CD1 ILE A 320       6.491  15.255  15.143  2.00  1.00            
ATOM   2379    C ILE A 320       5.656  13.603  17.448  2.00  1.00            
ATOM   2380    O ILE A 320       5.860  14.772  17.766  2.00  1.00            
ATOM   2381    N ARG A 321       4.428  13.076  17.503  3.00  1.00            
ATOM   2382   CA ARG A 321       3.368  13.920  17.946  3.00  1.00            
ATOM   2383   CB ARG A 321       2.017  13.178  17.930  3.00  1.00            
ATOM   2384   CG ARG A 321       0.789  14.053  18.183  3.00  1.00            
ATOM   2385   CD ARG A 321      -0.520  13.304  17.923  3.00  1.00            
ATOM   2386   NE ARG A 321      -0.672  12.287  19.000  3.00  1.00            
ATOM   2387   CZ ARG A 321      -1.711  11.405  18.963  3.00  1.00            
ATOM   2388  NH1 ARG A 321      -2.586  11.418  17.915  3.00  1.00            
ATOM   2389  NH2 ARG A 321      -1.879  10.507  19.977  3.00  1.00            
ATOM   2390    C ARG A 321       3.681  14.334  19.363  3.00  1.00            
ATOM   2391    O ARG A 321       3.561  15.507  19.711  3.00  1.00            
ATOM   2392    N LYS A 322       4.126  13.381  20.215  3.00  1.00            
ATOM   2393   CA LYS A 322       4.466  13.661  21.593  3.00  1.00            
ATOM   2394   CB LYS A 322       4.812  12.387  22.382  3.00  1.00            
ATOM   2395   CG LYS A 322       4.933  12.605  23.890  3.00  1.00            
ATOM   2396   CD LYS A 322       4.889  11.299  24.684  3.00  1.00            
ATOM   2397   CE LYS A 322       5.165  11.477  26.179  3.00  1.00            
ATOM   2398   NZ LYS A 322       4.208  12.436  26.773  3.00  1.00            
ATOM   2399    C LYS A 322       5.666  14.580  21.603  3.00  1.00            
ATOM   2400    O LYS A 322       5.724  15.516  22.399  3.00  1.00            
ATOM   2401    N PHE A 323       6.658  14.357  20.709  4.00  1.00            
ATOM   2402   CA PHE A 323       7.848  15.152  20.741  4.00  1.00            
ATOM   2403   CB PHE A 323       9.139  14.406  21.166  4.00  1.00            
ATOM   2404   CG PHE A 323       9.616  13.443  20.125  4.00  1.00            
ATOM   2405  CD1 PHE A 323      10.473  13.857  19.128  4.00  1.00            
ATOM   2406  CD2 PHE A 323       9.240  12.119  20.157  4.00  1.00            
ATOM   2407  CE1 PHE A 323      10.927  12.984  18.169  4.00  1.00            
ATOM   2408  CE2 PHE A 323       9.691  11.237  19.201  4.00  1.00            
ATOM   2409   CZ PHE A 323      10.533  11.668  18.204  4.00  1.00            
ATOM   2410    C PHE A 323       8.103  15.849  19.435  4.00  1.00            
ATOM   2411    O PHE A 323       8.249  15.241  18.376  4.00  1.00            
ATOM   2412    N TYR A 324       8.195  17.186  19.520  4.00  1.00            
ATOM   2413   CA TYR A 324       8.475  18.084  18.435  4.00  1.00            
ATOM   2414   CB TYR A 324       8.457  19.521  18.995  4.00  1.00            
ATOM   2415   CG TYR A 324       8.910  20.581  18.052  4.00  1.00            
ATOM   2416  CD1 TYR A 324      10.242  20.923  18.002  4.00  1.00            
ATOM   2417  CD2 TYR A 324       8.016  21.250  17.248  4.00  1.00            
ATOM   2418  CE1 TYR A 324      10.684  21.913  17.159  4.00  1.00            
ATOM   2419  CE2 TYR A 324       8.452  22.243  16.401  4.00  1.00            
ATOM   2420   CZ TYR A 324       9.785  22.575  16.358  4.00  1.00            
ATOM   2421   OH TYR A 324      10.233  23.595  15.493  4.00  1.00            
ATOM   2422    C TYR A 324       9.873  17.735  17.997  4.00  1.00            
ATOM   2423    O TYR A 324      10.782  17.645  18.822  4.00  1.00            
ATOM   2424    N THR A 325      10.088  17.525  16.680  4.00  1.00            
ATOM   2425   CA THR A 325      11.378  17.084  16.214  4.00  1.00            
ATOM   2426   CB THR A 325      11.305  15.911  15.282  4.00  1.00            
ATOM   2427  OG1 THR A 325      12.605  15.388  15.049  4.00  1.00            
ATOM   2428  CG2 THR A 325      10.678  16.378  13.955  4.00  1.00            
ATOM   2429    C THR A 325      12.032  18.188  15.429  4.00  1.00            
ATOM   2430    O THR A 325      11.364  19.103  14.952  4.00  1.00            
ATOM   2431    N GLU A 326      13.381  18.130  15.312  4.00  1.00            
ATOM   2432   CA GLU A 326      14.169  19.083  14.567  4.00  1.00            
ATOM   2433   CB GLU A 326      14.828  20.117  15.493  4.00  1.00            
ATOM   2434   CG GLU A 326      15.673  21.180  14.798  4.00  1.00            
ATOM   2435   CD GLU A 326      16.062  22.176  15.882  4.00  1.00            
ATOM   2436  OE1 GLU A 326      15.392  22.163  16.949  4.00  1.00            
ATOM   2437  OE2 GLU A 326      17.027  22.956  15.665  4.00  1.00            
ATOM   2438    C GLU A 326      15.237  18.291  13.893  4.00  1.00            
ATOM   2439    O GLU A 326      15.859  17.423  14.504  4.00  1.00            
ATOM   2440    N PHE A 327      15.449  18.545  12.590  4.00  1.00            
ATOM   2441   CA PHE A 327      16.487  17.849  11.894  4.00  1.00            
ATOM   2442   CB PHE A 327      15.970  17.082  10.659  4.00  1.00            
ATOM   2443   CG PHE A 327      17.074  16.236  10.118  4.00  1.00            
ATOM   2444  CD1 PHE A 327      17.953  16.726   9.178  4.00  1.00            
ATOM   2445  CD2 PHE A 327      17.231  14.941  10.556  4.00  1.00            
ATOM   2446  CE1 PHE A 327      18.968  15.936   8.689  4.00  1.00            
ATOM   2447  CE2 PHE A 327      18.244  14.147  10.070  4.00  1.00            
ATOM   2448   CZ PHE A 327      19.118  14.645   9.135  4.00  1.00            
ATOM   2449    C PHE A 327      17.389  18.923  11.384  4.00  1.00            
ATOM   2450    O PHE A 327      16.936  19.838  10.698  4.00  1.00            
ATOM   2451    N ASP A 328      18.687  18.864  11.734  4.00  1.00            
ATOM   2452   CA ASP A 328      19.588  19.845  11.207  4.00  1.00            
ATOM   2453   CB ASP A 328      20.408  20.618  12.255  4.00  1.00            
ATOM   2454   CG ASP A 328      21.250  19.614  13.006  4.00  1.00            
ATOM   2455  OD1 ASP A 328      20.636  18.661  13.550  4.00  1.00            
ATOM   2456  OD2 ASP A 328      22.500  19.770  13.037  4.00  1.00            
ATOM   2457    C ASP A 328      20.523  19.126  10.301  4.00  1.00            
ATOM   2458    O ASP A 328      20.971  18.036  10.634  4.00  1.00            
ATOM   2459    N ARG A 329      20.716  19.654   9.075  3.00  1.00            
ATOM   2460   CA ARG A 329      21.672  19.167   8.112  3.00  1.00            
ATOM   2461   CB ARG A 329      21.445  19.738   6.702  3.00  1.00            
ATOM   2462   CG ARG A 329      22.474  19.244   5.678  3.00  1.00            
ATOM   2463   CD ARG A 329      22.514  20.058   4.382  3.00  1.00            
ATOM   2464   NE ARG A 329      23.570  19.458   3.516  3.00  1.00            
ATOM   2465   CZ ARG A 329      23.271  18.398   2.709  3.00  1.00            
ATOM   2466  NH1 ARG A 329      21.995  17.918   2.666  3.00  1.00            
ATOM   2467  NH2 ARG A 329      24.248  17.813   1.956  3.00  1.00            
ATOM   2468    C ARG A 329      23.031  19.617   8.492  3.00  1.00            
ATOM   2469    O ARG A 329      24.017  18.933   8.223  3.00  1.00            
ATOM   2470    N ARG A 330      23.096  20.804   9.123  3.00  1.00            
ATOM   2471   CA ARG A 330      24.344  21.428   9.434  3.00  1.00            
ATOM   2472   CB ARG A 330      24.174  22.684  10.311  3.00  1.00            
ATOM   2473   CG ARG A 330      23.540  23.875   9.589  3.00  1.00            
ATOM   2474   CD ARG A 330      24.536  24.626   8.709  3.00  1.00            
ATOM   2475   NE ARG A 330      24.933  23.684   7.627  3.00  1.00            
ATOM   2476   CZ ARG A 330      26.227  23.650   7.200  3.00  1.00            
ATOM   2477  NH1 ARG A 330      27.154  24.461   7.786  3.00  1.00            
ATOM   2478  NH2 ARG A 330      26.593  22.803   6.195  3.00  1.00            
ATOM   2479    C ARG A 330      25.113  20.424  10.230  3.00  1.00            
ATOM   2480    O ARG A 330      26.318  20.268  10.047  3.00  1.00            
ATOM   2481    N ASN A 331      24.430  19.696  11.131  3.00  1.00            
ATOM   2482   CA ASN A 331      25.129  18.679  11.855  3.00  1.00            
ATOM   2483   CB ASN A 331      25.337  19.015  13.340  3.00  1.00            
ATOM   2484   CG ASN A 331      26.514  19.982  13.363  3.00  1.00            
ATOM   2485  OD1 ASN A 331      27.583  19.668  12.841  3.00  1.00            
ATOM   2486  ND2 ASN A 331      26.319  21.187  13.965  3.00  1.00            
ATOM   2487    C ASN A 331      24.393  17.398  11.712  3.00  1.00            
ATOM   2488    O ASN A 331      23.324  17.361  11.121  3.00  1.00            
ATOM   2489    N ASN A 332      24.961  16.271  12.168  3.00  1.00            
ATOM   2490   CA ASN A 332      24.145  15.099  12.075  3.00  1.00            
ATOM   2491   CB ASN A 332      24.925  13.786  12.272  3.00  1.00            
ATOM   2492   CG ASN A 332      25.851  13.622  11.089  3.00  1.00            
ATOM   2493  OD1 ASN A 332      25.523  14.062   9.989  3.00  1.00            
ATOM   2494  ND2 ASN A 332      27.033  12.982  11.307  3.00  1.00            
ATOM   2495    C ASN A 332      23.289  15.195  13.289  3.00  1.00            
ATOM   2496    O ASN A 332      23.621  14.610  14.319  3.00  1.00            
ATOM   2497    N ARG A 333      22.167  15.941  13.231  4.00  1.00            
ATOM   2498   CA ARG A 333      21.473  15.993  14.476  4.00  1.00            
ATOM   2499   CB ARG A 333      21.914  17.128  15.420  4.00  1.00            
ATOM   2500   CG ARG A 333      23.376  17.015  15.851  4.00  1.00            
ATOM   2501   CD ARG A 333      23.843  18.126  16.797  4.00  1.00            
ATOM   2502   NE ARG A 333      25.332  18.140  16.732  4.00  1.00            
ATOM   2503   CZ ARG A 333      26.082  18.844  17.631  4.00  1.00            
ATOM   2504  NH1 ARG A 333      25.492  19.476  18.687  4.00  1.00            
ATOM   2505  NH2 ARG A 333      27.435  18.913  17.465  4.00  1.00            
ATOM   2506    C ARG A 333      20.013  16.072  14.318  4.00  1.00            
ATOM   2507    O ARG A 333      19.463  16.432  13.279  4.00  1.00            
ATOM   2508    N ILE A 334      19.367  15.638  15.404  4.00  1.00            
ATOM   2509   CA ILE A 334      17.967  15.721  15.565  4.00  1.00            
ATOM   2510   CB ILE A 334      17.273  14.391  15.527  4.00  1.00            
ATOM   2511  CG1 ILE A 334      15.749  14.570  15.614  4.00  1.00            
ATOM   2512  CG2 ILE A 334      17.862  13.514  16.635  4.00  1.00            
ATOM   2513  CD1 ILE A 334      14.978  13.282  15.333  4.00  1.00            
ATOM   2514    C ILE A 334      17.767  16.278  16.914  4.00  1.00            
ATOM   2515    O ILE A 334      18.461  15.907  17.858  4.00  1.00            
ATOM   2516    N GLY A 335      16.825  17.213  17.047  4.00  1.00            
ATOM   2517   CA GLY A 335      16.652  17.702  18.365  4.00  1.00            
ATOM   2518    C GLY A 335      15.208  17.494  18.704  4.00  1.00            
ATOM   2519    O GLY A 335      14.327  18.095  18.090  4.00  1.00            
ATOM   2520    N PHE A 336      14.926  16.640  19.710  4.00  1.00            
ATOM   2521   CA PHE A 336      13.558  16.386  20.061  4.00  1.00            
ATOM   2522   CB PHE A 336      13.236  14.886  20.215  4.00  1.00            
ATOM   2523   CG PHE A 336      14.097  14.299  21.281  4.00  1.00            
ATOM   2524  CD1 PHE A 336      15.381  13.891  20.992  4.00  1.00            
ATOM   2525  CD2 PHE A 336      13.625  14.164  22.566  4.00  1.00            
ATOM   2526  CE1 PHE A 336      16.181  13.349  21.970  4.00  1.00            
ATOM   2527  CE2 PHE A 336      14.418  13.622  23.547  4.00  1.00            
ATOM   2528   CZ PHE A 336      15.696  13.214  23.247  4.00  1.00            
ATOM   2529    C PHE A 336      13.272  17.104  21.343  4.00  1.00            
ATOM   2530    O PHE A 336      13.970  16.925  22.338  4.00  1.00            
ATOM   2531    N ALA A 337      12.233  17.966  21.324  4.00  1.00            
ATOM   2532   CA ALA A 337      11.806  18.709  22.480  4.00  1.00            
ATOM   2533   CB ALA A 337      11.930  20.233  22.320  4.00  1.00            
ATOM   2534    C ALA A 337      10.357  18.388  22.622  4.00  1.00            
ATOM   2535    O ALA A 337       9.679  18.110  21.634  4.00  1.00            
ATOM   2536    N LEU A 338       9.846  18.400  23.864  4.00  1.00            
ATOM   2537   CA LEU A 338       8.483  18.023  24.091  4.00  1.00            
ATOM   2538   CB LEU A 338       8.237  17.742  25.586  4.00  1.00            
ATOM   2539   CG LEU A 338       6.873  17.120  25.909  4.00  1.00            
ATOM   2540  CD1 LEU A 338       5.744  18.145  25.793  4.00  1.00            
ATOM   2541  CD2 LEU A 338       6.633  15.871  25.045  4.00  1.00            
ATOM   2542    C LEU A 338       7.610  19.137  23.595  4.00  1.00            
ATOM   2543    O LEU A 338       7.925  20.313  23.766  4.00  1.00            
ATOM   2544    N ALA A 339       6.486  18.772  22.941  4.00  1.00            
ATOM   2545   CA ALA A 339       5.630  19.716  22.274  4.00  1.00            
ATOM   2546   CB ALA A 339       4.923  19.120  21.053  4.00  1.00            
ATOM   2547    C ALA A 339       4.577  20.289  23.144  4.00  1.00            
ATOM   2548    O ALA A 339       4.222  19.751  24.190  4.00  1.00            
ATOM   2549    N ARG A 340       4.053  21.451  22.713  1.00  1.00            
ATOM   2550   CA ARG A 340       2.940  21.976  23.425  1.00  1.00            
ATOM   2551   CB ARG A 340       3.095  23.424  23.931  1.00  1.00            
ATOM   2552   CG ARG A 340       2.069  23.813  25.007  1.00  1.00            
ATOM   2553   CD ARG A 340       0.741  24.347  24.463  1.00  1.00            
ATOM   2554   NE ARG A 340      -0.090  24.791  25.623  1.00  1.00            
ATOM   2555   CZ ARG A 340      -1.028  23.967  26.178  1.00  1.00            
ATOM   2556  NH1 ARG A 340      -1.212  22.705  25.691  1.00  1.00            
ATOM   2557  NH2 ARG A 340      -1.795  24.415  27.215  1.00  1.00            
ATOM   2558    C ARG A 340       1.787  21.933  22.490  1.00  1.00            
ATOM   2559    O ARG A 340       1.774  22.589  21.449  1.00  1.00            
ATOM   2560    N HIS A 341       0.786  21.128  22.869  1.00  1.00            
ATOM   2561   CA HIS A 341      -0.380  20.913  22.077  1.00  1.00            
ATOM   2562  ND1 HIS A 341      -2.264  18.464  20.494  1.00  1.00            
ATOM   2563   CG HIS A 341      -2.264  19.197  21.659  1.00  1.00            
ATOM   2564   CB HIS A 341      -1.025  19.556  22.423  1.00  1.00            
ATOM   2565  NE2 HIS A 341      -4.393  18.891  20.977  1.00  1.00            
ATOM   2566  CD2 HIS A 341      -3.571  19.452  21.940  1.00  1.00            
ATOM   2567  CE1 HIS A 341      -3.562  18.309  20.131  1.00  1.00            
ATOM   2568    C HIS A 341      -1.370  22.007  22.452  1.00  1.00            
ATOM   2569    O HIS A 341      -1.236  23.146  21.929  1.00  1.00            
ATOM   2570  OXT HIS A 341      -2.279  21.713  23.272  1.00  1.00            
ATOM   2571    N ASP C   1     -18.835  -2.607  16.420  4.00  0.00            
ATOM   2572   CA ASP C   1     -17.392  -2.367  16.642  4.00  0.00            
ATOM   2573   CB ASP C   1     -16.644  -3.696  16.837  4.00  0.00            
ATOM   2574   CG ASP C   1     -17.090  -4.330  18.145  4.00  0.00            
ATOM   2575  OD1 ASP C   1     -17.883  -3.683  18.880  4.00  0.00            
ATOM   2576  OD2 ASP C   1     -16.650  -5.477  18.418  4.00  0.00            
ATOM   2577    C ASP C   1     -16.792  -1.707  15.453  4.00  0.00            
ATOM   2578    O ASP C   1     -17.503  -1.258  14.556  4.00  0.00            
ATOM   2579    N ARG C   2     -15.449  -1.627  15.415  4.00  0.00            
ATOM   2580   CA ARG C   2     -14.871  -0.993  14.275  4.00  0.00            
ATOM   2581   CB ARG C   2     -13.981   0.228  14.566  4.00  0.00            
ATOM   2582   CG ARG C   2     -14.748   1.551  14.581  4.00  0.00            
ATOM   2583   CD ARG C   2     -15.008   2.109  13.174  4.00  0.00            
ATOM   2584   NE ARG C   2     -13.689   2.463  12.568  4.00  0.00            
ATOM   2585   CZ ARG C   2     -13.484   2.355  11.220  4.00  0.00            
ATOM   2586  NH1 ARG C   2     -14.459   1.844  10.415  4.00  0.00            
ATOM   2587  NH2 ARG C   2     -12.306   2.774  10.668  4.00  0.00            
ATOM   2588    C ARG C   2     -14.042  -1.938  13.475  4.00  0.00            
ATOM   2589    O ARG C   2     -13.170  -2.628  14.000  4.00  0.00            
ATOM   2590    N VAL C   3     -14.321  -1.985  12.153  4.00  0.00            
ATOM   2591   CA VAL C   3     -13.488  -2.717  11.247  4.00  0.00            
ATOM   2592   CB VAL C   3     -14.230  -3.341  10.095  4.00  0.00            
ATOM   2593  CG1 VAL C   3     -15.120  -2.286   9.417  4.00  0.00            
ATOM   2594  CG2 VAL C   3     -13.198  -3.978   9.148  4.00  0.00            
ATOM   2595    C VAL C   3     -12.523  -1.688  10.746  4.00  0.00            
ATOM   2596    O VAL C   3     -12.860  -0.831   9.930  4.00  0.00            
ATOM   2597    N TYR C   4     -11.276  -1.743  11.250  4.00  0.00            
ATOM   2598   CA TYR C   4     -10.335  -0.705  10.952  4.00  0.00            
ATOM   2599   CB TYR C   4      -9.943   0.045  12.240  4.00  0.00            
ATOM   2600   CG TYR C   4      -8.813   0.979  11.984  4.00  0.00            
ATOM   2601  CD1 TYR C   4      -7.512   0.530  12.043  4.00  0.00            
ATOM   2602  CD2 TYR C   4      -9.050   2.305  11.706  4.00  0.00            
ATOM   2603  CE1 TYR C   4      -6.465   1.389  11.812  4.00  0.00            
ATOM   2604  CE2 TYR C   4      -8.006   3.170  11.474  4.00  0.00            
ATOM   2605   CZ TYR C   4      -6.712   2.709  11.526  4.00  0.00            
ATOM   2606   OH TYR C   4      -5.632   3.585  11.290  4.00  0.00            
ATOM   2607    C TYR C   4      -9.098  -1.288  10.358  4.00  0.00            
ATOM   2608    O TYR C   4      -8.384  -2.062  10.992  4.00  0.00            
ATOM   2609    N ILE C   5      -8.830  -0.916   9.095  4.00  0.00            
ATOM   2610   CA ILE C   5      -7.742  -1.503   8.383  4.00  0.00            
ATOM   2611   CB ILE C   5      -7.903  -1.289   6.908  4.00  0.00            
ATOM   2612  CG1 ILE C   5      -9.159  -2.014   6.408  4.00  0.00            
ATOM   2613  CG2 ILE C   5      -6.616  -1.733   6.198  4.00  0.00            
ATOM   2614  CD1 ILE C   5      -9.087  -3.529   6.582  4.00  0.00            
ATOM   2615    C ILE C   5      -6.348  -1.079   8.715  4.00  0.00            
ATOM   2616    O ILE C   5      -5.600  -1.904   9.238  4.00  0.00            
ATOM   2617    N HIS C   6      -5.954   0.210   8.517  4.00  0.00            
ATOM   2618   CA HIS C   6      -4.514   0.288   8.573  4.00  0.00            
ATOM   2619  ND1 HIS C   6      -1.368  -0.369   7.566  4.00  0.00            
ATOM   2620   CG HIS C   6      -2.507  -1.121   7.746  4.00  0.00            
ATOM   2621   CB HIS C   6      -3.908  -0.652   7.507  4.00  0.00            
ATOM   2622  NE2 HIS C   6      -0.709  -2.374   8.268  4.00  0.00            
ATOM   2623  CD2 HIS C   6      -2.087  -2.340   8.175  4.00  0.00            
ATOM   2624  CE1 HIS C   6      -0.321  -1.169   7.893  4.00  0.00            
ATOM   2625    C HIS C   6      -3.950   1.638   8.246  4.00  0.00            
ATOM   2626    O HIS C   6      -4.554   2.545   7.675  4.00  0.00            
ATOM   2627    N PRO C   7      -2.728   1.675   8.717  4.00  0.00            
ATOM   2628   CA PRO C   7      -1.822   2.797   8.609  4.00  0.00            
ATOM   2629   CD PRO C   7      -2.525   0.970   9.971  4.00  0.00            
ATOM   2630   CB PRO C   7      -0.832   2.639   9.772  4.00  0.00            
ATOM   2631   CG PRO C   7      -1.066   1.232  10.332  4.00  0.00            
ATOM   2632    C PRO C   7      -1.091   3.425   7.435  4.00  0.00            
ATOM   2633    O PRO C   7      -1.017   4.652   7.431  4.00  0.00            
ATOM   2634    N PHE C   8      -0.556   2.693   6.435  4.00  0.00            
ATOM   2635   CA PHE C   8       0.352   3.313   5.480  4.00  0.00            
ATOM   2636   CB PHE C   8      -0.259   4.500   4.704  4.00  0.00            
ATOM   2637   CG PHE C   8       0.718   4.908   3.650  4.00  0.00            
ATOM   2638  CD1 PHE C   8       0.872   4.133   2.524  4.00  0.00            
ATOM   2639  CD2 PHE C   8       1.466   6.060   3.768  4.00  0.00            
ATOM   2640  CE1 PHE C   8       1.762   4.485   1.538  4.00  0.00            
ATOM   2641  CE2 PHE C   8       2.358   6.418   2.783  4.00  0.00            
ATOM   2642   CZ PHE C   8       2.509   5.630   1.666  4.00  0.00            
ATOM   2643    C PHE C   8       1.532   3.799   6.267  4.00  0.00            
ATOM   2644    O PHE C   8       1.642   4.979   6.593  4.00  0.00            
ATOM   2645    N HIS C   9       2.445   2.855   6.589  4.00  0.00            
ATOM   2646   CA HIS C   9       3.615   3.090   7.393  4.00  0.00            
ATOM   2647  ND1 HIS C   9       2.340   0.402   8.704  4.00  0.00            
ATOM   2648   CG HIS C   9       3.481   1.132   8.943  4.00  0.00            
ATOM   2649   CB HIS C   9       4.287   1.794   7.871  4.00  0.00            
ATOM   2650  NE2 HIS C   9       2.642   0.406  10.907  4.00  0.00            
ATOM   2651  CD2 HIS C   9       3.653   1.124  10.294  4.00  0.00            
ATOM   2652  CE1 HIS C   9       1.878  -0.008   9.912  4.00  0.00            
ATOM   2653    C HIS C   9       4.673   3.917   6.716  4.00  0.00            
ATOM   2654    O HIS C   9       5.163   4.900   7.270  4.00  0.00            
ATOM   2655    N LEU C  10       5.019   3.529   5.481  4.00  0.00            
ATOM   2656   CA LEU C  10       5.962   4.141   4.589  4.00  0.00            
ATOM   2657   CB LEU C  10       5.515   5.502   4.005  4.00  0.00            
ATOM   2658   CG LEU C  10       5.266   6.639   5.011  4.00  0.00            
ATOM   2659  CD1 LEU C  10       6.558   7.141   5.682  4.00  0.00            
ATOM   2660  CD2 LEU C  10       4.465   7.778   4.356  4.00  0.00            
ATOM   2661    C LEU C  10       7.441   4.220   4.922  4.00  0.00            
ATOM   2662    O LEU C  10       8.087   5.191   4.533  4.00  0.00            
ATOM   2663    N VAL C  11       8.065   3.226   5.590  4.00  0.00            
ATOM   2664   CA VAL C  11       9.517   3.272   5.692  4.00  0.00            
ATOM   2665   CB VAL C  11      10.000   2.671   6.986  4.00  0.00            
ATOM   2666  CG1 VAL C  11       9.582   3.619   8.123  4.00  0.00            
ATOM   2667  CG2 VAL C  11       9.379   1.270   7.166  4.00  0.00            
ATOM   2668    C VAL C  11      10.020   2.452   4.506  4.00  0.00            
ATOM   2669    O VAL C  11       9.912   1.227   4.491  4.00  0.00            
ATOM   2670    N ILE C  12      10.550   3.107   3.441  4.00  0.00            
ATOM   2671   CA ILE C  12      10.863   2.376   2.228  4.00  0.00            
ATOM   2672   CB ILE C  12      10.934   3.278   1.021  4.00  0.00            
ATOM   2673  CG1 ILE C  12      10.836   2.464  -0.276  4.00  0.00            
ATOM   2674  CG2 ILE C  12      12.186   4.160   1.110  4.00  0.00            
ATOM   2675  CD1 ILE C  12      10.533   3.333  -1.496  4.00  0.00            
ATOM   2676    C ILE C  12      12.068   1.463   2.250  4.00  0.00            
ATOM   2677    O ILE C  12      11.925   0.257   2.052  4.00  0.00            
ATOM   2678    N HIS C  13      13.281   1.988   2.519  4.00  0.00            
ATOM   2679   CA HIS C  13      14.485   1.194   2.544  4.00  0.00            
ATOM   2680  ND1 HIS C  13      13.398   1.014   5.937  4.00  0.00            
ATOM   2681   CG HIS C  13      14.450   1.135   5.054  4.00  0.00            
ATOM   2682   CB HIS C  13      14.592   0.321   3.804  4.00  0.00            
ATOM   2683  NE2 HIS C  13      14.699   2.639   6.717  4.00  0.00            
ATOM   2684  CD2 HIS C  13      15.234   2.132   5.547  4.00  0.00            
ATOM   2685  CE1 HIS C  13      13.598   1.935   6.912  4.00  0.00            
ATOM   2686    C HIS C  13      14.586   0.313   1.317  4.00  0.00            
ATOM   2687    O HIS C  13      14.806  -0.888   1.456  4.00  0.00            
ATOM   2688    N ASN C  14      14.447   0.853   0.081  4.00  0.00            
ATOM   2689   CA ASN C  14      14.521  -0.030  -1.062  4.00  0.00            
ATOM   2690   CB ASN C  14      13.623   0.373  -2.246  4.00  0.00            
ATOM   2691   CG ASN C  14      13.537  -0.832  -3.176  4.00  0.00            
ATOM   2692  OD1 ASN C  14      14.118  -1.881  -2.901  4.00  0.00            
ATOM   2693  ND2 ASN C  14      12.797  -0.689  -4.308  4.00  0.00            
ATOM   2694    C ASN C  14      15.931  -0.061  -1.573  4.00  0.00            
ATOM   2695    O ASN C  14      16.382   0.864  -2.245  4.00  0.00            
ATOM   2696    N GLU C  15      16.673  -1.138  -1.243  4.00  0.00            
ATOM   2697   CA GLU C  15      18.012  -1.314  -1.731  4.00  0.00            
ATOM   2698   CB GLU C  15      18.758  -2.449  -1.004  4.00  0.00            
ATOM   2699   CG GLU C  15      18.051  -3.805  -1.023  4.00  0.00            
ATOM   2700   CD GLU C  15      18.761  -4.685  -0.002  4.00  0.00            
ATOM   2701  OE1 GLU C  15      18.797  -4.285   1.193  4.00  0.00            
ATOM   2702  OE2 GLU C  15      19.280  -5.763  -0.395  4.00  0.00            
ATOM   2703    C GLU C  15      17.932  -1.594  -3.205  4.00  0.00            
ATOM   2704    O GLU C  15      18.764  -1.138  -3.988  4.00  0.00            
ATOM   2705    N SER C  16      16.896  -2.350  -3.615  4.00  0.00            
ATOM   2706   CA SER C  16      16.636  -2.702  -4.987  4.00  0.00            
ATOM   2707   CB SER C  16      16.709  -1.506  -5.953  4.00  0.00            
ATOM   2708   OG SER C  16      15.625  -0.619  -5.718  4.00  0.00            
ATOM   2709    C SER C  16      17.617  -3.720  -5.472  4.00  0.00            
ATOM   2710    O SER C  16      17.465  -4.240  -6.575  4.00  0.00            
ATOM   2711    N THR C  17      18.642  -4.065  -4.673  4.00  0.00            
ATOM   2712   CA THR C  17      19.506  -5.102  -5.155  4.00  0.00            
ATOM   2713   CB THR C  17      20.744  -5.285  -4.314  4.00  0.00            
ATOM   2714  OG1 THR C  17      21.633  -6.197  -4.942  4.00  0.00            
ATOM   2715  CG2 THR C  17      20.364  -5.794  -2.915  4.00  0.00            
ATOM   2716    C THR C  17      18.685  -6.346  -5.131  4.00  0.00            
ATOM   2717    O THR C  17      18.740  -7.167  -6.044  4.00  0.00            
ATOM   2718    N CYS C  18      17.884  -6.490  -4.057  4.00  0.00            
ATOM   2719   CA CYS C  18      16.980  -7.586  -3.897  4.00  0.00            
ATOM   2720   CB CYS C  18      17.361  -8.556  -2.763  4.00  0.00            
ATOM   2721   SG CYS C  18      18.817  -9.572  -3.162  4.00  0.00            
ATOM   2722    C CYS C  18      15.654  -6.946  -3.511  4.00  0.00            
ATOM   2723    O CYS C  18      15.108  -6.169  -4.340  4.00  0.00            
ATOM   2724  OXT CYS C  18      15.172  -7.222  -2.379  4.00  0.00            
END
