# Supplementary material for: Integrative modeling of diverse protein-peptide systems using CABS-dock
Source: PLoS Comput Biol. 2023 Jul 5;19(7):e1011275. doi: 10.1371/journal.pcbi.1011275 (PMC10351741; doi:10.1371/journal.pcbi.1011275)
Supplement: S1 File — Files in pdb format containing atomic coordinates of the structures obtained in this study: the highest-scored amyloid models and 10 examples of the docked peptide for each enzyme-substrate complex. (ZIP) [file pcbi.1011275.s006.zip › 8_renin_DRVYIHPFHLVIHNESTC/847.pdb]

CRYST1    0.000    0.000    0.000   0.00   0.00   0.00 P 1           1
ATOM      1    N GLY A   4      18.428  35.003   1.874  1.00  1.00            
ATOM      2   CA GLY A   4      18.407  34.062   3.017  1.00  1.00            
ATOM      3    C GLY A   4      17.247  34.373   3.897  1.00  1.00            
ATOM      4    O GLY A   4      16.283  35.011   3.476  1.00  1.00            
ATOM      5    N ASN A   5      17.321  33.921   5.160  1.00  1.00            
ATOM      6   CA ASN A   5      16.288  34.182   6.113  1.00  1.00            
ATOM      7   CB ASN A   5      16.219  35.653   6.563  1.00  1.00            
ATOM      8   CG ASN A   5      17.450  35.933   7.415  1.00  1.00            
ATOM      9  OD1 ASN A   5      17.933  37.062   7.481  1.00  1.00            
ATOM     10  ND2 ASN A   5      17.975  34.873   8.086  1.00  1.00            
ATOM     11    C ASN A   5      14.948  33.786   5.565  1.00  1.00            
ATOM     12    O ASN A   5      14.005  34.574   5.615  1.00  1.00            
ATOM     13    N THR A   6      14.813  32.553   5.031  4.00  1.00            
ATOM     14   CA THR A   6      13.525  32.156   4.529  4.00  1.00            
ATOM     15   CB THR A   6      13.569  31.691   3.103  4.00  1.00            
ATOM     16  OG1 THR A   6      14.086  32.716   2.266  4.00  1.00            
ATOM     17  CG2 THR A   6      12.142  31.321   2.663  4.00  1.00            
ATOM     18    C THR A   6      13.020  30.996   5.343  4.00  1.00            
ATOM     19    O THR A   6      13.530  29.882   5.230  4.00  1.00            
ATOM     20    N THR A   7      11.999  31.238   6.194  1.00  1.00            
ATOM     21   CA THR A   7      11.436  30.238   7.069  1.00  1.00            
ATOM     22   CB THR A   7      10.565  30.832   8.142  1.00  1.00            
ATOM     23  OG1 THR A   7      10.154  29.826   9.056  1.00  1.00            
ATOM     24  CG2 THR A   7       9.340  31.494   7.488  1.00  1.00            
ATOM     25    C THR A   7      10.622  29.179   6.370  1.00  1.00            
ATOM     26    O THR A   7      10.800  27.989   6.627  1.00  1.00            
ATOM     27    N SER A   8       9.721  29.579   5.449  4.00  1.00            
ATOM     28   CA SER A   8       8.854  28.672   4.735  4.00  1.00            
ATOM     29   CB SER A   8       9.590  27.875   3.645  4.00  1.00            
ATOM     30   OG SER A   8      10.152  28.772   2.699  4.00  1.00            
ATOM     31    C SER A   8       8.118  27.707   5.610  4.00  1.00            
ATOM     32    O SER A   8       8.429  26.517   5.632  4.00  1.00            
ATOM     33    N SER A   9       7.125  28.207   6.373  4.00  1.00            
ATOM     34   CA SER A   9       6.308  27.330   7.164  4.00  1.00            
ATOM     35   CB SER A   9       5.739  27.996   8.427  4.00  1.00            
ATOM     36   OG SER A   9       4.882  29.068   8.065  4.00  1.00            
ATOM     37    C SER A   9       5.163  26.864   6.343  4.00  1.00            
ATOM     38    O SER A   9       4.747  27.521   5.388  4.00  1.00            
ATOM     39    N VAL A  10       4.636  25.684   6.708  4.00  1.00            
ATOM     40   CA VAL A  10       3.495  25.149   6.037  4.00  1.00            
ATOM     41   CB VAL A  10       3.769  23.882   5.280  4.00  1.00            
ATOM     42  CG1 VAL A  10       2.442  23.352   4.709  4.00  1.00            
ATOM     43  CG2 VAL A  10       4.828  24.178   4.207  4.00  1.00            
ATOM     44    C VAL A  10       2.524  24.817   7.109  4.00  1.00            
ATOM     45    O VAL A  10       2.906  24.574   8.254  4.00  1.00            
ATOM     46    N ILE A  11       1.225  24.841   6.780  4.00  1.00            
ATOM     47   CA ILE A  11       0.270  24.443   7.758  4.00  1.00            
ATOM     48   CB ILE A  11      -0.970  25.292   7.770  4.00  1.00            
ATOM     49  CG1 ILE A  11      -1.774  25.031   9.052  4.00  1.00            
ATOM     50  CG2 ILE A  11      -1.748  25.054   6.464  4.00  1.00            
ATOM     51  CD1 ILE A  11      -2.816  26.107   9.350  4.00  1.00            
ATOM     52    C ILE A  11      -0.069  23.048   7.373  4.00  1.00            
ATOM     53    O ILE A  11      -0.291  22.741   6.203  4.00  1.00            
ATOM     54    N LEU A  12      -0.083  22.161   8.373  4.00  1.00            
ATOM     55   CA LEU A  12      -0.149  20.756   8.136  4.00  1.00            
ATOM     56   CB LEU A  12       0.971  20.065   8.952  4.00  1.00            
ATOM     57   CG LEU A  12       2.434  20.372   8.503  4.00  1.00            
ATOM     58  CD1 LEU A  12       2.696  21.848   8.195  4.00  1.00            
ATOM     59  CD2 LEU A  12       3.443  19.926   9.581  4.00  1.00            
ATOM     60    C LEU A  12      -1.464  20.275   8.620  4.00  1.00            
ATOM     61    O LEU A  12      -2.209  21.008   9.267  4.00  1.00            
ATOM     62    N THR A  13      -1.794  19.018   8.284  4.00  1.00            
ATOM     63   CA THR A  13      -3.071  18.533   8.685  4.00  1.00            
ATOM     64   CB THR A  13      -3.991  18.292   7.514  4.00  1.00            
ATOM     65  OG1 THR A  13      -4.160  19.489   6.769  4.00  1.00            
ATOM     66  CG2 THR A  13      -5.358  17.809   8.026  4.00  1.00            
ATOM     67    C THR A  13      -2.892  17.227   9.390  4.00  1.00            
ATOM     68    O THR A  13      -1.894  16.530   9.213  4.00  1.00            
ATOM     69    N ASN A  14      -3.876  16.894  10.242  4.00  1.00            
ATOM     70   CA ASN A  14      -3.923  15.695  11.023  4.00  1.00            
ATOM     71   CB ASN A  14      -3.936  16.107  12.519  4.00  1.00            
ATOM     72   CG ASN A  14      -4.371  15.021  13.498  4.00  1.00            
ATOM     73  OD1 ASN A  14      -3.569  14.485  14.261  4.00  1.00            
ATOM     74  ND2 ASN A  14      -5.702  14.743  13.534  4.00  1.00            
ATOM     75    C ASN A  14      -5.232  15.019  10.684  4.00  1.00            
ATOM     76    O ASN A  14      -6.293  15.514  11.061  4.00  1.00            
ATOM     77    N TYR A  15      -5.213  13.891   9.929  4.00  1.00            
ATOM     78   CA TYR A  15      -6.473  13.272   9.589  4.00  1.00            
ATOM     79   CB TYR A  15      -6.382  12.190   8.501  4.00  1.00            
ATOM     80   CG TYR A  15      -7.785  11.720   8.334  4.00  1.00            
ATOM     81  CD1 TYR A  15      -8.702  12.514   7.684  4.00  1.00            
ATOM     82  CD2 TYR A  15      -8.184  10.496   8.820  4.00  1.00            
ATOM     83  CE1 TYR A  15     -10.002  12.099   7.526  4.00  1.00            
ATOM     84  CE2 TYR A  15      -9.484  10.077   8.665  4.00  1.00            
ATOM     85   CZ TYR A  15     -10.393  10.879   8.020  4.00  1.00            
ATOM     86   OH TYR A  15     -11.727  10.448   7.864  4.00  1.00            
ATOM     87    C TYR A  15      -7.109  12.653  10.777  4.00  1.00            
ATOM     88    O TYR A  15      -8.250  12.941  11.140  4.00  1.00            
ATOM     89    N MET A  16      -6.334  11.782  11.417  3.00  1.00            
ATOM     90   CA MET A  16      -6.645  11.123  12.639  3.00  1.00            
ATOM     91   CB MET A  16      -6.826   9.602  12.506  3.00  1.00            
ATOM     92   CG MET A  16      -5.688   8.874  11.797  3.00  1.00            
ATOM     93   SD MET A  16      -6.001   7.099  11.573  3.00  1.00            
ATOM     94   CE MET A  16      -7.481   7.396  10.564  3.00  1.00            
ATOM     95    C MET A  16      -5.386  11.453  13.317  3.00  1.00            
ATOM     96    O MET A  16      -4.708  12.375  12.866  3.00  1.00            
ATOM     97    N ASP A  17      -5.033  10.769  14.403  3.00  1.00            
ATOM     98   CA ASP A  17      -3.783  11.134  14.973  3.00  1.00            
ATOM     99   CB ASP A  17      -3.433  10.328  16.235  3.00  1.00            
ATOM    100   CG ASP A  17      -2.283  11.038  16.932  3.00  1.00            
ATOM    101  OD1 ASP A  17      -1.837  12.091  16.405  3.00  1.00            
ATOM    102  OD2 ASP A  17      -1.835  10.539  17.998  3.00  1.00            
ATOM    103    C ASP A  17      -2.759  10.827  13.944  3.00  1.00            
ATOM    104    O ASP A  17      -1.724  11.480  13.841  3.00  1.00            
ATOM    105    N THR A  18      -3.053   9.796  13.147  3.00  1.00            
ATOM    106   CA THR A  18      -2.204   9.448  12.061  3.00  1.00            
ATOM    107   CB THR A  18      -2.411   8.019  11.649  3.00  1.00            
ATOM    108  OG1 THR A  18      -2.096   7.155  12.730  3.00  1.00            
ATOM    109  CG2 THR A  18      -1.549   7.688  10.425  3.00  1.00            
ATOM    110    C THR A  18      -2.587  10.322  10.916  3.00  1.00            
ATOM    111    O THR A  18      -3.675  10.895  10.893  3.00  1.00            
ATOM    112    N GLN A  19      -1.653  10.460   9.958  4.00  1.00            
ATOM    113   CA GLN A  19      -1.845  11.191   8.749  4.00  1.00            
ATOM    114   CB GLN A  19      -3.278  11.138   8.198  4.00  1.00            
ATOM    115   CG GLN A  19      -3.687   9.736   7.750  4.00  1.00            
ATOM    116   CD GLN A  19      -2.930   9.432   6.462  4.00  1.00            
ATOM    117  OE1 GLN A  19      -2.029   8.596   6.438  4.00  1.00            
ATOM    118  NE2 GLN A  19      -3.301  10.132   5.359  4.00  1.00            
ATOM    119    C GLN A  19      -1.466  12.617   8.965  4.00  1.00            
ATOM    120    O GLN A  19      -2.031  13.325   9.794  4.00  1.00            
ATOM    121    N TYR A  20      -0.492  13.062   8.161  4.00  1.00            
ATOM    122   CA TYR A  20       0.096  14.365   8.181  4.00  1.00            
ATOM    123   CB TYR A  20       1.585  14.225   8.522  4.00  1.00            
ATOM    124   CG TYR A  20       2.334  15.343   7.912  4.00  1.00            
ATOM    125  CD1 TYR A  20       2.366  16.582   8.490  4.00  1.00            
ATOM    126  CD2 TYR A  20       3.020  15.126   6.742  4.00  1.00            
ATOM    127  CE1 TYR A  20       3.081  17.576   7.880  4.00  1.00            
ATOM    128  CE2 TYR A  20       3.733  16.131   6.138  4.00  1.00            
ATOM    129   CZ TYR A  20       3.761  17.372   6.712  4.00  1.00            
ATOM    130   OH TYR A  20       4.487  18.424   6.114  4.00  1.00            
ATOM    131    C TYR A  20      -0.042  14.894   6.797  4.00  1.00            
ATOM    132    O TYR A  20      -0.005  14.131   5.832  4.00  1.00            
ATOM    133    N TYR A  21      -0.233  16.218   6.650  4.00  1.00            
ATOM    134   CA TYR A  21      -0.431  16.680   5.313  4.00  1.00            
ATOM    135   CB TYR A  21      -1.902  16.958   4.969  4.00  1.00            
ATOM    136   CG TYR A  21      -2.691  15.711   5.179  4.00  1.00            
ATOM    137  CD1 TYR A  21      -2.806  14.768   4.184  4.00  1.00            
ATOM    138  CD2 TYR A  21      -3.309  15.487   6.388  4.00  1.00            
ATOM    139  CE1 TYR A  21      -3.540  13.623   4.388  4.00  1.00            
ATOM    140  CE2 TYR A  21      -4.043  14.347   6.601  4.00  1.00            
ATOM    141   CZ TYR A  21      -4.162  13.420   5.597  4.00  1.00            
ATOM    142   OH TYR A  21      -4.919  12.253   5.820  4.00  1.00            
ATOM    143    C TYR A  21       0.271  17.960   5.099  4.00  1.00            
ATOM    144    O TYR A  21       0.779  18.590   6.026  4.00  1.00            
ATOM    145    N GLY A  22       0.321  18.356   3.820  4.00  1.00            
ATOM    146   CA GLY A  22       0.909  19.601   3.474  4.00  1.00            
ATOM    147    C GLY A  22       0.580  19.848   2.057  4.00  1.00            
ATOM    148    O GLY A  22       0.354  18.919   1.284  4.00  1.00            
ATOM    149    N GLU A  23       0.548  21.130   1.678  4.00  1.00            
ATOM    150   CA GLU A  23       0.245  21.393   0.316  4.00  1.00            
ATOM    151   CB GLU A  23      -0.793  22.507   0.094  4.00  1.00            
ATOM    152   CG GLU A  23      -2.224  22.166   0.500  4.00  1.00            
ATOM    153   CD GLU A  23      -3.069  23.387   0.159  4.00  1.00            
ATOM    154  OE1 GLU A  23      -2.915  24.429   0.850  4.00  1.00            
ATOM    155  OE2 GLU A  23      -3.870  23.296  -0.808  4.00  1.00            
ATOM    156    C GLU A  23       1.488  21.912  -0.326  4.00  1.00            
ATOM    157    O GLU A  23       2.157  22.795   0.207  4.00  1.00            
ATOM    158    N ILE A  24       1.839  21.349  -1.495  4.00  1.00            
ATOM    159   CA ILE A  24       2.965  21.837  -2.234  4.00  1.00            
ATOM    160   CB ILE A  24       4.124  20.885  -2.263  4.00  1.00            
ATOM    161  CG1 ILE A  24       3.729  19.578  -2.973  4.00  1.00            
ATOM    162  CG2 ILE A  24       4.619  20.694  -0.821  4.00  1.00            
ATOM    163  CD1 ILE A  24       4.922  18.702  -3.358  4.00  1.00            
ATOM    164    C ILE A  24       2.486  21.969  -3.658  4.00  1.00            
ATOM    165    O ILE A  24       1.742  21.117  -4.141  4.00  1.00            
ATOM    166    N GLY A  25       2.891  23.042  -4.373  4.00  1.00            
ATOM    167   CA GLY A  25       2.442  23.219  -5.732  4.00  1.00            
ATOM    168    C GLY A  25       3.489  22.629  -6.645  4.00  1.00            
ATOM    169    O GLY A  25       4.684  22.793  -6.405  4.00  1.00            
ATOM    170    N ILE A  26       3.061  21.934  -7.730  4.00  1.00            
ATOM    171   CA ILE A  26       3.964  21.316  -8.677  4.00  1.00            
ATOM    172   CB ILE A  26       3.831  19.823  -8.741  4.00  1.00            
ATOM    173  CG1 ILE A  26       4.087  19.189  -7.362  4.00  1.00            
ATOM    174  CG2 ILE A  26       4.785  19.325  -9.838  4.00  1.00            
ATOM    175  CD1 ILE A  26       3.676  17.719  -7.275  4.00  1.00            
ATOM    176    C ILE A  26       3.593  21.831 -10.042  4.00  1.00            
ATOM    177    O ILE A  26       2.413  21.995 -10.350  4.00  1.00            
ATOM    178    N GLY A  27       4.600  22.124 -10.893  3.00  1.00            
ATOM    179   CA GLY A  27       4.348  22.592 -12.233  3.00  1.00            
ATOM    180    C GLY A  27       3.977  24.042 -12.125  3.00  1.00            
ATOM    181    O GLY A  27       3.951  24.618 -11.039  3.00  1.00            
ATOM    182    N THR A  28       3.678  24.661 -13.281  3.00  1.00            
ATOM    183   CA THR A  28       3.438  26.072 -13.394  3.00  1.00            
ATOM    184   CB THR A  28       3.493  26.543 -14.816  3.00  1.00            
ATOM    185  OG1 THR A  28       4.764  26.253 -15.378  3.00  1.00            
ATOM    186  CG2 THR A  28       3.241  28.059 -14.832  3.00  1.00            
ATOM    187    C THR A  28       2.157  26.616 -12.815  3.00  1.00            
ATOM    188    O THR A  28       2.212  27.629 -12.118  3.00  1.00            
ATOM    189    N PRO A  29       1.011  26.028 -13.027  3.00  1.00            
ATOM    190   CA PRO A  29      -0.227  26.706 -12.714  3.00  1.00            
ATOM    191   CD PRO A  29       0.838  25.024 -14.062  3.00  1.00            
ATOM    192   CB PRO A  29      -1.330  25.789 -13.234  3.00  1.00            
ATOM    193   CG PRO A  29      -0.658  25.067 -14.422  3.00  1.00            
ATOM    194    C PRO A  29      -0.405  27.166 -11.300  3.00  1.00            
ATOM    195    O PRO A  29      -0.985  28.243 -11.171  3.00  1.00            
ATOM    196    N PRO A  30      -0.022  26.510 -10.233  3.00  1.00            
ATOM    197   CA PRO A  30       0.490  25.163 -10.237  3.00  1.00            
ATOM    198   CD PRO A  30       0.542  27.288  -9.143  3.00  1.00            
ATOM    199   CB PRO A  30       1.587  25.122  -9.175  3.00  1.00            
ATOM    200   CG PRO A  30       1.220  26.267  -8.221  3.00  1.00            
ATOM    201    C PRO A  30      -0.623  24.216  -9.890  3.00  1.00            
ATOM    202    O PRO A  30      -1.702  24.680  -9.526  3.00  1.00            
ATOM    203    N GLN A  31      -0.383  22.890  -9.995  4.00  1.00            
ATOM    204   CA GLN A  31      -1.343  21.930  -9.520  4.00  1.00            
ATOM    205   CB GLN A  31      -1.223  20.542 -10.171  4.00  1.00            
ATOM    206   CG GLN A  31      -2.391  19.624  -9.815  4.00  1.00            
ATOM    207   CD GLN A  31      -3.627  20.184 -10.506  4.00  1.00            
ATOM    208  OE1 GLN A  31      -3.715  20.198 -11.733  4.00  1.00            
ATOM    209  NE2 GLN A  31      -4.606  20.671  -9.696  4.00  1.00            
ATOM    210    C GLN A  31      -1.023  21.798  -8.062  4.00  1.00            
ATOM    211    O GLN A  31       0.140  21.899  -7.676  4.00  1.00            
ATOM    212    N THR A  32      -2.037  21.586  -7.201  4.00  1.00            
ATOM    213   CA THR A  32      -1.739  21.544  -5.798  4.00  1.00            
ATOM    214   CB THR A  32      -2.706  22.323  -4.953  4.00  1.00            
ATOM    215  OG1 THR A  32      -2.215  22.434  -3.625  4.00  1.00            
ATOM    216  CG2 THR A  32      -4.071  21.618  -4.964  4.00  1.00            
ATOM    217    C THR A  32      -1.759  20.124  -5.347  4.00  1.00            
ATOM    218    O THR A  32      -2.591  19.334  -5.789  4.00  1.00            
ATOM    219    N PHE A  33      -0.807  19.760  -4.460  4.00  1.00            
ATOM    220   CA PHE A  33      -0.765  18.400  -4.021  4.00  1.00            
ATOM    221   CB PHE A  33       0.459  17.609  -4.519  4.00  1.00            
ATOM    222   CG PHE A  33       0.263  17.355  -5.976  4.00  1.00            
ATOM    223  CD1 PHE A  33       0.622  18.301  -6.910  4.00  1.00            
ATOM    224  CD2 PHE A  33      -0.284  16.169  -6.412  4.00  1.00            
ATOM    225  CE1 PHE A  33       0.438  18.067  -8.253  4.00  1.00            
ATOM    226  CE2 PHE A  33      -0.470  15.929  -7.754  4.00  1.00            
ATOM    227   CZ PHE A  33      -0.108  16.879  -8.677  4.00  1.00            
ATOM    228    C PHE A  33      -0.787  18.310  -2.544  4.00  1.00            
ATOM    229    O PHE A  33      -0.159  19.091  -1.830  4.00  1.00            
ATOM    230    N LYS A  34      -1.561  17.324  -2.060  4.00  1.00            
ATOM    231   CA LYS A  34      -1.599  17.044  -0.667  4.00  1.00            
ATOM    232   CB LYS A  34      -2.840  16.240  -0.250  4.00  1.00            
ATOM    233   CG LYS A  34      -4.141  17.005  -0.508  4.00  1.00            
ATOM    234   CD LYS A  34      -5.398  16.137  -0.425  4.00  1.00            
ATOM    235   CE LYS A  34      -6.678  16.865  -0.845  4.00  1.00            
ATOM    236   NZ LYS A  34      -6.915  18.036   0.030  4.00  1.00            
ATOM    237    C LYS A  34      -0.382  16.210  -0.439  4.00  1.00            
ATOM    238    O LYS A  34      -0.014  15.415  -1.304  4.00  1.00            
ATOM    239    N VAL A  35       0.315  16.360   0.702  4.00  1.00            
ATOM    240   CA VAL A  35       1.505  15.566   0.746  4.00  1.00            
ATOM    241   CB VAL A  35       2.664  16.245   0.067  4.00  1.00            
ATOM    242  CG1 VAL A  35       3.054  17.485   0.889  4.00  1.00            
ATOM    243  CG2 VAL A  35       3.811  15.239  -0.124  4.00  1.00            
ATOM    244    C VAL A  35       1.912  15.277   2.140  4.00  1.00            
ATOM    245    O VAL A  35       1.494  15.939   3.089  4.00  1.00            
ATOM    246    N VAL A  36       2.736  14.222   2.280  4.00  1.00            
ATOM    247   CA VAL A  36       3.316  13.926   3.545  4.00  1.00            
ATOM    248   CB VAL A  36       3.116  12.522   4.040  4.00  1.00            
ATOM    249  CG1 VAL A  36       3.818  11.542   3.086  4.00  1.00            
ATOM    250  CG2 VAL A  36       3.639  12.459   5.487  4.00  1.00            
ATOM    251    C VAL A  36       4.795  14.150   3.373  4.00  1.00            
ATOM    252    O VAL A  36       5.370  13.709   2.379  4.00  1.00            
ATOM    253    N PHE A  37       5.459  14.872   4.307  4.00  1.00            
ATOM    254   CA PHE A  37       6.883  15.041   4.172  4.00  1.00            
ATOM    255   CB PHE A  37       7.467  16.351   4.746  4.00  1.00            
ATOM    256   CG PHE A  37       7.607  16.265   6.225  4.00  1.00            
ATOM    257  CD1 PHE A  37       6.549  16.523   7.062  4.00  1.00            
ATOM    258  CD2 PHE A  37       8.816  15.911   6.778  4.00  1.00            
ATOM    259  CE1 PHE A  37       6.684  16.441   8.427  4.00  1.00            
ATOM    260  CE2 PHE A  37       8.961  15.828   8.142  4.00  1.00            
ATOM    261   CZ PHE A  37       7.896  16.094   8.970  4.00  1.00            
ATOM    262    C PHE A  37       7.438  13.886   4.944  4.00  1.00            
ATOM    263    O PHE A  37       6.981  13.603   6.052  4.00  1.00            
ATOM    264    N ASP A  38       8.416  13.153   4.378  4.00  1.00            
ATOM    265   CA ASP A  38       8.814  11.964   5.073  4.00  1.00            
ATOM    266   CB ASP A  38       8.345  10.693   4.342  4.00  1.00            
ATOM    267   CG ASP A  38       8.734   9.472   5.163  4.00  1.00            
ATOM    268  OD1 ASP A  38       8.512   9.495   6.398  4.00  1.00            
ATOM    269  OD2 ASP A  38       9.273   8.502   4.570  4.00  1.00            
ATOM    270    C ASP A  38      10.293  11.871   5.184  4.00  1.00            
ATOM    271    O ASP A  38      11.002  11.805   4.181  4.00  1.00            
ATOM    272    N THR A  39      10.800  11.889   6.428  3.00  1.00            
ATOM    273   CA THR A  39      12.176  11.548   6.588  3.00  1.00            
ATOM    274   CB THR A  39      12.734  11.875   7.943  3.00  1.00            
ATOM    275  OG1 THR A  39      14.135  11.643   7.978  3.00  1.00            
ATOM    276  CG2 THR A  39      12.016  11.002   8.986  3.00  1.00            
ATOM    277    C THR A  39      12.083  10.061   6.463  3.00  1.00            
ATOM    278    O THR A  39      11.024   9.495   6.728  3.00  1.00            
ATOM    279    N GLY A  40      13.152   9.367   6.054  3.00  1.00            
ATOM    280   CA GLY A  40      12.983   7.952   5.898  3.00  1.00            
ATOM    281    C GLY A  40      13.207   7.614   4.453  3.00  1.00            
ATOM    282    O GLY A  40      13.762   6.560   4.148  3.00  1.00            
ATOM    283    N SER A  41      12.789   8.489   3.513  1.00  1.00            
ATOM    284   CA SER A  41      13.051   8.189   2.130  1.00  1.00            
ATOM    285   CB SER A  41      11.913   7.425   1.431  1.00  1.00            
ATOM    286   OG SER A  41      10.752   8.240   1.358  1.00  1.00            
ATOM    287    C SER A  41      13.223   9.498   1.400  1.00  1.00            
ATOM    288    O SER A  41      12.505  10.463   1.657  1.00  1.00            
ATOM    289    N SER A  42      14.215   9.555   0.481  1.00  1.00            
ATOM    290   CA SER A  42      14.569  10.732  -0.278  1.00  1.00            
ATOM    291   CB SER A  42      15.978  10.642  -0.882  1.00  1.00            
ATOM    292   OG SER A  42      16.015   9.613  -1.856  1.00  1.00            
ATOM    293    C SER A  42      13.634  11.025  -1.430  1.00  1.00            
ATOM    294    O SER A  42      13.422  12.189  -1.763  1.00  1.00            
ATOM    295    N ASN A  43      13.038   9.993  -2.064  1.00  1.00            
ATOM    296   CA ASN A  43      12.316  10.181  -3.304  1.00  1.00            
ATOM    297   CB ASN A  43      11.864   8.851  -3.942  1.00  1.00            
ATOM    298   CG ASN A  43      11.396   9.102  -5.371  1.00  1.00            
ATOM    299  OD1 ASN A  43      10.385   9.764  -5.599  1.00  1.00            
ATOM    300  ND2 ASN A  43      12.142   8.551  -6.366  1.00  1.00            
ATOM    301    C ASN A  43      11.116  11.063  -3.135  1.00  1.00            
ATOM    302    O ASN A  43      10.435  11.032  -2.111  1.00  1.00            
ATOM    303    N VAL A  44      10.856  11.905  -4.165  4.00  1.00            
ATOM    304   CA VAL A  44       9.692  12.747  -4.199  4.00  1.00            
ATOM    305   CB VAL A  44       9.962  14.163  -4.636  4.00  1.00            
ATOM    306  CG1 VAL A  44      10.503  14.166  -6.073  4.00  1.00            
ATOM    307  CG2 VAL A  44       8.671  14.981  -4.460  4.00  1.00            
ATOM    308    C VAL A  44       8.752  12.106  -5.153  4.00  1.00            
ATOM    309    O VAL A  44       9.095  11.834  -6.303  4.00  1.00            
ATOM    310    N TRP A  45       7.529  11.804  -4.690  4.00  1.00            
ATOM    311   CA TRP A  45       6.667  11.142  -5.604  4.00  1.00            
ATOM    312   CB TRP A  45       6.748   9.604  -5.542  4.00  1.00            
ATOM    313   CG TRP A  45       6.406   9.016  -4.193  4.00  1.00            
ATOM    314  CD2 TRP A  45       7.383   8.699  -3.192  4.00  1.00            
ATOM    315  CD1 TRP A  45       5.191   8.680  -3.670  4.00  1.00            
ATOM    316  NE1 TRP A  45       5.352   8.179  -2.398  4.00  1.00            
ATOM    317  CE2 TRP A  45       6.696   8.185  -2.093  4.00  1.00            
ATOM    318  CE3 TRP A  45       8.742   8.828  -3.189  4.00  1.00            
ATOM    319  CZ2 TRP A  45       7.364   7.790  -0.969  4.00  1.00            
ATOM    320  CZ3 TRP A  45       9.411   8.428  -2.054  4.00  1.00            
ATOM    321  CH2 TRP A  45       8.735   7.919  -0.964  4.00  1.00            
ATOM    322    C TRP A  45       5.255  11.517  -5.388  4.00  1.00            
ATOM    323    O TRP A  45       4.837  11.942  -4.311  4.00  1.00            
ATOM    324    N VAL A  46       4.495  11.369  -6.480  4.00  1.00            
ATOM    325   CA VAL A  46       3.094  11.594  -6.520  4.00  1.00            
ATOM    326   CB VAL A  46       2.714  12.995  -6.894  4.00  1.00            
ATOM    327  CG1 VAL A  46       3.211  13.944  -5.791  4.00  1.00            
ATOM    328  CG2 VAL A  46       3.296  13.310  -8.281  4.00  1.00            
ATOM    329    C VAL A  46       2.630  10.675  -7.592  4.00  1.00            
ATOM    330    O VAL A  46       3.420   9.994  -8.235  4.00  1.00            
ATOM    331    N PRO A  47       1.358  10.620  -7.759  4.00  1.00            
ATOM    332   CA PRO A  47       0.828   9.763  -8.773  4.00  1.00            
ATOM    333   CD PRO A  47       0.472  10.726  -6.610  4.00  1.00            
ATOM    334   CB PRO A  47      -0.589   9.421  -8.318  4.00  1.00            
ATOM    335   CG PRO A  47      -0.910  10.403  -7.180  4.00  1.00            
ATOM    336    C PRO A  47       0.928  10.391 -10.129  4.00  1.00            
ATOM    337    O PRO A  47       1.228  11.581 -10.204  4.00  1.00            
ATOM    338    N SER A  48       0.683   9.616 -11.208  4.00  1.00            
ATOM    339   CA SER A  48       0.842  10.123 -12.543  4.00  1.00            
ATOM    340   CB SER A  48       1.841   9.305 -13.373  4.00  1.00            
ATOM    341   OG SER A  48       1.385   7.965 -13.479  4.00  1.00            
ATOM    342    C SER A  48      -0.455  10.103 -13.278  4.00  1.00            
ATOM    343    O SER A  48      -1.437   9.531 -12.816  4.00  1.00            
ATOM    344    N SER A  49      -0.509  10.824 -14.416  3.00  1.00            
ATOM    345   CA SER A  49      -1.654  10.806 -15.280  3.00  1.00            
ATOM    346   CB SER A  49      -1.636  11.928 -16.332  3.00  1.00            
ATOM    347   OG SER A  49      -0.545  11.749 -17.225  3.00  1.00            
ATOM    348    C SER A  49      -1.635   9.507 -16.010  3.00  1.00            
ATOM    349    O SER A  49      -2.675   8.956 -16.365  3.00  1.00            
ATOM    350    N LYS A  50      -0.413   8.977 -16.219  3.00  1.00            
ATOM    351   CA LYS A  50      -0.158   7.723 -16.871  3.00  1.00            
ATOM    352   CB LYS A  50       1.335   7.456 -17.152  3.00  1.00            
ATOM    353   CG LYS A  50       2.160   6.977 -15.957  3.00  1.00            
ATOM    354   CD LYS A  50       3.615   6.660 -16.313  3.00  1.00            
ATOM    355   CE LYS A  50       3.788   5.993 -17.679  3.00  1.00            
ATOM    356   NZ LYS A  50       3.246   4.617 -17.648  3.00  1.00            
ATOM    357    C LYS A  50      -0.700   6.687 -15.966  3.00  1.00            
ATOM    358    O LYS A  50      -0.772   5.525 -16.367  3.00  1.00            
ATOM    359    N CYS A  51      -1.005   7.108 -14.708  1.00  1.00            
ATOM    360   CA CYS A  51      -1.637   6.276 -13.733  1.00  1.00            
ATOM    361   CB CYS A  51      -2.358   6.981 -12.598  1.00  1.00            
ATOM    362   SG CYS A  51      -3.852   7.880 -13.110  1.00  1.00            
ATOM    363    C CYS A  51      -2.704   5.610 -14.491  1.00  1.00            
ATOM    364    O CYS A  51      -3.336   6.208 -15.360  1.00  1.00            
ATOM    365    N SER A  52      -2.844   4.309 -14.255  1.00  1.00            
ATOM    366   CA SER A  52      -3.740   3.620 -15.096  1.00  1.00            
ATOM    367   CB SER A  52      -3.831   2.118 -14.773  1.00  1.00            
ATOM    368   OG SER A  52      -2.582   1.488 -15.013  1.00  1.00            
ATOM    369    C SER A  52      -5.119   4.174 -14.992  1.00  1.00            
ATOM    370    O SER A  52      -5.529   5.000 -15.806  1.00  1.00            
ATOM    371    N ARG A  53      -5.854   3.743 -13.955  3.00  1.00            
ATOM    372   CA ARG A  53      -7.216   4.153 -13.807  3.00  1.00            
ATOM    373   CB ARG A  53      -8.022   4.099 -15.118  3.00  1.00            
ATOM    374   CG ARG A  53      -9.423   4.698 -14.989  3.00  1.00            
ATOM    375   CD ARG A  53     -10.481   3.707 -14.508  3.00  1.00            
ATOM    376   NE ARG A  53     -11.747   4.473 -14.341  3.00  1.00            
ATOM    377   CZ ARG A  53     -12.943   3.903 -14.665  3.00  1.00            
ATOM    378  NH1 ARG A  53     -12.984   2.618 -15.127  3.00  1.00            
ATOM    379  NH2 ARG A  53     -14.097   4.621 -14.535  3.00  1.00            
ATOM    380    C ARG A  53      -7.811   3.147 -12.887  3.00  1.00            
ATOM    381    O ARG A  53      -8.306   3.461 -11.807  3.00  1.00            
ATOM    382    N LEU A  54      -7.755   1.879 -13.325  3.00  1.00            
ATOM    383   CA LEU A  54      -8.237   0.760 -12.580  3.00  1.00            
ATOM    384   CB LEU A  54      -7.942  -0.564 -13.309  3.00  1.00            
ATOM    385   CG LEU A  54      -8.367  -1.836 -12.553  3.00  1.00            
ATOM    386  CD1 LEU A  54      -9.895  -1.945 -12.430  3.00  1.00            
ATOM    387  CD2 LEU A  54      -7.716  -3.084 -13.172  3.00  1.00            
ATOM    388    C LEU A  54      -7.464   0.750 -11.327  3.00  1.00            
ATOM    389    O LEU A  54      -7.991   0.357 -10.287  3.00  1.00            
ATOM    390    N TYR A  55      -6.183   1.173 -11.380  1.00  1.00            
ATOM    391   CA TYR A  55      -5.551   1.084 -10.114  1.00  1.00            
ATOM    392   CB TYR A  55      -4.004   1.011 -10.121  1.00  1.00            
ATOM    393   CG TYR A  55      -3.266   2.294 -10.243  1.00  1.00            
ATOM    394  CD1 TYR A  55      -3.249   3.035 -11.400  1.00  1.00            
ATOM    395  CD2 TYR A  55      -2.567   2.743  -9.151  1.00  1.00            
ATOM    396  CE1 TYR A  55      -2.536   4.213 -11.456  1.00  1.00            
ATOM    397  CE2 TYR A  55      -1.858   3.915  -9.208  1.00  1.00            
ATOM    398   CZ TYR A  55      -1.837   4.653 -10.360  1.00  1.00            
ATOM    399   OH TYR A  55      -1.095   5.853 -10.397  1.00  1.00            
ATOM    400    C TYR A  55      -6.163   2.104  -9.249  1.00  1.00            
ATOM    401    O TYR A  55      -6.109   3.301  -9.512  1.00  1.00            
ATOM    402    N THR A  56      -6.818   1.578  -8.198  2.00  1.00            
ATOM    403   CA THR A  56      -7.600   2.351  -7.296  2.00  1.00            
ATOM    404   CB THR A  56      -8.259   1.521  -6.232  2.00  1.00            
ATOM    405  OG1 THR A  56      -7.280   0.855  -5.447  2.00  1.00            
ATOM    406  CG2 THR A  56      -9.187   0.495  -6.905  2.00  1.00            
ATOM    407    C THR A  56      -6.685   3.322  -6.640  2.00  1.00            
ATOM    408    O THR A  56      -7.045   4.482  -6.449  2.00  1.00            
ATOM    409    N ALA A  57      -5.472   2.871  -6.272  2.00  1.00            
ATOM    410   CA ALA A  57      -4.547   3.813  -5.724  2.00  1.00            
ATOM    411   CB ALA A  57      -3.209   3.170  -5.342  2.00  1.00            
ATOM    412    C ALA A  57      -4.358   4.775  -6.846  2.00  1.00            
ATOM    413    O ALA A  57      -4.402   4.402  -8.011  2.00  1.00            
ATOM    414    N CYS A  58      -4.202   6.060  -6.530  2.00  1.00            
ATOM    415   CA CYS A  58      -4.067   7.060  -7.540  2.00  1.00            
ATOM    416   CB CYS A  58      -3.077   6.710  -8.647  2.00  1.00            
ATOM    417   SG CYS A  58      -2.967   8.070  -9.834  2.00  1.00            
ATOM    418    C CYS A  58      -5.394   7.392  -8.166  2.00  1.00            
ATOM    419    O CYS A  58      -5.555   8.478  -8.722  2.00  1.00            
ATOM    420    N VAL A  59      -6.420   6.529  -8.061  2.00  1.00            
ATOM    421   CA VAL A  59      -7.647   6.983  -8.658  2.00  1.00            
ATOM    422   CB VAL A  59      -8.779   5.998  -8.587  2.00  1.00            
ATOM    423  CG1 VAL A  59     -10.057   6.697  -9.084  2.00  1.00            
ATOM    424  CG2 VAL A  59      -8.423   4.751  -9.397  2.00  1.00            
ATOM    425    C VAL A  59      -8.133   8.146  -7.858  2.00  1.00            
ATOM    426    O VAL A  59      -8.405   9.224  -8.384  2.00  1.00            
ATOM    427    N TYR A  60      -8.223   7.930  -6.533  3.00  1.00            
ATOM    428   CA TYR A  60      -8.717   8.899  -5.602  3.00  1.00            
ATOM    429   CB TYR A  60      -8.810   8.337  -4.176  3.00  1.00            
ATOM    430   CG TYR A  60      -9.174   9.454  -3.264  3.00  1.00            
ATOM    431  CD1 TYR A  60     -10.471   9.904  -3.181  3.00  1.00            
ATOM    432  CD2 TYR A  60      -8.209  10.047  -2.482  3.00  1.00            
ATOM    433  CE1 TYR A  60     -10.799  10.936  -2.332  3.00  1.00            
ATOM    434  CE2 TYR A  60      -8.530  11.079  -1.632  3.00  1.00            
ATOM    435   CZ TYR A  60      -9.827  11.524  -1.559  3.00  1.00            
ATOM    436   OH TYR A  60     -10.163  12.582  -0.687  3.00  1.00            
ATOM    437    C TYR A  60      -7.766  10.055  -5.574  3.00  1.00            
ATOM    438    O TYR A  60      -8.177  11.214  -5.566  3.00  1.00            
ATOM    439    N HIS A  61      -6.454   9.753  -5.580  1.00  1.00            
ATOM    440   CA HIS A  61      -5.438  10.759  -5.468  1.00  1.00            
ATOM    441  ND1 HIS A  61      -2.729   8.638  -3.762  1.00  1.00            
ATOM    442   CG HIS A  61      -3.793   9.479  -4.001  1.00  1.00            
ATOM    443   CB HIS A  61      -4.016  10.191  -5.303  1.00  1.00            
ATOM    444  NE2 HIS A  61      -3.925   8.699  -1.888  1.00  1.00            
ATOM    445  CD2 HIS A  61      -4.513   9.505  -2.846  1.00  1.00            
ATOM    446  CE1 HIS A  61      -2.857   8.199  -2.484  1.00  1.00            
ATOM    447    C HIS A  61      -5.422  11.609  -6.686  1.00  1.00            
ATOM    448    O HIS A  61      -5.933  11.243  -7.743  1.00  1.00            
ATOM    449    N LYS A  62      -4.833  12.807  -6.531  1.00  1.00            
ATOM    450   CA LYS A  62      -4.744  13.740  -7.605  1.00  1.00            
ATOM    451   CB LYS A  62      -4.246  15.128  -7.176  1.00  1.00            
ATOM    452   CG LYS A  62      -5.210  15.862  -6.245  1.00  1.00            
ATOM    453   CD LYS A  62      -4.574  17.070  -5.557  1.00  1.00            
ATOM    454   CE LYS A  62      -5.541  17.839  -4.660  1.00  1.00            
ATOM    455   NZ LYS A  62      -4.841  18.975  -4.022  1.00  1.00            
ATOM    456    C LYS A  62      -3.776  13.213  -8.605  1.00  1.00            
ATOM    457    O LYS A  62      -2.874  12.444  -8.278  1.00  1.00            
ATOM    458    N LEU A  63      -3.971  13.614  -9.876  1.00  1.00            
ATOM    459   CA LEU A  63      -3.112  13.163 -10.925  1.00  1.00            
ATOM    460   CB LEU A  63      -3.866  12.763 -12.202  1.00  1.00            
ATOM    461   CG LEU A  63      -4.894  11.648 -11.961  1.00  1.00            
ATOM    462  CD1 LEU A  63      -4.208  10.398 -11.404  1.00  1.00            
ATOM    463  CD2 LEU A  63      -6.060  12.123 -11.079  1.00  1.00            
ATOM    464    C LEU A  63      -2.226  14.305 -11.302  1.00  1.00            
ATOM    465    O LEU A  63      -2.654  15.458 -11.308  1.00  1.00            
ATOM    466    N PHE A  64      -0.948  14.014 -11.613  4.00  1.00            
ATOM    467   CA PHE A  64      -0.088  15.072 -12.050  4.00  1.00            
ATOM    468   CB PHE A  64       1.403  14.822 -11.774  4.00  1.00            
ATOM    469   CG PHE A  64       2.124  16.045 -12.217  4.00  1.00            
ATOM    470  CD1 PHE A  64       2.175  17.146 -11.395  4.00  1.00            
ATOM    471  CD2 PHE A  64       2.745  16.094 -13.442  4.00  1.00            
ATOM    472  CE1 PHE A  64       2.833  18.285 -11.791  4.00  1.00            
ATOM    473  CE2 PHE A  64       3.406  17.232 -13.842  4.00  1.00            
ATOM    474   CZ PHE A  64       3.452  18.329 -13.016  4.00  1.00            
ATOM    475    C PHE A  64      -0.273  15.117 -13.514  4.00  1.00            
ATOM    476    O PHE A  64      -0.016  14.142 -14.219  4.00  1.00            
ATOM    477    N ASP A  65      -0.750  16.262 -14.013  1.00  1.00            
ATOM    478   CA ASP A  65      -1.001  16.306 -15.410  1.00  1.00            
ATOM    479   CB ASP A  65      -2.278  17.086 -15.765  1.00  1.00            
ATOM    480   CG ASP A  65      -3.450  16.315 -15.179  1.00  1.00            
ATOM    481  OD1 ASP A  65      -3.209  15.193 -14.659  1.00  1.00            
ATOM    482  OD2 ASP A  65      -4.595  16.836 -15.235  1.00  1.00            
ATOM    483    C ASP A  65       0.147  17.021 -16.050  1.00  1.00            
ATOM    484    O ASP A  65       0.276  18.239 -15.942  1.00  1.00            
ATOM    485    N ALA A  66       1.030  16.261 -16.724  2.00  1.00            
ATOM    486   CA ALA A  66       2.148  16.835 -17.416  2.00  1.00            
ATOM    487   CB ALA A  66       3.067  15.782 -18.057  2.00  1.00            
ATOM    488    C ALA A  66       1.589  17.669 -18.513  2.00  1.00            
ATOM    489    O ALA A  66       2.113  18.733 -18.839  2.00  1.00            
ATOM    490    N SER A  67       0.476  17.193 -19.097  2.00  1.00            
ATOM    491   CA SER A  67      -0.106  17.842 -20.227  2.00  1.00            
ATOM    492   CB SER A  67      -1.444  17.213 -20.651  2.00  1.00            
ATOM    493   OG SER A  67      -1.226  15.897 -21.134  2.00  1.00            
ATOM    494    C SER A  67      -0.366  19.278 -19.893  2.00  1.00            
ATOM    495    O SER A  67       0.009  20.169 -20.653  2.00  1.00            
ATOM    496    N ASP A  68      -0.995  19.556 -18.736  2.00  1.00            
ATOM    497   CA ASP A  68      -1.289  20.927 -18.431  2.00  1.00            
ATOM    498   CB ASP A  68      -2.527  21.096 -17.530  2.00  1.00            
ATOM    499   CG ASP A  68      -3.774  20.696 -18.307  2.00  1.00            
ATOM    500  OD1 ASP A  68      -3.645  20.353 -19.512  2.00  1.00            
ATOM    501  OD2 ASP A  68      -4.877  20.729 -17.698  2.00  1.00            
ATOM    502    C ASP A  68      -0.135  21.494 -17.656  2.00  1.00            
ATOM    503    O ASP A  68      -0.250  21.713 -16.450  2.00  1.00            
ATOM    504    N SER A  69       1.019  21.740 -18.314  1.00  1.00            
ATOM    505   CA SER A  69       2.107  22.356 -17.602  1.00  1.00            
ATOM    506   CB SER A  69       3.009  21.360 -16.853  1.00  1.00            
ATOM    507   OG SER A  69       2.281  20.718 -15.818  1.00  1.00            
ATOM    508    C SER A  69       2.985  23.051 -18.591  1.00  1.00            
ATOM    509    O SER A  69       3.428  22.453 -19.569  1.00  1.00            
ATOM    510    N SER A  70       3.242  24.352 -18.360  3.00  1.00            
ATOM    511   CA SER A  70       4.141  25.083 -19.202  3.00  1.00            
ATOM    512   CB SER A  70       4.104  26.601 -18.946  3.00  1.00            
ATOM    513   OG SER A  70       5.012  27.274 -19.806  3.00  1.00            
ATOM    514    C SER A  70       5.523  24.606 -18.891  3.00  1.00            
ATOM    515    O SER A  70       6.325  24.368 -19.793  3.00  1.00            
ATOM    516    N SER A  71       5.823  24.428 -17.586  3.00  1.00            
ATOM    517   CA SER A  71       7.159  24.058 -17.216  3.00  1.00            
ATOM    518   CB SER A  71       7.770  24.961 -16.135  3.00  1.00            
ATOM    519   OG SER A  71       7.892  26.287 -16.626  3.00  1.00            
ATOM    520    C SER A  71       7.176  22.685 -16.686  3.00  1.00            
ATOM    521    O SER A  71       6.646  22.392 -15.615  3.00  1.00            
ATOM    522    N TYR A  72       7.806  21.805 -17.468  1.00  1.00            
ATOM    523   CA TYR A  72       8.011  20.465 -17.057  1.00  1.00            
ATOM    524   CB TYR A  72       6.715  19.632 -16.929  1.00  1.00            
ATOM    525   CG TYR A  72       6.100  19.380 -18.266  1.00  1.00            
ATOM    526  CD1 TYR A  72       5.202  20.270 -18.809  1.00  1.00            
ATOM    527  CD2 TYR A  72       6.428  18.250 -18.981  1.00  1.00            
ATOM    528  CE1 TYR A  72       4.638  20.032 -20.040  1.00  1.00            
ATOM    529  CE2 TYR A  72       5.866  18.006 -20.213  1.00  1.00            
ATOM    530   CZ TYR A  72       4.966  18.899 -20.744  1.00  1.00            
ATOM    531   OH TYR A  72       4.384  18.659 -22.007  1.00  1.00            
ATOM    532    C TYR A  72       8.865  19.880 -18.110  1.00  1.00            
ATOM    533    O TYR A  72       8.564  19.943 -19.301  1.00  1.00            
ATOM    534    N LYS A  73      10.016  19.350 -17.700  4.00  1.00            
ATOM    535   CA LYS A  73      10.785  18.701 -18.698  4.00  1.00            
ATOM    536   CB LYS A  73      12.298  18.937 -18.581  4.00  1.00            
ATOM    537   CG LYS A  73      12.752  20.326 -19.033  4.00  1.00            
ATOM    538   CD LYS A  73      12.523  20.597 -20.523  4.00  1.00            
ATOM    539   CE LYS A  73      13.006  21.977 -20.973  4.00  1.00            
ATOM    540   NZ LYS A  73      12.838  22.131 -22.436  4.00  1.00            
ATOM    541    C LYS A  73      10.549  17.266 -18.417  4.00  1.00            
ATOM    542    O LYS A  73      10.539  16.849 -17.260  4.00  1.00            
ATOM    543    N HIS A  74      10.332  16.468 -19.469  4.00  1.00            
ATOM    544   CA HIS A  74      10.017  15.107 -19.196  4.00  1.00            
ATOM    545  ND1 HIS A  74       8.786  12.164 -20.056  4.00  1.00            
ATOM    546   CG HIS A  74       8.235  13.316 -19.541  4.00  1.00            
ATOM    547   CB HIS A  74       8.707  14.692 -19.886  4.00  1.00            
ATOM    548  NE2 HIS A  74       7.133  11.532 -18.712  4.00  1.00            
ATOM    549  CD2 HIS A  74       7.226  12.912 -18.722  4.00  1.00            
ATOM    550  CE1 HIS A  74       8.090  11.128 -19.528  4.00  1.00            
ATOM    551    C HIS A  74      11.114  14.247 -19.733  4.00  1.00            
ATOM    552    O HIS A  74      11.188  13.998 -20.936  4.00  1.00            
ATOM    553    N ASN A  75      12.020  13.788 -18.848  4.00  1.00            
ATOM    554   CA ASN A  75      13.000  12.842 -19.287  4.00  1.00            
ATOM    555   CB ASN A  75      14.465  13.209 -18.950  4.00  1.00            
ATOM    556   CG ASN A  75      14.668  13.362 -17.447  4.00  1.00            
ATOM    557  OD1 ASN A  75      15.352  12.559 -16.816  4.00  1.00            
ATOM    558  ND2 ASN A  75      14.059  14.426 -16.858  4.00  1.00            
ATOM    559    C ASN A  75      12.617  11.567 -18.610  4.00  1.00            
ATOM    560    O ASN A  75      12.748  11.418 -17.397  4.00  1.00            
ATOM    561    N GLY A  76      12.093  10.609 -19.393  4.00  1.00            
ATOM    562   CA GLY A  76      11.603   9.409 -18.788  4.00  1.00            
ATOM    563    C GLY A  76      12.741   8.571 -18.327  4.00  1.00            
ATOM    564    O GLY A  76      13.687   8.302 -19.066  4.00  1.00            
ATOM    565    N THR A  77      12.651   8.138 -17.061  4.00  1.00            
ATOM    566   CA THR A  77      13.572   7.208 -16.496  4.00  1.00            
ATOM    567   CB THR A  77      14.604   7.826 -15.596  4.00  1.00            
ATOM    568  OG1 THR A  77      15.364   8.784 -16.317  4.00  1.00            
ATOM    569  CG2 THR A  77      15.530   6.718 -15.065  4.00  1.00            
ATOM    570    C THR A  77      12.695   6.325 -15.659  4.00  1.00            
ATOM    571    O THR A  77      11.643   6.766 -15.198  4.00  1.00            
ATOM    572    N GLU A  78      13.073   5.049 -15.452  4.00  1.00            
ATOM    573   CA GLU A  78      12.202   4.208 -14.680  4.00  1.00            
ATOM    574   CB GLU A  78      11.953   2.813 -15.282  4.00  1.00            
ATOM    575   CG GLU A  78      11.050   2.808 -16.519  4.00  1.00            
ATOM    576   CD GLU A  78      10.817   1.354 -16.915  4.00  1.00            
ATOM    577  OE1 GLU A  78      11.684   0.507 -16.572  4.00  1.00            
ATOM    578  OE2 GLU A  78       9.771   1.070 -17.558  4.00  1.00            
ATOM    579    C GLU A  78      12.811   3.992 -13.335  4.00  1.00            
ATOM    580    O GLU A  78      13.987   3.652 -13.216  4.00  1.00            
ATOM    581    N LEU A  79      12.006   4.221 -12.278  4.00  1.00            
ATOM    582   CA LEU A  79      12.440   3.969 -10.938  4.00  1.00            
ATOM    583   CB LEU A  79      12.401   5.212 -10.033  4.00  1.00            
ATOM    584   CG LEU A  79      13.336   6.346 -10.500  4.00  1.00            
ATOM    585  CD1 LEU A  79      13.306   7.528  -9.520  4.00  1.00            
ATOM    586  CD2 LEU A  79      14.759   5.834 -10.777  4.00  1.00            
ATOM    587    C LEU A  79      11.476   2.985 -10.395  4.00  1.00            
ATOM    588    O LEU A  79      10.270   3.223 -10.376  4.00  1.00            
ATOM    589    N THR A  80      11.983   1.827  -9.954  4.00  1.00            
ATOM    590   CA THR A  80      11.046   0.889  -9.442  4.00  1.00            
ATOM    591   CB THR A  80      11.067  -0.441 -10.134  4.00  1.00            
ATOM    592  OG1 THR A  80      12.332  -1.061  -9.960  4.00  1.00            
ATOM    593  CG2 THR A  80      10.774  -0.230 -11.628  4.00  1.00            
ATOM    594    C THR A  80      11.404   0.628  -8.024  4.00  1.00            
ATOM    595    O THR A  80      12.567   0.415  -7.684  4.00  1.00            
ATOM    596    N LEU A  81      10.383   0.658  -7.154  4.00  1.00            
ATOM    597   CA LEU A  81      10.579   0.385  -5.767  4.00  1.00            
ATOM    598   CB LEU A  81      10.033   1.492  -4.851  4.00  1.00            
ATOM    599   CG LEU A  81      10.691   2.860  -5.080  4.00  1.00            
ATOM    600  CD1 LEU A  81      12.193   2.785  -4.783  4.00  1.00            
ATOM    601  CD2 LEU A  81      10.370   3.422  -6.475  4.00  1.00            
ATOM    602    C LEU A  81       9.740  -0.800  -5.493  4.00  1.00            
ATOM    603    O LEU A  81       8.722  -1.024  -6.146  4.00  1.00            
ATOM    604    N ARG A  82      10.161  -1.616  -4.524  4.00  1.00            
ATOM    605   CA ARG A  82       9.327  -2.726  -4.234  4.00  1.00            
ATOM    606   CB ARG A  82      10.076  -4.070  -4.216  4.00  1.00            
ATOM    607   CG ARG A  82      10.636  -4.446  -5.591  4.00  1.00            
ATOM    608   CD ARG A  82       9.640  -5.175  -6.501  4.00  1.00            
ATOM    609   NE ARG A  82      10.227  -5.206  -7.873  4.00  1.00            
ATOM    610   CZ ARG A  82      11.123  -6.176  -8.224  4.00  1.00            
ATOM    611  NH1 ARG A  82      11.492  -7.123  -7.315  4.00  1.00            
ATOM    612  NH2 ARG A  82      11.651  -6.193  -9.482  4.00  1.00            
ATOM    613    C ARG A  82       8.750  -2.467  -2.879  4.00  1.00            
ATOM    614    O ARG A  82       9.415  -1.916  -2.003  4.00  1.00            
ATOM    615    N TYR A  83       7.469  -2.839  -2.692  4.00  1.00            
ATOM    616   CA TYR A  83       6.797  -2.659  -1.439  4.00  1.00            
ATOM    617   CB TYR A  83       5.519  -1.811  -1.528  4.00  1.00            
ATOM    618   CG TYR A  83       5.014  -1.601  -0.142  4.00  1.00            
ATOM    619  CD1 TYR A  83       5.597  -0.648   0.661  4.00  1.00            
ATOM    620  CD2 TYR A  83       3.962  -2.338   0.354  4.00  1.00            
ATOM    621  CE1 TYR A  83       5.142  -0.434   1.939  4.00  1.00            
ATOM    622  CE2 TYR A  83       3.502  -2.127   1.634  4.00  1.00            
ATOM    623   CZ TYR A  83       4.095  -1.175   2.429  4.00  1.00            
ATOM    624   OH TYR A  83       3.630  -0.951   3.741  4.00  1.00            
ATOM    625    C TYR A  83       6.394  -4.035  -1.057  4.00  1.00            
ATOM    626    O TYR A  83       6.391  -4.937  -1.894  4.00  1.00            
ATOM    627    N SER A  84       6.065  -4.240   0.228  3.00  1.00            
ATOM    628   CA SER A  84       5.753  -5.563   0.665  3.00  1.00            
ATOM    629   CB SER A  84       5.331  -5.620   2.143  3.00  1.00            
ATOM    630   OG SER A  84       6.403  -5.200   2.972  3.00  1.00            
ATOM    631    C SER A  84       4.606  -6.070  -0.152  3.00  1.00            
ATOM    632    O SER A  84       4.614  -7.211  -0.607  3.00  1.00            
ATOM    633    N THR A  85       3.588  -5.220  -0.372  3.00  1.00            
ATOM    634   CA THR A  85       2.422  -5.634  -1.096  3.00  1.00            
ATOM    635   CB THR A  85       1.353  -4.582  -1.087  3.00  1.00            
ATOM    636  OG1 THR A  85       0.995  -4.267   0.251  3.00  1.00            
ATOM    637  CG2 THR A  85       0.126  -5.112  -1.848  3.00  1.00            
ATOM    638    C THR A  85       2.748  -5.932  -2.526  3.00  1.00            
ATOM    639    O THR A  85       2.338  -6.964  -3.053  3.00  1.00            
ATOM    640    N GLY A  86       3.516  -5.056  -3.199  4.00  1.00            
ATOM    641   CA GLY A  86       3.735  -5.305  -4.594  4.00  1.00            
ATOM    642    C GLY A  86       4.802  -4.374  -5.075  4.00  1.00            
ATOM    643    O GLY A  86       5.738  -4.049  -4.345  4.00  1.00            
ATOM    644    N THR A  87       4.683  -3.920  -6.340  4.00  1.00            
ATOM    645   CA THR A  87       5.711  -3.096  -6.906  4.00  1.00            
ATOM    646   CB THR A  87       6.089  -3.497  -8.299  4.00  1.00            
ATOM    647  OG1 THR A  87       4.969  -3.363  -9.161  4.00  1.00            
ATOM    648  CG2 THR A  87       6.575  -4.957  -8.282  4.00  1.00            
ATOM    649    C THR A  87       5.258  -1.680  -6.983  4.00  1.00            
ATOM    650    O THR A  87       4.172  -1.381  -7.475  4.00  1.00            
ATOM    651    N VAL A  88       6.099  -0.768  -6.458  4.00  1.00            
ATOM    652   CA VAL A  88       5.854   0.632  -6.617  4.00  1.00            
ATOM    653   CB VAL A  88       6.349   1.464  -5.471  4.00  1.00            
ATOM    654  CG1 VAL A  88       6.144   2.946  -5.823  4.00  1.00            
ATOM    655  CG2 VAL A  88       5.617   1.024  -4.192  4.00  1.00            
ATOM    656    C VAL A  88       6.674   0.969  -7.829  4.00  1.00            
ATOM    657    O VAL A  88       7.823   0.544  -7.931  4.00  1.00            
ATOM    658    N SER A  89       6.111   1.713  -8.802  4.00  1.00            
ATOM    659   CA SER A  89       6.870   1.973  -9.997  4.00  1.00            
ATOM    660   CB SER A  89       6.300   1.282 -11.249  4.00  1.00            
ATOM    661   OG SER A  89       6.366  -0.128 -11.109  4.00  1.00            
ATOM    662    C SER A  89       6.831   3.428 -10.267  4.00  1.00            
ATOM    663    O SER A  89       6.091   4.175  -9.628  4.00  1.00            
ATOM    664    N GLY A  90       7.664   3.885 -11.218  4.00  1.00            
ATOM    665   CA GLY A  90       7.560   5.281 -11.470  4.00  1.00            
ATOM    666    C GLY A  90       8.554   5.739 -12.489  4.00  1.00            
ATOM    667    O GLY A  90       9.468   5.010 -12.873  4.00  1.00            
ATOM    668    N PHE A  91       8.371   6.998 -12.948  4.00  1.00            
ATOM    669   CA PHE A  91       9.253   7.612 -13.897  4.00  1.00            
ATOM    670   CB PHE A  91       8.613   7.929 -15.256  4.00  1.00            
ATOM    671   CG PHE A  91       8.364   6.633 -15.943  4.00  1.00            
ATOM    672  CD1 PHE A  91       7.187   5.951 -15.741  4.00  1.00            
ATOM    673  CD2 PHE A  91       9.312   6.100 -16.784  4.00  1.00            
ATOM    674  CE1 PHE A  91       6.958   4.753 -16.376  4.00  1.00            
ATOM    675  CE2 PHE A  91       9.088   4.903 -17.421  4.00  1.00            
ATOM    676   CZ PHE A  91       7.909   4.229 -17.218  4.00  1.00            
ATOM    677    C PHE A  91       9.727   8.910 -13.316  4.00  1.00            
ATOM    678    O PHE A  91       9.007   9.569 -12.568  4.00  1.00            
ATOM    679    N LEU A  92      10.978   9.293 -13.649  4.00  1.00            
ATOM    680   CA LEU A  92      11.554  10.525 -13.181  4.00  1.00            
ATOM    681   CB LEU A  92      13.095  10.525 -13.240  4.00  1.00            
ATOM    682   CG LEU A  92      13.765  11.838 -12.788  4.00  1.00            
ATOM    683  CD1 LEU A  92      13.543  12.112 -11.295  4.00  1.00            
ATOM    684  CD2 LEU A  92      15.253  11.858 -13.175  4.00  1.00            
ATOM    685    C LEU A  92      11.085  11.586 -14.129  4.00  1.00            
ATOM    686    O LEU A  92      11.260  11.468 -15.343  4.00  1.00            
ATOM    687    N SER A  93      10.449  12.648 -13.599  4.00  1.00            
ATOM    688   CA SER A  93       9.999  13.736 -14.418  4.00  1.00            
ATOM    689   CB SER A  93       8.467  13.859 -14.499  4.00  1.00            
ATOM    690   OG SER A  93       8.106  14.957 -15.325  4.00  1.00            
ATOM    691    C SER A  93      10.515  14.975 -13.748  4.00  1.00            
ATOM    692    O SER A  93      10.749  14.975 -12.538  4.00  1.00            
ATOM    693    N GLN A  94      10.732  16.056 -14.522  4.00  1.00            
ATOM    694   CA GLN A  94      11.235  17.277 -13.952  4.00  1.00            
ATOM    695   CB GLN A  94      12.251  18.011 -14.850  4.00  1.00            
ATOM    696   CG GLN A  94      13.525  17.213 -15.136  4.00  1.00            
ATOM    697   CD GLN A  94      14.446  18.066 -16.000  4.00  1.00            
ATOM    698  OE1 GLN A  94      14.113  19.193 -16.364  4.00  1.00            
ATOM    699  NE2 GLN A  94      15.648  17.519 -16.326  4.00  1.00            
ATOM    700    C GLN A  94      10.068  18.206 -13.806  4.00  1.00            
ATOM    701    O GLN A  94       9.306  18.407 -14.751  4.00  1.00            
ATOM    702    N ASP A  95       9.888  18.785 -12.599  4.00  1.00            
ATOM    703   CA ASP A  95       8.811  19.711 -12.375  4.00  1.00            
ATOM    704   CB ASP A  95       7.603  19.082 -11.658  4.00  1.00            
ATOM    705   CG ASP A  95       6.937  18.119 -12.629  4.00  1.00            
ATOM    706  OD1 ASP A  95       6.802  18.494 -13.824  4.00  1.00            
ATOM    707  OD2 ASP A  95       6.567  16.995 -12.198  4.00  1.00            
ATOM    708    C ASP A  95       9.327  20.809 -11.479  4.00  1.00            
ATOM    709    O ASP A  95      10.130  20.555 -10.583  4.00  1.00            
ATOM    710    N ILE A  96       8.894  22.071 -11.722  4.00  1.00            
ATOM    711   CA ILE A  96       9.236  23.186 -10.870  4.00  1.00            
ATOM    712   CB ILE A  96       9.135  24.526 -11.559  4.00  1.00            
ATOM    713  CG1 ILE A  96       9.774  25.633 -10.703  4.00  1.00            
ATOM    714  CG2 ILE A  96       7.664  24.786 -11.925  4.00  1.00            
ATOM    715  CD1 ILE A  96      11.294  25.515 -10.584  4.00  1.00            
ATOM    716    C ILE A  96       8.224  23.122  -9.769  4.00  1.00            
ATOM    717    O ILE A  96       7.037  22.923 -10.018  4.00  1.00            
ATOM    718    N ILE A  97       8.664  23.248  -8.505  4.00  1.00            
ATOM    719   CA ILE A  97       7.731  23.037  -7.442  4.00  1.00            
ATOM    720   CB ILE A  97       7.969  21.715  -6.776  4.00  1.00            
ATOM    721  CG1 ILE A  97       6.936  21.405  -5.682  4.00  1.00            
ATOM    722  CG2 ILE A  97       9.421  21.729  -6.297  4.00  1.00            
ATOM    723  CD1 ILE A  97       6.974  19.944  -5.232  4.00  1.00            
ATOM    724    C ILE A  97       7.841  24.103  -6.420  4.00  1.00            
ATOM    725    O ILE A  97       8.894  24.707  -6.240  4.00  1.00            
ATOM    726    N THR A  98       6.717  24.372  -5.728  4.00  1.00            
ATOM    727   CA THR A  98       6.741  25.382  -4.720  4.00  1.00            
ATOM    728   CB THR A  98       5.844  26.542  -5.024  4.00  1.00            
ATOM    729  OG1 THR A  98       4.494  26.110  -5.090  4.00  1.00            
ATOM    730  CG2 THR A  98       6.270  27.155  -6.370  4.00  1.00            
ATOM    731    C THR A  98       6.283  24.795  -3.418  4.00  1.00            
ATOM    732    O THR A  98       5.267  24.103  -3.345  4.00  1.00            
ATOM    733    N VAL A  99       7.068  25.059  -2.356  4.00  1.00            
ATOM    734   CA VAL A  99       6.735  24.748  -0.995  4.00  1.00            
ATOM    735   CB VAL A  99       7.897  24.278  -0.176  4.00  1.00            
ATOM    736  CG1 VAL A  99       8.940  25.407  -0.120  4.00  1.00            
ATOM    737  CG2 VAL A  99       7.375  23.847   1.204  4.00  1.00            
ATOM    738    C VAL A  99       6.372  26.107  -0.515  4.00  1.00            
ATOM    739    O VAL A  99       6.630  27.079  -1.224  4.00  1.00            
ATOM    740    N GLY A 100       5.733  26.234   0.656  3.00  1.00            
ATOM    741   CA GLY A 100       5.335  27.557   1.026  3.00  1.00            
ATOM    742    C GLY A 100       6.547  28.439   1.144  3.00  1.00            
ATOM    743    O GLY A 100       7.360  28.285   2.054  3.00  1.00            
ATOM    744    N GLY A 101       6.680  29.397   0.198  3.00  1.00            
ATOM    745   CA GLY A 101       7.693  30.418   0.238  3.00  1.00            
ATOM    746    C GLY A 101       8.941  30.024  -0.495  3.00  1.00            
ATOM    747    O GLY A 101       9.775  30.882  -0.781  3.00  1.00            
ATOM    748    N ILE A 102       9.124  28.734  -0.832  4.00  1.00            
ATOM    749   CA ILE A 102      10.339  28.393  -1.521  4.00  1.00            
ATOM    750   CB ILE A 102      11.200  27.402  -0.793  4.00  1.00            
ATOM    751  CG1 ILE A 102      11.715  28.001   0.528  4.00  1.00            
ATOM    752  CG2 ILE A 102      12.316  26.960  -1.754  4.00  1.00            
ATOM    753  CD1 ILE A 102      12.555  29.264   0.343  4.00  1.00            
ATOM    754    C ILE A 102       9.978  27.781  -2.829  4.00  1.00            
ATOM    755    O ILE A 102       9.049  26.982  -2.922  4.00  1.00            
ATOM    756    N THR A 103      10.710  28.172  -3.889  4.00  1.00            
ATOM    757   CA THR A 103      10.442  27.608  -5.174  4.00  1.00            
ATOM    758   CB THR A 103      10.219  28.626  -6.257  4.00  1.00            
ATOM    759  OG1 THR A 103       9.748  27.987  -7.434  4.00  1.00            
ATOM    760  CG2 THR A 103      11.539  29.362  -6.545  4.00  1.00            
ATOM    761    C THR A 103      11.609  26.796  -5.551  4.00  1.00            
ATOM    762    O THR A 103      12.755  27.202  -5.362  4.00  1.00            
ATOM    763    N VAL A 104      11.347  25.591  -6.078  4.00  1.00            
ATOM    764   CA VAL A 104      12.496  24.838  -6.418  4.00  1.00            
ATOM    765   CB VAL A 104      12.965  23.891  -5.345  4.00  1.00            
ATOM    766  CG1 VAL A 104      11.942  22.762  -5.184  4.00  1.00            
ATOM    767  CG2 VAL A 104      14.384  23.405  -5.693  4.00  1.00            
ATOM    768    C VAL A 104      12.300  24.083  -7.659  4.00  1.00            
ATOM    769    O VAL A 104      11.186  23.767  -8.065  4.00  1.00            
ATOM    770    N THR A 105      13.429  23.800  -8.317  4.00  1.00            
ATOM    771   CA THR A 105      13.345  22.997  -9.474  4.00  1.00            
ATOM    772   CB THR A 105      14.420  23.271 -10.486  4.00  1.00            
ATOM    773  OG1 THR A 105      14.366  24.625 -10.910  4.00  1.00            
ATOM    774  CG2 THR A 105      14.214  22.333 -11.688  4.00  1.00            
ATOM    775    C THR A 105      13.545  21.621  -8.969  4.00  1.00            
ATOM    776    O THR A 105      14.558  21.331  -8.335  4.00  1.00            
ATOM    777    N GLN A 106      12.581  20.723  -9.222  4.00  1.00            
ATOM    778   CA GLN A 106      12.777  19.462  -8.591  4.00  1.00            
ATOM    779   CB GLN A 106      11.699  19.048  -7.572  4.00  1.00            
ATOM    780   CG GLN A 106      11.681  19.791  -6.237  4.00  1.00            
ATOM    781   CD GLN A 106      10.794  18.948  -5.328  4.00  1.00            
ATOM    782  OE1 GLN A 106      10.825  17.719  -5.385  4.00  1.00            
ATOM    783  NE2 GLN A 106       9.978  19.608  -4.464  4.00  1.00            
ATOM    784    C GLN A 106      12.800  18.342  -9.545  4.00  1.00            
ATOM    785    O GLN A 106      12.406  18.439 -10.707  4.00  1.00            
ATOM    786    N MET A 107      13.339  17.235  -9.014  4.00  1.00            
ATOM    787   CA MET A 107      13.300  15.976  -9.660  4.00  1.00            
ATOM    788   CB MET A 107      14.500  15.061  -9.354  4.00  1.00            
ATOM    789   CG MET A 107      15.800  15.471 -10.051  4.00  1.00            
ATOM    790   SD MET A 107      15.807  15.196 -11.851  4.00  1.00            
ATOM    791   CE MET A 107      17.599  15.402 -12.074  4.00  1.00            
ATOM    792    C MET A 107      12.079  15.315  -9.107  4.00  1.00            
ATOM    793    O MET A 107      11.588  15.720  -8.056  4.00  1.00            
ATOM    794    N PHE A 108      11.530  14.298  -9.801  4.00  1.00            
ATOM    795   CA PHE A 108      10.328  13.729  -9.267  4.00  1.00            
ATOM    796   CB PHE A 108       9.040  14.400  -9.782  4.00  1.00            
ATOM    797   CG PHE A 108       8.934  15.770  -9.210  4.00  1.00            
ATOM    798  CD1 PHE A 108       9.515  16.849  -9.837  4.00  1.00            
ATOM    799  CD2 PHE A 108       8.243  15.972  -8.038  4.00  1.00            
ATOM    800  CE1 PHE A 108       9.405  18.110  -9.301  4.00  1.00            
ATOM    801  CE2 PHE A 108       8.131  17.230  -7.497  4.00  1.00            
ATOM    802   CZ PHE A 108       8.715  18.302  -8.127  4.00  1.00            
ATOM    803    C PHE A 108      10.184  12.316  -9.644  4.00  1.00            
ATOM    804    O PHE A 108      10.994  11.735 -10.364  4.00  1.00            
ATOM    805    N GLY A 109       9.106  11.726  -9.111  4.00  1.00            
ATOM    806   CA GLY A 109       8.814  10.389  -9.462  4.00  1.00            
ATOM    807    C GLY A 109       7.343  10.302  -9.699  4.00  1.00            
ATOM    808    O GLY A 109       6.559  10.265  -8.752  4.00  1.00            
ATOM    809    N GLU A 110       6.920  10.270 -10.981  4.00  1.00            
ATOM    810   CA GLU A 110       5.522  10.083 -11.225  4.00  1.00            
ATOM    811   CB GLU A 110       5.069  10.442 -12.652  4.00  1.00            
ATOM    812   CG GLU A 110       5.134  11.943 -12.941  4.00  1.00            
ATOM    813   CD GLU A 110       4.532  12.189 -14.316  4.00  1.00            
ATOM    814  OE1 GLU A 110       4.104  11.194 -14.961  4.00  1.00            
ATOM    815  OE2 GLU A 110       4.486  13.375 -14.740  4.00  1.00            
ATOM    816    C GLU A 110       5.321   8.612 -11.011  4.00  1.00            
ATOM    817    O GLU A 110       6.098   7.809 -11.524  4.00  1.00            
ATOM    818    N VAL A 111       4.298   8.201 -10.231  4.00  1.00            
ATOM    819   CA VAL A 111       4.180   6.790  -9.980  4.00  1.00            
ATOM    820   CB VAL A 111       4.074   6.460  -8.517  4.00  1.00            
ATOM    821  CG1 VAL A 111       3.785   4.958  -8.361  4.00  1.00            
ATOM    822  CG2 VAL A 111       5.369   6.917  -7.827  4.00  1.00            
ATOM    823    C VAL A 111       2.960   6.255 -10.648  4.00  1.00            
ATOM    824    O VAL A 111       1.830   6.528 -10.241  4.00  1.00            
ATOM    825    N THR A 112       3.180   5.493 -11.733  4.00  1.00            
ATOM    826   CA THR A 112       2.110   4.880 -12.456  4.00  1.00            
ATOM    827   CB THR A 112       2.529   4.437 -13.832  4.00  1.00            
ATOM    828  OG1 THR A 112       1.395   4.031 -14.581  4.00  1.00            
ATOM    829  CG2 THR A 112       3.544   3.285 -13.723  4.00  1.00            
ATOM    830    C THR A 112       1.541   3.691 -11.738  4.00  1.00            
ATOM    831    O THR A 112       0.322   3.558 -11.644  4.00  1.00            
ATOM    832    N GLU A 113       2.392   2.788 -11.199  4.00  1.00            
ATOM    833   CA GLU A 113       1.835   1.597 -10.616  4.00  1.00            
ATOM    834   CB GLU A 113       2.349   0.279 -11.229  4.00  1.00            
ATOM    835   CG GLU A 113       1.743  -0.002 -12.610  4.00  1.00            
ATOM    836   CD GLU A 113       0.255  -0.265 -12.408  4.00  1.00            
ATOM    837  OE1 GLU A 113      -0.199  -0.166 -11.237  4.00  1.00            
ATOM    838  OE2 GLU A 113      -0.446  -0.567 -13.410  4.00  1.00            
ATOM    839    C GLU A 113       2.075   1.590  -9.154  4.00  1.00            
ATOM    840    O GLU A 113       3.179   1.851  -8.676  4.00  1.00            
ATOM    841    N MET A 114       0.994   1.312  -8.395  1.00  1.00            
ATOM    842   CA MET A 114       1.087   1.260  -6.970  1.00  1.00            
ATOM    843   CB MET A 114       0.794   2.600  -6.284  1.00  1.00            
ATOM    844   CG MET A 114      -0.550   3.222  -6.668  1.00  1.00            
ATOM    845   SD MET A 114      -0.808   4.925  -6.087  1.00  1.00            
ATOM    846   CE MET A 114       0.436   5.686  -7.176  1.00  1.00            
ATOM    847    C MET A 114       0.142   0.199  -6.488  1.00  1.00            
ATOM    848    O MET A 114      -0.829  -0.138  -7.152  1.00  1.00            
ATOM    849    N PRO A 115       0.443  -0.345  -5.339  1.00  1.00            
ATOM    850   CA PRO A 115      -0.403  -1.362  -4.784  1.00  1.00            
ATOM    851   CD PRO A 115       1.806  -0.458  -4.867  1.00  1.00            
ATOM    852   CB PRO A 115       0.407  -2.030  -3.666  1.00  1.00            
ATOM    853   CG PRO A 115       1.655  -1.141  -3.499  1.00  1.00            
ATOM    854    C PRO A 115      -1.672  -0.742  -4.374  1.00  1.00            
ATOM    855    O PRO A 115      -1.673   0.448  -4.040  1.00  1.00            
ATOM    856    N ALA A 116      -2.759  -1.509  -4.421  2.00  1.00            
ATOM    857   CA ALA A 116      -4.001  -0.916  -4.057  2.00  1.00            
ATOM    858   CB ALA A 116      -5.180  -1.896  -4.131  2.00  1.00            
ATOM    859    C ALA A 116      -3.840  -0.492  -2.637  2.00  1.00            
ATOM    860    O ALA A 116      -4.253   0.601  -2.255  2.00  1.00            
ATOM    861    N LEU A 117      -3.217  -1.354  -1.813  2.00  1.00            
ATOM    862   CA LEU A 117      -3.056  -0.990  -0.440  2.00  1.00            
ATOM    863   CB LEU A 117      -4.045  -1.708   0.508  2.00  1.00            
ATOM    864   CG LEU A 117      -3.896  -3.246   0.632  2.00  1.00            
ATOM    865  CD1 LEU A 117      -2.674  -3.672   1.468  2.00  1.00            
ATOM    866  CD2 LEU A 117      -5.196  -3.877   1.153  2.00  1.00            
ATOM    867    C LEU A 117      -1.662  -1.338   0.012  2.00  1.00            
ATOM    868    O LEU A 117      -1.045  -2.216  -0.589  2.00  1.00            
ATOM    869    N PRO A 118      -1.103  -0.699   1.030  2.00  1.00            
ATOM    870   CA PRO A 118      -1.699   0.460   1.654  2.00  1.00            
ATOM    871   CD PRO A 118      -0.332  -1.476   1.988  2.00  1.00            
ATOM    872   CB PRO A 118      -1.105   0.559   3.056  2.00  1.00            
ATOM    873   CG PRO A 118      -0.662  -0.880   3.367  2.00  1.00            
ATOM    874    C PRO A 118      -1.331   1.622   0.780  2.00  1.00            
ATOM    875    O PRO A 118      -0.137   1.839   0.585  2.00  1.00            
ATOM    876    N PHE A 119      -2.309   2.403   0.287  2.00  1.00            
ATOM    877   CA PHE A 119      -2.047   3.542  -0.554  2.00  1.00            
ATOM    878   CB PHE A 119      -1.514   3.233  -1.973  2.00  1.00            
ATOM    879   CG PHE A 119      -0.030   3.038  -1.948  2.00  1.00            
ATOM    880  CD1 PHE A 119       0.790   4.136  -1.807  2.00  1.00            
ATOM    881  CD2 PHE A 119       0.548   1.793  -2.058  2.00  1.00            
ATOM    882  CE1 PHE A 119       2.158   4.002  -1.779  2.00  1.00            
ATOM    883  CE2 PHE A 119       1.918   1.653  -2.031  2.00  1.00            
ATOM    884   CZ PHE A 119       2.725   2.756  -1.889  2.00  1.00            
ATOM    885    C PHE A 119      -3.358   4.240  -0.752  2.00  1.00            
ATOM    886    O PHE A 119      -3.487   5.440  -0.513  2.00  1.00            
ATOM    887    N MET A 120      -4.379   3.462  -1.163  3.00  1.00            
ATOM    888   CA MET A 120      -5.707   3.948  -1.417  3.00  1.00            
ATOM    889   CB MET A 120      -6.698   2.796  -1.672  3.00  1.00            
ATOM    890   CG MET A 120      -8.140   3.233  -1.936  3.00  1.00            
ATOM    891   SD MET A 120      -9.300   1.861  -2.235  3.00  1.00            
ATOM    892   CE MET A 120      -9.166   1.141  -0.572  3.00  1.00            
ATOM    893    C MET A 120      -6.090   4.586  -0.124  3.00  1.00            
ATOM    894    O MET A 120      -6.795   5.592  -0.087  3.00  1.00            
ATOM    895    N LEU A 121      -5.588   3.999   0.976  3.00  1.00            
ATOM    896   CA LEU A 121      -5.881   4.421   2.311  3.00  1.00            
ATOM    897   CB LEU A 121      -5.163   3.551   3.358  3.00  1.00            
ATOM    898   CG LEU A 121      -5.602   2.072   3.342  3.00  1.00            
ATOM    899  CD1 LEU A 121      -5.247   1.394   2.009  3.00  1.00            
ATOM    900  CD2 LEU A 121      -5.046   1.304   4.551  3.00  1.00            
ATOM    901    C LEU A 121      -5.447   5.850   2.543  3.00  1.00            
ATOM    902    O LEU A 121      -6.222   6.640   3.082  3.00  1.00            
ATOM    903    N ALA A 122      -4.221   6.243   2.127  1.00  1.00            
ATOM    904   CA ALA A 122      -3.715   7.561   2.444  1.00  1.00            
ATOM    905   CB ALA A 122      -2.252   7.767   2.014  1.00  1.00            
ATOM    906    C ALA A 122      -4.539   8.629   1.788  1.00  1.00            
ATOM    907    O ALA A 122      -4.813   8.582   0.590  1.00  1.00            
ATOM    908    N GLU A 123      -4.976   9.616   2.599  1.00  1.00            
ATOM    909   CA GLU A 123      -5.690  10.777   2.144  1.00  1.00            
ATOM    910   CB GLU A 123      -6.285  11.577   3.318  1.00  1.00            
ATOM    911   CG GLU A 123      -7.254  12.692   2.916  1.00  1.00            
ATOM    912   CD GLU A 123      -7.908  13.203   4.194  1.00  1.00            
ATOM    913  OE1 GLU A 123      -8.616  12.398   4.855  1.00  1.00            
ATOM    914  OE2 GLU A 123      -7.706  14.401   4.529  1.00  1.00            
ATOM    915    C GLU A 123      -4.706  11.626   1.428  1.00  1.00            
ATOM    916    O GLU A 123      -4.999  12.223   0.394  1.00  1.00            
ATOM    917    N PHE A 124      -3.474  11.663   1.963  1.00  1.00            
ATOM    918   CA PHE A 124      -2.505  12.544   1.406  1.00  1.00            
ATOM    919   CB PHE A 124      -1.263  12.750   2.289  1.00  1.00            
ATOM    920   CG PHE A 124      -0.536  11.455   2.351  1.00  1.00            
ATOM    921  CD1 PHE A 124       0.431  11.157   1.417  1.00  1.00            
ATOM    922  CD2 PHE A 124      -0.825  10.536   3.331  1.00  1.00            
ATOM    923  CE1 PHE A 124       1.109   9.963   1.465  1.00  1.00            
ATOM    924  CE2 PHE A 124      -0.151   9.339   3.383  1.00  1.00            
ATOM    925   CZ PHE A 124       0.816   9.051   2.451  1.00  1.00            
ATOM    926    C PHE A 124      -2.063  12.051   0.072  1.00  1.00            
ATOM    927    O PHE A 124      -1.964  10.850  -0.173  1.00  1.00            
ATOM    928    N ASP A 125      -1.813  13.010  -0.839  1.00  1.00            
ATOM    929   CA ASP A 125      -1.503  12.704  -2.201  1.00  1.00            
ATOM    930   CB ASP A 125      -1.461  13.947  -3.110  1.00  1.00            
ATOM    931   CG ASP A 125      -2.863  14.510  -3.283  1.00  1.00            
ATOM    932  OD1 ASP A 125      -3.834  13.832  -2.858  1.00  1.00            
ATOM    933  OD2 ASP A 125      -2.978  15.629  -3.851  1.00  1.00            
ATOM    934    C ASP A 125      -0.206  12.030  -2.431  1.00  1.00            
ATOM    935    O ASP A 125      -0.162  10.950  -3.014  1.00  1.00            
ATOM    936    N GLY A 126       0.898  12.620  -1.958  4.00  1.00            
ATOM    937   CA GLY A 126       2.103  12.020  -2.420  4.00  1.00            
ATOM    938    C GLY A 126       3.137  12.139  -1.377  4.00  1.00            
ATOM    939    O GLY A 126       2.895  12.656  -0.288  4.00  1.00            
ATOM    940    N VAL A 127       4.343  11.647  -1.697  4.00  1.00            
ATOM    941   CA VAL A 127       5.326  11.707  -0.679  4.00  1.00            
ATOM    942   CB VAL A 127       5.855  10.366  -0.261  4.00  1.00            
ATOM    943  CG1 VAL A 127       6.981  10.596   0.761  4.00  1.00            
ATOM    944  CG2 VAL A 127       4.686   9.528   0.289  4.00  1.00            
ATOM    945    C VAL A 127       6.472  12.531  -1.103  4.00  1.00            
ATOM    946    O VAL A 127       6.927  12.474  -2.242  4.00  1.00            
ATOM    947    N VAL A 128       6.952  13.356  -0.166  4.00  1.00            
ATOM    948   CA VAL A 128       8.119  14.114  -0.441  4.00  1.00            
ATOM    949   CB VAL A 128       7.939  15.600  -0.298  4.00  1.00            
ATOM    950  CG1 VAL A 128       6.960  16.067  -1.390  4.00  1.00            
ATOM    951  CG2 VAL A 128       7.469  15.923   1.130  4.00  1.00            
ATOM    952    C VAL A 128       9.116  13.645   0.555  4.00  1.00            
ATOM    953    O VAL A 128       8.762  13.288   1.678  4.00  1.00            
ATOM    954    N GLY A 129      10.401  13.609   0.172  4.00  1.00            
ATOM    955   CA GLY A 129      11.299  13.040   1.121  4.00  1.00            
ATOM    956    C GLY A 129      12.310  14.031   1.542  4.00  1.00            
ATOM    957    O GLY A 129      12.989  14.652   0.725  4.00  1.00            
ATOM    958    N MET A 130      12.417  14.190   2.869  1.00  1.00            
ATOM    959   CA MET A 130      13.464  14.982   3.407  1.00  1.00            
ATOM    960   CB MET A 130      13.021  15.927   4.538  1.00  1.00            
ATOM    961   CG MET A 130      12.035  17.002   4.070  1.00  1.00            
ATOM    962   SD MET A 130      12.723  18.211   2.899  1.00  1.00            
ATOM    963   CE MET A 130      11.136  19.018   2.541  1.00  1.00            
ATOM    964    C MET A 130      14.363  13.959   3.989  1.00  1.00            
ATOM    965    O MET A 130      14.081  13.379   5.036  1.00  1.00            
ATOM    966    N GLY A 131      15.478  13.704   3.296  1.00  1.00            
ATOM    967   CA GLY A 131      16.346  12.660   3.716  1.00  1.00            
ATOM    968    C GLY A 131      17.617  12.889   2.994  1.00  1.00            
ATOM    969    O GLY A 131      18.024  14.031   2.795  1.00  1.00            
ATOM    970    N PHE A 132      18.289  11.809   2.570  1.00  1.00            
ATOM    971   CA PHE A 132      19.545  12.087   1.964  1.00  1.00            
ATOM    972   CB PHE A 132      20.745  11.761   2.871  1.00  1.00            
ATOM    973   CG PHE A 132      20.664  12.671   4.049  1.00  1.00            
ATOM    974  CD1 PHE A 132      19.941  12.310   5.162  1.00  1.00            
ATOM    975  CD2 PHE A 132      21.302  13.890   4.038  1.00  1.00            
ATOM    976  CE1 PHE A 132      19.862  13.148   6.250  1.00  1.00            
ATOM    977  CE2 PHE A 132      21.227  14.732   5.122  1.00  1.00            
ATOM    978   CZ PHE A 132      20.504  14.362   6.230  1.00  1.00            
ATOM    979    C PHE A 132      19.725  11.303   0.699  1.00  1.00            
ATOM    980    O PHE A 132      18.887  10.492   0.307  1.00  1.00            
ATOM    981    N ILE A 133      20.862  11.581   0.027  2.00  1.00            
ATOM    982   CA ILE A 133      21.274  11.081  -1.256  2.00  1.00            
ATOM    983   CB ILE A 133      22.513  11.764  -1.760  2.00  1.00            
ATOM    984  CG1 ILE A 133      22.813  11.359  -3.215  2.00  1.00            
ATOM    985  CG2 ILE A 133      23.652  11.445  -0.776  2.00  1.00            
ATOM    986  CD1 ILE A 133      21.800  11.898  -4.227  2.00  1.00            
ATOM    987    C ILE A 133      21.554   9.605  -1.308  2.00  1.00            
ATOM    988    O ILE A 133      21.143   8.948  -2.262  2.00  1.00            
ATOM    989    N GLU A 134      22.248   9.037  -0.300  2.00  1.00            
ATOM    990   CA GLU A 134      22.681   7.661  -0.380  2.00  1.00            
ATOM    991   CB GLU A 134      23.365   7.158   0.902  2.00  1.00            
ATOM    992   CG GLU A 134      24.682   7.869   1.213  2.00  1.00            
ATOM    993   CD GLU A 134      24.328   9.232   1.787  2.00  1.00            
ATOM    994  OE1 GLU A 134      23.132   9.434   2.127  2.00  1.00            
ATOM    995  OE2 GLU A 134      25.242  10.091   1.899  2.00  1.00            
ATOM    996    C GLU A 134      21.486   6.817  -0.582  2.00  1.00            
ATOM    997    O GLU A 134      21.496   5.890  -1.392  2.00  1.00            
ATOM    998    N GLN A 135      20.406   7.120   0.148  2.00  1.00            
ATOM    999   CA GLN A 135      19.261   6.310  -0.070  2.00  1.00            
ATOM   1000   CB GLN A 135      18.537   5.920   1.228  2.00  1.00            
ATOM   1001   CG GLN A 135      19.423   5.144   2.201  2.00  1.00            
ATOM   1002   CD GLN A 135      20.359   6.143   2.871  2.00  1.00            
ATOM   1003  OE1 GLN A 135      21.403   5.773   3.407  2.00  1.00            
ATOM   1004  NE2 GLN A 135      19.975   7.447   2.845  2.00  1.00            
ATOM   1005    C GLN A 135      18.310   7.100  -0.860  2.00  1.00            
ATOM   1006    O GLN A 135      17.328   7.643  -0.357  2.00  1.00            
ATOM   1007    N ALA A 136      18.622   7.183  -2.147  1.00  1.00            
ATOM   1008   CA ALA A 136      17.731   7.783  -3.060  1.00  1.00            
ATOM   1009   CB ALA A 136      18.276   9.074  -3.691  1.00  1.00            
ATOM   1010    C ALA A 136      17.685   6.745  -4.095  1.00  1.00            
ATOM   1011    O ALA A 136      18.694   6.104  -4.372  1.00  1.00            
ATOM   1012    N ILE A 137      16.515   6.501  -4.673  2.00  1.00            
ATOM   1013   CA ILE A 137      16.578   5.430  -5.592  2.00  1.00            
ATOM   1014   CB ILE A 137      15.253   4.794  -5.895  2.00  1.00            
ATOM   1015  CG1 ILE A 137      14.278   5.770  -6.576  2.00  1.00            
ATOM   1016  CG2 ILE A 137      14.745   4.230  -4.561  2.00  1.00            
ATOM   1017  CD1 ILE A 137      13.045   5.080  -7.160  2.00  1.00            
ATOM   1018    C ILE A 137      17.194   5.937  -6.836  2.00  1.00            
ATOM   1019    O ILE A 137      16.896   7.040  -7.291  2.00  1.00            
ATOM   1020    N GLY A 138      18.106   5.139  -7.414  2.00  1.00            
ATOM   1021   CA GLY A 138      18.840   5.701  -8.494  2.00  1.00            
ATOM   1022    C GLY A 138      19.653   6.705  -7.756  2.00  1.00            
ATOM   1023    O GLY A 138      19.851   6.570  -6.554  2.00  1.00            
ATOM   1024    N ARG A 139      20.177   7.735  -8.422  2.00  1.00            
ATOM   1025   CA ARG A 139      20.816   8.736  -7.624  2.00  1.00            
ATOM   1026   CB ARG A 139      22.235   9.079  -8.098  2.00  1.00            
ATOM   1027   CG ARG A 139      23.226   7.928  -7.944  2.00  1.00            
ATOM   1028   CD ARG A 139      24.559   8.197  -8.639  2.00  1.00            
ATOM   1029   NE ARG A 139      24.971   9.574  -8.259  2.00  1.00            
ATOM   1030   CZ ARG A 139      25.647   9.790  -7.093  2.00  1.00            
ATOM   1031  NH1 ARG A 139      25.981   8.742  -6.286  2.00  1.00            
ATOM   1032  NH2 ARG A 139      25.986  11.063  -6.736  2.00  1.00            
ATOM   1033    C ARG A 139      19.987   9.941  -7.859  2.00  1.00            
ATOM   1034    O ARG A 139      19.927  10.459  -8.973  2.00  1.00            
ATOM   1035    N VAL A 140      19.299  10.414  -6.812  1.00  1.00            
ATOM   1036   CA VAL A 140      18.476  11.549  -7.044  1.00  1.00            
ATOM   1037   CB VAL A 140      17.011  11.253  -6.978  1.00  1.00            
ATOM   1038  CG1 VAL A 140      16.653  10.271  -8.106  1.00  1.00            
ATOM   1039  CG2 VAL A 140      16.700  10.729  -5.566  1.00  1.00            
ATOM   1040    C VAL A 140      18.747  12.523  -5.965  1.00  1.00            
ATOM   1041    O VAL A 140      19.029  12.152  -4.826  1.00  1.00            
ATOM   1042    N THR A 141      18.681  13.815  -6.312  1.00  1.00            
ATOM   1043   CA THR A 141      18.827  14.784  -5.291  1.00  1.00            
ATOM   1044   CB THR A 141      19.435  16.076  -5.763  1.00  1.00            
ATOM   1045  OG1 THR A 141      18.615  16.668  -6.757  1.00  1.00            
ATOM   1046  CG2 THR A 141      20.833  15.781  -6.329  1.00  1.00            
ATOM   1047    C THR A 141      17.423  15.064  -4.857  1.00  1.00            
ATOM   1048    O THR A 141      16.544  15.357  -5.658  1.00  1.00            
ATOM   1049    N PRO A 142      17.216  14.912  -3.584  1.00  1.00            
ATOM   1050   CA PRO A 142      15.919  15.115  -2.997  1.00  1.00            
ATOM   1051   CD PRO A 142      17.996  13.937  -2.840  1.00  1.00            
ATOM   1052   CB PRO A 142      15.916  14.316  -1.689  1.00  1.00            
ATOM   1053   CG PRO A 142      17.394  13.972  -1.432  1.00  1.00            
ATOM   1054    C PRO A 142      15.557  16.536  -2.792  1.00  1.00            
ATOM   1055    O PRO A 142      16.419  17.405  -2.942  1.00  1.00            
ATOM   1056    N ILE A 143      14.287  16.789  -2.429  2.00  1.00            
ATOM   1057   CA ILE A 143      13.905  18.138  -2.179  2.00  1.00            
ATOM   1058   CB ILE A 143      12.428  18.417  -2.322  2.00  1.00            
ATOM   1059  CG1 ILE A 143      12.142  19.903  -2.039  2.00  1.00            
ATOM   1060  CG2 ILE A 143      11.627  17.430  -1.453  2.00  1.00            
ATOM   1061  CD1 ILE A 143      12.754  20.856  -3.067  2.00  1.00            
ATOM   1062    C ILE A 143      14.348  18.450  -0.813  2.00  1.00            
ATOM   1063    O ILE A 143      13.661  18.244   0.185  2.00  1.00            
ATOM   1064    N PHE A 144      15.578  18.964  -0.774  2.00  1.00            
ATOM   1065   CA PHE A 144      16.192  19.244   0.463  2.00  1.00            
ATOM   1066   CB PHE A 144      16.428  17.966   1.286  2.00  1.00            
ATOM   1067   CG PHE A 144      16.781  18.359   2.679  2.00  1.00            
ATOM   1068  CD1 PHE A 144      15.788  18.656   3.584  2.00  1.00            
ATOM   1069  CD2 PHE A 144      18.094  18.423   3.084  2.00  1.00            
ATOM   1070  CE1 PHE A 144      16.098  19.020   4.873  2.00  1.00            
ATOM   1071  CE2 PHE A 144      18.411  18.786   4.373  2.00  1.00            
ATOM   1072   CZ PHE A 144      17.413  19.085   5.268  2.00  1.00            
ATOM   1073    C PHE A 144      17.522  19.791   0.068  2.00  1.00            
ATOM   1074    O PHE A 144      17.836  20.960   0.288  2.00  1.00            
ATOM   1075    N ASP A 145      18.340  18.919  -0.548  2.00  1.00            
ATOM   1076   CA ASP A 145      19.643  19.284  -1.009  2.00  1.00            
ATOM   1077   CB ASP A 145      20.404  18.117  -1.654  2.00  1.00            
ATOM   1078   CG ASP A 145      21.847  18.557  -1.850  2.00  1.00            
ATOM   1079  OD1 ASP A 145      22.073  19.528  -2.618  2.00  1.00            
ATOM   1080  OD2 ASP A 145      22.745  17.920  -1.237  2.00  1.00            
ATOM   1081    C ASP A 145      19.465  20.348  -2.020  2.00  1.00            
ATOM   1082    O ASP A 145      20.289  21.258  -2.126  2.00  1.00            
ATOM   1083    N ASN A 146      18.368  20.264  -2.791  2.00  1.00            
ATOM   1084   CA ASN A 146      18.166  21.276  -3.771  2.00  1.00            
ATOM   1085   CB ASN A 146      16.892  21.079  -4.609  2.00  1.00            
ATOM   1086   CG ASN A 146      17.151  19.915  -5.562  2.00  1.00            
ATOM   1087  OD1 ASN A 146      18.200  19.834  -6.200  2.00  1.00            
ATOM   1088  ND2 ASN A 146      16.172  18.976  -5.652  2.00  1.00            
ATOM   1089    C ASN A 146      18.088  22.593  -3.047  2.00  1.00            
ATOM   1090    O ASN A 146      18.750  23.554  -3.433  2.00  1.00            
ATOM   1091    N ILE A 147      17.294  22.669  -1.958  2.00  1.00            
ATOM   1092   CA ILE A 147      17.155  23.910  -1.240  2.00  1.00            
ATOM   1093   CB ILE A 147      15.973  23.981  -0.321  2.00  1.00            
ATOM   1094  CG1 ILE A 147      15.730  25.456   0.036  2.00  1.00            
ATOM   1095  CG2 ILE A 147      16.224  23.086   0.903  2.00  1.00            
ATOM   1096  CD1 ILE A 147      14.346  25.725   0.612  2.00  1.00            
ATOM   1097    C ILE A 147      18.359  24.292  -0.468  2.00  1.00            
ATOM   1098    O ILE A 147      18.743  25.460  -0.466  2.00  1.00            
ATOM   1099    N ILE A 148      18.985  23.323   0.219  2.00  1.00            
ATOM   1100   CA ILE A 148      20.109  23.671   1.027  2.00  1.00            
ATOM   1101   CB ILE A 148      20.720  22.501   1.752  2.00  1.00            
ATOM   1102  CG1 ILE A 148      21.786  23.005   2.742  2.00  1.00            
ATOM   1103  CG2 ILE A 148      21.236  21.483   0.721  2.00  1.00            
ATOM   1104  CD1 ILE A 148      22.297  21.939   3.712  2.00  1.00            
ATOM   1105    C ILE A 148      21.125  24.248   0.116  2.00  1.00            
ATOM   1106    O ILE A 148      21.791  25.228   0.446  2.00  1.00            
ATOM   1107    N SER A 149      21.240  23.656  -1.080  2.00  1.00            
ATOM   1108   CA SER A 149      22.192  24.142  -2.016  2.00  1.00            
ATOM   1109   CB SER A 149      22.205  23.354  -3.337  2.00  1.00            
ATOM   1110   OG SER A 149      22.598  22.010  -3.107  2.00  1.00            
ATOM   1111    C SER A 149      21.827  25.555  -2.358  2.00  1.00            
ATOM   1112    O SER A 149      22.702  26.381  -2.617  2.00  1.00            
ATOM   1113    N GLN A 150      20.519  25.877  -2.350  2.00  1.00            
ATOM   1114   CA GLN A 150      20.089  27.188  -2.742  2.00  1.00            
ATOM   1115   CB GLN A 150      18.561  27.349  -2.722  2.00  1.00            
ATOM   1116   CG GLN A 150      17.844  26.510  -3.780  2.00  1.00            
ATOM   1117   CD GLN A 150      16.355  26.778  -3.622  2.00  1.00            
ATOM   1118  OE1 GLN A 150      15.883  27.072  -2.525  2.00  1.00            
ATOM   1119  NE2 GLN A 150      15.595  26.683  -4.745  2.00  1.00            
ATOM   1120    C GLN A 150      20.656  28.220  -1.822  2.00  1.00            
ATOM   1121    O GLN A 150      21.194  29.229  -2.274  2.00  1.00            
ATOM   1122    N GLY A 151      20.572  27.992  -0.500  3.00  1.00            
ATOM   1123   CA GLY A 151      21.141  28.951   0.401  3.00  1.00            
ATOM   1124    C GLY A 151      20.112  29.960   0.814  3.00  1.00            
ATOM   1125    O GLY A 151      20.405  30.856   1.604  3.00  1.00            
ATOM   1126    N VAL A 152      18.877  29.851   0.293  1.00  1.00            
ATOM   1127   CA VAL A 152      17.840  30.785   0.639  1.00  1.00            
ATOM   1128   CB VAL A 152      16.585  30.573  -0.151  1.00  1.00            
ATOM   1129  CG1 VAL A 152      16.898  30.837  -1.634  1.00  1.00            
ATOM   1130  CG2 VAL A 152      16.063  29.155   0.135  1.00  1.00            
ATOM   1131    C VAL A 152      17.507  30.627   2.082  1.00  1.00            
ATOM   1132    O VAL A 152      17.216  31.598   2.779  1.00  1.00            
ATOM   1133    N LEU A 153      17.570  29.379   2.568  4.00  1.00            
ATOM   1134   CA LEU A 153      17.146  29.042   3.891  4.00  1.00            
ATOM   1135   CB LEU A 153      17.095  27.522   4.132  4.00  1.00            
ATOM   1136   CG LEU A 153      16.154  26.779   3.164  4.00  1.00            
ATOM   1137  CD1 LEU A 153      16.092  25.276   3.482  4.00  1.00            
ATOM   1138  CD2 LEU A 153      14.768  27.440   3.103  4.00  1.00            
ATOM   1139    C LEU A 153      18.056  29.621   4.910  4.00  1.00            
ATOM   1140    O LEU A 153      19.137  30.126   4.612  4.00  1.00            
ATOM   1141    N LYS A 154      17.578  29.569   6.166  1.00  1.00            
ATOM   1142   CA LYS A 154      18.289  30.088   7.286  1.00  1.00            
ATOM   1143   CB LYS A 154      17.427  30.262   8.550  1.00  1.00            
ATOM   1144   CG LYS A 154      18.120  31.070   9.650  1.00  1.00            
ATOM   1145   CD LYS A 154      17.209  31.424  10.825  1.00  1.00            
ATOM   1146   CE LYS A 154      17.939  32.139  11.963  1.00  1.00            
ATOM   1147   NZ LYS A 154      16.984  32.489  13.037  1.00  1.00            
ATOM   1148    C LYS A 154      19.371  29.124   7.613  1.00  1.00            
ATOM   1149    O LYS A 154      20.182  28.762   6.761  1.00  1.00            
ATOM   1150    N GLU A 155      19.397  28.680   8.878  1.00  1.00            
ATOM   1151   CA GLU A 155      20.490  27.889   9.333  1.00  1.00            
ATOM   1152   CB GLU A 155      20.356  27.476  10.810  1.00  1.00            
ATOM   1153   CG GLU A 155      20.482  28.656  11.777  1.00  1.00            
ATOM   1154   CD GLU A 155      20.431  28.124  13.202  1.00  1.00            
ATOM   1155  OE1 GLU A 155      20.568  26.883  13.378  1.00  1.00            
ATOM   1156  OE2 GLU A 155      20.263  28.953  14.135  1.00  1.00            
ATOM   1157    C GLU A 155      20.644  26.632   8.528  1.00  1.00            
ATOM   1158    O GLU A 155      21.728  26.397   7.998  1.00  1.00            
ATOM   1159    N ASP A 156      19.562  25.826   8.412  1.00  1.00            
ATOM   1160   CA ASP A 156      19.473  24.572   7.693  1.00  1.00            
ATOM   1161   CB ASP A 156      20.744  24.084   6.970  1.00  1.00            
ATOM   1162   CG ASP A 156      20.928  24.984   5.751  1.00  1.00            
ATOM   1163  OD1 ASP A 156      19.996  25.784   5.468  1.00  1.00            
ATOM   1164  OD2 ASP A 156      21.993  24.888   5.086  1.00  1.00            
ATOM   1165    C ASP A 156      19.025  23.523   8.649  1.00  1.00            
ATOM   1166    O ASP A 156      19.803  22.676   9.084  1.00  1.00            
ATOM   1167    N VAL A 157      17.729  23.578   9.008  4.00  1.00            
ATOM   1168   CA VAL A 157      17.136  22.606   9.872  4.00  1.00            
ATOM   1169   CB VAL A 157      17.226  22.941  11.332  4.00  1.00            
ATOM   1170  CG1 VAL A 157      18.711  22.969  11.734  4.00  1.00            
ATOM   1171  CG2 VAL A 157      16.481  24.263  11.586  4.00  1.00            
ATOM   1172    C VAL A 157      15.709  22.578   9.508  4.00  1.00            
ATOM   1173    O VAL A 157      15.193  23.481   8.855  4.00  1.00            
ATOM   1174    N PHE A 158      15.036  21.518   9.942  4.00  1.00            
ATOM   1175   CA PHE A 158      13.679  21.318   9.582  4.00  1.00            
ATOM   1176   CB PHE A 158      13.590  19.984   8.825  4.00  1.00            
ATOM   1177   CG PHE A 158      12.397  19.872   7.953  4.00  1.00            
ATOM   1178  CD1 PHE A 158      12.430  20.442   6.701  4.00  1.00            
ATOM   1179  CD2 PHE A 158      11.280  19.180   8.354  4.00  1.00            
ATOM   1180  CE1 PHE A 158      11.355  20.342   5.857  4.00  1.00            
ATOM   1181  CE2 PHE A 158      10.199  19.075   7.513  4.00  1.00            
ATOM   1182   CZ PHE A 158      10.242  19.655   6.267  4.00  1.00            
ATOM   1183    C PHE A 158      13.036  21.122  10.902  4.00  1.00            
ATOM   1184    O PHE A 158      13.725  20.947  11.906  4.00  1.00            
ATOM   1185    N SER A 159      11.703  21.174  10.965  4.00  1.00            
ATOM   1186   CA SER A 159      11.142  20.967  12.257  4.00  1.00            
ATOM   1187   CB SER A 159      10.737  22.264  12.976  4.00  1.00            
ATOM   1188   OG SER A 159      11.876  23.088  13.168  4.00  1.00            
ATOM   1189    C SER A 159       9.915  20.195  12.066  4.00  1.00            
ATOM   1190    O SER A 159       9.574  19.792  10.955  4.00  1.00            
ATOM   1191    N PHE A 160       9.251  19.879  13.178  4.00  1.00            
ATOM   1192   CA PHE A 160       8.002  19.275  12.927  4.00  1.00            
ATOM   1193   CB PHE A 160       8.091  17.812  12.462  4.00  1.00            
ATOM   1194   CG PHE A 160       6.696  17.373  12.177  4.00  1.00            
ATOM   1195  CD1 PHE A 160       6.079  17.750  11.005  4.00  1.00            
ATOM   1196  CD2 PHE A 160       6.007  16.584  13.067  4.00  1.00            
ATOM   1197  CE1 PHE A 160       4.793  17.354  10.727  4.00  1.00            
ATOM   1198  CE2 PHE A 160       4.720  16.184  12.793  4.00  1.00            
ATOM   1199   CZ PHE A 160       4.110  16.569  11.623  4.00  1.00            
ATOM   1200    C PHE A 160       7.219  19.292  14.189  4.00  1.00            
ATOM   1201    O PHE A 160       7.750  19.072  15.276  4.00  1.00            
ATOM   1202    N TYR A 161       5.917  19.586  14.063  4.00  1.00            
ATOM   1203   CA TYR A 161       5.053  19.571  15.197  4.00  1.00            
ATOM   1204   CB TYR A 161       4.691  21.003  15.643  4.00  1.00            
ATOM   1205   CG TYR A 161       3.827  21.005  16.859  4.00  1.00            
ATOM   1206  CD1 TYR A 161       4.371  20.781  18.104  4.00  1.00            
ATOM   1207  CD2 TYR A 161       2.478  21.263  16.760  4.00  1.00            
ATOM   1208  CE1 TYR A 161       3.580  20.797  19.230  4.00  1.00            
ATOM   1209  CE2 TYR A 161       1.683  21.280  17.883  4.00  1.00            
ATOM   1210   CZ TYR A 161       2.232  21.046  19.120  4.00  1.00            
ATOM   1211   OH TYR A 161       1.417  21.065  20.272  4.00  1.00            
ATOM   1212    C TYR A 161       3.828  18.902  14.709  4.00  1.00            
ATOM   1213    O TYR A 161       3.234  19.310  13.710  4.00  1.00            
ATOM   1214    N TYR A 162       3.430  17.831  15.396  4.00  1.00            
ATOM   1215   CA TYR A 162       2.257  17.152  14.973  4.00  1.00            
ATOM   1216   CB TYR A 162       2.516  15.662  14.717  4.00  1.00            
ATOM   1217   CG TYR A 162       1.291  15.103  14.101  4.00  1.00            
ATOM   1218  CD1 TYR A 162       1.128  15.151  12.737  4.00  1.00            
ATOM   1219  CD2 TYR A 162       0.310  14.541  14.882  4.00  1.00            
ATOM   1220  CE1 TYR A 162      -0.002  14.637  12.152  4.00  1.00            
ATOM   1221  CE2 TYR A 162      -0.821  14.027  14.302  4.00  1.00            
ATOM   1222   CZ TYR A 162      -0.978  14.072  12.938  4.00  1.00            
ATOM   1223   OH TYR A 162      -2.140  13.540  12.348  4.00  1.00            
ATOM   1224    C TYR A 162       1.359  17.252  16.168  4.00  1.00            
ATOM   1225    O TYR A 162       1.788  16.972  17.285  4.00  1.00            
ATOM   1226    N ASN A 163       0.092  17.665  15.988  1.00  1.00            
ATOM   1227   CA ASN A 163      -0.699  17.824  17.173  1.00  1.00            
ATOM   1228   CB ASN A 163      -1.435  19.169  17.274  1.00  1.00            
ATOM   1229   CG ASN A 163      -2.497  19.210  16.194  1.00  1.00            
ATOM   1230  OD1 ASN A 163      -2.447  18.462  15.220  1.00  1.00            
ATOM   1231  ND2 ASN A 163      -3.495  20.115  16.378  1.00  1.00            
ATOM   1232    C ASN A 163      -1.717  16.736  17.224  1.00  1.00            
ATOM   1233    O ASN A 163      -1.980  16.071  16.225  1.00  1.00            
ATOM   1234    N ARG A 164      -2.301  16.510  18.420  1.00  1.00            
ATOM   1235   CA ARG A 164      -3.197  15.401  18.531  1.00  1.00            
ATOM   1236   CB ARG A 164      -3.708  15.140  19.957  1.00  1.00            
ATOM   1237   CG ARG A 164      -4.492  13.830  20.052  1.00  1.00            
ATOM   1238   CD ARG A 164      -4.822  13.387  21.478  1.00  1.00            
ATOM   1239   NE ARG A 164      -5.870  14.304  22.005  1.00  1.00            
ATOM   1240   CZ ARG A 164      -7.184  14.079  21.715  1.00  1.00            
ATOM   1241  NH1 ARG A 164      -7.542  13.044  20.901  1.00  1.00            
ATOM   1242  NH2 ARG A 164      -8.144  14.893  22.244  1.00  1.00            
ATOM   1243    C ARG A 164      -4.379  15.563  17.620  1.00  1.00            
ATOM   1244    O ARG A 164      -4.633  14.704  16.778  1.00  1.00            
ATOM   1245    N ASP A 165      -5.123  16.680  17.738  1.00  1.00            
ATOM   1246   CA ASP A 165      -6.251  16.906  16.873  1.00  1.00            
ATOM   1247   CB ASP A 165      -7.475  16.029  17.193  1.00  1.00            
ATOM   1248   CG ASP A 165      -8.470  16.205  16.054  1.00  1.00            
ATOM   1249  OD1 ASP A 165      -8.314  17.192  15.286  1.00  1.00            
ATOM   1250  OD2 ASP A 165      -9.395  15.357  15.927  1.00  1.00            
ATOM   1251    C ASP A 165      -6.656  18.380  17.119  1.00  1.00            
ATOM   1252    O ASP A 165      -7.443  18.644  18.026  1.00  1.00            
ATOM   1253    N SER A 171      -6.139  19.380  16.332  1.00  1.00            
ATOM   1254   CA SER A 171      -6.377  20.828  16.489  1.00  1.00            
ATOM   1255   CB SER A 171      -5.664  21.433  17.713  1.00  1.00            
ATOM   1256   OG SER A 171      -6.199  20.878  18.906  1.00  1.00            
ATOM   1257    C SER A 171      -5.810  21.496  15.242  1.00  1.00            
ATOM   1258    O SER A 171      -6.258  21.203  14.136  1.00  1.00            
ATOM   1259    N LEU A 172      -4.811  22.415  15.383  1.00  1.00            
ATOM   1260   CA LEU A 172      -4.227  23.155  14.271  1.00  1.00            
ATOM   1261   CB LEU A 172      -3.072  24.081  14.710  1.00  1.00            
ATOM   1262   CG LEU A 172      -2.414  24.901  13.577  1.00  1.00            
ATOM   1263  CD1 LEU A 172      -1.558  24.037  12.635  1.00  1.00            
ATOM   1264  CD2 LEU A 172      -3.463  25.736  12.828  1.00  1.00            
ATOM   1265    C LEU A 172      -3.701  22.145  13.329  1.00  1.00            
ATOM   1266    O LEU A 172      -3.891  22.249  12.118  1.00  1.00            
ATOM   1267    N GLY A 173      -3.034  21.118  13.869  1.00  1.00            
ATOM   1268   CA GLY A 173      -2.537  20.129  12.980  1.00  1.00            
ATOM   1269    C GLY A 173      -1.066  20.071  13.159  1.00  1.00            
ATOM   1270    O GLY A 173      -0.562  19.892  14.267  1.00  1.00            
ATOM   1271    N GLY A 174      -0.329  20.220  12.047  4.00  1.00            
ATOM   1272   CA GLY A 174       1.080  20.093  12.188  4.00  1.00            
ATOM   1273    C GLY A 174       1.763  21.270  11.593  4.00  1.00            
ATOM   1274    O GLY A 174       1.168  22.040  10.840  4.00  1.00            
ATOM   1275    N GLN A 175       3.056  21.445  11.938  4.00  1.00            
ATOM   1276   CA GLN A 175       3.749  22.556  11.373  4.00  1.00            
ATOM   1277   CB GLN A 175       3.731  23.781  12.304  4.00  1.00            
ATOM   1278   CG GLN A 175       4.048  25.105  11.609  4.00  1.00            
ATOM   1279   CD GLN A 175       3.468  26.216  12.477  4.00  1.00            
ATOM   1280  OE1 GLN A 175       3.902  27.365  12.413  4.00  1.00            
ATOM   1281  NE2 GLN A 175       2.445  25.868  13.305  4.00  1.00            
ATOM   1282    C GLN A 175       5.157  22.142  11.038  4.00  1.00            
ATOM   1283    O GLN A 175       5.938  21.754  11.905  4.00  1.00            
ATOM   1284    N ILE A 176       5.479  22.199   9.727  4.00  1.00            
ATOM   1285   CA ILE A 176       6.703  21.734   9.126  4.00  1.00            
ATOM   1286   CB ILE A 176       6.513  21.608   7.639  4.00  1.00            
ATOM   1287  CG1 ILE A 176       7.646  20.796   7.013  4.00  1.00            
ATOM   1288  CG2 ILE A 176       6.307  23.009   7.036  4.00  1.00            
ATOM   1289  CD1 ILE A 176       7.360  20.329   5.585  4.00  1.00            
ATOM   1290    C ILE A 176       7.936  22.542   9.417  4.00  1.00            
ATOM   1291    O ILE A 176       8.922  21.992   9.896  4.00  1.00            
ATOM   1292    N VAL A 177       7.904  23.869   9.199  4.00  1.00            
ATOM   1293   CA VAL A 177       9.070  24.712   9.306  4.00  1.00            
ATOM   1294   CB VAL A 177       9.581  24.875  10.712  4.00  1.00            
ATOM   1295  CG1 VAL A 177      10.839  25.762  10.676  4.00  1.00            
ATOM   1296  CG2 VAL A 177       8.450  25.444  11.585  4.00  1.00            
ATOM   1297    C VAL A 177      10.206  24.190   8.438  4.00  1.00            
ATOM   1298    O VAL A 177      10.830  23.175   8.744  4.00  1.00            
ATOM   1299    N LEU A 178      10.506  24.892   7.313  4.00  1.00            
ATOM   1300   CA LEU A 178      11.537  24.532   6.355  4.00  1.00            
ATOM   1301   CB LEU A 178      11.414  25.339   5.053  4.00  1.00            
ATOM   1302   CG LEU A 178      12.444  24.937   3.986  4.00  1.00            
ATOM   1303  CD1 LEU A 178      12.326  23.443   3.647  4.00  1.00            
ATOM   1304  CD2 LEU A 178      12.319  25.829   2.743  4.00  1.00            
ATOM   1305    C LEU A 178      12.906  24.717   6.920  4.00  1.00            
ATOM   1306    O LEU A 178      13.749  23.829   6.806  4.00  1.00            
ATOM   1307    N GLY A 179      13.158  25.880   7.552  1.00  1.00            
ATOM   1308   CA GLY A 179      14.440  26.163   8.132  1.00  1.00            
ATOM   1309    C GLY A 179      14.147  27.004   9.330  1.00  1.00            
ATOM   1310    O GLY A 179      13.492  28.040   9.226  1.00  1.00            
ATOM   1311    N GLY A 180      14.630  26.579  10.511  1.00  1.00            
ATOM   1312   CA GLY A 180      14.358  27.356  11.679  1.00  1.00            
ATOM   1313    C GLY A 180      13.616  26.492  12.638  1.00  1.00            
ATOM   1314    O GLY A 180      13.708  25.267  12.588  1.00  1.00            
ATOM   1315    N SER A 181      12.853  27.123  13.550  1.00  1.00            
ATOM   1316   CA SER A 181      12.138  26.354  14.520  1.00  1.00            
ATOM   1317   CB SER A 181      12.883  26.227  15.861  1.00  1.00            
ATOM   1318   OG SER A 181      14.117  25.548  15.675  1.00  1.00            
ATOM   1319    C SER A 181      10.839  27.042  14.809  1.00  1.00            
ATOM   1320    O SER A 181      10.465  27.993  14.125  1.00  1.00            
ATOM   1321    N ASP A 182      10.099  26.526  15.820  1.00  1.00            
ATOM   1322   CA ASP A 182       8.866  27.114  16.264  1.00  1.00            
ATOM   1323   CB ASP A 182       8.064  26.205  17.212  1.00  1.00            
ATOM   1324   CG ASP A 182       7.440  25.072  16.411  1.00  1.00            
ATOM   1325  OD1 ASP A 182       6.880  25.352  15.318  1.00  1.00            
ATOM   1326  OD2 ASP A 182       7.515  23.908  16.884  1.00  1.00            
ATOM   1327    C ASP A 182       9.273  28.400  16.951  1.00  1.00            
ATOM   1328    O ASP A 182       9.714  29.258  16.190  1.00  1.00            
ATOM   1329    N PRO A 183       9.210  28.766  18.233  2.00  1.00            
ATOM   1330   CA PRO A 183       8.665  28.100  19.407  2.00  1.00            
ATOM   1331   CD PRO A 183      10.150  29.805  18.629  2.00  1.00            
ATOM   1332   CB PRO A 183       9.398  28.678  20.617  2.00  1.00            
ATOM   1333   CG PRO A 183       9.910  30.037  20.128  2.00  1.00            
ATOM   1334    C PRO A 183       7.208  28.463  19.414  2.00  1.00            
ATOM   1335    O PRO A 183       6.629  28.599  18.338  2.00  1.00            
ATOM   1336    N GLN A 184       6.605  28.649  20.607  2.00  1.00            
ATOM   1337   CA GLN A 184       5.196  28.915  20.709  2.00  1.00            
ATOM   1338   CB GLN A 184       4.693  29.983  19.721  2.00  1.00            
ATOM   1339   CG GLN A 184       5.274  31.377  19.964  2.00  1.00            
ATOM   1340   CD GLN A 184       4.689  32.316  18.918  2.00  1.00            
ATOM   1341  OE1 GLN A 184       3.472  32.434  18.783  2.00  1.00            
ATOM   1342  NE2 GLN A 184       5.579  33.000  18.149  2.00  1.00            
ATOM   1343    C GLN A 184       4.551  27.630  20.363  2.00  1.00            
ATOM   1344    O GLN A 184       3.368  27.564  20.029  2.00  1.00            
ATOM   1345    N HIS A 185       5.356  26.561  20.462  2.00  1.00            
ATOM   1346   CA HIS A 185       4.896  25.242  20.188  2.00  1.00            
ATOM   1347  ND1 HIS A 185       3.075  25.433  17.308  2.00  1.00            
ATOM   1348   CG HIS A 185       4.343  25.721  17.763  2.00  1.00            
ATOM   1349   CB HIS A 185       5.113  24.853  18.716  2.00  1.00            
ATOM   1350  NE2 HIS A 185       3.667  27.354  16.357  2.00  1.00            
ATOM   1351  CD2 HIS A 185       4.688  26.899  17.172  2.00  1.00            
ATOM   1352  CE1 HIS A 185       2.720  26.441  16.471  2.00  1.00            
ATOM   1353    C HIS A 185       5.742  24.321  21.021  2.00  1.00            
ATOM   1354    O HIS A 185       5.240  23.345  21.577  2.00  1.00            
ATOM   1355    N TYR A 186       7.057  24.620  21.144  4.00  1.00            
ATOM   1356   CA TYR A 186       7.931  23.753  21.891  4.00  1.00            
ATOM   1357   CB TYR A 186       9.107  23.168  21.082  4.00  1.00            
ATOM   1358   CG TYR A 186      10.000  24.274  20.631  4.00  1.00            
ATOM   1359  CD1 TYR A 186      10.974  24.783  21.461  4.00  1.00            
ATOM   1360  CD2 TYR A 186       9.869  24.793  19.364  4.00  1.00            
ATOM   1361  CE1 TYR A 186      11.797  25.800  21.035  4.00  1.00            
ATOM   1362  CE2 TYR A 186      10.690  25.809  18.933  4.00  1.00            
ATOM   1363   CZ TYR A 186      11.654  26.317  19.770  4.00  1.00            
ATOM   1364   OH TYR A 186      12.498  27.359  19.329  4.00  1.00            
ATOM   1365    C TYR A 186       8.505  24.500  23.043  4.00  1.00            
ATOM   1366    O TYR A 186       8.722  25.708  22.968  4.00  1.00            
ATOM   1367    N GLU A 187       8.753  23.784  24.163  4.00  1.00            
ATOM   1368   CA GLU A 187       9.240  24.466  25.322  4.00  1.00            
ATOM   1369   CB GLU A 187       8.168  24.796  26.377  4.00  1.00            
ATOM   1370   CG GLU A 187       7.318  26.023  26.039  4.00  1.00            
ATOM   1371   CD GLU A 187       6.304  25.636  24.977  4.00  1.00            
ATOM   1372  OE1 GLU A 187       6.260  24.431  24.616  4.00  1.00            
ATOM   1373  OE2 GLU A 187       5.553  26.535  24.514  4.00  1.00            
ATOM   1374    C GLU A 187      10.307  23.718  26.013  4.00  1.00            
ATOM   1375    O GLU A 187      10.781  22.678  25.560  4.00  1.00            
ATOM   1376    N GLY A 188      10.718  24.289  27.160  4.00  1.00            
ATOM   1377   CA GLY A 188      11.806  23.726  27.877  4.00  1.00            
ATOM   1378    C GLY A 188      12.945  23.904  26.954  4.00  1.00            
ATOM   1379    O GLY A 188      13.206  25.015  26.493  4.00  1.00            
ATOM   1380    N ASN A 189      13.667  22.818  26.648  4.00  1.00            
ATOM   1381   CA ASN A 189      14.731  23.063  25.743  4.00  1.00            
ATOM   1382   CB ASN A 189      16.052  23.458  26.425  4.00  1.00            
ATOM   1383   CG ASN A 189      16.513  22.308  27.309  4.00  1.00            
ATOM   1384  OD1 ASN A 189      15.708  21.645  27.962  4.00  1.00            
ATOM   1385  ND2 ASN A 189      17.851  22.065  27.337  4.00  1.00            
ATOM   1386    C ASN A 189      14.989  21.875  24.909  4.00  1.00            
ATOM   1387    O ASN A 189      14.440  20.793  25.108  4.00  1.00            
ATOM   1388    N PHE A 190      15.864  22.098  23.923  4.00  1.00            
ATOM   1389   CA PHE A 190      16.206  21.096  22.984  4.00  1.00            
ATOM   1390   CB PHE A 190      16.393  21.676  21.573  4.00  1.00            
ATOM   1391   CG PHE A 190      17.176  22.939  21.716  4.00  1.00            
ATOM   1392  CD1 PHE A 190      18.533  22.935  21.916  4.00  1.00            
ATOM   1393  CD2 PHE A 190      16.527  24.151  21.658  4.00  1.00            
ATOM   1394  CE1 PHE A 190      19.243  24.105  22.035  4.00  1.00            
ATOM   1395  CE2 PHE A 190      17.225  25.328  21.777  4.00  1.00            
ATOM   1396   CZ PHE A 190      18.585  25.310  21.972  4.00  1.00            
ATOM   1397    C PHE A 190      17.416  20.344  23.406  4.00  1.00            
ATOM   1398    O PHE A 190      18.385  20.906  23.917  4.00  1.00            
ATOM   1399    N HIS A 191      17.343  19.012  23.221  4.00  1.00            
ATOM   1400   CA HIS A 191      18.433  18.131  23.495  4.00  1.00            
ATOM   1401  ND1 HIS A 191      19.720  15.041  23.988  4.00  1.00            
ATOM   1402   CG HIS A 191      19.273  16.103  24.740  4.00  1.00            
ATOM   1403   CB HIS A 191      18.076  16.939  24.397  4.00  1.00            
ATOM   1404  NE2 HIS A 191      21.109  15.225  25.715  4.00  1.00            
ATOM   1405  CD2 HIS A 191      20.132  16.203  25.791  4.00  1.00            
ATOM   1406  CE1 HIS A 191      20.820  14.552  24.616  4.00  1.00            
ATOM   1407    C HIS A 191      18.809  17.590  22.175  4.00  1.00            
ATOM   1408    O HIS A 191      17.962  17.426  21.298  4.00  1.00            
ATOM   1409    N TYR A 192      20.104  17.320  21.980  4.00  1.00            
ATOM   1410   CA TYR A 192      20.436  16.835  20.688  4.00  1.00            
ATOM   1411   CB TYR A 192      21.373  17.748  19.878  4.00  1.00            
ATOM   1412   CG TYR A 192      20.606  18.959  19.483  4.00  1.00            
ATOM   1413  CD1 TYR A 192      20.469  20.005  20.358  4.00  1.00            
ATOM   1414  CD2 TYR A 192      20.032  19.054  18.234  4.00  1.00            
ATOM   1415  CE1 TYR A 192      19.759  21.115  19.980  4.00  1.00            
ATOM   1416  CE2 TYR A 192      19.320  20.169  17.858  4.00  1.00            
ATOM   1417   CZ TYR A 192      19.183  21.212  18.738  4.00  1.00            
ATOM   1418   OH TYR A 192      18.456  22.369  18.379  4.00  1.00            
ATOM   1419    C TYR A 192      21.116  15.523  20.810  4.00  1.00            
ATOM   1420    O TYR A 192      21.844  15.256  21.766  4.00  1.00            
ATOM   1421    N ILE A 193      20.844  14.658  19.821  4.00  1.00            
ATOM   1422   CA ILE A 193      21.460  13.376  19.749  4.00  1.00            
ATOM   1423   CB ILE A 193      20.524  12.215  19.938  4.00  1.00            
ATOM   1424  CG1 ILE A 193      19.464  12.165  18.825  4.00  1.00            
ATOM   1425  CG2 ILE A 193      19.938  12.311  21.357  4.00  1.00            
ATOM   1426  CD1 ILE A 193      18.543  13.384  18.792  4.00  1.00            
ATOM   1427    C ILE A 193      22.037  13.268  18.392  4.00  1.00            
ATOM   1428    O ILE A 193      21.564  13.890  17.443  4.00  1.00            
ATOM   1429    N ASN A 194      23.109  12.474  18.281  4.00  1.00            
ATOM   1430   CA ASN A 194      23.802  12.370  17.042  4.00  1.00            
ATOM   1431   CB ASN A 194      25.303  12.087  17.222  4.00  1.00            
ATOM   1432   CG ASN A 194      25.434  10.739  17.922  4.00  1.00            
ATOM   1433  OD1 ASN A 194      25.356  10.652  19.146  4.00  1.00            
ATOM   1434  ND2 ASN A 194      25.625   9.656  17.124  4.00  1.00            
ATOM   1435    C ASN A 194      23.269  11.253  16.220  4.00  1.00            
ATOM   1436    O ASN A 194      22.476  10.429  16.676  4.00  1.00            
ATOM   1437    N LEU A 195      23.705  11.233  14.945  1.00  1.00            
ATOM   1438   CA LEU A 195      23.345  10.197  14.030  1.00  1.00            
ATOM   1439   CB LEU A 195      22.955  10.719  12.635  1.00  1.00            
ATOM   1440   CG LEU A 195      21.761  11.693  12.640  1.00  1.00            
ATOM   1441  CD1 LEU A 195      21.408  12.165  11.220  1.00  1.00            
ATOM   1442  CD2 LEU A 195      20.562  11.106  13.397  1.00  1.00            
ATOM   1443    C LEU A 195      24.576   9.367  13.836  1.00  1.00            
ATOM   1444    O LEU A 195      25.676   9.906  13.729  1.00  1.00            
ATOM   1445    N ILE A 196      24.435   8.026  13.806  1.00  1.00            
ATOM   1446   CA ILE A 196      25.602   7.222  13.583  1.00  1.00            
ATOM   1447   CB ILE A 196      25.368   5.740  13.645  1.00  1.00            
ATOM   1448  CG1 ILE A 196      26.714   5.008  13.506  1.00  1.00            
ATOM   1449  CG2 ILE A 196      24.327   5.347  12.584  1.00  1.00            
ATOM   1450  CD1 ILE A 196      27.668   5.247  14.676  1.00  1.00            
ATOM   1451    C ILE A 196      26.086   7.567  12.211  1.00  1.00            
ATOM   1452    O ILE A 196      27.284   7.741  11.992  1.00  1.00            
ATOM   1453    N LYS A 197      25.151   7.692  11.246  1.00  1.00            
ATOM   1454   CA LYS A 197      25.539   7.991   9.900  1.00  1.00            
ATOM   1455   CB LYS A 197      25.381   6.777   8.964  1.00  1.00            
ATOM   1456   CG LYS A 197      26.183   6.848   7.661  1.00  1.00            
ATOM   1457   CD LYS A 197      27.690   6.665   7.867  1.00  1.00            
ATOM   1458   CE LYS A 197      28.470   6.411   6.574  1.00  1.00            
ATOM   1459   NZ LYS A 197      28.173   5.054   6.058  1.00  1.00            
ATOM   1460    C LYS A 197      24.633   9.059   9.388  1.00  1.00            
ATOM   1461    O LYS A 197      23.472   9.165   9.779  1.00  1.00            
ATOM   1462    N THR A 198      25.190   9.895   8.500  3.00  1.00            
ATOM   1463   CA THR A 198      24.527  11.003   7.883  3.00  1.00            
ATOM   1464   CB THR A 198      25.477  11.867   7.114  3.00  1.00            
ATOM   1465  OG1 THR A 198      24.802  13.016   6.622  3.00  1.00            
ATOM   1466  CG2 THR A 198      26.049  11.044   5.946  3.00  1.00            
ATOM   1467    C THR A 198      23.496  10.558   6.898  3.00  1.00            
ATOM   1468    O THR A 198      22.459  11.204   6.758  3.00  1.00            
ATOM   1469    N GLY A 199      23.745   9.437   6.194  3.00  1.00            
ATOM   1470   CA GLY A 199      22.905   9.073   5.091  3.00  1.00            
ATOM   1471    C GLY A 199      21.498   8.949   5.533  3.00  1.00            
ATOM   1472    O GLY A 199      20.591   9.437   4.861  3.00  1.00            
ATOM   1473    N VAL A 200      21.251   8.308   6.683  1.00  1.00            
ATOM   1474   CA VAL A 200      19.870   8.187   7.003  1.00  1.00            
ATOM   1475   CB VAL A 200      19.405   6.762   7.096  1.00  1.00            
ATOM   1476  CG1 VAL A 200      19.588   6.096   5.721  1.00  1.00            
ATOM   1477  CG2 VAL A 200      20.175   6.070   8.232  1.00  1.00            
ATOM   1478    C VAL A 200      19.623   8.806   8.315  1.00  1.00            
ATOM   1479    O VAL A 200      20.463   8.723   9.209  1.00  1.00            
ATOM   1480    N TRP A 201      18.472   9.487   8.469  1.00  1.00            
ATOM   1481   CA TRP A 201      18.284   9.887   9.816  1.00  1.00            
ATOM   1482   CB TRP A 201      17.152  10.892  10.117  1.00  1.00            
ATOM   1483   CG TRP A 201      17.594  12.339  10.033  1.00  1.00            
ATOM   1484  CD2 TRP A 201      17.400  13.232   8.924  1.00  1.00            
ATOM   1485  CD1 TRP A 201      18.226  13.064  11.002  1.00  1.00            
ATOM   1486  NE1 TRP A 201      18.450  14.346  10.564  1.00  1.00            
ATOM   1487  CE2 TRP A 201      17.943  14.467   9.288  1.00  1.00            
ATOM   1488  CE3 TRP A 201      16.814  13.044   7.705  1.00  1.00            
ATOM   1489  CZ2 TRP A 201      17.910  15.534   8.437  1.00  1.00            
ATOM   1490  CZ3 TRP A 201      16.786  14.124   6.848  1.00  1.00            
ATOM   1491  CH2 TRP A 201      17.324  15.343   7.206  1.00  1.00            
ATOM   1492    C TRP A 201      18.087   8.626  10.594  1.00  1.00            
ATOM   1493    O TRP A 201      17.065   7.952  10.483  1.00  1.00            
ATOM   1494    N GLN A 202      19.110   8.285  11.406  4.00  1.00            
ATOM   1495   CA GLN A 202      19.149   7.082  12.185  4.00  1.00            
ATOM   1496   CB GLN A 202      20.135   6.058  11.593  4.00  1.00            
ATOM   1497   CG GLN A 202      20.193   4.731  12.338  4.00  1.00            
ATOM   1498   CD GLN A 202      21.064   3.775  11.533  4.00  1.00            
ATOM   1499  OE1 GLN A 202      20.702   3.355  10.435  4.00  1.00            
ATOM   1500  NE2 GLN A 202      22.253   3.426  12.093  4.00  1.00            
ATOM   1501    C GLN A 202      19.663   7.502  13.532  4.00  1.00            
ATOM   1502    O GLN A 202      20.530   8.369  13.629  4.00  1.00            
ATOM   1503    N ILE A 203      19.123   6.906  14.612  4.00  1.00            
ATOM   1504   CA ILE A 203      19.498   7.245  15.954  4.00  1.00            
ATOM   1505   CB ILE A 203      18.416   7.955  16.711  4.00  1.00            
ATOM   1506  CG1 ILE A 203      18.063   9.263  15.994  4.00  1.00            
ATOM   1507  CG2 ILE A 203      18.895   8.177  18.157  4.00  1.00            
ATOM   1508  CD1 ILE A 203      19.248  10.220  15.885  4.00  1.00            
ATOM   1509    C ILE A 203      19.773   5.972  16.682  4.00  1.00            
ATOM   1510    O ILE A 203      19.223   4.925  16.349  4.00  1.00            
ATOM   1511    N GLN A 204      20.668   6.029  17.686  4.00  1.00            
ATOM   1512   CA GLN A 204      20.945   4.860  18.465  4.00  1.00            
ATOM   1513   CB GLN A 204      22.410   4.791  18.926  4.00  1.00            
ATOM   1514   CG GLN A 204      22.825   3.442  19.515  4.00  1.00            
ATOM   1515   CD GLN A 204      23.077   2.483  18.358  4.00  1.00            
ATOM   1516  OE1 GLN A 204      22.178   1.773  17.914  4.00  1.00            
ATOM   1517  NE2 GLN A 204      24.339   2.464  17.850  4.00  1.00            
ATOM   1518    C GLN A 204      20.087   4.987  19.678  4.00  1.00            
ATOM   1519    O GLN A 204      20.274   5.895  20.486  4.00  1.00            
ATOM   1520    N MET A 205      19.096   4.090  19.834  4.00  1.00            
ATOM   1521   CA MET A 205      18.287   4.201  21.007  4.00  1.00            
ATOM   1522   CB MET A 205      16.822   3.765  20.839  4.00  1.00            
ATOM   1523   CG MET A 205      15.979   4.705  19.980  4.00  1.00            
ATOM   1524   SD MET A 205      14.238   4.207  19.836  4.00  1.00            
ATOM   1525   CE MET A 205      13.837   4.631  21.555  4.00  1.00            
ATOM   1526    C MET A 205      18.876   3.321  22.027  4.00  1.00            
ATOM   1527    O MET A 205      19.287   2.197  21.742  4.00  1.00            
ATOM   1528    N LYS A 206      18.957   3.834  23.260  1.00  1.00            
ATOM   1529   CA LYS A 206      19.501   2.983  24.254  1.00  1.00            
ATOM   1530   CB LYS A 206      20.619   3.632  25.089  1.00  1.00            
ATOM   1531   CG LYS A 206      21.867   4.031  24.298  1.00  1.00            
ATOM   1532   CD LYS A 206      21.647   5.219  23.359  1.00  1.00            
ATOM   1533   CE LYS A 206      22.929   5.714  22.687  1.00  1.00            
ATOM   1534   NZ LYS A 206      22.618   6.816  21.749  1.00  1.00            
ATOM   1535    C LYS A 206      18.403   2.667  25.216  1.00  1.00            
ATOM   1536    O LYS A 206      18.034   3.499  26.044  1.00  1.00            
ATOM   1537    N GLY A 207      17.840   1.449  25.113  1.00  1.00            
ATOM   1538   CA GLY A 207      16.863   0.997  26.058  1.00  1.00            
ATOM   1539    C GLY A 207      15.493   1.400  25.627  1.00  1.00            
ATOM   1540    O GLY A 207      15.286   2.455  25.032  1.00  1.00            
ATOM   1541    N VAL A 208      14.517   0.530  25.940  4.00  1.00            
ATOM   1542   CA VAL A 208      13.126   0.795  25.734  4.00  1.00            
ATOM   1543   CB VAL A 208      12.515   0.023  24.604  4.00  1.00            
ATOM   1544  CG1 VAL A 208      10.999   0.284  24.597  4.00  1.00            
ATOM   1545  CG2 VAL A 208      13.236   0.384  23.295  4.00  1.00            
ATOM   1546    C VAL A 208      12.507   0.314  26.989  4.00  1.00            
ATOM   1547    O VAL A 208      13.012  -0.622  27.605  4.00  1.00            
ATOM   1548    N SER A 209      11.406   0.940  27.425  4.00  1.00            
ATOM   1549   CA SER A 209      10.927   0.490  28.684  4.00  1.00            
ATOM   1550   CB SER A 209      11.539   1.250  29.873  4.00  1.00            
ATOM   1551   OG SER A 209      11.137   2.612  29.839  4.00  1.00            
ATOM   1552    C SER A 209       9.447   0.652  28.786  4.00  1.00            
ATOM   1553    O SER A 209       8.841   1.495  28.125  4.00  1.00            
ATOM   1554    N VAL A 210       8.835  -0.206  29.626  4.00  1.00            
ATOM   1555   CA VAL A 210       7.442  -0.132  29.945  4.00  1.00            
ATOM   1556   CB VAL A 210       6.706  -1.407  29.651  4.00  1.00            
ATOM   1557  CG1 VAL A 210       5.248  -1.259  30.116  4.00  1.00            
ATOM   1558  CG2 VAL A 210       6.862  -1.725  28.155  4.00  1.00            
ATOM   1559    C VAL A 210       7.431   0.048  31.416  4.00  1.00            
ATOM   1560    O VAL A 210       7.942  -0.792  32.155  4.00  1.00            
ATOM   1561    N GLY A 211       6.866   1.167  31.884  3.00  1.00            
ATOM   1562   CA GLY A 211       6.873   1.377  33.292  3.00  1.00            
ATOM   1563    C GLY A 211       8.308   1.532  33.700  3.00  1.00            
ATOM   1564    O GLY A 211       9.163   1.888  32.891  3.00  1.00            
ATOM   1565    N SER A 212       8.601   1.255  34.987  3.00  1.00            
ATOM   1566   CA SER A 212       9.914   1.428  35.542  3.00  1.00            
ATOM   1567   CB SER A 212       9.952   1.149  37.055  3.00  1.00            
ATOM   1568   OG SER A 212       9.701  -0.226  37.305  3.00  1.00            
ATOM   1569    C SER A 212      10.912   0.496  34.909  3.00  1.00            
ATOM   1570    O SER A 212      11.942   0.938  34.405  3.00  1.00            
ATOM   1571    N SER A 213      10.630  -0.824  34.893  4.00  1.00            
ATOM   1572   CA SER A 213      11.610  -1.764  34.426  4.00  1.00            
ATOM   1573   CB SER A 213      11.237  -3.227  34.716  4.00  1.00            
ATOM   1574   OG SER A 213      11.228  -3.470  36.115  4.00  1.00            
ATOM   1575    C SER A 213      11.795  -1.598  32.946  4.00  1.00            
ATOM   1576    O SER A 213      10.856  -1.278  32.220  4.00  1.00            
ATOM   1577    N THR A 214      13.044  -1.797  32.468  4.00  1.00            
ATOM   1578   CA THR A 214      13.340  -1.556  31.084  4.00  1.00            
ATOM   1579   CB THR A 214      14.819  -1.578  30.783  4.00  1.00            
ATOM   1580  OG1 THR A 214      15.041  -1.245  29.420  4.00  1.00            
ATOM   1581  CG2 THR A 214      15.424  -2.954  31.112  4.00  1.00            
ATOM   1582    C THR A 214      12.623  -2.477  30.137  4.00  1.00            
ATOM   1583    O THR A 214      11.805  -2.033  29.334  4.00  1.00            
ATOM   1584    N LEU A 215      12.880  -3.791  30.240  4.00  1.00            
ATOM   1585   CA LEU A 215      12.263  -4.798  29.424  4.00  1.00            
ATOM   1586   CB LEU A 215      10.747  -4.939  29.641  4.00  1.00            
ATOM   1587   CG LEU A 215      10.384  -5.523  31.016  4.00  1.00            
ATOM   1588  CD1 LEU A 215      10.816  -4.574  32.137  4.00  1.00            
ATOM   1589  CD2 LEU A 215       8.898  -5.900  31.101  4.00  1.00            
ATOM   1590    C LEU A 215      12.514  -4.675  27.949  4.00  1.00            
ATOM   1591    O LEU A 215      11.730  -5.197  27.157  4.00  1.00            
ATOM   1592    N LEU A 216      13.597  -4.013  27.506  4.00  1.00            
ATOM   1593   CA LEU A 216      13.816  -3.983  26.084  4.00  1.00            
ATOM   1594   CB LEU A 216      13.258  -2.749  25.356  4.00  1.00            
ATOM   1595   CG LEU A 216      11.721  -2.732  25.225  4.00  1.00            
ATOM   1596  CD1 LEU A 216      11.215  -3.935  24.416  4.00  1.00            
ATOM   1597  CD2 LEU A 216      11.024  -2.539  26.580  4.00  1.00            
ATOM   1598    C LEU A 216      15.279  -4.026  25.821  4.00  1.00            
ATOM   1599    O LEU A 216      16.071  -4.426  26.673  4.00  1.00            
ATOM   1600    N CYS A 217      15.664  -3.608  24.599  1.00  1.00            
ATOM   1601   CA CYS A 217      17.021  -3.710  24.163  1.00  1.00            
ATOM   1602   CB CYS A 217      17.221  -3.357  22.684  1.00  1.00            
ATOM   1603   SG CYS A 217      18.938  -3.622  22.161  1.00  1.00            
ATOM   1604    C CYS A 217      17.918  -2.827  24.966  1.00  1.00            
ATOM   1605    O CYS A 217      18.069  -1.643  24.673  1.00  1.00            
ATOM   1606    N GLU A 218      18.530  -3.400  26.020  3.00  1.00            
ATOM   1607   CA GLU A 218      19.486  -2.681  26.810  3.00  1.00            
ATOM   1608   CB GLU A 218      19.855  -3.354  28.141  3.00  1.00            
ATOM   1609   CG GLU A 218      20.872  -2.520  28.927  3.00  1.00            
ATOM   1610   CD GLU A 218      21.203  -3.225  30.233  3.00  1.00            
ATOM   1611  OE1 GLU A 218      22.096  -4.117  30.212  3.00  1.00            
ATOM   1612  OE2 GLU A 218      20.574  -2.881  31.266  3.00  1.00            
ATOM   1613    C GLU A 218      20.752  -2.550  26.032  3.00  1.00            
ATOM   1614    O GLU A 218      21.448  -1.539  26.111  3.00  1.00            
ATOM   1615    N ASP A 219      21.060  -3.589  25.236  3.00  1.00            
ATOM   1616   CA ASP A 219      22.304  -3.676  24.536  3.00  1.00            
ATOM   1617   CB ASP A 219      22.334  -4.900  23.603  3.00  1.00            
ATOM   1618   CG ASP A 219      23.731  -5.059  23.026  3.00  1.00            
ATOM   1619  OD1 ASP A 219      24.712  -4.758  23.756  3.00  1.00            
ATOM   1620  OD2 ASP A 219      23.833  -5.476  21.843  3.00  1.00            
ATOM   1621    C ASP A 219      22.459  -2.465  23.684  3.00  1.00            
ATOM   1622    O ASP A 219      23.501  -1.812  23.705  3.00  1.00            
ATOM   1623    N GLY A 220      21.412  -2.123  22.921  1.00  1.00            
ATOM   1624   CA GLY A 220      21.483  -0.963  22.089  1.00  1.00            
ATOM   1625    C GLY A 220      20.626  -1.253  20.915  1.00  1.00            
ATOM   1626    O GLY A 220      20.708  -2.328  20.323  1.00  1.00            
ATOM   1627    N CYS A 221      19.783  -0.284  20.529  4.00  1.00            
ATOM   1628   CA CYS A 221      18.955  -0.567  19.406  4.00  1.00            
ATOM   1629   CB CYS A 221      17.466  -0.765  19.746  4.00  1.00            
ATOM   1630   SG CYS A 221      16.675   0.727  20.413  4.00  1.00            
ATOM   1631    C CYS A 221      19.068   0.556  18.469  4.00  1.00            
ATOM   1632    O CYS A 221      19.637   1.603  18.777  4.00  1.00            
ATOM   1633    N LEU A 222      18.538   0.342  17.263  4.00  1.00            
ATOM   1634   CA LEU A 222      18.656   1.390  16.327  4.00  1.00            
ATOM   1635   CB LEU A 222      19.182   0.905  14.965  4.00  1.00            
ATOM   1636   CG LEU A 222      19.543   2.047  14.004  4.00  1.00            
ATOM   1637  CD1 LEU A 222      18.298   2.800  13.505  4.00  1.00            
ATOM   1638  CD2 LEU A 222      20.594   2.963  14.654  4.00  1.00            
ATOM   1639    C LEU A 222      17.287   1.958  16.137  4.00  1.00            
ATOM   1640    O LEU A 222      16.312   1.220  16.012  4.00  1.00            
ATOM   1641    N ALA A 223      17.178   3.301  16.133  4.00  1.00            
ATOM   1642   CA ALA A 223      15.895   3.908  15.937  4.00  1.00            
ATOM   1643   CB ALA A 223      15.454   4.829  17.083  4.00  1.00            
ATOM   1644    C ALA A 223      15.987   4.768  14.712  4.00  1.00            
ATOM   1645    O ALA A 223      16.997   5.424  14.486  4.00  1.00            
ATOM   1646    N LEU A 224      14.949   4.767  13.855  4.00  1.00            
ATOM   1647   CA LEU A 224      14.924   5.669  12.731  4.00  1.00            
ATOM   1648   CB LEU A 224      14.357   5.029  11.460  4.00  1.00            
ATOM   1649   CG LEU A 224      15.158   3.814  10.966  4.00  1.00            
ATOM   1650  CD1 LEU A 224      14.524   3.239   9.691  4.00  1.00            
ATOM   1651  CD2 LEU A 224      16.650   4.147  10.792  4.00  1.00            
ATOM   1652    C LEU A 224      13.911   6.692  13.184  4.00  1.00            
ATOM   1653    O LEU A 224      12.904   6.330  13.791  4.00  1.00            
ATOM   1654    N VAL A 225      14.149   7.993  12.921  4.00  1.00            
ATOM   1655   CA VAL A 225      13.287   9.048  13.403  4.00  1.00            
ATOM   1656   CB VAL A 225      13.789  10.412  13.023  4.00  1.00            
ATOM   1657  CG1 VAL A 225      13.867  10.514  11.489  4.00  1.00            
ATOM   1658  CG2 VAL A 225      12.862  11.458  13.663  4.00  1.00            
ATOM   1659    C VAL A 225      11.905   8.905  12.835  4.00  1.00            
ATOM   1660    O VAL A 225      10.918   9.083  13.545  4.00  1.00            
ATOM   1661    N ASP A 226      11.814   8.580  11.532  1.00  1.00            
ATOM   1662   CA ASP A 226      10.603   8.331  10.797  1.00  1.00            
ATOM   1663   CB ASP A 226      10.102   6.874  10.850  1.00  1.00            
ATOM   1664   CG ASP A 226      10.912   6.071   9.840  1.00  1.00            
ATOM   1665  OD1 ASP A 226      11.704   6.703   9.090  1.00  1.00            
ATOM   1666  OD2 ASP A 226      10.750   4.823   9.798  1.00  1.00            
ATOM   1667    C ASP A 226       9.422   9.239  11.011  1.00  1.00            
ATOM   1668    O ASP A 226       8.547   8.953  11.828  1.00  1.00            
ATOM   1669    N THR A 227       9.386  10.382  10.285  3.00  1.00            
ATOM   1670   CA THR A 227       8.283  11.313  10.334  3.00  1.00            
ATOM   1671   CB THR A 227       8.608  12.672   9.781  3.00  1.00            
ATOM   1672  OG1 THR A 227       7.568  13.578  10.118  3.00  1.00            
ATOM   1673  CG2 THR A 227       8.771  12.595   8.255  3.00  1.00            
ATOM   1674    C THR A 227       7.033  10.850   9.673  3.00  1.00            
ATOM   1675    O THR A 227       5.945  10.968  10.232  3.00  1.00            
ATOM   1676    N GLY A 228       7.156  10.286   8.471  3.00  1.00            
ATOM   1677   CA GLY A 228       5.986   9.958   7.719  3.00  1.00            
ATOM   1678    C GLY A 228       5.185   8.978   8.495  3.00  1.00            
ATOM   1679    O GLY A 228       3.959   9.046   8.530  3.00  1.00            
ATOM   1680    N ALA A 229       5.878   8.054   9.170  1.00  1.00            
ATOM   1681   CA ALA A 229       5.205   6.979   9.818  1.00  1.00            
ATOM   1682   CB ALA A 229       6.155   5.946  10.453  1.00  1.00            
ATOM   1683    C ALA A 229       4.261   7.420  10.889  1.00  1.00            
ATOM   1684    O ALA A 229       4.482   8.399  11.600  1.00  1.00            
ATOM   1685    N SER A 230       3.142   6.669  10.963  1.00  1.00            
ATOM   1686   CA SER A 230       2.048   6.762  11.890  1.00  1.00            
ATOM   1687   CB SER A 230       0.862   5.936  11.381  1.00  1.00            
ATOM   1688   OG SER A 230       0.713   6.144   9.985  1.00  1.00            
ATOM   1689    C SER A 230       2.477   6.142  13.157  1.00  1.00            
ATOM   1690    O SER A 230       1.894   6.385  14.212  1.00  1.00            
ATOM   1691    N TYR A 231       3.539   5.330  13.091  1.00  1.00            
ATOM   1692   CA TYR A 231       3.688   4.538  14.253  1.00  1.00            
ATOM   1693   CB TYR A 231       3.176   3.108  14.030  1.00  1.00            
ATOM   1694   CG TYR A 231       3.755   2.691  12.724  1.00  1.00            
ATOM   1695  CD1 TYR A 231       5.083   2.347  12.603  1.00  1.00            
ATOM   1696  CD2 TYR A 231       2.947   2.649  11.612  1.00  1.00            
ATOM   1697  CE1 TYR A 231       5.593   1.973  11.380  1.00  1.00            
ATOM   1698  CE2 TYR A 231       3.452   2.274  10.390  1.00  1.00            
ATOM   1699   CZ TYR A 231       4.778   1.938  10.275  1.00  1.00            
ATOM   1700   OH TYR A 231       5.300   1.555   9.020  1.00  1.00            
ATOM   1701    C TYR A 231       5.050   4.413  14.813  1.00  1.00            
ATOM   1702    O TYR A 231       6.064   4.783  14.223  1.00  1.00            
ATOM   1703    N ILE A 232       5.025   3.870  16.047  4.00  1.00            
ATOM   1704   CA ILE A 232       6.160   3.494  16.819  4.00  1.00            
ATOM   1705   CB ILE A 232       5.888   3.631  18.298  4.00  1.00            
ATOM   1706  CG1 ILE A 232       7.110   3.216  19.132  4.00  1.00            
ATOM   1707  CG2 ILE A 232       4.566   2.915  18.644  4.00  1.00            
ATOM   1708  CD1 ILE A 232       8.283   4.191  19.034  4.00  1.00            
ATOM   1709    C ILE A 232       6.366   2.070  16.461  4.00  1.00            
ATOM   1710    O ILE A 232       6.068   1.144  17.213  4.00  1.00            
ATOM   1711    N SER A 233       6.917   1.873  15.258  4.00  1.00            
ATOM   1712   CA SER A 233       7.086   0.544  14.795  4.00  1.00            
ATOM   1713   CB SER A 233       7.244   0.434  13.271  4.00  1.00            
ATOM   1714   OG SER A 233       8.426   1.104  12.857  4.00  1.00            
ATOM   1715    C SER A 233       8.325  -0.010  15.406  4.00  1.00            
ATOM   1716    O SER A 233       9.160   0.717  15.942  4.00  1.00            
ATOM   1717    N GLY A 234       8.445  -1.344  15.341  4.00  1.00            
ATOM   1718   CA GLY A 234       9.580  -2.067  15.823  4.00  1.00            
ATOM   1719    C GLY A 234       9.527  -3.343  15.064  4.00  1.00            
ATOM   1720    O GLY A 234       8.583  -3.582  14.313  4.00  1.00            
ATOM   1721    N SER A 235      10.536  -4.208  15.232  1.00  1.00            
ATOM   1722   CA SER A 235      10.491  -5.417  14.475  1.00  1.00            
ATOM   1723   CB SER A 235      11.830  -6.179  14.445  1.00  1.00            
ATOM   1724   OG SER A 235      12.195  -6.592  15.754  1.00  1.00            
ATOM   1725    C SER A 235       9.460  -6.300  15.084  1.00  1.00            
ATOM   1726    O SER A 235       9.002  -6.063  16.201  1.00  1.00            
ATOM   1727    N THR A 236       9.046  -7.341  14.336  2.00  1.00            
ATOM   1728   CA THR A 236       8.073  -8.236  14.876  2.00  1.00            
ATOM   1729   CB THR A 236       7.310  -8.994  13.831  2.00  1.00            
ATOM   1730  OG1 THR A 236       6.639  -8.090  12.966  2.00  1.00            
ATOM   1731  CG2 THR A 236       6.293  -9.913  14.531  2.00  1.00            
ATOM   1732    C THR A 236       8.846  -9.223  15.676  2.00  1.00            
ATOM   1733    O THR A 236       9.446 -10.157  15.146  2.00  1.00            
ATOM   1734    N SER A 237       8.855  -8.999  16.998  2.00  1.00            
ATOM   1735   CA SER A 237       9.594  -9.779  17.936  2.00  1.00            
ATOM   1736   CB SER A 237      10.983 -10.228  17.422  2.00  1.00            
ATOM   1737   OG SER A 237      11.789  -9.129  17.025  2.00  1.00            
ATOM   1738    C SER A 237       9.730  -8.851  19.097  2.00  1.00            
ATOM   1739    O SER A 237       9.147  -9.065  20.158  2.00  1.00            
ATOM   1740    N SER A 238      10.505  -7.767  18.897  2.00  1.00            
ATOM   1741   CA SER A 238      10.697  -6.774  19.904  2.00  1.00            
ATOM   1742   CB SER A 238      11.616  -5.628  19.446  2.00  1.00            
ATOM   1743   OG SER A 238      12.921  -6.124  19.182  2.00  1.00            
ATOM   1744    C SER A 238       9.355  -6.182  20.204  2.00  1.00            
ATOM   1745    O SER A 238       9.004  -5.969  21.363  2.00  1.00            
ATOM   1746    N ILE A 239       8.553  -5.929  19.153  2.00  1.00            
ATOM   1747   CA ILE A 239       7.250  -5.359  19.335  2.00  1.00            
ATOM   1748   CB ILE A 239       6.513  -5.103  18.050  2.00  1.00            
ATOM   1749  CG1 ILE A 239       5.243  -4.291  18.342  2.00  1.00            
ATOM   1750  CG2 ILE A 239       6.243  -6.438  17.336  2.00  1.00            
ATOM   1751  CD1 ILE A 239       4.545  -3.789  17.080  2.00  1.00            
ATOM   1752    C ILE A 239       6.442  -6.333  20.134  2.00  1.00            
ATOM   1753    O ILE A 239       5.661  -5.942  21.001  2.00  1.00            
ATOM   1754    N GLU A 240       6.628  -7.638  19.859  2.00  1.00            
ATOM   1755   CA GLU A 240       5.876  -8.676  20.502  2.00  1.00            
ATOM   1756   CB GLU A 240       6.368 -10.080  20.116  2.00  1.00            
ATOM   1757   CG GLU A 240       6.257 -10.426  18.631  2.00  1.00            
ATOM   1758   CD GLU A 240       7.072 -11.695  18.425  2.00  1.00            
ATOM   1759  OE1 GLU A 240       7.540 -12.264  19.448  2.00  1.00            
ATOM   1760  OE2 GLU A 240       7.242 -12.112  17.248  2.00  1.00            
ATOM   1761    C GLU A 240       6.123  -8.566  21.960  2.00  1.00            
ATOM   1762    O GLU A 240       5.209  -8.682  22.775  2.00  1.00            
ATOM   1763    N LYS A 241       7.385  -8.327  22.331  2.00  1.00            
ATOM   1764   CA LYS A 241       7.676  -8.264  23.723  2.00  1.00            
ATOM   1765   CB LYS A 241       9.162  -7.983  24.006  2.00  1.00            
ATOM   1766   CG LYS A 241       9.505  -7.934  25.497  2.00  1.00            
ATOM   1767   CD LYS A 241      11.008  -7.991  25.777  2.00  1.00            
ATOM   1768   CE LYS A 241      11.703  -9.185  25.119  2.00  1.00            
ATOM   1769   NZ LYS A 241      11.118 -10.450  25.615  2.00  1.00            
ATOM   1770    C LYS A 241       6.887  -7.125  24.304  2.00  1.00            
ATOM   1771    O LYS A 241       6.325  -7.255  25.390  2.00  1.00            
ATOM   1772    N LEU A 242       6.808  -5.981  23.589  2.00  1.00            
ATOM   1773   CA LEU A 242       6.090  -4.842  24.101  2.00  1.00            
ATOM   1774   CB LEU A 242       6.131  -3.605  23.185  2.00  1.00            
ATOM   1775   CG LEU A 242       7.513  -2.931  23.108  2.00  1.00            
ATOM   1776  CD1 LEU A 242       7.487  -1.705  22.179  2.00  1.00            
ATOM   1777  CD2 LEU A 242       8.046  -2.600  24.511  2.00  1.00            
ATOM   1778    C LEU A 242       4.665  -5.224  24.262  2.00  1.00            
ATOM   1779    O LEU A 242       4.041  -4.933  25.282  2.00  1.00            
ATOM   1780    N MET A 243       4.120  -5.924  23.259  2.00  1.00            
ATOM   1781   CA MET A 243       2.736  -6.257  23.316  2.00  1.00            
ATOM   1782   CB MET A 243       2.219  -6.960  22.044  2.00  1.00            
ATOM   1783   CG MET A 243       2.619  -8.431  21.921  2.00  1.00            
ATOM   1784   SD MET A 243       2.069  -9.248  20.391  2.00  1.00            
ATOM   1785   CE MET A 243       0.289  -9.128  20.734  2.00  1.00            
ATOM   1786    C MET A 243       2.499  -7.166  24.476  2.00  1.00            
ATOM   1787    O MET A 243       1.490  -7.045  25.167  2.00  1.00            
ATOM   1788    N GLU A 244       3.437  -8.097  24.732  2.00  1.00            
ATOM   1789   CA GLU A 244       3.247  -9.057  25.780  2.00  1.00            
ATOM   1790   CB GLU A 244       4.437 -10.021  25.913  2.00  1.00            
ATOM   1791   CG GLU A 244       4.680 -10.893  24.679  2.00  1.00            
ATOM   1792   CD GLU A 244       5.946 -11.702  24.930  2.00  1.00            
ATOM   1793  OE1 GLU A 244       6.222 -12.006  26.121  2.00  1.00            
ATOM   1794  OE2 GLU A 244       6.651 -12.028  23.938  2.00  1.00            
ATOM   1795    C GLU A 244       3.128  -8.334  27.093  2.00  1.00            
ATOM   1796    O GLU A 244       2.232  -8.626  27.883  2.00  1.00            
ATOM   1797    N ALA A 245       4.017  -7.352  27.356  2.00  1.00            
ATOM   1798   CA ALA A 245       4.001  -6.651  28.614  2.00  1.00            
ATOM   1799   CB ALA A 245       5.111  -5.592  28.724  2.00  1.00            
ATOM   1800    C ALA A 245       2.702  -5.940  28.735  2.00  1.00            
ATOM   1801    O ALA A 245       2.067  -5.945  29.789  2.00  1.00            
ATOM   1802    N LEU A 246       2.263  -5.317  27.634  2.00  1.00            
ATOM   1803   CA LEU A 246       1.012  -4.631  27.653  2.00  1.00            
ATOM   1804   CB LEU A 246       0.677  -3.972  26.306  2.00  1.00            
ATOM   1805   CG LEU A 246      -0.799  -3.547  26.187  2.00  1.00            
ATOM   1806  CD1 LEU A 246      -1.217  -2.547  27.276  2.00  1.00            
ATOM   1807  CD2 LEU A 246      -1.111  -3.058  24.765  2.00  1.00            
ATOM   1808    C LEU A 246      -0.054  -5.656  27.928  2.00  1.00            
ATOM   1809    O LEU A 246      -1.006  -5.383  28.656  2.00  1.00            
ATOM   1810    N GLY A 247       0.085  -6.879  27.373  3.00  1.00            
ATOM   1811   CA GLY A 247      -0.924  -7.878  27.600  3.00  1.00            
ATOM   1812    C GLY A 247      -2.047  -7.660  26.637  3.00  1.00            
ATOM   1813    O GLY A 247      -3.219  -7.705  27.011  3.00  1.00            
ATOM   1814    N ALA A 248      -1.707  -7.422  25.355  1.00  1.00            
ATOM   1815   CA ALA A 248      -2.703  -7.149  24.360  1.00  1.00            
ATOM   1816   CB ALA A 248      -2.480  -5.812  23.630  1.00  1.00            
ATOM   1817    C ALA A 248      -2.701  -8.233  23.311  1.00  1.00            
ATOM   1818    O ALA A 248      -1.830  -9.101  23.302  1.00  1.00            
ATOM   1819    N LYS A 249      -3.719  -8.214  22.412  4.00  1.00            
ATOM   1820   CA LYS A 249      -3.902  -9.224  21.394  4.00  1.00            
ATOM   1821   CB LYS A 249      -5.358  -9.716  21.326  4.00  1.00            
ATOM   1822   CG LYS A 249      -5.850 -10.289  22.660  4.00  1.00            
ATOM   1823   CD LYS A 249      -7.372 -10.424  22.755  4.00  1.00            
ATOM   1824   CE LYS A 249      -7.848 -11.841  23.081  4.00  1.00            
ATOM   1825   NZ LYS A 249      -7.763 -12.079  24.540  4.00  1.00            
ATOM   1826    C LYS A 249      -3.531  -8.674  20.031  4.00  1.00            
ATOM   1827    O LYS A 249      -3.804  -7.516  19.720  4.00  1.00            
ATOM   1828    N LYS A 250      -2.879  -9.516  19.188  4.00  1.00            
ATOM   1829   CA LYS A 250      -2.339  -9.182  17.884  4.00  1.00            
ATOM   1830   CB LYS A 250      -1.401 -10.282  17.362  4.00  1.00            
ATOM   1831   CG LYS A 250      -0.583  -9.861  16.143  4.00  1.00            
ATOM   1832   CD LYS A 250       0.631 -10.758  15.904  4.00  1.00            
ATOM   1833   CE LYS A 250       1.651 -10.706  17.045  4.00  1.00            
ATOM   1834   NZ LYS A 250       2.807 -11.575  16.733  4.00  1.00            
ATOM   1835    C LYS A 250      -3.352  -8.875  16.793  4.00  1.00            
ATOM   1836    O LYS A 250      -3.204  -7.871  16.104  4.00  1.00            
ATOM   1837    N ARG A 251      -4.389  -9.720  16.579  1.00  1.00            
ATOM   1838   CA ARG A 251      -5.474  -9.506  15.633  1.00  1.00            
ATOM   1839   CB ARG A 251      -6.396  -8.343  16.048  1.00  1.00            
ATOM   1840   CG ARG A 251      -7.235  -8.628  17.296  1.00  1.00            
ATOM   1841   CD ARG A 251      -8.742  -8.479  17.065  1.00  1.00            
ATOM   1842   NE ARG A 251      -9.159  -9.495  16.057  1.00  1.00            
ATOM   1843   CZ ARG A 251     -10.434  -9.493  15.571  1.00  1.00            
ATOM   1844  NH1 ARG A 251     -11.329  -8.562  16.014  1.00  1.00            
ATOM   1845  NH2 ARG A 251     -10.814 -10.417  14.639  1.00  1.00            
ATOM   1846    C ARG A 251      -5.130  -9.289  14.171  1.00  1.00            
ATOM   1847    O ARG A 251      -5.607  -8.325  13.573  1.00  1.00            
ATOM   1848    N LEU A 252      -4.304 -10.155  13.549  1.00  1.00            
ATOM   1849   CA LEU A 252      -4.142 -10.183  12.107  1.00  1.00            
ATOM   1850   CB LEU A 252      -5.421 -10.618  11.370  1.00  1.00            
ATOM   1851   CG LEU A 252      -5.862 -12.058  11.691  1.00  1.00            
ATOM   1852  CD1 LEU A 252      -7.139 -12.435  10.924  1.00  1.00            
ATOM   1853  CD2 LEU A 252      -4.719 -13.060  11.464  1.00  1.00            
ATOM   1854    C LEU A 252      -3.696  -8.885  11.507  1.00  1.00            
ATOM   1855    O LEU A 252      -3.973  -8.641  10.333  1.00  1.00            
ATOM   1856    N PHE A 253      -2.980  -8.030  12.257  1.00  1.00            
ATOM   1857   CA PHE A 253      -2.546  -6.771  11.707  1.00  1.00            
ATOM   1858   CB PHE A 253      -3.665  -5.999  10.980  1.00  1.00            
ATOM   1859   CG PHE A 253      -3.059  -4.888  10.191  1.00  1.00            
ATOM   1860  CD1 PHE A 253      -2.483  -5.143   8.967  1.00  1.00            
ATOM   1861  CD2 PHE A 253      -3.077  -3.594  10.658  1.00  1.00            
ATOM   1862  CE1 PHE A 253      -1.925  -4.129   8.226  1.00  1.00            
ATOM   1863  CE2 PHE A 253      -2.521  -2.575   9.920  1.00  1.00            
ATOM   1864   CZ PHE A 253      -1.943  -2.840   8.701  1.00  1.00            
ATOM   1865    C PHE A 253      -2.193  -5.993  12.928  1.00  1.00            
ATOM   1866    O PHE A 253      -1.265  -6.335  13.660  1.00  1.00            
ATOM   1867    N ASP A 254      -2.955  -4.915  13.172  1.00  1.00            
ATOM   1868   CA ASP A 254      -2.719  -4.058  14.293  1.00  1.00            
ATOM   1869   CB ASP A 254      -3.413  -2.690  14.154  1.00  1.00            
ATOM   1870   CG ASP A 254      -4.908  -2.920  14.004  1.00  1.00            
ATOM   1871  OD1 ASP A 254      -5.322  -4.110  13.997  1.00  1.00            
ATOM   1872  OD2 ASP A 254      -5.655  -1.914  13.880  1.00  1.00            
ATOM   1873    C ASP A 254      -3.132  -4.684  15.597  1.00  1.00            
ATOM   1874    O ASP A 254      -4.021  -5.530  15.648  1.00  1.00            
ATOM   1875    N TYR A 255      -2.477  -4.234  16.696  4.00  1.00            
ATOM   1876   CA TYR A 255      -2.604  -4.719  18.050  4.00  1.00            
ATOM   1877   CB TYR A 255      -1.390  -4.370  18.927  4.00  1.00            
ATOM   1878   CG TYR A 255      -0.229  -5.112  18.351  4.00  1.00            
ATOM   1879  CD1 TYR A 255       0.455  -4.607  17.270  4.00  1.00            
ATOM   1880  CD2 TYR A 255       0.175  -6.312  18.889  4.00  1.00            
ATOM   1881  CE1 TYR A 255       1.523  -5.288  16.733  4.00  1.00            
ATOM   1882  CE2 TYR A 255       1.242  -6.998  18.358  4.00  1.00            
ATOM   1883   CZ TYR A 255       1.918  -6.486  17.278  4.00  1.00            
ATOM   1884   OH TYR A 255       3.013  -7.187  16.730  4.00  1.00            
ATOM   1885    C TYR A 255      -3.841  -4.175  18.706  4.00  1.00            
ATOM   1886    O TYR A 255      -4.274  -3.063  18.412  4.00  1.00            
ATOM   1887    N VAL A 256      -4.456  -4.983  19.606  4.00  1.00            
ATOM   1888   CA VAL A 256      -5.705  -4.612  20.215  4.00  1.00            
ATOM   1889   CB VAL A 256      -6.817  -5.484  19.726  4.00  1.00            
ATOM   1890  CG1 VAL A 256      -6.892  -5.332  18.199  4.00  1.00            
ATOM   1891  CG2 VAL A 256      -6.559  -6.928  20.189  4.00  1.00            
ATOM   1892    C VAL A 256      -5.659  -4.744  21.703  4.00  1.00            
ATOM   1893    O VAL A 256      -4.951  -5.587  22.252  4.00  1.00            
ATOM   1894    N VAL A 257      -6.423  -3.866  22.388  4.00  1.00            
ATOM   1895   CA VAL A 257      -6.572  -3.921  23.813  4.00  1.00            
ATOM   1896   CB VAL A 257      -5.876  -2.812  24.547  4.00  1.00            
ATOM   1897  CG1 VAL A 257      -4.357  -2.952  24.339  4.00  1.00            
ATOM   1898  CG2 VAL A 257      -6.447  -1.473  24.058  4.00  1.00            
ATOM   1899    C VAL A 257      -8.031  -3.781  24.083  4.00  1.00            
ATOM   1900    O VAL A 257      -8.697  -2.939  23.482  4.00  1.00            
ATOM   1901    N LYS A 258      -8.575  -4.624  24.984  4.00  1.00            
ATOM   1902   CA LYS A 258      -9.946  -4.434  25.344  4.00  1.00            
ATOM   1903   CB LYS A 258     -10.449  -5.399  26.437  4.00  1.00            
ATOM   1904   CG LYS A 258     -10.514  -6.863  25.993  4.00  1.00            
ATOM   1905   CD LYS A 258     -10.670  -7.859  27.145  4.00  1.00            
ATOM   1906   CE LYS A 258     -10.733  -9.317  26.684  4.00  1.00            
ATOM   1907   NZ LYS A 258      -9.470  -9.692  26.010  4.00  1.00            
ATOM   1908    C LYS A 258      -9.898  -3.064  25.941  4.00  1.00            
ATOM   1909    O LYS A 258      -8.887  -2.667  26.518  4.00  1.00            
ATOM   1910    N CYS A 259     -10.980  -2.292  25.797  2.00  1.00            
ATOM   1911   CA CYS A 259     -10.933  -0.904  26.144  2.00  1.00            
ATOM   1912   CB CYS A 259     -12.221  -0.170  25.744  2.00  1.00            
ATOM   1913   SG CYS A 259     -12.179   1.594  26.175  2.00  1.00            
ATOM   1914    C CYS A 259     -10.690  -0.622  27.595  2.00  1.00            
ATOM   1915    O CYS A 259      -9.881   0.243  27.925  2.00  1.00            
ATOM   1916    N ASN A 260     -11.363  -1.343  28.505  2.00  1.00            
ATOM   1917   CA ASN A 260     -11.246  -1.036  29.904  2.00  1.00            
ATOM   1918   CB ASN A 260     -12.065  -1.999  30.779  2.00  1.00            
ATOM   1919   CG ASN A 260     -12.252  -1.376  32.154  2.00  1.00            
ATOM   1920  OD1 ASN A 260     -11.612  -0.383  32.496  2.00  1.00            
ATOM   1921  ND2 ASN A 260     -13.158  -1.979  32.969  2.00  1.00            
ATOM   1922    C ASN A 260      -9.814  -1.194  30.256  2.00  1.00            
ATOM   1923    O ASN A 260      -9.289  -0.521  31.142  2.00  1.00            
ATOM   1924    N GLU A 261      -9.155  -2.124  29.556  2.00  1.00            
ATOM   1925   CA GLU A 261      -7.778  -2.384  29.795  2.00  1.00            
ATOM   1926   CB GLU A 261      -7.256  -3.663  29.109  2.00  1.00            
ATOM   1927   CG GLU A 261      -7.793  -4.936  29.774  2.00  1.00            
ATOM   1928   CD GLU A 261      -7.017  -6.139  29.248  2.00  1.00            
ATOM   1929  OE1 GLU A 261      -7.307  -6.588  28.109  2.00  1.00            
ATOM   1930  OE2 GLU A 261      -6.123  -6.629  29.988  2.00  1.00            
ATOM   1931    C GLU A 261      -6.925  -1.202  29.389  2.00  1.00            
ATOM   1932    O GLU A 261      -5.869  -0.980  29.976  2.00  1.00            
ATOM   1933    N GLY A 262      -7.356  -0.401  28.393  2.00  1.00            
ATOM   1934   CA GLY A 262      -6.517   0.640  27.846  2.00  1.00            
ATOM   1935    C GLY A 262      -6.035   1.678  28.835  2.00  1.00            
ATOM   1936    O GLY A 262      -4.830   1.921  28.848  2.00  1.00            
ATOM   1937    N PRO A 263      -6.818   2.302  29.685  2.00  1.00            
ATOM   1938   CA PRO A 263      -6.302   3.297  30.603  2.00  1.00            
ATOM   1939   CD PRO A 263      -8.127   1.820  30.085  2.00  1.00            
ATOM   1940   CB PRO A 263      -7.490   3.698  31.470  2.00  1.00            
ATOM   1941   CG PRO A 263      -8.377   2.442  31.468  2.00  1.00            
ATOM   1942    C PRO A 263      -5.144   2.815  31.434  2.00  1.00            
ATOM   1943    O PRO A 263      -4.290   3.632  31.772  2.00  1.00            
ATOM   1944    N THR A 264      -5.103   1.519  31.787  2.00  1.00            
ATOM   1945   CA THR A 264      -4.087   0.979  32.649  2.00  1.00            
ATOM   1946   CB THR A 264      -4.444  -0.368  33.209  2.00  1.00            
ATOM   1947  OG1 THR A 264      -4.572  -1.329  32.175  2.00  1.00            
ATOM   1948  CG2 THR A 264      -5.762  -0.245  33.992  2.00  1.00            
ATOM   1949    C THR A 264      -2.746   0.867  31.988  2.00  1.00            
ATOM   1950    O THR A 264      -1.760   0.829  32.723  2.00  1.00            
ATOM   1951    N LEU A 265      -2.685   0.765  30.627  1.00  1.00            
ATOM   1952   CA LEU A 265      -1.455   0.586  29.869  1.00  1.00            
ATOM   1953   CB LEU A 265      -1.570   0.974  28.384  1.00  1.00            
ATOM   1954   CG LEU A 265      -0.210   1.054  27.660  1.00  1.00            
ATOM   1955  CD1 LEU A 265       0.579  -0.261  27.763  1.00  1.00            
ATOM   1956  CD2 LEU A 265      -0.393   1.516  26.205  1.00  1.00            
ATOM   1957    C LEU A 265      -0.417   1.469  30.474  1.00  1.00            
ATOM   1958    O LEU A 265      -0.526   2.688  30.568  1.00  1.00            
ATOM   1959    N PRO A 266       0.583   0.795  30.939  1.00  1.00            
ATOM   1960   CA PRO A 266       1.531   1.369  31.837  1.00  1.00            
ATOM   1961   CD PRO A 266       0.644  -0.657  30.900  1.00  1.00            
ATOM   1962   CB PRO A 266       2.499   0.238  32.192  1.00  1.00            
ATOM   1963   CG PRO A 266       1.659  -1.040  31.989  1.00  1.00            
ATOM   1964    C PRO A 266       2.216   2.658  31.509  1.00  1.00            
ATOM   1965    O PRO A 266       1.936   3.646  32.187  1.00  1.00            
ATOM   1966    N ASP A 267       3.076   2.690  30.472  1.00  1.00            
ATOM   1967   CA ASP A 267       3.850   3.867  30.180  1.00  1.00            
ATOM   1968   CB ASP A 267       4.403   4.560  31.444  1.00  1.00            
ATOM   1969   CG ASP A 267       5.016   5.898  31.062  1.00  1.00            
ATOM   1970  OD1 ASP A 267       5.472   6.036  29.897  1.00  1.00            
ATOM   1971  OD2 ASP A 267       5.031   6.805  31.938  1.00  1.00            
ATOM   1972    C ASP A 267       5.026   3.362  29.430  1.00  1.00            
ATOM   1973    O ASP A 267       5.685   2.426  29.876  1.00  1.00            
ATOM   1974    N ILE A 268       5.322   3.942  28.255  4.00  1.00            
ATOM   1975   CA ILE A 268       6.467   3.417  27.585  4.00  1.00            
ATOM   1976   CB ILE A 268       6.199   2.932  26.183  4.00  1.00            
ATOM   1977  CG1 ILE A 268       7.383   2.092  25.671  4.00  1.00            
ATOM   1978  CG2 ILE A 268       5.844   4.138  25.298  4.00  1.00            
ATOM   1979  CD1 ILE A 268       7.064   1.273  24.419  4.00  1.00            
ATOM   1980    C ILE A 268       7.511   4.473  27.557  4.00  1.00            
ATOM   1981    O ILE A 268       7.272   5.601  27.128  4.00  1.00            
ATOM   1982    N SER A 269       8.713   4.131  28.051  4.00  1.00            
ATOM   1983   CA SER A 269       9.742   5.117  28.058  4.00  1.00            
ATOM   1984   CB SER A 269      10.416   5.298  29.430  4.00  1.00            
ATOM   1985   OG SER A 269       9.477   5.799  30.369  4.00  1.00            
ATOM   1986    C SER A 269      10.804   4.677  27.094  4.00  1.00            
ATOM   1987    O SER A 269      11.182   3.510  27.071  4.00  1.00            
ATOM   1988    N PHE A 270      11.312   5.598  26.250  4.00  1.00            
ATOM   1989   CA PHE A 270      12.356   5.252  25.320  4.00  1.00            
ATOM   1990   CB PHE A 270      11.995   5.597  23.867  4.00  1.00            
ATOM   1991   CG PHE A 270      10.688   4.949  23.566  4.00  1.00            
ATOM   1992  CD1 PHE A 270       9.514   5.597  23.877  4.00  1.00            
ATOM   1993  CD2 PHE A 270      10.627   3.704  22.983  4.00  1.00            
ATOM   1994  CE1 PHE A 270       8.296   5.020  23.607  4.00  1.00            
ATOM   1995  CE2 PHE A 270       9.411   3.121  22.711  4.00  1.00            
ATOM   1996   CZ PHE A 270       8.244   3.778  23.024  4.00  1.00            
ATOM   1997    C PHE A 270      13.485   6.166  25.701  4.00  1.00            
ATOM   1998    O PHE A 270      13.239   7.289  26.138  4.00  1.00            
ATOM   1999    N HIS A 271      14.756   5.729  25.575  4.00  1.00            
ATOM   2000   CA HIS A 271      15.800   6.631  25.987  4.00  1.00            
ATOM   2001  ND1 HIS A 271      15.028   4.883  28.664  4.00  1.00            
ATOM   2002   CG HIS A 271      15.827   5.965  28.374  4.00  1.00            
ATOM   2003   CB HIS A 271      16.658   6.084  27.133  4.00  1.00            
ATOM   2004  NE2 HIS A 271      14.744   6.343  30.318  4.00  1.00            
ATOM   2005  CD2 HIS A 271      15.643   6.847  29.396  4.00  1.00            
ATOM   2006  CE1 HIS A 271      14.402   5.161  29.837  4.00  1.00            
ATOM   2007    C HIS A 271      16.657   6.980  24.831  4.00  1.00            
ATOM   2008    O HIS A 271      17.242   6.118  24.177  4.00  1.00            
ATOM   2009    N LEU A 272      16.728   8.291  24.552  4.00  1.00            
ATOM   2010   CA LEU A 272      17.523   8.744  23.461  4.00  1.00            
ATOM   2011   CB LEU A 272      16.740   9.595  22.444  4.00  1.00            
ATOM   2012   CG LEU A 272      15.527   8.871  21.828  4.00  1.00            
ATOM   2013  CD1 LEU A 272      15.960   7.633  21.029  4.00  1.00            
ATOM   2014  CD2 LEU A 272      14.454   8.567  22.887  4.00  1.00            
ATOM   2015    C LEU A 272      18.554   9.636  24.042  4.00  1.00            
ATOM   2016    O LEU A 272      18.227  10.657  24.644  4.00  1.00            
ATOM   2017    N GLY A 273      19.833   9.262  23.879  3.00  1.00            
ATOM   2018   CA GLY A 273      20.874  10.086  24.403  3.00  1.00            
ATOM   2019    C GLY A 273      20.638  10.226  25.870  3.00  1.00            
ATOM   2020    O GLY A 273      20.528   9.246  26.606  3.00  1.00            
ATOM   2021    N GLY A 274      20.562  11.491  26.314  3.00  1.00            
ATOM   2022   CA GLY A 274      20.416  11.856  27.688  3.00  1.00            
ATOM   2023    C GLY A 274      19.100  11.459  28.286  3.00  1.00            
ATOM   2024    O GLY A 274      19.069  11.025  29.435  3.00  1.00            
ATOM   2025    N LYS A 275      17.967  11.573  27.556  4.00  1.00            
ATOM   2026   CA LYS A 275      16.777  11.429  28.346  4.00  1.00            
ATOM   2027   CB LYS A 275      16.009  12.751  28.548  4.00  1.00            
ATOM   2028   CG LYS A 275      16.742  13.764  29.434  4.00  1.00            
ATOM   2029   CD LYS A 275      16.075  15.144  29.488  4.00  1.00            
ATOM   2030   CE LYS A 275      16.382  16.038  28.284  4.00  1.00            
ATOM   2031   NZ LYS A 275      15.642  17.316  28.401  4.00  1.00            
ATOM   2032    C LYS A 275      15.787  10.434  27.900  4.00  1.00            
ATOM   2033    O LYS A 275      15.911   9.748  26.886  4.00  1.00            
ATOM   2034    N GLU A 276      14.760  10.364  28.768  4.00  1.00            
ATOM   2035   CA GLU A 276      13.633   9.511  28.661  4.00  1.00            
ATOM   2036   CB GLU A 276      13.177   8.944  30.014  4.00  1.00            
ATOM   2037   CG GLU A 276      11.976   8.002  29.929  4.00  1.00            
ATOM   2038   CD GLU A 276      11.631   7.597  31.355  4.00  1.00            
ATOM   2039  OE1 GLU A 276      11.378   8.519  32.174  4.00  1.00            
ATOM   2040  OE2 GLU A 276      11.629   6.373  31.650  4.00  1.00            
ATOM   2041    C GLU A 276      12.501  10.322  28.133  4.00  1.00            
ATOM   2042    O GLU A 276      12.242  11.441  28.574  4.00  1.00            
ATOM   2043    N TYR A 277      11.816   9.740  27.138  4.00  1.00            
ATOM   2044   CA TYR A 277      10.643  10.260  26.508  4.00  1.00            
ATOM   2045   CB TYR A 277      10.748  10.155  24.978  4.00  1.00            
ATOM   2046   CG TYR A 277       9.385  10.046  24.390  4.00  1.00            
ATOM   2047  CD1 TYR A 277       8.551  11.130  24.295  4.00  1.00            
ATOM   2048  CD2 TYR A 277       8.948   8.832  23.910  4.00  1.00            
ATOM   2049  CE1 TYR A 277       7.299  11.007  23.743  4.00  1.00            
ATOM   2050  CE2 TYR A 277       7.698   8.698  23.356  4.00  1.00            
ATOM   2051   CZ TYR A 277       6.869   9.790  23.273  4.00  1.00            
ATOM   2052   OH TYR A 277       5.582   9.665  22.707  4.00  1.00            
ATOM   2053    C TYR A 277       9.564   9.347  26.958  4.00  1.00            
ATOM   2054    O TYR A 277       9.654   8.131  26.796  4.00  1.00            
ATOM   2055    N THR A 278       8.505   9.915  27.553  4.00  1.00            
ATOM   2056   CA THR A 278       7.508   9.044  28.072  4.00  1.00            
ATOM   2057   CB THR A 278       7.032   9.423  29.442  4.00  1.00            
ATOM   2058  OG1 THR A 278       6.401  10.695  29.406  4.00  1.00            
ATOM   2059  CG2 THR A 278       8.243   9.454  30.390  4.00  1.00            
ATOM   2060    C THR A 278       6.323   9.100  27.187  4.00  1.00            
ATOM   2061    O THR A 278       5.869  10.169  26.777  4.00  1.00            
ATOM   2062    N LEU A 279       5.822   7.907  26.849  4.00  1.00            
ATOM   2063   CA LEU A 279       4.622   7.792  26.095  4.00  1.00            
ATOM   2064   CB LEU A 279       4.810   6.879  24.873  4.00  1.00            
ATOM   2065   CG LEU A 279       3.571   6.692  23.983  4.00  1.00            
ATOM   2066  CD1 LEU A 279       3.149   8.014  23.315  4.00  1.00            
ATOM   2067  CD2 LEU A 279       3.820   5.568  22.965  4.00  1.00            
ATOM   2068    C LEU A 279       3.682   7.105  27.050  4.00  1.00            
ATOM   2069    O LEU A 279       3.833   5.913  27.320  4.00  1.00            
ATOM   2070    N THR A 280       2.686   7.836  27.596  1.00  1.00            
ATOM   2071   CA THR A 280       1.820   7.271  28.600  1.00  1.00            
ATOM   2072   CB THR A 280       1.401   8.274  29.637  1.00  1.00            
ATOM   2073  OG1 THR A 280       2.545   8.824  30.273  1.00  1.00            
ATOM   2074  CG2 THR A 280       0.506   7.580  30.678  1.00  1.00            
ATOM   2075    C THR A 280       0.591   6.768  27.954  1.00  1.00            
ATOM   2076    O THR A 280       0.220   7.263  26.896  1.00  1.00            
ATOM   2077    N SER A 281      -0.074   5.776  28.583  2.00  1.00            
ATOM   2078   CA SER A 281      -1.275   5.259  28.000  2.00  1.00            
ATOM   2079   CB SER A 281      -2.003   4.207  28.845  2.00  1.00            
ATOM   2080   OG SER A 281      -2.444   4.786  30.064  2.00  1.00            
ATOM   2081    C SER A 281      -2.201   6.427  27.861  2.00  1.00            
ATOM   2082    O SER A 281      -2.426   7.174  28.811  2.00  1.00            
ATOM   2083    N ALA A 282      -2.757   6.583  26.643  2.00  1.00            
ATOM   2084   CA ALA A 282      -3.523   7.723  26.220  2.00  1.00            
ATOM   2085   CB ALA A 282      -3.164   9.033  26.943  2.00  1.00            
ATOM   2086    C ALA A 282      -3.022   7.845  24.847  2.00  1.00            
ATOM   2087    O ALA A 282      -3.488   7.174  23.926  2.00  1.00            
ATOM   2088    N ASP A 283      -2.032   8.740  24.694  2.00  1.00            
ATOM   2089   CA ASP A 283      -1.295   8.694  23.480  2.00  1.00            
ATOM   2090   CB ASP A 283      -0.056   9.607  23.467  2.00  1.00            
ATOM   2091   CG ASP A 283      -0.526  11.051  23.533  2.00  1.00            
ATOM   2092  OD1 ASP A 283      -1.767  11.262  23.525  2.00  1.00            
ATOM   2093  OD2 ASP A 283       0.345  11.960  23.601  2.00  1.00            
ATOM   2094    C ASP A 283      -0.782   7.268  23.511  2.00  1.00            
ATOM   2095    O ASP A 283      -0.580   6.704  24.583  2.00  1.00            
ATOM   2096    N TYR A 284      -0.553   6.628  22.354  2.00  1.00            
ATOM   2097   CA TYR A 284      -0.138   5.242  22.303  2.00  1.00            
ATOM   2098   CB TYR A 284       0.978   4.869  23.313  2.00  1.00            
ATOM   2099   CG TYR A 284       1.479   3.492  23.027  2.00  1.00            
ATOM   2100  CD1 TYR A 284       2.286   3.240  21.942  2.00  1.00            
ATOM   2101  CD2 TYR A 284       1.140   2.449  23.859  2.00  1.00            
ATOM   2102  CE1 TYR A 284       2.743   1.967  21.685  2.00  1.00            
ATOM   2103  CE2 TYR A 284       1.595   1.175  23.607  2.00  1.00            
ATOM   2104   CZ TYR A 284       2.395   0.930  22.519  2.00  1.00            
ATOM   2105   OH TYR A 284       2.860  -0.377  22.256  2.00  1.00            
ATOM   2106    C TYR A 284      -1.300   4.309  22.467  2.00  1.00            
ATOM   2107    O TYR A 284      -1.142   3.090  22.450  2.00  1.00            
ATOM   2108    N VAL A 285      -2.527   4.831  22.576  4.00  1.00            
ATOM   2109   CA VAL A 285      -3.628   3.912  22.596  4.00  1.00            
ATOM   2110   CB VAL A 285      -4.003   3.414  23.966  4.00  1.00            
ATOM   2111  CG1 VAL A 285      -2.833   2.600  24.548  4.00  1.00            
ATOM   2112  CG2 VAL A 285      -4.426   4.611  24.832  4.00  1.00            
ATOM   2113    C VAL A 285      -4.795   4.675  22.074  4.00  1.00            
ATOM   2114    O VAL A 285      -4.848   5.898  22.193  4.00  1.00            
ATOM   2115    N PHE A 286      -5.757   3.971  21.458  1.00  1.00            
ATOM   2116   CA PHE A 286      -6.918   4.650  20.974  1.00  1.00            
ATOM   2117   CB PHE A 286      -7.401   4.117  19.615  1.00  1.00            
ATOM   2118   CG PHE A 286      -8.606   4.894  19.220  1.00  1.00            
ATOM   2119  CD1 PHE A 286      -8.480   6.092  18.557  1.00  1.00            
ATOM   2120  CD2 PHE A 286      -9.864   4.418  19.514  1.00  1.00            
ATOM   2121  CE1 PHE A 286      -9.596   6.808  18.194  1.00  1.00            
ATOM   2122  CE2 PHE A 286     -10.982   5.130  19.153  1.00  1.00            
ATOM   2123   CZ PHE A 286     -10.849   6.326  18.489  1.00  1.00            
ATOM   2124    C PHE A 286      -7.990   4.366  21.967  1.00  1.00            
ATOM   2125    O PHE A 286      -8.382   3.213  22.153  1.00  1.00            
ATOM   2126    N GLN A 287      -8.485   5.414  22.650  1.00  1.00            
ATOM   2127   CA GLN A 287      -9.529   5.167  23.596  1.00  1.00            
ATOM   2128   CB GLN A 287      -9.564   6.156  24.772  1.00  1.00            
ATOM   2129   CG GLN A 287     -10.592   5.784  25.842  1.00  1.00            
ATOM   2130   CD GLN A 287     -10.080   4.553  26.588  1.00  1.00            
ATOM   2131  OE1 GLN A 287     -10.691   4.104  27.555  1.00  1.00            
ATOM   2132  NE2 GLN A 287      -8.926   3.990  26.139  1.00  1.00            
ATOM   2133    C GLN A 287     -10.799   5.322  22.833  1.00  1.00            
ATOM   2134    O GLN A 287     -11.258   6.434  22.572  1.00  1.00            
ATOM   2135    N GLU A 288     -11.386   4.176  22.452  1.00  1.00            
ATOM   2136   CA GLU A 288     -12.650   4.114  21.785  1.00  1.00            
ATOM   2137   CB GLU A 288     -12.856   2.785  21.036  1.00  1.00            
ATOM   2138   CG GLU A 288     -14.157   2.704  20.238  1.00  1.00            
ATOM   2139   CD GLU A 288     -14.129   1.410  19.435  1.00  1.00            
ATOM   2140  OE1 GLU A 288     -13.099   1.155  18.757  1.00  1.00            
ATOM   2141  OE2 GLU A 288     -15.140   0.659  19.489  1.00  1.00            
ATOM   2142    C GLU A 288     -13.583   4.185  22.943  1.00  1.00            
ATOM   2143    O GLU A 288     -13.162   4.610  24.019  1.00  1.00            
ATOM   2144    N SER A 289     -14.867   3.826  22.778  1.00  1.00            
ATOM   2145   CA SER A 289     -15.731   3.940  23.917  1.00  1.00            
ATOM   2146   CB SER A 289     -17.173   3.470  23.657  1.00  1.00            
ATOM   2147   OG SER A 289     -17.763   4.239  22.620  1.00  1.00            
ATOM   2148    C SER A 289     -15.189   3.088  25.011  1.00  1.00            
ATOM   2149    O SER A 289     -14.688   1.987  24.787  1.00  1.00            
ATOM   2150    N TYR A 290     -15.254   3.622  26.241  1.00  1.00            
ATOM   2151   CA TYR A 290     -14.787   2.887  27.369  1.00  1.00            
ATOM   2152   CB TYR A 290     -14.663   3.810  28.596  1.00  1.00            
ATOM   2153   CG TYR A 290     -14.530   3.035  29.857  1.00  1.00            
ATOM   2154  CD1 TYR A 290     -15.655   2.543  30.478  1.00  1.00            
ATOM   2155  CD2 TYR A 290     -13.300   2.823  30.434  1.00  1.00            
ATOM   2156  CE1 TYR A 290     -15.559   1.835  31.651  1.00  1.00            
ATOM   2157  CE2 TYR A 290     -13.198   2.115  31.609  1.00  1.00            
ATOM   2158   CZ TYR A 290     -14.327   1.621  32.217  1.00  1.00            
ATOM   2159   OH TYR A 290     -14.228   0.897  33.424  1.00  1.00            
ATOM   2160    C TYR A 290     -15.846   1.869  27.617  1.00  1.00            
ATOM   2161    O TYR A 290     -16.973   2.191  27.994  1.00  1.00            
ATOM   2162    N SER A 291     -15.496   0.598  27.381  1.00  1.00            
ATOM   2163   CA SER A 291     -16.375  -0.507  27.590  1.00  1.00            
ATOM   2164   CB SER A 291     -17.254  -0.844  26.375  1.00  1.00            
ATOM   2165   OG SER A 291     -18.092  -1.952  26.669  1.00  1.00            
ATOM   2166    C SER A 291     -15.439  -1.649  27.790  1.00  1.00            
ATOM   2167    O SER A 291     -14.316  -1.623  27.288  1.00  1.00            
ATOM   2168    N SER A 292     -15.853  -2.672  28.553  3.00  1.00            
ATOM   2169   CA SER A 292     -14.958  -3.768  28.753  3.00  1.00            
ATOM   2170   CB SER A 292     -15.515  -4.829  29.718  3.00  1.00            
ATOM   2171   OG SER A 292     -14.580  -5.886  29.869  3.00  1.00            
ATOM   2172    C SER A 292     -14.762  -4.416  27.427  3.00  1.00            
ATOM   2173    O SER A 292     -13.633  -4.681  27.019  3.00  1.00            
ATOM   2174    N LYS A 293     -15.867  -4.673  26.700  3.00  1.00            
ATOM   2175   CA LYS A 293     -15.703  -5.283  25.417  3.00  1.00            
ATOM   2176   CB LYS A 293     -16.755  -6.354  25.087  3.00  1.00            
ATOM   2177   CG LYS A 293     -16.536  -6.993  23.712  3.00  1.00            
ATOM   2178   CD LYS A 293     -17.308  -8.296  23.493  3.00  1.00            
ATOM   2179   CE LYS A 293     -16.992  -8.972  22.157  3.00  1.00            
ATOM   2180   NZ LYS A 293     -17.776 -10.219  22.022  3.00  1.00            
ATOM   2181    C LYS A 293     -15.828  -4.205  24.411  3.00  1.00            
ATOM   2182    O LYS A 293     -16.896  -3.629  24.216  3.00  1.00            
ATOM   2183    N LYS A 294     -14.690  -3.911  23.770  1.00  1.00            
ATOM   2184   CA LYS A 294     -14.567  -2.919  22.755  1.00  1.00            
ATOM   2185   CB LYS A 294     -14.739  -1.477  23.266  1.00  1.00            
ATOM   2186   CG LYS A 294     -16.188  -1.061  23.541  1.00  1.00            
ATOM   2187   CD LYS A 294     -17.066  -1.092  22.287  1.00  1.00            
ATOM   2188   CE LYS A 294     -18.505  -0.617  22.502  1.00  1.00            
ATOM   2189   NZ LYS A 294     -19.158  -0.391  21.192  1.00  1.00            
ATOM   2190    C LYS A 294     -13.172  -3.057  22.328  1.00  1.00            
ATOM   2191    O LYS A 294     -12.453  -3.936  22.805  1.00  1.00            
ATOM   2192    N LEU A 295     -12.732  -2.214  21.394  4.00  1.00            
ATOM   2193   CA LEU A 295     -11.380  -2.471  21.079  4.00  1.00            
ATOM   2194   CB LEU A 295     -11.219  -3.156  19.718  4.00  1.00            
ATOM   2195   CG LEU A 295      -9.815  -3.726  19.523  4.00  1.00            
ATOM   2196  CD1 LEU A 295      -9.531  -4.778  20.609  4.00  1.00            
ATOM   2197  CD2 LEU A 295      -9.634  -4.269  18.098  4.00  1.00            
ATOM   2198    C LEU A 295     -10.652  -1.187  21.038  4.00  1.00            
ATOM   2199    O LEU A 295     -11.048  -0.251  20.346  4.00  1.00            
ATOM   2200    N CYS A 296      -9.557  -1.105  21.806  4.00  1.00            
ATOM   2201   CA CYS A 296      -8.796   0.093  21.731  4.00  1.00            
ATOM   2202   CB CYS A 296      -8.301   0.608  23.093  4.00  1.00            
ATOM   2203   SG CYS A 296      -9.665   1.145  24.168  4.00  1.00            
ATOM   2204    C CYS A 296      -7.615  -0.243  20.905  4.00  1.00            
ATOM   2205    O CYS A 296      -6.836  -1.134  21.240  4.00  1.00            
ATOM   2206    N THR A 297      -7.458   0.466  19.779  4.00  1.00            
ATOM   2207   CA THR A 297      -6.369   0.123  18.929  4.00  1.00            
ATOM   2208   CB THR A 297      -6.577   0.498  17.489  4.00  1.00            
ATOM   2209  OG1 THR A 297      -5.556  -0.077  16.685  4.00  1.00            
ATOM   2210  CG2 THR A 297      -6.556   2.032  17.360  4.00  1.00            
ATOM   2211    C THR A 297      -5.161   0.817  19.405  4.00  1.00            
ATOM   2212    O THR A 297      -5.214   1.669  20.291  4.00  1.00            
ATOM   2213    N LEU A 298      -4.016   0.434  18.825  4.00  1.00            
ATOM   2214   CA LEU A 298      -2.821   1.039  19.289  4.00  1.00            
ATOM   2215   CB LEU A 298      -1.852   0.057  19.969  4.00  1.00            
ATOM   2216   CG LEU A 298      -2.408  -0.543  21.273  4.00  1.00            
ATOM   2217  CD1 LEU A 298      -3.644  -1.420  21.007  4.00  1.00            
ATOM   2218  CD2 LEU A 298      -1.311  -1.275  22.059  4.00  1.00            
ATOM   2219    C LEU A 298      -2.087   1.673  18.155  4.00  1.00            
ATOM   2220    O LEU A 298      -2.240   1.294  16.995  4.00  1.00            
ATOM   2221    N ALA A 299      -1.274   2.694  18.498  1.00  1.00            
ATOM   2222   CA ALA A 299      -0.416   3.369  17.570  1.00  1.00            
ATOM   2223   CB ALA A 299       0.411   4.488  18.223  1.00  1.00            
ATOM   2224    C ALA A 299       0.536   2.300  17.112  1.00  1.00            
ATOM   2225    O ALA A 299       0.960   2.277  15.958  1.00  1.00            
ATOM   2226    N ILE A 300       0.870   1.370  18.036  4.00  1.00            
ATOM   2227   CA ILE A 300       1.829   0.312  17.841  4.00  1.00            
ATOM   2228   CB ILE A 300       2.040  -0.555  19.056  4.00  1.00            
ATOM   2229  CG1 ILE A 300       3.282  -1.449  18.880  4.00  1.00            
ATOM   2230  CG2 ILE A 300       0.746  -1.340  19.323  4.00  1.00            
ATOM   2231  CD1 ILE A 300       3.729  -2.143  20.168  4.00  1.00            
ATOM   2232    C ILE A 300       1.462  -0.586  16.690  4.00  1.00            
ATOM   2233    O ILE A 300       0.311  -0.993  16.540  4.00  1.00            
ATOM   2234    N HIS A 301       2.468  -0.884  15.827  4.00  1.00            
ATOM   2235   CA HIS A 301       2.358  -1.786  14.703  4.00  1.00            
ATOM   2236  ND1 HIS A 301      -0.479  -1.376  12.870  4.00  1.00            
ATOM   2237   CG HIS A 301       0.582  -0.618  13.317  4.00  1.00            
ATOM   2238   CB HIS A 301       1.996  -1.107  13.372  4.00  1.00            
ATOM   2239  NE2 HIS A 301      -1.308   0.607  13.439  4.00  1.00            
ATOM   2240  CD2 HIS A 301       0.057   0.589  13.660  4.00  1.00            
ATOM   2241  CE1 HIS A 301      -1.583  -0.593  12.962  4.00  1.00            
ATOM   2242    C HIS A 301       3.703  -2.400  14.506  4.00  1.00            
ATOM   2243    O HIS A 301       4.697  -1.923  15.052  4.00  1.00            
ATOM   2244    N ALA A 302       3.763  -3.491  13.718  4.00  1.00            
ATOM   2245   CA ALA A 302       5.026  -4.128  13.495  4.00  1.00            
ATOM   2246   CB ALA A 302       5.022  -5.631  13.820  4.00  1.00            
ATOM   2247    C ALA A 302       5.385  -3.987  12.044  4.00  1.00            
ATOM   2248    O ALA A 302       4.562  -4.204  11.157  4.00  1.00            
ATOM   2249    N MET A 303       6.647  -3.591  11.779  1.00  1.00            
ATOM   2250   CA MET A 303       7.173  -3.461  10.447  1.00  1.00            
ATOM   2251   CB MET A 303       7.226  -2.004   9.956  1.00  1.00            
ATOM   2252   CG MET A 303       7.989  -1.821   8.643  1.00  1.00            
ATOM   2253   SD MET A 303       7.143  -2.439   7.160  1.00  1.00            
ATOM   2254   CE MET A 303       5.993  -1.038   7.070  1.00  1.00            
ATOM   2255    C MET A 303       8.583  -3.938  10.524  1.00  1.00            
ATOM   2256    O MET A 303       9.274  -3.706  11.516  1.00  1.00            
ATOM   2257    N ASP A 304       9.050  -4.646   9.480  1.00  1.00            
ATOM   2258   CA ASP A 304      10.407  -5.086   9.511  1.00  1.00            
ATOM   2259   CB ASP A 304      10.577  -6.611   9.356  1.00  1.00            
ATOM   2260   CG ASP A 304       9.941  -7.069   8.054  1.00  1.00            
ATOM   2261  OD1 ASP A 304      10.609  -6.947   6.996  1.00  1.00            
ATOM   2262  OD2 ASP A 304       8.784  -7.565   8.107  1.00  1.00            
ATOM   2263    C ASP A 304      11.158  -4.356   8.446  1.00  1.00            
ATOM   2264    O ASP A 304      10.817  -4.429   7.267  1.00  1.00            
ATOM   2265    N ILE A 305      12.189  -3.590   8.859  1.00  1.00            
ATOM   2266   CA ILE A 305      13.011  -2.899   7.920  1.00  1.00            
ATOM   2267   CB ILE A 305      13.496  -1.560   8.403  1.00  1.00            
ATOM   2268  CG1 ILE A 305      12.314  -0.606   8.648  1.00  1.00            
ATOM   2269  CG2 ILE A 305      14.503  -1.027   7.371  1.00  1.00            
ATOM   2270  CD1 ILE A 305      11.525  -0.272   7.382  1.00  1.00            
ATOM   2271    C ILE A 305      14.224  -3.777   7.797  1.00  1.00            
ATOM   2272    O ILE A 305      14.967  -3.964   8.759  1.00  1.00            
ATOM   2273    N PRO A 306      14.401  -4.358   6.650  1.00  1.00            
ATOM   2274   CA PRO A 306      15.530  -5.233   6.446  1.00  1.00            
ATOM   2275   CD PRO A 306      13.248  -4.790   5.868  1.00  1.00            
ATOM   2276   CB PRO A 306      15.223  -6.032   5.186  1.00  1.00            
ATOM   2277   CG PRO A 306      13.685  -6.081   5.160  1.00  1.00            
ATOM   2278    C PRO A 306      16.701  -4.322   6.294  1.00  1.00            
ATOM   2279    O PRO A 306      16.499  -3.111   6.233  1.00  1.00            
ATOM   2280    N PRO A 307      17.891  -4.840   6.247  3.00  1.00            
ATOM   2281   CA PRO A 307      19.025  -3.986   6.100  3.00  1.00            
ATOM   2282   CD PRO A 307      18.218  -6.056   6.985  3.00  1.00            
ATOM   2283   CB PRO A 307      20.244  -4.878   6.315  3.00  1.00            
ATOM   2284   CG PRO A 307      19.722  -5.954   7.289  3.00  1.00            
ATOM   2285    C PRO A 307      18.870  -3.430   4.712  3.00  1.00            
ATOM   2286    O PRO A 307      18.107  -4.056   3.973  3.00  1.00            
ATOM   2287    N PRO A 308      19.464  -2.357   4.237  3.00  1.00            
ATOM   2288   CA PRO A 308      20.432  -1.556   4.937  3.00  1.00            
ATOM   2289   CD PRO A 308      19.593  -2.227   2.798  3.00  1.00            
ATOM   2290   CB PRO A 308      21.001  -0.591   3.895  3.00  1.00            
ATOM   2291   CG PRO A 308      20.830  -1.344   2.566  3.00  1.00            
ATOM   2292    C PRO A 308      20.043  -0.860   6.215  3.00  1.00            
ATOM   2293    O PRO A 308      20.874  -0.816   7.120  3.00  1.00            
ATOM   2294    N THR A 309      18.822  -0.300   6.329  3.00  1.00            
ATOM   2295   CA THR A 309      18.501   0.505   7.482  3.00  1.00            
ATOM   2296   CB THR A 309      17.194   1.222   7.344  3.00  1.00            
ATOM   2297  OG1 THR A 309      17.204   2.058   6.196  3.00  1.00            
ATOM   2298  CG2 THR A 309      17.002   2.072   8.608  3.00  1.00            
ATOM   2299    C THR A 309      18.425  -0.268   8.756  3.00  1.00            
ATOM   2300    O THR A 309      19.068   0.090   9.742  3.00  1.00            
ATOM   2301    N GLY A 310      17.655  -1.367   8.777  1.00  1.00            
ATOM   2302   CA GLY A 310      17.438  -1.992  10.048  1.00  1.00            
ATOM   2303    C GLY A 310      18.195  -3.282  10.164  1.00  1.00            
ATOM   2304    O GLY A 310      19.313  -3.395   9.663  1.00  1.00            
ATOM   2305    N PRO A 311      17.622  -4.273  10.833  1.00  1.00            
ATOM   2306   CA PRO A 311      16.305  -4.184  11.416  1.00  1.00            
ATOM   2307   CD PRO A 311      17.999  -5.655  10.575  1.00  1.00            
ATOM   2308   CB PRO A 311      15.972  -5.584  11.925  1.00  1.00            
ATOM   2309   CG PRO A 311      16.778  -6.501  10.986  1.00  1.00            
ATOM   2310    C PRO A 311      16.222  -3.096  12.444  1.00  1.00            
ATOM   2311    O PRO A 311      17.115  -2.996  13.283  1.00  1.00            
ATOM   2312    N THR A 312      15.161  -2.262  12.383  1.00  1.00            
ATOM   2313   CA THR A 312      15.133  -1.124  13.248  1.00  1.00            
ATOM   2314   CB THR A 312      15.441   0.182  12.570  1.00  1.00            
ATOM   2315  OG1 THR A 312      14.486   0.438  11.551  1.00  1.00            
ATOM   2316  CG2 THR A 312      16.860   0.144  11.988  1.00  1.00            
ATOM   2317    C THR A 312      13.796  -0.917  13.823  1.00  1.00            
ATOM   2318    O THR A 312      12.867  -1.707  13.664  1.00  1.00            
ATOM   2319    N TRP A 313      13.723   0.202  14.557  4.00  1.00            
ATOM   2320   CA TRP A 313      12.529   0.641  15.179  4.00  1.00            
ATOM   2321   CB TRP A 313      12.704   0.782  16.701  4.00  1.00            
ATOM   2322   CG TRP A 313      11.441   0.984  17.503  4.00  1.00            
ATOM   2323  CD2 TRP A 313      10.775  -0.084  18.194  4.00  1.00            
ATOM   2324  CD1 TRP A 313      10.737   2.120  17.776  4.00  1.00            
ATOM   2325  NE1 TRP A 313       9.668   1.824  18.589  4.00  1.00            
ATOM   2326  CE2 TRP A 313       9.682   0.472  18.856  4.00  1.00            
ATOM   2327  CE3 TRP A 313      11.062  -1.415  18.282  4.00  1.00            
ATOM   2328  CZ2 TRP A 313       8.852  -0.304  19.617  4.00  1.00            
ATOM   2329  CZ3 TRP A 313      10.215  -2.196  19.036  4.00  1.00            
ATOM   2330  CH2 TRP A 313       9.131  -1.650  19.690  4.00  1.00            
ATOM   2331    C TRP A 313      12.311   2.018  14.634  4.00  1.00            
ATOM   2332    O TRP A 313      13.259   2.794  14.530  4.00  1.00            
ATOM   2333    N ALA A 314      11.067   2.369  14.252  4.00  1.00            
ATOM   2334   CA ALA A 314      10.894   3.689  13.716  4.00  1.00            
ATOM   2335   CB ALA A 314      10.108   3.722  12.395  4.00  1.00            
ATOM   2336    C ALA A 314      10.112   4.487  14.704  4.00  1.00            
ATOM   2337    O ALA A 314       8.976   4.143  15.031  4.00  1.00            
ATOM   2338    N LEU A 315      10.715   5.574  15.225  4.00  1.00            
ATOM   2339   CA LEU A 315       9.915   6.469  16.000  4.00  1.00            
ATOM   2340   CB LEU A 315      10.692   7.621  16.664  4.00  1.00            
ATOM   2341   CG LEU A 315      11.620   7.169  17.808  4.00  1.00            
ATOM   2342  CD1 LEU A 315      12.347   8.366  18.442  4.00  1.00            
ATOM   2343  CD2 LEU A 315      10.854   6.336  18.846  4.00  1.00            
ATOM   2344    C LEU A 315       9.098   7.035  14.917  4.00  1.00            
ATOM   2345    O LEU A 315       9.496   6.998  13.755  4.00  1.00            
ATOM   2346    N GLY A 316       7.904   7.526  15.225  1.00  1.00            
ATOM   2347   CA GLY A 316       7.186   7.990  14.095  1.00  1.00            
ATOM   2348    C GLY A 316       6.302   9.080  14.588  1.00  1.00            
ATOM   2349    O GLY A 316       6.682   9.886  15.436  1.00  1.00            
ATOM   2350    N ALA A 317       5.078   9.115  14.049  2.00  1.00            
ATOM   2351   CA ALA A 317       4.141  10.146  14.351  2.00  1.00            
ATOM   2352   CB ALA A 317       2.836  10.003  13.553  2.00  1.00            
ATOM   2353    C ALA A 317       3.767  10.137  15.811  2.00  1.00            
ATOM   2354    O ALA A 317       3.607  11.204  16.402  2.00  1.00            
ATOM   2355    N THR A 318       3.616   8.949  16.441  2.00  1.00            
ATOM   2356   CA THR A 318       3.159   8.911  17.810  2.00  1.00            
ATOM   2357   CB THR A 318       3.073   7.520  18.373  2.00  1.00            
ATOM   2358  OG1 THR A 318       2.608   7.570  19.714  2.00  1.00            
ATOM   2359  CG2 THR A 318       4.446   6.835  18.290  2.00  1.00            
ATOM   2360    C THR A 318       4.083   9.722  18.659  2.00  1.00            
ATOM   2361    O THR A 318       3.646  10.567  19.439  2.00  1.00            
ATOM   2362    N PHE A 319       5.394   9.482  18.515  2.00  1.00            
ATOM   2363   CA PHE A 319       6.412  10.138  19.279  2.00  1.00            
ATOM   2364   CB PHE A 319       7.775   9.445  19.093  2.00  1.00            
ATOM   2365   CG PHE A 319       8.833  10.271  19.741  2.00  1.00            
ATOM   2366  CD1 PHE A 319       9.146  10.115  21.072  2.00  1.00            
ATOM   2367  CD2 PHE A 319       9.519  11.208  19.001  2.00  1.00            
ATOM   2368  CE1 PHE A 319      10.128  10.884  21.653  2.00  1.00            
ATOM   2369  CE2 PHE A 319      10.500  11.978  19.576  2.00  1.00            
ATOM   2370   CZ PHE A 319      10.804  11.818  20.906  2.00  1.00            
ATOM   2371    C PHE A 319       6.595  11.563  18.923  2.00  1.00            
ATOM   2372    O PHE A 319       6.732  12.414  19.800  2.00  1.00            
ATOM   2373    N ILE A 320       6.604  11.856  17.616  2.00  1.00            
ATOM   2374   CA ILE A 320       6.868  13.187  17.173  2.00  1.00            
ATOM   2375   CB ILE A 320       6.784  13.332  15.681  2.00  1.00            
ATOM   2376  CG1 ILE A 320       5.363  13.022  15.184  2.00  1.00            
ATOM   2377  CG2 ILE A 320       7.865  12.434  15.056  2.00  1.00            
ATOM   2378  CD1 ILE A 320       5.132  13.412  13.724  2.00  1.00            
ATOM   2379    C ILE A 320       5.807  14.040  17.801  2.00  1.00            
ATOM   2380    O ILE A 320       6.037  15.194  18.153  2.00  1.00            
ATOM   2381    N ARG A 321       4.591  13.488  17.962  3.00  1.00            
ATOM   2382   CA ARG A 321       3.533  14.271  18.528  3.00  1.00            
ATOM   2383   CB ARG A 321       2.248  13.442  18.717  3.00  1.00            
ATOM   2384   CG ARG A 321       1.071  14.212  19.318  3.00  1.00            
ATOM   2385   CD ARG A 321      -0.187  13.353  19.483  3.00  1.00            
ATOM   2386   NE ARG A 321       0.189  12.171  20.310  3.00  1.00            
ATOM   2387   CZ ARG A 321       0.669  11.044  19.708  3.00  1.00            
ATOM   2388  NH1 ARG A 321       0.775  10.989  18.349  3.00  1.00            
ATOM   2389  NH2 ARG A 321       1.050   9.973  20.466  3.00  1.00            
ATOM   2390    C ARG A 321       3.928  14.785  19.866  3.00  1.00            
ATOM   2391    O ARG A 321       3.911  15.992  20.099  3.00  1.00            
ATOM   2392    N LYS A 322       4.319  13.887  20.785  3.00  1.00            
ATOM   2393   CA LYS A 322       4.686  14.377  22.075  3.00  1.00            
ATOM   2394   CB LYS A 322       4.923  13.269  23.119  3.00  1.00            
ATOM   2395   CG LYS A 322       3.631  12.621  23.626  3.00  1.00            
ATOM   2396   CD LYS A 322       3.859  11.378  24.492  3.00  1.00            
ATOM   2397   CE LYS A 322       2.594  10.886  25.200  3.00  1.00            
ATOM   2398   NZ LYS A 322       2.189  11.858  26.241  3.00  1.00            
ATOM   2399    C LYS A 322       5.947  15.166  21.930  3.00  1.00            
ATOM   2400    O LYS A 322       6.097  16.219  22.547  3.00  1.00            
ATOM   2401    N PHE A 323       6.887  14.694  21.084  4.00  1.00            
ATOM   2402   CA PHE A 323       8.146  15.374  21.044  4.00  1.00            
ATOM   2403   CB PHE A 323       9.356  14.481  21.344  4.00  1.00            
ATOM   2404   CG PHE A 323       9.480  14.492  22.826  4.00  1.00            
ATOM   2405  CD1 PHE A 323       8.484  13.985  23.625  4.00  1.00            
ATOM   2406  CD2 PHE A 323      10.609  15.009  23.415  4.00  1.00            
ATOM   2407  CE1 PHE A 323       8.612  13.999  24.995  4.00  1.00            
ATOM   2408  CE2 PHE A 323      10.744  15.027  24.782  4.00  1.00            
ATOM   2409   CZ PHE A 323       9.743  14.520  25.575  4.00  1.00            
ATOM   2410    C PHE A 323       8.414  16.171  19.798  4.00  1.00            
ATOM   2411    O PHE A 323       8.463  15.648  18.687  4.00  1.00            
ATOM   2412    N TYR A 324       8.656  17.487  20.008  4.00  1.00            
ATOM   2413   CA TYR A 324       8.994  18.461  19.003  4.00  1.00            
ATOM   2414   CB TYR A 324       9.199  19.863  19.606  4.00  1.00            
ATOM   2415   CG TYR A 324       9.826  20.745  18.588  4.00  1.00            
ATOM   2416  CD1 TYR A 324       9.067  21.376  17.630  4.00  1.00            
ATOM   2417  CD2 TYR A 324      11.187  20.943  18.603  4.00  1.00            
ATOM   2418  CE1 TYR A 324       9.665  22.191  16.698  4.00  1.00            
ATOM   2419  CE2 TYR A 324      11.788  21.757  17.674  4.00  1.00            
ATOM   2420   CZ TYR A 324      11.025  22.381  16.719  4.00  1.00            
ATOM   2421   OH TYR A 324      11.634  23.219  15.764  4.00  1.00            
ATOM   2422    C TYR A 324      10.279  18.004  18.400  4.00  1.00            
ATOM   2423    O TYR A 324      11.186  17.567  19.108  4.00  1.00            
ATOM   2424    N THR A 325      10.382  18.068  17.059  4.00  1.00            
ATOM   2425   CA THR A 325      11.561  17.539  16.446  4.00  1.00            
ATOM   2426   CB THR A 325      11.281  16.392  15.518  4.00  1.00            
ATOM   2427  OG1 THR A 325      10.641  15.337  16.219  4.00  1.00            
ATOM   2428  CG2 THR A 325      12.611  15.897  14.925  4.00  1.00            
ATOM   2429    C THR A 325      12.262  18.595  15.632  4.00  1.00            
ATOM   2430    O THR A 325      11.639  19.519  15.110  4.00  1.00            
ATOM   2431    N GLU A 326      13.608  18.468  15.537  4.00  1.00            
ATOM   2432   CA GLU A 326      14.490  19.321  14.774  4.00  1.00            
ATOM   2433   CB GLU A 326      15.373  20.190  15.686  4.00  1.00            
ATOM   2434   CG GLU A 326      16.317  21.144  14.956  4.00  1.00            
ATOM   2435   CD GLU A 326      15.582  22.459  14.745  4.00  1.00            
ATOM   2436  OE1 GLU A 326      14.328  22.434  14.636  4.00  1.00            
ATOM   2437  OE2 GLU A 326      16.273  23.511  14.691  4.00  1.00            
ATOM   2438    C GLU A 326      15.406  18.389  14.061  4.00  1.00            
ATOM   2439    O GLU A 326      15.975  17.481  14.668  4.00  1.00            
ATOM   2440    N PHE A 327      15.558  18.571  12.741  4.00  1.00            
ATOM   2441   CA PHE A 327      16.484  17.748  12.029  4.00  1.00            
ATOM   2442   CB PHE A 327      15.926  17.185  10.708  4.00  1.00            
ATOM   2443   CG PHE A 327      14.819  16.233  11.022  4.00  1.00            
ATOM   2444  CD1 PHE A 327      13.540  16.689  11.250  4.00  1.00            
ATOM   2445  CD2 PHE A 327      15.058  14.879  11.080  4.00  1.00            
ATOM   2446  CE1 PHE A 327      12.521  15.810  11.538  4.00  1.00            
ATOM   2447  CE2 PHE A 327      14.044  13.995  11.368  4.00  1.00            
ATOM   2448   CZ PHE A 327      12.772  14.460  11.595  4.00  1.00            
ATOM   2449    C PHE A 327      17.602  18.671  11.675  4.00  1.00            
ATOM   2450    O PHE A 327      17.366  19.792  11.227  4.00  1.00            
ATOM   2451    N ASP A 328      18.860  18.245  11.891  4.00  1.00            
ATOM   2452   CA ASP A 328      19.922  19.152  11.582  4.00  1.00            
ATOM   2453   CB ASP A 328      20.874  19.418  12.758  4.00  1.00            
ATOM   2454   CG ASP A 328      20.118  20.250  13.780  4.00  1.00            
ATOM   2455  OD1 ASP A 328      19.164  19.711  14.401  4.00  1.00            
ATOM   2456  OD2 ASP A 328      20.480  21.445  13.944  4.00  1.00            
ATOM   2457    C ASP A 328      20.747  18.593  10.477  4.00  1.00            
ATOM   2458    O ASP A 328      21.529  17.665  10.675  4.00  1.00            
ATOM   2459    N ARG A 329      20.552  19.119   9.257  3.00  1.00            
ATOM   2460   CA ARG A 329      21.374  18.715   8.160  3.00  1.00            
ATOM   2461   CB ARG A 329      20.847  19.164   6.788  3.00  1.00            
ATOM   2462   CG ARG A 329      21.587  18.485   5.632  3.00  1.00            
ATOM   2463   CD ARG A 329      22.891  19.179   5.230  3.00  1.00            
ATOM   2464   NE ARG A 329      23.580  18.299   4.244  3.00  1.00            
ATOM   2465   CZ ARG A 329      24.639  17.528   4.632  3.00  1.00            
ATOM   2466  NH1 ARG A 329      25.124  17.620   5.904  3.00  1.00            
ATOM   2467  NH2 ARG A 329      25.222  16.673   3.742  3.00  1.00            
ATOM   2468    C ARG A 329      22.734  19.319   8.348  3.00  1.00            
ATOM   2469    O ARG A 329      23.738  18.697   8.009  3.00  1.00            
ATOM   2470    N ARG A 330      22.796  20.552   8.909  3.00  1.00            
ATOM   2471   CA ARG A 330      24.057  21.236   9.038  3.00  1.00            
ATOM   2472   CB ARG A 330      23.974  22.562   9.814  3.00  1.00            
ATOM   2473   CG ARG A 330      25.360  23.059  10.243  3.00  1.00            
ATOM   2474   CD ARG A 330      25.365  24.386  11.005  3.00  1.00            
ATOM   2475   NE ARG A 330      25.362  25.480   9.995  3.00  1.00            
ATOM   2476   CZ ARG A 330      26.548  26.014   9.573  3.00  1.00            
ATOM   2477  NH1 ARG A 330      27.723  25.602  10.130  3.00  1.00            
ATOM   2478  NH2 ARG A 330      26.557  26.962   8.592  3.00  1.00            
ATOM   2479    C ARG A 330      24.993  20.351   9.799  3.00  1.00            
ATOM   2480    O ARG A 330      26.081  20.039   9.321  3.00  1.00            
ATOM   2481    N ASN A 331      24.583  19.900  10.997  3.00  1.00            
ATOM   2482   CA ASN A 331      25.388  18.967  11.728  3.00  1.00            
ATOM   2483   CB ASN A 331      25.793  19.450  13.133  3.00  1.00            
ATOM   2484   CG ASN A 331      26.844  20.539  12.973  3.00  1.00            
ATOM   2485  OD1 ASN A 331      26.984  21.420  13.820  3.00  1.00            
ATOM   2486  ND2 ASN A 331      27.610  20.476  11.850  3.00  1.00            
ATOM   2487    C ASN A 331      24.484  17.790  11.900  3.00  1.00            
ATOM   2488    O ASN A 331      23.368  17.936  12.393  3.00  1.00            
ATOM   2489    N ASN A 332      24.938  16.584  11.511  3.00  1.00            
ATOM   2490   CA ASN A 332      24.033  15.475  11.558  3.00  1.00            
ATOM   2491   CB ASN A 332      24.644  14.157  11.041  3.00  1.00            
ATOM   2492   CG ASN A 332      24.917  14.287   9.548  3.00  1.00            
ATOM   2493  OD1 ASN A 332      26.067  14.253   9.111  3.00  1.00            
ATOM   2494  ND2 ASN A 332      23.833  14.438   8.740  3.00  1.00            
ATOM   2495    C ASN A 332      23.629  15.255  12.969  3.00  1.00            
ATOM   2496    O ASN A 332      24.406  14.762  13.785  3.00  1.00            
ATOM   2497    N ARG A 333      22.378  15.633  13.286  4.00  1.00            
ATOM   2498   CA ARG A 333      21.899  15.432  14.614  4.00  1.00            
ATOM   2499   CB ARG A 333      22.485  16.402  15.659  4.00  1.00            
ATOM   2500   CG ARG A 333      23.882  16.033  16.161  4.00  1.00            
ATOM   2501   CD ARG A 333      24.384  16.955  17.275  4.00  1.00            
ATOM   2502   NE ARG A 333      25.601  16.327  17.860  4.00  1.00            
ATOM   2503   CZ ARG A 333      26.823  16.516  17.285  4.00  1.00            
ATOM   2504  NH1 ARG A 333      26.944  17.296  16.173  4.00  1.00            
ATOM   2505  NH2 ARG A 333      27.924  15.911  17.819  4.00  1.00            
ATOM   2506    C ARG A 333      20.419  15.630  14.638  4.00  1.00            
ATOM   2507    O ARG A 333      19.825  16.096  13.666  4.00  1.00            
ATOM   2508    N ILE A 334      19.786  15.252  15.769  4.00  1.00            
ATOM   2509   CA ILE A 334      18.372  15.431  15.940  4.00  1.00            
ATOM   2510   CB ILE A 334      17.589  14.152  16.028  4.00  1.00            
ATOM   2511  CG1 ILE A 334      17.696  13.373  14.706  4.00  1.00            
ATOM   2512  CG2 ILE A 334      16.142  14.506  16.413  4.00  1.00            
ATOM   2513  CD1 ILE A 334      17.133  11.956  14.781  4.00  1.00            
ATOM   2514    C ILE A 334      18.162  16.181  17.211  4.00  1.00            
ATOM   2515    O ILE A 334      18.929  16.038  18.162  4.00  1.00            
ATOM   2516    N GLY A 335      17.119  17.033  17.241  4.00  1.00            
ATOM   2517   CA GLY A 335      16.832  17.775  18.432  4.00  1.00            
ATOM   2518    C GLY A 335      15.453  17.437  18.828  4.00  1.00            
ATOM   2519    O GLY A 335      14.532  17.438  18.013  4.00  1.00            
ATOM   2520    N PHE A 336      15.276  17.136  20.119  4.00  1.00            
ATOM   2521   CA PHE A 336      13.954  16.807  20.504  4.00  1.00            
ATOM   2522   CB PHE A 336      13.719  15.301  20.724  4.00  1.00            
ATOM   2523   CG PHE A 336      14.754  14.780  21.654  4.00  1.00            
ATOM   2524  CD1 PHE A 336      14.596  14.851  23.018  4.00  1.00            
ATOM   2525  CD2 PHE A 336      15.893  14.203  21.142  4.00  1.00            
ATOM   2526  CE1 PHE A 336      15.570  14.359  23.855  4.00  1.00            
ATOM   2527  CE2 PHE A 336      16.868  13.709  21.975  4.00  1.00            
ATOM   2528   CZ PHE A 336      16.706  13.784  23.337  4.00  1.00            
ATOM   2529    C PHE A 336      13.572  17.571  21.717  4.00  1.00            
ATOM   2530    O PHE A 336      14.400  17.881  22.572  4.00  1.00            
ATOM   2531    N ALA A 337      12.274  17.913  21.796  4.00  1.00            
ATOM   2532   CA ALA A 337      11.812  18.688  22.898  4.00  1.00            
ATOM   2533   CB ALA A 337      11.837  20.203  22.636  4.00  1.00            
ATOM   2534    C ALA A 337      10.399  18.323  23.168  4.00  1.00            
ATOM   2535    O ALA A 337       9.752  17.629  22.386  4.00  1.00            
ATOM   2536    N LEU A 338       9.897  18.770  24.329  4.00  1.00            
ATOM   2537   CA LEU A 338       8.532  18.507  24.640  4.00  1.00            
ATOM   2538   CB LEU A 338       8.139  18.886  26.080  4.00  1.00            
ATOM   2539   CG LEU A 338       8.902  18.126  27.180  4.00  1.00            
ATOM   2540  CD1 LEU A 338      10.400  18.470  27.167  4.00  1.00            
ATOM   2541  CD2 LEU A 338       8.255  18.352  28.555  4.00  1.00            
ATOM   2542    C LEU A 338       7.728  19.397  23.745  4.00  1.00            
ATOM   2543    O LEU A 338       8.131  20.525  23.461  4.00  1.00            
ATOM   2544    N ALA A 339       6.574  18.904  23.258  4.00  1.00            
ATOM   2545   CA ALA A 339       5.744  19.737  22.437  4.00  1.00            
ATOM   2546   CB ALA A 339       5.091  19.000  21.255  4.00  1.00            
ATOM   2547    C ALA A 339       4.650  20.211  23.318  4.00  1.00            
ATOM   2548    O ALA A 339       4.013  19.427  24.019  4.00  1.00            
ATOM   2549    N ARG A 340       4.420  21.531  23.315  1.00  1.00            
ATOM   2550   CA ARG A 340       3.374  22.043  24.133  1.00  1.00            
ATOM   2551   CB ARG A 340       3.807  23.267  24.952  1.00  1.00            
ATOM   2552   CG ARG A 340       2.945  23.548  26.182  1.00  1.00            
ATOM   2553   CD ARG A 340       3.485  24.701  27.031  1.00  1.00            
ATOM   2554   NE ARG A 340       4.933  24.433  27.275  1.00  1.00            
ATOM   2555   CZ ARG A 340       5.325  23.647  28.320  1.00  1.00            
ATOM   2556  NH1 ARG A 340       4.392  23.110  29.159  1.00  1.00            
ATOM   2557  NH2 ARG A 340       6.651  23.394  28.525  1.00  1.00            
ATOM   2558    C ARG A 340       2.322  22.468  23.175  1.00  1.00            
ATOM   2559    O ARG A 340       2.613  23.134  22.184  1.00  1.00            
ATOM   2560    N HIS A 341       1.065  22.071  23.427  1.00  1.00            
ATOM   2561   CA HIS A 341       0.070  22.443  22.476  1.00  1.00            
ATOM   2562  ND1 HIS A 341      -3.252  22.795  21.485  1.00  1.00            
ATOM   2563   CG HIS A 341      -2.177  21.935  21.468  1.00  1.00            
ATOM   2564   CB HIS A 341      -1.262  21.694  22.632  1.00  1.00            
ATOM   2565  NE2 HIS A 341      -3.160  21.933  19.437  1.00  1.00            
ATOM   2566  CD2 HIS A 341      -2.135  21.417  20.210  1.00  1.00            
ATOM   2567  CE1 HIS A 341      -3.804  22.754  20.246  1.00  1.00            
ATOM   2568    C HIS A 341      -0.192  23.936  22.629  1.00  1.00            
ATOM   2569    O HIS A 341       0.141  24.691  21.677  1.00  1.00            
ATOM   2570  OXT HIS A 341      -0.727  24.338  23.695  1.00  1.00            
ATOM   2571    N ASP C   1     -17.609  -4.467  17.603  4.00  0.00            
ATOM   2572   CA ASP C   1     -16.497  -5.244  17.004  4.00  0.00            
ATOM   2573   CB ASP C   1     -17.020  -6.292  16.007  4.00  0.00            
ATOM   2574   CG ASP C   1     -17.593  -5.563  14.794  4.00  0.00            
ATOM   2575  OD1 ASP C   1     -18.252  -4.506  14.983  4.00  0.00            
ATOM   2576  OD2 ASP C   1     -17.362  -6.050  13.655  4.00  0.00            
ATOM   2577    C ASP C   1     -15.604  -4.332  16.237  4.00  0.00            
ATOM   2578    O ASP C   1     -15.691  -3.112  16.369  4.00  0.00            
ATOM   2579    N ARG C   2     -14.691  -4.896  15.420  4.00  0.00            
ATOM   2580   CA ARG C   2     -13.870  -3.988  14.682  4.00  0.00            
ATOM   2581   CB ARG C   2     -12.518  -3.708  15.354  4.00  0.00            
ATOM   2582   CG ARG C   2     -11.822  -2.468  14.791  4.00  0.00            
ATOM   2583   CD ARG C   2     -10.802  -1.861  15.756  4.00  0.00            
ATOM   2584   NE ARG C   2     -10.246  -0.641  15.105  4.00  0.00            
ATOM   2585   CZ ARG C   2      -8.979  -0.635  14.600  4.00  0.00            
ATOM   2586  NH1 ARG C   2      -8.177  -1.728  14.746  4.00  0.00            
ATOM   2587  NH2 ARG C   2      -8.501   0.472  13.959  4.00  0.00            
ATOM   2588    C ARG C   2     -13.617  -4.527  13.313  4.00  0.00            
ATOM   2589    O ARG C   2     -13.064  -5.614  13.147  4.00  0.00            
ATOM   2590    N VAL C   3     -14.053  -3.770  12.287  4.00  0.00            
ATOM   2591   CA VAL C   3     -13.702  -4.070  10.930  4.00  0.00            
ATOM   2592   CB VAL C   3     -14.739  -3.666   9.923  4.00  0.00            
ATOM   2593  CG1 VAL C   3     -14.908  -2.141   9.977  4.00  0.00            
ATOM   2594  CG2 VAL C   3     -14.318  -4.197   8.542  4.00  0.00            
ATOM   2595    C VAL C   3     -12.492  -3.205  10.755  4.00  0.00            
ATOM   2596    O VAL C   3     -12.398  -2.162  11.400  4.00  0.00            
ATOM   2597    N TYR C   4     -11.516  -3.584   9.911  4.00  0.00            
ATOM   2598   CA TYR C   4     -10.335  -2.769   9.967  4.00  0.00            
ATOM   2599   CB TYR C   4      -9.049  -3.577  10.191  4.00  0.00            
ATOM   2600   CG TYR C   4      -9.161  -4.265  11.504  4.00  0.00            
ATOM   2601  CD1 TYR C   4      -9.867  -5.441  11.612  4.00  0.00            
ATOM   2602  CD2 TYR C   4      -8.554  -3.747  12.623  4.00  0.00            
ATOM   2603  CE1 TYR C   4      -9.978  -6.091  12.818  4.00  0.00            
ATOM   2604  CE2 TYR C   4      -8.662  -4.394  13.830  4.00  0.00            
ATOM   2605   CZ TYR C   4      -9.370  -5.563  13.931  4.00  0.00            
ATOM   2606   OH TYR C   4      -9.472  -6.214  15.177  4.00  0.00            
ATOM   2607    C TYR C   4     -10.104  -2.017   8.689  4.00  0.00            
ATOM   2608    O TYR C   4     -10.041  -2.596   7.605  4.00  0.00            
ATOM   2609    N ILE C   5      -9.995  -0.677   8.821  4.00  0.00            
ATOM   2610   CA ILE C   5      -9.579   0.244   7.794  4.00  0.00            
ATOM   2611   CB ILE C   5     -10.672   1.142   7.287  4.00  0.00            
ATOM   2612  CG1 ILE C   5     -11.798   0.334   6.624  4.00  0.00            
ATOM   2613  CG2 ILE C   5     -10.015   2.176   6.354  4.00  0.00            
ATOM   2614  CD1 ILE C   5     -12.597  -0.524   7.606  4.00  0.00            
ATOM   2615    C ILE C   5      -8.637   1.140   8.533  4.00  0.00            
ATOM   2616    O ILE C   5      -8.975   1.605   9.619  4.00  0.00            
ATOM   2617    N HIS C   6      -7.430   1.421   8.010  4.00  0.00            
ATOM   2618   CA HIS C   6      -6.612   2.228   8.860  4.00  0.00            
ATOM   2619  ND1 HIS C   6      -6.083   2.643  12.189  4.00  0.00            
ATOM   2620   CG HIS C   6      -5.371   2.194  11.100  4.00  0.00            
ATOM   2621   CB HIS C   6      -5.972   1.389   9.991  4.00  0.00            
ATOM   2622  NE2 HIS C   6      -3.983   3.306  12.489  4.00  0.00            
ATOM   2623  CD2 HIS C   6      -4.089   2.608  11.297  4.00  0.00            
ATOM   2624  CE1 HIS C   6      -5.206   3.300  12.987  4.00  0.00            
ATOM   2625    C HIS C   6      -5.513   2.826   8.085  4.00  0.00            
ATOM   2626    O HIS C   6      -5.006   2.265   7.121  4.00  0.00            
ATOM   2627    N PRO C   7      -5.155   3.993   8.503  4.00  0.00            
ATOM   2628   CA PRO C   7      -4.087   4.609   7.804  4.00  0.00            
ATOM   2629   CD PRO C   7      -6.135   4.968   8.954  4.00  0.00            
ATOM   2630   CB PRO C   7      -4.140   6.092   8.127  4.00  0.00            
ATOM   2631   CG PRO C   7      -5.640   6.317   8.405  4.00  0.00            
ATOM   2632    C PRO C   7      -2.820   3.936   8.147  4.00  0.00            
ATOM   2633    O PRO C   7      -2.477   3.851   9.326  4.00  0.00            
ATOM   2634    N PHE C   8      -2.126   3.465   7.109  4.00  0.00            
ATOM   2635   CA PHE C   8      -0.829   2.910   7.247  4.00  0.00            
ATOM   2636   CB PHE C   8      -0.724   1.513   6.607  4.00  0.00            
ATOM   2637   CG PHE C   8       0.620   0.938   6.884  4.00  0.00            
ATOM   2638  CD1 PHE C   8       0.860   0.278   8.067  4.00  0.00            
ATOM   2639  CD2 PHE C   8       1.639   1.046   5.964  4.00  0.00            
ATOM   2640  CE1 PHE C   8       2.094  -0.263   8.332  4.00  0.00            
ATOM   2641  CE2 PHE C   8       2.876   0.507   6.226  4.00  0.00            
ATOM   2642   CZ PHE C   8       3.107  -0.147   7.412  4.00  0.00            
ATOM   2643    C PHE C   8      -0.085   3.874   6.376  4.00  0.00            
ATOM   2644    O PHE C   8      -0.491   4.108   5.240  4.00  0.00            
ATOM   2645    N HIS C   9       1.005   4.479   6.874  4.00  0.00            
ATOM   2646   CA HIS C   9       1.615   5.531   6.112  4.00  0.00            
ATOM   2647  ND1 HIS C   9       3.711   8.277   5.998  4.00  0.00            
ATOM   2648   CG HIS C   9       2.395   7.979   6.276  4.00  0.00            
ATOM   2649   CB HIS C   9       1.950   6.749   7.008  4.00  0.00            
ATOM   2650  NE2 HIS C   9       2.488   9.905   5.110  4.00  0.00            
ATOM   2651  CD2 HIS C   9       1.662   8.986   5.731  4.00  0.00            
ATOM   2652  CE1 HIS C   9       3.708   9.437   5.297  4.00  0.00            
ATOM   2653    C HIS C   9       2.864   5.018   5.493  4.00  0.00            
ATOM   2654    O HIS C   9       3.246   3.864   5.680  4.00  0.00            
ATOM   2655    N LEU C  10       3.525   5.883   4.701  4.00  0.00            
ATOM   2656   CA LEU C  10       4.668   5.449   3.984  4.00  0.00            
ATOM   2657   CB LEU C  10       4.670   5.882   2.508  4.00  0.00            
ATOM   2658   CG LEU C  10       3.581   5.217   1.652  4.00  0.00            
ATOM   2659  CD1 LEU C  10       3.658   5.700   0.195  4.00  0.00            
ATOM   2660  CD2 LEU C  10       3.639   3.686   1.772  4.00  0.00            
ATOM   2661    C LEU C  10       5.956   5.934   4.534  4.00  0.00            
ATOM   2662    O LEU C  10       6.193   7.126   4.721  4.00  0.00            
ATOM   2663    N VAL C  11       6.805   4.943   4.821  4.00  0.00            
ATOM   2664   CA VAL C  11       8.197   5.113   5.056  4.00  0.00            
ATOM   2665   CB VAL C  11       8.640   4.632   6.407  4.00  0.00            
ATOM   2666  CG1 VAL C  11      10.161   4.809   6.508  4.00  0.00            
ATOM   2667  CG2 VAL C  11       7.862   5.400   7.489  4.00  0.00            
ATOM   2668    C VAL C  11       8.691   4.137   4.034  4.00  0.00            
ATOM   2669    O VAL C  11       8.542   2.930   4.213  4.00  0.00            
ATOM   2670    N ILE C  12       9.279   4.618   2.925  4.00  0.00            
ATOM   2671   CA ILE C  12       9.566   3.691   1.867  4.00  0.00            
ATOM   2672   CB ILE C  12       9.173   4.194   0.507  4.00  0.00            
ATOM   2673  CG1 ILE C  12       7.666   4.483   0.450  4.00  0.00            
ATOM   2674  CG2 ILE C  12       9.629   3.153  -0.529  4.00  0.00            
ATOM   2675  CD1 ILE C  12       6.800   3.256   0.727  4.00  0.00            
ATOM   2676    C ILE C  12      11.029   3.466   1.822  4.00  0.00            
ATOM   2677    O ILE C  12      11.835   4.391   1.919  4.00  0.00            
ATOM   2678    N HIS C  13      11.393   2.185   1.694  4.00  0.00            
ATOM   2679   CA HIS C  13      12.756   1.788   1.613  4.00  0.00            
ATOM   2680  ND1 HIS C  13      12.395   2.786   4.804  4.00  0.00            
ATOM   2681   CG HIS C  13      13.424   2.412   3.968  4.00  0.00            
ATOM   2682   CB HIS C  13      13.331   1.309   2.957  4.00  0.00            
ATOM   2683  NE2 HIS C  13      14.105   4.134   5.258  4.00  0.00            
ATOM   2684  CD2 HIS C  13      14.461   3.245   4.259  4.00  0.00            
ATOM   2685  CE1 HIS C  13      12.857   3.820   5.551  4.00  0.00            
ATOM   2686    C HIS C  13      12.759   0.623   0.686  4.00  0.00            
ATOM   2687    O HIS C  13      12.303   0.749  -0.451  4.00  0.00            
ATOM   2688    N ASN C  14      13.223  -0.551   1.175  4.00  0.00            
ATOM   2689   CA ASN C  14      13.313  -1.716   0.341  4.00  0.00            
ATOM   2690   CB ASN C  14      11.943  -2.274  -0.073  4.00  0.00            
ATOM   2691   CG ASN C  14      11.230  -2.746   1.188  4.00  0.00            
ATOM   2692  OD1 ASN C  14      10.058  -2.443   1.404  4.00  0.00            
ATOM   2693  ND2 ASN C  14      11.956  -3.510   2.047  4.00  0.00            
ATOM   2694    C ASN C  14      14.051  -1.294  -0.883  4.00  0.00            
ATOM   2695    O ASN C  14      13.448  -1.122  -1.942  4.00  0.00            
ATOM   2696    N GLU C  15      15.378  -1.083  -0.728  4.00  0.00            
ATOM   2697   CA GLU C  15      16.239  -0.574  -1.758  4.00  0.00            
ATOM   2698   CB GLU C  15      17.741  -0.743  -1.470  4.00  0.00            
ATOM   2699   CG GLU C  15      18.275   0.283  -0.472  4.00  0.00            
ATOM   2700   CD GLU C  15      18.244   1.641  -1.163  4.00  0.00            
ATOM   2701  OE1 GLU C  15      18.966   1.803  -2.182  4.00  0.00            
ATOM   2702  OE2 GLU C  15      17.493   2.532  -0.684  4.00  0.00            
ATOM   2703    C GLU C  15      15.932  -1.247  -3.054  4.00  0.00            
ATOM   2704    O GLU C  15      15.723  -2.459  -3.112  4.00  0.00            
ATOM   2705    N SER C  16      15.883  -0.439  -4.134  4.00  0.00            
ATOM   2706   CA SER C  16      15.539  -0.932  -5.431  4.00  0.00            
ATOM   2707   CB SER C  16      15.686   0.107  -6.556  4.00  0.00            
ATOM   2708   OG SER C  16      17.053   0.458  -6.716  4.00  0.00            
ATOM   2709    C SER C  16      16.478  -2.038  -5.720  4.00  0.00            
ATOM   2710    O SER C  16      17.553  -2.131  -5.131  4.00  0.00            
ATOM   2711    N THR C  17      16.074  -2.933  -6.633  4.00  0.00            
ATOM   2712   CA THR C  17      16.927  -4.037  -6.901  4.00  0.00            
ATOM   2713   CB THR C  17      16.325  -5.043  -7.838  4.00  0.00            
ATOM   2714  OG1 THR C  17      15.103  -5.532  -7.304  4.00  0.00            
ATOM   2715  CG2 THR C  17      17.318  -6.203  -8.021  4.00  0.00            
ATOM   2716    C THR C  17      18.170  -3.503  -7.525  4.00  0.00            
ATOM   2717    O THR C  17      18.117  -2.682  -8.439  4.00  0.00            
ATOM   2718    N CYS C  18      19.331  -3.957  -7.016  4.00  0.00            
ATOM   2719   CA CYS C  18      20.590  -3.508  -7.528  4.00  0.00            
ATOM   2720   CB CYS C  18      21.798  -4.061  -6.756  4.00  0.00            
ATOM   2721   SG CYS C  18      21.900  -3.418  -5.057  4.00  0.00            
ATOM   2722    C CYS C  18      20.683  -4.017  -8.960  4.00  0.00            
ATOM   2723    O CYS C  18      20.362  -5.216  -9.178  4.00  0.00            
ATOM   2724  OXT CYS C  18      21.076  -3.220  -9.853  4.00  0.00            
END
