# Supplementary material for: Integrative modeling of diverse protein-peptide systems using CABS-dock
Source: PLoS Comput Biol. 2023 Jul 5;19(7):e1011275. doi: 10.1371/journal.pcbi.1011275 (PMC10351741; doi:10.1371/journal.pcbi.1011275)
Supplement: S1 File — Files in pdb format containing atomic coordinates of the structures obtained in this study: the highest-scored amyloid models and 10 examples of the docked peptide for each enzyme-substrate complex. (ZIP) [file pcbi.1011275.s006.zip › 8_renin_DRVYIHPFHLVIHNESTC/954.pdb]

CRYST1    0.000    0.000    0.000   0.00   0.00   0.00 P 1           1
ATOM      1    N GLY A   4      19.370  34.152   1.838  1.00  1.00            
ATOM      2   CA GLY A   4      18.681  35.128   2.710  1.00  1.00            
ATOM      3    C GLY A   4      18.115  34.437   3.899  1.00  1.00            
ATOM      4    O GLY A   4      18.162  33.211   4.000  1.00  1.00            
ATOM      5    N ASN A   5      17.559  35.217   4.844  1.00  1.00            
ATOM      6   CA ASN A   5      17.015  34.597   6.009  1.00  1.00            
ATOM      7   CB ASN A   5      17.196  35.454   7.275  1.00  1.00            
ATOM      8   CG ASN A   5      18.692  35.622   7.521  1.00  1.00            
ATOM      9  OD1 ASN A   5      19.477  34.694   7.333  1.00  1.00            
ATOM     10  ND2 ASN A   5      19.103  36.847   7.947  1.00  1.00            
ATOM     11    C ASN A   5      15.552  34.425   5.770  1.00  1.00            
ATOM     12    O ASN A   5      14.742  35.227   6.233  1.00  1.00            
ATOM     13    N THR A   6      15.170  33.359   5.037  4.00  1.00            
ATOM     14   CA THR A   6      13.770  33.147   4.833  4.00  1.00            
ATOM     15   CB THR A   6      13.329  33.039   3.403  4.00  1.00            
ATOM     16  OG1 THR A   6      13.835  31.844   2.829  4.00  1.00            
ATOM     17  CG2 THR A   6      13.828  34.269   2.625  4.00  1.00            
ATOM     18    C THR A   6      13.435  31.852   5.469  4.00  1.00            
ATOM     19    O THR A   6      14.063  30.831   5.194  4.00  1.00            
ATOM     20    N THR A   7      12.441  31.863   6.369  1.00  1.00            
ATOM     21   CA THR A   7      12.056  30.614   6.931  1.00  1.00            
ATOM     22   CB THR A   7      12.053  30.573   8.429  1.00  1.00            
ATOM     23  OG1 THR A   7      13.347  30.871   8.930  1.00  1.00            
ATOM     24  CG2 THR A   7      11.631  29.160   8.870  1.00  1.00            
ATOM     25    C THR A   7      10.661  30.388   6.476  1.00  1.00            
ATOM     26    O THR A   7       9.823  31.289   6.528  1.00  1.00            
ATOM     27    N SER A   8      10.380  29.168   5.996  4.00  1.00            
ATOM     28   CA SER A   8       9.077  28.915   5.475  4.00  1.00            
ATOM     29   CB SER A   8       9.016  27.786   4.440  4.00  1.00            
ATOM     30   OG SER A   8       9.032  26.530   5.097  4.00  1.00            
ATOM     31    C SER A   8       8.181  28.487   6.596  4.00  1.00            
ATOM     32    O SER A   8       8.589  28.428   7.756  4.00  1.00            
ATOM     33    N SER A   9       6.895  28.240   6.266  4.00  1.00            
ATOM     34   CA SER A   9       5.945  27.702   7.201  4.00  1.00            
ATOM     35   CB SER A   9       5.156  28.783   7.958  4.00  1.00            
ATOM     36   OG SER A   9       4.212  28.179   8.830  4.00  1.00            
ATOM     37    C SER A   9       4.967  26.945   6.388  4.00  1.00            
ATOM     38    O SER A   9       4.270  27.504   5.541  4.00  1.00            
ATOM     39    N VAL A  10       4.904  25.630   6.621  4.00  1.00            
ATOM     40   CA VAL A  10       3.917  24.863   5.944  4.00  1.00            
ATOM     41   CB VAL A  10       4.477  23.680   5.214  4.00  1.00            
ATOM     42  CG1 VAL A  10       3.317  22.866   4.621  4.00  1.00            
ATOM     43  CG2 VAL A  10       5.482  24.191   4.168  4.00  1.00            
ATOM     44    C VAL A  10       3.042  24.370   7.063  4.00  1.00            
ATOM     45    O VAL A  10       3.549  23.892   8.078  4.00  1.00            
ATOM     46    N ILE A  11       1.704  24.492   6.928  4.00  1.00            
ATOM     47   CA ILE A  11       0.814  24.069   7.980  4.00  1.00            
ATOM     48   CB ILE A  11      -0.234  25.083   8.341  4.00  1.00            
ATOM     49  CG1 ILE A  11      -1.169  25.361   7.154  4.00  1.00            
ATOM     50  CG2 ILE A  11       0.490  26.334   8.871  4.00  1.00            
ATOM     51  CD1 ILE A  11      -2.417  26.155   7.541  4.00  1.00            
ATOM     52    C ILE A  11       0.133  22.857   7.459  4.00  1.00            
ATOM     53    O ILE A  11      -0.126  22.730   6.263  4.00  1.00            
ATOM     54    N LEU A  12      -0.157  21.914   8.364  4.00  1.00            
ATOM     55   CA LEU A  12      -0.607  20.639   7.925  4.00  1.00            
ATOM     56   CB LEU A  12       0.394  19.538   8.312  4.00  1.00            
ATOM     57   CG LEU A  12       1.755  19.648   7.597  4.00  1.00            
ATOM     58  CD1 LEU A  12       2.502  20.930   7.997  4.00  1.00            
ATOM     59  CD2 LEU A  12       2.597  18.379   7.803  4.00  1.00            
ATOM     60    C LEU A  12      -1.909  20.239   8.562  4.00  1.00            
ATOM     61    O LEU A  12      -2.423  20.911   9.453  4.00  1.00            
ATOM     62    N THR A  13      -2.475  19.109   8.066  4.00  1.00            
ATOM     63   CA THR A  13      -3.690  18.510   8.560  4.00  1.00            
ATOM     64   CB THR A  13      -4.620  18.088   7.450  4.00  1.00            
ATOM     65  OG1 THR A  13      -4.876  19.210   6.617  4.00  1.00            
ATOM     66  CG2 THR A  13      -5.969  17.616   8.028  4.00  1.00            
ATOM     67    C THR A  13      -3.268  17.313   9.417  4.00  1.00            
ATOM     68    O THR A  13      -2.103  17.244   9.806  4.00  1.00            
ATOM     69    N ASN A  14      -4.170  16.347   9.767  4.00  1.00            
ATOM     70   CA ASN A  14      -3.767  15.282  10.670  4.00  1.00            
ATOM     71   CB ASN A  14      -4.269  15.495  12.110  4.00  1.00            
ATOM     72   CG ASN A  14      -3.581  16.694  12.736  4.00  1.00            
ATOM     73  OD1 ASN A  14      -4.219  17.714  12.994  4.00  1.00            
ATOM     74  ND2 ASN A  14      -2.255  16.569  13.008  4.00  1.00            
ATOM     75    C ASN A  14      -4.308  13.916  10.320  4.00  1.00            
ATOM     76    O ASN A  14      -3.626  12.918  10.534  4.00  1.00            
ATOM     77    N TYR A  15      -5.550  13.802   9.817  4.00  1.00            
ATOM     78   CA TYR A  15      -6.046  12.501   9.439  4.00  1.00            
ATOM     79   CB TYR A  15      -5.190  11.944   8.283  4.00  1.00            
ATOM     80   CG TYR A  15      -5.754  10.685   7.731  4.00  1.00            
ATOM     81  CD1 TYR A  15      -6.976  10.672   7.103  4.00  1.00            
ATOM     82  CD2 TYR A  15      -5.026   9.523   7.793  4.00  1.00            
ATOM     83  CE1 TYR A  15      -7.478   9.502   6.581  4.00  1.00            
ATOM     84  CE2 TYR A  15      -5.517   8.350   7.275  4.00  1.00            
ATOM     85   CZ TYR A  15      -6.750   8.339   6.669  4.00  1.00            
ATOM     86   OH TYR A  15      -7.264   7.140   6.134  4.00  1.00            
ATOM     87    C TYR A  15      -6.151  11.509  10.573  4.00  1.00            
ATOM     88    O TYR A  15      -5.547  10.440  10.526  4.00  1.00            
ATOM     89    N MET A  16      -6.940  11.848  11.623  3.00  1.00            
ATOM     90   CA MET A  16      -7.220  10.971  12.740  3.00  1.00            
ATOM     91   CB MET A  16      -8.127   9.777  12.374  3.00  1.00            
ATOM     92   CG MET A  16      -8.945   9.248  13.558  3.00  1.00            
ATOM     93   SD MET A  16      -8.017   8.377  14.856  3.00  1.00            
ATOM     94   CE MET A  16      -8.225   6.733  14.112  3.00  1.00            
ATOM     95    C MET A  16      -5.905  10.496  13.248  3.00  1.00            
ATOM     96    O MET A  16      -5.691   9.309  13.461  3.00  1.00            
ATOM     97    N ASP A  17      -4.977  11.465  13.405  3.00  1.00            
ATOM     98   CA ASP A  17      -3.659  11.249  13.924  3.00  1.00            
ATOM     99   CB ASP A  17      -3.615  11.011  15.452  3.00  1.00            
ATOM    100   CG ASP A  17      -4.413   9.771  15.841  3.00  1.00            
ATOM    101  OD1 ASP A  17      -4.101   8.662  15.330  3.00  1.00            
ATOM    102  OD2 ASP A  17      -5.336   9.918  16.687  3.00  1.00            
ATOM    103    C ASP A  17      -3.029  10.140  13.195  3.00  1.00            
ATOM    104    O ASP A  17      -2.251   9.360  13.740  3.00  1.00            
ATOM    105    N THR A  18      -3.352  10.068  11.903  3.00  1.00            
ATOM    106   CA THR A  18      -2.752   9.073  11.099  3.00  1.00            
ATOM    107   CB THR A  18      -3.710   8.396  10.167  3.00  1.00            
ATOM    108  OG1 THR A  18      -4.745   7.765  10.907  3.00  1.00            
ATOM    109  CG2 THR A  18      -2.940   7.356   9.337  3.00  1.00            
ATOM    110    C THR A  18      -1.699   9.769  10.302  3.00  1.00            
ATOM    111    O THR A  18      -0.575   9.950  10.769  3.00  1.00            
ATOM    112    N GLN A  19      -2.047  10.191   9.072  4.00  1.00            
ATOM    113   CA GLN A  19      -1.065  10.764   8.203  4.00  1.00            
ATOM    114   CB GLN A  19      -1.282  10.377   6.730  4.00  1.00            
ATOM    115   CG GLN A  19      -0.071  10.656   5.841  4.00  1.00            
ATOM    116   CD GLN A  19       1.006   9.654   6.230  4.00  1.00            
ATOM    117  OE1 GLN A  19       1.027   9.153   7.353  4.00  1.00            
ATOM    118  NE2 GLN A  19       1.929   9.348   5.279  4.00  1.00            
ATOM    119    C GLN A  19      -1.040  12.273   8.281  4.00  1.00            
ATOM    120    O GLN A  19      -2.052  12.909   8.562  4.00  1.00            
ATOM    121    N TYR A  20       0.143  12.882   8.016  4.00  1.00            
ATOM    122   CA TYR A  20       0.374  14.301   8.189  4.00  1.00            
ATOM    123   CB TYR A  20       1.851  14.703   7.985  4.00  1.00            
ATOM    124   CG TYR A  20       2.734  14.129   9.044  4.00  1.00            
ATOM    125  CD1 TYR A  20       3.236  12.853   8.926  4.00  1.00            
ATOM    126  CD2 TYR A  20       3.079  14.876  10.147  4.00  1.00            
ATOM    127  CE1 TYR A  20       4.061  12.329   9.895  4.00  1.00            
ATOM    128  CE2 TYR A  20       3.903  14.358  11.119  4.00  1.00            
ATOM    129   CZ TYR A  20       4.395  13.081  10.994  4.00  1.00            
ATOM    130   OH TYR A  20       5.242  12.544  11.988  4.00  1.00            
ATOM    131    C TYR A  20      -0.383  15.239   7.284  4.00  1.00            
ATOM    132    O TYR A  20      -1.148  16.070   7.769  4.00  1.00            
ATOM    133    N TYR A  21      -0.217  15.138   5.948  4.00  1.00            
ATOM    134   CA TYR A  21      -0.916  16.042   5.066  4.00  1.00            
ATOM    135   CB TYR A  21      -2.431  16.067   5.340  4.00  1.00            
ATOM    136   CG TYR A  21      -3.131  16.832   4.272  4.00  1.00            
ATOM    137  CD1 TYR A  21      -3.461  16.229   3.079  4.00  1.00            
ATOM    138  CD2 TYR A  21      -3.470  18.150   4.466  4.00  1.00            
ATOM    139  CE1 TYR A  21      -4.117  16.933   2.097  4.00  1.00            
ATOM    140  CE2 TYR A  21      -4.126  18.860   3.490  4.00  1.00            
ATOM    141   CZ TYR A  21      -4.451  18.251   2.302  4.00  1.00            
ATOM    142   OH TYR A  21      -5.126  18.978   1.299  4.00  1.00            
ATOM    143    C TYR A  21      -0.385  17.417   5.126  4.00  1.00            
ATOM    144    O TYR A  21       0.062  17.902   6.159  4.00  1.00            
ATOM    145    N GLY A  22      -0.398  18.047   3.945  4.00  1.00            
ATOM    146   CA GLY A  22       0.016  19.389   3.712  4.00  1.00            
ATOM    147    C GLY A  22      -0.094  19.499   2.246  4.00  1.00            
ATOM    148    O GLY A  22      -0.463  18.537   1.580  4.00  1.00            
ATOM    149    N GLU A  23       0.194  20.672   1.682  4.00  1.00            
ATOM    150   CA GLU A  23       0.101  20.654   0.267  4.00  1.00            
ATOM    151   CB GLU A  23      -1.154  21.356  -0.286  4.00  1.00            
ATOM    152   CG GLU A  23      -2.438  20.582   0.026  4.00  1.00            
ATOM    153   CD GLU A  23      -3.630  21.334  -0.550  4.00  1.00            
ATOM    154  OE1 GLU A  23      -3.698  22.577  -0.365  4.00  1.00            
ATOM    155  OE2 GLU A  23      -4.499  20.666  -1.174  4.00  1.00            
ATOM    156    C GLU A  23       1.302  21.350  -0.270  4.00  1.00            
ATOM    157    O GLU A  23       1.799  22.307   0.321  4.00  1.00            
ATOM    158    N ILE A  24       1.818  20.851  -1.406  4.00  1.00            
ATOM    159   CA ILE A  24       2.956  21.467  -2.012  4.00  1.00            
ATOM    160   CB ILE A  24       4.169  20.586  -2.026  4.00  1.00            
ATOM    161  CG1 ILE A  24       4.512  20.122  -0.599  4.00  1.00            
ATOM    162  CG2 ILE A  24       5.303  21.360  -2.716  4.00  1.00            
ATOM    163  CD1 ILE A  24       4.763  21.265   0.382  4.00  1.00            
ATOM    164    C ILE A  24       2.563  21.707  -3.447  4.00  1.00            
ATOM    165    O ILE A  24       1.822  20.912  -4.024  4.00  1.00            
ATOM    166    N GLY A  25       3.021  22.821  -4.061  4.00  1.00            
ATOM    167   CA GLY A  25       2.640  23.128  -5.419  4.00  1.00            
ATOM    168    C GLY A  25       3.525  22.385  -6.366  4.00  1.00            
ATOM    169    O GLY A  25       4.563  21.847  -5.983  4.00  1.00            
ATOM    170    N ILE A  26       3.126  22.382  -7.655  4.00  1.00            
ATOM    171   CA ILE A  26       3.819  21.686  -8.702  4.00  1.00            
ATOM    172   CB ILE A  26       3.138  20.414  -9.122  4.00  1.00            
ATOM    173  CG1 ILE A  26       4.115  19.517  -9.900  4.00  1.00            
ATOM    174  CG2 ILE A  26       1.862  20.776  -9.898  4.00  1.00            
ATOM    175  CD1 ILE A  26       3.652  18.065 -10.005  4.00  1.00            
ATOM    176    C ILE A  26       3.881  22.627  -9.862  4.00  1.00            
ATOM    177    O ILE A  26       3.772  23.840  -9.693  4.00  1.00            
ATOM    178    N GLY A  27       4.067  22.084 -11.078  3.00  1.00            
ATOM    179   CA GLY A  27       4.267  22.883 -12.252  3.00  1.00            
ATOM    180    C GLY A  27       3.166  23.886 -12.427  3.00  1.00            
ATOM    181    O GLY A  27       2.087  23.730 -11.861  3.00  1.00            
ATOM    182    N THR A  28       3.429  24.938 -13.247  3.00  1.00            
ATOM    183   CA THR A  28       2.549  26.068 -13.455  3.00  1.00            
ATOM    184   CB THR A  28       3.286  27.376 -13.465  3.00  1.00            
ATOM    185  OG1 THR A  28       2.369  28.456 -13.532  3.00  1.00            
ATOM    186  CG2 THR A  28       4.243  27.400 -14.667  3.00  1.00            
ATOM    187    C THR A  28       1.789  25.942 -14.743  3.00  1.00            
ATOM    188    O THR A  28       2.401  25.657 -15.771  3.00  1.00            
ATOM    189    N PRO A  29       0.478  26.159 -14.779  3.00  1.00            
ATOM    190   CA PRO A  29      -0.350  26.551 -13.658  3.00  1.00            
ATOM    191   CD PRO A  29      -0.320  25.614 -15.865  3.00  1.00            
ATOM    192   CB PRO A  29      -1.779  26.585 -14.191  3.00  1.00            
ATOM    193   CG PRO A  29      -1.756  25.535 -15.316  3.00  1.00            
ATOM    194    C PRO A  29      -0.184  25.520 -12.583  3.00  1.00            
ATOM    195    O PRO A  29      -0.142  24.333 -12.904  3.00  1.00            
ATOM    196    N PRO A  30      -0.092  25.934 -11.349  3.00  1.00            
ATOM    197   CA PRO A  30       0.171  24.986 -10.300  3.00  1.00            
ATOM    198   CD PRO A  30       0.536  27.217 -11.072  3.00  1.00            
ATOM    199   CB PRO A  30       0.633  25.806  -9.098  3.00  1.00            
ATOM    200   CG PRO A  30       1.295  27.034  -9.748  3.00  1.00            
ATOM    201    C PRO A  30      -0.901  24.006  -9.999  3.00  1.00            
ATOM    202    O PRO A  30      -2.080  24.307 -10.181  3.00  1.00            
ATOM    203    N GLN A  31      -0.477  22.809  -9.551  4.00  1.00            
ATOM    204   CA GLN A  31      -1.383  21.772  -9.181  4.00  1.00            
ATOM    205   CB GLN A  31      -1.059  20.396  -9.793  4.00  1.00            
ATOM    206   CG GLN A  31      -1.104  20.351 -11.323  4.00  1.00            
ATOM    207   CD GLN A  31      -2.556  20.404 -11.776  4.00  1.00            
ATOM    208  OE1 GLN A  31      -2.999  19.583 -12.579  4.00  1.00            
ATOM    209  NE2 GLN A  31      -3.322  21.402 -11.260  4.00  1.00            
ATOM    210    C GLN A  31      -1.259  21.621  -7.692  4.00  1.00            
ATOM    211    O GLN A  31      -0.224  21.957  -7.118  4.00  1.00            
ATOM    212    N THR A  32      -2.316  21.124  -7.010  4.00  1.00            
ATOM    213   CA THR A  32      -2.214  20.980  -5.582  4.00  1.00            
ATOM    214   CB THR A  32      -3.443  21.414  -4.840  4.00  1.00            
ATOM    215  OG1 THR A  32      -4.561  20.634  -5.236  4.00  1.00            
ATOM    216  CG2 THR A  32      -3.694  22.902  -5.140  4.00  1.00            
ATOM    217    C THR A  32      -1.965  19.542  -5.271  4.00  1.00            
ATOM    218    O THR A  32      -2.849  18.701  -5.432  4.00  1.00            
ATOM    219    N PHE A  33      -0.730  19.213  -4.831  4.00  1.00            
ATOM    220   CA PHE A  33      -0.508  17.853  -4.448  4.00  1.00            
ATOM    221   CB PHE A  33       0.630  17.107  -5.177  4.00  1.00            
ATOM    222   CG PHE A  33       1.925  17.819  -5.059  4.00  1.00            
ATOM    223  CD1 PHE A  33       2.723  17.636  -3.960  4.00  1.00            
ATOM    224  CD2 PHE A  33       2.347  18.650  -6.069  4.00  1.00            
ATOM    225  CE1 PHE A  33       3.927  18.287  -3.853  4.00  1.00            
ATOM    226  CE2 PHE A  33       3.551  19.303  -5.969  4.00  1.00            
ATOM    227   CZ PHE A  33       4.342  19.124  -4.860  4.00  1.00            
ATOM    228    C PHE A  33      -0.405  17.783  -2.967  4.00  1.00            
ATOM    229    O PHE A  33       0.416  18.455  -2.342  4.00  1.00            
ATOM    230    N LYS A  34      -1.297  16.962  -2.377  4.00  1.00            
ATOM    231   CA LYS A  34      -1.369  16.781  -0.961  4.00  1.00            
ATOM    232   CB LYS A  34      -2.473  15.801  -0.521  4.00  1.00            
ATOM    233   CG LYS A  34      -3.846  16.011  -1.170  4.00  1.00            
ATOM    234   CD LYS A  34      -4.509  17.361  -0.900  4.00  1.00            
ATOM    235   CE LYS A  34      -5.875  17.491  -1.582  4.00  1.00            
ATOM    236   NZ LYS A  34      -6.475  18.810  -1.284  4.00  1.00            
ATOM    237    C LYS A  34      -0.086  16.098  -0.620  4.00  1.00            
ATOM    238    O LYS A  34       0.437  15.355  -1.447  4.00  1.00            
ATOM    239    N VAL A  35       0.488  16.316   0.583  4.00  1.00            
ATOM    240   CA VAL A  35       1.738  15.641   0.763  4.00  1.00            
ATOM    241   CB VAL A  35       2.931  16.432   0.319  4.00  1.00            
ATOM    242  CG1 VAL A  35       2.851  16.634  -1.197  4.00  1.00            
ATOM    243  CG2 VAL A  35       2.986  17.738   1.127  4.00  1.00            
ATOM    244    C VAL A  35       2.016  15.260   2.153  4.00  1.00            
ATOM    245    O VAL A  35       1.518  15.835   3.120  4.00  1.00            
ATOM    246    N VAL A  36       2.846  14.213   2.235  4.00  1.00            
ATOM    247   CA VAL A  36       3.392  13.794   3.468  4.00  1.00            
ATOM    248   CB VAL A  36       3.021  12.385   3.855  4.00  1.00            
ATOM    249  CG1 VAL A  36       3.493  11.401   2.771  4.00  1.00            
ATOM    250  CG2 VAL A  36       3.598  12.097   5.251  4.00  1.00            
ATOM    251    C VAL A  36       4.884  13.894   3.279  4.00  1.00            
ATOM    252    O VAL A  36       5.452  13.274   2.382  4.00  1.00            
ATOM    253    N PHE A  37       5.560  14.718   4.107  4.00  1.00            
ATOM    254   CA PHE A  37       6.987  14.889   4.018  4.00  1.00            
ATOM    255   CB PHE A  37       7.478  16.127   4.785  4.00  1.00            
ATOM    256   CG PHE A  37       6.708  17.305   4.297  4.00  1.00            
ATOM    257  CD1 PHE A  37       5.405  17.488   4.701  4.00  1.00            
ATOM    258  CD2 PHE A  37       7.285  18.232   3.462  4.00  1.00            
ATOM    259  CE1 PHE A  37       4.678  18.571   4.266  4.00  1.00            
ATOM    260  CE2 PHE A  37       6.563  19.318   3.023  4.00  1.00            
ATOM    261   CZ PHE A  37       5.259  19.488   3.424  4.00  1.00            
ATOM    262    C PHE A  37       7.525  13.723   4.753  4.00  1.00            
ATOM    263    O PHE A  37       6.898  13.263   5.706  4.00  1.00            
ATOM    264    N ASP A  38       8.685  13.179   4.349  4.00  1.00            
ATOM    265   CA ASP A  38       9.019  12.045   5.140  4.00  1.00            
ATOM    266   CB ASP A  38       8.409  10.725   4.630  4.00  1.00            
ATOM    267   CG ASP A  38       8.922  10.430   3.228  4.00  1.00            
ATOM    268  OD1 ASP A  38       9.619  11.304   2.649  4.00  1.00            
ATOM    269  OD2 ASP A  38       8.609   9.326   2.706  4.00  1.00            
ATOM    270    C ASP A  38      10.496  11.838   5.333  4.00  1.00            
ATOM    271    O ASP A  38      11.297  12.001   4.416  4.00  1.00            
ATOM    272    N THR A  39      10.868  11.493   6.590  3.00  1.00            
ATOM    273   CA THR A  39      12.200  11.209   7.067  3.00  1.00            
ATOM    274   CB THR A  39      12.237  11.142   8.564  3.00  1.00            
ATOM    275  OG1 THR A  39      11.388  10.099   9.018  3.00  1.00            
ATOM    276  CG2 THR A  39      11.760  12.493   9.125  3.00  1.00            
ATOM    277    C THR A  39      12.741   9.916   6.546  3.00  1.00            
ATOM    278    O THR A  39      13.885   9.851   6.096  3.00  1.00            
ATOM    279    N GLY A  40      11.926   8.848   6.578  3.00  1.00            
ATOM    280   CA GLY A  40      12.404   7.548   6.205  3.00  1.00            
ATOM    281    C GLY A  40      12.810   7.577   4.786  3.00  1.00            
ATOM    282    O GLY A  40      13.796   6.949   4.404  3.00  1.00            
ATOM    283    N SER A  41      12.062   8.311   3.951  1.00  1.00            
ATOM    284   CA SER A  41      12.411   8.166   2.584  1.00  1.00            
ATOM    285   CB SER A  41      11.333   7.433   1.768  1.00  1.00            
ATOM    286   OG SER A  41      11.681   7.415   0.391  1.00  1.00            
ATOM    287    C SER A  41      12.633   9.450   1.891  1.00  1.00            
ATOM    288    O SER A  41      12.071  10.494   2.215  1.00  1.00            
ATOM    289    N SER A  42      13.529   9.341   0.901  1.00  1.00            
ATOM    290   CA SER A  42      14.010  10.420   0.117  1.00  1.00            
ATOM    291   CB SER A  42      15.380  10.094  -0.508  1.00  1.00            
ATOM    292   OG SER A  42      15.862  11.202  -1.255  1.00  1.00            
ATOM    293    C SER A  42      13.143  10.956  -0.994  1.00  1.00            
ATOM    294    O SER A  42      12.725  12.113  -0.965  1.00  1.00            
ATOM    295    N ASN A  43      12.848  10.106  -1.998  1.00  1.00            
ATOM    296   CA ASN A  43      12.268  10.462  -3.275  1.00  1.00            
ATOM    297   CB ASN A  43      12.176   9.241  -4.214  1.00  1.00            
ATOM    298   CG ASN A  43      11.442   8.084  -3.530  1.00  1.00            
ATOM    299  OD1 ASN A  43      11.475   7.912  -2.312  1.00  1.00            
ATOM    300  ND2 ASN A  43      10.781   7.231  -4.355  1.00  1.00            
ATOM    301    C ASN A  43      10.918  11.157  -3.166  1.00  1.00            
ATOM    302    O ASN A  43      10.158  10.940  -2.224  1.00  1.00            
ATOM    303    N VAL A  44      10.630  12.045  -4.160  4.00  1.00            
ATOM    304   CA VAL A  44       9.505  12.965  -4.293  4.00  1.00            
ATOM    305   CB VAL A  44       9.681  13.910  -5.443  4.00  1.00            
ATOM    306  CG1 VAL A  44       8.437  14.811  -5.522  4.00  1.00            
ATOM    307  CG2 VAL A  44      11.000  14.676  -5.247  4.00  1.00            
ATOM    308    C VAL A  44       8.134  12.332  -4.455  4.00  1.00            
ATOM    309    O VAL A  44       7.203  12.758  -3.780  4.00  1.00            
ATOM    310    N TRP A  45       7.967  11.333  -5.354  4.00  1.00            
ATOM    311   CA TRP A  45       6.756  10.580  -5.663  4.00  1.00            
ATOM    312   CB TRP A  45       6.517   9.383  -4.733  4.00  1.00            
ATOM    313   CG TRP A  45       7.326   8.145  -5.020  4.00  1.00            
ATOM    314  CD2 TRP A  45       7.191   6.936  -4.260  4.00  1.00            
ATOM    315  CD1 TRP A  45       8.240   7.891  -5.998  4.00  1.00            
ATOM    316  NE1 TRP A  45       8.672   6.588  -5.906  4.00  1.00            
ATOM    317  CE2 TRP A  45       8.036   5.991  -4.837  4.00  1.00            
ATOM    318  CE3 TRP A  45       6.417   6.639  -3.176  4.00  1.00            
ATOM    319  CZ2 TRP A  45       8.117   4.725  -4.335  4.00  1.00            
ATOM    320  CZ3 TRP A  45       6.509   5.364  -2.666  4.00  1.00            
ATOM    321  CH2 TRP A  45       7.344   4.425  -3.235  4.00  1.00            
ATOM    322    C TRP A  45       5.431  11.300  -5.706  4.00  1.00            
ATOM    323    O TRP A  45       5.020  11.929  -4.734  4.00  1.00            
ATOM    324    N VAL A  46       4.707  11.129  -6.848  4.00  1.00            
ATOM    325   CA VAL A  46       3.366  11.632  -7.054  4.00  1.00            
ATOM    326   CB VAL A  46       3.308  13.134  -7.348  4.00  1.00            
ATOM    327  CG1 VAL A  46       1.902  13.594  -7.769  4.00  1.00            
ATOM    328  CG2 VAL A  46       3.816  13.928  -6.135  4.00  1.00            
ATOM    329    C VAL A  46       2.699  10.891  -8.190  4.00  1.00            
ATOM    330    O VAL A  46       3.361  10.282  -9.027  4.00  1.00            
ATOM    331    N PRO A  47       1.376  10.923  -8.213  4.00  1.00            
ATOM    332   CA PRO A  47       0.613  10.273  -9.249  4.00  1.00            
ATOM    333   CD PRO A  47       0.639  10.967  -6.963  4.00  1.00            
ATOM    334   CB PRO A  47      -0.834  10.261  -8.763  4.00  1.00            
ATOM    335   CG PRO A  47      -0.693  10.242  -7.233  4.00  1.00            
ATOM    336    C PRO A  47       0.804  10.917 -10.590  4.00  1.00            
ATOM    337    O PRO A  47       1.010  12.132 -10.664  4.00  1.00            
ATOM    338    N SER A  48       0.751  10.093 -11.658  4.00  1.00            
ATOM    339   CA SER A  48       1.116  10.406 -13.009  4.00  1.00            
ATOM    340   CB SER A  48       1.453   9.128 -13.804  4.00  1.00            
ATOM    341   OG SER A  48       2.572   8.471 -13.231  4.00  1.00            
ATOM    342    C SER A  48       0.257  11.209 -13.932  4.00  1.00            
ATOM    343    O SER A  48       0.728  12.200 -14.484  4.00  1.00            
ATOM    344    N SER A  49      -1.015  10.815 -14.127  3.00  1.00            
ATOM    345   CA SER A  49      -1.790  11.271 -15.257  3.00  1.00            
ATOM    346   CB SER A  49      -1.713  12.773 -15.574  3.00  1.00            
ATOM    347   OG SER A  49      -2.519  13.073 -16.704  3.00  1.00            
ATOM    348    C SER A  49      -1.273  10.514 -16.430  3.00  1.00            
ATOM    349    O SER A  49      -1.670  10.737 -17.574  3.00  1.00            
ATOM    350    N LYS A  50      -0.369   9.565 -16.131  3.00  1.00            
ATOM    351   CA LYS A  50       0.146   8.634 -17.076  3.00  1.00            
ATOM    352   CB LYS A  50       1.681   8.642 -17.133  3.00  1.00            
ATOM    353   CG LYS A  50       2.270   7.670 -18.156  3.00  1.00            
ATOM    354   CD LYS A  50       3.749   7.933 -18.441  3.00  1.00            
ATOM    355   CE LYS A  50       4.343   7.046 -19.537  3.00  1.00            
ATOM    356   NZ LYS A  50       5.742   7.446 -19.799  3.00  1.00            
ATOM    357    C LYS A  50      -0.274   7.329 -16.504  3.00  1.00            
ATOM    358    O LYS A  50       0.115   6.261 -16.974  3.00  1.00            
ATOM    359    N CYS A  51      -1.126   7.416 -15.463  1.00  1.00            
ATOM    360   CA CYS A  51      -1.601   6.250 -14.793  1.00  1.00            
ATOM    361   CB CYS A  51      -2.220   6.521 -13.412  1.00  1.00            
ATOM    362   SG CYS A  51      -0.969   7.040 -12.198  1.00  1.00            
ATOM    363    C CYS A  51      -2.630   5.602 -15.660  1.00  1.00            
ATOM    364    O CYS A  51      -3.325   6.260 -16.432  1.00  1.00            
ATOM    365    N SER A  52      -2.713   4.263 -15.559  1.00  1.00            
ATOM    366   CA SER A  52      -3.567   3.445 -16.367  1.00  1.00            
ATOM    367   CB SER A  52      -3.185   1.955 -16.291  1.00  1.00            
ATOM    368   OG SER A  52      -1.880   1.760 -16.819  1.00  1.00            
ATOM    369    C SER A  52      -5.029   3.547 -16.018  1.00  1.00            
ATOM    370    O SER A  52      -5.882   3.493 -16.903  1.00  1.00            
ATOM    371    N ARG A  53      -5.361   3.717 -14.725  3.00  1.00            
ATOM    372   CA ARG A  53      -6.720   3.787 -14.248  3.00  1.00            
ATOM    373   CB ARG A  53      -7.651   4.642 -15.131  3.00  1.00            
ATOM    374   CG ARG A  53      -7.445   6.146 -14.928  3.00  1.00            
ATOM    375   CD ARG A  53      -8.578   7.024 -15.470  3.00  1.00            
ATOM    376   NE ARG A  53      -8.424   7.137 -16.947  3.00  1.00            
ATOM    377   CZ ARG A  53      -8.960   6.192 -17.773  3.00  1.00            
ATOM    378  NH1 ARG A  53      -9.603   5.110 -17.246  3.00  1.00            
ATOM    379  NH2 ARG A  53      -8.851   6.330 -19.127  3.00  1.00            
ATOM    380    C ARG A  53      -7.378   2.451 -14.039  3.00  1.00            
ATOM    381    O ARG A  53      -8.494   2.401 -13.525  3.00  1.00            
ATOM    382    N LEU A  54      -6.738   1.324 -14.392  3.00  1.00            
ATOM    383   CA LEU A  54      -7.334   0.054 -14.059  3.00  1.00            
ATOM    384   CB LEU A  54      -6.603  -1.112 -14.768  3.00  1.00            
ATOM    385   CG LEU A  54      -7.176  -2.537 -14.578  3.00  1.00            
ATOM    386  CD1 LEU A  54      -6.370  -3.546 -15.413  3.00  1.00            
ATOM    387  CD2 LEU A  54      -7.249  -2.974 -13.105  3.00  1.00            
ATOM    388    C LEU A  54      -7.194  -0.086 -12.573  3.00  1.00            
ATOM    389    O LEU A  54      -8.082  -0.592 -11.887  3.00  1.00            
ATOM    390    N TYR A  55      -6.043   0.389 -12.063  1.00  1.00            
ATOM    391   CA TYR A  55      -5.600   0.285 -10.701  1.00  1.00            
ATOM    392   CB TYR A  55      -4.088   0.049 -10.684  1.00  1.00            
ATOM    393   CG TYR A  55      -3.541   0.485  -9.395  1.00  1.00            
ATOM    394  CD1 TYR A  55      -3.763  -0.196  -8.223  1.00  1.00            
ATOM    395  CD2 TYR A  55      -2.761   1.607  -9.416  1.00  1.00            
ATOM    396  CE1 TYR A  55      -3.207   0.281  -7.064  1.00  1.00            
ATOM    397  CE2 TYR A  55      -2.213   2.071  -8.263  1.00  1.00            
ATOM    398   CZ TYR A  55      -2.436   1.413  -7.083  1.00  1.00            
ATOM    399   OH TYR A  55      -1.871   1.892  -5.887  1.00  1.00            
ATOM    400    C TYR A  55      -6.042   1.445  -9.888  1.00  1.00            
ATOM    401    O TYR A  55      -6.013   2.593 -10.329  1.00  1.00            
ATOM    402    N THR A  56      -6.515   1.132  -8.663  2.00  1.00            
ATOM    403   CA THR A  56      -7.023   2.138  -7.787  2.00  1.00            
ATOM    404   CB THR A  56      -8.260   1.725  -7.048  2.00  1.00            
ATOM    405  OG1 THR A  56      -8.001   0.582  -6.249  2.00  1.00            
ATOM    406  CG2 THR A  56      -9.360   1.418  -8.080  2.00  1.00            
ATOM    407    C THR A  56      -5.969   2.520  -6.807  2.00  1.00            
ATOM    408    O THR A  56      -5.546   1.748  -5.949  2.00  1.00            
ATOM    409    N ALA A  57      -5.532   3.773  -6.983  2.00  1.00            
ATOM    410   CA ALA A  57      -4.570   4.541  -6.259  2.00  1.00            
ATOM    411   CB ALA A  57      -3.101   4.275  -6.560  2.00  1.00            
ATOM    412    C ALA A  57      -4.801   5.841  -6.907  2.00  1.00            
ATOM    413    O ALA A  57      -5.420   6.760  -6.374  2.00  1.00            
ATOM    414    N CYS A  58      -4.314   5.880  -8.151  2.00  1.00            
ATOM    415   CA CYS A  58      -4.363   7.019  -8.991  2.00  1.00            
ATOM    416   CB CYS A  58      -3.689   6.802 -10.354  2.00  1.00            
ATOM    417   SG CYS A  58      -3.798   8.288 -11.393  2.00  1.00            
ATOM    418    C CYS A  58      -5.772   7.437  -9.265  2.00  1.00            
ATOM    419    O CYS A  58      -6.023   8.632  -9.414  2.00  1.00            
ATOM    420    N VAL A  59      -6.728   6.491  -9.359  2.00  1.00            
ATOM    421   CA VAL A  59      -8.071   6.880  -9.697  2.00  1.00            
ATOM    422   CB VAL A  59      -9.035   5.733  -9.653  2.00  1.00            
ATOM    423  CG1 VAL A  59     -10.450   6.282  -9.903  2.00  1.00            
ATOM    424  CG2 VAL A  59      -8.582   4.668 -10.663  2.00  1.00            
ATOM    425    C VAL A  59      -8.548   7.877  -8.695  2.00  1.00            
ATOM    426    O VAL A  59      -9.002   8.963  -9.054  2.00  1.00            
ATOM    427    N TYR A  60      -8.439   7.542  -7.401  3.00  1.00            
ATOM    428   CA TYR A  60      -8.875   8.466  -6.404  3.00  1.00            
ATOM    429   CB TYR A  60      -8.877   7.868  -4.988  3.00  1.00            
ATOM    430   CG TYR A  60      -9.042   8.998  -4.029  3.00  1.00            
ATOM    431  CD1 TYR A  60     -10.225   9.697  -3.946  3.00  1.00            
ATOM    432  CD2 TYR A  60      -8.005   9.344  -3.195  3.00  1.00            
ATOM    433  CE1 TYR A  60     -10.360  10.735  -3.053  3.00  1.00            
ATOM    434  CE2 TYR A  60      -8.134  10.379  -2.300  3.00  1.00            
ATOM    435   CZ TYR A  60      -9.314  11.079  -2.230  3.00  1.00            
ATOM    436   OH TYR A  60      -9.449  12.142  -1.313  3.00  1.00            
ATOM    437    C TYR A  60      -7.982   9.670  -6.393  3.00  1.00            
ATOM    438    O TYR A  60      -8.459  10.802  -6.354  3.00  1.00            
ATOM    439    N HIS A  61      -6.655   9.455  -6.459  1.00  1.00            
ATOM    440   CA HIS A  61      -5.726  10.541  -6.334  1.00  1.00            
ATOM    441  ND1 HIS A  61      -3.856  10.151  -3.634  1.00  1.00            
ATOM    442   CG HIS A  61      -4.028   9.445  -4.804  1.00  1.00            
ATOM    443   CB HIS A  61      -4.266  10.088  -6.140  1.00  1.00            
ATOM    444  NE2 HIS A  61      -3.717   7.997  -3.101  1.00  1.00            
ATOM    445  CD2 HIS A  61      -3.938   8.130  -4.459  1.00  1.00            
ATOM    446  CE1 HIS A  61      -3.675   9.237  -2.648  1.00  1.00            
ATOM    447    C HIS A  61      -5.782  11.432  -7.522  1.00  1.00            
ATOM    448    O HIS A  61      -6.178  11.035  -8.617  1.00  1.00            
ATOM    449    N LYS A  62      -5.409  12.703  -7.294  1.00  1.00            
ATOM    450   CA LYS A  62      -5.346  13.666  -8.344  1.00  1.00            
ATOM    451   CB LYS A  62      -5.071  15.099  -7.855  1.00  1.00            
ATOM    452   CG LYS A  62      -6.259  15.781  -7.177  1.00  1.00            
ATOM    453   CD LYS A  62      -7.440  16.016  -8.121  1.00  1.00            
ATOM    454   CE LYS A  62      -8.630  16.713  -7.458  1.00  1.00            
ATOM    455   NZ LYS A  62      -9.651  17.048  -8.477  1.00  1.00            
ATOM    456    C LYS A  62      -4.190  13.283  -9.181  1.00  1.00            
ATOM    457    O LYS A  62      -3.223  12.695  -8.700  1.00  1.00            
ATOM    458    N LEU A  63      -4.278  13.589 -10.481  1.00  1.00            
ATOM    459   CA LEU A  63      -3.185  13.248 -11.321  1.00  1.00            
ATOM    460   CB LEU A  63      -3.598  12.525 -12.620  1.00  1.00            
ATOM    461   CG LEU A  63      -4.465  13.368 -13.580  1.00  1.00            
ATOM    462  CD1 LEU A  63      -4.825  12.566 -14.840  1.00  1.00            
ATOM    463  CD2 LEU A  63      -5.715  13.935 -12.885  1.00  1.00            
ATOM    464    C LEU A  63      -2.517  14.505 -11.722  1.00  1.00            
ATOM    465    O LEU A  63      -3.163  15.483 -12.093  1.00  1.00            
ATOM    466    N PHE A  64      -1.181  14.513 -11.629  4.00  1.00            
ATOM    467   CA PHE A  64      -0.486  15.670 -12.071  4.00  1.00            
ATOM    468   CB PHE A  64       0.950  15.786 -11.531  4.00  1.00            
ATOM    469   CG PHE A  64       1.651  16.817 -12.352  4.00  1.00            
ATOM    470  CD1 PHE A  64       1.545  18.158 -12.062  4.00  1.00            
ATOM    471  CD2 PHE A  64       2.409  16.434 -13.437  4.00  1.00            
ATOM    472  CE1 PHE A  64       2.197  19.093 -12.832  4.00  1.00            
ATOM    473  CE2 PHE A  64       3.061  17.363 -14.210  4.00  1.00            
ATOM    474   CZ PHE A  64       2.957  18.699 -13.906  4.00  1.00            
ATOM    475    C PHE A  64      -0.407  15.594 -13.537  4.00  1.00            
ATOM    476    O PHE A  64      -0.221  14.524 -14.104  4.00  1.00            
ATOM    477    N ASP A  65      -0.524  16.750 -14.199  1.00  1.00            
ATOM    478   CA ASP A  65      -0.536  16.627 -15.610  1.00  1.00            
ATOM    479   CB ASP A  65      -1.744  17.315 -16.271  1.00  1.00            
ATOM    480   CG ASP A  65      -3.007  16.558 -15.888  1.00  1.00            
ATOM    481  OD1 ASP A  65      -2.896  15.356 -15.529  1.00  1.00            
ATOM    482  OD2 ASP A  65      -4.103  17.177 -15.950  1.00  1.00            
ATOM    483    C ASP A  65       0.673  17.250 -16.215  1.00  1.00            
ATOM    484    O ASP A  65       0.888  18.456 -16.112  1.00  1.00            
ATOM    485    N ALA A  66       1.508  16.413 -16.861  2.00  1.00            
ATOM    486   CA ALA A  66       2.514  16.958 -17.717  2.00  1.00            
ATOM    487   CB ALA A  66       3.514  15.924 -18.259  2.00  1.00            
ATOM    488    C ALA A  66       1.634  17.373 -18.853  2.00  1.00            
ATOM    489    O ALA A  66       0.491  16.929 -18.922  2.00  1.00            
ATOM    490    N SER A  67       2.110  18.222 -19.769  2.00  1.00            
ATOM    491   CA SER A  67       1.258  18.729 -20.808  2.00  1.00            
ATOM    492   CB SER A  67       0.551  17.674 -21.695  2.00  1.00            
ATOM    493   OG SER A  67      -0.704  17.278 -21.158  2.00  1.00            
ATOM    494    C SER A  67       0.227  19.597 -20.162  2.00  1.00            
ATOM    495    O SER A  67      -0.832  19.855 -20.731  2.00  1.00            
ATOM    496    N ASP A  68       0.533  20.089 -18.944  2.00  1.00            
ATOM    497   CA ASP A  68      -0.370  20.969 -18.261  2.00  1.00            
ATOM    498   CB ASP A  68      -0.928  20.362 -16.961  2.00  1.00            
ATOM    499   CG ASP A  68      -1.901  21.360 -16.347  2.00  1.00            
ATOM    500  OD1 ASP A  68      -1.431  22.407 -15.826  2.00  1.00            
ATOM    501  OD2 ASP A  68      -3.130  21.085 -16.382  2.00  1.00            
ATOM    502    C ASP A  68       0.375  22.180 -17.887  2.00  1.00            
ATOM    503    O ASP A  68      -0.170  23.282 -17.849  2.00  1.00            
ATOM    504    N SER A  69       1.674  22.005 -17.634  1.00  1.00            
ATOM    505   CA SER A  69       2.371  23.143 -17.165  1.00  1.00            
ATOM    506   CB SER A  69       2.896  22.963 -15.730  1.00  1.00            
ATOM    507   OG SER A  69       1.814  22.760 -14.835  1.00  1.00            
ATOM    508    C SER A  69       3.546  23.369 -18.011  1.00  1.00            
ATOM    509    O SER A  69       4.035  22.485 -18.715  1.00  1.00            
ATOM    510    N SER A  70       4.000  24.625 -17.965  3.00  1.00            
ATOM    511   CA SER A  70       5.280  24.922 -18.488  3.00  1.00            
ATOM    512   CB SER A  70       5.537  26.429 -18.649  3.00  1.00            
ATOM    513   OG SER A  70       4.612  26.990 -19.569  3.00  1.00            
ATOM    514    C SER A  70       6.112  24.445 -17.331  3.00  1.00            
ATOM    515    O SER A  70       5.577  23.992 -16.322  3.00  1.00            
ATOM    516    N SER A  71       7.439  24.522 -17.428  3.00  1.00            
ATOM    517   CA SER A  71       8.305  24.115 -16.358  3.00  1.00            
ATOM    518   CB SER A  71       8.115  24.866 -15.015  3.00  1.00            
ATOM    519   OG SER A  71       7.037  24.347 -14.250  3.00  1.00            
ATOM    520    C SER A  71       8.324  22.625 -16.099  3.00  1.00            
ATOM    521    O SER A  71       8.752  22.194 -15.030  3.00  1.00            
ATOM    522    N TYR A  72       7.882  21.793 -17.068  1.00  1.00            
ATOM    523   CA TYR A  72       7.810  20.353 -16.917  1.00  1.00            
ATOM    524   CB TYR A  72       6.850  19.715 -17.937  1.00  1.00            
ATOM    525   CG TYR A  72       6.645  18.300 -17.522  1.00  1.00            
ATOM    526  CD1 TYR A  72       5.680  17.992 -16.590  1.00  1.00            
ATOM    527  CD2 TYR A  72       7.406  17.282 -18.052  1.00  1.00            
ATOM    528  CE1 TYR A  72       5.471  16.695 -16.190  1.00  1.00            
ATOM    529  CE2 TYR A  72       7.200  15.982 -17.654  1.00  1.00            
ATOM    530   CZ TYR A  72       6.234  15.685 -16.723  1.00  1.00            
ATOM    531   OH TYR A  72       6.029  14.349 -16.320  1.00  1.00            
ATOM    532    C TYR A  72       9.096  19.559 -17.000  1.00  1.00            
ATOM    533    O TYR A  72       9.294  18.686 -16.161  1.00  1.00            
ATOM    534    N LYS A  73       9.979  19.838 -17.996  4.00  1.00            
ATOM    535   CA LYS A  73      11.175  19.087 -18.377  4.00  1.00            
ATOM    536   CB LYS A  73      12.497  19.723 -17.917  4.00  1.00            
ATOM    537   CG LYS A  73      13.703  19.011 -18.528  4.00  1.00            
ATOM    538   CD LYS A  73      13.729  19.103 -20.055  4.00  1.00            
ATOM    539   CE LYS A  73      14.864  18.311 -20.706  4.00  1.00            
ATOM    540   NZ LYS A  73      14.735  18.371 -22.180  4.00  1.00            
ATOM    541    C LYS A  73      11.131  17.656 -17.914  4.00  1.00            
ATOM    542    O LYS A  73      11.350  17.351 -16.743  4.00  1.00            
ATOM    543    N HIS A  74      10.914  16.725 -18.875  4.00  1.00            
ATOM    544   CA HIS A  74      10.721  15.340 -18.541  4.00  1.00            
ATOM    545  ND1 HIS A  74       8.748  16.136 -21.155  4.00  1.00            
ATOM    546   CG HIS A  74       9.300  14.998 -20.611  4.00  1.00            
ATOM    547   CB HIS A  74       9.429  14.755 -19.136  4.00  1.00            
ATOM    548  NE2 HIS A  74       9.357  14.848 -22.863  4.00  1.00            
ATOM    549  CD2 HIS A  74       9.668  14.222 -21.668  4.00  1.00            
ATOM    550  CE1 HIS A  74       8.808  15.994 -22.504  4.00  1.00            
ATOM    551    C HIS A  74      11.837  14.468 -19.021  4.00  1.00            
ATOM    552    O HIS A  74      12.306  14.594 -20.152  4.00  1.00            
ATOM    553    N ASN A  75      12.296  13.557 -18.131  4.00  1.00            
ATOM    554   CA ASN A  75      13.267  12.567 -18.501  4.00  1.00            
ATOM    555   CB ASN A  75      14.676  12.793 -17.908  4.00  1.00            
ATOM    556   CG ASN A  75      14.624  12.788 -16.387  4.00  1.00            
ATOM    557  OD1 ASN A  75      14.790  11.748 -15.752  4.00  1.00            
ATOM    558  ND2 ASN A  75      14.410  13.990 -15.785  4.00  1.00            
ATOM    559    C ASN A  75      12.749  11.238 -18.089  4.00  1.00            
ATOM    560    O ASN A  75      12.686  10.915 -16.905  4.00  1.00            
ATOM    561    N GLY A  76      12.366  10.414 -19.078  4.00  1.00            
ATOM    562   CA GLY A  76      11.817   9.151 -18.707  4.00  1.00            
ATOM    563    C GLY A  76      12.938   8.266 -18.286  4.00  1.00            
ATOM    564    O GLY A  76      13.604   7.640 -19.111  4.00  1.00            
ATOM    565    N THR A  77      13.164   8.195 -16.965  4.00  1.00            
ATOM    566   CA THR A  77      14.114   7.283 -16.415  4.00  1.00            
ATOM    567   CB THR A  77      15.153   7.921 -15.541  4.00  1.00            
ATOM    568  OG1 THR A  77      14.546   8.496 -14.394  4.00  1.00            
ATOM    569  CG2 THR A  77      15.877   9.006 -16.356  4.00  1.00            
ATOM    570    C THR A  77      13.248   6.442 -15.546  4.00  1.00            
ATOM    571    O THR A  77      12.367   6.964 -14.865  4.00  1.00            
ATOM    572    N GLU A  78      13.447   5.116 -15.540  4.00  1.00            
ATOM    573   CA GLU A  78      12.498   4.354 -14.793  4.00  1.00            
ATOM    574   CB GLU A  78      12.271   2.936 -15.348  4.00  1.00            
ATOM    575   CG GLU A  78      13.515   2.047 -15.333  4.00  1.00            
ATOM    576   CD GLU A  78      13.126   0.717 -15.962  4.00  1.00            
ATOM    577  OE1 GLU A  78      12.760   0.722 -17.169  4.00  1.00            
ATOM    578  OE2 GLU A  78      13.184  -0.319 -15.249  4.00  1.00            
ATOM    579    C GLU A  78      12.946   4.238 -13.378  4.00  1.00            
ATOM    580    O GLU A  78      14.004   3.685 -13.082  4.00  1.00            
ATOM    581    N LEU A  79      12.127   4.783 -12.459  4.00  1.00            
ATOM    582   CA LEU A  79      12.406   4.662 -11.063  4.00  1.00            
ATOM    583   CB LEU A  79      12.033   5.902 -10.227  4.00  1.00            
ATOM    584   CG LEU A  79      12.867   7.162 -10.515  4.00  1.00            
ATOM    585  CD1 LEU A  79      12.675   7.649 -11.960  4.00  1.00            
ATOM    586  CD2 LEU A  79      12.577   8.260  -9.478  4.00  1.00            
ATOM    587    C LEU A  79      11.505   3.580 -10.591  4.00  1.00            
ATOM    588    O LEU A  79      10.313   3.582 -10.893  4.00  1.00            
ATOM    589    N THR A  80      12.049   2.599  -9.854  4.00  1.00            
ATOM    590   CA THR A  80      11.160   1.573  -9.419  4.00  1.00            
ATOM    591   CB THR A  80      11.317   0.291 -10.183  4.00  1.00            
ATOM    592  OG1 THR A  80      10.325  -0.644  -9.782  4.00  1.00            
ATOM    593  CG2 THR A  80      12.724  -0.272  -9.921  4.00  1.00            
ATOM    594    C THR A  80      11.440   1.266  -7.980  4.00  1.00            
ATOM    595    O THR A  80      12.592   1.261  -7.548  4.00  1.00            
ATOM    596    N LEU A  81      10.373   1.019  -7.189  4.00  1.00            
ATOM    597   CA LEU A  81      10.551   0.646  -5.813  4.00  1.00            
ATOM    598   CB LEU A  81      10.152   1.726  -4.791  4.00  1.00            
ATOM    599   CG LEU A  81      11.038   2.984  -4.853  4.00  1.00            
ATOM    600  CD1 LEU A  81      10.837   3.736  -6.178  4.00  1.00            
ATOM    601  CD2 LEU A  81      10.848   3.873  -3.615  4.00  1.00            
ATOM    602    C LEU A  81       9.688  -0.546  -5.552  4.00  1.00            
ATOM    603    O LEU A  81       8.620  -0.697  -6.144  4.00  1.00            
ATOM    604    N ARG A  82      10.163  -1.443  -4.667  4.00  1.00            
ATOM    605   CA ARG A  82       9.407  -2.593  -4.266  4.00  1.00            
ATOM    606   CB ARG A  82      10.220  -3.896  -4.295  4.00  1.00            
ATOM    607   CG ARG A  82      10.545  -4.347  -5.718  4.00  1.00            
ATOM    608   CD ARG A  82      11.483  -5.550  -5.792  4.00  1.00            
ATOM    609   NE ARG A  82      11.490  -6.003  -7.209  4.00  1.00            
ATOM    610   CZ ARG A  82      10.536  -6.884  -7.628  4.00  1.00            
ATOM    611  NH1 ARG A  82       9.609  -7.347  -6.741  4.00  1.00            
ATOM    612  NH2 ARG A  82      10.506  -7.300  -8.928  4.00  1.00            
ATOM    613    C ARG A  82       9.034  -2.321  -2.860  4.00  1.00            
ATOM    614    O ARG A  82       9.849  -1.881  -2.051  4.00  1.00            
ATOM    615    N TYR A  83       7.756  -2.550  -2.551  4.00  1.00            
ATOM    616   CA TYR A  83       7.290  -2.364  -1.228  4.00  1.00            
ATOM    617   CB TYR A  83       6.194  -1.295  -1.062  4.00  1.00            
ATOM    618   CG TYR A  83       6.139  -0.973   0.396  4.00  1.00            
ATOM    619  CD1 TYR A  83       7.116  -0.181   0.959  4.00  1.00            
ATOM    620  CD2 TYR A  83       5.127  -1.441   1.202  4.00  1.00            
ATOM    621  CE1 TYR A  83       7.094   0.133   2.297  4.00  1.00            
ATOM    622  CE2 TYR A  83       5.099  -1.130   2.542  4.00  1.00            
ATOM    623   CZ TYR A  83       6.083  -0.344   3.094  4.00  1.00            
ATOM    624   OH TYR A  83       6.053  -0.026   4.470  4.00  1.00            
ATOM    625    C TYR A  83       6.734  -3.684  -0.880  4.00  1.00            
ATOM    626    O TYR A  83       6.533  -4.522  -1.758  4.00  1.00            
ATOM    627    N SER A  84       6.505  -3.915   0.418  3.00  1.00            
ATOM    628   CA SER A  84       6.043  -5.203   0.807  3.00  1.00            
ATOM    629   CB SER A  84       5.769  -5.311   2.316  3.00  1.00            
ATOM    630   OG SER A  84       5.310  -6.616   2.633  3.00  1.00            
ATOM    631    C SER A  84       4.760  -5.461   0.095  3.00  1.00            
ATOM    632    O SER A  84       4.485  -6.583  -0.324  3.00  1.00            
ATOM    633    N THR A  85       3.950  -4.406  -0.073  3.00  1.00            
ATOM    634   CA THR A  85       2.685  -4.556  -0.718  3.00  1.00            
ATOM    635   CB THR A  85       1.895  -3.280  -0.702  3.00  1.00            
ATOM    636  OG1 THR A  85       2.590  -2.264  -1.410  3.00  1.00            
ATOM    637  CG2 THR A  85       1.687  -2.857   0.762  3.00  1.00            
ATOM    638    C THR A  85       2.861  -4.959  -2.153  3.00  1.00            
ATOM    639    O THR A  85       2.212  -5.899  -2.613  3.00  1.00            
ATOM    640    N GLY A  86       3.759  -4.282  -2.901  4.00  1.00            
ATOM    641   CA GLY A  86       3.905  -4.586  -4.301  4.00  1.00            
ATOM    642    C GLY A  86       4.931  -3.650  -4.854  4.00  1.00            
ATOM    643    O GLY A  86       5.920  -3.369  -4.189  4.00  1.00            
ATOM    644    N THR A  87       4.762  -3.149  -6.098  4.00  1.00            
ATOM    645   CA THR A  87       5.784  -2.272  -6.603  4.00  1.00            
ATOM    646   CB THR A  87       6.541  -2.847  -7.768  4.00  1.00            
ATOM    647  OG1 THR A  87       5.660  -3.093  -8.854  4.00  1.00            
ATOM    648  CG2 THR A  87       7.216  -4.157  -7.325  4.00  1.00            
ATOM    649    C THR A  87       5.185  -0.978  -7.046  4.00  1.00            
ATOM    650    O THR A  87       4.104  -0.939  -7.632  4.00  1.00            
ATOM    651    N VAL A  88       5.893   0.131  -6.745  4.00  1.00            
ATOM    652   CA VAL A  88       5.488   1.432  -7.189  4.00  1.00            
ATOM    653   CB VAL A  88       5.688   2.505  -6.160  4.00  1.00            
ATOM    654  CG1 VAL A  88       5.342   3.865  -6.789  4.00  1.00            
ATOM    655  CG2 VAL A  88       4.844   2.157  -4.923  4.00  1.00            
ATOM    656    C VAL A  88       6.418   1.733  -8.344  4.00  1.00            
ATOM    657    O VAL A  88       7.636   1.682  -8.183  4.00  1.00            
ATOM    658    N SER A  89       5.874   2.028  -9.549  4.00  1.00            
ATOM    659   CA SER A  89       6.689   2.271 -10.721  4.00  1.00            
ATOM    660   CB SER A  89       6.058   1.761 -12.028  4.00  1.00            
ATOM    661   OG SER A  89       5.933   0.347 -11.994  4.00  1.00            
ATOM    662    C SER A  89       6.907   3.727 -10.886  4.00  1.00            
ATOM    663    O SER A  89       6.396   4.536 -10.111  4.00  1.00            
ATOM    664    N GLY A  90       7.701   4.112 -11.908  4.00  1.00            
ATOM    665   CA GLY A  90       7.843   5.521 -12.035  4.00  1.00            
ATOM    666    C GLY A  90       8.656   5.929 -13.200  4.00  1.00            
ATOM    667    O GLY A  90       9.465   5.180 -13.746  4.00  1.00            
ATOM    668    N PHE A  91       8.422   7.196 -13.579  4.00  1.00            
ATOM    669   CA PHE A  91       9.136   7.874 -14.604  4.00  1.00            
ATOM    670   CB PHE A  91       8.264   8.311 -15.799  4.00  1.00            
ATOM    671   CG PHE A  91       7.754   7.083 -16.480  4.00  1.00            
ATOM    672  CD1 PHE A  91       8.510   6.456 -17.444  4.00  1.00            
ATOM    673  CD2 PHE A  91       6.527   6.550 -16.154  4.00  1.00            
ATOM    674  CE1 PHE A  91       8.052   5.323 -18.075  4.00  1.00            
ATOM    675  CE2 PHE A  91       6.063   5.418 -16.782  4.00  1.00            
ATOM    676   CZ PHE A  91       6.825   4.801 -17.745  4.00  1.00            
ATOM    677    C PHE A  91       9.628   9.125 -13.926  4.00  1.00            
ATOM    678    O PHE A  91       9.115   9.485 -12.866  4.00  1.00            
ATOM    679    N LEU A  92      10.647   9.820 -14.479  4.00  1.00            
ATOM    680   CA LEU A  92      11.145  10.974 -13.773  4.00  1.00            
ATOM    681   CB LEU A  92      12.680  10.949 -13.592  4.00  1.00            
ATOM    682   CG LEU A  92      13.283  11.993 -12.620  4.00  1.00            
ATOM    683  CD1 LEU A  92      14.807  11.814 -12.527  4.00  1.00            
ATOM    684  CD2 LEU A  92      12.917  13.443 -12.973  4.00  1.00            
ATOM    685    C LEU A  92      10.762  12.189 -14.521  4.00  1.00            
ATOM    686    O LEU A  92      10.900  12.280 -15.740  4.00  1.00            
ATOM    687    N SER A  93      10.225  13.161 -13.775  4.00  1.00            
ATOM    688   CA SER A  93       9.920  14.408 -14.374  4.00  1.00            
ATOM    689   CB SER A  93       8.423  14.757 -14.367  4.00  1.00            
ATOM    690   OG SER A  93       7.984  14.971 -13.034  4.00  1.00            
ATOM    691    C SER A  93      10.602  15.417 -13.529  4.00  1.00            
ATOM    692    O SER A  93      10.692  15.260 -12.312  4.00  1.00            
ATOM    693    N GLN A  94      11.137  16.479 -14.152  4.00  1.00            
ATOM    694   CA GLN A  94      11.761  17.452 -13.317  4.00  1.00            
ATOM    695   CB GLN A  94      13.136  17.925 -13.820  4.00  1.00            
ATOM    696   CG GLN A  94      13.795  18.968 -12.912  4.00  1.00            
ATOM    697   CD GLN A  94      15.173  19.283 -13.479  4.00  1.00            
ATOM    698  OE1 GLN A  94      15.602  18.679 -14.460  4.00  1.00            
ATOM    699  NE2 GLN A  94      15.894  20.247 -12.844  4.00  1.00            
ATOM    700    C GLN A  94      10.863  18.632 -13.272  4.00  1.00            
ATOM    701    O GLN A  94      10.772  19.395 -14.231  4.00  1.00            
ATOM    702    N ASP A  95      10.173  18.820 -12.135  4.00  1.00            
ATOM    703   CA ASP A  95       9.247  19.900 -12.088  4.00  1.00            
ATOM    704   CB ASP A  95       7.817  19.476 -11.693  4.00  1.00            
ATOM    705   CG ASP A  95       7.832  18.886 -10.288  4.00  1.00            
ATOM    706  OD1 ASP A  95       8.850  18.239  -9.926  4.00  1.00            
ATOM    707  OD2 ASP A  95       6.818  19.066  -9.562  4.00  1.00            
ATOM    708    C ASP A  95       9.706  20.930 -11.139  4.00  1.00            
ATOM    709    O ASP A  95      10.662  20.726 -10.396  4.00  1.00            
ATOM    710    N ILE A  96       9.039  22.095 -11.172  4.00  1.00            
ATOM    711   CA ILE A  96       9.375  23.121 -10.244  4.00  1.00            
ATOM    712   CB ILE A  96       9.435  24.499 -10.845  4.00  1.00            
ATOM    713  CG1 ILE A  96      10.004  25.487  -9.813  4.00  1.00            
ATOM    714  CG2 ILE A  96       8.051  24.876 -11.401  4.00  1.00            
ATOM    715  CD1 ILE A  96      10.415  26.830 -10.408  4.00  1.00            
ATOM    716    C ILE A  96       8.322  23.074  -9.195  4.00  1.00            
ATOM    717    O ILE A  96       7.129  23.140  -9.489  4.00  1.00            
ATOM    718    N ILE A  97       8.738  22.926  -7.925  4.00  1.00            
ATOM    719   CA ILE A  97       7.744  22.777  -6.910  4.00  1.00            
ATOM    720   CB ILE A  97       7.817  21.504  -6.111  4.00  1.00            
ATOM    721  CG1 ILE A  97       9.089  21.455  -5.257  4.00  1.00            
ATOM    722  CG2 ILE A  97       7.686  20.328  -7.091  4.00  1.00            
ATOM    723  CD1 ILE A  97      10.359  21.537  -6.089  4.00  1.00            
ATOM    724    C ILE A  97       7.847  23.904  -5.944  4.00  1.00            
ATOM    725    O ILE A  97       8.928  24.431  -5.686  4.00  1.00            
ATOM    726    N THR A  98       6.687  24.319  -5.401  4.00  1.00            
ATOM    727   CA THR A  98       6.674  25.407  -4.474  4.00  1.00            
ATOM    728   CB THR A  98       5.688  26.482  -4.843  4.00  1.00            
ATOM    729  OG1 THR A  98       5.811  27.585  -3.958  4.00  1.00            
ATOM    730  CG2 THR A  98       4.262  25.907  -4.806  4.00  1.00            
ATOM    731    C THR A  98       6.332  24.886  -3.117  4.00  1.00            
ATOM    732    O THR A  98       5.315  24.224  -2.914  4.00  1.00            
ATOM    733    N VAL A  99       7.223  25.167  -2.150  4.00  1.00            
ATOM    734   CA VAL A  99       7.015  24.833  -0.777  4.00  1.00            
ATOM    735   CB VAL A  99       8.272  24.622   0.014  4.00  1.00            
ATOM    736  CG1 VAL A  99       9.038  23.428  -0.578  4.00  1.00            
ATOM    737  CG2 VAL A  99       9.062  25.936   0.030  4.00  1.00            
ATOM    738    C VAL A  99       6.335  26.018  -0.221  4.00  1.00            
ATOM    739    O VAL A  99       6.112  26.975  -0.958  4.00  1.00            
ATOM    740    N GLY A 100       5.908  25.963   1.055  3.00  1.00            
ATOM    741   CA GLY A 100       5.305  27.140   1.596  3.00  1.00            
ATOM    742    C GLY A 100       6.363  28.209   1.551  3.00  1.00            
ATOM    743    O GLY A 100       7.233  28.265   2.415  3.00  1.00            
ATOM    744    N GLY A 101       6.313  29.088   0.527  3.00  1.00            
ATOM    745   CA GLY A 101       7.192  30.218   0.421  3.00  1.00            
ATOM    746    C GLY A 101       8.456  29.978  -0.374  3.00  1.00            
ATOM    747    O GLY A 101       9.109  30.950  -0.754  3.00  1.00            
ATOM    748    N ILE A 102       8.870  28.729  -0.671  4.00  1.00            
ATOM    749   CA ILE A 102      10.105  28.603  -1.412  4.00  1.00            
ATOM    750   CB ILE A 102      11.191  27.829  -0.715  4.00  1.00            
ATOM    751  CG1 ILE A 102      11.673  28.571   0.544  4.00  1.00            
ATOM    752  CG2 ILE A 102      12.306  27.542  -1.735  4.00  1.00            
ATOM    753  CD1 ILE A 102      12.557  27.717   1.452  4.00  1.00            
ATOM    754    C ILE A 102       9.821  27.895  -2.698  4.00  1.00            
ATOM    755    O ILE A 102       8.971  27.009  -2.756  4.00  1.00            
ATOM    756    N THR A 103      10.510  28.299  -3.784  4.00  1.00            
ATOM    757   CA THR A 103      10.317  27.651  -5.048  4.00  1.00            
ATOM    758   CB THR A 103      10.160  28.606  -6.197  4.00  1.00            
ATOM    759  OG1 THR A 103       9.040  29.453  -5.993  4.00  1.00            
ATOM    760  CG2 THR A 103       9.984  27.792  -7.489  4.00  1.00            
ATOM    761    C THR A 103      11.564  26.878  -5.325  4.00  1.00            
ATOM    762    O THR A 103      12.663  27.426  -5.275  4.00  1.00            
ATOM    763    N VAL A 104      11.430  25.570  -5.618  4.00  1.00            
ATOM    764   CA VAL A 104      12.612  24.812  -5.888  4.00  1.00            
ATOM    765   CB VAL A 104      13.067  23.965  -4.723  4.00  1.00            
ATOM    766  CG1 VAL A 104      11.886  23.155  -4.177  4.00  1.00            
ATOM    767  CG2 VAL A 104      14.273  23.111  -5.151  4.00  1.00            
ATOM    768    C VAL A 104      12.431  24.006  -7.121  4.00  1.00            
ATOM    769    O VAL A 104      11.313  23.678  -7.514  4.00  1.00            
ATOM    770    N THR A 105      13.555  23.724  -7.810  4.00  1.00            
ATOM    771   CA THR A 105      13.461  22.887  -8.958  4.00  1.00            
ATOM    772   CB THR A 105      14.506  23.145 -10.014  4.00  1.00            
ATOM    773  OG1 THR A 105      14.256  22.336 -11.155  4.00  1.00            
ATOM    774  CG2 THR A 105      15.915  22.886  -9.456  4.00  1.00            
ATOM    775    C THR A 105      13.566  21.498  -8.420  4.00  1.00            
ATOM    776    O THR A 105      14.590  21.107  -7.858  4.00  1.00            
ATOM    777    N GLN A 106      12.478  20.710  -8.531  4.00  1.00            
ATOM    778   CA GLN A 106      12.590  19.420  -7.936  4.00  1.00            
ATOM    779   CB GLN A 106      11.513  18.983  -6.930  4.00  1.00            
ATOM    780   CG GLN A 106      10.133  18.733  -7.533  4.00  1.00            
ATOM    781   CD GLN A 106       9.359  17.918  -6.506  4.00  1.00            
ATOM    782  OE1 GLN A 106       8.256  17.441  -6.769  4.00  1.00            
ATOM    783  NE2 GLN A 106       9.965  17.739  -5.302  4.00  1.00            
ATOM    784    C GLN A 106      12.590  18.340  -8.934  4.00  1.00            
ATOM    785    O GLN A 106      11.978  18.422  -9.998  4.00  1.00            
ATOM    786    N MET A 107      13.331  17.282  -8.572  4.00  1.00            
ATOM    787   CA MET A 107      13.311  16.086  -9.330  4.00  1.00            
ATOM    788   CB MET A 107      14.437  15.102  -8.978  4.00  1.00            
ATOM    789   CG MET A 107      15.824  15.571  -9.412  4.00  1.00            
ATOM    790   SD MET A 107      16.051  15.623 -11.212  4.00  1.00            
ATOM    791   CE MET A 107      17.832  15.949 -11.106  4.00  1.00            
ATOM    792    C MET A 107      12.036  15.436  -8.920  4.00  1.00            
ATOM    793    O MET A 107      11.530  15.691  -7.828  4.00  1.00            
ATOM    794    N PHE A 108      11.463  14.580  -9.782  4.00  1.00            
ATOM    795   CA PHE A 108      10.179  14.056  -9.436  4.00  1.00            
ATOM    796   CB PHE A 108       9.106  14.946 -10.074  4.00  1.00            
ATOM    797   CG PHE A 108       7.766  14.374  -9.850  4.00  1.00            
ATOM    798  CD1 PHE A 108       7.035  14.713  -8.736  4.00  1.00            
ATOM    799  CD2 PHE A 108       7.256  13.505 -10.780  4.00  1.00            
ATOM    800  CE1 PHE A 108       5.788  14.175  -8.556  4.00  1.00            
ATOM    801  CE2 PHE A 108       6.011  12.969 -10.603  4.00  1.00            
ATOM    802   CZ PHE A 108       5.285  13.307  -9.494  4.00  1.00            
ATOM    803    C PHE A 108      10.083  12.666  -9.968  4.00  1.00            
ATOM    804    O PHE A 108      10.732  12.317 -10.951  4.00  1.00            
ATOM    805    N GLY A 109       9.273  11.818  -9.304  4.00  1.00            
ATOM    806   CA GLY A 109       9.097  10.485  -9.794  4.00  1.00            
ATOM    807    C GLY A 109       7.628  10.337 -10.037  4.00  1.00            
ATOM    808    O GLY A 109       6.853  10.176  -9.096  4.00  1.00            
ATOM    809    N GLU A 110       7.198  10.384 -11.316  4.00  1.00            
ATOM    810   CA GLU A 110       5.795  10.206 -11.569  4.00  1.00            
ATOM    811   CB GLU A 110       5.366  10.467 -13.027  4.00  1.00            
ATOM    812   CG GLU A 110       5.420  11.939 -13.459  4.00  1.00            
ATOM    813   CD GLU A 110       4.129  12.640 -13.046  4.00  1.00            
ATOM    814  OE1 GLU A 110       3.496  12.197 -12.051  4.00  1.00            
ATOM    815  OE2 GLU A 110       3.763  13.637 -13.725  4.00  1.00            
ATOM    816    C GLU A 110       5.526   8.755 -11.268  4.00  1.00            
ATOM    817    O GLU A 110       6.319   7.894 -11.647  4.00  1.00            
ATOM    818    N VAL A 111       4.414   8.436 -10.561  4.00  1.00            
ATOM    819   CA VAL A 111       4.144   7.057 -10.232  4.00  1.00            
ATOM    820   CB VAL A 111       3.782   6.822  -8.798  4.00  1.00            
ATOM    821  CG1 VAL A 111       3.463   5.328  -8.624  4.00  1.00            
ATOM    822  CG2 VAL A 111       4.954   7.305  -7.923  4.00  1.00            
ATOM    823    C VAL A 111       3.032   6.575 -11.096  4.00  1.00            
ATOM    824    O VAL A 111       1.939   7.138 -11.114  4.00  1.00            
ATOM    825    N THR A 112       3.320   5.502 -11.850  4.00  1.00            
ATOM    826   CA THR A 112       2.380   4.867 -12.719  4.00  1.00            
ATOM    827   CB THR A 112       3.031   4.347 -13.973  4.00  1.00            
ATOM    828  OG1 THR A 112       4.134   3.505 -13.665  4.00  1.00            
ATOM    829  CG2 THR A 112       3.507   5.550 -14.802  4.00  1.00            
ATOM    830    C THR A 112       1.778   3.744 -11.921  4.00  1.00            
ATOM    831    O THR A 112       0.905   3.981 -11.087  4.00  1.00            
ATOM    832    N GLU A 113       2.221   2.488 -12.137  4.00  1.00            
ATOM    833   CA GLU A 113       1.650   1.409 -11.385  4.00  1.00            
ATOM    834   CB GLU A 113       2.228   0.007 -11.650  4.00  1.00            
ATOM    835   CG GLU A 113       1.685  -0.678 -12.907  4.00  1.00            
ATOM    836   CD GLU A 113       2.009  -2.166 -12.801  4.00  1.00            
ATOM    837  OE1 GLU A 113       3.070  -2.504 -12.211  4.00  1.00            
ATOM    838  OE2 GLU A 113       1.193  -2.984 -13.304  4.00  1.00            
ATOM    839    C GLU A 113       1.850   1.670  -9.938  4.00  1.00            
ATOM    840    O GLU A 113       2.834   2.285  -9.528  4.00  1.00            
ATOM    841    N MET A 114       0.873   1.230  -9.123  1.00  1.00            
ATOM    842   CA MET A 114       1.034   1.426  -7.722  1.00  1.00            
ATOM    843   CB MET A 114       0.427   2.742  -7.185  1.00  1.00            
ATOM    844   CG MET A 114       0.936   4.048  -7.789  1.00  1.00            
ATOM    845   SD MET A 114      -0.123   5.458  -7.341  1.00  1.00            
ATOM    846   CE MET A 114       0.895   6.738  -8.129  1.00  1.00            
ATOM    847    C MET A 114       0.318   0.340  -6.996  1.00  1.00            
ATOM    848    O MET A 114      -0.459  -0.418  -7.571  1.00  1.00            
ATOM    849    N PRO A 115       0.639   0.217  -5.738  1.00  1.00            
ATOM    850   CA PRO A 115      -0.003  -0.798  -4.957  1.00  1.00            
ATOM    851   CD PRO A 115       2.013   0.422  -5.311  1.00  1.00            
ATOM    852   CB PRO A 115       0.964  -1.180  -3.839  1.00  1.00            
ATOM    853   CG PRO A 115       2.038  -0.080  -3.860  1.00  1.00            
ATOM    854    C PRO A 115      -1.386  -0.466  -4.496  1.00  1.00            
ATOM    855    O PRO A 115      -1.541   0.503  -3.754  1.00  1.00            
ATOM    856    N ALA A 116      -2.387  -1.294  -4.862  2.00  1.00            
ATOM    857   CA ALA A 116      -3.699  -1.042  -4.354  2.00  1.00            
ATOM    858   CB ALA A 116      -4.848  -1.416  -5.306  2.00  1.00            
ATOM    859    C ALA A 116      -3.804  -1.959  -3.192  2.00  1.00            
ATOM    860    O ALA A 116      -3.837  -3.180  -3.337  2.00  1.00            
ATOM    861    N LEU A 117      -3.841  -1.356  -2.003  2.00  1.00            
ATOM    862   CA LEU A 117      -3.838  -2.039  -0.751  2.00  1.00            
ATOM    863   CB LEU A 117      -2.761  -3.150  -0.742  2.00  1.00            
ATOM    864   CG LEU A 117      -2.893  -4.209   0.373  2.00  1.00            
ATOM    865  CD1 LEU A 117      -4.151  -5.073   0.190  2.00  1.00            
ATOM    866  CD2 LEU A 117      -1.609  -5.048   0.496  2.00  1.00            
ATOM    867    C LEU A 117      -3.467  -0.859   0.070  2.00  1.00            
ATOM    868    O LEU A 117      -4.263   0.076   0.104  2.00  1.00            
ATOM    869    N PRO A 118      -2.361  -0.783   0.741  2.00  1.00            
ATOM    870   CA PRO A 118      -2.038   0.546   1.132  2.00  1.00            
ATOM    871   CD PRO A 118      -2.022  -1.710   1.807  2.00  1.00            
ATOM    872   CB PRO A 118      -1.047   0.445   2.297  2.00  1.00            
ATOM    873   CG PRO A 118      -0.792  -1.065   2.459  2.00  1.00            
ATOM    874    C PRO A 118      -1.546   1.301  -0.056  2.00  1.00            
ATOM    875    O PRO A 118      -0.875   0.728  -0.914  2.00  1.00            
ATOM    876    N PHE A 119      -1.896   2.591  -0.097  2.00  1.00            
ATOM    877   CA PHE A 119      -1.641   3.533  -1.139  2.00  1.00            
ATOM    878   CB PHE A 119      -1.032   3.003  -2.442  2.00  1.00            
ATOM    879   CG PHE A 119      -0.340   4.217  -2.967  2.00  1.00            
ATOM    880  CD1 PHE A 119       0.912   4.536  -2.488  2.00  1.00            
ATOM    881  CD2 PHE A 119      -0.922   5.047  -3.896  2.00  1.00            
ATOM    882  CE1 PHE A 119       1.584   5.650  -2.934  2.00  1.00            
ATOM    883  CE2 PHE A 119      -0.256   6.164  -4.348  2.00  1.00            
ATOM    884   CZ PHE A 119       0.996   6.468  -3.867  2.00  1.00            
ATOM    885    C PHE A 119      -3.039   3.958  -1.358  2.00  1.00            
ATOM    886    O PHE A 119      -3.424   5.097  -1.098  2.00  1.00            
ATOM    887    N MET A 120      -3.849   2.992  -1.836  3.00  1.00            
ATOM    888   CA MET A 120      -5.248   3.192  -1.652  3.00  1.00            
ATOM    889   CB MET A 120      -6.110   2.005  -2.125  3.00  1.00            
ATOM    890   CG MET A 120      -7.604   2.161  -1.832  3.00  1.00            
ATOM    891   SD MET A 120      -8.662   0.913  -2.626  3.00  1.00            
ATOM    892   CE MET A 120      -7.942  -0.514  -1.766  3.00  1.00            
ATOM    893    C MET A 120      -5.255   3.240  -0.144  3.00  1.00            
ATOM    894    O MET A 120      -4.449   2.567   0.499  3.00  1.00            
ATOM    895    N LEU A 121      -6.163   3.996   0.491  3.00  1.00            
ATOM    896   CA LEU A 121      -6.080   4.172   1.919  3.00  1.00            
ATOM    897   CB LEU A 121      -5.967   2.876   2.748  3.00  1.00            
ATOM    898   CG LEU A 121      -7.297   2.110   2.857  3.00  1.00            
ATOM    899  CD1 LEU A 121      -8.319   2.901   3.691  3.00  1.00            
ATOM    900  CD2 LEU A 121      -7.839   1.722   1.473  3.00  1.00            
ATOM    901    C LEU A 121      -5.013   5.144   2.371  3.00  1.00            
ATOM    902    O LEU A 121      -4.574   5.075   3.518  3.00  1.00            
ATOM    903    N ALA A 122      -4.561   6.078   1.502  1.00  1.00            
ATOM    904   CA ALA A 122      -3.704   7.155   1.958  1.00  1.00            
ATOM    905   CB ALA A 122      -2.320   7.173   1.288  1.00  1.00            
ATOM    906    C ALA A 122      -4.417   8.404   1.541  1.00  1.00            
ATOM    907    O ALA A 122      -4.775   8.568   0.377  1.00  1.00            
ATOM    908    N GLU A 123      -4.663   9.310   2.505  1.00  1.00            
ATOM    909   CA GLU A 123      -5.349  10.541   2.238  1.00  1.00            
ATOM    910   CB GLU A 123      -5.588  11.341   3.530  1.00  1.00            
ATOM    911   CG GLU A 123      -6.727  12.358   3.452  1.00  1.00            
ATOM    912   CD GLU A 123      -8.003  11.617   3.825  1.00  1.00            
ATOM    913  OE1 GLU A 123      -8.396  10.689   3.068  1.00  1.00            
ATOM    914  OE2 GLU A 123      -8.596  11.962   4.882  1.00  1.00            
ATOM    915    C GLU A 123      -4.433  11.373   1.377  1.00  1.00            
ATOM    916    O GLU A 123      -4.874  12.039   0.441  1.00  1.00            
ATOM    917    N PHE A 124      -3.114  11.330   1.679  1.00  1.00            
ATOM    918   CA PHE A 124      -2.118  12.157   1.043  1.00  1.00            
ATOM    919   CB PHE A 124      -0.777  12.154   1.800  1.00  1.00            
ATOM    920   CG PHE A 124      -0.260  10.756   1.786  1.00  1.00            
ATOM    921  CD1 PHE A 124      -0.634   9.861   2.763  1.00  1.00            
ATOM    922  CD2 PHE A 124       0.592  10.333   0.790  1.00  1.00            
ATOM    923  CE1 PHE A 124      -0.162   8.569   2.752  1.00  1.00            
ATOM    924  CE2 PHE A 124       1.067   9.044   0.773  1.00  1.00            
ATOM    925   CZ PHE A 124       0.690   8.159   1.755  1.00  1.00            
ATOM    926    C PHE A 124      -1.848  11.716  -0.365  1.00  1.00            
ATOM    927    O PHE A 124      -1.732  10.525  -0.651  1.00  1.00            
ATOM    928    N ASP A 125      -1.794  12.699  -1.296  1.00  1.00            
ATOM    929   CA ASP A 125      -1.519  12.466  -2.690  1.00  1.00            
ATOM    930   CB ASP A 125      -1.905  13.644  -3.596  1.00  1.00            
ATOM    931   CG ASP A 125      -1.907  13.113  -5.024  1.00  1.00            
ATOM    932  OD1 ASP A 125      -2.115  11.881  -5.189  1.00  1.00            
ATOM    933  OD2 ASP A 125      -1.690  13.922  -5.966  1.00  1.00            
ATOM    934    C ASP A 125      -0.075  12.171  -2.964  1.00  1.00            
ATOM    935    O ASP A 125       0.235  11.245  -3.713  1.00  1.00            
ATOM    936    N GLY A 126       0.858  12.938  -2.358  4.00  1.00            
ATOM    937   CA GLY A 126       2.238  12.775  -2.730  4.00  1.00            
ATOM    938    C GLY A 126       3.090  12.701  -1.516  4.00  1.00            
ATOM    939    O GLY A 126       2.833  13.369  -0.515  4.00  1.00            
ATOM    940    N VAL A 127       4.153  11.877  -1.583  4.00  1.00            
ATOM    941   CA VAL A 127       5.009  11.792  -0.446  4.00  1.00            
ATOM    942   CB VAL A 127       5.301  10.379  -0.015  4.00  1.00            
ATOM    943  CG1 VAL A 127       5.917   9.587  -1.182  4.00  1.00            
ATOM    944  CG2 VAL A 127       6.183  10.435   1.244  4.00  1.00            
ATOM    945    C VAL A 127       6.287  12.526  -0.730  4.00  1.00            
ATOM    946    O VAL A 127       7.192  11.999  -1.373  4.00  1.00            
ATOM    947    N VAL A 128       6.408  13.777  -0.230  4.00  1.00            
ATOM    948   CA VAL A 128       7.623  14.511  -0.451  4.00  1.00            
ATOM    949   CB VAL A 128       7.557  15.974  -0.125  4.00  1.00            
ATOM    950  CG1 VAL A 128       7.465  16.136   1.395  4.00  1.00            
ATOM    951  CG2 VAL A 128       8.782  16.664  -0.749  4.00  1.00            
ATOM    952    C VAL A 128       8.614  13.886   0.459  4.00  1.00            
ATOM    953    O VAL A 128       8.257  13.427   1.543  4.00  1.00            
ATOM    954    N GLY A 129       9.893  13.831   0.058  4.00  1.00            
ATOM    955   CA GLY A 129      10.756  13.119   0.943  4.00  1.00            
ATOM    956    C GLY A 129      11.868  13.967   1.402  4.00  1.00            
ATOM    957    O GLY A 129      12.496  14.701   0.640  4.00  1.00            
ATOM    958    N MET A 130      12.120  13.866   2.713  1.00  1.00            
ATOM    959   CA MET A 130      13.251  14.511   3.264  1.00  1.00            
ATOM    960   CB MET A 130      12.925  15.575   4.324  1.00  1.00            
ATOM    961   CG MET A 130      12.335  16.864   3.749  1.00  1.00            
ATOM    962   SD MET A 130      10.660  16.700   3.066  1.00  1.00            
ATOM    963   CE MET A 130      10.493  18.456   2.634  1.00  1.00            
ATOM    964    C MET A 130      14.025  13.432   3.947  1.00  1.00            
ATOM    965    O MET A 130      13.603  12.890   4.967  1.00  1.00            
ATOM    966    N GLY A 131      15.204  13.108   3.399  1.00  1.00            
ATOM    967   CA GLY A 131      16.019  12.054   3.919  1.00  1.00            
ATOM    968    C GLY A 131      17.342  12.307   3.311  1.00  1.00            
ATOM    969    O GLY A 131      17.774  13.454   3.198  1.00  1.00            
ATOM    970    N PHE A 132      18.036  11.245   2.891  1.00  1.00            
ATOM    971   CA PHE A 132      19.302  11.561   2.335  1.00  1.00            
ATOM    972   CB PHE A 132      20.502  11.124   3.193  1.00  1.00            
ATOM    973   CG PHE A 132      20.589  12.032   4.368  1.00  1.00            
ATOM    974  CD1 PHE A 132      21.282  13.216   4.270  1.00  1.00            
ATOM    975  CD2 PHE A 132      19.977  11.717   5.559  1.00  1.00            
ATOM    976  CE1 PHE A 132      21.376  14.072   5.341  1.00  1.00            
ATOM    977  CE2 PHE A 132      20.070  12.571   6.633  1.00  1.00            
ATOM    978   CZ PHE A 132      20.768  13.749   6.529  1.00  1.00            
ATOM    979    C PHE A 132      19.481  10.906   1.003  1.00  1.00            
ATOM    980    O PHE A 132      18.668  10.094   0.562  1.00  1.00            
ATOM    981    N ILE A 133      20.578  11.306   0.325  2.00  1.00            
ATOM    982   CA ILE A 133      20.984  10.881  -0.984  2.00  1.00            
ATOM    983   CB ILE A 133      22.157  11.662  -1.512  2.00  1.00            
ATOM    984  CG1 ILE A 133      23.420  11.419  -0.664  2.00  1.00            
ATOM    985  CG2 ILE A 133      21.737  13.140  -1.576  2.00  1.00            
ATOM    986  CD1 ILE A 133      23.303  11.890   0.784  2.00  1.00            
ATOM    987    C ILE A 133      21.372   9.436  -1.002  2.00  1.00            
ATOM    988    O ILE A 133      21.022   8.725  -1.944  2.00  1.00            
ATOM    989    N GLU A 134      22.097   8.964   0.036  2.00  1.00            
ATOM    990   CA GLU A 134      22.553   7.600   0.074  2.00  1.00            
ATOM    991   CB GLU A 134      23.327   7.276   1.361  2.00  1.00            
ATOM    992   CG GLU A 134      24.692   7.973   1.347  2.00  1.00            
ATOM    993   CD GLU A 134      25.410   7.752   2.667  2.00  1.00            
ATOM    994  OE1 GLU A 134      24.828   7.091   3.568  2.00  1.00            
ATOM    995  OE2 GLU A 134      26.559   8.254   2.790  2.00  1.00            
ATOM    996    C GLU A 134      21.317   6.788  -0.041  2.00  1.00            
ATOM    997    O GLU A 134      21.314   5.736  -0.678  2.00  1.00            
ATOM    998    N GLN A 135      20.212   7.266   0.556  2.00  1.00            
ATOM    999   CA GLN A 135      19.020   6.528   0.304  2.00  1.00            
ATOM   1000   CB GLN A 135      18.248   6.135   1.573  2.00  1.00            
ATOM   1001   CG GLN A 135      17.194   5.056   1.315  2.00  1.00            
ATOM   1002   CD GLN A 135      16.641   4.605   2.658  2.00  1.00            
ATOM   1003  OE1 GLN A 135      16.015   5.381   3.378  2.00  1.00            
ATOM   1004  NE2 GLN A 135      16.881   3.313   3.013  2.00  1.00            
ATOM   1005    C GLN A 135      18.140   7.351  -0.569  2.00  1.00            
ATOM   1006    O GLN A 135      17.263   8.075  -0.100  2.00  1.00            
ATOM   1007    N ALA A 136      18.378   7.243  -1.885  1.00  1.00            
ATOM   1008   CA ALA A 136      17.584   7.899  -2.874  1.00  1.00            
ATOM   1009   CB ALA A 136      18.266   9.121  -3.511  1.00  1.00            
ATOM   1010    C ALA A 136      17.442   6.867  -3.939  1.00  1.00            
ATOM   1011    O ALA A 136      18.327   6.034  -4.126  1.00  1.00            
ATOM   1012    N ILE A 137      16.314   6.884  -4.660  2.00  1.00            
ATOM   1013   CA ILE A 137      16.075   5.805  -5.564  2.00  1.00            
ATOM   1014   CB ILE A 137      14.674   5.799  -6.114  2.00  1.00            
ATOM   1015  CG1 ILE A 137      14.381   7.071  -6.929  2.00  1.00            
ATOM   1016  CG2 ILE A 137      13.713   5.582  -4.932  2.00  1.00            
ATOM   1017  CD1 ILE A 137      14.397   8.362  -6.110  2.00  1.00            
ATOM   1018    C ILE A 137      17.013   5.726  -6.721  2.00  1.00            
ATOM   1019    O ILE A 137      17.631   4.686  -6.937  2.00  1.00            
ATOM   1020    N GLY A 138      17.180   6.810  -7.495  2.00  1.00            
ATOM   1021   CA GLY A 138      18.051   6.651  -8.621  2.00  1.00            
ATOM   1022    C GLY A 138      19.061   7.733  -8.491  2.00  1.00            
ATOM   1023    O GLY A 138      19.242   8.544  -9.399  2.00  1.00            
ATOM   1024    N ARG A 139      19.744   7.754  -7.329  2.00  1.00            
ATOM   1025   CA ARG A 139      20.712   8.765  -7.039  2.00  1.00            
ATOM   1026   CB ARG A 139      21.946   8.733  -7.961  2.00  1.00            
ATOM   1027   CG ARG A 139      22.876   7.540  -7.740  2.00  1.00            
ATOM   1028   CD ARG A 139      24.058   7.513  -8.711  2.00  1.00            
ATOM   1029   NE ARG A 139      23.512   7.209 -10.064  2.00  1.00            
ATOM   1030   CZ ARG A 139      23.395   5.912 -10.469  2.00  1.00            
ATOM   1031  NH1 ARG A 139      23.801   4.905  -9.641  2.00  1.00            
ATOM   1032  NH2 ARG A 139      22.871   5.620 -11.695  2.00  1.00            
ATOM   1033    C ARG A 139      20.033  10.065  -7.268  2.00  1.00            
ATOM   1034    O ARG A 139      20.656  11.048  -7.667  2.00  1.00            
ATOM   1035    N VAL A 140      18.720  10.101  -7.007  1.00  1.00            
ATOM   1036   CA VAL A 140      18.006  11.299  -7.290  1.00  1.00            
ATOM   1037   CB VAL A 140      16.514  11.136  -7.305  1.00  1.00            
ATOM   1038  CG1 VAL A 140      15.880  12.523  -7.513  1.00  1.00            
ATOM   1039  CG2 VAL A 140      16.138  10.105  -8.380  1.00  1.00            
ATOM   1040    C VAL A 140      18.322  12.274  -6.224  1.00  1.00            
ATOM   1041    O VAL A 140      18.555  11.911  -5.073  1.00  1.00            
ATOM   1042    N THR A 141      18.358  13.562  -6.604  1.00  1.00            
ATOM   1043   CA THR A 141      18.663  14.561  -5.641  1.00  1.00            
ATOM   1044   CB THR A 141      19.109  15.856  -6.250  1.00  1.00            
ATOM   1045  OG1 THR A 141      18.055  16.418  -7.020  1.00  1.00            
ATOM   1046  CG2 THR A 141      20.325  15.575  -7.144  1.00  1.00            
ATOM   1047    C THR A 141      17.424  14.849  -4.875  1.00  1.00            
ATOM   1048    O THR A 141      16.310  14.867  -5.407  1.00  1.00            
ATOM   1049    N PRO A 142      17.615  15.035  -3.606  1.00  1.00            
ATOM   1050   CA PRO A 142      16.501  15.322  -2.750  1.00  1.00            
ATOM   1051   CD PRO A 142      18.642  14.273  -2.917  1.00  1.00            
ATOM   1052   CB PRO A 142      16.860  14.762  -1.373  1.00  1.00            
ATOM   1053   CG PRO A 142      18.378  14.533  -1.428  1.00  1.00            
ATOM   1054    C PRO A 142      16.167  16.787  -2.738  1.00  1.00            
ATOM   1055    O PRO A 142      16.955  17.586  -3.224  1.00  1.00            
ATOM   1056    N ILE A 143      14.980  17.130  -2.193  2.00  1.00            
ATOM   1057   CA ILE A 143      14.494  18.484  -2.126  2.00  1.00            
ATOM   1058   CB ILE A 143      13.067  18.570  -1.679  2.00  1.00            
ATOM   1059  CG1 ILE A 143      12.576  20.026  -1.775  2.00  1.00            
ATOM   1060  CG2 ILE A 143      12.958  17.956  -0.274  2.00  1.00            
ATOM   1061  CD1 ILE A 143      11.065  20.180  -1.607  2.00  1.00            
ATOM   1062    C ILE A 143      15.306  19.352  -1.188  2.00  1.00            
ATOM   1063    O ILE A 143      15.682  20.463  -1.556  2.00  1.00            
ATOM   1064    N PHE A 144      15.616  18.872   0.040  2.00  1.00            
ATOM   1065   CA PHE A 144      16.295  19.670   1.041  2.00  1.00            
ATOM   1066   CB PHE A 144      16.554  18.888   2.339  2.00  1.00            
ATOM   1067   CG PHE A 144      17.547  19.658   3.142  2.00  1.00            
ATOM   1068  CD1 PHE A 144      17.200  20.835   3.760  2.00  1.00            
ATOM   1069  CD2 PHE A 144      18.832  19.186   3.284  2.00  1.00            
ATOM   1070  CE1 PHE A 144      18.120  21.538   4.502  2.00  1.00            
ATOM   1071  CE2 PHE A 144      19.757  19.883   4.024  2.00  1.00            
ATOM   1072   CZ PHE A 144      19.402  21.062   4.634  2.00  1.00            
ATOM   1073    C PHE A 144      17.625  20.101   0.509  2.00  1.00            
ATOM   1074    O PHE A 144      17.982  21.274   0.598  2.00  1.00            
ATOM   1075    N ASP A 145      18.388  19.168  -0.088  2.00  1.00            
ATOM   1076   CA ASP A 145      19.688  19.518  -0.584  2.00  1.00            
ATOM   1077   CB ASP A 145      20.392  18.354  -1.300  2.00  1.00            
ATOM   1078   CG ASP A 145      20.723  17.279  -0.277  2.00  1.00            
ATOM   1079  OD1 ASP A 145      20.968  17.633   0.907  2.00  1.00            
ATOM   1080  OD2 ASP A 145      20.729  16.082  -0.669  2.00  1.00            
ATOM   1081    C ASP A 145      19.469  20.577  -1.606  2.00  1.00            
ATOM   1082    O ASP A 145      20.242  21.529  -1.717  2.00  1.00            
ATOM   1083    N ASN A 146      18.381  20.428  -2.379  2.00  1.00            
ATOM   1084   CA ASN A 146      18.048  21.376  -3.395  2.00  1.00            
ATOM   1085   CB ASN A 146      16.733  21.042  -4.124  2.00  1.00            
ATOM   1086   CG ASN A 146      16.914  19.782  -4.957  2.00  1.00            
ATOM   1087  OD1 ASN A 146      18.025  19.438  -5.356  2.00  1.00            
ATOM   1088  ND2 ASN A 146      15.785  19.074  -5.236  2.00  1.00            
ATOM   1089    C ASN A 146      17.809  22.681  -2.704  2.00  1.00            
ATOM   1090    O ASN A 146      18.180  23.731  -3.220  2.00  1.00            
ATOM   1091    N ILE A 147      17.157  22.631  -1.525  2.00  1.00            
ATOM   1092   CA ILE A 147      16.775  23.769  -0.728  2.00  1.00            
ATOM   1093   CB ILE A 147      15.984  23.357   0.483  2.00  1.00            
ATOM   1094  CG1 ILE A 147      14.738  22.546   0.093  2.00  1.00            
ATOM   1095  CG2 ILE A 147      15.664  24.631   1.284  2.00  1.00            
ATOM   1096  CD1 ILE A 147      13.722  23.324  -0.739  2.00  1.00            
ATOM   1097    C ILE A 147      17.975  24.481  -0.172  2.00  1.00            
ATOM   1098    O ILE A 147      18.006  25.710  -0.152  2.00  1.00            
ATOM   1099    N ILE A 148      18.975  23.742   0.358  2.00  1.00            
ATOM   1100   CA ILE A 148      20.119  24.423   0.905  2.00  1.00            
ATOM   1101   CB ILE A 148      21.122  23.521   1.567  2.00  1.00            
ATOM   1102  CG1 ILE A 148      22.276  24.369   2.128  2.00  1.00            
ATOM   1103  CG2 ILE A 148      21.571  22.454   0.557  2.00  1.00            
ATOM   1104  CD1 ILE A 148      21.831  25.379   3.182  2.00  1.00            
ATOM   1105    C ILE A 148      20.783  25.118  -0.228  2.00  1.00            
ATOM   1106    O ILE A 148      21.157  26.286  -0.119  2.00  1.00            
ATOM   1107    N SER A 149      20.932  24.420  -1.370  2.00  1.00            
ATOM   1108   CA SER A 149      21.449  25.126  -2.496  2.00  1.00            
ATOM   1109   CB SER A 149      21.652  24.268  -3.755  2.00  1.00            
ATOM   1110   OG SER A 149      22.165  25.070  -4.808  2.00  1.00            
ATOM   1111    C SER A 149      20.353  26.099  -2.763  2.00  1.00            
ATOM   1112    O SER A 149      19.222  25.853  -2.354  2.00  1.00            
ATOM   1113    N GLN A 150      20.608  27.208  -3.475  2.00  1.00            
ATOM   1114   CA GLN A 150      19.565  28.191  -3.503  2.00  1.00            
ATOM   1115   CB GLN A 150      18.247  27.707  -4.123  2.00  1.00            
ATOM   1116   CG GLN A 150      17.212  28.825  -4.244  2.00  1.00            
ATOM   1117   CD GLN A 150      16.013  28.256  -4.978  2.00  1.00            
ATOM   1118  OE1 GLN A 150      15.900  28.376  -6.198  2.00  1.00            
ATOM   1119  NE2 GLN A 150      15.095  27.606  -4.216  2.00  1.00            
ATOM   1120    C GLN A 150      19.358  28.554  -2.080  2.00  1.00            
ATOM   1121    O GLN A 150      18.227  28.653  -1.608  2.00  1.00            
ATOM   1122    N GLY A 151      20.502  28.731  -1.379  3.00  1.00            
ATOM   1123   CA GLY A 151      20.558  28.969   0.031  3.00  1.00            
ATOM   1124    C GLY A 151      19.704  30.130   0.372  3.00  1.00            
ATOM   1125    O GLY A 151      20.149  31.279   0.358  3.00  1.00            
ATOM   1126    N VAL A 152      18.439  29.839   0.700  1.00  1.00            
ATOM   1127   CA VAL A 152      17.549  30.850   1.148  1.00  1.00            
ATOM   1128   CB VAL A 152      16.485  31.169   0.141  1.00  1.00            
ATOM   1129  CG1 VAL A 152      15.576  32.268   0.708  1.00  1.00            
ATOM   1130  CG2 VAL A 152      17.163  31.539  -1.191  1.00  1.00            
ATOM   1131    C VAL A 152      16.908  30.244   2.341  1.00  1.00            
ATOM   1132    O VAL A 152      15.689  30.087   2.405  1.00  1.00            
ATOM   1133    N LEU A 153      17.741  29.884   3.330  4.00  1.00            
ATOM   1134   CA LEU A 153      17.251  29.267   4.521  4.00  1.00            
ATOM   1135   CB LEU A 153      17.713  27.812   4.692  4.00  1.00            
ATOM   1136   CG LEU A 153      17.247  26.878   3.561  4.00  1.00            
ATOM   1137  CD1 LEU A 153      17.864  27.287   2.214  4.00  1.00            
ATOM   1138  CD2 LEU A 153      17.509  25.406   3.915  4.00  1.00            
ATOM   1139    C LEU A 153      17.870  30.035   5.648  4.00  1.00            
ATOM   1140    O LEU A 153      19.045  30.391   5.579  4.00  1.00            
ATOM   1141    N LYS A 154      17.096  30.349   6.705  1.00  1.00            
ATOM   1142   CA LYS A 154      17.730  31.004   7.810  1.00  1.00            
ATOM   1143   CB LYS A 154      16.769  31.277   8.980  1.00  1.00            
ATOM   1144   CG LYS A 154      17.482  31.714  10.264  1.00  1.00            
ATOM   1145   CD LYS A 154      18.157  33.083  10.179  1.00  1.00            
ATOM   1146   CE LYS A 154      18.936  33.451  11.445  1.00  1.00            
ATOM   1147   NZ LYS A 154      18.030  33.450  12.615  1.00  1.00            
ATOM   1148    C LYS A 154      18.739  30.035   8.303  1.00  1.00            
ATOM   1149    O LYS A 154      19.911  30.362   8.488  1.00  1.00            
ATOM   1150    N GLU A 155      18.287  28.787   8.501  1.00  1.00            
ATOM   1151   CA GLU A 155      19.176  27.755   8.912  1.00  1.00            
ATOM   1152   CB GLU A 155      19.148  27.432  10.416  1.00  1.00            
ATOM   1153   CG GLU A 155      20.229  26.423  10.811  1.00  1.00            
ATOM   1154   CD GLU A 155      20.203  26.240  12.319  1.00  1.00            
ATOM   1155  OE1 GLU A 155      20.220  27.270  13.043  1.00  1.00            
ATOM   1156  OE2 GLU A 155      20.166  25.063  12.769  1.00  1.00            
ATOM   1157    C GLU A 155      18.763  26.528   8.169  1.00  1.00            
ATOM   1158    O GLU A 155      17.669  26.471   7.612  1.00  1.00            
ATOM   1159    N ASP A 156      19.649  25.516   8.118  1.00  1.00            
ATOM   1160   CA ASP A 156      19.335  24.320   7.393  1.00  1.00            
ATOM   1161   CB ASP A 156      20.593  23.617   6.863  1.00  1.00            
ATOM   1162   CG ASP A 156      21.351  24.602   5.989  1.00  1.00            
ATOM   1163  OD1 ASP A 156      20.797  25.698   5.710  1.00  1.00            
ATOM   1164  OD2 ASP A 156      22.503  24.274   5.599  1.00  1.00            
ATOM   1165    C ASP A 156      18.742  23.378   8.384  1.00  1.00            
ATOM   1166    O ASP A 156      19.457  22.590   9.001  1.00  1.00            
ATOM   1167    N VAL A 157      17.412  23.435   8.577  4.00  1.00            
ATOM   1168   CA VAL A 157      16.828  22.538   9.526  4.00  1.00            
ATOM   1169   CB VAL A 157      16.890  23.066  10.933  4.00  1.00            
ATOM   1170  CG1 VAL A 157      16.191  24.435  10.968  4.00  1.00            
ATOM   1171  CG2 VAL A 157      16.257  22.038  11.886  4.00  1.00            
ATOM   1172    C VAL A 157      15.378  22.362   9.174  4.00  1.00            
ATOM   1173    O VAL A 157      14.794  23.189   8.477  4.00  1.00            
ATOM   1174    N PHE A 158      14.772  21.240   9.622  4.00  1.00            
ATOM   1175   CA PHE A 158      13.364  21.015   9.437  4.00  1.00            
ATOM   1176   CB PHE A 158      13.018  19.830   8.525  4.00  1.00            
ATOM   1177   CG PHE A 158      13.236  20.258   7.116  4.00  1.00            
ATOM   1178  CD1 PHE A 158      14.505  20.416   6.616  4.00  1.00            
ATOM   1179  CD2 PHE A 158      12.161  20.489   6.288  4.00  1.00            
ATOM   1180  CE1 PHE A 158      14.698  20.803   5.312  4.00  1.00            
ATOM   1181  CE2 PHE A 158      12.349  20.878   4.983  4.00  1.00            
ATOM   1182   CZ PHE A 158      13.622  21.036   4.491  4.00  1.00            
ATOM   1183    C PHE A 158      12.792  20.735  10.764  4.00  1.00            
ATOM   1184    O PHE A 158      13.346  19.975  11.556  4.00  1.00            
ATOM   1185    N SER A 159      11.656  21.375  11.047  4.00  1.00            
ATOM   1186   CA SER A 159      11.052  21.104  12.299  4.00  1.00            
ATOM   1187   CB SER A 159      10.926  22.344  13.184  4.00  1.00            
ATOM   1188   OG SER A 159      10.108  23.292  12.518  4.00  1.00            
ATOM   1189    C SER A 159       9.666  20.641  11.990  4.00  1.00            
ATOM   1190    O SER A 159       8.944  21.283  11.227  4.00  1.00            
ATOM   1191    N PHE A 160       9.266  19.487  12.555  4.00  1.00            
ATOM   1192   CA PHE A 160       7.924  19.019  12.363  4.00  1.00            
ATOM   1193   CB PHE A 160       7.799  17.546  11.929  4.00  1.00            
ATOM   1194   CG PHE A 160       8.099  17.405  10.475  4.00  1.00            
ATOM   1195  CD1 PHE A 160       7.113  17.647   9.548  4.00  1.00            
ATOM   1196  CD2 PHE A 160       9.342  17.009  10.039  4.00  1.00            
ATOM   1197  CE1 PHE A 160       7.364  17.514   8.205  4.00  1.00            
ATOM   1198  CE2 PHE A 160       9.599  16.874   8.695  4.00  1.00            
ATOM   1199   CZ PHE A 160       8.610  17.127   7.774  4.00  1.00            
ATOM   1200    C PHE A 160       7.257  19.107  13.699  4.00  1.00            
ATOM   1201    O PHE A 160       7.777  18.614  14.697  4.00  1.00            
ATOM   1202    N TYR A 161       6.091  19.778  13.755  4.00  1.00            
ATOM   1203   CA TYR A 161       5.323  19.795  14.966  4.00  1.00            
ATOM   1204   CB TYR A 161       4.998  21.189  15.521  4.00  1.00            
ATOM   1205   CG TYR A 161       4.211  20.920  16.755  4.00  1.00            
ATOM   1206  CD1 TYR A 161       4.853  20.532  17.906  4.00  1.00            
ATOM   1207  CD2 TYR A 161       2.841  21.048  16.761  4.00  1.00            
ATOM   1208  CE1 TYR A 161       4.138  20.272  19.049  4.00  1.00            
ATOM   1209  CE2 TYR A 161       2.121  20.789  17.905  4.00  1.00            
ATOM   1210   CZ TYR A 161       2.772  20.400  19.050  4.00  1.00            
ATOM   1211   OH TYR A 161       2.039  20.129  20.225  4.00  1.00            
ATOM   1212    C TYR A 161       4.035  19.165  14.554  4.00  1.00            
ATOM   1213    O TYR A 161       3.479  19.504  13.511  4.00  1.00            
ATOM   1214    N TYR A 162       3.533  18.214  15.354  4.00  1.00            
ATOM   1215   CA TYR A 162       2.361  17.499  14.944  4.00  1.00            
ATOM   1216   CB TYR A 162       2.671  16.014  14.694  4.00  1.00            
ATOM   1217   CG TYR A 162       1.508  15.362  14.038  4.00  1.00            
ATOM   1218  CD1 TYR A 162       1.319  15.497  12.682  4.00  1.00            
ATOM   1219  CD2 TYR A 162       0.619  14.610  14.770  4.00  1.00            
ATOM   1220  CE1 TYR A 162       0.251  14.893  12.063  4.00  1.00            
ATOM   1221  CE2 TYR A 162      -0.449  14.003  14.156  4.00  1.00            
ATOM   1222   CZ TYR A 162      -0.633  14.146  12.802  4.00  1.00            
ATOM   1223   OH TYR A 162      -1.729  13.523  12.173  4.00  1.00            
ATOM   1224    C TYR A 162       1.415  17.585  16.064  4.00  1.00            
ATOM   1225    O TYR A 162       1.786  17.941  17.182  4.00  1.00            
ATOM   1226    N ASN A 163       0.143  17.284  15.791  1.00  1.00            
ATOM   1227   CA ASN A 163      -0.720  17.489  16.889  1.00  1.00            
ATOM   1228   CB ASN A 163      -1.569  18.769  16.766  1.00  1.00            
ATOM   1229   CG ASN A 163      -0.663  19.983  16.888  1.00  1.00            
ATOM   1230  OD1 ASN A 163       0.190  20.226  16.036  1.00  1.00            
ATOM   1231  ND2 ASN A 163      -0.861  20.778  17.975  1.00  1.00            
ATOM   1232    C ASN A 163      -1.682  16.392  17.038  1.00  1.00            
ATOM   1233    O ASN A 163      -1.895  15.566  16.152  1.00  1.00            
ATOM   1234    N ARG A 164      -2.292  16.394  18.232  1.00  1.00            
ATOM   1235   CA ARG A 164      -3.389  15.537  18.499  1.00  1.00            
ATOM   1236   CB ARG A 164      -3.896  15.582  19.957  1.00  1.00            
ATOM   1237   CG ARG A 164      -5.085  14.648  20.219  1.00  1.00            
ATOM   1238   CD ARG A 164      -5.917  14.978  21.467  1.00  1.00            
ATOM   1239   NE ARG A 164      -5.068  14.781  22.676  1.00  1.00            
ATOM   1240   CZ ARG A 164      -5.648  14.614  23.902  1.00  1.00            
ATOM   1241  NH1 ARG A 164      -7.008  14.566  24.019  1.00  1.00            
ATOM   1242  NH2 ARG A 164      -4.868  14.494  25.016  1.00  1.00            
ATOM   1243    C ARG A 164      -4.476  16.157  17.673  1.00  1.00            
ATOM   1244    O ARG A 164      -4.277  17.230  17.103  1.00  1.00            
ATOM   1245    N ASP A 165      -5.648  15.506  17.555  1.00  1.00            
ATOM   1246   CA ASP A 165      -6.647  16.081  16.701  1.00  1.00            
ATOM   1247   CB ASP A 165      -7.951  15.263  16.601  1.00  1.00            
ATOM   1248   CG ASP A 165      -8.633  15.238  17.961  1.00  1.00            
ATOM   1249  OD1 ASP A 165      -7.909  15.280  18.991  1.00  1.00            
ATOM   1250  OD2 ASP A 165      -9.892  15.181  17.987  1.00  1.00            
ATOM   1251    C ASP A 165      -6.989  17.500  17.170  1.00  1.00            
ATOM   1252    O ASP A 165      -7.422  17.677  18.307  1.00  1.00            
ATOM   1253    N SER A 171      -6.774  18.547  16.306  1.00  1.00            
ATOM   1254   CA SER A 171      -7.009  19.970  16.576  1.00  1.00            
ATOM   1255   CB SER A 171      -6.447  20.477  17.919  1.00  1.00            
ATOM   1256   OG SER A 171      -7.318  20.148  18.991  1.00  1.00            
ATOM   1257    C SER A 171      -6.331  20.802  15.481  1.00  1.00            
ATOM   1258    O SER A 171      -6.812  20.856  14.350  1.00  1.00            
ATOM   1259    N LEU A 172      -5.186  21.474  15.811  1.00  1.00            
ATOM   1260   CA LEU A 172      -4.420  22.441  15.021  1.00  1.00            
ATOM   1261   CB LEU A 172      -3.156  22.900  15.781  1.00  1.00            
ATOM   1262   CG LEU A 172      -2.410  24.130  15.214  1.00  1.00            
ATOM   1263  CD1 LEU A 172      -1.883  23.911  13.789  1.00  1.00            
ATOM   1264  CD2 LEU A 172      -3.252  25.405  15.370  1.00  1.00            
ATOM   1265    C LEU A 172      -3.973  21.839  13.744  1.00  1.00            
ATOM   1266    O LEU A 172      -4.090  22.459  12.689  1.00  1.00            
ATOM   1267    N GLY A 173      -3.453  20.610  13.789  1.00  1.00            
ATOM   1268   CA GLY A 173      -2.944  20.098  12.563  1.00  1.00            
ATOM   1269    C GLY A 173      -1.511  19.822  12.832  1.00  1.00            
ATOM   1270    O GLY A 173      -1.154  19.259  13.865  1.00  1.00            
ATOM   1271    N GLY A 174      -0.648  20.205  11.882  4.00  1.00            
ATOM   1272   CA GLY A 174       0.747  20.019  12.093  4.00  1.00            
ATOM   1273    C GLY A 174       1.411  21.242  11.547  4.00  1.00            
ATOM   1274    O GLY A 174       0.806  21.985  10.783  4.00  1.00            
ATOM   1275    N GLN A 175       2.666  21.522  11.948  4.00  1.00            
ATOM   1276   CA GLN A 175       3.307  22.653  11.339  4.00  1.00            
ATOM   1277   CB GLN A 175       3.410  23.897  12.237  4.00  1.00            
ATOM   1278   CG GLN A 175       4.102  25.072  11.537  4.00  1.00            
ATOM   1279   CD GLN A 175       4.060  26.278  12.464  4.00  1.00            
ATOM   1280  OE1 GLN A 175       3.478  26.224  13.545  4.00  1.00            
ATOM   1281  NE2 GLN A 175       4.686  27.405  12.028  4.00  1.00            
ATOM   1282    C GLN A 175       4.715  22.238  10.970  4.00  1.00            
ATOM   1283    O GLN A 175       5.454  21.748  11.823  4.00  1.00            
ATOM   1284    N ILE A 176       5.127  22.411   9.685  4.00  1.00            
ATOM   1285   CA ILE A 176       6.473  22.067   9.275  4.00  1.00            
ATOM   1286   CB ILE A 176       6.559  21.106   8.122  4.00  1.00            
ATOM   1287  CG1 ILE A 176       8.035  20.822   7.794  4.00  1.00            
ATOM   1288  CG2 ILE A 176       5.754  21.661   6.938  4.00  1.00            
ATOM   1289  CD1 ILE A 176       8.242  19.845   6.638  4.00  1.00            
ATOM   1290    C ILE A 176       7.180  23.342   8.851  4.00  1.00            
ATOM   1291    O ILE A 176       6.750  24.018   7.916  4.00  1.00            
ATOM   1292    N VAL A 177       8.281  23.707   9.558  4.00  1.00            
ATOM   1293   CA VAL A 177       9.009  24.950   9.393  4.00  1.00            
ATOM   1294   CB VAL A 177       9.800  25.343  10.603  4.00  1.00            
ATOM   1295  CG1 VAL A 177      10.646  26.579  10.253  4.00  1.00            
ATOM   1296  CG2 VAL A 177       8.799  25.614  11.740  4.00  1.00            
ATOM   1297    C VAL A 177       9.892  25.154   8.180  4.00  1.00            
ATOM   1298    O VAL A 177       9.792  26.211   7.558  4.00  1.00            
ATOM   1299    N LEU A 178      10.740  24.191   7.755  4.00  1.00            
ATOM   1300   CA LEU A 178      11.685  24.485   6.689  4.00  1.00            
ATOM   1301   CB LEU A 178      11.018  24.603   5.300  4.00  1.00            
ATOM   1302   CG LEU A 178      11.948  24.678   4.064  4.00  1.00            
ATOM   1303  CD1 LEU A 178      11.113  24.790   2.781  4.00  1.00            
ATOM   1304  CD2 LEU A 178      13.006  25.790   4.145  4.00  1.00            
ATOM   1305    C LEU A 178      12.433  25.757   7.021  4.00  1.00            
ATOM   1306    O LEU A 178      12.053  26.844   6.586  4.00  1.00            
ATOM   1307    N GLY A 179      13.528  25.638   7.815  1.00  1.00            
ATOM   1308   CA GLY A 179      14.343  26.767   8.199  1.00  1.00            
ATOM   1309    C GLY A 179      14.521  26.783   9.679  1.00  1.00            
ATOM   1310    O GLY A 179      15.481  27.377  10.166  1.00  1.00            
ATOM   1311    N GLY A 180      13.628  26.148  10.462  1.00  1.00            
ATOM   1312   CA GLY A 180      13.986  26.208  11.845  1.00  1.00            
ATOM   1313    C GLY A 180      12.863  25.828  12.732  1.00  1.00            
ATOM   1314    O GLY A 180      11.922  25.147  12.331  1.00  1.00            
ATOM   1315    N SER A 181      12.962  26.277  13.998  1.00  1.00            
ATOM   1316   CA SER A 181      11.988  25.885  14.958  1.00  1.00            
ATOM   1317   CB SER A 181      12.589  25.254  16.226  1.00  1.00            
ATOM   1318   OG SER A 181      13.211  24.020  15.895  1.00  1.00            
ATOM   1319    C SER A 181      11.158  27.034  15.364  1.00  1.00            
ATOM   1320    O SER A 181      11.622  28.168  15.481  1.00  1.00            
ATOM   1321    N ASP A 182       9.875  26.716  15.555  1.00  1.00            
ATOM   1322   CA ASP A 182       8.921  27.650  16.024  1.00  1.00            
ATOM   1323   CB ASP A 182       7.496  27.315  15.544  1.00  1.00            
ATOM   1324   CG ASP A 182       6.577  28.416  16.027  1.00  1.00            
ATOM   1325  OD1 ASP A 182       7.095  29.355  16.686  1.00  1.00            
ATOM   1326  OD2 ASP A 182       5.352  28.332  15.746  1.00  1.00            
ATOM   1327    C ASP A 182       8.950  27.483  17.503  1.00  1.00            
ATOM   1328    O ASP A 182       8.624  26.428  18.033  1.00  1.00            
ATOM   1329    N PRO A 183       9.363  28.513  18.178  2.00  1.00            
ATOM   1330   CA PRO A 183       9.423  28.446  19.608  2.00  1.00            
ATOM   1331   CD PRO A 183      10.321  29.458  17.633  2.00  1.00            
ATOM   1332   CB PRO A 183      10.176  29.697  20.049  2.00  1.00            
ATOM   1333   CG PRO A 183      11.091  30.001  18.848  2.00  1.00            
ATOM   1334    C PRO A 183       8.022  28.360  20.107  2.00  1.00            
ATOM   1335    O PRO A 183       7.820  28.040  21.280  2.00  1.00            
ATOM   1336    N GLN A 184       7.041  28.637  19.224  2.00  1.00            
ATOM   1337   CA GLN A 184       5.670  28.638  19.608  2.00  1.00            
ATOM   1338   CB GLN A 184       4.733  28.950  18.427  2.00  1.00            
ATOM   1339   CG GLN A 184       4.861  30.380  17.898  2.00  1.00            
ATOM   1340   CD GLN A 184       3.899  30.553  16.729  2.00  1.00            
ATOM   1341  OE1 GLN A 184       3.896  31.588  16.064  2.00  1.00            
ATOM   1342  NE2 GLN A 184       3.062  29.512  16.468  2.00  1.00            
ATOM   1343    C GLN A 184       5.299  27.282  20.122  2.00  1.00            
ATOM   1344    O GLN A 184       4.742  27.168  21.212  2.00  1.00            
ATOM   1345    N HIS A 185       5.622  26.207  19.376  2.00  1.00            
ATOM   1346   CA HIS A 185       5.250  24.907  19.859  2.00  1.00            
ATOM   1347  ND1 HIS A 185       2.074  24.249  18.913  2.00  1.00            
ATOM   1348   CG HIS A 185       3.274  24.483  18.277  2.00  1.00            
ATOM   1349   CB HIS A 185       4.601  24.008  18.789  2.00  1.00            
ATOM   1350  NE2 HIS A 185       1.602  25.380  17.057  2.00  1.00            
ATOM   1351  CD2 HIS A 185       2.968  25.175  17.148  2.00  1.00            
ATOM   1352  CE1 HIS A 185       1.108  24.806  18.140  2.00  1.00            
ATOM   1353    C HIS A 185       6.519  24.193  20.234  2.00  1.00            
ATOM   1354    O HIS A 185       6.920  23.248  19.556  2.00  1.00            
ATOM   1355    N TYR A 186       7.196  24.614  21.324  4.00  1.00            
ATOM   1356   CA TYR A 186       8.434  23.970  21.684  4.00  1.00            
ATOM   1357   CB TYR A 186       9.605  24.714  21.002  4.00  1.00            
ATOM   1358   CG TYR A 186      10.916  24.005  21.065  4.00  1.00            
ATOM   1359  CD1 TYR A 186      11.165  22.931  20.243  4.00  1.00            
ATOM   1360  CD2 TYR A 186      11.915  24.441  21.907  4.00  1.00            
ATOM   1361  CE1 TYR A 186      12.378  22.285  20.278  4.00  1.00            
ATOM   1362  CE2 TYR A 186      13.131  23.799  21.947  4.00  1.00            
ATOM   1363   CZ TYR A 186      13.363  22.717  21.134  4.00  1.00            
ATOM   1364   OH TYR A 186      14.610  22.059  21.172  4.00  1.00            
ATOM   1365    C TYR A 186       8.568  24.116  23.169  4.00  1.00            
ATOM   1366    O TYR A 186       8.099  25.100  23.739  4.00  1.00            
ATOM   1367    N GLU A 187       9.200  23.143  23.855  4.00  1.00            
ATOM   1368   CA GLU A 187       9.340  23.310  25.273  4.00  1.00            
ATOM   1369   CB GLU A 187       8.345  22.478  26.100  4.00  1.00            
ATOM   1370   CG GLU A 187       8.332  22.861  27.582  4.00  1.00            
ATOM   1371   CD GLU A 187       7.061  22.303  28.204  4.00  1.00            
ATOM   1372  OE1 GLU A 187       6.964  21.054  28.348  4.00  1.00            
ATOM   1373  OE2 GLU A 187       6.166  23.123  28.542  4.00  1.00            
ATOM   1374    C GLU A 187      10.716  22.896  25.650  4.00  1.00            
ATOM   1375    O GLU A 187      11.310  22.013  25.031  4.00  1.00            
ATOM   1376    N GLY A 188      11.266  23.554  26.683  4.00  1.00            
ATOM   1377   CA GLY A 188      12.585  23.221  27.111  4.00  1.00            
ATOM   1378    C GLY A 188      13.512  23.715  26.058  4.00  1.00            
ATOM   1379    O GLY A 188      13.195  24.636  25.309  4.00  1.00            
ATOM   1380    N ASN A 189      14.700  23.093  25.991  4.00  1.00            
ATOM   1381   CA ASN A 189      15.668  23.420  24.997  4.00  1.00            
ATOM   1382   CB ASN A 189      17.038  23.822  25.565  4.00  1.00            
ATOM   1383   CG ASN A 189      16.855  25.178  26.235  4.00  1.00            
ATOM   1384  OD1 ASN A 189      16.398  26.136  25.613  4.00  1.00            
ATOM   1385  ND2 ASN A 189      17.208  25.259  27.546  4.00  1.00            
ATOM   1386    C ASN A 189      15.816  22.161  24.205  4.00  1.00            
ATOM   1387    O ASN A 189      14.958  21.284  24.281  4.00  1.00            
ATOM   1388    N PHE A 190      16.887  22.021  23.404  4.00  1.00            
ATOM   1389   CA PHE A 190      16.932  20.841  22.589  4.00  1.00            
ATOM   1390   CB PHE A 190      17.487  21.097  21.169  4.00  1.00            
ATOM   1391   CG PHE A 190      18.915  21.534  21.251  4.00  1.00            
ATOM   1392  CD1 PHE A 190      19.937  20.610  21.283  4.00  1.00            
ATOM   1393  CD2 PHE A 190      19.242  22.871  21.285  4.00  1.00            
ATOM   1394  CE1 PHE A 190      21.252  21.009  21.356  4.00  1.00            
ATOM   1395  CE2 PHE A 190      20.555  23.278  21.358  4.00  1.00            
ATOM   1396   CZ PHE A 190      21.564  22.346  21.394  4.00  1.00            
ATOM   1397    C PHE A 190      17.791  19.784  23.216  4.00  1.00            
ATOM   1398    O PHE A 190      18.866  20.064  23.743  4.00  1.00            
ATOM   1399    N HIS A 191      17.291  18.528  23.221  4.00  1.00            
ATOM   1400   CA HIS A 191      18.118  17.417  23.598  4.00  1.00            
ATOM   1401  ND1 HIS A 191      18.904  15.237  25.779  4.00  1.00            
ATOM   1402   CG HIS A 191      18.214  15.097  24.595  4.00  1.00            
ATOM   1403   CB HIS A 191      17.335  16.160  24.011  4.00  1.00            
ATOM   1404  NE2 HIS A 191      19.370  13.207  25.007  4.00  1.00            
ATOM   1405  CD2 HIS A 191      18.512  13.851  24.137  4.00  1.00            
ATOM   1406  CE1 HIS A 191      19.578  14.078  25.977  4.00  1.00            
ATOM   1407    C HIS A 191      18.840  17.144  22.315  4.00  1.00            
ATOM   1408    O HIS A 191      18.252  17.286  21.245  4.00  1.00            
ATOM   1409    N TYR A 192      20.128  16.760  22.353  4.00  1.00            
ATOM   1410   CA TYR A 192      20.787  16.685  21.083  4.00  1.00            
ATOM   1411   CB TYR A 192      21.940  17.704  20.979  4.00  1.00            
ATOM   1412   CG TYR A 192      22.615  17.578  19.658  4.00  1.00            
ATOM   1413  CD1 TYR A 192      22.152  18.270  18.562  4.00  1.00            
ATOM   1414  CD2 TYR A 192      23.716  16.763  19.518  4.00  1.00            
ATOM   1415  CE1 TYR A 192      22.780  18.154  17.345  4.00  1.00            
ATOM   1416  CE2 TYR A 192      24.348  16.644  18.303  4.00  1.00            
ATOM   1417   CZ TYR A 192      23.879  17.340  17.216  4.00  1.00            
ATOM   1418   OH TYR A 192      24.526  17.220  15.967  4.00  1.00            
ATOM   1419    C TYR A 192      21.330  15.335  20.835  4.00  1.00            
ATOM   1420    O TYR A 192      21.978  14.732  21.690  4.00  1.00            
ATOM   1421    N ILE A 193      21.047  14.822  19.627  4.00  1.00            
ATOM   1422   CA ILE A 193      21.583  13.552  19.288  4.00  1.00            
ATOM   1423   CB ILE A 193      20.611  12.415  19.362  4.00  1.00            
ATOM   1424  CG1 ILE A 193      21.377  11.083  19.285  4.00  1.00            
ATOM   1425  CG2 ILE A 193      19.566  12.599  18.249  4.00  1.00            
ATOM   1426  CD1 ILE A 193      22.313  10.853  20.472  4.00  1.00            
ATOM   1427    C ILE A 193      22.109  13.606  17.904  4.00  1.00            
ATOM   1428    O ILE A 193      21.644  14.377  17.066  4.00  1.00            
ATOM   1429    N ASN A 194      23.129  12.774  17.645  4.00  1.00            
ATOM   1430   CA ASN A 194      23.693  12.714  16.340  4.00  1.00            
ATOM   1431   CB ASN A 194      25.224  12.554  16.335  4.00  1.00            
ATOM   1432   CG ASN A 194      25.866  13.803  16.918  4.00  1.00            
ATOM   1433  OD1 ASN A 194      25.564  14.921  16.506  4.00  1.00            
ATOM   1434  ND2 ASN A 194      26.777  13.610  17.909  4.00  1.00            
ATOM   1435    C ASN A 194      23.158  11.461  15.728  4.00  1.00            
ATOM   1436    O ASN A 194      22.974  10.460  16.419  4.00  1.00            
ATOM   1437    N LEU A 195      22.865  11.483  14.414  1.00  1.00            
ATOM   1438   CA LEU A 195      22.388  10.277  13.804  1.00  1.00            
ATOM   1439   CB LEU A 195      21.733  10.487  12.429  1.00  1.00            
ATOM   1440   CG LEU A 195      22.724  10.828  11.307  1.00  1.00            
ATOM   1441  CD1 LEU A 195      21.991  11.219  10.015  1.00  1.00            
ATOM   1442  CD2 LEU A 195      23.760  11.862  11.759  1.00  1.00            
ATOM   1443    C LEU A 195      23.584   9.395  13.653  1.00  1.00            
ATOM   1444    O LEU A 195      24.691   9.881  13.429  1.00  1.00            
ATOM   1445    N ILE A 196      23.404   8.067  13.794  1.00  1.00            
ATOM   1446   CA ILE A 196      24.554   7.218  13.704  1.00  1.00            
ATOM   1447   CB ILE A 196      24.483   6.025  14.618  1.00  1.00            
ATOM   1448  CG1 ILE A 196      25.745   5.158  14.459  1.00  1.00            
ATOM   1449  CG2 ILE A 196      23.149   5.295  14.385  1.00  1.00            
ATOM   1450  CD1 ILE A 196      27.036   5.857  14.880  1.00  1.00            
ATOM   1451    C ILE A 196      24.708   6.747  12.311  1.00  1.00            
ATOM   1452    O ILE A 196      24.458   5.584  11.998  1.00  1.00            
ATOM   1453    N LYS A 197      25.163   7.680  11.456  1.00  1.00            
ATOM   1454   CA LYS A 197      25.474   7.429  10.086  1.00  1.00            
ATOM   1455   CB LYS A 197      24.619   6.354   9.392  1.00  1.00            
ATOM   1456   CG LYS A 197      25.105   6.002   7.987  1.00  1.00            
ATOM   1457   CD LYS A 197      24.503   4.703   7.452  1.00  1.00            
ATOM   1458   CE LYS A 197      24.990   4.332   6.053  1.00  1.00            
ATOM   1459   NZ LYS A 197      24.456   3.006   5.672  1.00  1.00            
ATOM   1460    C LYS A 197      25.202   8.682   9.344  1.00  1.00            
ATOM   1461    O LYS A 197      24.168   9.316   9.542  1.00  1.00            
ATOM   1462    N THR A 198      26.126   9.092   8.466  3.00  1.00            
ATOM   1463   CA THR A 198      25.776  10.233   7.689  3.00  1.00            
ATOM   1464   CB THR A 198      26.946  10.901   7.026  3.00  1.00            
ATOM   1465  OG1 THR A 198      27.887  11.323   8.003  3.00  1.00            
ATOM   1466  CG2 THR A 198      26.436  12.111   6.226  3.00  1.00            
ATOM   1467    C THR A 198      24.898   9.670   6.625  3.00  1.00            
ATOM   1468    O THR A 198      25.244   8.664   6.007  3.00  1.00            
ATOM   1469    N GLY A 199      23.723  10.276   6.385  3.00  1.00            
ATOM   1470   CA GLY A 199      22.952   9.724   5.317  3.00  1.00            
ATOM   1471    C GLY A 199      21.670   9.084   5.751  3.00  1.00            
ATOM   1472    O GLY A 199      20.838   8.776   4.898  3.00  1.00            
ATOM   1473    N VAL A 200      21.430   8.848   7.051  1.00  1.00            
ATOM   1474   CA VAL A 200      20.177   8.187   7.285  1.00  1.00            
ATOM   1475   CB VAL A 200      20.347   6.704   7.469  1.00  1.00            
ATOM   1476  CG1 VAL A 200      18.990   6.071   7.816  1.00  1.00            
ATOM   1477  CG2 VAL A 200      20.996   6.132   6.199  1.00  1.00            
ATOM   1478    C VAL A 200      19.541   8.713   8.523  1.00  1.00            
ATOM   1479    O VAL A 200      20.217   9.171   9.442  1.00  1.00            
ATOM   1480    N TRP A 201      18.193   8.675   8.558  1.00  1.00            
ATOM   1481   CA TRP A 201      17.537   9.014   9.779  1.00  1.00            
ATOM   1482   CB TRP A 201      16.036   9.337   9.650  1.00  1.00            
ATOM   1483   CG TRP A 201      15.699  10.805   9.546  1.00  1.00            
ATOM   1484  CD2 TRP A 201      16.130  11.700   8.511  1.00  1.00            
ATOM   1485  CD1 TRP A 201      15.006  11.564  10.443  1.00  1.00            
ATOM   1486  NE1 TRP A 201      14.955  12.869  10.021  1.00  1.00            
ATOM   1487  CE2 TRP A 201      15.651  12.971   8.837  1.00  1.00            
ATOM   1488  CE3 TRP A 201      16.875  11.486   7.389  1.00  1.00            
ATOM   1489  CZ2 TRP A 201      15.908  14.050   8.041  1.00  1.00            
ATOM   1490  CZ3 TRP A 201      17.123  12.576   6.589  1.00  1.00            
ATOM   1491  CH2 TRP A 201      16.651  13.832   6.903  1.00  1.00            
ATOM   1492    C TRP A 201      17.687   7.817  10.690  1.00  1.00            
ATOM   1493    O TRP A 201      16.879   6.891  10.629  1.00  1.00            
ATOM   1494    N GLN A 202      18.738   7.795  11.555  4.00  1.00            
ATOM   1495   CA GLN A 202      18.942   6.683  12.462  4.00  1.00            
ATOM   1496   CB GLN A 202      19.957   5.639  11.963  4.00  1.00            
ATOM   1497   CG GLN A 202      19.510   4.894  10.706  4.00  1.00            
ATOM   1498   CD GLN A 202      20.593   3.889  10.338  4.00  1.00            
ATOM   1499  OE1 GLN A 202      20.495   3.194   9.329  4.00  1.00            
ATOM   1500  NE2 GLN A 202      21.653   3.802  11.187  4.00  1.00            
ATOM   1501    C GLN A 202      19.472   7.189  13.775  4.00  1.00            
ATOM   1502    O GLN A 202      20.493   7.872  13.830  4.00  1.00            
ATOM   1503    N ILE A 203      18.746   6.873  14.868  4.00  1.00            
ATOM   1504   CA ILE A 203      19.018   7.369  16.189  4.00  1.00            
ATOM   1505   CB ILE A 203      17.789   7.393  17.046  4.00  1.00            
ATOM   1506  CG1 ILE A 203      16.728   8.310  16.414  4.00  1.00            
ATOM   1507  CG2 ILE A 203      18.212   7.840  18.455  4.00  1.00            
ATOM   1508  CD1 ILE A 203      15.358   8.209  17.079  4.00  1.00            
ATOM   1509    C ILE A 203      20.100   6.809  17.042  4.00  1.00            
ATOM   1510    O ILE A 203      20.940   7.567  17.523  4.00  1.00            
ATOM   1511    N GLN A 204      20.111   5.480  17.240  4.00  1.00            
ATOM   1512   CA GLN A 204      20.912   4.879  18.272  4.00  1.00            
ATOM   1513   CB GLN A 204      22.363   5.402  18.364  4.00  1.00            
ATOM   1514   CG GLN A 204      23.274   4.634  19.322  4.00  1.00            
ATOM   1515   CD GLN A 204      24.701   5.094  19.047  4.00  1.00            
ATOM   1516  OE1 GLN A 204      25.145   5.122  17.900  4.00  1.00            
ATOM   1517  NE2 GLN A 204      25.440   5.473  20.123  4.00  1.00            
ATOM   1518    C GLN A 204      20.162   5.118  19.547  4.00  1.00            
ATOM   1519    O GLN A 204      20.167   6.221  20.093  4.00  1.00            
ATOM   1520    N MET A 205      19.476   4.064  20.038  4.00  1.00            
ATOM   1521   CA MET A 205      18.647   4.140  21.212  4.00  1.00            
ATOM   1522   CB MET A 205      17.190   3.728  20.944  4.00  1.00            
ATOM   1523   CG MET A 205      16.326   3.713  22.204  4.00  1.00            
ATOM   1524   SD MET A 205      14.834   2.679  22.083  4.00  1.00            
ATOM   1525   CE MET A 205      15.722   1.097  22.130  4.00  1.00            
ATOM   1526    C MET A 205      19.150   3.127  22.183  4.00  1.00            
ATOM   1527    O MET A 205      19.436   1.989  21.817  4.00  1.00            
ATOM   1528    N LYS A 206      19.296   3.531  23.456  1.00  1.00            
ATOM   1529   CA LYS A 206      19.775   2.608  24.436  1.00  1.00            
ATOM   1530   CB LYS A 206      20.287   3.294  25.715  1.00  1.00            
ATOM   1531   CG LYS A 206      21.603   4.036  25.452  1.00  1.00            
ATOM   1532   CD LYS A 206      22.159   4.811  26.648  1.00  1.00            
ATOM   1533   CE LYS A 206      23.540   5.418  26.385  1.00  1.00            
ATOM   1534   NZ LYS A 206      24.106   5.963  27.639  1.00  1.00            
ATOM   1535    C LYS A 206      18.766   1.562  24.771  1.00  1.00            
ATOM   1536    O LYS A 206      19.115   0.384  24.839  1.00  1.00            
ATOM   1537    N GLY A 207      17.489   1.935  24.977  1.00  1.00            
ATOM   1538   CA GLY A 207      16.559   0.895  25.312  1.00  1.00            
ATOM   1539    C GLY A 207      15.199   1.474  25.479  1.00  1.00            
ATOM   1540    O GLY A 207      15.033   2.604  25.936  1.00  1.00            
ATOM   1541    N VAL A 208      14.183   0.676  25.099  4.00  1.00            
ATOM   1542   CA VAL A 208      12.814   1.048  25.271  4.00  1.00            
ATOM   1543   CB VAL A 208      11.883   0.374  24.305  4.00  1.00            
ATOM   1544  CG1 VAL A 208      12.254   0.807  22.877  4.00  1.00            
ATOM   1545  CG2 VAL A 208      11.962  -1.144  24.539  4.00  1.00            
ATOM   1546    C VAL A 208      12.455   0.541  26.617  4.00  1.00            
ATOM   1547    O VAL A 208      12.977  -0.482  27.058  4.00  1.00            
ATOM   1548    N SER A 209      11.573   1.254  27.331  4.00  1.00            
ATOM   1549   CA SER A 209      11.249   0.755  28.627  4.00  1.00            
ATOM   1550   CB SER A 209      11.728   1.665  29.770  4.00  1.00            
ATOM   1551   OG SER A 209      13.144   1.757  29.770  4.00  1.00            
ATOM   1552    C SER A 209       9.761   0.714  28.738  4.00  1.00            
ATOM   1553    O SER A 209       9.054   1.475  28.082  4.00  1.00            
ATOM   1554    N VAL A 210       9.240  -0.230  29.542  4.00  1.00            
ATOM   1555   CA VAL A 210       7.839  -0.213  29.833  4.00  1.00            
ATOM   1556   CB VAL A 210       7.102  -1.444  29.400  4.00  1.00            
ATOM   1557  CG1 VAL A 210       5.637  -1.313  29.849  4.00  1.00            
ATOM   1558  CG2 VAL A 210       7.270  -1.602  27.878  4.00  1.00            
ATOM   1559    C VAL A 210       7.793  -0.142  31.323  4.00  1.00            
ATOM   1560    O VAL A 210       8.270  -1.043  32.013  4.00  1.00            
ATOM   1561    N GLY A 211       7.222   0.949  31.857  3.00  1.00            
ATOM   1562   CA GLY A 211       7.191   1.143  33.272  3.00  1.00            
ATOM   1563    C GLY A 211       8.589   1.477  33.676  3.00  1.00            
ATOM   1564    O GLY A 211       9.403   1.903  32.858  3.00  1.00            
ATOM   1565    N SER A 212       8.906   1.260  34.963  3.00  1.00            
ATOM   1566   CA SER A 212      10.183   1.636  35.486  3.00  1.00            
ATOM   1567   CB SER A 212      10.304   1.413  37.003  3.00  1.00            
ATOM   1568   OG SER A 212      10.230   0.027  37.300  3.00  1.00            
ATOM   1569    C SER A 212      11.281   0.855  34.831  3.00  1.00            
ATOM   1570    O SER A 212      12.359   1.390  34.574  3.00  1.00            
ATOM   1571    N SER A 213      11.035  -0.429  34.522  4.00  1.00            
ATOM   1572   CA SER A 213      12.089  -1.277  34.042  4.00  1.00            
ATOM   1573   CB SER A 213      11.827  -2.765  34.327  4.00  1.00            
ATOM   1574   OG SER A 213      11.748  -2.978  35.728  4.00  1.00            
ATOM   1575    C SER A 213      12.312  -1.139  32.565  4.00  1.00            
ATOM   1576    O SER A 213      11.533  -0.507  31.853  4.00  1.00            
ATOM   1577    N THR A 214      13.429  -1.736  32.082  4.00  1.00            
ATOM   1578   CA THR A 214      13.785  -1.710  30.688  4.00  1.00            
ATOM   1579   CB THR A 214      15.188  -1.223  30.456  4.00  1.00            
ATOM   1580  OG1 THR A 214      16.126  -2.057  31.118  4.00  1.00            
ATOM   1581  CG2 THR A 214      15.296   0.216  30.988  4.00  1.00            
ATOM   1582    C THR A 214      13.658  -3.100  30.120  4.00  1.00            
ATOM   1583    O THR A 214      14.605  -3.883  30.129  4.00  1.00            
ATOM   1584    N LEU A 215      12.458  -3.443  29.607  4.00  1.00            
ATOM   1585   CA LEU A 215      12.193  -4.757  29.084  4.00  1.00            
ATOM   1586   CB LEU A 215      10.688  -5.002  28.882  4.00  1.00            
ATOM   1587   CG LEU A 215       9.891  -4.909  30.200  4.00  1.00            
ATOM   1588  CD1 LEU A 215       8.394  -5.174  29.976  4.00  1.00            
ATOM   1589  CD2 LEU A 215      10.502  -5.803  31.292  4.00  1.00            
ATOM   1590    C LEU A 215      12.890  -5.033  27.793  4.00  1.00            
ATOM   1591    O LEU A 215      13.536  -6.070  27.641  4.00  1.00            
ATOM   1592    N LEU A 216      12.812  -4.101  26.828  4.00  1.00            
ATOM   1593   CA LEU A 216      13.340  -4.431  25.538  4.00  1.00            
ATOM   1594   CB LEU A 216      12.332  -4.238  24.394  4.00  1.00            
ATOM   1595   CG LEU A 216      11.171  -5.249  24.443  4.00  1.00            
ATOM   1596  CD1 LEU A 216      11.687  -6.681  24.227  4.00  1.00            
ATOM   1597  CD2 LEU A 216      10.336  -5.100  25.727  4.00  1.00            
ATOM   1598    C LEU A 216      14.556  -3.601  25.237  4.00  1.00            
ATOM   1599    O LEU A 216      14.793  -2.564  25.856  4.00  1.00            
ATOM   1600    N CYS A 217      15.373  -4.090  24.277  1.00  1.00            
ATOM   1601   CA CYS A 217      16.548  -3.445  23.747  1.00  1.00            
ATOM   1602   CB CYS A 217      16.223  -2.213  22.882  1.00  1.00            
ATOM   1603   SG CYS A 217      15.252  -2.625  21.403  1.00  1.00            
ATOM   1604    C CYS A 217      17.496  -2.999  24.814  1.00  1.00            
ATOM   1605    O CYS A 217      17.872  -1.829  24.857  1.00  1.00            
ATOM   1606    N GLU A 218      17.910  -3.906  25.713  3.00  1.00            
ATOM   1607   CA GLU A 218      18.849  -3.504  26.720  3.00  1.00            
ATOM   1608   CB GLU A 218      19.095  -4.592  27.781  3.00  1.00            
ATOM   1609   CG GLU A 218      20.068  -4.156  28.879  3.00  1.00            
ATOM   1610   CD GLU A 218      20.262  -5.320  29.842  3.00  1.00            
ATOM   1611  OE1 GLU A 218      20.506  -6.455  29.353  3.00  1.00            
ATOM   1612  OE2 GLU A 218      20.169  -5.090  31.076  3.00  1.00            
ATOM   1613    C GLU A 218      20.181  -3.197  26.097  3.00  1.00            
ATOM   1614    O GLU A 218      20.798  -2.180  26.409  3.00  1.00            
ATOM   1615    N ASP A 219      20.653  -4.072  25.186  3.00  1.00            
ATOM   1616   CA ASP A 219      21.941  -3.914  24.562  3.00  1.00            
ATOM   1617   CB ASP A 219      22.301  -5.098  23.653  3.00  1.00            
ATOM   1618   CG ASP A 219      21.173  -5.243  22.647  3.00  1.00            
ATOM   1619  OD1 ASP A 219      20.103  -5.770  23.052  3.00  1.00            
ATOM   1620  OD2 ASP A 219      21.356  -4.837  21.469  3.00  1.00            
ATOM   1621    C ASP A 219      21.944  -2.673  23.743  3.00  1.00            
ATOM   1622    O ASP A 219      22.914  -1.916  23.747  3.00  1.00            
ATOM   1623    N GLY A 220      20.835  -2.415  23.034  1.00  1.00            
ATOM   1624   CA GLY A 220      20.781  -1.245  22.219  1.00  1.00            
ATOM   1625    C GLY A 220      20.545  -1.660  20.817  1.00  1.00            
ATOM   1626    O GLY A 220      21.288  -2.452  20.235  1.00  1.00            
ATOM   1627    N CYS A 221      19.470  -1.094  20.249  4.00  1.00            
ATOM   1628   CA CYS A 221      19.101  -1.344  18.898  4.00  1.00            
ATOM   1629   CB CYS A 221      17.697  -1.964  18.747  4.00  1.00            
ATOM   1630   SG CYS A 221      17.349  -2.552  17.059  4.00  1.00            
ATOM   1631    C CYS A 221      19.093   0.020  18.266  4.00  1.00            
ATOM   1632    O CYS A 221      19.744   0.934  18.770  4.00  1.00            
ATOM   1633    N LEU A 222      18.371   0.207  17.142  4.00  1.00            
ATOM   1634   CA LEU A 222      18.402   1.485  16.483  4.00  1.00            
ATOM   1635   CB LEU A 222      18.955   1.384  15.049  4.00  1.00            
ATOM   1636   CG LEU A 222      20.371   0.769  14.972  4.00  1.00            
ATOM   1637  CD1 LEU A 222      20.366  -0.717  15.371  4.00  1.00            
ATOM   1638  CD2 LEU A 222      21.012   1.002  13.596  4.00  1.00            
ATOM   1639    C LEU A 222      16.996   2.026  16.381  4.00  1.00            
ATOM   1640    O LEU A 222      16.028   1.275  16.483  4.00  1.00            
ATOM   1641    N ALA A 223      16.852   3.364  16.204  4.00  1.00            
ATOM   1642   CA ALA A 223      15.563   3.998  16.030  4.00  1.00            
ATOM   1643   CB ALA A 223      15.199   4.995  17.145  4.00  1.00            
ATOM   1644    C ALA A 223      15.643   4.790  14.747  4.00  1.00            
ATOM   1645    O ALA A 223      16.706   5.302  14.400  4.00  1.00            
ATOM   1646    N LEU A 224      14.531   4.885  13.984  4.00  1.00            
ATOM   1647   CA LEU A 224      14.508   5.651  12.757  4.00  1.00            
ATOM   1648   CB LEU A 224      13.953   4.823  11.581  4.00  1.00            
ATOM   1649   CG LEU A 224      14.183   5.405  10.171  4.00  1.00            
ATOM   1650  CD1 LEU A 224      13.360   4.645   9.117  4.00  1.00            
ATOM   1651  CD2 LEU A 224      13.976   6.920  10.117  4.00  1.00            
ATOM   1652    C LEU A 224      13.536   6.747  13.044  4.00  1.00            
ATOM   1653    O LEU A 224      12.353   6.484  13.260  4.00  1.00            
ATOM   1654    N VAL A 225      13.998   8.011  13.083  4.00  1.00            
ATOM   1655   CA VAL A 225      13.048   9.048  13.347  4.00  1.00            
ATOM   1656   CB VAL A 225      13.665  10.401  13.542  4.00  1.00            
ATOM   1657  CG1 VAL A 225      12.549  11.458  13.578  4.00  1.00            
ATOM   1658  CG2 VAL A 225      14.494  10.358  14.835  4.00  1.00            
ATOM   1659    C VAL A 225      12.190   9.082  12.161  4.00  1.00            
ATOM   1660    O VAL A 225      12.677   9.139  11.035  4.00  1.00            
ATOM   1661    N ASP A 226      10.870   9.066  12.372  1.00  1.00            
ATOM   1662   CA ASP A 226      10.158   8.833  11.174  1.00  1.00            
ATOM   1663   CB ASP A 226       9.732   7.359  11.096  1.00  1.00            
ATOM   1664   CG ASP A 226       9.067   7.082   9.766  1.00  1.00            
ATOM   1665  OD1 ASP A 226       9.164   7.948   8.858  1.00  1.00            
ATOM   1666  OD2 ASP A 226       8.455   5.991   9.640  1.00  1.00            
ATOM   1667    C ASP A 226       8.924   9.644  11.085  1.00  1.00            
ATOM   1668    O ASP A 226       7.862   9.226  11.541  1.00  1.00            
ATOM   1669    N THR A 227       9.027  10.843  10.495  3.00  1.00            
ATOM   1670   CA THR A 227       7.787  11.461  10.175  3.00  1.00            
ATOM   1671   CB THR A 227       7.907  12.908   9.796  3.00  1.00            
ATOM   1672  OG1 THR A 227       8.717  13.046   8.637  3.00  1.00            
ATOM   1673  CG2 THR A 227       8.531  13.681  10.972  3.00  1.00            
ATOM   1674    C THR A 227       7.422  10.687   8.952  3.00  1.00            
ATOM   1675    O THR A 227       8.311  10.250   8.225  3.00  1.00            
ATOM   1676    N GLY A 228       6.128  10.474   8.672  3.00  1.00            
ATOM   1677   CA GLY A 228       5.844   9.673   7.518  3.00  1.00            
ATOM   1678    C GLY A 228       5.213   8.388   7.958  3.00  1.00            
ATOM   1679    O GLY A 228       4.547   7.724   7.165  3.00  1.00            
ATOM   1680    N ALA A 229       5.392   7.993   9.234  1.00  1.00            
ATOM   1681   CA ALA A 229       4.781   6.770   9.676  1.00  1.00            
ATOM   1682   CB ALA A 229       5.778   5.753  10.260  1.00  1.00            
ATOM   1683    C ALA A 229       3.806   7.115  10.770  1.00  1.00            
ATOM   1684    O ALA A 229       4.059   8.007  11.579  1.00  1.00            
ATOM   1685    N SER A 230       2.642   6.426  10.791  1.00  1.00            
ATOM   1686   CA SER A 230       1.596   6.618  11.768  1.00  1.00            
ATOM   1687   CB SER A 230       0.255   6.000  11.333  1.00  1.00            
ATOM   1688   OG SER A 230      -0.735   6.221  12.327  1.00  1.00            
ATOM   1689    C SER A 230       2.011   5.976  13.038  1.00  1.00            
ATOM   1690    O SER A 230       1.344   6.130  14.059  1.00  1.00            
ATOM   1691    N TYR A 231       3.141   5.251  13.036  1.00  1.00            
ATOM   1692   CA TYR A 231       3.271   4.467  14.213  1.00  1.00            
ATOM   1693   CB TYR A 231       2.729   3.053  13.975  1.00  1.00            
ATOM   1694   CG TYR A 231       3.198   2.709  12.603  1.00  1.00            
ATOM   1695  CD1 TYR A 231       4.523   2.451  12.343  1.00  1.00            
ATOM   1696  CD2 TYR A 231       2.298   2.657  11.564  1.00  1.00            
ATOM   1697  CE1 TYR A 231       4.942   2.140  11.070  1.00  1.00            
ATOM   1698  CE2 TYR A 231       2.708   2.349  10.289  1.00  1.00            
ATOM   1699   CZ TYR A 231       4.034   2.090  10.040  1.00  1.00            
ATOM   1700   OH TYR A 231       4.461   1.774   8.732  1.00  1.00            
ATOM   1701    C TYR A 231       4.617   4.326  14.817  1.00  1.00            
ATOM   1702    O TYR A 231       5.645   4.751  14.291  1.00  1.00            
ATOM   1703    N ILE A 232       4.560   3.696  16.011  4.00  1.00            
ATOM   1704   CA ILE A 232       5.669   3.312  16.822  4.00  1.00            
ATOM   1705   CB ILE A 232       5.343   3.325  18.282  4.00  1.00            
ATOM   1706  CG1 ILE A 232       4.803   4.708  18.652  4.00  1.00            
ATOM   1707  CG2 ILE A 232       6.589   2.892  19.073  4.00  1.00            
ATOM   1708  CD1 ILE A 232       5.699   5.823  18.135  4.00  1.00            
ATOM   1709    C ILE A 232       5.851   1.872  16.446  4.00  1.00            
ATOM   1710    O ILE A 232       5.093   1.013  16.895  4.00  1.00            
ATOM   1711    N SER A 233       6.853   1.560  15.597  4.00  1.00            
ATOM   1712   CA SER A 233       7.011   0.198  15.167  4.00  1.00            
ATOM   1713   CB SER A 233       7.062  -0.009  13.643  4.00  1.00            
ATOM   1714   OG SER A 233       5.758   0.079  13.094  4.00  1.00            
ATOM   1715    C SER A 233       8.286  -0.340  15.707  4.00  1.00            
ATOM   1716    O SER A 233       9.151   0.397  16.179  4.00  1.00            
ATOM   1717    N GLY A 234       8.403  -1.679  15.661  4.00  1.00            
ATOM   1718   CA GLY A 234       9.569  -2.351  16.138  4.00  1.00            
ATOM   1719    C GLY A 234       9.693  -3.607  15.343  4.00  1.00            
ATOM   1720    O GLY A 234       8.864  -3.887  14.478  4.00  1.00            
ATOM   1721    N SER A 235      10.742  -4.403  15.617  1.00  1.00            
ATOM   1722   CA SER A 235      10.904  -5.627  14.894  1.00  1.00            
ATOM   1723   CB SER A 235      12.210  -6.373  15.220  1.00  1.00            
ATOM   1724   OG SER A 235      12.224  -6.760  16.586  1.00  1.00            
ATOM   1725    C SER A 235       9.756  -6.499  15.301  1.00  1.00            
ATOM   1726    O SER A 235       9.096  -6.237  16.304  1.00  1.00            
ATOM   1727    N THR A 236       9.472  -7.551  14.511  2.00  1.00            
ATOM   1728   CA THR A 236       8.334  -8.388  14.778  2.00  1.00            
ATOM   1729   CB THR A 236       8.151  -9.449  13.727  2.00  1.00            
ATOM   1730  OG1 THR A 236       7.006 -10.237  14.020  2.00  1.00            
ATOM   1731  CG2 THR A 236       9.414 -10.325  13.659  2.00  1.00            
ATOM   1732    C THR A 236       8.473  -9.055  16.114  2.00  1.00            
ATOM   1733    O THR A 236       7.551  -9.012  16.927  2.00  1.00            
ATOM   1734    N SER A 237       9.631  -9.677  16.398  2.00  1.00            
ATOM   1735   CA SER A 237       9.766 -10.409  17.626  2.00  1.00            
ATOM   1736   CB SER A 237      11.046 -11.262  17.683  2.00  1.00            
ATOM   1737   OG SER A 237      10.983 -12.301  16.717  2.00  1.00            
ATOM   1738    C SER A 237       9.778  -9.505  18.808  2.00  1.00            
ATOM   1739    O SER A 237       9.090  -9.756  19.799  2.00  1.00            
ATOM   1740    N SER A 238      10.540  -8.407  18.728  2.00  1.00            
ATOM   1741   CA SER A 238      10.694  -7.555  19.865  2.00  1.00            
ATOM   1742   CB SER A 238      11.557  -6.320  19.543  2.00  1.00            
ATOM   1743   OG SER A 238      11.686  -5.486  20.684  2.00  1.00            
ATOM   1744    C SER A 238       9.341  -7.059  20.281  2.00  1.00            
ATOM   1745    O SER A 238       9.039  -6.989  21.472  2.00  1.00            
ATOM   1746    N ILE A 239       8.477  -6.727  19.303  2.00  1.00            
ATOM   1747   CA ILE A 239       7.200  -6.118  19.566  2.00  1.00            
ATOM   1748   CB ILE A 239       6.506  -5.601  18.328  2.00  1.00            
ATOM   1749  CG1 ILE A 239       6.107  -6.719  17.348  2.00  1.00            
ATOM   1750  CG2 ILE A 239       7.423  -4.541  17.697  2.00  1.00            
ATOM   1751  CD1 ILE A 239       4.829  -7.463  17.735  2.00  1.00            
ATOM   1752    C ILE A 239       6.270  -7.007  20.310  2.00  1.00            
ATOM   1753    O ILE A 239       5.529  -6.524  21.167  2.00  1.00            
ATOM   1754    N GLU A 240       6.263  -8.316  20.005  2.00  1.00            
ATOM   1755   CA GLU A 240       5.362  -9.185  20.698  2.00  1.00            
ATOM   1756   CB GLU A 240       5.445 -10.656  20.257  2.00  1.00            
ATOM   1757   CG GLU A 240       4.922 -10.878  18.833  2.00  1.00            
ATOM   1758   CD GLU A 240       4.718 -12.371  18.620  2.00  1.00            
ATOM   1759  OE1 GLU A 240       3.986 -12.984  19.443  2.00  1.00            
ATOM   1760  OE2 GLU A 240       5.283 -12.918  17.636  2.00  1.00            
ATOM   1761    C GLU A 240       5.758  -9.070  22.124  2.00  1.00            
ATOM   1762    O GLU A 240       4.938  -9.242  23.023  2.00  1.00            
ATOM   1763    N LYS A 241       7.051  -8.787  22.357  2.00  1.00            
ATOM   1764   CA LYS A 241       7.527  -8.578  23.686  2.00  1.00            
ATOM   1765   CB LYS A 241       9.060  -8.547  23.790  2.00  1.00            
ATOM   1766   CG LYS A 241       9.653  -9.959  23.718  2.00  1.00            
ATOM   1767   CD LYS A 241       9.117 -10.888  24.816  2.00  1.00            
ATOM   1768   CE LYS A 241       9.643 -12.324  24.737  2.00  1.00            
ATOM   1769   NZ LYS A 241       9.057 -13.142  25.823  2.00  1.00            
ATOM   1770    C LYS A 241       6.933  -7.333  24.302  2.00  1.00            
ATOM   1771    O LYS A 241       6.561  -7.354  25.474  2.00  1.00            
ATOM   1772    N LEU A 242       6.811  -6.214  23.551  2.00  1.00            
ATOM   1773   CA LEU A 242       6.241  -5.024  24.141  2.00  1.00            
ATOM   1774   CB LEU A 242       6.235  -3.809  23.197  2.00  1.00            
ATOM   1775   CG LEU A 242       7.651  -3.292  22.871  2.00  1.00            
ATOM   1776  CD1 LEU A 242       8.448  -4.312  22.042  2.00  1.00            
ATOM   1777  CD2 LEU A 242       7.607  -1.897  22.229  2.00  1.00            
ATOM   1778    C LEU A 242       4.841  -5.361  24.506  2.00  1.00            
ATOM   1779    O LEU A 242       4.368  -5.049  25.596  2.00  1.00            
ATOM   1780    N MET A 243       4.158  -6.061  23.592  2.00  1.00            
ATOM   1781   CA MET A 243       2.791  -6.432  23.769  2.00  1.00            
ATOM   1782   CB MET A 243       2.264  -7.173  22.529  2.00  1.00            
ATOM   1783   CG MET A 243       0.800  -7.595  22.620  2.00  1.00            
ATOM   1784   SD MET A 243       0.250  -8.678  21.269  2.00  1.00            
ATOM   1785   CE MET A 243       1.206 -10.108  21.852  2.00  1.00            
ATOM   1786    C MET A 243       2.662  -7.361  24.927  2.00  1.00            
ATOM   1787    O MET A 243       1.734  -7.239  25.725  2.00  1.00            
ATOM   1788    N GLU A 244       3.606  -8.306  25.060  2.00  1.00            
ATOM   1789   CA GLU A 244       3.509  -9.291  26.093  2.00  1.00            
ATOM   1790   CB GLU A 244       4.691 -10.273  26.129  2.00  1.00            
ATOM   1791   CG GLU A 244       4.563 -11.316  27.243  2.00  1.00            
ATOM   1792   CD GLU A 244       5.868 -12.093  27.308  2.00  1.00            
ATOM   1793  OE1 GLU A 244       6.710 -11.905  26.390  2.00  1.00            
ATOM   1794  OE2 GLU A 244       6.045 -12.878  28.277  2.00  1.00            
ATOM   1795    C GLU A 244       3.522  -8.575  27.402  2.00  1.00            
ATOM   1796    O GLU A 244       2.780  -8.927  28.318  2.00  1.00            
ATOM   1797    N ALA A 245       4.366  -7.533  27.526  2.00  1.00            
ATOM   1798   CA ALA A 245       4.463  -6.851  28.781  2.00  1.00            
ATOM   1799   CB ALA A 245       5.485  -5.704  28.754  2.00  1.00            
ATOM   1800    C ALA A 245       3.128  -6.250  29.125  2.00  1.00            
ATOM   1801    O ALA A 245       2.620  -6.444  30.229  2.00  1.00            
ATOM   1802    N LEU A 246       2.508  -5.531  28.166  2.00  1.00            
ATOM   1803   CA LEU A 246       1.252  -4.849  28.358  2.00  1.00            
ATOM   1804   CB LEU A 246       0.897  -3.927  27.176  2.00  1.00            
ATOM   1805   CG LEU A 246       1.767  -2.653  27.105  2.00  1.00            
ATOM   1806  CD1 LEU A 246       3.263  -2.985  27.017  2.00  1.00            
ATOM   1807  CD2 LEU A 246       1.319  -1.728  25.962  2.00  1.00            
ATOM   1808    C LEU A 246       0.147  -5.833  28.542  2.00  1.00            
ATOM   1809    O LEU A 246      -0.769  -5.601  29.329  2.00  1.00            
ATOM   1810    N GLY A 247       0.212  -6.973  27.836  3.00  1.00            
ATOM   1811   CA GLY A 247      -0.886  -7.888  27.904  3.00  1.00            
ATOM   1812    C GLY A 247      -1.761  -7.546  26.740  3.00  1.00            
ATOM   1813    O GLY A 247      -2.881  -8.041  26.621  3.00  1.00            
ATOM   1814    N ALA A 248      -1.247  -6.680  25.842  1.00  1.00            
ATOM   1815   CA ALA A 248      -1.989  -6.268  24.685  1.00  1.00            
ATOM   1816   CB ALA A 248      -1.219  -5.304  23.767  1.00  1.00            
ATOM   1817    C ALA A 248      -2.276  -7.504  23.897  1.00  1.00            
ATOM   1818    O ALA A 248      -1.483  -8.445  23.874  1.00  1.00            
ATOM   1819    N LYS A 249      -3.456  -7.538  23.257  4.00  1.00            
ATOM   1820   CA LYS A 249      -3.847  -8.676  22.483  4.00  1.00            
ATOM   1821   CB LYS A 249      -5.372  -8.892  22.456  4.00  1.00            
ATOM   1822   CG LYS A 249      -5.820 -10.102  21.634  4.00  1.00            
ATOM   1823   CD LYS A 249      -7.326 -10.370  21.702  4.00  1.00            
ATOM   1824   CE LYS A 249      -7.761 -11.162  22.935  4.00  1.00            
ATOM   1825   NZ LYS A 249      -9.232 -11.332  22.931  4.00  1.00            
ATOM   1826    C LYS A 249      -3.403  -8.484  21.070  4.00  1.00            
ATOM   1827    O LYS A 249      -3.130  -7.367  20.632  4.00  1.00            
ATOM   1828    N LYS A 250      -3.306  -9.605  20.327  4.00  1.00            
ATOM   1829   CA LYS A 250      -2.905  -9.588  18.951  4.00  1.00            
ATOM   1830   CB LYS A 250      -1.737 -10.539  18.642  4.00  1.00            
ATOM   1831   CG LYS A 250      -1.312 -10.522  17.171  4.00  1.00            
ATOM   1832   CD LYS A 250      -0.049 -11.337  16.879  4.00  1.00            
ATOM   1833   CE LYS A 250      -0.322 -12.692  16.217  4.00  1.00            
ATOM   1834   NZ LYS A 250      -0.978 -13.612  17.173  4.00  1.00            
ATOM   1835    C LYS A 250      -4.037 -10.107  18.145  4.00  1.00            
ATOM   1836    O LYS A 250      -4.918 -10.805  18.642  4.00  1.00            
ATOM   1837    N ARG A 251      -4.030  -9.748  16.853  1.00  1.00            
ATOM   1838   CA ARG A 251      -5.026 -10.220  15.954  1.00  1.00            
ATOM   1839   CB ARG A 251      -6.264  -9.309  15.860  1.00  1.00            
ATOM   1840   CG ARG A 251      -5.952  -7.894  15.370  1.00  1.00            
ATOM   1841   CD ARG A 251      -7.169  -6.968  15.372  1.00  1.00            
ATOM   1842   NE ARG A 251      -8.208  -7.585  14.502  1.00  1.00            
ATOM   1843   CZ ARG A 251      -9.073  -6.787  13.814  1.00  1.00            
ATOM   1844  NH1 ARG A 251      -8.941  -5.430  13.881  1.00  1.00            
ATOM   1845  NH2 ARG A 251     -10.065  -7.340  13.056  1.00  1.00            
ATOM   1846    C ARG A 251      -4.379 -10.226  14.620  1.00  1.00            
ATOM   1847    O ARG A 251      -3.156 -10.102  14.539  1.00  1.00            
ATOM   1848    N LEU A 252      -5.169 -10.446  13.546  1.00  1.00            
ATOM   1849   CA LEU A 252      -4.565 -10.239  12.269  1.00  1.00            
ATOM   1850   CB LEU A 252      -5.501 -10.439  11.056  1.00  1.00            
ATOM   1851   CG LEU A 252      -6.810  -9.619  11.059  1.00  1.00            
ATOM   1852  CD1 LEU A 252      -7.632  -9.917   9.795  1.00  1.00            
ATOM   1853  CD2 LEU A 252      -7.642  -9.851  12.331  1.00  1.00            
ATOM   1854    C LEU A 252      -4.212  -8.806  12.392  1.00  1.00            
ATOM   1855    O LEU A 252      -5.057  -7.997  12.773  1.00  1.00            
ATOM   1856    N PHE A 253      -2.951  -8.503  12.042  1.00  1.00            
ATOM   1857   CA PHE A 253      -2.207  -7.324  12.373  1.00  1.00            
ATOM   1858   CB PHE A 253      -1.326  -6.804  11.226  1.00  1.00            
ATOM   1859   CG PHE A 253      -0.352  -5.877  11.860  1.00  1.00            
ATOM   1860  CD1 PHE A 253       0.744  -6.391  12.515  1.00  1.00            
ATOM   1861  CD2 PHE A 253      -0.521  -4.514  11.807  1.00  1.00            
ATOM   1862  CE1 PHE A 253       1.661  -5.560  13.110  1.00  1.00            
ATOM   1863  CE2 PHE A 253       0.396  -3.678  12.401  1.00  1.00            
ATOM   1864   CZ PHE A 253       1.486  -4.200  13.055  1.00  1.00            
ATOM   1865    C PHE A 253      -3.036  -6.196  12.877  1.00  1.00            
ATOM   1866    O PHE A 253      -3.892  -5.651  12.182  1.00  1.00            
ATOM   1867    N ASP A 254      -2.774  -5.853  14.154  1.00  1.00            
ATOM   1868   CA ASP A 254      -3.448  -4.814  14.868  1.00  1.00            
ATOM   1869   CB ASP A 254      -4.953  -4.743  14.547  1.00  1.00            
ATOM   1870   CG ASP A 254      -5.550  -3.470  15.136  1.00  1.00            
ATOM   1871  OD1 ASP A 254      -4.792  -2.671  15.745  1.00  1.00            
ATOM   1872  OD2 ASP A 254      -6.786  -3.283  14.978  1.00  1.00            
ATOM   1873    C ASP A 254      -3.314  -5.198  16.303  1.00  1.00            
ATOM   1874    O ASP A 254      -3.246  -6.384  16.624  1.00  1.00            
ATOM   1875    N TYR A 255      -3.271  -4.214  17.215  4.00  1.00            
ATOM   1876   CA TYR A 255      -3.082  -4.580  18.583  4.00  1.00            
ATOM   1877   CB TYR A 255      -1.788  -4.007  19.183  4.00  1.00            
ATOM   1878   CG TYR A 255      -0.673  -4.614  18.402  4.00  1.00            
ATOM   1879  CD1 TYR A 255      -0.104  -5.807  18.789  4.00  1.00            
ATOM   1880  CD2 TYR A 255      -0.210  -3.996  17.263  4.00  1.00            
ATOM   1881  CE1 TYR A 255       0.919  -6.364  18.057  4.00  1.00            
ATOM   1882  CE2 TYR A 255       0.812  -4.547  16.527  4.00  1.00            
ATOM   1883   CZ TYR A 255       1.379  -5.734  16.925  4.00  1.00            
ATOM   1884   OH TYR A 255       2.428  -6.301  16.171  4.00  1.00            
ATOM   1885    C TYR A 255      -4.223  -4.078  19.363  4.00  1.00            
ATOM   1886    O TYR A 255      -4.870  -3.100  18.992  4.00  1.00            
ATOM   1887    N VAL A 256      -4.518  -4.760  20.481  4.00  1.00            
ATOM   1888   CA VAL A 256      -5.697  -4.323  21.128  4.00  1.00            
ATOM   1889   CB VAL A 256      -6.892  -5.137  20.716  4.00  1.00            
ATOM   1890  CG1 VAL A 256      -6.682  -6.582  21.188  4.00  1.00            
ATOM   1891  CG2 VAL A 256      -8.176  -4.490  21.252  4.00  1.00            
ATOM   1892    C VAL A 256      -5.589  -4.373  22.598  4.00  1.00            
ATOM   1893    O VAL A 256      -4.790  -5.107  23.176  4.00  1.00            
ATOM   1894    N VAL A 257      -6.418  -3.523  23.226  4.00  1.00            
ATOM   1895   CA VAL A 257      -6.512  -3.487  24.639  4.00  1.00            
ATOM   1896   CB VAL A 257      -5.778  -2.321  25.238  4.00  1.00            
ATOM   1897  CG1 VAL A 257      -5.971  -2.331  26.762  4.00  1.00            
ATOM   1898  CG2 VAL A 257      -4.305  -2.417  24.809  4.00  1.00            
ATOM   1899    C VAL A 257      -7.942  -3.367  24.981  4.00  1.00            
ATOM   1900    O VAL A 257      -8.705  -2.698  24.286  4.00  1.00            
ATOM   1901    N LYS A 258      -8.357  -4.054  26.056  4.00  1.00            
ATOM   1902   CA LYS A 258      -9.697  -3.813  26.455  4.00  1.00            
ATOM   1903   CB LYS A 258     -10.161  -4.645  27.664  4.00  1.00            
ATOM   1904   CG LYS A 258     -10.395  -6.123  27.340  4.00  1.00            
ATOM   1905   CD LYS A 258     -10.544  -7.008  28.578  4.00  1.00            
ATOM   1906   CE LYS A 258     -11.023  -8.429  28.267  4.00  1.00            
ATOM   1907   NZ LYS A 258      -9.881  -9.284  27.870  4.00  1.00            
ATOM   1908    C LYS A 258      -9.645  -2.382  26.849  4.00  1.00            
ATOM   1909    O LYS A 258      -8.619  -1.894  27.317  4.00  1.00            
ATOM   1910    N CYS A 259     -10.751  -1.660  26.659  2.00  1.00            
ATOM   1911   CA CYS A 259     -10.691  -0.238  26.770  2.00  1.00            
ATOM   1912   CB CYS A 259     -12.030   0.415  26.397  2.00  1.00            
ATOM   1913   SG CYS A 259     -12.547  -0.023  24.710  2.00  1.00            
ATOM   1914    C CYS A 259     -10.301   0.289  28.125  2.00  1.00            
ATOM   1915    O CYS A 259      -9.387   1.105  28.231  2.00  1.00            
ATOM   1916    N ASN A 260     -10.958  -0.171  29.203  2.00  1.00            
ATOM   1917   CA ASN A 260     -10.784   0.414  30.510  2.00  1.00            
ATOM   1918   CB ASN A 260     -11.762  -0.173  31.541  2.00  1.00            
ATOM   1919   CG ASN A 260     -11.553   0.543  32.867  2.00  1.00            
ATOM   1920  OD1 ASN A 260     -10.733   0.130  33.686  2.00  1.00            
ATOM   1921  ND2 ASN A 260     -12.309   1.652  33.083  2.00  1.00            
ATOM   1922    C ASN A 260      -9.403   0.220  31.044  2.00  1.00            
ATOM   1923    O ASN A 260      -8.883   1.074  31.759  2.00  1.00            
ATOM   1924    N GLU A 261      -8.790  -0.930  30.747  2.00  1.00            
ATOM   1925   CA GLU A 261      -7.484  -1.234  31.246  2.00  1.00            
ATOM   1926   CB GLU A 261      -7.040  -2.674  30.939  2.00  1.00            
ATOM   1927   CG GLU A 261      -7.822  -3.734  31.716  2.00  1.00            
ATOM   1928   CD GLU A 261      -7.235  -5.088  31.350  2.00  1.00            
ATOM   1929  OE1 GLU A 261      -6.384  -5.128  30.421  2.00  1.00            
ATOM   1930  OE2 GLU A 261      -7.623  -6.098  31.996  2.00  1.00            
ATOM   1931    C GLU A 261      -6.485  -0.326  30.623  2.00  1.00            
ATOM   1932    O GLU A 261      -5.413  -0.111  31.189  2.00  1.00            
ATOM   1933    N GLY A 262      -6.823   0.225  29.442  2.00  1.00            
ATOM   1934   CA GLY A 262      -5.919   1.046  28.701  2.00  1.00            
ATOM   1935    C GLY A 262      -5.430   2.123  29.622  2.00  1.00            
ATOM   1936    O GLY A 262      -4.263   2.511  29.556  2.00  1.00            
ATOM   1937    N PRO A 263      -6.269   2.641  30.474  2.00  1.00            
ATOM   1938   CA PRO A 263      -5.776   3.658  31.357  2.00  1.00            
ATOM   1939   CD PRO A 263      -7.635   2.936  30.064  2.00  1.00            
ATOM   1940   CB PRO A 263      -7.014   4.232  32.042  2.00  1.00            
ATOM   1941   CG PRO A 263      -8.076   4.136  30.932  2.00  1.00            
ATOM   1942    C PRO A 263      -4.640   3.251  32.261  2.00  1.00            
ATOM   1943    O PRO A 263      -3.756   4.076  32.487  2.00  1.00            
ATOM   1944    N THR A 264      -4.628   2.013  32.801  2.00  1.00            
ATOM   1945   CA THR A 264      -3.587   1.556  33.691  2.00  1.00            
ATOM   1946   CB THR A 264      -3.948   0.291  34.411  2.00  1.00            
ATOM   1947  OG1 THR A 264      -4.121  -0.771  33.484  2.00  1.00            
ATOM   1948  CG2 THR A 264      -5.245   0.527  35.202  2.00  1.00            
ATOM   1949    C THR A 264      -2.316   1.279  32.963  2.00  1.00            
ATOM   1950    O THR A 264      -1.237   1.456  33.527  2.00  1.00            
ATOM   1951    N LEU A 265      -2.422   0.827  31.697  1.00  1.00            
ATOM   1952   CA LEU A 265      -1.288   0.373  30.940  1.00  1.00            
ATOM   1953   CB LEU A 265      -1.682   0.049  29.486  1.00  1.00            
ATOM   1954   CG LEU A 265      -0.625  -0.656  28.618  1.00  1.00            
ATOM   1955  CD1 LEU A 265      -1.228  -0.975  27.241  1.00  1.00            
ATOM   1956  CD2 LEU A 265       0.685   0.142  28.513  1.00  1.00            
ATOM   1957    C LEU A 265      -0.239   1.441  30.990  1.00  1.00            
ATOM   1958    O LEU A 265      -0.419   2.595  30.603  1.00  1.00            
ATOM   1959    N PRO A 266       0.874   0.978  31.482  1.00  1.00            
ATOM   1960   CA PRO A 266       1.995   1.762  31.926  1.00  1.00            
ATOM   1961   CD PRO A 266       1.159  -0.448  31.488  1.00  1.00            
ATOM   1962   CB PRO A 266       2.952   0.759  32.571  1.00  1.00            
ATOM   1963   CG PRO A 266       2.655  -0.552  31.823  1.00  1.00            
ATOM   1964    C PRO A 266       2.707   2.574  30.912  1.00  1.00            
ATOM   1965    O PRO A 266       2.540   2.368  29.710  1.00  1.00            
ATOM   1966    N ASP A 267       3.511   3.518  31.435  1.00  1.00            
ATOM   1967   CA ASP A 267       4.298   4.434  30.677  1.00  1.00            
ATOM   1968   CB ASP A 267       4.991   5.483  31.569  1.00  1.00            
ATOM   1969   CG ASP A 267       5.507   6.640  30.722  1.00  1.00            
ATOM   1970  OD1 ASP A 267       6.183   6.376  29.691  1.00  1.00            
ATOM   1971  OD2 ASP A 267       5.224   7.809  31.098  1.00  1.00            
ATOM   1972    C ASP A 267       5.332   3.674  29.944  1.00  1.00            
ATOM   1973    O ASP A 267       6.009   2.818  30.504  1.00  1.00            
ATOM   1974    N ILE A 268       5.465   3.969  28.644  4.00  1.00            
ATOM   1975   CA ILE A 268       6.471   3.320  27.874  4.00  1.00            
ATOM   1976   CB ILE A 268       5.979   2.773  26.565  4.00  1.00            
ATOM   1977  CG1 ILE A 268       5.425   3.905  25.684  4.00  1.00            
ATOM   1978  CG2 ILE A 268       4.975   1.649  26.860  4.00  1.00            
ATOM   1979  CD1 ILE A 268       5.168   3.487  24.237  4.00  1.00            
ATOM   1980    C ILE A 268       7.469   4.367  27.580  4.00  1.00            
ATOM   1981    O ILE A 268       7.129   5.470  27.162  4.00  1.00            
ATOM   1982    N SER A 269       8.748   4.054  27.807  4.00  1.00            
ATOM   1983   CA SER A 269       9.706   5.082  27.613  4.00  1.00            
ATOM   1984   CB SER A 269      10.518   5.395  28.879  4.00  1.00            
ATOM   1985   OG SER A 269       9.653   5.848  29.910  4.00  1.00            
ATOM   1986    C SER A 269      10.672   4.652  26.576  4.00  1.00            
ATOM   1987    O SER A 269      10.709   3.496  26.154  4.00  1.00            
ATOM   1988    N PHE A 270      11.461   5.637  26.125  4.00  1.00            
ATOM   1989   CA PHE A 270      12.469   5.485  25.129  4.00  1.00            
ATOM   1990   CB PHE A 270      12.090   6.308  23.881  4.00  1.00            
ATOM   1991   CG PHE A 270      12.984   6.042  22.721  4.00  1.00            
ATOM   1992  CD1 PHE A 270      14.225   6.627  22.634  4.00  1.00            
ATOM   1993  CD2 PHE A 270      12.569   5.202  21.714  4.00  1.00            
ATOM   1994  CE1 PHE A 270      15.038   6.379  21.553  4.00  1.00            
ATOM   1995  CE2 PHE A 270      13.375   4.951  20.629  4.00  1.00            
ATOM   1996   CZ PHE A 270      14.614   5.541  20.549  4.00  1.00            
ATOM   1997    C PHE A 270      13.663   6.161  25.738  4.00  1.00            
ATOM   1998    O PHE A 270      13.500   7.052  26.568  4.00  1.00            
ATOM   1999    N HIS A 271      14.900   5.752  25.394  4.00  1.00            
ATOM   2000   CA HIS A 271      16.018   6.456  25.963  4.00  1.00            
ATOM   2001  ND1 HIS A 271      18.987   6.825  27.571  4.00  1.00            
ATOM   2002   CG HIS A 271      17.727   6.334  27.827  4.00  1.00            
ATOM   2003   CB HIS A 271      16.894   5.559  26.851  4.00  1.00            
ATOM   2004  NE2 HIS A 271      18.487   7.406  29.660  4.00  1.00            
ATOM   2005  CD2 HIS A 271      17.437   6.698  29.106  4.00  1.00            
ATOM   2006  CE1 HIS A 271      19.395   7.456  28.703  4.00  1.00            
ATOM   2007    C HIS A 271      16.833   6.912  24.791  4.00  1.00            
ATOM   2008    O HIS A 271      17.651   6.157  24.266  4.00  1.00            
ATOM   2009    N LEU A 272      16.613   8.160  24.326  4.00  1.00            
ATOM   2010   CA LEU A 272      17.380   8.661  23.222  4.00  1.00            
ATOM   2011   CB LEU A 272      16.532   9.388  22.153  4.00  1.00            
ATOM   2012   CG LEU A 272      15.968  10.774  22.540  4.00  1.00            
ATOM   2013  CD1 LEU A 272      15.207  10.727  23.875  4.00  1.00            
ATOM   2014  CD2 LEU A 272      17.019  11.892  22.431  4.00  1.00            
ATOM   2015    C LEU A 272      18.345   9.617  23.827  4.00  1.00            
ATOM   2016    O LEU A 272      17.957  10.501  24.590  4.00  1.00            
ATOM   2017    N GLY A 273      19.644   9.427  23.543  3.00  1.00            
ATOM   2018   CA GLY A 273      20.615  10.305  24.113  3.00  1.00            
ATOM   2019    C GLY A 273      20.487  10.176  25.589  3.00  1.00            
ATOM   2020    O GLY A 273      20.130   9.122  26.112  3.00  1.00            
ATOM   2021    N GLY A 274      20.766  11.285  26.290  3.00  1.00            
ATOM   2022   CA GLY A 274      20.699  11.337  27.714  3.00  1.00            
ATOM   2023    C GLY A 274      19.289  11.161  28.194  3.00  1.00            
ATOM   2024    O GLY A 274      19.055  10.538  29.229  3.00  1.00            
ATOM   2025    N LYS A 275      18.308  11.709  27.456  4.00  1.00            
ATOM   2026   CA LYS A 275      16.968  11.796  27.964  4.00  1.00            
ATOM   2027   CB LYS A 275      16.141  12.931  27.332  4.00  1.00            
ATOM   2028   CG LYS A 275      16.692  14.338  27.585  4.00  1.00            
ATOM   2029   CD LYS A 275      16.844  14.696  29.064  4.00  1.00            
ATOM   2030   CE LYS A 275      17.114  16.184  29.302  4.00  1.00            
ATOM   2031   NZ LYS A 275      18.212  16.649  28.426  4.00  1.00            
ATOM   2032    C LYS A 275      16.140  10.577  27.841  4.00  1.00            
ATOM   2033    O LYS A 275      16.413   9.659  27.070  4.00  1.00            
ATOM   2034    N GLU A 276      15.080  10.587  28.678  4.00  1.00            
ATOM   2035   CA GLU A 276      14.056   9.596  28.679  4.00  1.00            
ATOM   2036   CB GLU A 276      13.486   9.235  30.061  4.00  1.00            
ATOM   2037   CG GLU A 276      14.410   8.364  30.908  4.00  1.00            
ATOM   2038   CD GLU A 276      13.609   7.891  32.112  4.00  1.00            
ATOM   2039  OE1 GLU A 276      13.392   8.712  33.043  4.00  1.00            
ATOM   2040  OE2 GLU A 276      13.197   6.700  32.112  4.00  1.00            
ATOM   2041    C GLU A 276      12.928  10.166  27.890  4.00  1.00            
ATOM   2042    O GLU A 276      12.634  11.357  27.957  4.00  1.00            
ATOM   2043    N TYR A 277      12.287   9.307  27.087  4.00  1.00            
ATOM   2044   CA TYR A 277      11.137   9.691  26.337  4.00  1.00            
ATOM   2045   CB TYR A 277      11.118   9.161  24.892  4.00  1.00            
ATOM   2046   CG TYR A 277       9.744   9.391  24.355  4.00  1.00            
ATOM   2047  CD1 TYR A 277       9.406  10.592  23.778  4.00  1.00            
ATOM   2048  CD2 TYR A 277       8.787   8.402  24.438  4.00  1.00            
ATOM   2049  CE1 TYR A 277       8.137  10.800  23.288  4.00  1.00            
ATOM   2050  CE2 TYR A 277       7.519   8.604  23.951  4.00  1.00            
ATOM   2051   CZ TYR A 277       7.193   9.806  23.372  4.00  1.00            
ATOM   2052   OH TYR A 277       5.892  10.019  22.870  4.00  1.00            
ATOM   2053    C TYR A 277      10.041   8.989  27.028  4.00  1.00            
ATOM   2054    O TYR A 277      10.160   7.813  27.372  4.00  1.00            
ATOM   2055    N THR A 278       8.937   9.696  27.272  4.00  1.00            
ATOM   2056   CA THR A 278       7.933   8.982  27.969  4.00  1.00            
ATOM   2057   CB THR A 278       7.554   9.610  29.277  4.00  1.00            
ATOM   2058  OG1 THR A 278       6.981  10.892  29.063  4.00  1.00            
ATOM   2059  CG2 THR A 278       8.824   9.737  30.135  4.00  1.00            
ATOM   2060    C THR A 278       6.720   8.944  27.134  4.00  1.00            
ATOM   2061    O THR A 278       6.419   9.870  26.380  4.00  1.00            
ATOM   2062    N LEU A 279       6.003   7.821  27.245  4.00  1.00            
ATOM   2063   CA LEU A 279       4.827   7.676  26.473  4.00  1.00            
ATOM   2064   CB LEU A 279       5.120   6.850  25.203  4.00  1.00            
ATOM   2065   CG LEU A 279       3.968   6.692  24.199  4.00  1.00            
ATOM   2066  CD1 LEU A 279       4.462   6.026  22.905  4.00  1.00            
ATOM   2067  CD2 LEU A 279       2.812   5.904  24.814  4.00  1.00            
ATOM   2068    C LEU A 279       3.827   7.028  27.341  4.00  1.00            
ATOM   2069    O LEU A 279       3.915   5.839  27.647  4.00  1.00            
ATOM   2070    N THR A 280       2.834   7.821  27.761  1.00  1.00            
ATOM   2071   CA THR A 280       1.857   7.269  28.628  1.00  1.00            
ATOM   2072   CB THR A 280       1.138   8.286  29.461  1.00  1.00            
ATOM   2073  OG1 THR A 280       0.338   7.645  30.443  1.00  1.00            
ATOM   2074  CG2 THR A 280       0.264   9.141  28.534  1.00  1.00            
ATOM   2075    C THR A 280       0.865   6.577  27.780  1.00  1.00            
ATOM   2076    O THR A 280       0.868   6.709  26.559  1.00  1.00            
ATOM   2077    N SER A 281      -0.039   5.818  28.415  2.00  1.00            
ATOM   2078   CA SER A 281      -1.008   5.113  27.646  2.00  1.00            
ATOM   2079   CB SER A 281      -1.963   4.260  28.497  2.00  1.00            
ATOM   2080   OG SER A 281      -2.893   3.593  27.657  2.00  1.00            
ATOM   2081    C SER A 281      -1.848   6.147  26.961  2.00  1.00            
ATOM   2082    O SER A 281      -2.548   5.845  25.996  2.00  1.00            
ATOM   2083    N ALA A 282      -1.799   7.407  27.442  2.00  1.00            
ATOM   2084   CA ALA A 282      -2.621   8.428  26.866  2.00  1.00            
ATOM   2085   CB ALA A 282      -2.426   9.805  27.526  2.00  1.00            
ATOM   2086    C ALA A 282      -2.288   8.583  25.408  2.00  1.00            
ATOM   2087    O ALA A 282      -3.181   8.542  24.563  2.00  1.00            
ATOM   2088    N ASP A 283      -0.994   8.745  25.065  2.00  1.00            
ATOM   2089   CA ASP A 283      -0.602   8.962  23.695  2.00  1.00            
ATOM   2090   CB ASP A 283       0.840   9.475  23.574  2.00  1.00            
ATOM   2091   CG ASP A 283       0.841  10.895  24.119  2.00  1.00            
ATOM   2092  OD1 ASP A 283      -0.269  11.481  24.232  2.00  1.00            
ATOM   2093  OD2 ASP A 283       1.947  11.407  24.434  2.00  1.00            
ATOM   2094    C ASP A 283      -0.718   7.716  22.856  2.00  1.00            
ATOM   2095    O ASP A 283      -1.215   7.754  21.731  2.00  1.00            
ATOM   2096    N TYR A 284      -0.273   6.578  23.417  2.00  1.00            
ATOM   2097   CA TYR A 284      -0.105   5.301  22.766  2.00  1.00            
ATOM   2098   CB TYR A 284       0.554   4.336  23.772  2.00  1.00            
ATOM   2099   CG TYR A 284       0.576   2.908  23.362  2.00  1.00            
ATOM   2100  CD1 TYR A 284       1.310   2.463  22.286  2.00  1.00            
ATOM   2101  CD2 TYR A 284      -0.108   1.994  24.126  2.00  1.00            
ATOM   2102  CE1 TYR A 284       1.321   1.127  21.956  2.00  1.00            
ATOM   2103  CE2 TYR A 284      -0.097   0.663  23.803  2.00  1.00            
ATOM   2104   CZ TYR A 284       0.613   0.224  22.714  2.00  1.00            
ATOM   2105   OH TYR A 284       0.617  -1.147  22.387  2.00  1.00            
ATOM   2106    C TYR A 284      -1.360   4.716  22.271  2.00  1.00            
ATOM   2107    O TYR A 284      -1.440   4.293  21.119  2.00  1.00            
ATOM   2108    N VAL A 285      -2.394   4.690  23.110  4.00  1.00            
ATOM   2109   CA VAL A 285      -3.522   4.010  22.593  4.00  1.00            
ATOM   2110   CB VAL A 285      -4.097   2.992  23.534  4.00  1.00            
ATOM   2111  CG1 VAL A 285      -5.407   2.449  22.934  4.00  1.00            
ATOM   2112  CG2 VAL A 285      -3.037   1.910  23.792  4.00  1.00            
ATOM   2113    C VAL A 285      -4.582   4.990  22.328  4.00  1.00            
ATOM   2114    O VAL A 285      -4.757   5.966  23.055  4.00  1.00            
ATOM   2115    N PHE A 286      -5.310   4.751  21.233  1.00  1.00            
ATOM   2116   CA PHE A 286      -6.366   5.649  20.969  1.00  1.00            
ATOM   2117   CB PHE A 286      -6.511   5.957  19.473  1.00  1.00            
ATOM   2118   CG PHE A 286      -5.167   6.434  19.042  1.00  1.00            
ATOM   2119  CD1 PHE A 286      -4.758   7.725  19.276  1.00  1.00            
ATOM   2120  CD2 PHE A 286      -4.309   5.568  18.404  1.00  1.00            
ATOM   2121  CE1 PHE A 286      -3.509   8.145  18.876  1.00  1.00            
ATOM   2122  CE2 PHE A 286      -3.062   5.981  18.003  1.00  1.00            
ATOM   2123   CZ PHE A 286      -2.660   7.273  18.238  1.00  1.00            
ATOM   2124    C PHE A 286      -7.610   4.940  21.433  1.00  1.00            
ATOM   2125    O PHE A 286      -8.135   4.079  20.729  1.00  1.00            
ATOM   2126    N GLN A 287      -8.104   5.281  22.644  1.00  1.00            
ATOM   2127   CA GLN A 287      -9.286   4.665  23.200  1.00  1.00            
ATOM   2128   CB GLN A 287      -9.164   4.418  24.712  1.00  1.00            
ATOM   2129   CG GLN A 287     -10.452   3.901  25.352  1.00  1.00            
ATOM   2130   CD GLN A 287     -10.328   4.035  26.862  1.00  1.00            
ATOM   2131  OE1 GLN A 287      -9.650   4.931  27.365  1.00  1.00            
ATOM   2132  NE2 GLN A 287     -11.007   3.125  27.609  1.00  1.00            
ATOM   2133    C GLN A 287     -10.384   5.649  23.053  1.00  1.00            
ATOM   2134    O GLN A 287     -10.792   6.283  24.026  1.00  1.00            
ATOM   2135    N GLU A 288     -10.903   5.812  21.829  1.00  1.00            
ATOM   2136   CA GLU A 288     -11.994   6.720  21.725  1.00  1.00            
ATOM   2137   CB GLU A 288     -12.455   7.003  20.286  1.00  1.00            
ATOM   2138   CG GLU A 288     -12.961   5.780  19.525  1.00  1.00            
ATOM   2139   CD GLU A 288     -13.584   6.293  18.235  1.00  1.00            
ATOM   2140  OE1 GLU A 288     -13.997   7.483  18.218  1.00  1.00            
ATOM   2141  OE2 GLU A 288     -13.654   5.507  17.253  1.00  1.00            
ATOM   2142    C GLU A 288     -13.107   6.090  22.466  1.00  1.00            
ATOM   2143    O GLU A 288     -13.887   6.755  23.146  1.00  1.00            
ATOM   2144    N SER A 289     -13.185   4.755  22.360  1.00  1.00            
ATOM   2145   CA SER A 289     -14.249   4.088  23.022  1.00  1.00            
ATOM   2146   CB SER A 289     -14.853   2.935  22.198  1.00  1.00            
ATOM   2147   OG SER A 289     -13.888   1.910  22.012  1.00  1.00            
ATOM   2148    C SER A 289     -13.745   3.512  24.286  1.00  1.00            
ATOM   2149    O SER A 289     -12.738   2.808  24.309  1.00  1.00            
ATOM   2150    N TYR A 290     -14.451   3.819  25.388  1.00  1.00            
ATOM   2151   CA TYR A 290     -14.066   3.265  26.640  1.00  1.00            
ATOM   2152   CB TYR A 290     -13.739   4.325  27.718  1.00  1.00            
ATOM   2153   CG TYR A 290     -14.978   5.069  28.092  1.00  1.00            
ATOM   2154  CD1 TYR A 290     -15.404   6.149  27.355  1.00  1.00            
ATOM   2155  CD2 TYR A 290     -15.724   4.668  29.177  1.00  1.00            
ATOM   2156  CE1 TYR A 290     -16.550   6.826  27.704  1.00  1.00            
ATOM   2157  CE2 TYR A 290     -16.869   5.341  29.531  1.00  1.00            
ATOM   2158   CZ TYR A 290     -17.284   6.424  28.793  1.00  1.00            
ATOM   2159   OH TYR A 290     -18.460   7.117  29.152  1.00  1.00            
ATOM   2160    C TYR A 290     -15.215   2.434  27.097  1.00  1.00            
ATOM   2161    O TYR A 290     -16.356   2.891  27.184  1.00  1.00            
ATOM   2162    N SER A 291     -14.941   1.147  27.347  1.00  1.00            
ATOM   2163   CA SER A 291     -15.969   0.279  27.818  1.00  1.00            
ATOM   2164   CB SER A 291     -16.998  -0.106  26.742  1.00  1.00            
ATOM   2165   OG SER A 291     -17.982  -0.968  27.293  1.00  1.00            
ATOM   2166    C SER A 291     -15.268  -0.966  28.218  1.00  1.00            
ATOM   2167    O SER A 291     -14.124  -1.204  27.830  1.00  1.00            
ATOM   2168    N SER A 292     -15.939  -1.793  29.028  3.00  1.00            
ATOM   2169   CA SER A 292     -15.303  -2.987  29.478  3.00  1.00            
ATOM   2170   CB SER A 292     -16.208  -3.802  30.419  3.00  1.00            
ATOM   2171   OG SER A 292     -16.557  -3.030  31.559  3.00  1.00            
ATOM   2172    C SER A 292     -15.010  -3.865  28.304  3.00  1.00            
ATOM   2173    O SER A 292     -13.856  -4.176  28.009  3.00  1.00            
ATOM   2174    N LYS A 293     -16.076  -4.263  27.591  3.00  1.00            
ATOM   2175   CA LYS A 293     -16.016  -5.215  26.518  3.00  1.00            
ATOM   2176   CB LYS A 293     -17.422  -5.609  26.037  3.00  1.00            
ATOM   2177   CG LYS A 293     -17.473  -6.886  25.200  3.00  1.00            
ATOM   2178   CD LYS A 293     -18.898  -7.423  25.054  3.00  1.00            
ATOM   2179   CE LYS A 293     -18.982  -8.826  24.450  3.00  1.00            
ATOM   2180   NZ LYS A 293     -18.625  -8.788  23.014  3.00  1.00            
ATOM   2181    C LYS A 293     -15.262  -4.694  25.335  3.00  1.00            
ATOM   2182    O LYS A 293     -14.493  -5.426  24.715  3.00  1.00            
ATOM   2183    N LYS A 294     -15.444  -3.406  25.000  1.00  1.00            
ATOM   2184   CA LYS A 294     -14.896  -2.893  23.777  1.00  1.00            
ATOM   2185   CB LYS A 294     -15.363  -1.471  23.432  1.00  1.00            
ATOM   2186   CG LYS A 294     -16.833  -1.462  23.018  1.00  1.00            
ATOM   2187   CD LYS A 294     -17.108  -2.395  21.838  1.00  1.00            
ATOM   2188   CE LYS A 294     -18.593  -2.604  21.544  1.00  1.00            
ATOM   2189   NZ LYS A 294     -19.220  -3.377  22.640  1.00  1.00            
ATOM   2190    C LYS A 294     -13.407  -2.937  23.763  1.00  1.00            
ATOM   2191    O LYS A 294     -12.747  -2.991  24.799  1.00  1.00            
ATOM   2192    N LEU A 295     -12.856  -2.946  22.529  4.00  1.00            
ATOM   2193   CA LEU A 295     -11.449  -3.051  22.292  4.00  1.00            
ATOM   2194   CB LEU A 295     -11.096  -4.097  21.222  4.00  1.00            
ATOM   2195   CG LEU A 295     -11.386  -5.545  21.660  4.00  1.00            
ATOM   2196  CD1 LEU A 295     -12.874  -5.749  21.982  4.00  1.00            
ATOM   2197  CD2 LEU A 295     -10.862  -6.554  20.626  4.00  1.00            
ATOM   2198    C LEU A 295     -10.907  -1.749  21.847  4.00  1.00            
ATOM   2199    O LEU A 295     -11.616  -0.891  21.324  4.00  1.00            
ATOM   2200    N CYS A 296      -9.596  -1.586  22.083  4.00  1.00            
ATOM   2201   CA CYS A 296      -8.913  -0.396  21.713  4.00  1.00            
ATOM   2202   CB CYS A 296      -8.084   0.203  22.857  4.00  1.00            
ATOM   2203   SG CYS A 296      -9.109   0.648  24.288  4.00  1.00            
ATOM   2204    C CYS A 296      -7.954  -0.778  20.657  4.00  1.00            
ATOM   2205    O CYS A 296      -7.836  -1.945  20.286  4.00  1.00            
ATOM   2206    N THR A 297      -7.264   0.228  20.111  4.00  1.00            
ATOM   2207   CA THR A 297      -6.269  -0.066  19.145  4.00  1.00            
ATOM   2208   CB THR A 297      -6.618   0.409  17.765  4.00  1.00            
ATOM   2209  OG1 THR A 297      -6.805   1.816  17.766  4.00  1.00            
ATOM   2210  CG2 THR A 297      -7.907  -0.298  17.308  4.00  1.00            
ATOM   2211    C THR A 297      -5.069   0.652  19.588  4.00  1.00            
ATOM   2212    O THR A 297      -5.149   1.634  20.324  4.00  1.00            
ATOM   2213    N LEU A 298      -3.903   0.171  19.160  4.00  1.00            
ATOM   2214   CA LEU A 298      -2.788   0.817  19.731  4.00  1.00            
ATOM   2215   CB LEU A 298      -2.042  -0.098  20.728  4.00  1.00            
ATOM   2216   CG LEU A 298      -2.939  -0.622  21.880  4.00  1.00            
ATOM   2217  CD1 LEU A 298      -4.046  -1.559  21.371  4.00  1.00            
ATOM   2218  CD2 LEU A 298      -2.120  -1.301  22.986  4.00  1.00            
ATOM   2219    C LEU A 298      -1.868   1.188  18.655  4.00  1.00            
ATOM   2220    O LEU A 298      -1.712   0.473  17.666  4.00  1.00            
ATOM   2221    N ALA A 299      -1.244   2.357  18.816  1.00  1.00            
ATOM   2222   CA ALA A 299      -0.346   2.666  17.777  1.00  1.00            
ATOM   2223   CB ALA A 299      -0.191   4.177  17.536  1.00  1.00            
ATOM   2224    C ALA A 299       0.990   2.137  18.191  1.00  1.00            
ATOM   2225    O ALA A 299       1.864   2.878  18.638  1.00  1.00            
ATOM   2226    N ILE A 300       1.156   0.808  18.052  4.00  1.00            
ATOM   2227   CA ILE A 300       2.391   0.113  18.265  4.00  1.00            
ATOM   2228   CB ILE A 300       2.516  -0.505  19.635  4.00  1.00            
ATOM   2229  CG1 ILE A 300       3.970  -0.924  19.912  4.00  1.00            
ATOM   2230  CG2 ILE A 300       1.482  -1.636  19.781  4.00  1.00            
ATOM   2231  CD1 ILE A 300       4.521  -1.968  18.944  4.00  1.00            
ATOM   2232    C ILE A 300       2.332  -0.939  17.231  4.00  1.00            
ATOM   2233    O ILE A 300       1.290  -1.569  17.050  4.00  1.00            
ATOM   2234    N HIS A 301       3.411  -1.156  16.475  4.00  1.00            
ATOM   2235   CA HIS A 301       3.139  -2.145  15.496  4.00  1.00            
ATOM   2236  ND1 HIS A 301       0.072  -1.565  14.673  4.00  1.00            
ATOM   2237   CG HIS A 301       1.236  -0.911  14.332  4.00  1.00            
ATOM   2238   CB HIS A 301       2.569  -1.584  14.180  4.00  1.00            
ATOM   2239  NE2 HIS A 301      -0.465   0.573  14.376  4.00  1.00            
ATOM   2240  CD2 HIS A 301       0.889   0.394  14.155  4.00  1.00            
ATOM   2241  CE1 HIS A 301      -0.912  -0.631  14.684  4.00  1.00            
ATOM   2242    C HIS A 301       4.366  -2.886  15.139  4.00  1.00            
ATOM   2243    O HIS A 301       5.483  -2.504  15.486  4.00  1.00            
ATOM   2244    N ALA A 302       4.152  -4.008  14.430  4.00  1.00            
ATOM   2245   CA ALA A 302       5.259  -4.783  13.991  4.00  1.00            
ATOM   2246   CB ALA A 302       5.050  -6.299  14.153  4.00  1.00            
ATOM   2247    C ALA A 302       5.437  -4.521  12.555  4.00  1.00            
ATOM   2248    O ALA A 302       4.583  -4.828  11.726  4.00  1.00            
ATOM   2249    N MET A 303       6.579  -3.903  12.245  1.00  1.00            
ATOM   2250   CA MET A 303       6.935  -3.681  10.892  1.00  1.00            
ATOM   2251   CB MET A 303       6.763  -2.224  10.433  1.00  1.00            
ATOM   2252   CG MET A 303       7.147  -1.994   8.969  1.00  1.00            
ATOM   2253   SD MET A 303       7.061  -0.260   8.427  1.00  1.00            
ATOM   2254   CE MET A 303       8.561   0.260   9.310  1.00  1.00            
ATOM   2255    C MET A 303       8.397  -3.964  10.867  1.00  1.00            
ATOM   2256    O MET A 303       9.162  -3.340  11.601  1.00  1.00            
ATOM   2257    N ASP A 304       8.821  -4.936  10.043  1.00  1.00            
ATOM   2258   CA ASP A 304      10.218  -5.234   9.976  1.00  1.00            
ATOM   2259   CB ASP A 304      10.515  -6.705   9.629  1.00  1.00            
ATOM   2260   CG ASP A 304       9.920  -7.027   8.261  1.00  1.00            
ATOM   2261  OD1 ASP A 304       9.047  -6.251   7.788  1.00  1.00            
ATOM   2262  OD2 ASP A 304      10.335  -8.060   7.670  1.00  1.00            
ATOM   2263    C ASP A 304      10.810  -4.355   8.933  1.00  1.00            
ATOM   2264    O ASP A 304      10.148  -3.966   7.972  1.00  1.00            
ATOM   2265    N ILE A 305      12.096  -4.014   9.108  1.00  1.00            
ATOM   2266   CA ILE A 305      12.744  -3.166   8.158  1.00  1.00            
ATOM   2267   CB ILE A 305      13.353  -1.941   8.770  1.00  1.00            
ATOM   2268  CG1 ILE A 305      12.257  -1.007   9.308  1.00  1.00            
ATOM   2269  CG2 ILE A 305      14.250  -1.304   7.705  1.00  1.00            
ATOM   2270  CD1 ILE A 305      11.453  -1.590  10.467  1.00  1.00            
ATOM   2271    C ILE A 305      13.816  -3.990   7.511  1.00  1.00            
ATOM   2272    O ILE A 305      14.336  -4.939   8.106  1.00  1.00            
ATOM   2273    N PRO A 306      14.118  -3.693   6.272  1.00  1.00            
ATOM   2274   CA PRO A 306      15.140  -4.429   5.572  1.00  1.00            
ATOM   2275   CD PRO A 306      13.098  -3.237   5.356  1.00  1.00            
ATOM   2276   CB PRO A 306      15.001  -4.053   4.093  1.00  1.00            
ATOM   2277   CG PRO A 306      13.882  -2.991   4.057  1.00  1.00            
ATOM   2278    C PRO A 306      16.450  -4.120   6.195  1.00  1.00            
ATOM   2279    O PRO A 306      16.543  -3.140   6.919  1.00  1.00            
ATOM   2280    N PRO A 307      17.428  -4.928   5.928  3.00  1.00            
ATOM   2281   CA PRO A 307      18.699  -4.765   6.564  3.00  1.00            
ATOM   2282   CD PRO A 307      17.176  -6.317   5.581  3.00  1.00            
ATOM   2283   CB PRO A 307      19.509  -6.005   6.194  3.00  1.00            
ATOM   2284   CG PRO A 307      18.429  -7.091   6.030  3.00  1.00            
ATOM   2285    C PRO A 307      19.434  -3.482   6.403  3.00  1.00            
ATOM   2286    O PRO A 307      20.108  -3.116   7.365  3.00  1.00            
ATOM   2287    N PRO A 308      19.401  -2.785   5.316  3.00  1.00            
ATOM   2288   CA PRO A 308      20.133  -1.562   5.249  3.00  1.00            
ATOM   2289   CD PRO A 308      18.928  -3.249   4.026  3.00  1.00            
ATOM   2290   CB PRO A 308      20.001  -1.077   3.802  3.00  1.00            
ATOM   2291   CG PRO A 308      18.877  -1.954   3.199  3.00  1.00            
ATOM   2292    C PRO A 308      19.616  -0.633   6.304  3.00  1.00            
ATOM   2293    O PRO A 308      20.428  -0.059   7.029  3.00  1.00            
ATOM   2294    N THR A 309      18.282  -0.452   6.409  3.00  1.00            
ATOM   2295   CA THR A 309      17.768   0.375   7.466  3.00  1.00            
ATOM   2296   CB THR A 309      16.325   0.742   7.301  3.00  1.00            
ATOM   2297  OG1 THR A 309      16.140   1.484   6.104  3.00  1.00            
ATOM   2298  CG2 THR A 309      15.884   1.575   8.517  3.00  1.00            
ATOM   2299    C THR A 309      17.943  -0.357   8.766  3.00  1.00            
ATOM   2300    O THR A 309      18.480   0.191   9.726  3.00  1.00            
ATOM   2301    N GLY A 310      17.514  -1.640   8.826  1.00  1.00            
ATOM   2302   CA GLY A 310      17.715  -2.398  10.028  1.00  1.00            
ATOM   2303    C GLY A 310      16.561  -3.287  10.333  1.00  1.00            
ATOM   2304    O GLY A 310      15.528  -3.340   9.669  1.00  1.00            
ATOM   2305    N PRO A 311      16.828  -4.009  11.391  1.00  1.00            
ATOM   2306   CA PRO A 311      15.888  -4.825  12.120  1.00  1.00            
ATOM   2307   CD PRO A 311      18.205  -4.341  11.715  1.00  1.00            
ATOM   2308   CB PRO A 311      16.730  -5.812  12.930  1.00  1.00            
ATOM   2309   CG PRO A 311      18.115  -5.152  13.016  1.00  1.00            
ATOM   2310    C PRO A 311      15.111  -3.874  12.979  1.00  1.00            
ATOM   2311    O PRO A 311      14.291  -4.293  13.794  1.00  1.00            
ATOM   2312    N THR A 312      15.375  -2.581  12.753  1.00  1.00            
ATOM   2313   CA THR A 312      15.045  -1.415  13.488  1.00  1.00            
ATOM   2314   CB THR A 312      15.572  -0.170  12.834  1.00  1.00            
ATOM   2315  OG1 THR A 312      14.942   0.024  11.575  1.00  1.00            
ATOM   2316  CG2 THR A 312      17.090  -0.326  12.638  1.00  1.00            
ATOM   2317    C THR A 312      13.627  -1.157  13.779  1.00  1.00            
ATOM   2318    O THR A 312      12.707  -1.911  13.467  1.00  1.00            
ATOM   2319    N TRP A 313      13.500  -0.006  14.461  4.00  1.00            
ATOM   2320   CA TRP A 313      12.316   0.513  15.038  4.00  1.00            
ATOM   2321   CB TRP A 313      12.502   0.637  16.567  4.00  1.00            
ATOM   2322   CG TRP A 313      11.439   1.320  17.397  4.00  1.00            
ATOM   2323  CD2 TRP A 313      11.017   0.826  18.676  4.00  1.00            
ATOM   2324  CD1 TRP A 313      10.736   2.469  17.178  4.00  1.00            
ATOM   2325  NE1 TRP A 313       9.910   2.727  18.246  4.00  1.00            
ATOM   2326  CE2 TRP A 313      10.073   1.722  19.175  4.00  1.00            
ATOM   2327  CE3 TRP A 313      11.393  -0.283  19.379  4.00  1.00            
ATOM   2328  CZ2 TRP A 313       9.488   1.522  20.393  4.00  1.00            
ATOM   2329  CZ3 TRP A 313      10.797  -0.485  20.604  4.00  1.00            
ATOM   2330  CH2 TRP A 313       9.863   0.401  21.100  4.00  1.00            
ATOM   2331    C TRP A 313      12.014   1.866  14.470  4.00  1.00            
ATOM   2332    O TRP A 313      12.919   2.607  14.087  4.00  1.00            
ATOM   2333    N ALA A 314      10.707   2.206  14.375  4.00  1.00            
ATOM   2334   CA ALA A 314      10.308   3.498  13.893  4.00  1.00            
ATOM   2335   CB ALA A 314       9.325   3.433  12.712  4.00  1.00            
ATOM   2336    C ALA A 314       9.618   4.221  15.002  4.00  1.00            
ATOM   2337    O ALA A 314       8.668   3.716  15.599  4.00  1.00            
ATOM   2338    N LEU A 315      10.115   5.430  15.321  4.00  1.00            
ATOM   2339   CA LEU A 315       9.445   6.296  16.244  4.00  1.00            
ATOM   2340   CB LEU A 315      10.392   7.189  17.066  4.00  1.00            
ATOM   2341   CG LEU A 315      11.267   6.471  18.107  4.00  1.00            
ATOM   2342  CD1 LEU A 315      12.205   7.469  18.806  4.00  1.00            
ATOM   2343  CD2 LEU A 315      10.408   5.692  19.117  4.00  1.00            
ATOM   2344    C LEU A 315       8.763   7.235  15.307  4.00  1.00            
ATOM   2345    O LEU A 315       9.421   8.049  14.660  4.00  1.00            
ATOM   2346    N GLY A 316       7.430   7.152  15.183  1.00  1.00            
ATOM   2347   CA GLY A 316       6.823   7.961  14.170  1.00  1.00            
ATOM   2348    C GLY A 316       5.988   9.036  14.752  1.00  1.00            
ATOM   2349    O GLY A 316       6.387   9.772  15.652  1.00  1.00            
ATOM   2350    N ALA A 317       4.771   9.122  14.195  2.00  1.00            
ATOM   2351   CA ALA A 317       3.810  10.121  14.517  2.00  1.00            
ATOM   2352   CB ALA A 317       2.493   9.945  13.742  2.00  1.00            
ATOM   2353    C ALA A 317       3.483  10.015  15.960  2.00  1.00            
ATOM   2354    O ALA A 317       3.277  11.030  16.622  2.00  1.00            
ATOM   2355    N THR A 318       3.431   8.778  16.485  2.00  1.00            
ATOM   2356   CA THR A 318       3.062   8.617  17.853  2.00  1.00            
ATOM   2357   CB THR A 318       3.093   7.187  18.300  2.00  1.00            
ATOM   2358  OG1 THR A 318       2.213   6.412  17.500  2.00  1.00            
ATOM   2359  CG2 THR A 318       2.666   7.117  19.777  2.00  1.00            
ATOM   2360    C THR A 318       4.040   9.410  18.688  2.00  1.00            
ATOM   2361    O THR A 318       3.634  10.143  19.588  2.00  1.00            
ATOM   2362    N PHE A 319       5.359   9.288  18.423  2.00  1.00            
ATOM   2363   CA PHE A 319       6.353  10.063  19.131  2.00  1.00            
ATOM   2364   CB PHE A 319       7.797   9.585  18.884  2.00  1.00            
ATOM   2365   CG PHE A 319       8.147   8.528  19.873  2.00  1.00            
ATOM   2366  CD1 PHE A 319       7.477   7.330  19.914  2.00  1.00            
ATOM   2367  CD2 PHE A 319       9.185   8.728  20.752  2.00  1.00            
ATOM   2368  CE1 PHE A 319       7.810   6.357  20.826  2.00  1.00            
ATOM   2369  CE2 PHE A 319       9.527   7.760  21.666  2.00  1.00            
ATOM   2370   CZ PHE A 319       8.840   6.571  21.708  2.00  1.00            
ATOM   2371    C PHE A 319       6.319  11.501  18.776  2.00  1.00            
ATOM   2372    O PHE A 319       6.363  12.364  19.646  2.00  1.00            
ATOM   2373    N ILE A 320       6.232  11.795  17.475  2.00  1.00            
ATOM   2374   CA ILE A 320       6.315  13.146  17.023  2.00  1.00            
ATOM   2375   CB ILE A 320       6.367  13.264  15.529  2.00  1.00            
ATOM   2376  CG1 ILE A 320       7.643  12.568  15.018  2.00  1.00            
ATOM   2377  CG2 ILE A 320       6.300  14.755  15.161  2.00  1.00            
ATOM   2378  CD1 ILE A 320       7.705  12.394  13.503  2.00  1.00            
ATOM   2379    C ILE A 320       5.166  13.927  17.559  2.00  1.00            
ATOM   2380    O ILE A 320       5.302  15.128  17.779  2.00  1.00            
ATOM   2381    N ARG A 321       3.992  13.289  17.747  3.00  1.00            
ATOM   2382   CA ARG A 321       2.874  14.028  18.260  3.00  1.00            
ATOM   2383   CB ARG A 321       1.619  13.169  18.509  3.00  1.00            
ATOM   2384   CG ARG A 321       1.764  12.142  19.631  3.00  1.00            
ATOM   2385   CD ARG A 321       0.852  10.923  19.464  3.00  1.00            
ATOM   2386   NE ARG A 321      -0.541  11.404  19.237  3.00  1.00            
ATOM   2387   CZ ARG A 321      -1.520  11.160  20.156  3.00  1.00            
ATOM   2388  NH1 ARG A 321      -1.226  10.513  21.321  3.00  1.00            
ATOM   2389  NH2 ARG A 321      -2.803  11.549  19.898  3.00  1.00            
ATOM   2390    C ARG A 321       3.328  14.581  19.578  3.00  1.00            
ATOM   2391    O ARG A 321       3.112  15.757  19.866  3.00  1.00            
ATOM   2392    N LYS A 322       4.002  13.757  20.409  3.00  1.00            
ATOM   2393   CA LYS A 322       4.550  14.318  21.612  3.00  1.00            
ATOM   2394   CB LYS A 322       4.228  13.526  22.888  3.00  1.00            
ATOM   2395   CG LYS A 322       2.796  13.783  23.358  3.00  1.00            
ATOM   2396   CD LYS A 322       2.523  15.267  23.627  3.00  1.00            
ATOM   2397   CE LYS A 322       1.082  15.578  24.037  3.00  1.00            
ATOM   2398   NZ LYS A 322       0.917  17.035  24.241  3.00  1.00            
ATOM   2399    C LYS A 322       6.037  14.399  21.432  3.00  1.00            
ATOM   2400    O LYS A 322       6.783  13.564  21.942  3.00  1.00            
ATOM   2401    N PHE A 323       6.499  15.431  20.690  4.00  1.00            
ATOM   2402   CA PHE A 323       7.890  15.562  20.337  4.00  1.00            
ATOM   2403   CB PHE A 323       8.250  14.352  19.451  4.00  1.00            
ATOM   2404   CG PHE A 323       9.703  14.128  19.240  4.00  1.00            
ATOM   2405  CD1 PHE A 323      10.466  15.009  18.510  4.00  1.00            
ATOM   2406  CD2 PHE A 323      10.295  13.013  19.788  4.00  1.00            
ATOM   2407  CE1 PHE A 323      11.809  14.774  18.328  4.00  1.00            
ATOM   2408  CE2 PHE A 323      11.636  12.775  19.607  4.00  1.00            
ATOM   2409   CZ PHE A 323      12.395  13.658  18.877  4.00  1.00            
ATOM   2410    C PHE A 323       7.871  16.718  19.398  4.00  1.00            
ATOM   2411    O PHE A 323       6.934  16.874  18.618  4.00  1.00            
ATOM   2412    N TYR A 324       8.880  17.584  19.447  4.00  1.00            
ATOM   2413   CA TYR A 324       8.961  18.574  18.422  4.00  1.00            
ATOM   2414   CB TYR A 324       9.092  19.988  19.008  4.00  1.00            
ATOM   2415   CG TYR A 324       9.168  21.008  17.926  4.00  1.00            
ATOM   2416  CD1 TYR A 324      10.367  21.335  17.339  4.00  1.00            
ATOM   2417  CD2 TYR A 324       8.024  21.651  17.513  4.00  1.00            
ATOM   2418  CE1 TYR A 324      10.421  22.291  16.350  4.00  1.00            
ATOM   2419  CE2 TYR A 324       8.072  22.605  16.526  4.00  1.00            
ATOM   2420   CZ TYR A 324       9.272  22.926  15.943  4.00  1.00            
ATOM   2421   OH TYR A 324       9.320  23.908  14.934  4.00  1.00            
ATOM   2422    C TYR A 324      10.273  18.169  17.840  4.00  1.00            
ATOM   2423    O TYR A 324      11.306  18.303  18.495  4.00  1.00            
ATOM   2424    N THR A 325      10.284  17.646  16.604  4.00  1.00            
ATOM   2425   CA THR A 325      11.520  17.066  16.175  4.00  1.00            
ATOM   2426   CB THR A 325      11.354  15.726  15.518  4.00  1.00            
ATOM   2427  OG1 THR A 325      12.622  15.134  15.278  4.00  1.00            
ATOM   2428  CG2 THR A 325      10.601  15.922  14.191  4.00  1.00            
ATOM   2429    C THR A 325      12.197  17.937  15.184  4.00  1.00            
ATOM   2430    O THR A 325      11.552  18.589  14.364  4.00  1.00            
ATOM   2431    N GLU A 326      13.543  17.989  15.256  4.00  1.00            
ATOM   2432   CA GLU A 326      14.215  18.767  14.268  4.00  1.00            
ATOM   2433   CB GLU A 326      14.741  20.130  14.753  4.00  1.00            
ATOM   2434   CG GLU A 326      15.836  20.066  15.815  4.00  1.00            
ATOM   2435   CD GLU A 326      16.213  21.506  16.130  4.00  1.00            
ATOM   2436  OE1 GLU A 326      15.332  22.249  16.641  4.00  1.00            
ATOM   2437  OE2 GLU A 326      17.381  21.886  15.853  4.00  1.00            
ATOM   2438    C GLU A 326      15.344  18.000  13.690  4.00  1.00            
ATOM   2439    O GLU A 326      16.180  17.462  14.414  4.00  1.00            
ATOM   2440    N PHE A 327      15.389  17.905  12.345  4.00  1.00            
ATOM   2441   CA PHE A 327      16.542  17.256  11.818  4.00  1.00            
ATOM   2442   CB PHE A 327      16.306  16.139  10.777  4.00  1.00            
ATOM   2443   CG PHE A 327      15.905  16.654   9.439  4.00  1.00            
ATOM   2444  CD1 PHE A 327      16.867  17.001   8.516  4.00  1.00            
ATOM   2445  CD2 PHE A 327      14.578  16.761   9.097  4.00  1.00            
ATOM   2446  CE1 PHE A 327      16.512  17.463   7.271  4.00  1.00            
ATOM   2447  CE2 PHE A 327      14.217  17.222   7.853  4.00  1.00            
ATOM   2448   CZ PHE A 327      15.185  17.573   6.941  4.00  1.00            
ATOM   2449    C PHE A 327      17.390  18.334  11.226  4.00  1.00            
ATOM   2450    O PHE A 327      16.963  19.057  10.327  4.00  1.00            
ATOM   2451    N ASP A 328      18.616  18.495  11.761  4.00  1.00            
ATOM   2452   CA ASP A 328      19.518  19.492  11.266  4.00  1.00            
ATOM   2453   CB ASP A 328      20.395  20.143  12.354  4.00  1.00            
ATOM   2454   CG ASP A 328      19.556  21.102  13.184  4.00  1.00            
ATOM   2455  OD1 ASP A 328      18.909  21.995  12.578  4.00  1.00            
ATOM   2456  OD2 ASP A 328      19.570  20.969  14.437  4.00  1.00            
ATOM   2457    C ASP A 328      20.461  18.773  10.381  4.00  1.00            
ATOM   2458    O ASP A 328      20.972  17.718  10.748  4.00  1.00            
ATOM   2459    N ARG A 329      20.595  19.243   9.133  3.00  1.00            
ATOM   2460   CA ARG A 329      21.581  18.665   8.277  3.00  1.00            
ATOM   2461   CB ARG A 329      21.309  18.873   6.780  3.00  1.00            
ATOM   2462   CG ARG A 329      22.204  17.980   5.917  3.00  1.00            
ATOM   2463   CD ARG A 329      22.337  18.440   4.467  3.00  1.00            
ATOM   2464   NE ARG A 329      23.298  19.578   4.472  3.00  1.00            
ATOM   2465   CZ ARG A 329      24.280  19.657   3.528  3.00  1.00            
ATOM   2466  NH1 ARG A 329      24.375  18.704   2.557  3.00  1.00            
ATOM   2467  NH2 ARG A 329      25.170  20.691   3.562  3.00  1.00            
ATOM   2468    C ARG A 329      22.956  19.219   8.532  3.00  1.00            
ATOM   2469    O ARG A 329      23.927  18.465   8.479  3.00  1.00            
ATOM   2470    N ARG A 330      23.077  20.546   8.817  3.00  1.00            
ATOM   2471   CA ARG A 330      24.389  21.153   8.854  3.00  1.00            
ATOM   2472   CB ARG A 330      24.431  22.646   9.204  3.00  1.00            
ATOM   2473   CG ARG A 330      25.877  23.151   9.192  3.00  1.00            
ATOM   2474   CD ARG A 330      26.036  24.644   9.467  3.00  1.00            
ATOM   2475   NE ARG A 330      25.498  25.377   8.288  3.00  1.00            
ATOM   2476   CZ ARG A 330      25.646  26.731   8.226  3.00  1.00            
ATOM   2477  NH1 ARG A 330      26.306  27.382   9.228  3.00  1.00            
ATOM   2478  NH2 ARG A 330      25.137  27.433   7.172  3.00  1.00            
ATOM   2479    C ARG A 330      25.219  20.430   9.862  3.00  1.00            
ATOM   2480    O ARG A 330      26.307  19.945   9.554  3.00  1.00            
ATOM   2481    N ASN A 331      24.711  20.322  11.095  3.00  1.00            
ATOM   2482   CA ASN A 331      25.306  19.435  12.044  3.00  1.00            
ATOM   2483   CB ASN A 331      25.237  19.964  13.487  3.00  1.00            
ATOM   2484   CG ASN A 331      23.800  20.353  13.786  3.00  1.00            
ATOM   2485  OD1 ASN A 331      23.278  21.318  13.227  3.00  1.00            
ATOM   2486  ND2 ASN A 331      23.142  19.587  14.695  3.00  1.00            
ATOM   2487    C ASN A 331      24.393  18.271  11.849  3.00  1.00            
ATOM   2488    O ASN A 331      23.278  18.472  11.386  3.00  1.00            
ATOM   2489    N ASN A 332      24.814  17.039  12.161  3.00  1.00            
ATOM   2490   CA ASN A 332      24.061  15.872  11.777  3.00  1.00            
ATOM   2491   CB ASN A 332      24.787  14.583  12.191  3.00  1.00            
ATOM   2492   CG ASN A 332      26.136  14.533  11.483  3.00  1.00            
ATOM   2493  OD1 ASN A 332      27.166  14.282  12.107  3.00  1.00            
ATOM   2494  ND2 ASN A 332      26.134  14.773  10.144  3.00  1.00            
ATOM   2495    C ASN A 332      22.690  15.804  12.369  3.00  1.00            
ATOM   2496    O ASN A 332      21.760  15.457  11.643  3.00  1.00            
ATOM   2497    N ARG A 333      22.451  16.138  13.657  4.00  1.00            
ATOM   2498   CA ARG A 333      21.137  15.654  13.947  4.00  1.00            
ATOM   2499   CB ARG A 333      21.107  14.154  14.285  4.00  1.00            
ATOM   2500   CG ARG A 333      20.921  13.260  13.059  4.00  1.00            
ATOM   2501   CD ARG A 333      19.459  13.221  12.606  4.00  1.00            
ATOM   2502   NE ARG A 333      19.332  12.221  11.512  4.00  1.00            
ATOM   2503   CZ ARG A 333      19.366  12.611  10.205  4.00  1.00            
ATOM   2504  NH1 ARG A 333      19.511  13.931   9.883  4.00  1.00            
ATOM   2505  NH2 ARG A 333      19.245  11.672   9.224  4.00  1.00            
ATOM   2506    C ARG A 333      20.262  16.299  14.930  4.00  1.00            
ATOM   2507    O ARG A 333      20.458  17.387  15.467  4.00  1.00            
ATOM   2508    N ILE A 334      19.214  15.477  15.102  4.00  1.00            
ATOM   2509   CA ILE A 334      17.972  15.548  15.779  4.00  1.00            
ATOM   2510   CB ILE A 334      17.366  14.195  15.986  4.00  1.00            
ATOM   2511  CG1 ILE A 334      17.151  13.513  14.626  4.00  1.00            
ATOM   2512  CG2 ILE A 334      16.072  14.375  16.799  4.00  1.00            
ATOM   2513  CD1 ILE A 334      16.935  12.005  14.730  4.00  1.00            
ATOM   2514    C ILE A 334      18.037  16.230  17.078  4.00  1.00            
ATOM   2515    O ILE A 334      18.939  16.042  17.891  4.00  1.00            
ATOM   2516    N GLY A 335      17.022  17.087  17.248  4.00  1.00            
ATOM   2517   CA GLY A 335      16.802  17.768  18.465  4.00  1.00            
ATOM   2518    C GLY A 335      15.374  17.505  18.772  4.00  1.00            
ATOM   2519    O GLY A 335      14.481  17.764  17.967  4.00  1.00            
ATOM   2520    N PHE A 336      15.140  16.972  19.973  4.00  1.00            
ATOM   2521   CA PHE A 336      13.833  16.629  20.421  4.00  1.00            
ATOM   2522   CB PHE A 336      13.799  15.199  20.989  4.00  1.00            
ATOM   2523   CG PHE A 336      12.728  15.105  22.020  4.00  1.00            
ATOM   2524  CD1 PHE A 336      11.406  14.959  21.683  4.00  1.00            
ATOM   2525  CD2 PHE A 336      13.063  15.167  23.353  4.00  1.00            
ATOM   2526  CE1 PHE A 336      10.434  14.868  22.652  4.00  1.00            
ATOM   2527  CE2 PHE A 336      12.099  15.079  24.329  4.00  1.00            
ATOM   2528   CZ PHE A 336      10.779  14.930  23.980  4.00  1.00            
ATOM   2529    C PHE A 336      13.508  17.549  21.555  4.00  1.00            
ATOM   2530    O PHE A 336      14.395  18.009  22.273  4.00  1.00            
ATOM   2531    N ALA A 337      12.210  17.863  21.720  4.00  1.00            
ATOM   2532   CA ALA A 337      11.787  18.698  22.802  4.00  1.00            
ATOM   2533   CB ALA A 337      11.790  20.199  22.469  4.00  1.00            
ATOM   2534    C ALA A 337      10.373  18.313  23.094  4.00  1.00            
ATOM   2535    O ALA A 337       9.760  17.556  22.341  4.00  1.00            
ATOM   2536    N LEU A 338       9.821  18.801  24.222  4.00  1.00            
ATOM   2537   CA LEU A 338       8.454  18.505  24.539  4.00  1.00            
ATOM   2538   CB LEU A 338       8.006  18.989  25.928  4.00  1.00            
ATOM   2539   CG LEU A 338       8.758  18.341  27.102  4.00  1.00            
ATOM   2540  CD1 LEU A 338       8.504  16.827  27.160  4.00  1.00            
ATOM   2541  CD2 LEU A 338      10.249  18.712  27.082  4.00  1.00            
ATOM   2542    C LEU A 338       7.651  19.288  23.559  4.00  1.00            
ATOM   2543    O LEU A 338       8.135  20.255  22.973  4.00  1.00            
ATOM   2544    N ALA A 339       6.398  18.865  23.334  4.00  1.00            
ATOM   2545   CA ALA A 339       5.573  19.562  22.401  4.00  1.00            
ATOM   2546   CB ALA A 339       4.919  18.631  21.367  4.00  1.00            
ATOM   2547    C ALA A 339       4.466  20.177  23.186  4.00  1.00            
ATOM   2548    O ALA A 339       4.127  19.708  24.272  4.00  1.00            
ATOM   2549    N ARG A 340       3.879  21.270  22.668  1.00  1.00            
ATOM   2550   CA ARG A 340       2.852  21.898  23.436  1.00  1.00            
ATOM   2551   CB ARG A 340       3.230  23.317  23.900  1.00  1.00            
ATOM   2552   CG ARG A 340       4.218  23.362  25.067  1.00  1.00            
ATOM   2553   CD ARG A 340       3.632  24.029  26.313  1.00  1.00            
ATOM   2554   NE ARG A 340       3.453  25.475  25.995  1.00  1.00            
ATOM   2555   CZ ARG A 340       4.421  26.375  26.337  1.00  1.00            
ATOM   2556  NH1 ARG A 340       5.526  25.959  27.021  1.00  1.00            
ATOM   2557  NH2 ARG A 340       4.282  27.690  25.996  1.00  1.00            
ATOM   2558    C ARG A 340       1.605  22.049  22.628  1.00  1.00            
ATOM   2559    O ARG A 340       1.646  22.364  21.440  1.00  1.00            
ATOM   2560    N HIS A 341       0.449  21.830  23.288  1.00  1.00            
ATOM   2561   CA HIS A 341      -0.830  22.008  22.668  1.00  1.00            
ATOM   2562  ND1 HIS A 341      -4.543  21.932  23.718  1.00  1.00            
ATOM   2563   CG HIS A 341      -3.354  22.044  23.028  1.00  1.00            
ATOM   2564   CB HIS A 341      -2.003  21.851  23.654  1.00  1.00            
ATOM   2565  NE2 HIS A 341      -5.072  22.453  21.623  1.00  1.00            
ATOM   2566  CD2 HIS A 341      -3.698  22.361  21.750  1.00  1.00            
ATOM   2567  CE1 HIS A 341      -5.536  22.187  22.830  1.00  1.00            
ATOM   2568    C HIS A 341      -0.853  23.448  22.173  1.00  1.00            
ATOM   2569    O HIS A 341      -1.072  23.659  20.951  1.00  1.00            
ATOM   2570  OXT HIS A 341      -0.651  24.358  23.020  1.00  1.00            
ATOM   2571    N ASP C   1     -17.344  -2.200  15.476  4.00  0.00            
ATOM   2572   CA ASP C   1     -16.604  -1.031  16.000  4.00  0.00            
ATOM   2573   CB ASP C   1     -15.479  -1.493  16.941  4.00  0.00            
ATOM   2574   CG ASP C   1     -16.128  -2.019  18.215  4.00  0.00            
ATOM   2575  OD1 ASP C   1     -16.888  -1.245  18.854  4.00  0.00            
ATOM   2576  OD2 ASP C   1     -15.866  -3.200  18.567  4.00  0.00            
ATOM   2577    C ASP C   1     -16.016  -0.246  14.878  4.00  0.00            
ATOM   2578    O ASP C   1     -16.665   0.632  14.312  4.00  0.00            
ATOM   2579    N ARG C   2     -14.757  -0.552  14.524  4.00  0.00            
ATOM   2580   CA ARG C   2     -14.107   0.187  13.488  4.00  0.00            
ATOM   2581   CB ARG C   2     -13.117   1.237  14.019  4.00  0.00            
ATOM   2582   CG ARG C   2     -13.814   2.432  14.675  4.00  0.00            
ATOM   2583   CD ARG C   2     -13.784   3.697  13.812  4.00  0.00            
ATOM   2584   NE ARG C   2     -14.196   3.311  12.433  4.00  0.00            
ATOM   2585   CZ ARG C   2     -15.501   3.394  12.041  4.00  0.00            
ATOM   2586  NH1 ARG C   2     -16.446   3.892  12.892  4.00  0.00            
ATOM   2587  NH2 ARG C   2     -15.858   2.985  10.789  4.00  0.00            
ATOM   2588    C ARG C   2     -13.349  -0.767  12.612  4.00  0.00            
ATOM   2589    O ARG C   2     -13.104  -1.913  12.985  4.00  0.00            
ATOM   2590    N VAL C   3     -12.964  -0.300  11.405  4.00  0.00            
ATOM   2591   CA VAL C   3     -12.222  -1.112  10.484  4.00  0.00            
ATOM   2592   CB VAL C   3     -11.840  -0.377   9.233  4.00  0.00            
ATOM   2593  CG1 VAL C   3     -10.931  -1.284   8.385  4.00  0.00            
ATOM   2594  CG2 VAL C   3     -13.131   0.050   8.516  4.00  0.00            
ATOM   2595    C VAL C   3     -10.974  -1.475  11.218  4.00  0.00            
ATOM   2596    O VAL C   3     -10.487  -2.603  11.160  4.00  0.00            
ATOM   2597    N TYR C   4     -10.459  -0.486  11.962  4.00  0.00            
ATOM   2598   CA TYR C   4      -9.347  -0.610  12.851  4.00  0.00            
ATOM   2599   CB TYR C   4      -9.588  -1.527  14.069  4.00  0.00            
ATOM   2600   CG TYR C   4     -10.574  -0.928  15.012  4.00  0.00            
ATOM   2601  CD1 TYR C   4     -10.337   0.299  15.585  4.00  0.00            
ATOM   2602  CD2 TYR C   4     -11.705  -1.623  15.374  4.00  0.00            
ATOM   2603  CE1 TYR C   4     -11.238   0.847  16.469  4.00  0.00            
ATOM   2604  CE2 TYR C   4     -12.605  -1.081  16.259  4.00  0.00            
ATOM   2605   CZ TYR C   4     -12.377   0.158  16.804  4.00  0.00            
ATOM   2606   OH TYR C   4     -13.303   0.716  17.712  4.00  0.00            
ATOM   2607    C TYR C   4      -8.058  -1.087  12.267  4.00  0.00            
ATOM   2608    O TYR C   4      -7.456  -2.014  12.806  4.00  0.00            
ATOM   2609    N ILE C   5      -7.568  -0.497  11.167  4.00  0.00            
ATOM   2610   CA ILE C   5      -6.243  -0.904  10.794  4.00  0.00            
ATOM   2611   CB ILE C   5      -6.218  -1.743   9.541  4.00  0.00            
ATOM   2612  CG1 ILE C   5      -4.889  -2.506   9.413  4.00  0.00            
ATOM   2613  CG2 ILE C   5      -6.540  -0.843   8.337  4.00  0.00            
ATOM   2614  CD1 ILE C   5      -3.671  -1.605   9.253  4.00  0.00            
ATOM   2615    C ILE C   5      -5.469   0.362  10.576  4.00  0.00            
ATOM   2616    O ILE C   5      -5.972   1.296   9.954  4.00  0.00            
ATOM   2617    N HIS C   6      -4.247   0.453  11.145  4.00  0.00            
ATOM   2618   CA HIS C   6      -3.391   1.582  10.896  4.00  0.00            
ATOM   2619  ND1 HIS C   6      -3.622   1.446  14.351  4.00  0.00            
ATOM   2620   CG HIS C   6      -3.400   2.309  13.302  4.00  0.00            
ATOM   2621   CB HIS C   6      -2.544   1.977  12.114  4.00  0.00            
ATOM   2622  NE2 HIS C   6      -4.782   3.291  14.792  4.00  0.00            
ATOM   2623  CD2 HIS C   6      -4.115   3.431  13.587  4.00  0.00            
ATOM   2624  CE1 HIS C   6      -4.455   2.082  15.213  4.00  0.00            
ATOM   2625    C HIS C   6      -2.497   1.033   9.838  4.00  0.00            
ATOM   2626    O HIS C   6      -1.704   0.123  10.070  4.00  0.00            
ATOM   2627    N PRO C   7      -2.636   1.565   8.668  4.00  0.00            
ATOM   2628   CA PRO C   7      -2.059   0.902   7.537  4.00  0.00            
ATOM   2629   CD PRO C   7      -3.877   2.240   8.323  4.00  0.00            
ATOM   2630   CB PRO C   7      -2.796   1.445   6.312  4.00  0.00            
ATOM   2631   CG PRO C   7      -4.168   1.860   6.865  4.00  0.00            
ATOM   2632    C PRO C   7      -0.586   0.995   7.391  4.00  0.00            
ATOM   2633    O PRO C   7       0.041   1.756   8.125  4.00  0.00            
ATOM   2634    N PHE C   8      -0.022   0.186   6.467  4.00  0.00            
ATOM   2635   CA PHE C   8       1.371   0.330   6.202  4.00  0.00            
ATOM   2636   CB PHE C   8       1.981  -0.764   5.312  4.00  0.00            
ATOM   2637   CG PHE C   8       2.058  -1.973   6.178  4.00  0.00            
ATOM   2638  CD1 PHE C   8       3.145  -2.164   7.001  4.00  0.00            
ATOM   2639  CD2 PHE C   8       1.044  -2.902   6.187  4.00  0.00            
ATOM   2640  CE1 PHE C   8       3.227  -3.271   7.812  4.00  0.00            
ATOM   2641  CE2 PHE C   8       1.121  -4.012   6.996  4.00  0.00            
ATOM   2642   CZ PHE C   8       2.215  -4.200   7.808  4.00  0.00            
ATOM   2643    C PHE C   8       1.465   1.659   5.527  4.00  0.00            
ATOM   2644    O PHE C   8       1.322   1.775   4.311  4.00  0.00            
ATOM   2645    N HIS C   9       1.695   2.709   6.340  4.00  0.00            
ATOM   2646   CA HIS C   9       1.788   4.049   5.850  4.00  0.00            
ATOM   2647  ND1 HIS C   9      -0.105   4.680   8.767  4.00  0.00            
ATOM   2648   CG HIS C   9       0.224   5.082   7.492  4.00  0.00            
ATOM   2649   CB HIS C   9       1.617   5.119   6.939  4.00  0.00            
ATOM   2650  NE2 HIS C   9      -2.017   5.165   7.739  4.00  0.00            
ATOM   2651  CD2 HIS C   9      -0.956   5.376   6.879  4.00  0.00            
ATOM   2652  CE1 HIS C   9      -1.457   4.749   8.861  4.00  0.00            
ATOM   2653    C HIS C   9       3.138   4.118   5.247  4.00  0.00            
ATOM   2654    O HIS C   9       3.810   3.096   5.114  4.00  0.00            
ATOM   2655    N LEU C  10       3.583   5.307   4.828  4.00  0.00            
ATOM   2656   CA LEU C  10       4.796   5.225   4.092  4.00  0.00            
ATOM   2657   CB LEU C  10       4.826   6.173   2.870  4.00  0.00            
ATOM   2658   CG LEU C  10       4.636   7.677   3.173  4.00  0.00            
ATOM   2659  CD1 LEU C  10       5.894   8.326   3.770  4.00  0.00            
ATOM   2660  CD2 LEU C  10       4.131   8.430   1.935  4.00  0.00            
ATOM   2661    C LEU C  10       6.036   5.430   4.920  4.00  0.00            
ATOM   2662    O LEU C  10       6.177   6.388   5.677  4.00  0.00            
ATOM   2663    N VAL C  11       6.932   4.423   4.826  4.00  0.00            
ATOM   2664   CA VAL C  11       8.313   4.413   5.232  4.00  0.00            
ATOM   2665   CB VAL C  11       8.596   3.501   6.404  4.00  0.00            
ATOM   2666  CG1 VAL C  11       7.989   4.165   7.648  4.00  0.00            
ATOM   2667  CG2 VAL C  11       7.987   2.104   6.175  4.00  0.00            
ATOM   2668    C VAL C  11       8.906   3.884   3.947  4.00  0.00            
ATOM   2669    O VAL C  11       8.923   2.681   3.689  4.00  0.00            
ATOM   2670    N ILE C  12       9.391   4.776   3.062  4.00  0.00            
ATOM   2671   CA ILE C  12       9.787   4.282   1.769  4.00  0.00            
ATOM   2672   CB ILE C  12       9.621   5.293   0.674  4.00  0.00            
ATOM   2673  CG1 ILE C  12       8.138   5.685   0.558  4.00  0.00            
ATOM   2674  CG2 ILE C  12      10.206   4.703  -0.620  4.00  0.00            
ATOM   2675  CD1 ILE C  12       7.220   4.496   0.274  4.00  0.00            
ATOM   2676    C ILE C  12      11.211   3.893   1.843  4.00  0.00            
ATOM   2677    O ILE C  12      12.072   4.663   2.264  4.00  0.00            
ATOM   2678    N HIS C  13      11.479   2.642   1.444  4.00  0.00            
ATOM   2679   CA HIS C  13      12.817   2.168   1.480  4.00  0.00            
ATOM   2680  ND1 HIS C  13      15.145  -0.264   1.474  4.00  0.00            
ATOM   2681   CG HIS C  13      14.400   0.412   2.413  4.00  0.00            
ATOM   2682   CB HIS C  13      12.971   0.826   2.216  4.00  0.00            
ATOM   2683  NE2 HIS C  13      16.469   0.045   3.234  4.00  0.00            
ATOM   2684  CD2 HIS C  13      15.223   0.594   3.481  4.00  0.00            
ATOM   2685  CE1 HIS C  13      16.374  -0.458   2.017  4.00  0.00            
ATOM   2686    C HIS C  13      13.229   1.964   0.083  4.00  0.00            
ATOM   2687    O HIS C  13      12.416   1.627  -0.777  4.00  0.00            
ATOM   2688    N ASN C  14      14.517   2.192  -0.194  4.00  0.00            
ATOM   2689   CA ASN C  14      14.877   1.993  -1.548  4.00  0.00            
ATOM   2690   CB ASN C  14      15.642   3.161  -2.178  4.00  0.00            
ATOM   2691   CG ASN C  14      15.525   2.962  -3.678  4.00  0.00            
ATOM   2692  OD1 ASN C  14      14.481   2.552  -4.184  4.00  0.00            
ATOM   2693  ND2 ASN C  14      16.630   3.245  -4.409  4.00  0.00            
ATOM   2694    C ASN C  14      15.729   0.783  -1.621  4.00  0.00            
ATOM   2695    O ASN C  14      16.729   0.652  -0.918  4.00  0.00            
ATOM   2696    N GLU C  15      15.313  -0.148  -2.491  4.00  0.00            
ATOM   2697   CA GLU C  15      16.025  -1.363  -2.698  4.00  0.00            
ATOM   2698   CB GLU C  15      15.246  -2.623  -2.281  4.00  0.00            
ATOM   2699   CG GLU C  15      13.897  -2.772  -2.988  4.00  0.00            
ATOM   2700   CD GLU C  15      12.875  -1.944  -2.221  4.00  0.00            
ATOM   2701  OE1 GLU C  15      12.681  -2.229  -1.009  4.00  0.00            
ATOM   2702  OE2 GLU C  15      12.276  -1.018  -2.831  4.00  0.00            
ATOM   2703    C GLU C  15      16.237  -1.446  -4.165  4.00  0.00            
ATOM   2704    O GLU C  15      15.798  -0.579  -4.917  4.00  0.00            
ATOM   2705    N SER C  16      16.939  -2.511  -4.587  4.00  0.00            
ATOM   2706   CA SER C  16      17.395  -2.776  -5.922  4.00  0.00            
ATOM   2707   CB SER C  16      16.408  -2.399  -7.044  4.00  0.00            
ATOM   2708   OG SER C  16      16.500  -1.017  -7.350  4.00  0.00            
ATOM   2709    C SER C  16      18.622  -1.935  -6.105  4.00  0.00            
ATOM   2710    O SER C  16      19.499  -2.254  -6.908  4.00  0.00            
ATOM   2711    N THR C  17      18.706  -0.843  -5.324  4.00  0.00            
ATOM   2712   CA THR C  17      19.858  -0.013  -5.195  4.00  0.00            
ATOM   2713   CB THR C  17      19.893   1.141  -6.162  4.00  0.00            
ATOM   2714  OG1 THR C  17      21.068   1.913  -5.964  4.00  0.00            
ATOM   2715  CG2 THR C  17      18.632   2.004  -6.026  4.00  0.00            
ATOM   2716    C THR C  17      19.827   0.433  -3.768  4.00  0.00            
ATOM   2717    O THR C  17      19.148   1.394  -3.406  4.00  0.00            
ATOM   2718    N CYS C  18      20.564  -0.289  -2.902  4.00  0.00            
ATOM   2719   CA CYS C  18      20.546   0.035  -1.507  4.00  0.00            
ATOM   2720   CB CYS C  18      21.003  -1.119  -0.598  4.00  0.00            
ATOM   2721   SG CYS C  18      22.750  -1.562  -0.844  4.00  0.00            
ATOM   2722    C CYS C  18      21.531   1.182  -1.323  4.00  0.00            
ATOM   2723    O CYS C  18      21.615   1.719  -0.187  4.00  0.00            
ATOM   2724  OXT CYS C  18      22.216   1.533  -2.321  4.00  0.00            
END
