# Supplementary material for: Integrative modeling of diverse protein-peptide systems using CABS-dock
Source: PLoS Comput Biol. 2023 Jul 5;19(7):e1011275. doi: 10.1371/journal.pcbi.1011275 (PMC10351741; doi:10.1371/journal.pcbi.1011275)
Supplement: S1 File — Files in pdb format containing atomic coordinates of the structures obtained in this study: the highest-scored amyloid models and 10 examples of the docked peptide for each enzyme-substrate complex. (ZIP) [file pcbi.1011275.s006.zip › 8_renin_DRVYIHPFHLVIHNESTC/98.pdb]

CRYST1    0.000    0.000    0.000   0.00   0.00   0.00 P 1           1
ATOM      1    N GLY A   4      18.928  34.512   2.054  1.00  1.00            
ATOM      2   CA GLY A   4      18.661  35.452   3.165  1.00  1.00            
ATOM      3    C GLY A   4      18.091  34.749   4.342  1.00  1.00            
ATOM      4    O GLY A   4      18.351  33.567   4.556  1.00  1.00            
ATOM      5    N ASN A   5      17.309  35.468   5.164  1.00  1.00            
ATOM      6   CA ASN A   5      16.701  34.806   6.275  1.00  1.00            
ATOM      7   CB ASN A   5      16.775  35.635   7.575  1.00  1.00            
ATOM      8   CG ASN A   5      16.231  37.034   7.313  1.00  1.00            
ATOM      9  OD1 ASN A   5      15.032  37.280   7.434  1.00  1.00            
ATOM     10  ND2 ASN A   5      17.137  37.984   6.953  1.00  1.00            
ATOM     11    C ASN A   5      15.285  34.525   5.897  1.00  1.00            
ATOM     12    O ASN A   5      14.474  35.437   5.752  1.00  1.00            
ATOM     13    N THR A   6      14.967  33.229   5.695  4.00  1.00            
ATOM     14   CA THR A   6      13.642  32.851   5.298  4.00  1.00            
ATOM     15   CB THR A   6      13.562  32.431   3.866  4.00  1.00            
ATOM     16  OG1 THR A   6      12.214  32.164   3.508  4.00  1.00            
ATOM     17  CG2 THR A   6      14.407  31.161   3.697  4.00  1.00            
ATOM     18    C THR A   6      13.232  31.655   6.099  4.00  1.00            
ATOM     19    O THR A   6      14.042  30.776   6.390  4.00  1.00            
ATOM     20    N THR A   7      11.951  31.619   6.515  1.00  1.00            
ATOM     21   CA THR A   7      11.412  30.459   7.163  1.00  1.00            
ATOM     22   CB THR A   7      11.214  30.621   8.647  1.00  1.00            
ATOM     23  OG1 THR A   7      10.773  29.398   9.220  1.00  1.00            
ATOM     24  CG2 THR A   7      10.209  31.753   8.918  1.00  1.00            
ATOM     25    C THR A   7      10.099  30.209   6.497  1.00  1.00            
ATOM     26    O THR A   7       9.233  31.082   6.449  1.00  1.00            
ATOM     27    N SER A   8       9.923  29.008   5.921  4.00  1.00            
ATOM     28   CA SER A   8       8.669  28.712   5.302  4.00  1.00            
ATOM     29   CB SER A   8       8.784  27.926   3.983  4.00  1.00            
ATOM     30   OG SER A   8       9.400  28.725   2.984  4.00  1.00            
ATOM     31    C SER A   8       7.969  27.819   6.277  4.00  1.00            
ATOM     32    O SER A   8       8.611  27.133   7.070  4.00  1.00            
ATOM     33    N SER A   9       6.624  27.830   6.270  4.00  1.00            
ATOM     34   CA SER A   9       5.898  26.998   7.182  4.00  1.00            
ATOM     35   CB SER A   9       5.119  27.789   8.247  4.00  1.00            
ATOM     36   OG SER A   9       4.340  26.906   9.041  4.00  1.00            
ATOM     37    C SER A   9       4.891  26.262   6.384  4.00  1.00            
ATOM     38    O SER A   9       4.389  26.753   5.375  4.00  1.00            
ATOM     39    N VAL A  10       4.593  25.029   6.810  4.00  1.00            
ATOM     40   CA VAL A  10       3.583  24.317   6.114  4.00  1.00            
ATOM     41   CB VAL A  10       4.116  23.192   5.271  4.00  1.00            
ATOM     42  CG1 VAL A  10       2.938  22.358   4.738  4.00  1.00            
ATOM     43  CG2 VAL A  10       4.987  23.805   4.159  4.00  1.00            
ATOM     44    C VAL A  10       2.677  23.741   7.152  4.00  1.00            
ATOM     45    O VAL A  10       3.129  23.327   8.220  4.00  1.00            
ATOM     46    N ILE A  11       1.361  23.711   6.860  4.00  1.00            
ATOM     47   CA ILE A  11       0.404  23.197   7.795  4.00  1.00            
ATOM     48   CB ILE A  11      -0.870  24.005   7.831  4.00  1.00            
ATOM     49  CG1 ILE A  11      -0.594  25.441   8.321  4.00  1.00            
ATOM     50  CG2 ILE A  11      -1.900  23.240   8.680  4.00  1.00            
ATOM     51  CD1 ILE A  11      -1.756  26.415   8.110  4.00  1.00            
ATOM     52    C ILE A  11       0.047  21.844   7.329  4.00  1.00            
ATOM     53    O ILE A  11      -0.591  21.655   6.294  4.00  1.00            
ATOM     54    N LEU A  12       0.520  20.864   8.103  4.00  1.00            
ATOM     55   CA LEU A  12       0.192  19.496   7.923  4.00  1.00            
ATOM     56   CB LEU A  12       1.191  18.607   8.707  4.00  1.00            
ATOM     57   CG LEU A  12       0.845  17.115   8.935  4.00  1.00            
ATOM     58  CD1 LEU A  12       2.062  16.351   9.479  4.00  1.00            
ATOM     59  CD2 LEU A  12      -0.347  16.916   9.892  4.00  1.00            
ATOM     60    C LEU A  12      -1.168  19.377   8.546  4.00  1.00            
ATOM     61    O LEU A  12      -1.470  20.059   9.524  4.00  1.00            
ATOM     62    N THR A  13      -2.039  18.523   7.977  4.00  1.00            
ATOM     63   CA THR A  13      -3.307  18.232   8.583  4.00  1.00            
ATOM     64   CB THR A  13      -4.501  18.323   7.678  4.00  1.00            
ATOM     65  OG1 THR A  13      -4.625  19.635   7.146  4.00  1.00            
ATOM     66  CG2 THR A  13      -5.747  17.977   8.513  4.00  1.00            
ATOM     67    C THR A  13      -3.193  16.811   9.042  4.00  1.00            
ATOM     68    O THR A  13      -2.727  15.942   8.306  4.00  1.00            
ATOM     69    N ASN A  14      -3.591  16.544  10.298  4.00  1.00            
ATOM     70   CA ASN A  14      -3.514  15.214  10.833  4.00  1.00            
ATOM     71   CB ASN A  14      -3.754  15.171  12.354  4.00  1.00            
ATOM     72   CG ASN A  14      -2.687  16.021  13.033  4.00  1.00            
ATOM     73  OD1 ASN A  14      -1.494  15.735  12.945  4.00  1.00            
ATOM     74  ND2 ASN A  14      -3.126  17.107  13.723  4.00  1.00            
ATOM     75    C ASN A  14      -4.649  14.492  10.188  4.00  1.00            
ATOM     76    O ASN A  14      -5.433  15.090   9.453  4.00  1.00            
ATOM     77    N TYR A  15      -4.752  13.176  10.437  4.00  1.00            
ATOM     78   CA TYR A  15      -5.831  12.390   9.916  4.00  1.00            
ATOM     79   CB TYR A  15      -5.409  11.108   9.171  4.00  1.00            
ATOM     80   CG TYR A  15      -6.563  10.617   8.356  4.00  1.00            
ATOM     81  CD1 TYR A  15      -6.938  11.300   7.219  4.00  1.00            
ATOM     82  CD2 TYR A  15      -7.252   9.475   8.697  4.00  1.00            
ATOM     83  CE1 TYR A  15      -7.991  10.870   6.446  4.00  1.00            
ATOM     84  CE2 TYR A  15      -8.306   9.039   7.927  4.00  1.00            
ATOM     85   CZ TYR A  15      -8.680   9.737   6.804  4.00  1.00            
ATOM     86   OH TYR A  15      -9.762   9.286   6.018  4.00  1.00            
ATOM     87    C TYR A  15      -6.480  11.983  11.173  4.00  1.00            
ATOM     88    O TYR A  15      -6.619  12.807  12.076  4.00  1.00            
ATOM     89    N MET A  16      -6.944  10.738  11.270  3.00  1.00            
ATOM     90   CA MET A  16      -7.502  10.427  12.538  3.00  1.00            
ATOM     91   CB MET A  16      -8.156   9.042  12.580  3.00  1.00            
ATOM     92   CG MET A  16      -9.462   9.024  11.784  3.00  1.00            
ATOM     93   SD MET A  16     -10.441   7.505  11.951  3.00  1.00            
ATOM     94   CE MET A  16     -11.890   8.200  11.104  3.00  1.00            
ATOM     95    C MET A  16      -6.426  10.527  13.565  3.00  1.00            
ATOM     96    O MET A  16      -6.630  11.067  14.651  3.00  1.00            
ATOM     97    N ASP A  17      -5.243  10.008  13.225  3.00  1.00            
ATOM     98   CA ASP A  17      -4.079  10.097  14.050  3.00  1.00            
ATOM     99   CB ASP A  17      -4.067   9.036  15.173  3.00  1.00            
ATOM    100   CG ASP A  17      -5.110   9.359  16.242  3.00  1.00            
ATOM    101  OD1 ASP A  17      -4.873  10.306  17.039  3.00  1.00            
ATOM    102  OD2 ASP A  17      -6.155   8.657  16.280  3.00  1.00            
ATOM    103    C ASP A  17      -3.034   9.667  13.100  3.00  1.00            
ATOM    104    O ASP A  17      -1.847   9.950  13.249  3.00  1.00            
ATOM    105    N THR A  18      -3.497   8.968  12.051  3.00  1.00            
ATOM    106   CA THR A  18      -2.557   8.455  11.127  3.00  1.00            
ATOM    107   CB THR A  18      -2.763   7.007  10.792  3.00  1.00            
ATOM    108  OG1 THR A  18      -2.703   6.214  11.969  3.00  1.00            
ATOM    109  CG2 THR A  18      -1.650   6.577   9.823  3.00  1.00            
ATOM    110    C THR A  18      -2.636   9.214   9.875  3.00  1.00            
ATOM    111    O THR A  18      -3.564   9.069   9.081  3.00  1.00            
ATOM    112    N GLN A  19      -1.635  10.080   9.705  4.00  1.00            
ATOM    113   CA GLN A  19      -1.503  10.779   8.484  4.00  1.00            
ATOM    114   CB GLN A  19      -2.779  11.426   7.918  4.00  1.00            
ATOM    115   CG GLN A  19      -2.663  11.860   6.451  4.00  1.00            
ATOM    116   CD GLN A  19      -3.654  12.983   6.180  4.00  1.00            
ATOM    117  OE1 GLN A  19      -4.138  13.138   5.062  4.00  1.00            
ATOM    118  NE2 GLN A  19      -3.943  13.809   7.222  4.00  1.00            
ATOM    119    C GLN A  19      -0.609  11.933   8.757  4.00  1.00            
ATOM    120    O GLN A  19      -0.223  12.201   9.892  4.00  1.00            
ATOM    121    N TYR A  20      -0.257  12.630   7.671  4.00  1.00            
ATOM    122   CA TYR A  20       0.576  13.781   7.673  4.00  1.00            
ATOM    123   CB TYR A  20       1.990  13.349   7.245  4.00  1.00            
ATOM    124   CG TYR A  20       3.060  14.369   7.428  4.00  1.00            
ATOM    125  CD1 TYR A  20       3.131  15.501   6.651  4.00  1.00            
ATOM    126  CD2 TYR A  20       4.011  14.169   8.402  4.00  1.00            
ATOM    127  CE1 TYR A  20       4.141  16.414   6.853  4.00  1.00            
ATOM    128  CE2 TYR A  20       5.021  15.077   8.602  4.00  1.00            
ATOM    129   CZ TYR A  20       5.090  16.206   7.824  4.00  1.00            
ATOM    130   OH TYR A  20       6.125  17.146   8.024  4.00  1.00            
ATOM    131    C TYR A  20       0.026  14.566   6.539  4.00  1.00            
ATOM    132    O TYR A  20      -0.674  14.017   5.688  4.00  1.00            
ATOM    133    N TYR A  21       0.300  15.871   6.473  4.00  1.00            
ATOM    134   CA TYR A  21      -0.336  16.509   5.375  4.00  1.00            
ATOM    135   CB TYR A  21      -1.798  16.868   5.728  4.00  1.00            
ATOM    136   CG TYR A  21      -2.501  17.586   4.628  4.00  1.00            
ATOM    137  CD1 TYR A  21      -3.035  16.900   3.564  4.00  1.00            
ATOM    138  CD2 TYR A  21      -2.633  18.954   4.675  4.00  1.00            
ATOM    139  CE1 TYR A  21      -3.688  17.570   2.558  4.00  1.00            
ATOM    140  CE2 TYR A  21      -3.286  19.629   3.673  4.00  1.00            
ATOM    141   CZ TYR A  21      -3.812  18.937   2.612  4.00  1.00            
ATOM    142   OH TYR A  21      -4.480  19.635   1.585  4.00  1.00            
ATOM    143    C TYR A  21       0.412  17.731   4.964  4.00  1.00            
ATOM    144    O TYR A  21       1.295  18.204   5.675  4.00  1.00            
ATOM    145    N GLY A  22       0.087  18.259   3.764  4.00  1.00            
ATOM    146   CA GLY A  22       0.707  19.467   3.316  4.00  1.00            
ATOM    147    C GLY A  22       0.230  19.746   1.944  4.00  1.00            
ATOM    148    O GLY A  22      -0.449  18.930   1.325  4.00  1.00            
ATOM    149    N GLU A  23       0.560  20.942   1.436  4.00  1.00            
ATOM    150   CA GLU A  23       0.166  21.214   0.097  4.00  1.00            
ATOM    151   CB GLU A  23      -0.923  22.289  -0.035  4.00  1.00            
ATOM    152   CG GLU A  23      -2.271  21.856   0.539  4.00  1.00            
ATOM    153   CD GLU A  23      -3.278  22.943   0.198  4.00  1.00            
ATOM    154  OE1 GLU A  23      -3.212  23.467  -0.946  4.00  1.00            
ATOM    155  OE2 GLU A  23      -4.132  23.257   1.069  4.00  1.00            
ATOM    156    C GLU A  23       1.376  21.727  -0.622  4.00  1.00            
ATOM    157    O GLU A  23       1.977  22.715  -0.204  4.00  1.00            
ATOM    158    N ILE A  24       1.778  21.057  -1.722  4.00  1.00            
ATOM    159   CA ILE A  24       2.911  21.543  -2.460  4.00  1.00            
ATOM    160   CB ILE A  24       4.093  20.612  -2.498  4.00  1.00            
ATOM    161  CG1 ILE A  24       3.764  19.305  -3.240  4.00  1.00            
ATOM    162  CG2 ILE A  24       4.560  20.399  -1.049  4.00  1.00            
ATOM    163  CD1 ILE A  24       5.005  18.483  -3.594  4.00  1.00            
ATOM    164    C ILE A  24       2.470  21.751  -3.873  4.00  1.00            
ATOM    165    O ILE A  24       1.716  20.949  -4.423  4.00  1.00            
ATOM    166    N GLY A  25       2.908  22.867  -4.486  4.00  1.00            
ATOM    167   CA GLY A  25       2.524  23.143  -5.838  4.00  1.00            
ATOM    168    C GLY A  25       3.525  22.564  -6.781  4.00  1.00            
ATOM    169    O GLY A  25       4.659  22.270  -6.404  4.00  1.00            
ATOM    170    N ILE A  26       3.115  22.414  -8.060  4.00  1.00            
ATOM    171   CA ILE A  26       3.994  21.838  -9.027  4.00  1.00            
ATOM    172   CB ILE A  26       3.650  20.403  -9.326  4.00  1.00            
ATOM    173  CG1 ILE A  26       3.619  19.548  -8.046  4.00  1.00            
ATOM    174  CG2 ILE A  26       4.651  19.890 -10.372  4.00  1.00            
ATOM    175  CD1 ILE A  26       4.964  19.449  -7.330  4.00  1.00            
ATOM    176    C ILE A  26       3.839  22.537 -10.326  4.00  1.00            
ATOM    177    O ILE A  26       2.765  23.038 -10.659  4.00  1.00            
ATOM    178    N GLY A  27       4.946  22.607 -11.083  3.00  1.00            
ATOM    179   CA GLY A  27       4.899  23.133 -12.407  3.00  1.00            
ATOM    180    C GLY A  27       4.400  24.525 -12.312  3.00  1.00            
ATOM    181    O GLY A  27       4.236  25.094 -11.234  3.00  1.00            
ATOM    182    N THR A  28       4.165  25.110 -13.488  3.00  1.00            
ATOM    183   CA THR A  28       3.697  26.449 -13.579  3.00  1.00            
ATOM    184   CB THR A  28       3.811  26.978 -14.971  3.00  1.00            
ATOM    185  OG1 THR A  28       2.952  26.256 -15.841  3.00  1.00            
ATOM    186  CG2 THR A  28       5.273  26.812 -15.413  3.00  1.00            
ATOM    187    C THR A  28       2.277  26.706 -13.159  3.00  1.00            
ATOM    188    O THR A  28       2.077  27.627 -12.370  3.00  1.00            
ATOM    189    N PRO A  29       1.284  25.957 -13.596  3.00  1.00            
ATOM    190   CA PRO A  29      -0.089  26.403 -13.527  3.00  1.00            
ATOM    191   CD PRO A  29       1.361  24.508 -13.725  3.00  1.00            
ATOM    192   CB PRO A  29      -0.935  25.213 -13.968  3.00  1.00            
ATOM    193   CG PRO A  29      -0.080  24.001 -13.568  3.00  1.00            
ATOM    194    C PRO A  29      -0.559  26.932 -12.203  3.00  1.00            
ATOM    195    O PRO A  29      -1.329  27.887 -12.285  3.00  1.00            
ATOM    196    N PRO A  30      -0.258  26.470 -11.013  3.00  1.00            
ATOM    197   CA PRO A  30       0.501  25.274 -10.747  3.00  1.00            
ATOM    198   CD PRO A  30      -0.077  27.458  -9.961  3.00  1.00            
ATOM    199   CB PRO A  30       1.343  25.572  -9.503  3.00  1.00            
ATOM    200   CG PRO A  30       0.592  26.711  -8.802  3.00  1.00            
ATOM    201    C PRO A  30      -0.419  24.114 -10.552  3.00  1.00            
ATOM    202    O PRO A  30      -1.635  24.303 -10.573  3.00  1.00            
ATOM    203    N GLN A  31       0.145  22.905 -10.382  4.00  1.00            
ATOM    204   CA GLN A  31      -0.644  21.748 -10.081  4.00  1.00            
ATOM    205   CB GLN A  31      -0.017  20.434 -10.585  4.00  1.00            
ATOM    206   CG GLN A  31       0.026  20.332 -12.110  4.00  1.00            
ATOM    207   CD GLN A  31      -1.416  20.237 -12.583  4.00  1.00            
ATOM    208  OE1 GLN A  31      -1.972  19.147 -12.702  4.00  1.00            
ATOM    209  NE2 GLN A  31      -2.052  21.412 -12.840  4.00  1.00            
ATOM    210    C GLN A  31      -0.686  21.677  -8.574  4.00  1.00            
ATOM    211    O GLN A  31       0.277  22.056  -7.908  4.00  1.00            
ATOM    212    N THR A  32      -1.802  21.193  -7.982  4.00  1.00            
ATOM    213   CA THR A  32      -1.934  21.181  -6.544  4.00  1.00            
ATOM    214   CB THR A  32      -3.224  21.788  -6.083  4.00  1.00            
ATOM    215  OG1 THR A  32      -3.302  21.768  -4.666  4.00  1.00            
ATOM    216  CG2 THR A  32      -4.389  20.991  -6.696  4.00  1.00            
ATOM    217    C THR A  32      -1.928  19.772  -6.059  4.00  1.00            
ATOM    218    O THR A  32      -2.451  18.873  -6.715  4.00  1.00            
ATOM    219    N PHE A  33      -1.310  19.541  -4.881  4.00  1.00            
ATOM    220   CA PHE A  33      -1.301  18.212  -4.352  4.00  1.00            
ATOM    221   CB PHE A  33      -0.077  17.384  -4.783  4.00  1.00            
ATOM    222   CG PHE A  33      -0.123  17.120  -6.254  4.00  1.00            
ATOM    223  CD1 PHE A  33       0.339  18.054  -7.154  4.00  1.00            
ATOM    224  CD2 PHE A  33      -0.609  15.927  -6.741  4.00  1.00            
ATOM    225  CE1 PHE A  33       0.306  17.806  -8.508  4.00  1.00            
ATOM    226  CE2 PHE A  33      -0.645  15.675  -8.093  4.00  1.00            
ATOM    227   CZ PHE A  33      -0.185  16.615  -8.983  4.00  1.00            
ATOM    228    C PHE A  33      -1.267  18.285  -2.856  4.00  1.00            
ATOM    229    O PHE A  33      -0.841  19.287  -2.282  4.00  1.00            
ATOM    230    N LYS A  34      -1.764  17.225  -2.180  4.00  1.00            
ATOM    231   CA LYS A  34      -1.602  17.174  -0.760  4.00  1.00            
ATOM    232   CB LYS A  34      -2.679  16.369  -0.013  4.00  1.00            
ATOM    233   CG LYS A  34      -4.111  16.472  -0.556  4.00  1.00            
ATOM    234   CD LYS A  34      -4.763  17.853  -0.534  4.00  1.00            
ATOM    235   CE LYS A  34      -6.268  17.799  -0.827  4.00  1.00            
ATOM    236   NZ LYS A  34      -6.976  17.064   0.249  4.00  1.00            
ATOM    237    C LYS A  34      -0.297  16.430  -0.648  4.00  1.00            
ATOM    238    O LYS A  34      -0.137  15.379  -1.265  4.00  1.00            
ATOM    239    N VAL A  35       0.719  16.945   0.074  4.00  1.00            
ATOM    240   CA VAL A  35       1.904  16.131   0.088  4.00  1.00            
ATOM    241   CB VAL A  35       3.020  16.614  -0.783  4.00  1.00            
ATOM    242  CG1 VAL A  35       4.162  15.618  -0.586  4.00  1.00            
ATOM    243  CG2 VAL A  35       2.542  16.704  -2.245  4.00  1.00            
ATOM    244    C VAL A  35       2.400  16.024   1.480  4.00  1.00            
ATOM    245    O VAL A  35       2.359  16.978   2.256  4.00  1.00            
ATOM    246    N VAL A  36       2.885  14.817   1.816  4.00  1.00            
ATOM    247   CA VAL A  36       3.366  14.512   3.123  4.00  1.00            
ATOM    248   CB VAL A  36       3.072  13.097   3.526  4.00  1.00            
ATOM    249  CG1 VAL A  36       3.637  12.150   2.453  4.00  1.00            
ATOM    250  CG2 VAL A  36       3.698  12.852   4.904  4.00  1.00            
ATOM    251    C VAL A  36       4.841  14.668   3.149  4.00  1.00            
ATOM    252    O VAL A  36       5.525  14.466   2.147  4.00  1.00            
ATOM    253    N PHE A  37       5.366  15.069   4.320  4.00  1.00            
ATOM    254   CA PHE A  37       6.783  15.159   4.461  4.00  1.00            
ATOM    255   CB PHE A  37       7.258  16.247   5.444  4.00  1.00            
ATOM    256   CG PHE A  37       6.934  17.583   4.863  4.00  1.00            
ATOM    257  CD1 PHE A  37       5.670  18.109   4.993  4.00  1.00            
ATOM    258  CD2 PHE A  37       7.889  18.319   4.199  4.00  1.00            
ATOM    259  CE1 PHE A  37       5.352  19.337   4.467  4.00  1.00            
ATOM    260  CE2 PHE A  37       7.580  19.550   3.669  4.00  1.00            
ATOM    261   CZ PHE A  37       6.310  20.062   3.802  4.00  1.00            
ATOM    262    C PHE A  37       7.204  13.828   5.016  4.00  1.00            
ATOM    263    O PHE A  37       6.622  13.347   5.987  4.00  1.00            
ATOM    264    N ASP A  38       8.226  13.188   4.409  4.00  1.00            
ATOM    265   CA ASP A  38       8.579  11.854   4.822  4.00  1.00            
ATOM    266   CB ASP A  38       8.196  10.839   3.719  4.00  1.00            
ATOM    267   CG ASP A  38       8.436   9.391   4.127  4.00  1.00            
ATOM    268  OD1 ASP A  38       9.487   9.092   4.749  4.00  1.00            
ATOM    269  OD2 ASP A  38       7.558   8.550   3.798  4.00  1.00            
ATOM    270    C ASP A  38      10.046  11.763   5.038  4.00  1.00            
ATOM    271    O ASP A  38      10.813  11.584   4.094  4.00  1.00            
ATOM    272    N THR A  39      10.475  11.892   6.304  3.00  1.00            
ATOM    273   CA THR A  39      11.846  11.612   6.596  3.00  1.00            
ATOM    274   CB THR A  39      12.248  12.089   7.962  3.00  1.00            
ATOM    275  OG1 THR A  39      11.983  13.480   8.078  3.00  1.00            
ATOM    276  CG2 THR A  39      13.751  11.844   8.161  3.00  1.00            
ATOM    277    C THR A  39      11.822  10.116   6.571  3.00  1.00            
ATOM    278    O THR A  39      10.790   9.517   6.870  3.00  1.00            
ATOM    279    N GLY A  40      12.935   9.452   6.227  3.00  1.00            
ATOM    280   CA GLY A  40      12.845   8.027   6.082  3.00  1.00            
ATOM    281    C GLY A  40      13.002   7.738   4.611  3.00  1.00            
ATOM    282    O GLY A  40      13.363   6.624   4.236  3.00  1.00            
ATOM    283    N SER A  41      12.759   8.730   3.722  1.00  1.00            
ATOM    284   CA SER A  41      12.890   8.420   2.321  1.00  1.00            
ATOM    285   CB SER A  41      11.567   7.973   1.685  1.00  1.00            
ATOM    286   OG SER A  41      10.651   9.058   1.666  1.00  1.00            
ATOM    287    C SER A  41      13.331   9.619   1.570  1.00  1.00            
ATOM    288    O SER A  41      13.240  10.753   2.036  1.00  1.00            
ATOM    289    N SER A  42      13.867   9.357   0.368  1.00  1.00            
ATOM    290   CA SER A  42      14.210  10.417  -0.515  1.00  1.00            
ATOM    291   CB SER A  42      15.721  10.579  -0.743  1.00  1.00            
ATOM    292   OG SER A  42      15.970  11.643  -1.651  1.00  1.00            
ATOM    293    C SER A  42      13.625  10.038  -1.840  1.00  1.00            
ATOM    294    O SER A  42      13.913   8.962  -2.361  1.00  1.00            
ATOM    295    N ASN A  43      12.760  10.916  -2.389  1.00  1.00            
ATOM    296   CA ASN A  43      12.112  10.770  -3.667  1.00  1.00            
ATOM    297   CB ASN A  43      11.779   9.311  -4.038  1.00  1.00            
ATOM    298   CG ASN A  43      11.241   9.270  -5.461  1.00  1.00            
ATOM    299  OD1 ASN A  43      10.190   9.835  -5.760  1.00  1.00            
ATOM    300  ND2 ASN A  43      11.981   8.579  -6.371  1.00  1.00            
ATOM    301    C ASN A  43      10.814  11.499  -3.480  1.00  1.00            
ATOM    302    O ASN A  43      10.140  11.295  -2.470  1.00  1.00            
ATOM    303    N VAL A  44      10.425  12.388  -4.418  4.00  1.00            
ATOM    304   CA VAL A  44       9.223  13.131  -4.159  4.00  1.00            
ATOM    305   CB VAL A  44       8.990  14.274  -5.115  4.00  1.00            
ATOM    306  CG1 VAL A  44       8.820  13.745  -6.542  4.00  1.00            
ATOM    307  CG2 VAL A  44       7.777  15.075  -4.617  4.00  1.00            
ATOM    308    C VAL A  44       7.999  12.238  -4.141  4.00  1.00            
ATOM    309    O VAL A  44       7.361  12.105  -3.102  4.00  1.00            
ATOM    310    N TRP A  45       7.682  11.530  -5.250  4.00  1.00            
ATOM    311   CA TRP A  45       6.485  10.723  -5.363  4.00  1.00            
ATOM    312   CB TRP A  45       6.212   9.834  -4.130  4.00  1.00            
ATOM    313   CG TRP A  45       4.995   8.936  -4.231  4.00  1.00            
ATOM    314  CD2 TRP A  45       5.036   7.508  -4.422  4.00  1.00            
ATOM    315  CD1 TRP A  45       3.678   9.264  -4.094  4.00  1.00            
ATOM    316  NE1 TRP A  45       2.895   8.141  -4.206  4.00  1.00            
ATOM    317  CE2 TRP A  45       3.717   7.052  -4.405  4.00  1.00            
ATOM    318  CE3 TRP A  45       6.083   6.645  -4.589  4.00  1.00            
ATOM    319  CZ2 TRP A  45       3.426   5.726  -4.558  4.00  1.00            
ATOM    320  CZ3 TRP A  45       5.786   5.308  -4.750  4.00  1.00            
ATOM    321  CH2 TRP A  45       4.481   4.859  -4.737  4.00  1.00            
ATOM    322    C TRP A  45       5.308  11.630  -5.534  4.00  1.00            
ATOM    323    O TRP A  45       5.078  12.537  -4.736  4.00  1.00            
ATOM    324    N VAL A  46       4.539  11.403  -6.619  4.00  1.00            
ATOM    325   CA VAL A  46       3.327  12.119  -6.905  4.00  1.00            
ATOM    326   CB VAL A  46       3.553  13.462  -7.532  4.00  1.00            
ATOM    327  CG1 VAL A  46       4.140  13.268  -8.940  4.00  1.00            
ATOM    328  CG2 VAL A  46       2.222  14.230  -7.496  4.00  1.00            
ATOM    329    C VAL A  46       2.613  11.243  -7.908  4.00  1.00            
ATOM    330    O VAL A  46       3.256  10.423  -8.574  4.00  1.00            
ATOM    331    N PRO A  47       1.315  11.334  -8.035  4.00  1.00            
ATOM    332   CA PRO A  47       0.617  10.491  -8.991  4.00  1.00            
ATOM    333   CD PRO A  47       0.517  11.551  -6.846  4.00  1.00            
ATOM    334   CB PRO A  47      -0.830  10.390  -8.500  4.00  1.00            
ATOM    335   CG PRO A  47      -0.925  11.398  -7.340  4.00  1.00            
ATOM    336    C PRO A  47       0.789  11.011 -10.398  4.00  1.00            
ATOM    337    O PRO A  47       1.215  12.154 -10.547  4.00  1.00            
ATOM    338    N SER A  48       0.483  10.197 -11.441  4.00  1.00            
ATOM    339   CA SER A  48       0.707  10.643 -12.799  4.00  1.00            
ATOM    340   CB SER A  48       1.849   9.894 -13.510  4.00  1.00            
ATOM    341   OG SER A  48       2.037  10.410 -14.822  4.00  1.00            
ATOM    342    C SER A  48      -0.522  10.481 -13.626  4.00  1.00            
ATOM    343    O SER A  48      -1.416   9.698 -13.307  4.00  1.00            
ATOM    344    N SER A  49      -0.577  11.268 -14.725  3.00  1.00            
ATOM    345   CA SER A  49      -1.668  11.278 -15.655  3.00  1.00            
ATOM    346   CB SER A  49      -1.507  12.343 -16.753  3.00  1.00            
ATOM    347   OG SER A  49      -2.618  12.303 -17.637  3.00  1.00            
ATOM    348    C SER A  49      -1.727   9.942 -16.305  3.00  1.00            
ATOM    349    O SER A  49      -2.804   9.377 -16.490  3.00  1.00            
ATOM    350    N LYS A  50      -0.553   9.384 -16.649  3.00  1.00            
ATOM    351   CA LYS A  50      -0.601   8.120 -17.309  3.00  1.00            
ATOM    352   CB LYS A  50       0.656   7.794 -18.143  3.00  1.00            
ATOM    353   CG LYS A  50       0.600   6.437 -18.861  3.00  1.00            
ATOM    354   CD LYS A  50       1.712   6.246 -19.899  3.00  1.00            
ATOM    355   CE LYS A  50       1.888   4.801 -20.382  3.00  1.00            
ATOM    356   NZ LYS A  50       0.857   4.460 -21.388  3.00  1.00            
ATOM    357    C LYS A  50      -0.722   7.070 -16.281  3.00  1.00            
ATOM    358    O LYS A  50       0.206   6.299 -16.042  3.00  1.00            
ATOM    359    N CYS A  51      -1.892   7.024 -15.631  1.00  1.00            
ATOM    360   CA CYS A  51      -2.111   5.909 -14.781  1.00  1.00            
ATOM    361   CB CYS A  51      -2.396   6.202 -13.302  1.00  1.00            
ATOM    362   SG CYS A  51      -2.187   4.682 -12.320  1.00  1.00            
ATOM    363    C CYS A  51      -3.328   5.279 -15.387  1.00  1.00            
ATOM    364    O CYS A  51      -4.123   5.961 -16.030  1.00  1.00            
ATOM    365    N SER A  52      -3.491   3.957 -15.221  1.00  1.00            
ATOM    366   CA SER A  52      -4.530   3.212 -15.880  1.00  1.00            
ATOM    367   CB SER A  52      -4.409   1.708 -15.583  1.00  1.00            
ATOM    368   OG SER A  52      -3.113   1.240 -15.924  1.00  1.00            
ATOM    369    C SER A  52      -5.907   3.602 -15.433  1.00  1.00            
ATOM    370    O SER A  52      -6.806   3.778 -16.255  1.00  1.00            
ATOM    371    N ARG A  53      -6.097   3.787 -14.116  3.00  1.00            
ATOM    372   CA ARG A  53      -7.397   3.966 -13.529  3.00  1.00            
ATOM    373   CB ARG A  53      -8.272   5.021 -14.235  3.00  1.00            
ATOM    374   CG ARG A  53      -7.888   6.424 -13.746  3.00  1.00            
ATOM    375   CD ARG A  53      -8.620   7.599 -14.397  3.00  1.00            
ATOM    376   NE ARG A  53      -8.111   7.728 -15.790  3.00  1.00            
ATOM    377   CZ ARG A  53      -8.830   7.209 -16.827  3.00  1.00            
ATOM    378  NH1 ARG A  53     -10.055   6.653 -16.598  3.00  1.00            
ATOM    379  NH2 ARG A  53      -8.331   7.267 -18.095  3.00  1.00            
ATOM    380    C ARG A  53      -8.059   2.628 -13.417  3.00  1.00            
ATOM    381    O ARG A  53      -9.158   2.516 -12.873  3.00  1.00            
ATOM    382    N LEU A  54      -7.390   1.564 -13.911  3.00  1.00            
ATOM    383   CA LEU A  54      -7.825   0.226 -13.611  3.00  1.00            
ATOM    384   CB LEU A  54      -7.002  -0.858 -14.326  3.00  1.00            
ATOM    385   CG LEU A  54      -7.200  -0.942 -15.846  3.00  1.00            
ATOM    386  CD1 LEU A  54      -6.862   0.384 -16.542  3.00  1.00            
ATOM    387  CD2 LEU A  54      -6.403  -2.128 -16.414  3.00  1.00            
ATOM    388    C LEU A  54      -7.507   0.036 -12.159  3.00  1.00            
ATOM    389    O LEU A  54      -8.315  -0.463 -11.377  3.00  1.00            
ATOM    390    N TYR A  55      -6.284   0.465 -11.784  1.00  1.00            
ATOM    391   CA TYR A  55      -5.741   0.375 -10.457  1.00  1.00            
ATOM    392   CB TYR A  55      -4.211   0.301 -10.514  1.00  1.00            
ATOM    393   CG TYR A  55      -3.588   0.724  -9.233  1.00  1.00            
ATOM    394  CD1 TYR A  55      -3.488  -0.091  -8.127  1.00  1.00            
ATOM    395  CD2 TYR A  55      -3.065   1.989  -9.169  1.00  1.00            
ATOM    396  CE1 TYR A  55      -2.879   0.361  -6.977  1.00  1.00            
ATOM    397  CE2 TYR A  55      -2.459   2.441  -8.029  1.00  1.00            
ATOM    398   CZ TYR A  55      -2.362   1.631  -6.930  1.00  1.00            
ATOM    399   OH TYR A  55      -1.730   2.104  -5.764  1.00  1.00            
ATOM    400    C TYR A  55      -6.197   1.588  -9.732  1.00  1.00            
ATOM    401    O TYR A  55      -6.039   2.715 -10.193  1.00  1.00            
ATOM    402    N THR A  56      -6.813   1.357  -8.569  2.00  1.00            
ATOM    403   CA THR A  56      -7.491   2.364  -7.818  2.00  1.00            
ATOM    404   CB THR A  56      -8.381   1.784  -6.756  2.00  1.00            
ATOM    405  OG1 THR A  56      -9.361   0.928  -7.326  2.00  1.00            
ATOM    406  CG2 THR A  56      -9.074   2.953  -6.042  2.00  1.00            
ATOM    407    C THR A  56      -6.634   3.389  -7.164  2.00  1.00            
ATOM    408    O THR A  56      -7.062   4.540  -7.082  2.00  1.00            
ATOM    409    N ALA A  57      -5.444   3.033  -6.636  2.00  1.00            
ATOM    410   CA ALA A  57      -4.779   4.096  -5.944  2.00  1.00            
ATOM    411   CB ALA A  57      -3.835   3.631  -4.821  2.00  1.00            
ATOM    412    C ALA A  57      -4.034   4.924  -6.950  2.00  1.00            
ATOM    413    O ALA A  57      -2.804   4.944  -7.004  2.00  1.00            
ATOM    414    N CYS A  58      -4.820   5.683  -7.740  2.00  1.00            
ATOM    415   CA CYS A  58      -4.391   6.602  -8.750  2.00  1.00            
ATOM    416   CB CYS A  58      -3.855   5.962 -10.053  2.00  1.00            
ATOM    417   SG CYS A  58      -5.098   5.224 -11.157  2.00  1.00            
ATOM    418    C CYS A  58      -5.616   7.411  -9.071  2.00  1.00            
ATOM    419    O CYS A  58      -5.566   8.637  -9.138  2.00  1.00            
ATOM    420    N VAL A  59      -6.756   6.709  -9.262  2.00  1.00            
ATOM    421   CA VAL A  59      -8.051   7.260  -9.552  2.00  1.00            
ATOM    422   CB VAL A  59      -9.072   6.175  -9.695  2.00  1.00            
ATOM    423  CG1 VAL A  59     -10.446   6.813  -9.955  2.00  1.00            
ATOM    424  CG2 VAL A  59      -8.594   5.209 -10.788  2.00  1.00            
ATOM    425    C VAL A  59      -8.431   8.047  -8.348  2.00  1.00            
ATOM    426    O VAL A  59      -8.966   9.150  -8.447  2.00  1.00            
ATOM    427    N TYR A  60      -8.139   7.471  -7.167  3.00  1.00            
ATOM    428   CA TYR A  60      -8.478   8.067  -5.912  3.00  1.00            
ATOM    429   CB TYR A  60      -8.155   7.148  -4.717  3.00  1.00            
ATOM    430   CG TYR A  60      -8.622   7.844  -3.485  3.00  1.00            
ATOM    431  CD1 TYR A  60      -9.968   7.962  -3.226  3.00  1.00            
ATOM    432  CD2 TYR A  60      -7.721   8.354  -2.580  3.00  1.00            
ATOM    433  CE1 TYR A  60     -10.412   8.603  -2.094  3.00  1.00            
ATOM    434  CE2 TYR A  60      -8.160   8.996  -1.446  3.00  1.00            
ATOM    435   CZ TYR A  60      -9.506   9.125  -1.201  3.00  1.00            
ATOM    436   OH TYR A  60      -9.956   9.784  -0.038  3.00  1.00            
ATOM    437    C TYR A  60      -7.718   9.350  -5.763  3.00  1.00            
ATOM    438    O TYR A  60      -8.283  10.366  -5.362  3.00  1.00            
ATOM    439    N HIS A  61      -6.415   9.338  -6.109  1.00  1.00            
ATOM    440   CA HIS A  61      -5.580  10.492  -5.924  1.00  1.00            
ATOM    441  ND1 HIS A  61      -3.875   7.942  -4.605  1.00  1.00            
ATOM    442   CG HIS A  61      -3.727   9.312  -4.635  1.00  1.00            
ATOM    443   CB HIS A  61      -4.076  10.164  -5.821  1.00  1.00            
ATOM    444  NE2 HIS A  61      -3.066   8.535  -2.621  1.00  1.00            
ATOM    445  CD2 HIS A  61      -3.230   9.657  -3.415  1.00  1.00            
ATOM    446  CE1 HIS A  61      -3.466   7.530  -3.378  1.00  1.00            
ATOM    447    C HIS A  61      -5.735  11.471  -7.054  1.00  1.00            
ATOM    448    O HIS A  61      -6.178  11.123  -8.148  1.00  1.00            
ATOM    449    N LYS A  62      -5.387  12.750  -6.768  1.00  1.00            
ATOM    450   CA LYS A  62      -5.331  13.822  -7.729  1.00  1.00            
ATOM    451   CB LYS A  62      -5.179  15.221  -7.094  1.00  1.00            
ATOM    452   CG LYS A  62      -6.491  15.806  -6.565  1.00  1.00            
ATOM    453   CD LYS A  62      -6.323  17.010  -5.633  1.00  1.00            
ATOM    454   CE LYS A  62      -7.610  17.823  -5.490  1.00  1.00            
ATOM    455   NZ LYS A  62      -8.779  16.914  -5.487  1.00  1.00            
ATOM    456    C LYS A  62      -4.114  13.540  -8.528  1.00  1.00            
ATOM    457    O LYS A  62      -3.246  12.806  -8.069  1.00  1.00            
ATOM    458    N LEU A  63      -4.013  14.076  -9.757  1.00  1.00            
ATOM    459   CA LEU A  63      -2.875  13.674 -10.526  1.00  1.00            
ATOM    460   CB LEU A  63      -3.235  12.851 -11.778  1.00  1.00            
ATOM    461   CG LEU A  63      -3.912  11.503 -11.461  1.00  1.00            
ATOM    462  CD1 LEU A  63      -5.287  11.705 -10.806  1.00  1.00            
ATOM    463  CD2 LEU A  63      -3.973  10.604 -12.704  1.00  1.00            
ATOM    464    C LEU A  63      -2.084  14.834 -10.982  1.00  1.00            
ATOM    465    O LEU A  63      -2.402  15.997 -10.732  1.00  1.00            
ATOM    466    N PHE A  64      -0.984  14.499 -11.667  4.00  1.00            
ATOM    467   CA PHE A  64      -0.114  15.492 -12.180  4.00  1.00            
ATOM    468   CB PHE A  64       1.348  15.241 -11.792  4.00  1.00            
ATOM    469   CG PHE A  64       2.198  16.216 -12.519  4.00  1.00            
ATOM    470  CD1 PHE A  64       2.418  17.471 -12.005  4.00  1.00            
ATOM    471  CD2 PHE A  64       2.767  15.870 -13.722  4.00  1.00            
ATOM    472  CE1 PHE A  64       3.209  18.368 -12.680  4.00  1.00            
ATOM    473  CE2 PHE A  64       3.560  16.763 -14.401  4.00  1.00            
ATOM    474   CZ PHE A  64       3.782  18.013 -13.879  4.00  1.00            
ATOM    475    C PHE A  64      -0.221  15.464 -13.641  4.00  1.00            
ATOM    476    O PHE A  64      -0.449  14.417 -14.245  4.00  1.00            
ATOM    477    N ASP A  65      -0.089  16.642 -14.255  1.00  1.00            
ATOM    478   CA ASP A  65      -0.236  16.582 -15.659  1.00  1.00            
ATOM    479   CB ASP A  65      -1.386  17.436 -16.226  1.00  1.00            
ATOM    480   CG ASP A  65      -2.724  16.749 -15.994  1.00  1.00            
ATOM    481  OD1 ASP A  65      -2.730  15.559 -15.580  1.00  1.00            
ATOM    482  OD2 ASP A  65      -3.766  17.410 -16.252  1.00  1.00            
ATOM    483    C ASP A  65       0.987  17.067 -16.341  1.00  1.00            
ATOM    484    O ASP A  65       1.282  18.260 -16.349  1.00  1.00            
ATOM    485    N ALA A  66       1.753  16.128 -16.918  2.00  1.00            
ATOM    486   CA ALA A  66       2.714  16.558 -17.881  2.00  1.00            
ATOM    487   CB ALA A  66       3.712  15.469 -18.305  2.00  1.00            
ATOM    488    C ALA A  66       1.761  16.795 -19.004  2.00  1.00            
ATOM    489    O ALA A  66       0.630  16.315 -18.937  2.00  1.00            
ATOM    490    N SER A  67       2.148  17.504 -20.073  2.00  1.00            
ATOM    491   CA SER A  67       1.124  17.829 -21.025  2.00  1.00            
ATOM    492   CB SER A  67       0.388  16.616 -21.638  2.00  1.00            
ATOM    493   OG SER A  67      -0.632  17.054 -22.525  2.00  1.00            
ATOM    494    C SER A  67       0.138  18.688 -20.321  2.00  1.00            
ATOM    495    O SER A  67      -1.075  18.532 -20.458  2.00  1.00            
ATOM    496    N ASP A  68       0.665  19.616 -19.504  2.00  1.00            
ATOM    497   CA ASP A  68      -0.167  20.537 -18.796  2.00  1.00            
ATOM    498   CB ASP A  68      -0.543  20.022 -17.396  2.00  1.00            
ATOM    499   CG ASP A  68      -1.551  20.961 -16.743  2.00  1.00            
ATOM    500  OD1 ASP A  68      -1.260  22.181 -16.624  2.00  1.00            
ATOM    501  OD2 ASP A  68      -2.631  20.454 -16.336  2.00  1.00            
ATOM    502    C ASP A  68       0.638  21.764 -18.573  2.00  1.00            
ATOM    503    O ASP A  68       0.561  22.741 -19.317  2.00  1.00            
ATOM    504    N SER A  69       1.450  21.699 -17.502  1.00  1.00            
ATOM    505   CA SER A  69       2.237  22.793 -17.034  1.00  1.00            
ATOM    506   CB SER A  69       2.813  22.567 -15.625  1.00  1.00            
ATOM    507   OG SER A  69       3.708  21.466 -15.633  1.00  1.00            
ATOM    508    C SER A  69       3.381  23.085 -17.952  1.00  1.00            
ATOM    509    O SER A  69       3.924  22.200 -18.611  1.00  1.00            
ATOM    510    N SER A  70       3.742  24.385 -18.000  3.00  1.00            
ATOM    511   CA SER A  70       4.753  24.965 -18.841  3.00  1.00            
ATOM    512   CB SER A  70       4.749  26.506 -18.797  3.00  1.00            
ATOM    513   OG SER A  70       3.547  27.028 -19.343  3.00  1.00            
ATOM    514    C SER A  70       6.164  24.570 -18.513  3.00  1.00            
ATOM    515    O SER A  70       6.839  23.925 -19.313  3.00  1.00            
ATOM    516    N SER A  71       6.635  24.936 -17.304  3.00  1.00            
ATOM    517   CA SER A  71       8.029  24.817 -16.961  3.00  1.00            
ATOM    518   CB SER A  71       8.359  25.356 -15.554  3.00  1.00            
ATOM    519   OG SER A  71       9.746  25.208 -15.275  3.00  1.00            
ATOM    520    C SER A  71       8.405  23.387 -16.989  3.00  1.00            
ATOM    521    O SER A  71       9.580  23.030 -17.043  3.00  1.00            
ATOM    522    N TYR A  72       7.380  22.536 -16.967  1.00  1.00            
ATOM    523   CA TYR A  72       7.574  21.129 -16.931  1.00  1.00            
ATOM    524   CB TYR A  72       6.237  20.380 -17.064  1.00  1.00            
ATOM    525   CG TYR A  72       6.450  18.934 -17.338  1.00  1.00            
ATOM    526  CD1 TYR A  72       6.903  18.074 -16.364  1.00  1.00            
ATOM    527  CD2 TYR A  72       6.151  18.437 -18.585  1.00  1.00            
ATOM    528  CE1 TYR A  72       7.076  16.739 -16.646  1.00  1.00            
ATOM    529  CE2 TYR A  72       6.321  17.105 -18.872  1.00  1.00            
ATOM    530   CZ TYR A  72       6.785  16.255 -17.899  1.00  1.00            
ATOM    531   OH TYR A  72       6.962  14.886 -18.186  1.00  1.00            
ATOM    532    C TYR A  72       8.506  20.688 -17.991  1.00  1.00            
ATOM    533    O TYR A  72       8.393  21.060 -19.158  1.00  1.00            
ATOM    534    N LYS A  73       9.480  19.869 -17.560  4.00  1.00            
ATOM    535   CA LYS A  73      10.459  19.336 -18.445  4.00  1.00            
ATOM    536   CB LYS A  73      11.891  19.773 -18.093  4.00  1.00            
ATOM    537   CG LYS A  73      12.349  19.341 -16.701  4.00  1.00            
ATOM    538   CD LYS A  73      13.845  19.558 -16.480  4.00  1.00            
ATOM    539   CE LYS A  73      14.673  19.295 -17.739  4.00  1.00            
ATOM    540   NZ LYS A  73      16.108  19.201 -17.394  4.00  1.00            
ATOM    541    C LYS A  73      10.366  17.850 -18.364  4.00  1.00            
ATOM    542    O LYS A  73       9.933  17.304 -17.351  4.00  1.00            
ATOM    543    N HIS A  74      10.747  17.152 -19.452  4.00  1.00            
ATOM    544   CA HIS A  74      10.633  15.727 -19.423  4.00  1.00            
ATOM    545  ND1 HIS A  74       9.244  16.879 -22.314  4.00  1.00            
ATOM    546   CG HIS A  74       9.861  15.730 -21.871  4.00  1.00            
ATOM    547   CB HIS A  74       9.672  15.162 -20.491  4.00  1.00            
ATOM    548  NE2 HIS A  74      10.461  16.120 -24.013  4.00  1.00            
ATOM    549  CD2 HIS A  74      10.601  15.280 -22.921  4.00  1.00            
ATOM    550  CE1 HIS A  74       9.637  17.066 -23.600  4.00  1.00            
ATOM    551    C HIS A  74      11.967  15.092 -19.601  4.00  1.00            
ATOM    552    O HIS A  74      12.618  15.222 -20.637  4.00  1.00            
ATOM    553    N ASN A  75      12.404  14.396 -18.541  4.00  1.00            
ATOM    554   CA ASN A  75      13.565  13.570 -18.584  4.00  1.00            
ATOM    555   CB ASN A  75      14.523  13.764 -17.390  4.00  1.00            
ATOM    556   CG ASN A  75      13.800  13.380 -16.103  4.00  1.00            
ATOM    557  OD1 ASN A  75      14.192  12.440 -15.413  4.00  1.00            
ATOM    558  ND2 ASN A  75      12.722  14.135 -15.761  4.00  1.00            
ATOM    559    C ASN A  75      12.927  12.234 -18.446  4.00  1.00            
ATOM    560    O ASN A  75      11.819  12.150 -17.919  4.00  1.00            
ATOM    561    N GLY A  76      13.536  11.147 -18.940  4.00  1.00            
ATOM    562   CA GLY A  76      12.771   9.950 -18.780  4.00  1.00            
ATOM    563    C GLY A  76      13.577   8.963 -18.014  4.00  1.00            
ATOM    564    O GLY A  76      14.732   8.702 -18.345  4.00  1.00            
ATOM    565    N THR A  77      12.972   8.397 -16.951  4.00  1.00            
ATOM    566   CA THR A  77      13.630   7.363 -16.212  4.00  1.00            
ATOM    567   CB THR A  77      14.448   7.853 -15.049  4.00  1.00            
ATOM    568  OG1 THR A  77      13.600   8.350 -14.026  4.00  1.00            
ATOM    569  CG2 THR A  77      15.380   8.974 -15.540  4.00  1.00            
ATOM    570    C THR A  77      12.565   6.500 -15.635  4.00  1.00            
ATOM    571    O THR A  77      11.386   6.853 -15.644  4.00  1.00            
ATOM    572    N GLU A  78      12.950   5.312 -15.142  4.00  1.00            
ATOM    573   CA GLU A  78      11.967   4.518 -14.478  4.00  1.00            
ATOM    574   CB GLU A  78      11.713   3.126 -15.095  4.00  1.00            
ATOM    575   CG GLU A  78      12.928   2.193 -15.055  4.00  1.00            
ATOM    576   CD GLU A  78      12.488   0.772 -15.401  4.00  1.00            
ATOM    577  OE1 GLU A  78      11.257   0.504 -15.432  4.00  1.00            
ATOM    578  OE2 GLU A  78      13.395  -0.072 -15.630  4.00  1.00            
ATOM    579    C GLU A  78      12.507   4.286 -13.118  4.00  1.00            
ATOM    580    O GLU A  78      13.672   3.933 -12.948  4.00  1.00            
ATOM    581    N LEU A  79      11.664   4.513 -12.106  4.00  1.00            
ATOM    582   CA LEU A  79      12.107   4.291 -10.773  4.00  1.00            
ATOM    583   CB LEU A  79      11.771   5.461  -9.840  4.00  1.00            
ATOM    584   CG LEU A  79      12.505   6.753 -10.245  4.00  1.00            
ATOM    585  CD1 LEU A  79      12.159   7.921  -9.307  4.00  1.00            
ATOM    586  CD2 LEU A  79      14.020   6.511 -10.354  4.00  1.00            
ATOM    587    C LEU A  79      11.370   3.095 -10.314  4.00  1.00            
ATOM    588    O LEU A  79      10.165   2.976 -10.527  4.00  1.00            
ATOM    589    N THR A  80      12.093   2.151  -9.698  4.00  1.00            
ATOM    590   CA THR A  80      11.411   0.990  -9.240  4.00  1.00            
ATOM    591   CB THR A  80      11.993  -0.290  -9.763  4.00  1.00            
ATOM    592  OG1 THR A  80      13.336  -0.439  -9.328  4.00  1.00            
ATOM    593  CG2 THR A  80      11.937  -0.256 -11.301  4.00  1.00            
ATOM    594    C THR A  80      11.529   0.979  -7.766  4.00  1.00            
ATOM    595    O THR A  80      12.599   1.199  -7.201  4.00  1.00            
ATOM    596    N LEU A  81      10.389   0.756  -7.104  4.00  1.00            
ATOM    597   CA LEU A  81      10.395   0.701  -5.684  4.00  1.00            
ATOM    598   CB LEU A  81       9.428   1.724  -5.068  4.00  1.00            
ATOM    599   CG LEU A  81       9.753   3.188  -5.412  4.00  1.00            
ATOM    600  CD1 LEU A  81       8.701   4.144  -4.826  4.00  1.00            
ATOM    601  CD2 LEU A  81      11.183   3.543  -4.978  4.00  1.00            
ATOM    602    C LEU A  81       9.807  -0.614  -5.350  4.00  1.00            
ATOM    603    O LEU A  81       8.620  -0.849  -5.576  4.00  1.00            
ATOM    604    N ARG A  82      10.617  -1.528  -4.816  4.00  1.00            
ATOM    605   CA ARG A  82       9.979  -2.739  -4.435  4.00  1.00            
ATOM    606   CB ARG A  82      10.980  -3.868  -4.114  4.00  1.00            
ATOM    607   CG ARG A  82      11.861  -4.260  -5.308  4.00  1.00            
ATOM    608   CD ARG A  82      12.499  -5.649  -5.183  4.00  1.00            
ATOM    609   NE ARG A  82      11.401  -6.637  -5.397  4.00  1.00            
ATOM    610   CZ ARG A  82      11.524  -7.952  -5.051  4.00  1.00            
ATOM    611  NH1 ARG A  82      12.670  -8.425  -4.478  4.00  1.00            
ATOM    612  NH2 ARG A  82      10.483  -8.805  -5.283  4.00  1.00            
ATOM    613    C ARG A  82       9.262  -2.368  -3.173  4.00  1.00            
ATOM    614    O ARG A  82       9.743  -1.531  -2.411  4.00  1.00            
ATOM    615    N TYR A  83       8.068  -2.938  -2.932  4.00  1.00            
ATOM    616   CA TYR A  83       7.358  -2.625  -1.721  4.00  1.00            
ATOM    617   CB TYR A  83       6.025  -1.886  -1.960  4.00  1.00            
ATOM    618   CG TYR A  83       5.561  -1.250  -0.688  4.00  1.00            
ATOM    619  CD1 TYR A  83       5.983   0.025  -0.387  4.00  1.00            
ATOM    620  CD2 TYR A  83       4.723  -1.891   0.201  4.00  1.00            
ATOM    621  CE1 TYR A  83       5.577   0.656   0.766  4.00  1.00            
ATOM    622  CE2 TYR A  83       4.311  -1.264   1.356  4.00  1.00            
ATOM    623   CZ TYR A  83       4.735   0.010   1.641  4.00  1.00            
ATOM    624   OH TYR A  83       4.306   0.641   2.826  4.00  1.00            
ATOM    625    C TYR A  83       7.042  -3.960  -1.166  4.00  1.00            
ATOM    626    O TYR A  83       7.133  -4.964  -1.874  4.00  1.00            
ATOM    627    N SER A  84       6.706  -4.016   0.128  3.00  1.00            
ATOM    628   CA SER A  84       6.426  -5.297   0.691  3.00  1.00            
ATOM    629   CB SER A  84       5.996  -5.237   2.170  3.00  1.00            
ATOM    630   OG SER A  84       7.084  -4.854   2.999  3.00  1.00            
ATOM    631    C SER A  84       5.281  -5.877  -0.081  3.00  1.00            
ATOM    632    O SER A  84       5.310  -7.039  -0.485  3.00  1.00            
ATOM    633    N THR A  85       4.243  -5.056  -0.323  3.00  1.00            
ATOM    634   CA THR A  85       3.071  -5.493  -1.029  3.00  1.00            
ATOM    635   CB THR A  85       2.012  -4.434  -1.045  3.00  1.00            
ATOM    636  OG1 THR A  85       2.516  -3.286  -1.702  3.00  1.00            
ATOM    637  CG2 THR A  85       1.635  -4.064   0.398  3.00  1.00            
ATOM    638    C THR A  85       3.386  -5.836  -2.446  3.00  1.00            
ATOM    639    O THR A  85       3.014  -6.902  -2.937  3.00  1.00            
ATOM    640    N GLY A  86       4.105  -4.947  -3.150  4.00  1.00            
ATOM    641   CA GLY A  86       4.368  -5.236  -4.527  4.00  1.00            
ATOM    642    C GLY A  86       5.180  -4.112  -5.069  4.00  1.00            
ATOM    643    O GLY A  86       5.666  -3.267  -4.320  4.00  1.00            
ATOM    644    N THR A  87       5.331  -4.078  -6.408  4.00  1.00            
ATOM    645   CA THR A  87       6.167  -3.092  -7.020  4.00  1.00            
ATOM    646   CB THR A  87       6.702  -3.461  -8.378  4.00  1.00            
ATOM    647  OG1 THR A  87       5.640  -3.549  -9.318  4.00  1.00            
ATOM    648  CG2 THR A  87       7.457  -4.797  -8.291  4.00  1.00            
ATOM    649    C THR A  87       5.424  -1.827  -7.251  4.00  1.00            
ATOM    650    O THR A  87       4.196  -1.770  -7.226  4.00  1.00            
ATOM    651    N VAL A  88       6.221  -0.763  -7.454  4.00  1.00            
ATOM    652   CA VAL A  88       5.741   0.525  -7.834  4.00  1.00            
ATOM    653   CB VAL A  88       5.810   1.545  -6.735  4.00  1.00            
ATOM    654  CG1 VAL A  88       5.287   2.887  -7.275  4.00  1.00            
ATOM    655  CG2 VAL A  88       5.035   1.009  -5.524  4.00  1.00            
ATOM    656    C VAL A  88       6.714   0.978  -8.887  4.00  1.00            
ATOM    657    O VAL A  88       7.919   0.803  -8.724  4.00  1.00            
ATOM    658    N SER A  89       6.232   1.560 -10.006  4.00  1.00            
ATOM    659   CA SER A  89       7.165   2.000 -11.011  4.00  1.00            
ATOM    660   CB SER A  89       7.268   1.068 -12.230  4.00  1.00            
ATOM    661   OG SER A  89       7.848  -0.170 -11.840  4.00  1.00            
ATOM    662    C SER A  89       6.726   3.354 -11.471  4.00  1.00            
ATOM    663    O SER A  89       5.574   3.739 -11.279  4.00  1.00            
ATOM    664    N GLY A  90       7.647   4.128 -12.084  4.00  1.00            
ATOM    665   CA GLY A  90       7.259   5.452 -12.481  4.00  1.00            
ATOM    666    C GLY A  90       8.299   6.053 -13.352  4.00  1.00            
ATOM    667    O GLY A  90       9.264   5.396 -13.739  4.00  1.00            
ATOM    668    N PHE A  91       8.090   7.345 -13.686  4.00  1.00            
ATOM    669   CA PHE A  91       8.994   8.062 -14.528  4.00  1.00            
ATOM    670   CB PHE A  91       8.391   8.448 -15.888  4.00  1.00            
ATOM    671   CG PHE A  91       8.093   7.142 -16.545  4.00  1.00            
ATOM    672  CD1 PHE A  91       9.104   6.398 -17.112  4.00  1.00            
ATOM    673  CD2 PHE A  91       6.813   6.636 -16.557  4.00  1.00            
ATOM    674  CE1 PHE A  91       8.837   5.187 -17.706  4.00  1.00            
ATOM    675  CE2 PHE A  91       6.538   5.427 -17.151  4.00  1.00            
ATOM    676   CZ PHE A  91       7.552   4.700 -17.727  4.00  1.00            
ATOM    677    C PHE A  91       9.446   9.298 -13.809  4.00  1.00            
ATOM    678    O PHE A  91       8.746   9.826 -12.947  4.00  1.00            
ATOM    679    N LEU A  92      10.660   9.787 -14.142  4.00  1.00            
ATOM    680   CA LEU A  92      11.175  10.929 -13.447  4.00  1.00            
ATOM    681   CB LEU A  92      12.687  10.828 -13.165  4.00  1.00            
ATOM    682   CG LEU A  92      13.269  11.838 -12.153  4.00  1.00            
ATOM    683  CD1 LEU A  92      14.769  11.582 -11.955  4.00  1.00            
ATOM    684  CD2 LEU A  92      12.996  13.298 -12.535  4.00  1.00            
ATOM    685    C LEU A  92      10.891  12.127 -14.288  4.00  1.00            
ATOM    686    O LEU A  92      11.033  12.089 -15.510  4.00  1.00            
ATOM    687    N SER A  93      10.417  13.216 -13.655  4.00  1.00            
ATOM    688   CA SER A  93      10.174  14.435 -14.366  4.00  1.00            
ATOM    689   CB SER A  93       8.679  14.752 -14.540  4.00  1.00            
ATOM    690   OG SER A  93       8.057  13.752 -15.334  4.00  1.00            
ATOM    691    C SER A  93      10.768  15.527 -13.516  4.00  1.00            
ATOM    692    O SER A  93      11.012  15.312 -12.331  4.00  1.00            
ATOM    693    N GLN A  94      11.050  16.724 -14.091  4.00  1.00            
ATOM    694   CA GLN A  94      11.641  17.768 -13.290  4.00  1.00            
ATOM    695   CB GLN A  94      13.101  18.080 -13.668  4.00  1.00            
ATOM    696   CG GLN A  94      14.019  16.887 -13.368  4.00  1.00            
ATOM    697   CD GLN A  94      15.460  17.212 -13.740  4.00  1.00            
ATOM    698  OE1 GLN A  94      16.397  16.685 -13.141  4.00  1.00            
ATOM    699  NE2 GLN A  94      15.649  18.091 -14.759  4.00  1.00            
ATOM    700    C GLN A  94      10.826  19.012 -13.387  4.00  1.00            
ATOM    701    O GLN A  94      10.531  19.490 -14.480  4.00  1.00            
ATOM    702    N ASP A  95      10.419  19.566 -12.225  4.00  1.00            
ATOM    703   CA ASP A  95       9.642  20.762 -12.300  4.00  1.00            
ATOM    704   CB ASP A  95       8.158  20.528 -12.663  4.00  1.00            
ATOM    705   CG ASP A  95       7.470  19.679 -11.606  4.00  1.00            
ATOM    706  OD1 ASP A  95       7.577  20.026 -10.402  4.00  1.00            
ATOM    707  OD2 ASP A  95       6.823  18.669 -11.995  4.00  1.00            
ATOM    708    C ASP A  95       9.761  21.565 -11.038  4.00  1.00            
ATOM    709    O ASP A  95      10.531  21.237 -10.138  4.00  1.00            
ATOM    710    N ILE A  96       8.991  22.672 -10.974  4.00  1.00            
ATOM    711   CA ILE A  96       9.021  23.621  -9.896  4.00  1.00            
ATOM    712   CB ILE A  96       8.696  25.012 -10.349  4.00  1.00            
ATOM    713  CG1 ILE A  96       7.273  25.055 -10.929  4.00  1.00            
ATOM    714  CG2 ILE A  96       9.788  25.452 -11.341  4.00  1.00            
ATOM    715  CD1 ILE A  96       6.781  26.462 -11.259  4.00  1.00            
ATOM    716    C ILE A  96       8.074  23.237  -8.829  4.00  1.00            
ATOM    717    O ILE A  96       7.004  22.684  -9.076  4.00  1.00            
ATOM    718    N ILE A  97       8.508  23.502  -7.588  4.00  1.00            
ATOM    719   CA ILE A  97       7.714  23.221  -6.442  4.00  1.00            
ATOM    720   CB ILE A  97       8.406  22.297  -5.474  4.00  1.00            
ATOM    721  CG1 ILE A  97       7.442  21.804  -4.382  4.00  1.00            
ATOM    722  CG2 ILE A  97       9.650  23.024  -4.931  4.00  1.00            
ATOM    723  CD1 ILE A  97       8.008  20.653  -3.548  4.00  1.00            
ATOM    724    C ILE A  97       7.492  24.508  -5.731  4.00  1.00            
ATOM    725    O ILE A  97       8.382  25.353  -5.651  4.00  1.00            
ATOM    726    N THR A  98       6.261  24.702  -5.230  4.00  1.00            
ATOM    727   CA THR A  98       5.974  25.870  -4.461  4.00  1.00            
ATOM    728   CB THR A  98       4.713  26.565  -4.903  4.00  1.00            
ATOM    729  OG1 THR A  98       3.597  25.693  -4.786  4.00  1.00            
ATOM    730  CG2 THR A  98       4.879  27.010  -6.367  4.00  1.00            
ATOM    731    C THR A  98       5.769  25.364  -3.063  4.00  1.00            
ATOM    732    O THR A  98       4.844  24.593  -2.816  4.00  1.00            
ATOM    733    N VAL A  99       6.639  25.741  -2.098  4.00  1.00            
ATOM    734   CA VAL A  99       6.409  25.169  -0.801  4.00  1.00            
ATOM    735   CB VAL A  99       7.352  24.043  -0.474  4.00  1.00            
ATOM    736  CG1 VAL A  99       7.028  22.852  -1.393  4.00  1.00            
ATOM    737  CG2 VAL A  99       8.799  24.544  -0.626  4.00  1.00            
ATOM    738    C VAL A  99       6.493  26.190   0.293  4.00  1.00            
ATOM    739    O VAL A  99       7.575  26.584   0.725  4.00  1.00            
ATOM    740    N GLY A 100       5.326  26.643   0.782  3.00  1.00            
ATOM    741   CA GLY A 100       5.291  27.499   1.930  3.00  1.00            
ATOM    742    C GLY A 100       6.140  28.708   1.703  3.00  1.00            
ATOM    743    O GLY A 100       6.638  29.299   2.660  3.00  1.00            
ATOM    744    N GLY A 101       6.332  29.130   0.442  3.00  1.00            
ATOM    745   CA GLY A 101       7.109  30.327   0.279  3.00  1.00            
ATOM    746    C GLY A 101       8.467  30.037  -0.272  3.00  1.00            
ATOM    747    O GLY A 101       9.187  30.967  -0.632  3.00  1.00            
ATOM    748    N ILE A 102       8.880  28.759  -0.335  4.00  1.00            
ATOM    749   CA ILE A 102      10.130  28.483  -0.985  4.00  1.00            
ATOM    750   CB ILE A 102      11.041  27.539  -0.247  4.00  1.00            
ATOM    751  CG1 ILE A 102      11.682  28.230   0.970  4.00  1.00            
ATOM    752  CG2 ILE A 102      12.036  26.956  -1.265  4.00  1.00            
ATOM    753  CD1 ILE A 102      12.466  27.289   1.887  4.00  1.00            
ATOM    754    C ILE A 102       9.784  27.838  -2.283  4.00  1.00            
ATOM    755    O ILE A 102       9.043  26.856  -2.315  4.00  1.00            
ATOM    756    N THR A 103      10.299  28.402  -3.395  4.00  1.00            
ATOM    757   CA THR A 103      10.044  27.864  -4.702  4.00  1.00            
ATOM    758   CB THR A 103       9.728  28.916  -5.727  4.00  1.00            
ATOM    759  OG1 THR A 103       9.476  28.318  -6.992  4.00  1.00            
ATOM    760  CG2 THR A 103      10.911  29.895  -5.805  4.00  1.00            
ATOM    761    C THR A 103      11.286  27.171  -5.120  4.00  1.00            
ATOM    762    O THR A 103      12.382  27.718  -5.001  4.00  1.00            
ATOM    763    N VAL A 104      11.162  25.923  -5.608  4.00  1.00            
ATOM    764   CA VAL A 104      12.398  25.284  -5.912  4.00  1.00            
ATOM    765   CB VAL A 104      12.867  24.366  -4.820  4.00  1.00            
ATOM    766  CG1 VAL A 104      14.200  23.729  -5.242  4.00  1.00            
ATOM    767  CG2 VAL A 104      12.954  25.170  -3.510  4.00  1.00            
ATOM    768    C VAL A 104      12.300  24.494  -7.161  4.00  1.00            
ATOM    769    O VAL A 104      11.248  23.950  -7.494  4.00  1.00            
ATOM    770    N THR A 105      13.424  24.436  -7.902  4.00  1.00            
ATOM    771   CA THR A 105      13.473  23.613  -9.066  4.00  1.00            
ATOM    772   CB THR A 105      14.614  23.917  -9.992  4.00  1.00            
ATOM    773  OG1 THR A 105      14.479  23.174 -11.194  4.00  1.00            
ATOM    774  CG2 THR A 105      15.936  23.560  -9.293  4.00  1.00            
ATOM    775    C THR A 105      13.651  22.240  -8.535  4.00  1.00            
ATOM    776    O THR A 105      14.409  22.033  -7.590  4.00  1.00            
ATOM    777    N GLN A 106      12.948  21.249  -9.106  4.00  1.00            
ATOM    778   CA GLN A 106      13.068  19.986  -8.458  4.00  1.00            
ATOM    779   CB GLN A 106      11.941  19.711  -7.445  4.00  1.00            
ATOM    780   CG GLN A 106      12.007  20.603  -6.203  4.00  1.00            
ATOM    781   CD GLN A 106      13.156  20.105  -5.339  4.00  1.00            
ATOM    782  OE1 GLN A 106      13.717  19.039  -5.588  4.00  1.00            
ATOM    783  NE2 GLN A 106      13.517  20.895  -4.293  4.00  1.00            
ATOM    784    C GLN A 106      13.073  18.863  -9.441  4.00  1.00            
ATOM    785    O GLN A 106      12.993  19.051 -10.654  4.00  1.00            
ATOM    786    N MET A 107      13.214  17.648  -8.872  4.00  1.00            
ATOM    787   CA MET A 107      13.207  16.368  -9.520  4.00  1.00            
ATOM    788   CB MET A 107      14.379  15.492  -9.053  4.00  1.00            
ATOM    789   CG MET A 107      14.232  15.035  -7.593  4.00  1.00            
ATOM    790   SD MET A 107      13.267  13.513  -7.304  4.00  1.00            
ATOM    791   CE MET A 107      12.714  13.970  -5.635  4.00  1.00            
ATOM    792    C MET A 107      11.973  15.724  -8.972  4.00  1.00            
ATOM    793    O MET A 107      11.458  16.162  -7.945  4.00  1.00            
ATOM    794    N PHE A 108      11.447  14.675  -9.631  4.00  1.00            
ATOM    795   CA PHE A 108      10.259  14.093  -9.073  4.00  1.00            
ATOM    796   CB PHE A 108       8.964  14.794  -9.524  4.00  1.00            
ATOM    797   CG PHE A 108       8.907  16.167  -8.947  4.00  1.00            
ATOM    798  CD1 PHE A 108       9.470  17.237  -9.602  4.00  1.00            
ATOM    799  CD2 PHE A 108       8.281  16.386  -7.742  4.00  1.00            
ATOM    800  CE1 PHE A 108       9.407  18.498  -9.058  4.00  1.00            
ATOM    801  CE2 PHE A 108       8.215  17.645  -7.195  4.00  1.00            
ATOM    802   CZ PHE A 108       8.778  18.710  -7.855  4.00  1.00            
ATOM    803    C PHE A 108      10.120  12.668  -9.534  4.00  1.00            
ATOM    804    O PHE A 108      11.009  12.108 -10.175  4.00  1.00            
ATOM    805    N GLY A 109       8.974  12.046  -9.166  4.00  1.00            
ATOM    806   CA GLY A 109       8.627  10.706  -9.558  4.00  1.00            
ATOM    807    C GLY A 109       7.144  10.708  -9.821  4.00  1.00            
ATOM    808    O GLY A 109       6.378  11.282  -9.047  4.00  1.00            
ATOM    809    N GLU A 110       6.708  10.071 -10.934  4.00  1.00            
ATOM    810   CA GLU A 110       5.314   9.934 -11.285  4.00  1.00            
ATOM    811   CB GLU A 110       5.031  10.145 -12.779  4.00  1.00            
ATOM    812   CG GLU A 110       5.171  11.598 -13.237  4.00  1.00            
ATOM    813   CD GLU A 110       5.256  11.595 -14.757  4.00  1.00            
ATOM    814  OE1 GLU A 110       6.180  10.922 -15.287  4.00  1.00            
ATOM    815  OE2 GLU A 110       4.401  12.252 -15.408  4.00  1.00            
ATOM    816    C GLU A 110       5.003   8.502 -10.985  4.00  1.00            
ATOM    817    O GLU A 110       5.812   7.623 -11.277  4.00  1.00            
ATOM    818    N VAL A 111       3.840   8.214 -10.371  4.00  1.00            
ATOM    819   CA VAL A 111       3.578   6.843 -10.039  4.00  1.00            
ATOM    820   CB VAL A 111       3.192   6.664  -8.600  4.00  1.00            
ATOM    821  CG1 VAL A 111       2.890   5.178  -8.346  4.00  1.00            
ATOM    822  CG2 VAL A 111       4.326   7.223  -7.721  4.00  1.00            
ATOM    823    C VAL A 111       2.447   6.359 -10.882  4.00  1.00            
ATOM    824    O VAL A 111       1.325   6.853 -10.777  4.00  1.00            
ATOM    825    N THR A 112       2.723   5.367 -11.752  4.00  1.00            
ATOM    826   CA THR A 112       1.682   4.875 -12.601  4.00  1.00            
ATOM    827   CB THR A 112       1.982   5.119 -14.047  4.00  1.00            
ATOM    828  OG1 THR A 112       3.125   4.372 -14.439  4.00  1.00            
ATOM    829  CG2 THR A 112       2.256   6.621 -14.227  4.00  1.00            
ATOM    830    C THR A 112       1.566   3.397 -12.424  4.00  1.00            
ATOM    831    O THR A 112       1.345   2.661 -13.385  4.00  1.00            
ATOM    832    N GLU A 113       1.678   2.929 -11.174  4.00  1.00            
ATOM    833   CA GLU A 113       1.587   1.530 -10.888  4.00  1.00            
ATOM    834   CB GLU A 113       2.957   0.842 -10.756  4.00  1.00            
ATOM    835   CG GLU A 113       3.788   0.852 -12.044  4.00  1.00            
ATOM    836   CD GLU A 113       3.479  -0.399 -12.858  4.00  1.00            
ATOM    837  OE1 GLU A 113       3.666  -1.520 -12.315  4.00  1.00            
ATOM    838  OE2 GLU A 113       3.053  -0.249 -14.034  4.00  1.00            
ATOM    839    C GLU A 113       0.942   1.487  -9.542  4.00  1.00            
ATOM    840    O GLU A 113       0.362   2.465  -9.074  4.00  1.00            
ATOM    841    N MET A 114       1.043   0.327  -8.892  1.00  1.00            
ATOM    842   CA MET A 114       0.407   0.045  -7.645  1.00  1.00            
ATOM    843   CB MET A 114       0.214  -1.481  -7.500  1.00  1.00            
ATOM    844   CG MET A 114      -0.827  -2.167  -8.390  1.00  1.00            
ATOM    845   SD MET A 114      -0.370  -2.377 -10.133  1.00  1.00            
ATOM    846   CE MET A 114      -1.633  -1.209 -10.708  1.00  1.00            
ATOM    847    C MET A 114       1.206   0.537  -6.460  1.00  1.00            
ATOM    848    O MET A 114       2.007   1.447  -6.679  1.00  1.00            
ATOM    849    N PRO A 115       1.095   0.088  -5.190  1.00  1.00            
ATOM    850   CA PRO A 115       0.163  -0.903  -4.624  1.00  1.00            
ATOM    851   CD PRO A 115       2.361   0.049  -4.482  1.00  1.00            
ATOM    852   CB PRO A 115       0.880  -1.542  -3.438  1.00  1.00            
ATOM    853   CG PRO A 115       2.365  -1.269  -3.711  1.00  1.00            
ATOM    854    C PRO A 115      -1.160  -0.341  -4.209  1.00  1.00            
ATOM    855    O PRO A 115      -1.196   0.752  -3.647  1.00  1.00            
ATOM    856    N ALA A 116      -2.252  -1.091  -4.444  2.00  1.00            
ATOM    857   CA ALA A 116      -3.560  -0.654  -4.056  2.00  1.00            
ATOM    858   CB ALA A 116      -4.668  -1.535  -4.653  2.00  1.00            
ATOM    859    C ALA A 116      -3.744  -0.666  -2.588  2.00  1.00            
ATOM    860    O ALA A 116      -4.232   0.304  -2.007  2.00  1.00            
ATOM    861    N LEU A 117      -3.330  -1.763  -1.928  2.00  1.00            
ATOM    862   CA LEU A 117      -3.718  -1.863  -0.567  2.00  1.00            
ATOM    863   CB LEU A 117      -3.368  -3.214   0.102  2.00  1.00            
ATOM    864   CG LEU A 117      -3.988  -4.436  -0.585  2.00  1.00            
ATOM    865  CD1 LEU A 117      -5.524  -4.367  -0.558  2.00  1.00            
ATOM    866  CD2 LEU A 117      -3.398  -4.636  -1.989  2.00  1.00            
ATOM    867    C LEU A 117      -3.110  -0.791   0.277  2.00  1.00            
ATOM    868    O LEU A 117      -3.845  -0.117   0.996  2.00  1.00            
ATOM    869    N PRO A 118      -1.820  -0.570   0.248  2.00  1.00            
ATOM    870   CA PRO A 118      -1.323   0.475   1.091  2.00  1.00            
ATOM    871   CD PRO A 118      -0.827  -1.608   0.019  2.00  1.00            
ATOM    872   CB PRO A 118       0.196   0.276   1.155  2.00  1.00            
ATOM    873   CG PRO A 118       0.380  -1.229   0.893  2.00  1.00            
ATOM    874    C PRO A 118      -1.721   1.841   0.670  2.00  1.00            
ATOM    875    O PRO A 118      -2.139   2.639   1.509  2.00  1.00            
ATOM    876    N PHE A 119      -1.593   2.133  -0.641  2.00  1.00            
ATOM    877   CA PHE A 119      -1.789   3.461  -1.127  2.00  1.00            
ATOM    878   CB PHE A 119      -1.208   3.691  -2.536  2.00  1.00            
ATOM    879   CG PHE A 119       0.276   3.698  -2.412  2.00  1.00            
ATOM    880  CD1 PHE A 119       0.932   4.848  -2.036  2.00  1.00            
ATOM    881  CD2 PHE A 119       1.008   2.560  -2.654  2.00  1.00            
ATOM    882  CE1 PHE A 119       2.302   4.864  -1.917  2.00  1.00            
ATOM    883  CE2 PHE A 119       2.378   2.571  -2.537  2.00  1.00            
ATOM    884   CZ PHE A 119       3.027   3.723  -2.167  2.00  1.00            
ATOM    885    C PHE A 119      -3.184   3.932  -1.171  2.00  1.00            
ATOM    886    O PHE A 119      -3.452   5.068  -0.776  2.00  1.00            
ATOM    887    N MET A 120      -4.091   3.090  -1.697  3.00  1.00            
ATOM    888   CA MET A 120      -5.463   3.479  -1.755  3.00  1.00            
ATOM    889   CB MET A 120      -6.360   2.338  -2.280  3.00  1.00            
ATOM    890   CG MET A 120      -7.834   2.707  -2.458  3.00  1.00            
ATOM    891   SD MET A 120      -8.872   1.372  -3.129  3.00  1.00            
ATOM    892   CE MET A 120     -10.392   2.367  -3.146  3.00  1.00            
ATOM    893    C MET A 120      -5.753   3.705  -0.302  3.00  1.00            
ATOM    894    O MET A 120      -5.145   3.059   0.552  3.00  1.00            
ATOM    895    N LEU A 121      -6.667   4.632   0.016  3.00  1.00            
ATOM    896   CA LEU A 121      -6.938   5.016   1.373  3.00  1.00            
ATOM    897   CB LEU A 121      -7.040   3.836   2.369  3.00  1.00            
ATOM    898   CG LEU A 121      -8.198   2.849   2.105  3.00  1.00            
ATOM    899  CD1 LEU A 121      -9.564   3.547   2.186  3.00  1.00            
ATOM    900  CD2 LEU A 121      -7.992   2.060   0.803  3.00  1.00            
ATOM    901    C LEU A 121      -5.925   5.978   1.932  3.00  1.00            
ATOM    902    O LEU A 121      -5.966   6.284   3.124  3.00  1.00            
ATOM    903    N ALA A 122      -5.002   6.513   1.110  1.00  1.00            
ATOM    904   CA ALA A 122      -4.119   7.514   1.652  1.00  1.00            
ATOM    905   CB ALA A 122      -2.725   7.519   1.000  1.00  1.00            
ATOM    906    C ALA A 122      -4.778   8.826   1.349  1.00  1.00            
ATOM    907    O ALA A 122      -5.127   9.109   0.204  1.00  1.00            
ATOM    908    N GLU A 123      -4.981   9.660   2.385  1.00  1.00            
ATOM    909   CA GLU A 123      -5.586  10.952   2.225  1.00  1.00            
ATOM    910   CB GLU A 123      -5.888  11.673   3.545  1.00  1.00            
ATOM    911   CG GLU A 123      -6.490  13.060   3.316  1.00  1.00            
ATOM    912   CD GLU A 123      -7.726  12.890   2.448  1.00  1.00            
ATOM    913  OE1 GLU A 123      -8.358  11.804   2.530  1.00  1.00            
ATOM    914  OE2 GLU A 123      -8.047  13.840   1.682  1.00  1.00            
ATOM    915    C GLU A 123      -4.617  11.772   1.421  1.00  1.00            
ATOM    916    O GLU A 123      -4.976  12.770   0.798  1.00  1.00            
ATOM    917    N PHE A 124      -3.357  11.304   1.394  1.00  1.00            
ATOM    918   CA PHE A 124      -2.186  11.998   0.940  1.00  1.00            
ATOM    919   CB PHE A 124      -0.948  11.084   0.902  1.00  1.00            
ATOM    920   CG PHE A 124      -0.629  10.615   2.276  1.00  1.00            
ATOM    921  CD1 PHE A 124      -1.310   9.553   2.823  1.00  1.00            
ATOM    922  CD2 PHE A 124       0.359  11.229   3.009  1.00  1.00            
ATOM    923  CE1 PHE A 124      -1.014   9.112   4.091  1.00  1.00            
ATOM    924  CE2 PHE A 124       0.660  10.792   4.276  1.00  1.00            
ATOM    925   CZ PHE A 124      -0.028   9.734   4.818  1.00  1.00            
ATOM    926    C PHE A 124      -2.205  12.609  -0.439  1.00  1.00            
ATOM    927    O PHE A 124      -1.961  13.803  -0.532  1.00  1.00            
ATOM    928    N ASP A 125      -2.479  11.887  -1.546  1.00  1.00            
ATOM    929   CA ASP A 125      -2.330  12.499  -2.857  1.00  1.00            
ATOM    930   CB ASP A 125      -3.086  13.831  -3.023  1.00  1.00            
ATOM    931   CG ASP A 125      -4.586  13.586  -2.992  1.00  1.00            
ATOM    932  OD1 ASP A 125      -5.019  12.423  -3.210  1.00  1.00            
ATOM    933  OD2 ASP A 125      -5.321  14.580  -2.752  1.00  1.00            
ATOM    934    C ASP A 125      -0.887  12.786  -3.091  1.00  1.00            
ATOM    935    O ASP A 125      -0.558  13.601  -3.953  1.00  1.00            
ATOM    936    N GLY A 126       0.023  12.124  -2.347  4.00  1.00            
ATOM    937   CA GLY A 126       1.396  12.328  -2.704  4.00  1.00            
ATOM    938    C GLY A 126       2.314  12.229  -1.537  4.00  1.00            
ATOM    939    O GLY A 126       1.915  12.150  -0.378  4.00  1.00            
ATOM    940    N VAL A 127       3.618  12.261  -1.866  4.00  1.00            
ATOM    941   CA VAL A 127       4.638  12.130  -0.880  4.00  1.00            
ATOM    942   CB VAL A 127       5.292  10.782  -0.945  4.00  1.00            
ATOM    943  CG1 VAL A 127       6.391  10.680   0.125  4.00  1.00            
ATOM    944  CG2 VAL A 127       4.187   9.720  -0.823  4.00  1.00            
ATOM    945    C VAL A 127       5.680  13.167  -1.175  4.00  1.00            
ATOM    946    O VAL A 127       5.684  13.774  -2.243  4.00  1.00            
ATOM    947    N VAL A 128       6.502  13.483  -0.156  4.00  1.00            
ATOM    948   CA VAL A 128       7.712  14.251  -0.272  4.00  1.00            
ATOM    949   CB VAL A 128       7.674  15.670   0.235  4.00  1.00            
ATOM    950  CG1 VAL A 128       9.126  16.155   0.400  4.00  1.00            
ATOM    951  CG2 VAL A 128       6.936  16.539  -0.794  4.00  1.00            
ATOM    952    C VAL A 128       8.625  13.507   0.618  4.00  1.00            
ATOM    953    O VAL A 128       8.244  13.114   1.720  4.00  1.00            
ATOM    954    N GLY A 129       9.860  13.269   0.165  4.00  1.00            
ATOM    955   CA GLY A 129      10.711  12.527   1.029  4.00  1.00            
ATOM    956    C GLY A 129      11.799  13.427   1.411  4.00  1.00            
ATOM    957    O GLY A 129      12.591  13.875   0.584  4.00  1.00            
ATOM    958    N MET A 130      11.844  13.712   2.713  1.00  1.00            
ATOM    959   CA MET A 130      12.920  14.500   3.169  1.00  1.00            
ATOM    960   CB MET A 130      12.551  15.418   4.345  1.00  1.00            
ATOM    961   CG MET A 130      11.503  16.476   3.990  1.00  1.00            
ATOM    962   SD MET A 130      12.045  17.710   2.769  1.00  1.00            
ATOM    963   CE MET A 130      10.545  18.729   2.889  1.00  1.00            
ATOM    964    C MET A 130      13.887  13.488   3.662  1.00  1.00            
ATOM    965    O MET A 130      13.579  12.699   4.553  1.00  1.00            
ATOM    966    N GLY A 131      15.087  13.471   3.074  1.00  1.00            
ATOM    967   CA GLY A 131      16.026  12.473   3.470  1.00  1.00            
ATOM    968    C GLY A 131      17.346  12.950   3.015  1.00  1.00            
ATOM    969    O GLY A 131      17.586  14.150   2.892  1.00  1.00            
ATOM    970    N PHE A 132      18.253  12.004   2.757  1.00  1.00            
ATOM    971   CA PHE A 132      19.545  12.424   2.345  1.00  1.00            
ATOM    972   CB PHE A 132      20.602  12.094   3.408  1.00  1.00            
ATOM    973   CG PHE A 132      21.932  12.617   3.006  1.00  1.00            
ATOM    974  CD1 PHE A 132      22.189  13.966   3.061  1.00  1.00            
ATOM    975  CD2 PHE A 132      22.930  11.755   2.614  1.00  1.00            
ATOM    976  CE1 PHE A 132      23.420  14.461   2.703  1.00  1.00            
ATOM    977  CE2 PHE A 132      24.164  12.245   2.255  1.00  1.00            
ATOM    978   CZ PHE A 132      24.408  13.596   2.296  1.00  1.00            
ATOM    979    C PHE A 132      19.832  11.713   1.062  1.00  1.00            
ATOM    980    O PHE A 132      19.119  10.795   0.660  1.00  1.00            
ATOM    981    N ILE A 133      20.888  12.170   0.378  2.00  1.00            
ATOM    982   CA ILE A 133      21.280  11.747  -0.931  2.00  1.00            
ATOM    983   CB ILE A 133      22.349  12.635  -1.495  2.00  1.00            
ATOM    984  CG1 ILE A 133      22.439  12.479  -3.019  2.00  1.00            
ATOM    985  CG2 ILE A 133      23.662  12.351  -0.746  2.00  1.00            
ATOM    986  CD1 ILE A 133      23.182  13.632  -3.691  2.00  1.00            
ATOM    987    C ILE A 133      21.720  10.336  -0.978  2.00  1.00            
ATOM    988    O ILE A 133      21.508   9.656  -1.982  2.00  1.00            
ATOM    989    N GLU A 134      22.351   9.870   0.106  2.00  1.00            
ATOM    990   CA GLU A 134      22.904   8.555   0.144  2.00  1.00            
ATOM    991   CB GLU A 134      23.393   8.203   1.555  2.00  1.00            
ATOM    992   CG GLU A 134      23.990   6.806   1.689  2.00  1.00            
ATOM    993   CD GLU A 134      24.522   6.707   3.109  2.00  1.00            
ATOM    994  OE1 GLU A 134      25.489   7.452   3.421  2.00  1.00            
ATOM    995  OE2 GLU A 134      23.968   5.899   3.901  2.00  1.00            
ATOM    996    C GLU A 134      21.833   7.597  -0.219  2.00  1.00            
ATOM    997    O GLU A 134      22.072   6.644  -0.959  2.00  1.00            
ATOM    998    N GLN A 135      20.607   7.822   0.270  2.00  1.00            
ATOM    999   CA GLN A 135      19.638   6.856  -0.115  2.00  1.00            
ATOM   1000   CB GLN A 135      18.962   6.189   1.097  2.00  1.00            
ATOM   1001   CG GLN A 135      19.904   5.332   1.949  2.00  1.00            
ATOM   1002   CD GLN A 135      19.797   3.889   1.468  2.00  1.00            
ATOM   1003  OE1 GLN A 135      18.720   3.296   1.496  2.00  1.00            
ATOM   1004  NE2 GLN A 135      20.940   3.306   1.017  2.00  1.00            
ATOM   1005    C GLN A 135      18.551   7.516  -0.915  2.00  1.00            
ATOM   1006    O GLN A 135      17.605   8.068  -0.355  2.00  1.00            
ATOM   1007    N ALA A 136      18.664   7.471  -2.259  1.00  1.00            
ATOM   1008   CA ALA A 136      17.623   7.952  -3.129  1.00  1.00            
ATOM   1009   CB ALA A 136      17.777   9.430  -3.529  1.00  1.00            
ATOM   1010    C ALA A 136      17.762   7.146  -4.371  1.00  1.00            
ATOM   1011    O ALA A 136      18.866   6.978  -4.889  1.00  1.00            
ATOM   1012    N ILE A 137      16.636   6.632  -4.896  2.00  1.00            
ATOM   1013   CA ILE A 137      16.738   5.831  -6.074  2.00  1.00            
ATOM   1014   CB ILE A 137      15.590   4.884  -6.286  2.00  1.00            
ATOM   1015  CG1 ILE A 137      14.265   5.643  -6.435  2.00  1.00            
ATOM   1016  CG2 ILE A 137      15.596   3.866  -5.133  2.00  1.00            
ATOM   1017  CD1 ILE A 137      13.107   4.748  -6.876  2.00  1.00            
ATOM   1018    C ILE A 137      16.843   6.763  -7.228  2.00  1.00            
ATOM   1019    O ILE A 137      16.076   7.718  -7.350  2.00  1.00            
ATOM   1020    N GLY A 138      17.833   6.506  -8.101  2.00  1.00            
ATOM   1021   CA GLY A 138      18.073   7.371  -9.211  2.00  1.00            
ATOM   1022    C GLY A 138      19.102   8.344  -8.755  2.00  1.00            
ATOM   1023    O GLY A 138      19.607   9.148  -9.540  2.00  1.00            
ATOM   1024    N ARG A 139      19.453   8.261  -7.457  2.00  1.00            
ATOM   1025   CA ARG A 139      20.378   9.181  -6.873  2.00  1.00            
ATOM   1026   CB ARG A 139      21.827   9.071  -7.386  2.00  1.00            
ATOM   1027   CG ARG A 139      22.614   7.904  -6.782  2.00  1.00            
ATOM   1028   CD ARG A 139      24.130   8.134  -6.815  2.00  1.00            
ATOM   1029   NE ARG A 139      24.785   7.090  -5.979  2.00  1.00            
ATOM   1030   CZ ARG A 139      25.292   5.970  -6.568  2.00  1.00            
ATOM   1031  NH1 ARG A 139      25.322   5.880  -7.931  2.00  1.00            
ATOM   1032  NH2 ARG A 139      25.753   4.944  -5.796  2.00  1.00            
ATOM   1033    C ARG A 139      19.862  10.542  -7.198  2.00  1.00            
ATOM   1034    O ARG A 139      20.613  11.454  -7.541  2.00  1.00            
ATOM   1035    N VAL A 140      18.535  10.708  -7.085  1.00  1.00            
ATOM   1036   CA VAL A 140      17.959  11.951  -7.476  1.00  1.00            
ATOM   1037   CB VAL A 140      16.510  11.846  -7.816  1.00  1.00            
ATOM   1038  CG1 VAL A 140      15.706  11.649  -6.520  1.00  1.00            
ATOM   1039  CG2 VAL A 140      16.141  13.074  -8.657  1.00  1.00            
ATOM   1040    C VAL A 140      18.138  12.961  -6.395  1.00  1.00            
ATOM   1041    O VAL A 140      18.038  12.644  -5.210  1.00  1.00            
ATOM   1042    N THR A 141      18.420  14.221  -6.795  1.00  1.00            
ATOM   1043   CA THR A 141      18.577  15.256  -5.818  1.00  1.00            
ATOM   1044   CB THR A 141      18.947  16.596  -6.389  1.00  1.00            
ATOM   1045  OG1 THR A 141      17.951  17.066  -7.285  1.00  1.00            
ATOM   1046  CG2 THR A 141      20.288  16.432  -7.123  1.00  1.00            
ATOM   1047    C THR A 141      17.265  15.308  -5.111  1.00  1.00            
ATOM   1048    O THR A 141      16.176  15.227  -5.671  1.00  1.00            
ATOM   1049    N PRO A 142      17.443  15.388  -3.842  1.00  1.00            
ATOM   1050   CA PRO A 142      16.393  15.132  -2.899  1.00  1.00            
ATOM   1051   CD PRO A 142      18.751  15.054  -3.305  1.00  1.00            
ATOM   1052   CB PRO A 142      17.095  14.716  -1.600  1.00  1.00            
ATOM   1053   CG PRO A 142      18.567  15.113  -1.788  1.00  1.00            
ATOM   1054    C PRO A 142      15.221  15.995  -2.606  1.00  1.00            
ATOM   1055    O PRO A 142      14.368  15.461  -1.902  1.00  1.00            
ATOM   1056    N ILE A 143      15.123  17.242  -3.114  2.00  1.00            
ATOM   1057   CA ILE A 143      14.163  18.206  -2.626  2.00  1.00            
ATOM   1058   CB ILE A 143      12.752  18.087  -3.185  2.00  1.00            
ATOM   1059  CG1 ILE A 143      11.839  19.212  -2.665  2.00  1.00            
ATOM   1060  CG2 ILE A 143      12.167  16.699  -2.905  2.00  1.00            
ATOM   1061  CD1 ILE A 143      11.443  19.088  -1.191  2.00  1.00            
ATOM   1062    C ILE A 143      14.217  18.068  -1.134  2.00  1.00            
ATOM   1063    O ILE A 143      13.447  17.349  -0.498  2.00  1.00            
ATOM   1064    N PHE A 144      15.168  18.832  -0.569  2.00  1.00            
ATOM   1065   CA PHE A 144      15.635  18.836   0.788  2.00  1.00            
ATOM   1066   CB PHE A 144      16.025  17.434   1.276  2.00  1.00            
ATOM   1067   CG PHE A 144      16.569  17.557   2.655  2.00  1.00            
ATOM   1068  CD1 PHE A 144      15.733  17.532   3.748  2.00  1.00            
ATOM   1069  CD2 PHE A 144      17.923  17.696   2.850  2.00  1.00            
ATOM   1070  CE1 PHE A 144      16.243  17.646   5.019  2.00  1.00            
ATOM   1071  CE2 PHE A 144      18.439  17.809   4.119  2.00  1.00            
ATOM   1072   CZ PHE A 144      17.597  17.783   5.205  2.00  1.00            
ATOM   1073    C PHE A 144      16.886  19.593   0.584  2.00  1.00            
ATOM   1074    O PHE A 144      17.081  20.711   1.060  2.00  1.00            
ATOM   1075    N ASP A 145      17.751  18.927  -0.193  2.00  1.00            
ATOM   1076   CA ASP A 145      19.019  19.389  -0.627  2.00  1.00            
ATOM   1077   CB ASP A 145      19.789  18.317  -1.411  2.00  1.00            
ATOM   1078   CG ASP A 145      19.014  18.018  -2.690  2.00  1.00            
ATOM   1079  OD1 ASP A 145      17.756  17.963  -2.630  2.00  1.00            
ATOM   1080  OD2 ASP A 145      19.674  17.847  -3.749  2.00  1.00            
ATOM   1081    C ASP A 145      18.853  20.566  -1.559  2.00  1.00            
ATOM   1082    O ASP A 145      19.656  21.496  -1.511  2.00  1.00            
ATOM   1083    N ASN A 146      17.804  20.572  -2.421  2.00  1.00            
ATOM   1084   CA ASN A 146      17.646  21.614  -3.413  2.00  1.00            
ATOM   1085   CB ASN A 146      16.347  21.521  -4.231  2.00  1.00            
ATOM   1086   CG ASN A 146      16.508  20.425  -5.274  2.00  1.00            
ATOM   1087  OD1 ASN A 146      16.187  19.264  -5.025  2.00  1.00            
ATOM   1088  ND2 ASN A 146      17.011  20.803  -6.479  2.00  1.00            
ATOM   1089    C ASN A 146      17.620  22.917  -2.678  2.00  1.00            
ATOM   1090    O ASN A 146      18.238  23.896  -3.094  2.00  1.00            
ATOM   1091    N ILE A 147      16.933  22.937  -1.528  2.00  1.00            
ATOM   1092   CA ILE A 147      16.781  24.129  -0.747  2.00  1.00            
ATOM   1093   CB ILE A 147      16.029  23.871   0.522  2.00  1.00            
ATOM   1094  CG1 ILE A 147      14.641  23.301   0.211  2.00  1.00            
ATOM   1095  CG2 ILE A 147      16.013  25.175   1.339  2.00  1.00            
ATOM   1096  CD1 ILE A 147      13.786  24.222  -0.654  2.00  1.00            
ATOM   1097    C ILE A 147      18.118  24.600  -0.300  2.00  1.00            
ATOM   1098    O ILE A 147      18.414  25.792  -0.352  2.00  1.00            
ATOM   1099    N ILE A 148      18.964  23.656   0.138  2.00  1.00            
ATOM   1100   CA ILE A 148      20.239  23.994   0.686  2.00  1.00            
ATOM   1101   CB ILE A 148      21.061  22.773   0.978  2.00  1.00            
ATOM   1102  CG1 ILE A 148      20.324  21.844   1.959  2.00  1.00            
ATOM   1103  CG2 ILE A 148      22.439  23.239   1.477  2.00  1.00            
ATOM   1104  CD1 ILE A 148      20.913  20.435   2.020  2.00  1.00            
ATOM   1105    C ILE A 148      20.956  24.756  -0.378  2.00  1.00            
ATOM   1106    O ILE A 148      21.612  25.763  -0.111  2.00  1.00            
ATOM   1107    N SER A 149      20.814  24.300  -1.633  2.00  1.00            
ATOM   1108   CA SER A 149      21.510  24.917  -2.716  2.00  1.00            
ATOM   1109   CB SER A 149      21.175  24.291  -4.082  2.00  1.00            
ATOM   1110   OG SER A 149      21.604  22.938  -4.119  2.00  1.00            
ATOM   1111    C SER A 149      21.149  26.372  -2.797  2.00  1.00            
ATOM   1112    O SER A 149      22.040  27.214  -2.891  2.00  1.00            
ATOM   1113    N GLN A 150      19.847  26.728  -2.746  2.00  1.00            
ATOM   1114   CA GLN A 150      19.526  28.125  -2.871  2.00  1.00            
ATOM   1115   CB GLN A 150      18.023  28.445  -2.814  2.00  1.00            
ATOM   1116   CG GLN A 150      17.724  29.947  -2.903  2.00  1.00            
ATOM   1117   CD GLN A 150      16.223  30.107  -3.088  2.00  1.00            
ATOM   1118  OE1 GLN A 150      15.695  31.218  -3.116  2.00  1.00            
ATOM   1119  NE2 GLN A 150      15.515  28.955  -3.226  2.00  1.00            
ATOM   1120    C GLN A 150      20.161  28.837  -1.726  2.00  1.00            
ATOM   1121    O GLN A 150      20.740  29.909  -1.890  2.00  1.00            
ATOM   1122    N GLY A 151      20.065  28.249  -0.522  3.00  1.00            
ATOM   1123   CA GLY A 151      20.744  28.826   0.594  3.00  1.00            
ATOM   1124    C GLY A 151      19.951  29.941   1.181  3.00  1.00            
ATOM   1125    O GLY A 151      20.449  30.700   2.011  3.00  1.00            
ATOM   1126    N VAL A 152      18.691  30.068   0.750  1.00  1.00            
ATOM   1127   CA VAL A 152      17.801  31.043   1.298  1.00  1.00            
ATOM   1128   CB VAL A 152      16.464  31.012   0.621  1.00  1.00            
ATOM   1129  CG1 VAL A 152      15.870  29.607   0.816  1.00  1.00            
ATOM   1130  CG2 VAL A 152      15.582  32.142   1.178  1.00  1.00            
ATOM   1131    C VAL A 152      17.608  30.635   2.716  1.00  1.00            
ATOM   1132    O VAL A 152      17.334  31.460   3.583  1.00  1.00            
ATOM   1133    N LEU A 153      17.752  29.323   2.979  4.00  1.00            
ATOM   1134   CA LEU A 153      17.459  28.812   4.282  4.00  1.00            
ATOM   1135   CB LEU A 153      17.488  27.275   4.390  4.00  1.00            
ATOM   1136   CG LEU A 153      18.884  26.652   4.243  4.00  1.00            
ATOM   1137  CD1 LEU A 153      18.817  25.119   4.341  4.00  1.00            
ATOM   1138  CD2 LEU A 153      19.581  27.145   2.968  4.00  1.00            
ATOM   1139    C LEU A 153      18.360  29.370   5.320  4.00  1.00            
ATOM   1140    O LEU A 153      19.558  29.549   5.104  4.00  1.00            
ATOM   1141    N LYS A 154      17.759  29.692   6.485  1.00  1.00            
ATOM   1142   CA LYS A 154      18.518  30.266   7.548  1.00  1.00            
ATOM   1143   CB LYS A 154      17.666  30.747   8.742  1.00  1.00            
ATOM   1144   CG LYS A 154      16.816  29.644   9.365  1.00  1.00            
ATOM   1145   CD LYS A 154      16.357  29.919  10.796  1.00  1.00            
ATOM   1146   CE LYS A 154      17.423  29.563  11.833  1.00  1.00            
ATOM   1147   NZ LYS A 154      16.848  29.597  13.196  1.00  1.00            
ATOM   1148    C LYS A 154      19.524  29.308   8.060  1.00  1.00            
ATOM   1149    O LYS A 154      20.727  29.562   8.028  1.00  1.00            
ATOM   1150    N GLU A 155      19.037  28.147   8.505  1.00  1.00            
ATOM   1151   CA GLU A 155      19.895  27.128   8.991  1.00  1.00            
ATOM   1152   CB GLU A 155      19.561  26.653  10.419  1.00  1.00            
ATOM   1153   CG GLU A 155      19.712  27.730  11.505  1.00  1.00            
ATOM   1154   CD GLU A 155      21.190  27.957  11.805  1.00  1.00            
ATOM   1155  OE1 GLU A 155      22.036  27.475  11.008  1.00  1.00            
ATOM   1156  OE2 GLU A 155      21.492  28.615  12.838  1.00  1.00            
ATOM   1157    C GLU A 155      19.591  26.027   8.038  1.00  1.00            
ATOM   1158    O GLU A 155      18.517  26.037   7.441  1.00  1.00            
ATOM   1159    N ASP A 156      20.533  25.099   7.793  1.00  1.00            
ATOM   1160   CA ASP A 156      20.156  24.012   6.938  1.00  1.00            
ATOM   1161   CB ASP A 156      21.369  23.201   6.450  1.00  1.00            
ATOM   1162   CG ASP A 156      22.199  24.103   5.547  1.00  1.00            
ATOM   1163  OD1 ASP A 156      21.655  24.573   4.513  1.00  1.00            
ATOM   1164  OD2 ASP A 156      23.388  24.347   5.890  1.00  1.00            
ATOM   1165    C ASP A 156      19.375  23.149   7.873  1.00  1.00            
ATOM   1166    O ASP A 156      19.845  22.098   8.307  1.00  1.00            
ATOM   1167    N VAL A 157      18.140  23.582   8.201  4.00  1.00            
ATOM   1168   CA VAL A 157      17.432  22.928   9.250  4.00  1.00            
ATOM   1169   CB VAL A 157      17.509  23.686  10.543  4.00  1.00            
ATOM   1170  CG1 VAL A 157      16.718  24.995  10.377  4.00  1.00            
ATOM   1171  CG2 VAL A 157      17.034  22.781  11.693  4.00  1.00            
ATOM   1172    C VAL A 157      16.008  22.748   8.913  4.00  1.00            
ATOM   1173    O VAL A 157      15.477  23.414   8.031  4.00  1.00            
ATOM   1174    N PHE A 158      15.370  21.803   9.627  4.00  1.00            
ATOM   1175   CA PHE A 158      13.993  21.498   9.421  4.00  1.00            
ATOM   1176   CB PHE A 158      13.792  20.190   8.638  4.00  1.00            
ATOM   1177   CG PHE A 158      14.339  20.335   7.260  4.00  1.00            
ATOM   1178  CD1 PHE A 158      15.698  20.393   7.034  4.00  1.00            
ATOM   1179  CD2 PHE A 158      13.482  20.377   6.186  4.00  1.00            
ATOM   1180  CE1 PHE A 158      16.190  20.515   5.755  4.00  1.00            
ATOM   1181  CE2 PHE A 158      13.967  20.498   4.906  4.00  1.00            
ATOM   1182   CZ PHE A 158      15.322  20.570   4.690  4.00  1.00            
ATOM   1183    C PHE A 158      13.386  21.237  10.768  4.00  1.00            
ATOM   1184    O PHE A 158      14.087  20.871  11.710  4.00  1.00            
ATOM   1185    N SER A 159      12.055  21.434  10.897  4.00  1.00            
ATOM   1186   CA SER A 159      11.417  21.121  12.144  4.00  1.00            
ATOM   1187   CB SER A 159      11.245  22.327  13.081  4.00  1.00            
ATOM   1188   OG SER A 159      12.517  22.765  13.535  4.00  1.00            
ATOM   1189    C SER A 159      10.066  20.554  11.859  4.00  1.00            
ATOM   1190    O SER A 159       9.354  21.027  10.976  4.00  1.00            
ATOM   1191    N PHE A 160       9.687  19.502  12.609  4.00  1.00            
ATOM   1192   CA PHE A 160       8.395  18.913  12.426  4.00  1.00            
ATOM   1193   CB PHE A 160       8.440  17.461  11.942  4.00  1.00            
ATOM   1194   CG PHE A 160       7.025  17.012  11.904  4.00  1.00            
ATOM   1195  CD1 PHE A 160       6.199  17.393  10.875  4.00  1.00            
ATOM   1196  CD2 PHE A 160       6.523  16.210  12.901  4.00  1.00            
ATOM   1197  CE1 PHE A 160       4.890  16.978  10.841  4.00  1.00            
ATOM   1198  CE2 PHE A 160       5.214  15.794  12.870  4.00  1.00            
ATOM   1199   CZ PHE A 160       4.390  16.179  11.841  4.00  1.00            
ATOM   1200    C PHE A 160       7.719  18.896  13.768  4.00  1.00            
ATOM   1201    O PHE A 160       8.318  18.490  14.762  4.00  1.00            
ATOM   1202    N TYR A 161       6.454  19.369  13.822  4.00  1.00            
ATOM   1203   CA TYR A 161       5.620  19.318  14.998  4.00  1.00            
ATOM   1204   CB TYR A 161       5.151  20.692  15.492  4.00  1.00            
ATOM   1205   CG TYR A 161       4.161  20.418  16.567  4.00  1.00            
ATOM   1206  CD1 TYR A 161       4.582  19.976  17.799  4.00  1.00            
ATOM   1207  CD2 TYR A 161       2.817  20.605  16.344  4.00  1.00            
ATOM   1208  CE1 TYR A 161       3.677  19.721  18.799  4.00  1.00            
ATOM   1209  CE2 TYR A 161       1.905  20.353  17.341  4.00  1.00            
ATOM   1210   CZ TYR A 161       2.336  19.910  18.568  4.00  1.00            
ATOM   1211   OH TYR A 161       1.400  19.651  19.592  4.00  1.00            
ATOM   1212    C TYR A 161       4.410  18.580  14.530  4.00  1.00            
ATOM   1213    O TYR A 161       3.859  18.887  13.474  4.00  1.00            
ATOM   1214    N TYR A 162       3.982  17.565  15.298  4.00  1.00            
ATOM   1215   CA TYR A 162       2.850  16.760  14.938  4.00  1.00            
ATOM   1216   CB TYR A 162       3.207  15.262  14.967  4.00  1.00            
ATOM   1217   CG TYR A 162       2.126  14.459  14.335  4.00  1.00            
ATOM   1218  CD1 TYR A 162       2.106  14.308  12.968  4.00  1.00            
ATOM   1219  CD2 TYR A 162       1.155  13.844  15.093  4.00  1.00            
ATOM   1220  CE1 TYR A 162       1.123  13.568  12.357  4.00  1.00            
ATOM   1221  CE2 TYR A 162       0.169  13.102  14.486  4.00  1.00            
ATOM   1222   CZ TYR A 162       0.155  12.965  13.119  4.00  1.00            
ATOM   1223   OH TYR A 162      -0.858  12.206  12.499  4.00  1.00            
ATOM   1224    C TYR A 162       1.900  17.015  16.059  4.00  1.00            
ATOM   1225    O TYR A 162       2.307  17.129  17.214  4.00  1.00            
ATOM   1226    N ASN A 163       0.599  17.142  15.764  1.00  1.00            
ATOM   1227   CA ASN A 163      -0.244  17.489  16.861  1.00  1.00            
ATOM   1228   CB ASN A 163      -0.921  18.857  16.679  1.00  1.00            
ATOM   1229   CG ASN A 163      -1.352  19.380  18.041  1.00  1.00            
ATOM   1230  OD1 ASN A 163      -1.088  18.766  19.074  1.00  1.00            
ATOM   1231  ND2 ASN A 163      -2.028  20.560  18.042  1.00  1.00            
ATOM   1232    C ASN A 163      -1.306  16.464  16.982  1.00  1.00            
ATOM   1233    O ASN A 163      -1.567  15.686  16.065  1.00  1.00            
ATOM   1234    N ARG A 164      -1.910  16.427  18.175  1.00  1.00            
ATOM   1235   CA ARG A 164      -3.015  15.568  18.413  1.00  1.00            
ATOM   1236   CB ARG A 164      -3.346  15.390  19.906  1.00  1.00            
ATOM   1237   CG ARG A 164      -4.440  14.354  20.164  1.00  1.00            
ATOM   1238   CD ARG A 164      -4.895  14.279  21.621  1.00  1.00            
ATOM   1239   NE ARG A 164      -3.775  13.722  22.429  1.00  1.00            
ATOM   1240   CZ ARG A 164      -2.859  14.543  23.022  1.00  1.00            
ATOM   1241  NH1 ARG A 164      -2.937  15.898  22.874  1.00  1.00            
ATOM   1242  NH2 ARG A 164      -1.868  13.999  23.786  1.00  1.00            
ATOM   1243    C ARG A 164      -4.168  16.281  17.768  1.00  1.00            
ATOM   1244    O ARG A 164      -3.969  17.306  17.117  1.00  1.00            
ATOM   1245    N ASP A 165      -5.395  15.736  17.899  1.00  1.00            
ATOM   1246   CA ASP A 165      -6.573  16.319  17.314  1.00  1.00            
ATOM   1247   CB ASP A 165      -7.862  15.682  17.866  1.00  1.00            
ATOM   1248   CG ASP A 165      -9.092  16.233  17.153  1.00  1.00            
ATOM   1249  OD1 ASP A 165      -8.978  17.247  16.414  1.00  1.00            
ATOM   1250  OD2 ASP A 165     -10.180  15.630  17.353  1.00  1.00            
ATOM   1251    C ASP A 165      -6.603  17.832  17.656  1.00  1.00            
ATOM   1252    O ASP A 165      -6.929  18.168  18.793  1.00  1.00            
ATOM   1253    N SER A 171      -6.284  18.779  16.699  1.00  1.00            
ATOM   1254   CA SER A 171      -6.232  20.245  16.914  1.00  1.00            
ATOM   1255   CB SER A 171      -5.128  20.689  17.900  1.00  1.00            
ATOM   1256   OG SER A 171      -5.309  20.123  19.188  1.00  1.00            
ATOM   1257    C SER A 171      -5.826  20.955  15.612  1.00  1.00            
ATOM   1258    O SER A 171      -6.406  20.706  14.557  1.00  1.00            
ATOM   1259    N LEU A 172      -4.792  21.862  15.679  1.00  1.00            
ATOM   1260   CA LEU A 172      -4.252  22.743  14.631  1.00  1.00            
ATOM   1261   CB LEU A 172      -3.115  23.664  15.101  1.00  1.00            
ATOM   1262   CG LEU A 172      -2.668  24.645  14.001  1.00  1.00            
ATOM   1263  CD1 LEU A 172      -3.831  25.555  13.564  1.00  1.00            
ATOM   1264  CD2 LEU A 172      -1.424  25.437  14.435  1.00  1.00            
ATOM   1265    C LEU A 172      -3.772  21.898  13.517  1.00  1.00            
ATOM   1266    O LEU A 172      -3.812  22.299  12.355  1.00  1.00            
ATOM   1267    N GLY A 173      -3.319  20.683  13.841  1.00  1.00            
ATOM   1268   CA GLY A 173      -2.771  19.889  12.797  1.00  1.00            
ATOM   1269    C GLY A 173      -1.316  20.093  12.972  1.00  1.00            
ATOM   1270    O GLY A 173      -0.887  20.732  13.930  1.00  1.00            
ATOM   1271    N GLY A 174      -0.500  19.542  12.072  4.00  1.00            
ATOM   1272   CA GLY A 174       0.886  19.728  12.333  4.00  1.00            
ATOM   1273    C GLY A 174       1.395  20.939  11.638  4.00  1.00            
ATOM   1274    O GLY A 174       0.744  21.501  10.758  4.00  1.00            
ATOM   1275    N GLN A 175       2.606  21.365  12.042  4.00  1.00            
ATOM   1276   CA GLN A 175       3.229  22.454  11.364  4.00  1.00            
ATOM   1277   CB GLN A 175       3.271  23.777  12.147  4.00  1.00            
ATOM   1278   CG GLN A 175       3.789  24.917  11.267  4.00  1.00            
ATOM   1279   CD GLN A 175       3.720  26.226  12.038  4.00  1.00            
ATOM   1280  OE1 GLN A 175       4.368  27.204  11.669  4.00  1.00            
ATOM   1281  NE2 GLN A 175       2.917  26.251  13.134  4.00  1.00            
ATOM   1282    C GLN A 175       4.636  22.035  11.068  4.00  1.00            
ATOM   1283    O GLN A 175       5.346  21.550  11.948  4.00  1.00            
ATOM   1284    N ILE A 176       5.072  22.195   9.800  4.00  1.00            
ATOM   1285   CA ILE A 176       6.416  21.852   9.428  4.00  1.00            
ATOM   1286   CB ILE A 176       6.529  20.924   8.247  4.00  1.00            
ATOM   1287  CG1 ILE A 176       7.981  20.430   8.101  4.00  1.00            
ATOM   1288  CG2 ILE A 176       5.981  21.641   7.003  4.00  1.00            
ATOM   1289  CD1 ILE A 176       8.142  19.236   7.159  4.00  1.00            
ATOM   1290    C ILE A 176       7.077  23.145   9.076  4.00  1.00            
ATOM   1291    O ILE A 176       6.515  23.967   8.351  4.00  1.00            
ATOM   1292    N VAL A 177       8.277  23.388   9.637  4.00  1.00            
ATOM   1293   CA VAL A 177       8.983  24.593   9.318  4.00  1.00            
ATOM   1294   CB VAL A 177       9.602  25.274  10.502  4.00  1.00            
ATOM   1295  CG1 VAL A 177      10.454  26.449   9.992  4.00  1.00            
ATOM   1296  CG2 VAL A 177       8.483  25.686  11.471  4.00  1.00            
ATOM   1297    C VAL A 177      10.119  24.179   8.410  4.00  1.00            
ATOM   1298    O VAL A 177      10.844  23.231   8.707  4.00  1.00            
ATOM   1299    N LEU A 178      10.281  24.873   7.260  4.00  1.00            
ATOM   1300   CA LEU A 178      11.243  24.505   6.248  4.00  1.00            
ATOM   1301   CB LEU A 178      11.055  25.339   4.963  4.00  1.00            
ATOM   1302   CG LEU A 178      11.842  24.869   3.717  4.00  1.00            
ATOM   1303  CD1 LEU A 178      13.368  25.011   3.867  4.00  1.00            
ATOM   1304  CD2 LEU A 178      11.393  23.463   3.285  4.00  1.00            
ATOM   1305    C LEU A 178      12.662  24.682   6.694  4.00  1.00            
ATOM   1306    O LEU A 178      13.442  23.741   6.588  4.00  1.00            
ATOM   1307    N GLY A 179      13.040  25.883   7.185  1.00  1.00            
ATOM   1308   CA GLY A 179      14.392  26.151   7.612  1.00  1.00            
ATOM   1309    C GLY A 179      14.211  26.908   8.863  1.00  1.00            
ATOM   1310    O GLY A 179      14.629  28.059   8.966  1.00  1.00            
ATOM   1311    N GLY A 180      13.572  26.277   9.864  1.00  1.00            
ATOM   1312   CA GLY A 180      13.383  27.032  11.055  1.00  1.00            
ATOM   1313    C GLY A 180      12.849  26.180  12.127  1.00  1.00            
ATOM   1314    O GLY A 180      12.036  25.283  11.908  1.00  1.00            
ATOM   1315    N SER A 181      13.340  26.453  13.341  1.00  1.00            
ATOM   1316   CA SER A 181      12.711  25.859  14.460  1.00  1.00            
ATOM   1317   CB SER A 181      13.505  25.994  15.769  1.00  1.00            
ATOM   1318   OG SER A 181      13.647  27.365  16.111  1.00  1.00            
ATOM   1319    C SER A 181      11.502  26.740  14.587  1.00  1.00            
ATOM   1320    O SER A 181      11.473  27.792  13.950  1.00  1.00            
ATOM   1321    N ASP A 182      10.456  26.359  15.352  1.00  1.00            
ATOM   1322   CA ASP A 182       9.323  27.251  15.380  1.00  1.00            
ATOM   1323   CB ASP A 182       8.143  26.671  16.187  1.00  1.00            
ATOM   1324   CG ASP A 182       6.892  27.465  15.856  1.00  1.00            
ATOM   1325  OD1 ASP A 182       6.977  28.361  14.973  1.00  1.00            
ATOM   1326  OD2 ASP A 182       5.832  27.181  16.475  1.00  1.00            
ATOM   1327    C ASP A 182       9.773  28.572  15.952  1.00  1.00            
ATOM   1328    O ASP A 182       9.778  29.542  15.195  1.00  1.00            
ATOM   1329    N PRO A 183      10.176  28.726  17.200  2.00  1.00            
ATOM   1330   CA PRO A 183       9.697  27.987  18.349  2.00  1.00            
ATOM   1331   CD PRO A 183      11.394  29.463  17.490  2.00  1.00            
ATOM   1332   CB PRO A 183      10.774  28.146  19.420  2.00  1.00            
ATOM   1333   CG PRO A 183      11.517  29.433  19.021  2.00  1.00            
ATOM   1334    C PRO A 183       8.436  28.707  18.714  2.00  1.00            
ATOM   1335    O PRO A 183       8.304  29.883  18.378  2.00  1.00            
ATOM   1336    N GLN A 184       7.507  28.011  19.383  2.00  1.00            
ATOM   1337   CA GLN A 184       6.236  28.488  19.852  2.00  1.00            
ATOM   1338   CB GLN A 184       5.264  28.877  18.723  2.00  1.00            
ATOM   1339   CG GLN A 184       5.600  30.210  18.052  2.00  1.00            
ATOM   1340   CD GLN A 184       5.340  31.304  19.079  2.00  1.00            
ATOM   1341  OE1 GLN A 184       4.547  31.125  20.002  2.00  1.00            
ATOM   1342  NE2 GLN A 184       6.027  32.467  18.925  2.00  1.00            
ATOM   1343    C GLN A 184       5.724  27.248  20.477  2.00  1.00            
ATOM   1344    O GLN A 184       5.362  27.197  21.651  2.00  1.00            
ATOM   1345    N HIS A 185       5.745  26.193  19.644  2.00  1.00            
ATOM   1346   CA HIS A 185       5.336  24.869  19.979  2.00  1.00            
ATOM   1347  ND1 HIS A 185       4.583  24.153  16.385  2.00  1.00            
ATOM   1348   CG HIS A 185       4.350  24.209  17.741  2.00  1.00            
ATOM   1349   CB HIS A 185       5.378  23.906  18.783  2.00  1.00            
ATOM   1350  NE2 HIS A 185       2.446  24.715  16.643  2.00  1.00            
ATOM   1351  CD2 HIS A 185       3.042  24.554  17.881  2.00  1.00            
ATOM   1352  CE1 HIS A 185       3.411  24.464  15.776  2.00  1.00            
ATOM   1353    C HIS A 185       6.246  24.280  21.008  2.00  1.00            
ATOM   1354    O HIS A 185       5.778  23.605  21.924  2.00  1.00            
ATOM   1355    N TYR A 186       7.568  24.529  20.924  4.00  1.00            
ATOM   1356   CA TYR A 186       8.372  23.718  21.785  4.00  1.00            
ATOM   1357   CB TYR A 186       9.497  22.938  21.076  4.00  1.00            
ATOM   1358   CG TYR A 186      10.507  23.869  20.506  4.00  1.00            
ATOM   1359  CD1 TYR A 186      10.340  24.385  19.244  4.00  1.00            
ATOM   1360  CD2 TYR A 186      11.622  24.227  21.228  4.00  1.00            
ATOM   1361  CE1 TYR A 186      11.278  25.236  18.714  4.00  1.00            
ATOM   1362  CE2 TYR A 186      12.566  25.077  20.704  4.00  1.00            
ATOM   1363   CZ TYR A 186      12.391  25.587  19.441  4.00  1.00            
ATOM   1364   OH TYR A 186      13.349  26.463  18.887  4.00  1.00            
ATOM   1365    C TYR A 186       8.945  24.430  22.940  4.00  1.00            
ATOM   1366    O TYR A 186       9.360  25.584  22.870  4.00  1.00            
ATOM   1367    N GLU A 187       8.948  23.687  24.061  4.00  1.00            
ATOM   1368   CA GLU A 187       9.548  24.129  25.268  4.00  1.00            
ATOM   1369   CB GLU A 187       9.519  23.047  26.365  4.00  1.00            
ATOM   1370   CG GLU A 187       9.913  23.537  27.761  4.00  1.00            
ATOM   1371   CD GLU A 187       9.820  22.373  28.746  4.00  1.00            
ATOM   1372  OE1 GLU A 187      10.749  21.522  28.759  4.00  1.00            
ATOM   1373  OE2 GLU A 187       8.818  22.331  29.511  4.00  1.00            
ATOM   1374    C GLU A 187      10.964  24.371  24.848  4.00  1.00            
ATOM   1375    O GLU A 187      11.451  23.736  23.914  4.00  1.00            
ATOM   1376    N GLY A 188      11.671  25.287  25.521  4.00  1.00            
ATOM   1377   CA GLY A 188      12.963  25.716  25.063  4.00  1.00            
ATOM   1378    C GLY A 188      13.952  24.595  24.947  4.00  1.00            
ATOM   1379    O GLY A 188      14.772  24.599  24.030  4.00  1.00            
ATOM   1380    N ASN A 189      13.923  23.606  25.854  4.00  1.00            
ATOM   1381   CA ASN A 189      14.984  22.639  25.857  4.00  1.00            
ATOM   1382   CB ASN A 189      14.860  21.612  26.992  4.00  1.00            
ATOM   1383   CG ASN A 189      14.961  22.392  28.298  4.00  1.00            
ATOM   1384  OD1 ASN A 189      15.452  23.520  28.326  4.00  1.00            
ATOM   1385  ND2 ASN A 189      14.476  21.779  29.410  4.00  1.00            
ATOM   1386    C ASN A 189      15.093  21.927  24.548  4.00  1.00            
ATOM   1387    O ASN A 189      14.100  21.621  23.891  4.00  1.00            
ATOM   1388    N PHE A 190      16.364  21.689  24.153  4.00  1.00            
ATOM   1389   CA PHE A 190      16.792  21.054  22.940  4.00  1.00            
ATOM   1390   CB PHE A 190      17.701  22.024  22.153  4.00  1.00            
ATOM   1391   CG PHE A 190      18.110  21.448  20.848  4.00  1.00            
ATOM   1392  CD1 PHE A 190      17.214  21.381  19.808  4.00  1.00            
ATOM   1393  CD2 PHE A 190      19.399  21.014  20.653  4.00  1.00            
ATOM   1394  CE1 PHE A 190      17.591  20.855  18.595  4.00  1.00            
ATOM   1395  CE2 PHE A 190      19.781  20.488  19.443  4.00  1.00            
ATOM   1396   CZ PHE A 190      18.878  20.409  18.410  4.00  1.00            
ATOM   1397    C PHE A 190      17.584  19.867  23.384  4.00  1.00            
ATOM   1398    O PHE A 190      18.390  19.958  24.308  4.00  1.00            
ATOM   1399    N HIS A 191      17.332  18.702  22.762  4.00  1.00            
ATOM   1400   CA HIS A 191      18.072  17.518  23.085  4.00  1.00            
ATOM   1401  ND1 HIS A 191      18.450  14.821  25.042  4.00  1.00            
ATOM   1402   CG HIS A 191      17.967  15.094  23.781  4.00  1.00            
ATOM   1403   CB HIS A 191      17.178  16.318  23.430  4.00  1.00            
ATOM   1404  NE2 HIS A 191      19.072  13.126  23.744  4.00  1.00            
ATOM   1405  CD2 HIS A 191      18.357  14.050  23.001  4.00  1.00            
ATOM   1406  CE1 HIS A 191      19.101  13.633  24.963  4.00  1.00            
ATOM   1407    C HIS A 191      18.787  17.194  21.832  4.00  1.00            
ATOM   1408    O HIS A 191      18.191  17.221  20.756  4.00  1.00            
ATOM   1409    N TYR A 192      20.094  16.902  21.912  4.00  1.00            
ATOM   1410   CA TYR A 192      20.710  16.648  20.654  4.00  1.00            
ATOM   1411   CB TYR A 192      21.864  17.606  20.293  4.00  1.00            
ATOM   1412   CG TYR A 192      23.046  17.395  21.182  4.00  1.00            
ATOM   1413  CD1 TYR A 192      23.995  16.440  20.887  4.00  1.00            
ATOM   1414  CD2 TYR A 192      23.223  18.171  22.304  4.00  1.00            
ATOM   1415  CE1 TYR A 192      25.088  16.250  21.699  4.00  1.00            
ATOM   1416  CE2 TYR A 192      24.314  17.989  23.122  4.00  1.00            
ATOM   1417   CZ TYR A 192      25.246  17.026  22.820  4.00  1.00            
ATOM   1418   OH TYR A 192      26.366  16.835  23.655  4.00  1.00            
ATOM   1419    C TYR A 192      21.229  15.264  20.646  4.00  1.00            
ATOM   1420    O TYR A 192      21.901  14.819  21.576  4.00  1.00            
ATOM   1421    N ILE A 193      20.874  14.531  19.583  4.00  1.00            
ATOM   1422   CA ILE A 193      21.339  13.193  19.460  4.00  1.00            
ATOM   1423   CB ILE A 193      20.207  12.218  19.417  4.00  1.00            
ATOM   1424  CG1 ILE A 193      19.398  12.344  20.720  4.00  1.00            
ATOM   1425  CG2 ILE A 193      20.779  10.813  19.162  4.00  1.00            
ATOM   1426  CD1 ILE A 193      17.991  11.755  20.647  4.00  1.00            
ATOM   1427    C ILE A 193      22.061  13.124  18.158  4.00  1.00            
ATOM   1428    O ILE A 193      21.477  13.383  17.107  4.00  1.00            
ATOM   1429    N ASN A 194      23.364  12.786  18.193  4.00  1.00            
ATOM   1430   CA ASN A 194      24.078  12.692  16.956  4.00  1.00            
ATOM   1431   CB ASN A 194      25.592  12.462  17.105  4.00  1.00            
ATOM   1432   CG ASN A 194      26.224  13.740  17.615  4.00  1.00            
ATOM   1433  OD1 ASN A 194      25.800  14.838  17.257  4.00  1.00            
ATOM   1434  ND2 ASN A 194      27.268  13.596  18.474  4.00  1.00            
ATOM   1435    C ASN A 194      23.551  11.474  16.281  4.00  1.00            
ATOM   1436    O ASN A 194      23.361  10.439  16.917  4.00  1.00            
ATOM   1437    N LEU A 195      23.267  11.560  14.970  1.00  1.00            
ATOM   1438   CA LEU A 195      22.810  10.367  14.327  1.00  1.00            
ATOM   1439   CB LEU A 195      21.930  10.590  13.080  1.00  1.00            
ATOM   1440   CG LEU A 195      22.400  11.694  12.114  1.00  1.00            
ATOM   1441  CD1 LEU A 195      22.278  13.080  12.764  1.00  1.00            
ATOM   1442  CD2 LEU A 195      23.804  11.416  11.556  1.00  1.00            
ATOM   1443    C LEU A 195      24.011   9.575  13.952  1.00  1.00            
ATOM   1444    O LEU A 195      25.068  10.131  13.659  1.00  1.00            
ATOM   1445    N ILE A 196      23.893   8.234  13.988  1.00  1.00            
ATOM   1446   CA ILE A 196      25.033   7.472  13.598  1.00  1.00            
ATOM   1447   CB ILE A 196      25.263   6.247  14.444  1.00  1.00            
ATOM   1448  CG1 ILE A 196      26.506   5.490  13.954  1.00  1.00            
ATOM   1449  CG2 ILE A 196      23.981   5.401  14.492  1.00  1.00            
ATOM   1450  CD1 ILE A 196      27.049   4.494  14.976  1.00  1.00            
ATOM   1451    C ILE A 196      24.845   7.071  12.161  1.00  1.00            
ATOM   1452    O ILE A 196      24.495   5.932  11.856  1.00  1.00            
ATOM   1453    N LYS A 197      25.083   8.035  11.243  1.00  1.00            
ATOM   1454   CA LYS A 197      25.044   7.876   9.810  1.00  1.00            
ATOM   1455   CB LYS A 197      24.143   6.752   9.271  1.00  1.00            
ATOM   1456   CG LYS A 197      24.217   6.635   7.749  1.00  1.00            
ATOM   1457   CD LYS A 197      23.633   5.335   7.199  1.00  1.00            
ATOM   1458   CE LYS A 197      24.551   4.129   7.402  1.00  1.00            
ATOM   1459   NZ LYS A 197      23.989   2.942   6.722  1.00  1.00            
ATOM   1460    C LYS A 197      24.488   9.154   9.263  1.00  1.00            
ATOM   1461    O LYS A 197      23.342   9.510   9.532  1.00  1.00            
ATOM   1462    N THR A 198      25.305   9.887   8.486  3.00  1.00            
ATOM   1463   CA THR A 198      24.893  11.126   7.889  3.00  1.00            
ATOM   1464   CB THR A 198      26.040  11.897   7.307  3.00  1.00            
ATOM   1465  OG1 THR A 198      25.627  13.217   6.984  3.00  1.00            
ATOM   1466  CG2 THR A 198      26.555  11.168   6.054  3.00  1.00            
ATOM   1467    C THR A 198      23.932  10.824   6.807  3.00  1.00            
ATOM   1468    O THR A 198      23.022  11.603   6.528  3.00  1.00            
ATOM   1469    N GLY A 199      24.107   9.650   6.191  3.00  1.00            
ATOM   1470   CA GLY A 199      23.333   9.290   5.054  3.00  1.00            
ATOM   1471    C GLY A 199      21.899   9.355   5.419  3.00  1.00            
ATOM   1472    O GLY A 199      21.060   9.669   4.578  3.00  1.00            
ATOM   1473    N VAL A 200      21.543   9.020   6.668  1.00  1.00            
ATOM   1474   CA VAL A 200      20.138   9.108   6.884  1.00  1.00            
ATOM   1475   CB VAL A 200      19.416   7.835   6.516  1.00  1.00            
ATOM   1476  CG1 VAL A 200      19.654   6.782   7.610  1.00  1.00            
ATOM   1477  CG2 VAL A 200      17.938   8.147   6.225  1.00  1.00            
ATOM   1478    C VAL A 200      19.856   9.419   8.294  1.00  1.00            
ATOM   1479    O VAL A 200      20.758   9.598   9.110  1.00  1.00            
ATOM   1480    N TRP A 201      18.553   9.525   8.601  1.00  1.00            
ATOM   1481   CA TRP A 201      18.216   9.848   9.933  1.00  1.00            
ATOM   1482   CB TRP A 201      16.937  10.692  10.062  1.00  1.00            
ATOM   1483   CG TRP A 201      16.652  11.139  11.477  1.00  1.00            
ATOM   1484  CD2 TRP A 201      15.998  12.373  11.810  1.00  1.00            
ATOM   1485  CD1 TRP A 201      16.967  10.540  12.663  1.00  1.00            
ATOM   1486  NE1 TRP A 201      16.546  11.321  13.713  1.00  1.00            
ATOM   1487  CE2 TRP A 201      15.949  12.454  13.203  1.00  1.00            
ATOM   1488  CE3 TRP A 201      15.484  13.360  11.018  1.00  1.00            
ATOM   1489  CZ2 TRP A 201      15.382  13.528  13.827  1.00  1.00            
ATOM   1490  CZ3 TRP A 201      14.908  14.440  11.648  1.00  1.00            
ATOM   1491  CH2 TRP A 201      14.860  14.520  13.025  1.00  1.00            
ATOM   1492    C TRP A 201      18.049   8.561  10.682  1.00  1.00            
ATOM   1493    O TRP A 201      17.024   7.889  10.574  1.00  1.00            
ATOM   1494    N GLN A 202      19.090   8.187  11.457  4.00  1.00            
ATOM   1495   CA GLN A 202      19.094   6.999  12.270  4.00  1.00            
ATOM   1496   CB GLN A 202      20.123   5.950  11.825  4.00  1.00            
ATOM   1497   CG GLN A 202      19.809   5.319  10.470  4.00  1.00            
ATOM   1498   CD GLN A 202      20.930   4.338  10.163  4.00  1.00            
ATOM   1499  OE1 GLN A 202      20.686   3.182   9.824  4.00  1.00            
ATOM   1500  NE2 GLN A 202      22.198   4.817  10.283  4.00  1.00            
ATOM   1501    C GLN A 202      19.494   7.467  13.603  4.00  1.00            
ATOM   1502    O GLN A 202      20.301   8.386  13.740  4.00  1.00            
ATOM   1503    N ILE A 203      18.903   6.855  14.630  4.00  1.00            
ATOM   1504   CA ILE A 203      19.250   7.286  15.929  4.00  1.00            
ATOM   1505   CB ILE A 203      18.146   7.929  16.716  4.00  1.00            
ATOM   1506  CG1 ILE A 203      18.742   8.612  17.955  4.00  1.00            
ATOM   1507  CG2 ILE A 203      17.115   6.854  17.093  4.00  1.00            
ATOM   1508  CD1 ILE A 203      17.728   9.426  18.756  4.00  1.00            
ATOM   1509    C ILE A 203      19.636   6.101  16.705  4.00  1.00            
ATOM   1510    O ILE A 203      19.197   4.982  16.443  4.00  1.00            
ATOM   1511    N GLN A 204      20.524   6.334  17.673  4.00  1.00            
ATOM   1512   CA GLN A 204      20.874   5.277  18.546  4.00  1.00            
ATOM   1513   CB GLN A 204      22.267   5.459  19.171  4.00  1.00            
ATOM   1514   CG GLN A 204      22.679   4.346  20.136  4.00  1.00            
ATOM   1515   CD GLN A 204      24.037   4.722  20.714  4.00  1.00            
ATOM   1516  OE1 GLN A 204      24.532   4.085  21.642  4.00  1.00            
ATOM   1517  NE2 GLN A 204      24.656   5.795  20.152  4.00  1.00            
ATOM   1518    C GLN A 204      19.885   5.341  19.669  4.00  1.00            
ATOM   1519    O GLN A 204      19.404   6.420  20.011  4.00  1.00            
ATOM   1520    N MET A 205      19.521   4.182  20.254  4.00  1.00            
ATOM   1521   CA MET A 205      18.610   4.186  21.367  4.00  1.00            
ATOM   1522   CB MET A 205      17.214   3.667  20.987  4.00  1.00            
ATOM   1523   CG MET A 205      16.152   3.780  22.084  4.00  1.00            
ATOM   1524   SD MET A 205      15.483   5.453  22.324  4.00  1.00            
ATOM   1525   CE MET A 205      14.752   5.585  20.665  4.00  1.00            
ATOM   1526    C MET A 205      19.159   3.209  22.352  4.00  1.00            
ATOM   1527    O MET A 205      19.462   2.067  22.009  4.00  1.00            
ATOM   1528    N LYS A 206      19.308   3.656  23.607  1.00  1.00            
ATOM   1529   CA LYS A 206      19.851   2.855  24.660  1.00  1.00            
ATOM   1530   CB LYS A 206      20.102   3.708  25.915  1.00  1.00            
ATOM   1531   CG LYS A 206      21.326   4.624  25.786  1.00  1.00            
ATOM   1532   CD LYS A 206      21.259   5.669  24.665  1.00  1.00            
ATOM   1533   CE LYS A 206      22.566   6.459  24.519  1.00  1.00            
ATOM   1534   NZ LYS A 206      22.596   7.187  23.229  1.00  1.00            
ATOM   1535    C LYS A 206      18.929   1.726  25.022  1.00  1.00            
ATOM   1536    O LYS A 206      19.381   0.599  25.218  1.00  1.00            
ATOM   1537    N GLY A 207      17.607   1.980  25.120  1.00  1.00            
ATOM   1538   CA GLY A 207      16.737   0.907  25.517  1.00  1.00            
ATOM   1539    C GLY A 207      15.337   1.430  25.600  1.00  1.00            
ATOM   1540    O GLY A 207      15.073   2.604  25.343  1.00  1.00            
ATOM   1541    N VAL A 208      14.393   0.533  25.955  4.00  1.00            
ATOM   1542   CA VAL A 208      13.013   0.893  26.120  4.00  1.00            
ATOM   1543   CB VAL A 208      12.069   0.113  25.252  4.00  1.00            
ATOM   1544  CG1 VAL A 208      10.628   0.413  25.702  4.00  1.00            
ATOM   1545  CG2 VAL A 208      12.343   0.479  23.785  4.00  1.00            
ATOM   1546    C VAL A 208      12.643   0.561  27.538  4.00  1.00            
ATOM   1547    O VAL A 208      13.183  -0.388  28.105  4.00  1.00            
ATOM   1548    N SER A 209      11.728   1.330  28.177  4.00  1.00            
ATOM   1549   CA SER A 209      11.439   0.972  29.541  4.00  1.00            
ATOM   1550   CB SER A 209      12.008   1.963  30.568  4.00  1.00            
ATOM   1551   OG SER A 209      13.427   1.951  30.524  4.00  1.00            
ATOM   1552    C SER A 209       9.963   0.891  29.814  4.00  1.00            
ATOM   1553    O SER A 209       9.344   1.894  30.162  4.00  1.00            
ATOM   1554    N VAL A 210       9.364  -0.320  29.755  4.00  1.00            
ATOM   1555   CA VAL A 210       7.957  -0.424  30.053  4.00  1.00            
ATOM   1556   CB VAL A 210       7.332  -1.694  29.542  4.00  1.00            
ATOM   1557  CG1 VAL A 210       7.403  -1.679  28.005  4.00  1.00            
ATOM   1558  CG2 VAL A 210       8.059  -2.900  30.159  4.00  1.00            
ATOM   1559    C VAL A 210       7.845  -0.385  31.528  4.00  1.00            
ATOM   1560    O VAL A 210       8.500  -1.157  32.226  4.00  1.00            
ATOM   1561    N GLY A 211       7.005   0.535  32.037  3.00  1.00            
ATOM   1562   CA GLY A 211       6.940   0.681  33.454  3.00  1.00            
ATOM   1563    C GLY A 211       8.335   1.053  33.819  3.00  1.00            
ATOM   1564    O GLY A 211       9.059   1.646  33.021  3.00  1.00            
ATOM   1565    N SER A 212       8.747   0.695  35.042  3.00  1.00            
ATOM   1566   CA SER A 212      10.074   0.971  35.488  3.00  1.00            
ATOM   1567   CB SER A 212      10.205   0.850  37.014  3.00  1.00            
ATOM   1568   OG SER A 212       9.409   1.844  37.641  3.00  1.00            
ATOM   1569    C SER A 212      11.053   0.020  34.867  3.00  1.00            
ATOM   1570    O SER A 212      12.233   0.339  34.734  3.00  1.00            
ATOM   1571    N SER A 213      10.588  -1.171  34.445  4.00  1.00            
ATOM   1572   CA SER A 213      11.481  -2.210  34.006  4.00  1.00            
ATOM   1573   CB SER A 213      10.777  -3.558  33.787  4.00  1.00            
ATOM   1574   OG SER A 213      11.721  -4.526  33.355  4.00  1.00            
ATOM   1575    C SER A 213      12.196  -1.875  32.726  4.00  1.00            
ATOM   1576    O SER A 213      11.697  -1.111  31.900  4.00  1.00            
ATOM   1577    N THR A 214      13.415  -2.454  32.553  4.00  1.00            
ATOM   1578   CA THR A 214      14.179  -2.310  31.339  4.00  1.00            
ATOM   1579   CB THR A 214      15.672  -2.224  31.548  4.00  1.00            
ATOM   1580  OG1 THR A 214      16.166  -3.392  32.186  4.00  1.00            
ATOM   1581  CG2 THR A 214      15.981  -0.981  32.400  4.00  1.00            
ATOM   1582    C THR A 214      13.863  -3.517  30.525  4.00  1.00            
ATOM   1583    O THR A 214      14.655  -4.448  30.388  4.00  1.00            
ATOM   1584    N LEU A 215      12.649  -3.490  29.956  4.00  1.00            
ATOM   1585   CA LEU A 215      12.051  -4.560  29.220  4.00  1.00            
ATOM   1586   CB LEU A 215      10.591  -4.236  28.864  4.00  1.00            
ATOM   1587   CG LEU A 215       9.874  -5.335  28.066  4.00  1.00            
ATOM   1588  CD1 LEU A 215       9.738  -6.621  28.896  4.00  1.00            
ATOM   1589  CD2 LEU A 215       8.532  -4.828  27.511  4.00  1.00            
ATOM   1590    C LEU A 215      12.746  -4.840  27.932  4.00  1.00            
ATOM   1591    O LEU A 215      13.003  -5.996  27.599  4.00  1.00            
ATOM   1592    N LEU A 216      13.094  -3.788  27.175  4.00  1.00            
ATOM   1593   CA LEU A 216      13.553  -4.047  25.848  4.00  1.00            
ATOM   1594   CB LEU A 216      12.948  -3.105  24.786  4.00  1.00            
ATOM   1595   CG LEU A 216      11.409  -3.203  24.699  4.00  1.00            
ATOM   1596  CD1 LEU A 216      10.855  -2.455  23.475  4.00  1.00            
ATOM   1597  CD2 LEU A 216      10.937  -4.662  24.781  4.00  1.00            
ATOM   1598    C LEU A 216      15.054  -3.961  25.759  4.00  1.00            
ATOM   1599    O LEU A 216      15.765  -4.051  26.760  4.00  1.00            
ATOM   1600    N CYS A 217      15.558  -3.778  24.517  1.00  1.00            
ATOM   1601   CA CYS A 217      16.951  -3.898  24.178  1.00  1.00            
ATOM   1602   CB CYS A 217      17.258  -3.700  22.680  1.00  1.00            
ATOM   1603   SG CYS A 217      16.601  -5.058  21.657  1.00  1.00            
ATOM   1604    C CYS A 217      17.875  -3.064  25.003  1.00  1.00            
ATOM   1605    O CYS A 217      17.953  -1.843  24.878  1.00  1.00            
ATOM   1606    N GLU A 218      18.595  -3.768  25.901  3.00  1.00            
ATOM   1607   CA GLU A 218      19.612  -3.225  26.750  3.00  1.00            
ATOM   1608   CB GLU A 218      20.010  -4.203  27.863  3.00  1.00            
ATOM   1609   CG GLU A 218      20.681  -3.528  29.057  3.00  1.00            
ATOM   1610   CD GLU A 218      19.563  -2.907  29.881  3.00  1.00            
ATOM   1611  OE1 GLU A 218      19.040  -1.837  29.472  3.00  1.00            
ATOM   1612  OE2 GLU A 218      19.205  -3.511  30.928  3.00  1.00            
ATOM   1613    C GLU A 218      20.844  -2.967  25.940  3.00  1.00            
ATOM   1614    O GLU A 218      21.478  -1.921  26.070  3.00  1.00            
ATOM   1615    N ASP A 219      21.185  -3.925  25.053  3.00  1.00            
ATOM   1616   CA ASP A 219      22.418  -3.914  24.312  3.00  1.00            
ATOM   1617   CB ASP A 219      22.519  -5.123  23.362  3.00  1.00            
ATOM   1618   CG ASP A 219      23.893  -5.173  22.701  3.00  1.00            
ATOM   1619  OD1 ASP A 219      24.286  -4.185  22.023  3.00  1.00            
ATOM   1620  OD2 ASP A 219      24.561  -6.230  22.853  3.00  1.00            
ATOM   1621    C ASP A 219      22.502  -2.689  23.470  3.00  1.00            
ATOM   1622    O ASP A 219      23.514  -1.991  23.474  3.00  1.00            
ATOM   1623    N GLY A 220      21.433  -2.386  22.723  1.00  1.00            
ATOM   1624   CA GLY A 220      21.492  -1.223  21.899  1.00  1.00            
ATOM   1625    C GLY A 220      20.316  -1.311  20.999  1.00  1.00            
ATOM   1626    O GLY A 220      19.724  -2.378  20.849  1.00  1.00            
ATOM   1627    N CYS A 221      19.936  -0.188  20.378  4.00  1.00            
ATOM   1628   CA CYS A 221      18.813  -0.270  19.504  4.00  1.00            
ATOM   1629   CB CYS A 221      17.496   0.176  20.162  4.00  1.00            
ATOM   1630   SG CYS A 221      17.082  -0.811  21.628  4.00  1.00            
ATOM   1631    C CYS A 221      19.060   0.694  18.423  4.00  1.00            
ATOM   1632    O CYS A 221      19.954   1.535  18.507  4.00  1.00            
ATOM   1633    N LEU A 222      18.284   0.566  17.346  4.00  1.00            
ATOM   1634   CA LEU A 222      18.439   1.564  16.357  4.00  1.00            
ATOM   1635   CB LEU A 222      18.962   1.053  15.006  4.00  1.00            
ATOM   1636   CG LEU A 222      19.309   2.211  14.053  4.00  1.00            
ATOM   1637  CD1 LEU A 222      20.513   3.006  14.585  4.00  1.00            
ATOM   1638  CD2 LEU A 222      19.486   1.740  12.602  4.00  1.00            
ATOM   1639    C LEU A 222      17.067   2.101  16.129  4.00  1.00            
ATOM   1640    O LEU A 222      16.101   1.341  16.083  4.00  1.00            
ATOM   1641    N ALA A 223      16.923   3.435  16.018  4.00  1.00            
ATOM   1642   CA ALA A 223      15.599   3.926  15.780  4.00  1.00            
ATOM   1643   CB ALA A 223      14.979   4.639  16.993  4.00  1.00            
ATOM   1644    C ALA A 223      15.657   4.929  14.647  4.00  1.00            
ATOM   1645    O ALA A 223      16.503   5.819  14.641  4.00  1.00            
ATOM   1646    N LEU A 224      14.771   4.817  13.627  4.00  1.00            
ATOM   1647   CA LEU A 224      14.729   5.833  12.596  4.00  1.00            
ATOM   1648   CB LEU A 224      14.186   5.410  11.214  4.00  1.00            
ATOM   1649   CG LEU A 224      15.114   4.539  10.351  4.00  1.00            
ATOM   1650  CD1 LEU A 224      16.449   5.250  10.073  4.00  1.00            
ATOM   1651  CD2 LEU A 224      15.266   3.125  10.911  4.00  1.00            
ATOM   1652    C LEU A 224      13.727   6.852  13.088  4.00  1.00            
ATOM   1653    O LEU A 224      12.765   6.493  13.764  4.00  1.00            
ATOM   1654    N VAL A 225      13.921   8.151  12.773  4.00  1.00            
ATOM   1655   CA VAL A 225      13.018   9.172  13.251  4.00  1.00            
ATOM   1656   CB VAL A 225      13.482  10.561  12.924  4.00  1.00            
ATOM   1657  CG1 VAL A 225      13.578  10.746  11.397  4.00  1.00            
ATOM   1658  CG2 VAL A 225      12.515  11.533  13.614  4.00  1.00            
ATOM   1659    C VAL A 225      11.657   8.972  12.674  4.00  1.00            
ATOM   1660    O VAL A 225      10.647   9.044  13.370  4.00  1.00            
ATOM   1661    N ASP A 226      11.620   8.729  11.360  1.00  1.00            
ATOM   1662   CA ASP A 226      10.472   8.372  10.598  1.00  1.00            
ATOM   1663   CB ASP A 226      10.158   6.870  10.706  1.00  1.00            
ATOM   1664   CG ASP A 226       9.182   6.513   9.600  1.00  1.00            
ATOM   1665  OD1 ASP A 226       9.258   7.149   8.515  1.00  1.00            
ATOM   1666  OD2 ASP A 226       8.354   5.592   9.825  1.00  1.00            
ATOM   1667    C ASP A 226       9.198   9.128  10.827  1.00  1.00            
ATOM   1668    O ASP A 226       8.245   8.563  11.361  1.00  1.00            
ATOM   1669    N THR A 227       9.129  10.425  10.458  3.00  1.00            
ATOM   1670   CA THR A 227       7.800  10.975  10.386  3.00  1.00            
ATOM   1671   CB THR A 227       7.759  12.458  10.156  3.00  1.00            
ATOM   1672  OG1 THR A 227       8.485  13.133  11.174  3.00  1.00            
ATOM   1673  CG2 THR A 227       6.290  12.915  10.191  3.00  1.00            
ATOM   1674    C THR A 227       7.336  10.282   9.155  3.00  1.00            
ATOM   1675    O THR A 227       8.165   9.875   8.343  3.00  1.00            
ATOM   1676    N GLY A 228       6.028  10.094   8.949  3.00  1.00            
ATOM   1677   CA GLY A 228       5.744   9.347   7.765  3.00  1.00            
ATOM   1678    C GLY A 228       5.279   7.967   8.158  3.00  1.00            
ATOM   1679    O GLY A 228       4.964   7.147   7.296  3.00  1.00            
ATOM   1680    N ALA A 229       5.233   7.659   9.471  1.00  1.00            
ATOM   1681   CA ALA A 229       4.746   6.373   9.901  1.00  1.00            
ATOM   1682   CB ALA A 229       5.761   5.557  10.718  1.00  1.00            
ATOM   1683    C ALA A 229       3.604   6.642  10.805  1.00  1.00            
ATOM   1684    O ALA A 229       3.573   7.650  11.509  1.00  1.00            
ATOM   1685    N SER A 230       2.609   5.744  10.770  1.00  1.00            
ATOM   1686   CA SER A 230       1.515   5.870  11.672  1.00  1.00            
ATOM   1687   CB SER A 230       0.475   4.755  11.494  1.00  1.00            
ATOM   1688   OG SER A 230      -0.521   4.863  12.497  1.00  1.00            
ATOM   1689    C SER A 230       2.095   5.710  13.013  1.00  1.00            
ATOM   1690    O SER A 230       1.763   6.466  13.926  1.00  1.00            
ATOM   1691    N TYR A 231       2.997   4.727  13.186  1.00  1.00            
ATOM   1692   CA TYR A 231       3.376   4.638  14.548  1.00  1.00            
ATOM   1693   CB TYR A 231       2.249   3.964  15.377  1.00  1.00            
ATOM   1694   CG TYR A 231       2.476   4.019  16.855  1.00  1.00            
ATOM   1695  CD1 TYR A 231       2.213   5.126  17.617  1.00  1.00            
ATOM   1696  CD2 TYR A 231       2.998   2.932  17.499  1.00  1.00            
ATOM   1697  CE1 TYR A 231       2.443   5.108  18.979  1.00  1.00            
ATOM   1698  CE2 TYR A 231       3.235   2.907  18.853  1.00  1.00            
ATOM   1699   CZ TYR A 231       2.946   4.005  19.609  1.00  1.00            
ATOM   1700   OH TYR A 231       3.176   4.004  21.002  1.00  1.00            
ATOM   1701    C TYR A 231       4.691   3.953  14.773  1.00  1.00            
ATOM   1702    O TYR A 231       5.318   3.421  13.856  1.00  1.00            
ATOM   1703    N ILE A 232       5.126   4.021  16.053  4.00  1.00            
ATOM   1704   CA ILE A 232       6.223   3.333  16.644  4.00  1.00            
ATOM   1705   CB ILE A 232       6.080   3.105  18.123  4.00  1.00            
ATOM   1706  CG1 ILE A 232       6.072   4.433  18.894  4.00  1.00            
ATOM   1707  CG2 ILE A 232       7.198   2.144  18.565  4.00  1.00            
ATOM   1708  CD1 ILE A 232       7.403   5.177  18.811  4.00  1.00            
ATOM   1709    C ILE A 232       6.216   1.986  16.012  4.00  1.00            
ATOM   1710    O ILE A 232       5.181   1.323  15.948  4.00  1.00            
ATOM   1711    N SER A 233       7.372   1.545  15.495  4.00  1.00            
ATOM   1712   CA SER A 233       7.358   0.263  14.870  4.00  1.00            
ATOM   1713   CB SER A 233       7.646   0.315  13.360  4.00  1.00            
ATOM   1714   OG SER A 233       7.604  -0.995  12.813  4.00  1.00            
ATOM   1715    C SER A 233       8.443  -0.548  15.492  4.00  1.00            
ATOM   1716    O SER A 233       9.431   0.001  15.978  4.00  1.00            
ATOM   1717    N GLY A 234       8.295  -1.891  15.496  4.00  1.00            
ATOM   1718   CA GLY A 234       9.306  -2.677  16.138  4.00  1.00            
ATOM   1719    C GLY A 234       9.455  -3.987  15.452  4.00  1.00            
ATOM   1720    O GLY A 234       8.605  -4.406  14.667  4.00  1.00            
ATOM   1721    N SER A 235      10.579  -4.666  15.746  1.00  1.00            
ATOM   1722   CA SER A 235      10.801  -5.971  15.217  1.00  1.00            
ATOM   1723   CB SER A 235      12.207  -6.522  15.511  1.00  1.00            
ATOM   1724   OG SER A 235      12.380  -6.671  16.912  1.00  1.00            
ATOM   1725    C SER A 235       9.810  -6.817  15.946  1.00  1.00            
ATOM   1726    O SER A 235       9.242  -6.391  16.951  1.00  1.00            
ATOM   1727    N THR A 236       9.583  -8.046  15.459  2.00  1.00            
ATOM   1728   CA THR A 236       8.561  -8.895  15.994  2.00  1.00            
ATOM   1729   CB THR A 236       8.498 -10.201  15.269  2.00  1.00            
ATOM   1730  OG1 THR A 236       9.723 -10.901  15.428  2.00  1.00            
ATOM   1731  CG2 THR A 236       8.247  -9.913  13.779  2.00  1.00            
ATOM   1732    C THR A 236       8.786  -9.179  17.438  2.00  1.00            
ATOM   1733    O THR A 236       7.862  -9.075  18.245  2.00  1.00            
ATOM   1734    N SER A 237      10.024  -9.525  17.815  2.00  1.00            
ATOM   1735   CA SER A 237      10.243  -9.884  19.179  2.00  1.00            
ATOM   1736   CB SER A 237      11.686 -10.340  19.457  2.00  1.00            
ATOM   1737   OG SER A 237      11.917 -11.594  18.828  2.00  1.00            
ATOM   1738    C SER A 237       9.917  -8.705  20.037  2.00  1.00            
ATOM   1739    O SER A 237       9.382  -8.865  21.132  2.00  1.00            
ATOM   1740    N SER A 238      10.208  -7.483  19.550  2.00  1.00            
ATOM   1741   CA SER A 238       9.969  -6.308  20.338  2.00  1.00            
ATOM   1742   CB SER A 238      10.431  -5.019  19.638  2.00  1.00            
ATOM   1743   OG SER A 238      10.197  -3.895  20.473  2.00  1.00            
ATOM   1744    C SER A 238       8.496  -6.179  20.634  2.00  1.00            
ATOM   1745    O SER A 238       8.110  -6.080  21.799  2.00  1.00            
ATOM   1746    N ILE A 239       7.624  -6.194  19.599  2.00  1.00            
ATOM   1747   CA ILE A 239       6.213  -6.018  19.851  2.00  1.00            
ATOM   1748   CB ILE A 239       5.315  -5.730  18.666  2.00  1.00            
ATOM   1749  CG1 ILE A 239       5.279  -6.860  17.633  2.00  1.00            
ATOM   1750  CG2 ILE A 239       5.758  -4.380  18.078  2.00  1.00            
ATOM   1751  CD1 ILE A 239       6.547  -6.925  16.802  2.00  1.00            
ATOM   1752    C ILE A 239       5.671  -7.171  20.613  2.00  1.00            
ATOM   1753    O ILE A 239       4.763  -6.987  21.421  2.00  1.00            
ATOM   1754    N GLU A 240       6.196  -8.385  20.355  2.00  1.00            
ATOM   1755   CA GLU A 240       5.740  -9.537  21.079  2.00  1.00            
ATOM   1756   CB GLU A 240       6.601 -10.783  20.828  2.00  1.00            
ATOM   1757   CG GLU A 240       6.556 -11.361  19.413  2.00  1.00            
ATOM   1758   CD GLU A 240       7.669 -12.397  19.379  2.00  1.00            
ATOM   1759  OE1 GLU A 240       8.556 -12.306  20.271  2.00  1.00            
ATOM   1760  OE2 GLU A 240       7.658 -13.284  18.485  2.00  1.00            
ATOM   1761    C GLU A 240       5.965  -9.182  22.502  2.00  1.00            
ATOM   1762    O GLU A 240       5.122  -9.426  23.364  2.00  1.00            
ATOM   1763    N LYS A 241       7.126  -8.564  22.766  2.00  1.00            
ATOM   1764   CA LYS A 241       7.446  -8.213  24.106  2.00  1.00            
ATOM   1765   CB LYS A 241       8.924  -7.805  24.303  2.00  1.00            
ATOM   1766   CG LYS A 241       9.935  -8.896  23.916  2.00  1.00            
ATOM   1767   CD LYS A 241      11.397  -8.427  23.949  2.00  1.00            
ATOM   1768   CE LYS A 241      12.377  -9.330  23.191  2.00  1.00            
ATOM   1769   NZ LYS A 241      12.405 -10.689  23.779  2.00  1.00            
ATOM   1770    C LYS A 241       6.573  -7.114  24.662  2.00  1.00            
ATOM   1771    O LYS A 241       6.082  -7.230  25.782  2.00  1.00            
ATOM   1772    N LEU A 242       6.338  -6.011  23.917  2.00  1.00            
ATOM   1773   CA LEU A 242       5.550  -4.934  24.475  2.00  1.00            
ATOM   1774   CB LEU A 242       5.529  -3.676  23.595  2.00  1.00            
ATOM   1775   CG LEU A 242       6.937  -3.061  23.475  2.00  1.00            
ATOM   1776  CD1 LEU A 242       6.890  -1.636  22.905  2.00  1.00            
ATOM   1777  CD2 LEU A 242       7.703  -3.174  24.803  2.00  1.00            
ATOM   1778    C LEU A 242       4.182  -5.443  24.674  2.00  1.00            
ATOM   1779    O LEU A 242       3.519  -5.116  25.656  2.00  1.00            
ATOM   1780    N MET A 243       3.733  -6.287  23.735  2.00  1.00            
ATOM   1781   CA MET A 243       2.424  -6.804  23.901  2.00  1.00            
ATOM   1782   CB MET A 243       2.024  -7.831  22.836  2.00  1.00            
ATOM   1783   CG MET A 243       0.825  -8.647  23.319  2.00  1.00            
ATOM   1784   SD MET A 243       0.234  -9.940  22.189  2.00  1.00            
ATOM   1785   CE MET A 243       1.735 -10.964  22.205  2.00  1.00            
ATOM   1786    C MET A 243       2.392  -7.565  25.187  2.00  1.00            
ATOM   1787    O MET A 243       1.477  -7.407  25.992  2.00  1.00            
ATOM   1788    N GLU A 244       3.418  -8.400  25.420  2.00  1.00            
ATOM   1789   CA GLU A 244       3.424  -9.160  26.629  2.00  1.00            
ATOM   1790   CB GLU A 244       4.373 -10.362  26.553  2.00  1.00            
ATOM   1791   CG GLU A 244       4.334 -11.282  27.770  2.00  1.00            
ATOM   1792   CD GLU A 244       5.074 -12.538  27.343  2.00  1.00            
ATOM   1793  OE1 GLU A 244       4.791 -13.023  26.215  2.00  1.00            
ATOM   1794  OE2 GLU A 244       5.936 -13.021  28.124  2.00  1.00            
ATOM   1795    C GLU A 244       3.960  -8.248  27.685  2.00  1.00            
ATOM   1796    O GLU A 244       5.164  -8.197  27.935  2.00  1.00            
ATOM   1797    N ALA A 245       3.052  -7.528  28.361  2.00  1.00            
ATOM   1798   CA ALA A 245       3.440  -6.517  29.297  2.00  1.00            
ATOM   1799   CB ALA A 245       4.477  -5.542  28.718  2.00  1.00            
ATOM   1800    C ALA A 245       2.182  -5.759  29.526  2.00  1.00            
ATOM   1801    O ALA A 245       1.560  -5.852  30.582  2.00  1.00            
ATOM   1802    N LEU A 246       1.766  -4.997  28.497  2.00  1.00            
ATOM   1803   CA LEU A 246       0.574  -4.215  28.601  2.00  1.00            
ATOM   1804   CB LEU A 246       0.130  -3.549  27.287  2.00  1.00            
ATOM   1805   CG LEU A 246       0.977  -2.345  26.852  2.00  1.00            
ATOM   1806  CD1 LEU A 246       0.773  -1.159  27.809  2.00  1.00            
ATOM   1807  CD2 LEU A 246       2.451  -2.732  26.657  2.00  1.00            
ATOM   1808    C LEU A 246      -0.544  -5.143  28.955  2.00  1.00            
ATOM   1809    O LEU A 246      -1.429  -4.787  29.732  2.00  1.00            
ATOM   1810    N GLY A 247      -0.522  -6.373  28.408  3.00  1.00            
ATOM   1811   CA GLY A 247      -1.598  -7.276  28.683  3.00  1.00            
ATOM   1812    C GLY A 247      -2.483  -7.291  27.481  3.00  1.00            
ATOM   1813    O GLY A 247      -3.584  -7.841  27.513  3.00  1.00            
ATOM   1814    N ALA A 248      -2.004  -6.675  26.383  1.00  1.00            
ATOM   1815   CA ALA A 248      -2.771  -6.585  25.175  1.00  1.00            
ATOM   1816   CB ALA A 248      -2.346  -5.449  24.231  1.00  1.00            
ATOM   1817    C ALA A 248      -2.743  -7.870  24.415  1.00  1.00            
ATOM   1818    O ALA A 248      -1.940  -8.765  24.676  1.00  1.00            
ATOM   1819    N LYS A 249      -3.703  -7.987  23.477  4.00  1.00            
ATOM   1820   CA LYS A 249      -3.846  -9.125  22.621  4.00  1.00            
ATOM   1821   CB LYS A 249      -5.303  -9.377  22.219  4.00  1.00            
ATOM   1822   CG LYS A 249      -5.586 -10.786  21.708  4.00  1.00            
ATOM   1823   CD LYS A 249      -7.086 -11.070  21.673  4.00  1.00            
ATOM   1824   CE LYS A 249      -7.452 -12.547  21.521  4.00  1.00            
ATOM   1825   NZ LYS A 249      -8.896 -12.736  21.797  4.00  1.00            
ATOM   1826    C LYS A 249      -3.092  -8.841  21.369  4.00  1.00            
ATOM   1827    O LYS A 249      -2.962  -7.692  20.950  4.00  1.00            
ATOM   1828    N LYS A 250      -2.549  -9.903  20.749  4.00  1.00            
ATOM   1829   CA LYS A 250      -1.887  -9.697  19.504  4.00  1.00            
ATOM   1830   CB LYS A 250      -0.607 -10.524  19.301  4.00  1.00            
ATOM   1831   CG LYS A 250       0.177 -10.104  18.055  4.00  1.00            
ATOM   1832   CD LYS A 250       1.570 -10.727  17.957  4.00  1.00            
ATOM   1833   CE LYS A 250       2.369 -10.235  16.748  4.00  1.00            
ATOM   1834   NZ LYS A 250       1.701 -10.647  15.494  4.00  1.00            
ATOM   1835    C LYS A 250      -2.825 -10.192  18.452  4.00  1.00            
ATOM   1836    O LYS A 250      -3.094 -11.388  18.372  4.00  1.00            
ATOM   1837    N ARG A 251      -3.356  -9.277  17.620  1.00  1.00            
ATOM   1838   CA ARG A 251      -4.225  -9.678  16.550  1.00  1.00            
ATOM   1839   CB ARG A 251      -5.226  -8.599  16.105  1.00  1.00            
ATOM   1840   CG ARG A 251      -6.259  -8.240  17.173  1.00  1.00            
ATOM   1841   CD ARG A 251      -7.473  -7.488  16.620  1.00  1.00            
ATOM   1842   NE ARG A 251      -8.364  -8.507  15.994  1.00  1.00            
ATOM   1843   CZ ARG A 251      -9.691  -8.246  15.808  1.00  1.00            
ATOM   1844  NH1 ARG A 251     -10.200  -7.020  16.125  1.00  1.00            
ATOM   1845  NH2 ARG A 251     -10.511  -9.221  15.315  1.00  1.00            
ATOM   1846    C ARG A 251      -3.351  -9.951  15.379  1.00  1.00            
ATOM   1847    O ARG A 251      -2.161  -9.639  15.404  1.00  1.00            
ATOM   1848    N LEU A 252      -3.910 -10.581  14.327  1.00  1.00            
ATOM   1849   CA LEU A 252      -3.071 -10.808  13.194  1.00  1.00            
ATOM   1850   CB LEU A 252      -3.783 -11.530  12.034  1.00  1.00            
ATOM   1851   CG LEU A 252      -4.222 -12.970  12.375  1.00  1.00            
ATOM   1852  CD1 LEU A 252      -3.021 -13.891  12.636  1.00  1.00            
ATOM   1853  CD2 LEU A 252      -5.234 -12.984  13.530  1.00  1.00            
ATOM   1854    C LEU A 252      -2.650  -9.445  12.718  1.00  1.00            
ATOM   1855    O LEU A 252      -1.459  -9.179  12.561  1.00  1.00            
ATOM   1856    N PHE A 253      -3.622  -8.532  12.506  1.00  1.00            
ATOM   1857   CA PHE A 253      -3.336  -7.210  12.014  1.00  1.00            
ATOM   1858   CB PHE A 253      -4.605  -6.486  11.514  1.00  1.00            
ATOM   1859   CG PHE A 253      -5.025  -7.078  10.207  1.00  1.00            
ATOM   1860  CD1 PHE A 253      -5.459  -8.381  10.135  1.00  1.00            
ATOM   1861  CD2 PHE A 253      -5.021  -6.319   9.056  1.00  1.00            
ATOM   1862  CE1 PHE A 253      -5.853  -8.926   8.935  1.00  1.00            
ATOM   1863  CE2 PHE A 253      -5.415  -6.856   7.852  1.00  1.00            
ATOM   1864   CZ PHE A 253      -5.829  -8.165   7.790  1.00  1.00            
ATOM   1865    C PHE A 253      -2.678  -6.279  12.982  1.00  1.00            
ATOM   1866    O PHE A 253      -1.603  -5.750  12.705  1.00  1.00            
ATOM   1867    N ASP A 254      -3.295  -6.058  14.156  1.00  1.00            
ATOM   1868   CA ASP A 254      -2.756  -5.042  15.013  1.00  1.00            
ATOM   1869   CB ASP A 254      -3.533  -3.709  14.949  1.00  1.00            
ATOM   1870   CG ASP A 254      -4.994  -3.915  15.324  1.00  1.00            
ATOM   1871  OD1 ASP A 254      -5.264  -4.569  16.365  1.00  1.00            
ATOM   1872  OD2 ASP A 254      -5.863  -3.421  14.556  1.00  1.00            
ATOM   1873    C ASP A 254      -2.708  -5.566  16.420  1.00  1.00            
ATOM   1874    O ASP A 254      -2.682  -6.773  16.652  1.00  1.00            
ATOM   1875    N TYR A 255      -2.662  -4.637  17.392  4.00  1.00            
ATOM   1876   CA TYR A 255      -2.504  -4.916  18.792  4.00  1.00            
ATOM   1877   CB TYR A 255      -1.163  -4.255  19.177  4.00  1.00            
ATOM   1878   CG TYR A 255      -0.726  -4.272  20.594  4.00  1.00            
ATOM   1879  CD1 TYR A 255      -0.060  -5.348  21.133  4.00  1.00            
ATOM   1880  CD2 TYR A 255      -0.959  -3.164  21.369  4.00  1.00            
ATOM   1881  CE1 TYR A 255       0.350  -5.306  22.443  4.00  1.00            
ATOM   1882  CE2 TYR A 255      -0.550  -3.118  22.676  4.00  1.00            
ATOM   1883   CZ TYR A 255       0.114  -4.191  23.213  4.00  1.00            
ATOM   1884   OH TYR A 255       0.539  -4.145  24.556  4.00  1.00            
ATOM   1885    C TYR A 255      -3.681  -4.311  19.460  4.00  1.00            
ATOM   1886    O TYR A 255      -3.954  -3.123  19.296  4.00  1.00            
ATOM   1887    N VAL A 256      -4.432  -5.129  20.221  4.00  1.00            
ATOM   1888   CA VAL A 256      -5.622  -4.568  20.766  4.00  1.00            
ATOM   1889   CB VAL A 256      -6.896  -5.093  20.161  4.00  1.00            
ATOM   1890  CG1 VAL A 256      -6.907  -4.727  18.667  4.00  1.00            
ATOM   1891  CG2 VAL A 256      -7.026  -6.598  20.452  4.00  1.00            
ATOM   1892    C VAL A 256      -5.708  -4.792  22.225  4.00  1.00            
ATOM   1893    O VAL A 256      -5.064  -5.678  22.787  4.00  1.00            
ATOM   1894    N VAL A 257      -6.508  -3.928  22.875  4.00  1.00            
ATOM   1895   CA VAL A 257      -6.722  -4.050  24.277  4.00  1.00            
ATOM   1896   CB VAL A 257      -6.026  -2.996  25.078  4.00  1.00            
ATOM   1897  CG1 VAL A 257      -6.460  -1.615  24.564  4.00  1.00            
ATOM   1898  CG2 VAL A 257      -6.356  -3.237  26.560  4.00  1.00            
ATOM   1899    C VAL A 257      -8.177  -3.963  24.558  4.00  1.00            
ATOM   1900    O VAL A 257      -8.873  -3.108  24.011  4.00  1.00            
ATOM   1901    N LYS A 258      -8.676  -4.877  25.416  4.00  1.00            
ATOM   1902   CA LYS A 258     -10.037  -4.741  25.829  4.00  1.00            
ATOM   1903   CB LYS A 258     -10.490  -5.795  26.859  4.00  1.00            
ATOM   1904   CG LYS A 258     -10.517  -7.229  26.326  4.00  1.00            
ATOM   1905   CD LYS A 258     -10.618  -8.284  27.430  4.00  1.00            
ATOM   1906   CE LYS A 258     -10.692  -9.715  26.898  4.00  1.00            
ATOM   1907   NZ LYS A 258     -10.959 -10.655  28.008  4.00  1.00            
ATOM   1908    C LYS A 258      -9.994  -3.424  26.515  4.00  1.00            
ATOM   1909    O LYS A 258      -9.061  -3.129  27.261  4.00  1.00            
ATOM   1910    N CYS A 259     -10.993  -2.576  26.258  2.00  1.00            
ATOM   1911   CA CYS A 259     -10.908  -1.250  26.777  2.00  1.00            
ATOM   1912   CB CYS A 259     -11.692  -0.227  25.942  2.00  1.00            
ATOM   1913   SG CYS A 259     -13.381  -0.788  25.604  2.00  1.00            
ATOM   1914    C CYS A 259     -11.330  -1.174  28.207  2.00  1.00            
ATOM   1915    O CYS A 259     -11.757  -2.154  28.817  2.00  1.00            
ATOM   1916    N ASN A 260     -11.202   0.052  28.756  2.00  1.00            
ATOM   1917   CA ASN A 260     -11.449   0.438  30.115  2.00  1.00            
ATOM   1918   CB ASN A 260     -12.679  -0.263  30.729  2.00  1.00            
ATOM   1919   CG ASN A 260     -13.061   0.472  32.011  2.00  1.00            
ATOM   1920  OD1 ASN A 260     -12.381   1.405  32.437  2.00  1.00            
ATOM   1921  ND2 ASN A 260     -14.185   0.042  32.647  2.00  1.00            
ATOM   1922    C ASN A 260     -10.246   0.045  30.912  2.00  1.00            
ATOM   1923    O ASN A 260     -10.017   0.556  32.006  2.00  1.00            
ATOM   1924    N GLU A 261      -9.426  -0.863  30.356  2.00  1.00            
ATOM   1925   CA GLU A 261      -8.175  -1.249  30.944  2.00  1.00            
ATOM   1926   CB GLU A 261      -7.566  -2.510  30.309  2.00  1.00            
ATOM   1927   CG GLU A 261      -8.246  -3.838  30.639  2.00  1.00            
ATOM   1928   CD GLU A 261      -7.515  -4.891  29.813  2.00  1.00            
ATOM   1929  OE1 GLU A 261      -7.880  -5.050  28.617  2.00  1.00            
ATOM   1930  OE2 GLU A 261      -6.574  -5.533  30.352  2.00  1.00            
ATOM   1931    C GLU A 261      -7.173  -0.158  30.657  2.00  1.00            
ATOM   1932    O GLU A 261      -6.260   0.099  31.441  2.00  1.00            
ATOM   1933    N GLY A 262      -7.359   0.509  29.504  2.00  1.00            
ATOM   1934   CA GLY A 262      -6.426   1.391  28.861  2.00  1.00            
ATOM   1935    C GLY A 262      -5.993   2.583  29.647  2.00  1.00            
ATOM   1936    O GLY A 262      -4.843   2.995  29.489  2.00  1.00            
ATOM   1937    N PRO A 263      -6.818   3.174  30.458  2.00  1.00            
ATOM   1938   CA PRO A 263      -6.366   4.324  31.180  2.00  1.00            
ATOM   1939   CD PRO A 263      -8.241   3.254  30.172  2.00  1.00            
ATOM   1940   CB PRO A 263      -7.596   4.846  31.909  2.00  1.00            
ATOM   1941   CG PRO A 263      -8.734   4.507  30.924  2.00  1.00            
ATOM   1942    C PRO A 263      -5.140   4.059  31.979  2.00  1.00            
ATOM   1943    O PRO A 263      -4.355   4.986  32.170  2.00  1.00            
ATOM   1944    N THR A 264      -4.933   2.828  32.466  2.00  1.00            
ATOM   1945   CA THR A 264      -3.673   2.646  33.118  2.00  1.00            
ATOM   1946   CB THR A 264      -3.796   2.257  34.563  2.00  1.00            
ATOM   1947  OG1 THR A 264      -4.557   1.067  34.694  2.00  1.00            
ATOM   1948  CG2 THR A 264      -4.459   3.411  35.332  2.00  1.00            
ATOM   1949    C THR A 264      -2.912   1.585  32.424  2.00  1.00            
ATOM   1950    O THR A 264      -2.547   0.571  33.015  2.00  1.00            
ATOM   1951    N LEU A 265      -2.659   1.809  31.128  1.00  1.00            
ATOM   1952   CA LEU A 265      -1.737   0.968  30.448  1.00  1.00            
ATOM   1953   CB LEU A 265      -1.902   1.006  28.924  1.00  1.00            
ATOM   1954   CG LEU A 265      -3.306   0.566  28.469  1.00  1.00            
ATOM   1955  CD1 LEU A 265      -3.448   0.610  26.940  1.00  1.00            
ATOM   1956  CD2 LEU A 265      -3.677  -0.800  29.067  1.00  1.00            
ATOM   1957    C LEU A 265      -0.506   1.719  30.776  1.00  1.00            
ATOM   1958    O LEU A 265      -0.474   2.942  30.645  1.00  1.00            
ATOM   1959    N PRO A 266       0.498   1.061  31.222  1.00  1.00            
ATOM   1960   CA PRO A 266       1.595   1.847  31.680  1.00  1.00            
ATOM   1961   CD PRO A 266       0.294  -0.098  32.071  1.00  1.00            
ATOM   1962   CB PRO A 266       2.355   0.988  32.696  1.00  1.00            
ATOM   1963   CG PRO A 266       1.698  -0.400  32.611  1.00  1.00            
ATOM   1964    C PRO A 266       2.464   2.447  30.638  1.00  1.00            
ATOM   1965    O PRO A 266       2.322   2.156  29.452  1.00  1.00            
ATOM   1966    N ASP A 267       3.378   3.302  31.123  1.00  1.00            
ATOM   1967   CA ASP A 267       4.249   4.126  30.355  1.00  1.00            
ATOM   1968   CB ASP A 267       4.910   5.201  31.239  1.00  1.00            
ATOM   1969   CG ASP A 267       5.416   6.343  30.374  1.00  1.00            
ATOM   1970  OD1 ASP A 267       5.958   6.065  29.273  1.00  1.00            
ATOM   1971  OD2 ASP A 267       5.270   7.515  30.816  1.00  1.00            
ATOM   1972    C ASP A 267       5.330   3.356  29.664  1.00  1.00            
ATOM   1973    O ASP A 267       6.102   2.632  30.292  1.00  1.00            
ATOM   1974    N ILE A 268       5.389   3.512  28.319  4.00  1.00            
ATOM   1975   CA ILE A 268       6.309   2.787  27.487  4.00  1.00            
ATOM   1976   CB ILE A 268       5.943   2.774  26.034  4.00  1.00            
ATOM   1977  CG1 ILE A 268       6.916   1.857  25.274  4.00  1.00            
ATOM   1978  CG2 ILE A 268       5.926   4.213  25.508  4.00  1.00            
ATOM   1979  CD1 ILE A 268       6.526   1.648  23.814  4.00  1.00            
ATOM   1980    C ILE A 268       7.774   3.166  27.533  4.00  1.00            
ATOM   1981    O ILE A 268       8.612   2.304  27.787  4.00  1.00            
ATOM   1982    N SER A 269       8.137   4.436  27.252  4.00  1.00            
ATOM   1983   CA SER A 269       9.495   4.929  27.348  4.00  1.00            
ATOM   1984   CB SER A 269      10.128   4.660  28.729  4.00  1.00            
ATOM   1985   OG SER A 269      11.421   5.242  28.813  4.00  1.00            
ATOM   1986    C SER A 269      10.442   4.502  26.290  4.00  1.00            
ATOM   1987    O SER A 269      10.274   3.492  25.609  4.00  1.00            
ATOM   1988    N PHE A 270      11.481   5.352  26.156  4.00  1.00            
ATOM   1989   CA PHE A 270      12.594   5.188  25.278  4.00  1.00            
ATOM   1990   CB PHE A 270      12.423   5.912  23.930  4.00  1.00            
ATOM   1991   CG PHE A 270      11.271   5.375  23.149  4.00  1.00            
ATOM   1992  CD1 PHE A 270       9.979   5.649  23.533  4.00  1.00            
ATOM   1993  CD2 PHE A 270      11.478   4.639  22.004  4.00  1.00            
ATOM   1994  CE1 PHE A 270       8.913   5.171  22.808  4.00  1.00            
ATOM   1995  CE2 PHE A 270      10.418   4.159  21.272  4.00  1.00            
ATOM   1996   CZ PHE A 270       9.131   4.423  21.676  4.00  1.00            
ATOM   1997    C PHE A 270      13.710   5.938  25.923  4.00  1.00            
ATOM   1998    O PHE A 270      13.470   6.826  26.738  4.00  1.00            
ATOM   1999    N HIS A 271      14.971   5.606  25.583  4.00  1.00            
ATOM   2000   CA HIS A 271      16.046   6.385  26.129  4.00  1.00            
ATOM   2001  ND1 HIS A 271      15.786   4.196  28.837  4.00  1.00            
ATOM   2002   CG HIS A 271      16.425   5.354  28.463  4.00  1.00            
ATOM   2003   CB HIS A 271      16.977   5.616  27.090  4.00  1.00            
ATOM   2004  NE2 HIS A 271      15.845   5.498  30.639  4.00  1.00            
ATOM   2005  CD2 HIS A 271      16.453   6.140  29.576  4.00  1.00            
ATOM   2006  CE1 HIS A 271      15.459   4.334  30.149  4.00  1.00            
ATOM   2007    C HIS A 271      16.924   6.820  25.006  4.00  1.00            
ATOM   2008    O HIS A 271      17.506   5.994  24.307  4.00  1.00            
ATOM   2009    N LEU A 272      17.067   8.142  24.806  4.00  1.00            
ATOM   2010   CA LEU A 272      17.899   8.542  23.713  4.00  1.00            
ATOM   2011   CB LEU A 272      17.151   9.350  22.636  4.00  1.00            
ATOM   2012   CG LEU A 272      15.926   8.649  22.027  4.00  1.00            
ATOM   2013  CD1 LEU A 272      14.819   8.460  23.076  4.00  1.00            
ATOM   2014  CD2 LEU A 272      15.430   9.387  20.772  4.00  1.00            
ATOM   2015    C LEU A 272      18.927   9.504  24.207  4.00  1.00            
ATOM   2016    O LEU A 272      18.593  10.568  24.726  4.00  1.00            
ATOM   2017    N GLY A 273      20.215   9.150  24.066  3.00  1.00            
ATOM   2018   CA GLY A 273      21.256  10.092  24.352  3.00  1.00            
ATOM   2019    C GLY A 273      21.228  10.466  25.799  3.00  1.00            
ATOM   2020    O GLY A 273      21.781  11.497  26.178  3.00  1.00            
ATOM   2021    N GLY A 274      20.599   9.651  26.662  3.00  1.00            
ATOM   2022   CA GLY A 274      20.681  10.003  28.049  3.00  1.00            
ATOM   2023    C GLY A 274      19.418  10.622  28.573  3.00  1.00            
ATOM   2024    O GLY A 274      19.354  10.937  29.760  3.00  1.00            
ATOM   2025    N LYS A 275      18.375  10.828  27.746  4.00  1.00            
ATOM   2026   CA LYS A 275      17.193  11.427  28.312  4.00  1.00            
ATOM   2027   CB LYS A 275      16.718  12.675  27.548  4.00  1.00            
ATOM   2028   CG LYS A 275      15.689  13.521  28.300  4.00  1.00            
ATOM   2029   CD LYS A 275      16.277  14.247  29.512  4.00  1.00            
ATOM   2030   CE LYS A 275      16.376  13.380  30.766  4.00  1.00            
ATOM   2031   NZ LYS A 275      17.101  14.116  31.826  4.00  1.00            
ATOM   2032    C LYS A 275      16.090  10.423  28.238  4.00  1.00            
ATOM   2033    O LYS A 275      16.004   9.648  27.286  4.00  1.00            
ATOM   2034    N GLU A 276      15.217  10.387  29.262  4.00  1.00            
ATOM   2035   CA GLU A 276      14.125   9.463  29.199  4.00  1.00            
ATOM   2036   CB GLU A 276      13.481   9.163  30.564  4.00  1.00            
ATOM   2037   CG GLU A 276      14.370   8.374  31.529  4.00  1.00            
ATOM   2038   CD GLU A 276      13.586   8.190  32.823  4.00  1.00            
ATOM   2039  OE1 GLU A 276      12.646   7.353  32.835  4.00  1.00            
ATOM   2040  OE2 GLU A 276      13.911   8.896  33.815  4.00  1.00            
ATOM   2041    C GLU A 276      13.077  10.096  28.357  4.00  1.00            
ATOM   2042    O GLU A 276      12.858  11.304  28.414  4.00  1.00            
ATOM   2043    N TYR A 277      12.408   9.277  27.531  4.00  1.00            
ATOM   2044   CA TYR A 277      11.338   9.765  26.721  4.00  1.00            
ATOM   2045   CB TYR A 277      11.567   9.570  25.220  4.00  1.00            
ATOM   2046   CG TYR A 277      10.363  10.077  24.511  4.00  1.00            
ATOM   2047  CD1 TYR A 277      10.227  11.419  24.241  4.00  1.00            
ATOM   2048  CD2 TYR A 277       9.374   9.205  24.120  4.00  1.00            
ATOM   2049  CE1 TYR A 277       9.119  11.884  23.577  4.00  1.00            
ATOM   2050  CE2 TYR A 277       8.265   9.664  23.456  4.00  1.00            
ATOM   2051   CZ TYR A 277       8.143  11.002  23.185  4.00  1.00            
ATOM   2052   OH TYR A 277       7.003  11.460  22.501  4.00  1.00            
ATOM   2053    C TYR A 277      10.173   8.912  27.089  4.00  1.00            
ATOM   2054    O TYR A 277      10.343   7.721  27.346  4.00  1.00            
ATOM   2055    N THR A 278       8.953   9.477  27.153  4.00  1.00            
ATOM   2056   CA THR A 278       7.915   8.591  27.578  4.00  1.00            
ATOM   2057   CB THR A 278       7.459   8.836  28.991  4.00  1.00            
ATOM   2058  OG1 THR A 278       6.826  10.104  29.086  4.00  1.00            
ATOM   2059  CG2 THR A 278       8.680   8.799  29.924  4.00  1.00            
ATOM   2060    C THR A 278       6.677   8.734  26.731  4.00  1.00            
ATOM   2061    O THR A 278       6.354   9.816  26.241  4.00  1.00            
ATOM   2062    N LEU A 279       5.960   7.601  26.534  4.00  1.00            
ATOM   2063   CA LEU A 279       4.670   7.582  25.895  4.00  1.00            
ATOM   2064   CB LEU A 279       4.555   6.672  24.655  4.00  1.00            
ATOM   2065   CG LEU A 279       5.405   7.144  23.455  4.00  1.00            
ATOM   2066  CD1 LEU A 279       5.165   6.268  22.213  4.00  1.00            
ATOM   2067  CD2 LEU A 279       5.186   8.637  23.170  4.00  1.00            
ATOM   2068    C LEU A 279       3.730   7.086  26.958  4.00  1.00            
ATOM   2069    O LEU A 279       4.007   6.081  27.609  4.00  1.00            
ATOM   2070    N THR A 280       2.592   7.783  27.179  1.00  1.00            
ATOM   2071   CA THR A 280       1.722   7.396  28.260  1.00  1.00            
ATOM   2072   CB THR A 280       1.448   8.524  29.222  1.00  1.00            
ATOM   2073  OG1 THR A 280       2.670   8.993  29.769  1.00  1.00            
ATOM   2074  CG2 THR A 280       0.533   8.038  30.361  1.00  1.00            
ATOM   2075    C THR A 280       0.429   6.953  27.711  1.00  1.00            
ATOM   2076    O THR A 280       0.053   7.323  26.602  1.00  1.00            
ATOM   2077    N SER A 281      -0.271   6.101  28.482  2.00  1.00            
ATOM   2078   CA SER A 281      -1.546   5.686  28.024  2.00  1.00            
ATOM   2079   CB SER A 281      -2.283   4.733  28.981  2.00  1.00            
ATOM   2080   OG SER A 281      -2.635   5.412  30.176  2.00  1.00            
ATOM   2081    C SER A 281      -2.330   6.945  27.907  2.00  1.00            
ATOM   2082    O SER A 281      -2.398   7.744  28.839  2.00  1.00            
ATOM   2083    N ALA A 282      -2.940   7.120  26.727  2.00  1.00            
ATOM   2084   CA ALA A 282      -3.551   8.332  26.282  2.00  1.00            
ATOM   2085   CB ALA A 282      -3.025   9.616  26.948  2.00  1.00            
ATOM   2086    C ALA A 282      -2.984   8.306  24.918  2.00  1.00            
ATOM   2087    O ALA A 282      -3.619   7.881  23.954  2.00  1.00            
ATOM   2088    N ASP A 283      -1.729   8.783  24.839  2.00  1.00            
ATOM   2089   CA ASP A 283      -0.990   8.588  23.641  2.00  1.00            
ATOM   2090   CB ASP A 283       0.452   9.108  23.696  2.00  1.00            
ATOM   2091   CG ASP A 283       0.378  10.623  23.746  2.00  1.00            
ATOM   2092  OD1 ASP A 283      -0.043  11.164  24.803  2.00  1.00            
ATOM   2093  OD2 ASP A 283       0.735  11.258  22.719  2.00  1.00            
ATOM   2094    C ASP A 283      -0.925   7.094  23.540  2.00  1.00            
ATOM   2095    O ASP A 283      -1.060   6.380  24.531  2.00  1.00            
ATOM   2096    N TYR A 284      -0.765   6.598  22.311  2.00  1.00            
ATOM   2097   CA TYR A 284      -0.653   5.216  21.947  2.00  1.00            
ATOM   2098   CB TYR A 284       0.590   4.463  22.492  2.00  1.00            
ATOM   2099   CG TYR A 284       0.494   4.122  23.940  2.00  1.00            
ATOM   2100  CD1 TYR A 284      -0.254   3.042  24.350  2.00  1.00            
ATOM   2101  CD2 TYR A 284       1.181   4.842  24.888  2.00  1.00            
ATOM   2102  CE1 TYR A 284      -0.351   2.698  25.676  2.00  1.00            
ATOM   2103  CE2 TYR A 284       1.089   4.502  26.217  2.00  1.00            
ATOM   2104   CZ TYR A 284       0.318   3.437  26.616  2.00  1.00            
ATOM   2105   OH TYR A 284       0.225   3.095  27.982  2.00  1.00            
ATOM   2106    C TYR A 284      -1.885   4.414  22.162  2.00  1.00            
ATOM   2107    O TYR A 284      -1.842   3.185  22.130  2.00  1.00            
ATOM   2108    N VAL A 285      -3.041   5.066  22.332  4.00  1.00            
ATOM   2109   CA VAL A 285      -4.198   4.240  22.426  4.00  1.00            
ATOM   2110   CB VAL A 285      -4.422   3.685  23.805  4.00  1.00            
ATOM   2111  CG1 VAL A 285      -4.448   4.844  24.815  4.00  1.00            
ATOM   2112  CG2 VAL A 285      -5.701   2.830  23.792  4.00  1.00            
ATOM   2113    C VAL A 285      -5.370   5.036  22.015  4.00  1.00            
ATOM   2114    O VAL A 285      -5.481   6.222  22.324  4.00  1.00            
ATOM   2115    N PHE A 286      -6.280   4.392  21.270  1.00  1.00            
ATOM   2116   CA PHE A 286      -7.442   5.139  20.958  1.00  1.00            
ATOM   2117   CB PHE A 286      -8.375   4.568  19.872  1.00  1.00            
ATOM   2118   CG PHE A 286      -7.738   4.522  18.531  1.00  1.00            
ATOM   2119  CD1 PHE A 286      -7.572   5.667  17.788  1.00  1.00            
ATOM   2120  CD2 PHE A 286      -7.303   3.324  18.017  1.00  1.00            
ATOM   2121  CE1 PHE A 286      -6.985   5.606  16.546  1.00  1.00            
ATOM   2122  CE2 PHE A 286      -6.716   3.254  16.777  1.00  1.00            
ATOM   2123   CZ PHE A 286      -6.555   4.401  16.039  1.00  1.00            
ATOM   2124    C PHE A 286      -8.274   5.013  22.164  1.00  1.00            
ATOM   2125    O PHE A 286      -8.500   3.912  22.664  1.00  1.00            
ATOM   2126    N GLN A 287      -8.738   6.145  22.688  1.00  1.00            
ATOM   2127   CA GLN A 287      -9.626   5.996  23.781  1.00  1.00            
ATOM   2128   CB GLN A 287      -9.308   6.986  24.916  1.00  1.00            
ATOM   2129   CG GLN A 287     -10.245   6.910  26.122  1.00  1.00            
ATOM   2130   CD GLN A 287      -9.713   7.869  27.181  1.00  1.00            
ATOM   2131  OE1 GLN A 287      -9.037   7.453  28.119  1.00  1.00            
ATOM   2132  NE2 GLN A 287     -10.019   9.187  27.032  1.00  1.00            
ATOM   2133    C GLN A 287     -10.970   6.358  23.211  1.00  1.00            
ATOM   2134    O GLN A 287     -11.729   7.114  23.816  1.00  1.00            
ATOM   2135    N GLU A 288     -11.299   5.818  22.015  1.00  1.00            
ATOM   2136   CA GLU A 288     -12.555   6.130  21.388  1.00  1.00            
ATOM   2137   CB GLU A 288     -12.751   5.469  20.012  1.00  1.00            
ATOM   2138   CG GLU A 288     -11.652   5.790  19.001  1.00  1.00            
ATOM   2139   CD GLU A 288     -11.311   7.264  19.121  1.00  1.00            
ATOM   2140  OE1 GLU A 288     -12.192   8.115  18.825  1.00  1.00            
ATOM   2141  OE2 GLU A 288     -10.153   7.553  19.523  1.00  1.00            
ATOM   2142    C GLU A 288     -13.607   5.546  22.251  1.00  1.00            
ATOM   2143    O GLU A 288     -14.616   6.182  22.554  1.00  1.00            
ATOM   2144    N SER A 289     -13.377   4.298  22.688  1.00  1.00            
ATOM   2145   CA SER A 289     -14.385   3.698  23.488  1.00  1.00            
ATOM   2146   CB SER A 289     -14.996   2.426  22.874  1.00  1.00            
ATOM   2147   OG SER A 289     -15.742   2.761  21.713  1.00  1.00            
ATOM   2148    C SER A 289     -13.819   3.343  24.820  1.00  1.00            
ATOM   2149    O SER A 289     -12.770   2.708  24.928  1.00  1.00            
ATOM   2150    N TYR A 290     -14.521   3.796  25.873  1.00  1.00            
ATOM   2151   CA TYR A 290     -14.252   3.460  27.238  1.00  1.00            
ATOM   2152   CB TYR A 290     -14.394   4.719  28.116  1.00  1.00            
ATOM   2153   CG TYR A 290     -15.587   5.465  27.601  1.00  1.00            
ATOM   2154  CD1 TYR A 290     -15.431   6.389  26.590  1.00  1.00            
ATOM   2155  CD2 TYR A 290     -16.851   5.250  28.096  1.00  1.00            
ATOM   2156  CE1 TYR A 290     -16.504   7.090  26.087  1.00  1.00            
ATOM   2157  CE2 TYR A 290     -17.930   5.946  27.600  1.00  1.00            
ATOM   2158   CZ TYR A 290     -17.760   6.866  26.593  1.00  1.00            
ATOM   2159   OH TYR A 290     -18.864   7.582  26.082  1.00  1.00            
ATOM   2160    C TYR A 290     -15.361   2.485  27.548  1.00  1.00            
ATOM   2161    O TYR A 290     -16.120   2.641  28.504  1.00  1.00            
ATOM   2162    N SER A 291     -15.433   1.427  26.709  1.00  1.00            
ATOM   2163   CA SER A 291     -16.506   0.470  26.619  1.00  1.00            
ATOM   2164   CB SER A 291     -16.410  -0.400  25.352  1.00  1.00            
ATOM   2165   OG SER A 291     -16.426   0.410  24.186  1.00  1.00            
ATOM   2166    C SER A 291     -16.670  -0.508  27.752  1.00  1.00            
ATOM   2167    O SER A 291     -17.756  -0.599  28.324  1.00  1.00            
ATOM   2168    N SER A 292     -15.594  -1.243  28.112  3.00  1.00            
ATOM   2169   CA SER A 292     -15.606  -2.346  29.049  3.00  1.00            
ATOM   2170   CB SER A 292     -16.564  -2.144  30.240  3.00  1.00            
ATOM   2171   OG SER A 292     -16.231  -0.967  30.959  3.00  1.00            
ATOM   2172    C SER A 292     -16.076  -3.604  28.373  3.00  1.00            
ATOM   2173    O SER A 292     -16.003  -4.688  28.951  3.00  1.00            
ATOM   2174    N LYS A 293     -16.555  -3.499  27.121  3.00  1.00            
ATOM   2175   CA LYS A 293     -16.919  -4.648  26.333  3.00  1.00            
ATOM   2176   CB LYS A 293     -18.433  -4.926  26.353  3.00  1.00            
ATOM   2177   CG LYS A 293     -18.896  -6.014  25.378  3.00  1.00            
ATOM   2178   CD LYS A 293     -20.367  -6.397  25.562  3.00  1.00            
ATOM   2179   CE LYS A 293     -20.934  -7.278  24.445  3.00  1.00            
ATOM   2180   NZ LYS A 293     -20.533  -8.686  24.653  3.00  1.00            
ATOM   2181    C LYS A 293     -16.614  -4.199  24.949  3.00  1.00            
ATOM   2182    O LYS A 293     -17.504  -3.747  24.231  3.00  1.00            
ATOM   2183    N LYS A 294     -15.339  -4.296  24.537  1.00  1.00            
ATOM   2184   CA LYS A 294     -15.023  -3.817  23.227  1.00  1.00            
ATOM   2185   CB LYS A 294     -15.477  -2.364  23.005  1.00  1.00            
ATOM   2186   CG LYS A 294     -15.423  -1.882  21.555  1.00  1.00            
ATOM   2187   CD LYS A 294     -16.144  -0.546  21.359  1.00  1.00            
ATOM   2188   CE LYS A 294     -16.224  -0.094  19.902  1.00  1.00            
ATOM   2189   NZ LYS A 294     -16.977   1.176  19.807  1.00  1.00            
ATOM   2190    C LYS A 294     -13.539  -3.810  23.137  1.00  1.00            
ATOM   2191    O LYS A 294     -12.854  -4.276  24.046  1.00  1.00            
ATOM   2192    N LEU A 295     -12.994  -3.296  22.020  4.00  1.00            
ATOM   2193   CA LEU A 295     -11.568  -3.242  21.972  4.00  1.00            
ATOM   2194   CB LEU A 295     -10.893  -4.079  20.878  4.00  1.00            
ATOM   2195   CG LEU A 295     -10.845  -3.349  19.522  4.00  1.00            
ATOM   2196  CD1 LEU A 295     -10.161  -4.208  18.448  4.00  1.00            
ATOM   2197  CD2 LEU A 295     -12.240  -2.859  19.099  4.00  1.00            
ATOM   2198    C LEU A 295     -11.150  -1.852  21.658  4.00  1.00            
ATOM   2199    O LEU A 295     -11.944  -1.020  21.222  4.00  1.00            
ATOM   2200    N CYS A 296      -9.864  -1.574  21.923  4.00  1.00            
ATOM   2201   CA CYS A 296      -9.266  -0.340  21.531  4.00  1.00            
ATOM   2202   CB CYS A 296      -8.669   0.476  22.693  4.00  1.00            
ATOM   2203   SG CYS A 296      -9.922   1.132  23.830  4.00  1.00            
ATOM   2204    C CYS A 296      -8.107  -0.750  20.696  4.00  1.00            
ATOM   2205    O CYS A 296      -7.427  -1.723  21.014  4.00  1.00            
ATOM   2206    N THR A 297      -7.842  -0.028  19.595  4.00  1.00            
ATOM   2207   CA THR A 297      -6.715  -0.434  18.814  4.00  1.00            
ATOM   2208   CB THR A 297      -6.871  -0.200  17.338  4.00  1.00            
ATOM   2209  OG1 THR A 297      -7.999  -0.903  16.837  4.00  1.00            
ATOM   2210  CG2 THR A 297      -5.592  -0.687  16.635  4.00  1.00            
ATOM   2211    C THR A 297      -5.558   0.409  19.266  4.00  1.00            
ATOM   2212    O THR A 297      -5.691   1.620  19.427  4.00  1.00            
ATOM   2213    N LEU A 298      -4.386  -0.207  19.528  4.00  1.00            
ATOM   2214   CA LEU A 298      -3.265   0.603  19.924  4.00  1.00            
ATOM   2215   CB LEU A 298      -2.253  -0.053  20.889  4.00  1.00            
ATOM   2216   CG LEU A 298      -2.773  -0.237  22.332  4.00  1.00            
ATOM   2217  CD1 LEU A 298      -3.856  -1.322  22.412  4.00  1.00            
ATOM   2218  CD2 LEU A 298      -1.623  -0.449  23.333  4.00  1.00            
ATOM   2219    C LEU A 298      -2.505   1.010  18.690  4.00  1.00            
ATOM   2220    O LEU A 298      -2.590   0.375  17.640  4.00  1.00            
ATOM   2221    N ALA A 299      -1.765   2.131  18.813  1.00  1.00            
ATOM   2222   CA ALA A 299      -0.936   2.760  17.817  1.00  1.00            
ATOM   2223   CB ALA A 299      -0.419   4.100  18.342  1.00  1.00            
ATOM   2224    C ALA A 299       0.219   1.851  17.468  1.00  1.00            
ATOM   2225    O ALA A 299       0.610   1.768  16.305  1.00  1.00            
ATOM   2226    N ILE A 300       0.784   1.119  18.456  4.00  1.00            
ATOM   2227   CA ILE A 300       1.975   0.329  18.235  4.00  1.00            
ATOM   2228   CB ILE A 300       2.424  -0.513  19.398  4.00  1.00            
ATOM   2229  CG1 ILE A 300       1.418  -1.632  19.705  4.00  1.00            
ATOM   2230  CG2 ILE A 300       2.678   0.436  20.579  4.00  1.00            
ATOM   2231  CD1 ILE A 300       1.981  -2.721  20.622  4.00  1.00            
ATOM   2232    C ILE A 300       1.814  -0.583  17.069  4.00  1.00            
ATOM   2233    O ILE A 300       0.756  -1.172  16.850  4.00  1.00            
ATOM   2234    N HIS A 301       2.900  -0.693  16.277  4.00  1.00            
ATOM   2235   CA HIS A 301       2.917  -1.509  15.101  4.00  1.00            
ATOM   2236  ND1 HIS A 301       1.904   1.383  13.717  4.00  1.00            
ATOM   2237   CG HIS A 301       2.183   0.115  13.261  4.00  1.00            
ATOM   2238   CB HIS A 301       3.268  -0.759  13.804  4.00  1.00            
ATOM   2239  NE2 HIS A 301       0.474   0.972  12.064  4.00  1.00            
ATOM   2240  CD2 HIS A 301       1.300  -0.120  12.252  4.00  1.00            
ATOM   2241  CE1 HIS A 301       0.875   1.849  12.968  4.00  1.00            
ATOM   2242    C HIS A 301       3.986  -2.513  15.221  4.00  1.00            
ATOM   2243    O HIS A 301       4.757  -2.532  16.179  4.00  1.00            
ATOM   2244    N ALA A 302       4.017  -3.415  14.230  4.00  1.00            
ATOM   2245   CA ALA A 302       5.071  -4.362  14.217  4.00  1.00            
ATOM   2246   CB ALA A 302       4.622  -5.782  14.593  4.00  1.00            
ATOM   2247    C ALA A 302       5.574  -4.428  12.828  4.00  1.00            
ATOM   2248    O ALA A 302       4.810  -4.638  11.887  4.00  1.00            
ATOM   2249    N MET A 303       6.889  -4.221  12.666  1.00  1.00            
ATOM   2250   CA MET A 303       7.446  -4.383  11.369  1.00  1.00            
ATOM   2251   CB MET A 303       7.291  -3.171  10.440  1.00  1.00            
ATOM   2252   CG MET A 303       5.885  -3.066   9.852  1.00  1.00            
ATOM   2253   SD MET A 303       5.447  -4.475   8.790  1.00  1.00            
ATOM   2254   CE MET A 303       3.892  -3.752   8.197  1.00  1.00            
ATOM   2255    C MET A 303       8.892  -4.666  11.519  1.00  1.00            
ATOM   2256    O MET A 303       9.615  -3.948  12.209  1.00  1.00            
ATOM   2257    N ASP A 304       9.350  -5.751  10.874  1.00  1.00            
ATOM   2258   CA ASP A 304      10.747  -6.032  10.908  1.00  1.00            
ATOM   2259   CB ASP A 304      11.092  -7.531  10.876  1.00  1.00            
ATOM   2260   CG ASP A 304      12.564  -7.657  11.239  1.00  1.00            
ATOM   2261  OD1 ASP A 304      13.145  -6.643  11.711  1.00  1.00            
ATOM   2262  OD2 ASP A 304      13.129  -8.767  11.049  1.00  1.00            
ATOM   2263    C ASP A 304      11.274  -5.424   9.631  1.00  1.00            
ATOM   2264    O ASP A 304      10.829  -5.797   8.548  1.00  1.00            
ATOM   2265    N ILE A 305      12.235  -4.478   9.718  1.00  1.00            
ATOM   2266   CA ILE A 305      12.709  -3.760   8.552  1.00  1.00            
ATOM   2267   CB ILE A 305      13.043  -2.349   8.888  1.00  1.00            
ATOM   2268  CG1 ILE A 305      11.758  -1.592   9.262  1.00  1.00            
ATOM   2269  CG2 ILE A 305      13.847  -1.773   7.731  1.00  1.00            
ATOM   2270  CD1 ILE A 305      10.671  -1.665   8.191  1.00  1.00            
ATOM   2271    C ILE A 305      13.959  -4.437   8.004  1.00  1.00            
ATOM   2272    O ILE A 305      14.938  -4.632   8.717  1.00  1.00            
ATOM   2273    N PRO A 306      13.917  -4.863   6.753  1.00  1.00            
ATOM   2274   CA PRO A 306      15.035  -5.524   6.087  1.00  1.00            
ATOM   2275   CD PRO A 306      12.642  -5.232   6.164  1.00  1.00            
ATOM   2276   CB PRO A 306      14.395  -6.451   5.044  1.00  1.00            
ATOM   2277   CG PRO A 306      12.995  -5.865   4.809  1.00  1.00            
ATOM   2278    C PRO A 306      16.241  -4.812   5.503  1.00  1.00            
ATOM   2279    O PRO A 306      17.254  -5.485   5.344  1.00  1.00            
ATOM   2280    N PRO A 307      16.208  -3.556   5.169  3.00  1.00            
ATOM   2281   CA PRO A 307      17.319  -2.969   4.432  3.00  1.00            
ATOM   2282   CD PRO A 307      14.931  -3.055   4.675  3.00  1.00            
ATOM   2283   CB PRO A 307      16.719  -1.768   3.695  3.00  1.00            
ATOM   2284   CG PRO A 307      15.262  -2.181   3.461  3.00  1.00            
ATOM   2285    C PRO A 307      18.577  -2.653   5.164  3.00  1.00            
ATOM   2286    O PRO A 307      18.670  -2.969   6.351  3.00  1.00            
ATOM   2287    N PRO A 308      19.528  -2.028   4.488  3.00  1.00            
ATOM   2288   CA PRO A 308      20.766  -1.705   5.122  3.00  1.00            
ATOM   2289   CD PRO A 308      19.711  -2.176   3.051  3.00  1.00            
ATOM   2290   CB PRO A 308      21.606  -1.009   4.059  3.00  1.00            
ATOM   2291   CG PRO A 308      21.157  -1.716   2.767  3.00  1.00            
ATOM   2292    C PRO A 308      20.526  -0.948   6.377  3.00  1.00            
ATOM   2293    O PRO A 308      21.394  -0.951   7.251  3.00  1.00            
ATOM   2294    N THR A 309      19.371  -0.267   6.491  3.00  1.00            
ATOM   2295   CA THR A 309      19.073   0.397   7.717  3.00  1.00            
ATOM   2296   CB THR A 309      17.827   1.242   7.609  3.00  1.00            
ATOM   2297  OG1 THR A 309      17.609   1.956   8.817  3.00  1.00            
ATOM   2298  CG2 THR A 309      16.616   0.354   7.273  3.00  1.00            
ATOM   2299    C THR A 309      18.917  -0.629   8.804  3.00  1.00            
ATOM   2300    O THR A 309      19.575  -0.525   9.839  3.00  1.00            
ATOM   2301    N GLY A 310      18.069  -1.668   8.613  1.00  1.00            
ATOM   2302   CA GLY A 310      18.076  -2.686   9.630  1.00  1.00            
ATOM   2303    C GLY A 310      16.748  -3.012  10.207  1.00  1.00            
ATOM   2304    O GLY A 310      15.672  -2.513   9.882  1.00  1.00            
ATOM   2305    N PRO A 311      16.992  -3.800  11.225  1.00  1.00            
ATOM   2306   CA PRO A 311      16.037  -4.408  12.120  1.00  1.00            
ATOM   2307   CD PRO A 311      18.333  -3.799  11.796  1.00  1.00            
ATOM   2308   CB PRO A 311      16.877  -5.207  13.110  1.00  1.00            
ATOM   2309   CG PRO A 311      18.177  -4.386  13.204  1.00  1.00            
ATOM   2310    C PRO A 311      15.303  -3.323  12.856  1.00  1.00            
ATOM   2311    O PRO A 311      14.386  -3.616  13.623  1.00  1.00            
ATOM   2312    N THR A 312      15.714  -2.073  12.612  1.00  1.00            
ATOM   2313   CA THR A 312      15.387  -0.858  13.261  1.00  1.00            
ATOM   2314   CB THR A 312      15.873   0.332  12.484  1.00  1.00            
ATOM   2315  OG1 THR A 312      17.243   0.159  12.156  1.00  1.00            
ATOM   2316  CG2 THR A 312      15.745   1.588  13.364  1.00  1.00            
ATOM   2317    C THR A 312      13.944  -0.655  13.544  1.00  1.00            
ATOM   2318    O THR A 312      13.053  -1.160  12.864  1.00  1.00            
ATOM   2319    N TRP A 313      13.733   0.106  14.637  4.00  1.00            
ATOM   2320   CA TRP A 313      12.487   0.557  15.156  4.00  1.00            
ATOM   2321   CB TRP A 313      12.521   0.642  16.694  4.00  1.00            
ATOM   2322   CG TRP A 313      12.504  -0.681  17.434  4.00  1.00            
ATOM   2323  CD2 TRP A 313      13.490  -1.720  17.286  4.00  1.00            
ATOM   2324  CD1 TRP A 313      11.570  -1.164  18.304  4.00  1.00            
ATOM   2325  NE1 TRP A 313      11.928  -2.421  18.732  4.00  1.00            
ATOM   2326  CE2 TRP A 313      13.101  -2.780  18.103  4.00  1.00            
ATOM   2327  CE3 TRP A 313      14.622  -1.792  16.528  4.00  1.00            
ATOM   2328  CZ2 TRP A 313      13.842  -3.928  18.171  4.00  1.00            
ATOM   2329  CZ3 TRP A 313      15.368  -2.948  16.601  4.00  1.00            
ATOM   2330  CH2 TRP A 313      14.987  -3.998  17.409  4.00  1.00            
ATOM   2331    C TRP A 313      12.292   1.943  14.637  4.00  1.00            
ATOM   2332    O TRP A 313      13.215   2.755  14.681  4.00  1.00            
ATOM   2333    N ALA A 314      11.088   2.265  14.122  4.00  1.00            
ATOM   2334   CA ALA A 314      10.928   3.593  13.608  4.00  1.00            
ATOM   2335   CB ALA A 314      10.220   3.652  12.245  4.00  1.00            
ATOM   2336    C ALA A 314      10.096   4.383  14.571  4.00  1.00            
ATOM   2337    O ALA A 314       8.942   4.048  14.832  4.00  1.00            
ATOM   2338    N LEU A 315      10.676   5.468  15.129  4.00  1.00            
ATOM   2339   CA LEU A 315       9.875   6.353  15.921  4.00  1.00            
ATOM   2340   CB LEU A 315      10.650   7.505  16.570  4.00  1.00            
ATOM   2341   CG LEU A 315      11.567   7.026  17.707  4.00  1.00            
ATOM   2342  CD1 LEU A 315      12.333   8.195  18.343  4.00  1.00            
ATOM   2343  CD2 LEU A 315      10.767   6.210  18.736  4.00  1.00            
ATOM   2344    C LEU A 315       8.999   6.910  14.869  4.00  1.00            
ATOM   2345    O LEU A 315       9.359   6.893  13.692  4.00  1.00            
ATOM   2346    N GLY A 316       7.801   7.370  15.221  1.00  1.00            
ATOM   2347   CA GLY A 316       7.003   7.808  14.128  1.00  1.00            
ATOM   2348    C GLY A 316       6.094   8.854  14.643  1.00  1.00            
ATOM   2349    O GLY A 316       6.455   9.652  15.506  1.00  1.00            
ATOM   2350    N ALA A 317       4.871   8.863  14.098  2.00  1.00            
ATOM   2351   CA ALA A 317       3.931   9.892  14.389  2.00  1.00            
ATOM   2352   CB ALA A 317       2.654   9.782  13.543  2.00  1.00            
ATOM   2353    C ALA A 317       3.498   9.944  15.815  2.00  1.00            
ATOM   2354    O ALA A 317       3.435  11.026  16.392  2.00  1.00            
ATOM   2355    N THR A 318       3.166   8.811  16.454  2.00  1.00            
ATOM   2356   CA THR A 318       2.692   9.042  17.786  2.00  1.00            
ATOM   2357   CB THR A 318       1.963   7.928  18.430  2.00  1.00            
ATOM   2358  OG1 THR A 318       0.844   7.555  17.638  2.00  1.00            
ATOM   2359  CG2 THR A 318       1.484   8.404  19.809  2.00  1.00            
ATOM   2360    C THR A 318       3.808   9.518  18.643  2.00  1.00            
ATOM   2361    O THR A 318       3.619  10.358  19.519  2.00  1.00            
ATOM   2362    N PHE A 319       5.017   9.010  18.385  2.00  1.00            
ATOM   2363   CA PHE A 319       6.169   9.367  19.154  2.00  1.00            
ATOM   2364   CB PHE A 319       7.394   8.600  18.626  2.00  1.00            
ATOM   2365   CG PHE A 319       8.535   8.662  19.577  2.00  1.00            
ATOM   2366  CD1 PHE A 319       8.619   7.765  20.617  2.00  1.00            
ATOM   2367  CD2 PHE A 319       9.534   9.592  19.419  2.00  1.00            
ATOM   2368  CE1 PHE A 319       9.673   7.807  21.497  2.00  1.00            
ATOM   2369  CE2 PHE A 319      10.590   9.640  20.294  2.00  1.00            
ATOM   2370   CZ PHE A 319      10.662   8.746  21.334  2.00  1.00            
ATOM   2371    C PHE A 319       6.422  10.841  18.982  2.00  1.00            
ATOM   2372    O PHE A 319       6.661  11.554  19.953  2.00  1.00            
ATOM   2373    N ILE A 320       6.361  11.330  17.727  2.00  1.00            
ATOM   2374   CA ILE A 320       6.596  12.705  17.360  2.00  1.00            
ATOM   2375   CB ILE A 320       6.646  12.937  15.868  2.00  1.00            
ATOM   2376  CG1 ILE A 320       5.308  12.604  15.199  2.00  1.00            
ATOM   2377  CG2 ILE A 320       7.826  12.128  15.306  2.00  1.00            
ATOM   2378  CD1 ILE A 320       5.230  12.973  13.719  2.00  1.00            
ATOM   2379    C ILE A 320       5.542  13.558  17.977  2.00  1.00            
ATOM   2380    O ILE A 320       5.783  14.743  18.208  2.00  1.00            
ATOM   2381    N ARG A 321       4.335  12.995  18.211  3.00  1.00            
ATOM   2382   CA ARG A 321       3.270  13.783  18.768  3.00  1.00            
ATOM   2383   CB ARG A 321       2.032  12.942  19.120  3.00  1.00            
ATOM   2384   CG ARG A 321       1.414  12.231  17.913  3.00  1.00            
ATOM   2385   CD ARG A 321       0.154  11.428  18.251  3.00  1.00            
ATOM   2386   NE ARG A 321      -1.025  12.281  17.928  3.00  1.00            
ATOM   2387   CZ ARG A 321      -2.281  11.895  18.297  3.00  1.00            
ATOM   2388  NH1 ARG A 321      -2.461  10.759  19.034  3.00  1.00            
ATOM   2389  NH2 ARG A 321      -3.361  12.641  17.923  3.00  1.00            
ATOM   2390    C ARG A 321       3.802  14.408  20.040  3.00  1.00            
ATOM   2391    O ARG A 321       3.798  15.631  20.168  3.00  1.00            
ATOM   2392    N LYS A 322       4.312  13.608  21.003  3.00  1.00            
ATOM   2393   CA LYS A 322       4.870  14.207  22.192  3.00  1.00            
ATOM   2394   CB LYS A 322       5.059  13.237  23.375  3.00  1.00            
ATOM   2395   CG LYS A 322       5.690  13.914  24.599  3.00  1.00            
ATOM   2396   CD LYS A 322       5.685  13.078  25.883  3.00  1.00            
ATOM   2397   CE LYS A 322       4.546  13.435  26.841  3.00  1.00            
ATOM   2398   NZ LYS A 322       4.688  12.690  28.112  3.00  1.00            
ATOM   2399    C LYS A 322       6.205  14.862  21.931  3.00  1.00            
ATOM   2400    O LYS A 322       6.408  16.001  22.344  3.00  1.00            
ATOM   2401    N PHE A 323       7.154  14.204  21.218  4.00  1.00            
ATOM   2402   CA PHE A 323       8.454  14.831  21.156  4.00  1.00            
ATOM   2403   CB PHE A 323       9.650  13.845  21.169  4.00  1.00            
ATOM   2404   CG PHE A 323      10.029  13.341  19.811  4.00  1.00            
ATOM   2405  CD1 PHE A 323       9.239  12.499  19.062  4.00  1.00            
ATOM   2406  CD2 PHE A 323      11.221  13.766  19.269  4.00  1.00            
ATOM   2407  CE1 PHE A 323       9.657  12.076  17.817  4.00  1.00            
ATOM   2408  CE2 PHE A 323      11.644  13.347  18.030  4.00  1.00            
ATOM   2409   CZ PHE A 323      10.858  12.495  17.294  4.00  1.00            
ATOM   2410    C PHE A 323       8.501  15.623  19.895  4.00  1.00            
ATOM   2411    O PHE A 323       8.212  15.132  18.806  4.00  1.00            
ATOM   2412    N TYR A 324       8.855  16.906  20.041  4.00  1.00            
ATOM   2413   CA TYR A 324       8.971  17.815  18.945  4.00  1.00            
ATOM   2414   CB TYR A 324       8.974  19.279  19.431  4.00  1.00            
ATOM   2415   CG TYR A 324       9.002  20.242  18.294  4.00  1.00            
ATOM   2416  CD1 TYR A 324       7.842  20.531  17.614  4.00  1.00            
ATOM   2417  CD2 TYR A 324      10.169  20.877  17.928  4.00  1.00            
ATOM   2418  CE1 TYR A 324       7.846  21.427  16.572  4.00  1.00            
ATOM   2419  CE2 TYR A 324      10.180  21.775  16.885  4.00  1.00            
ATOM   2420   CZ TYR A 324       9.014  22.046  16.206  4.00  1.00            
ATOM   2421   OH TYR A 324       9.012  22.965  15.136  4.00  1.00            
ATOM   2422    C TYR A 324      10.305  17.520  18.345  4.00  1.00            
ATOM   2423    O TYR A 324      11.249  17.172  19.055  4.00  1.00            
ATOM   2424    N THR A 325      10.422  17.629  17.011  4.00  1.00            
ATOM   2425   CA THR A 325      11.644  17.195  16.411  4.00  1.00            
ATOM   2426   CB THR A 325      11.405  16.149  15.368  4.00  1.00            
ATOM   2427  OG1 THR A 325      10.790  16.738  14.231  4.00  1.00            
ATOM   2428  CG2 THR A 325      10.453  15.095  15.961  4.00  1.00            
ATOM   2429    C THR A 325      12.291  18.299  15.656  4.00  1.00            
ATOM   2430    O THR A 325      11.684  19.317  15.327  4.00  1.00            
ATOM   2431    N GLU A 326      13.594  18.108  15.392  4.00  1.00            
ATOM   2432   CA GLU A 326      14.307  19.005  14.547  4.00  1.00            
ATOM   2433   CB GLU A 326      15.131  20.074  15.289  4.00  1.00            
ATOM   2434   CG GLU A 326      14.309  21.113  16.052  4.00  1.00            
ATOM   2435   CD GLU A 326      14.036  20.568  17.445  4.00  1.00            
ATOM   2436  OE1 GLU A 326      14.226  19.340  17.652  4.00  1.00            
ATOM   2437  OE2 GLU A 326      13.640  21.381  18.323  4.00  1.00            
ATOM   2438    C GLU A 326      15.314  18.159  13.831  4.00  1.00            
ATOM   2439    O GLU A 326      16.013  17.360  14.452  4.00  1.00            
ATOM   2440    N PHE A 327      15.405  18.298  12.496  4.00  1.00            
ATOM   2441   CA PHE A 327      16.390  17.581  11.733  4.00  1.00            
ATOM   2442   CB PHE A 327      15.845  17.107  10.375  4.00  1.00            
ATOM   2443   CG PHE A 327      16.976  16.564   9.570  4.00  1.00            
ATOM   2444  CD1 PHE A 327      17.400  15.266   9.730  4.00  1.00            
ATOM   2445  CD2 PHE A 327      17.609  17.363   8.646  4.00  1.00            
ATOM   2446  CE1 PHE A 327      18.443  14.775   8.979  4.00  1.00            
ATOM   2447  CE2 PHE A 327      18.652  16.879   7.893  4.00  1.00            
ATOM   2448   CZ PHE A 327      19.073  15.582   8.062  4.00  1.00            
ATOM   2449    C PHE A 327      17.457  18.595  11.449  4.00  1.00            
ATOM   2450    O PHE A 327      17.200  19.588  10.771  4.00  1.00            
ATOM   2451    N ASP A 328      18.688  18.404  11.963  4.00  1.00            
ATOM   2452   CA ASP A 328      19.668  19.419  11.693  4.00  1.00            
ATOM   2453   CB ASP A 328      20.372  19.965  12.944  4.00  1.00            
ATOM   2454   CG ASP A 328      21.151  21.193  12.500  4.00  1.00            
ATOM   2455  OD1 ASP A 328      20.864  21.686  11.377  4.00  1.00            
ATOM   2456  OD2 ASP A 328      22.042  21.650  13.264  4.00  1.00            
ATOM   2457    C ASP A 328      20.727  18.840  10.799  4.00  1.00            
ATOM   2458    O ASP A 328      21.538  18.024  11.233  4.00  1.00            
ATOM   2459    N ARG A 329      20.712  19.226   9.506  3.00  1.00            
ATOM   2460   CA ARG A 329      21.669  18.778   8.526  3.00  1.00            
ATOM   2461   CB ARG A 329      21.319  19.141   7.068  3.00  1.00            
ATOM   2462   CG ARG A 329      22.386  18.643   6.077  3.00  1.00            
ATOM   2463   CD ARG A 329      22.345  19.272   4.679  3.00  1.00            
ATOM   2464   NE ARG A 329      23.336  18.554   3.819  3.00  1.00            
ATOM   2465   CZ ARG A 329      24.645  18.944   3.748  3.00  1.00            
ATOM   2466  NH1 ARG A 329      25.102  19.978   4.515  3.00  1.00            
ATOM   2467  NH2 ARG A 329      25.497  18.295   2.901  3.00  1.00            
ATOM   2468    C ARG A 329      23.007  19.397   8.737  3.00  1.00            
ATOM   2469    O ARG A 329      24.018  18.754   8.457  3.00  1.00            
ATOM   2470    N ARG A 330      23.038  20.658   9.227  3.00  1.00            
ATOM   2471   CA ARG A 330      24.257  21.419   9.293  3.00  1.00            
ATOM   2472   CB ARG A 330      24.084  22.760  10.023  3.00  1.00            
ATOM   2473   CG ARG A 330      23.143  23.734   9.306  3.00  1.00            
ATOM   2474   CD ARG A 330      23.025  25.085  10.016  3.00  1.00            
ATOM   2475   NE ARG A 330      24.215  25.897   9.635  3.00  1.00            
ATOM   2476   CZ ARG A 330      24.146  26.768   8.585  3.00  1.00            
ATOM   2477  NH1 ARG A 330      22.952  26.989   7.959  3.00  1.00            
ATOM   2478  NH2 ARG A 330      25.271  27.407   8.154  3.00  1.00            
ATOM   2479    C ARG A 330      25.238  20.599  10.035  3.00  1.00            
ATOM   2480    O ARG A 330      26.384  20.445   9.618  3.00  1.00            
ATOM   2481    N ASN A 331      24.801  20.026  11.159  3.00  1.00            
ATOM   2482   CA ASN A 331      25.652  19.076  11.784  3.00  1.00            
ATOM   2483   CB ASN A 331      26.284  19.574  13.091  3.00  1.00            
ATOM   2484   CG ASN A 331      27.330  20.607  12.696  3.00  1.00            
ATOM   2485  OD1 ASN A 331      27.007  21.754  12.391  3.00  1.00            
ATOM   2486  ND2 ASN A 331      28.622  20.185  12.688  3.00  1.00            
ATOM   2487    C ASN A 331      24.754  17.933  12.074  3.00  1.00            
ATOM   2488    O ASN A 331      23.669  18.148  12.610  3.00  1.00            
ATOM   2489    N ASN A 332      25.181  16.700  11.726  3.00  1.00            
ATOM   2490   CA ASN A 332      24.323  15.557  11.863  3.00  1.00            
ATOM   2491   CB ASN A 332      25.029  14.231  11.544  3.00  1.00            
ATOM   2492   CG ASN A 332      25.403  14.278  10.073  3.00  1.00            
ATOM   2493  OD1 ASN A 332      24.692  14.870   9.262  3.00  1.00            
ATOM   2494  ND2 ASN A 332      26.552  13.645   9.714  3.00  1.00            
ATOM   2495    C ASN A 332      23.871  15.510  13.268  3.00  1.00            
ATOM   2496    O ASN A 332      24.618  15.154  14.179  3.00  1.00            
ATOM   2497    N ARG A 333      22.608  15.915  13.462  4.00  1.00            
ATOM   2498   CA ARG A 333      22.079  15.913  14.776  4.00  1.00            
ATOM   2499   CB ARG A 333      22.501  17.134  15.619  4.00  1.00            
ATOM   2500   CG ARG A 333      23.991  17.121  15.982  4.00  1.00            
ATOM   2501   CD ARG A 333      24.451  18.301  16.840  4.00  1.00            
ATOM   2502   NE ARG A 333      25.911  18.132  17.097  4.00  1.00            
ATOM   2503   CZ ARG A 333      26.735  19.219  17.070  4.00  1.00            
ATOM   2504  NH1 ARG A 333      26.221  20.457  16.806  4.00  1.00            
ATOM   2505  NH2 ARG A 333      28.074  19.065  17.286  4.00  1.00            
ATOM   2506    C ARG A 333      20.594  15.891  14.668  4.00  1.00            
ATOM   2507    O ARG A 333      20.022  16.327  13.670  4.00  1.00            
ATOM   2508    N ILE A 334      19.931  15.332  15.697  4.00  1.00            
ATOM   2509   CA ILE A 334      18.502  15.336  15.715  4.00  1.00            
ATOM   2510   CB ILE A 334      17.898  13.961  15.874  4.00  1.00            
ATOM   2511  CG1 ILE A 334      18.224  13.329  17.239  4.00  1.00            
ATOM   2512  CG2 ILE A 334      18.432  13.112  14.710  4.00  1.00            
ATOM   2513  CD1 ILE A 334      17.348  12.128  17.591  4.00  1.00            
ATOM   2514    C ILE A 334      18.154  16.157  16.893  4.00  1.00            
ATOM   2515    O ILE A 334      18.595  15.911  18.014  4.00  1.00            
ATOM   2516    N GLY A 335      17.392  17.225  16.671  4.00  1.00            
ATOM   2517   CA GLY A 335      17.069  17.945  17.844  4.00  1.00            
ATOM   2518    C GLY A 335      15.894  17.266  18.426  4.00  1.00            
ATOM   2519    O GLY A 335      15.245  16.440  17.785  4.00  1.00            
ATOM   2520    N PHE A 336      15.594  17.622  19.678  4.00  1.00            
ATOM   2521   CA PHE A 336      14.518  17.012  20.381  4.00  1.00            
ATOM   2522   CB PHE A 336      15.057  15.853  21.248  4.00  1.00            
ATOM   2523   CG PHE A 336      13.982  15.180  22.031  4.00  1.00            
ATOM   2524  CD1 PHE A 336      13.549  15.726  23.217  4.00  1.00            
ATOM   2525  CD2 PHE A 336      13.415  14.008  21.588  4.00  1.00            
ATOM   2526  CE1 PHE A 336      12.562  15.114  23.952  4.00  1.00            
ATOM   2527  CE2 PHE A 336      12.428  13.391  22.321  4.00  1.00            
ATOM   2528   CZ PHE A 336      12.000  13.942  23.505  4.00  1.00            
ATOM   2529    C PHE A 336      14.036  18.070  21.330  4.00  1.00            
ATOM   2530    O PHE A 336      14.821  18.872  21.831  4.00  1.00            
ATOM   2531    N ALA A 337      12.721  18.104  21.591  4.00  1.00            
ATOM   2532   CA ALA A 337      12.141  19.048  22.503  4.00  1.00            
ATOM   2533   CB ALA A 337      11.868  20.426  21.879  4.00  1.00            
ATOM   2534    C ALA A 337      10.813  18.443  22.804  4.00  1.00            
ATOM   2535    O ALA A 337      10.392  17.510  22.122  4.00  1.00            
ATOM   2536    N LEU A 338      10.117  18.920  23.847  4.00  1.00            
ATOM   2537   CA LEU A 338       8.839  18.320  24.080  4.00  1.00            
ATOM   2538   CB LEU A 338       8.475  18.197  25.568  4.00  1.00            
ATOM   2539   CG LEU A 338       9.430  17.234  26.303  4.00  1.00            
ATOM   2540  CD1 LEU A 338       9.036  17.053  27.777  4.00  1.00            
ATOM   2541  CD2 LEU A 338       9.572  15.906  25.537  4.00  1.00            
ATOM   2542    C LEU A 338       7.822  19.148  23.367  4.00  1.00            
ATOM   2543    O LEU A 338       8.022  20.342  23.152  4.00  1.00            
ATOM   2544    N ALA A 339       6.701  18.531  22.948  4.00  1.00            
ATOM   2545   CA ALA A 339       5.754  19.305  22.204  4.00  1.00            
ATOM   2546   CB ALA A 339       4.914  18.486  21.206  4.00  1.00            
ATOM   2547    C ALA A 339       4.809  19.940  23.162  4.00  1.00            
ATOM   2548    O ALA A 339       4.126  19.255  23.924  4.00  1.00            
ATOM   2549    N ARG A 340       4.776  21.290  23.150  1.00  1.00            
ATOM   2550   CA ARG A 340       3.809  22.007  23.920  1.00  1.00            
ATOM   2551   CB ARG A 340       4.165  23.491  24.146  1.00  1.00            
ATOM   2552   CG ARG A 340       3.147  24.278  24.979  1.00  1.00            
ATOM   2553   CD ARG A 340       3.634  25.683  25.347  1.00  1.00            
ATOM   2554   NE ARG A 340       4.745  25.521  26.330  1.00  1.00            
ATOM   2555   CZ ARG A 340       4.567  25.892  27.631  1.00  1.00            
ATOM   2556  NH1 ARG A 340       3.415  26.517  28.010  1.00  1.00            
ATOM   2557  NH2 ARG A 340       5.540  25.646  28.558  1.00  1.00            
ATOM   2558    C ARG A 340       2.609  21.932  23.061  1.00  1.00            
ATOM   2559    O ARG A 340       2.669  22.220  21.867  1.00  1.00            
ATOM   2560    N HIS A 341       1.485  21.502  23.642  1.00  1.00            
ATOM   2561   CA HIS A 341       0.333  21.354  22.823  1.00  1.00            
ATOM   2562  ND1 HIS A 341       0.283  18.217  23.256  1.00  1.00            
ATOM   2563   CG HIS A 341      -0.290  19.202  24.032  1.00  1.00            
ATOM   2564   CB HIS A 341      -0.771  20.527  23.508  1.00  1.00            
ATOM   2565  NE2 HIS A 341       0.197  17.417  25.330  1.00  1.00            
ATOM   2566  CD2 HIS A 341      -0.332  18.695  25.296  1.00  1.00            
ATOM   2567  CE1 HIS A 341       0.554  17.174  24.081  1.00  1.00            
ATOM   2568    C HIS A 341      -0.209  22.759  22.619  1.00  1.00            
ATOM   2569    O HIS A 341      -0.133  23.269  21.469  1.00  1.00            
ATOM   2570  OXT HIS A 341      -0.703  23.345  23.617  1.00  1.00            
ATOM   2571    N ASP C   1     -15.766   2.352  13.912  4.00  0.00            
ATOM   2572   CA ASP C   1     -15.147   1.268  13.115  4.00  0.00            
ATOM   2573   CB ASP C   1     -15.851   1.117  11.751  4.00  0.00            
ATOM   2574   CG ASP C   1     -15.763   2.413  10.954  4.00  0.00            
ATOM   2575  OD1 ASP C   1     -15.281   3.443  11.498  4.00  0.00            
ATOM   2576  OD2 ASP C   1     -16.205   2.387   9.775  4.00  0.00            
ATOM   2577    C ASP C   1     -13.687   1.465  12.931  4.00  0.00            
ATOM   2578    O ASP C   1     -13.135   2.501  13.297  4.00  0.00            
ATOM   2579    N ARG C   2     -13.013   0.451  12.363  4.00  0.00            
ATOM   2580   CA ARG C   2     -11.593   0.543  12.254  4.00  0.00            
ATOM   2581   CB ARG C   2     -10.862  -0.580  13.005  4.00  0.00            
ATOM   2582   CG ARG C   2     -10.937  -0.455  14.525  4.00  0.00            
ATOM   2583   CD ARG C   2     -10.580  -1.747  15.259  4.00  0.00            
ATOM   2584   NE ARG C   2     -11.733  -2.675  15.084  4.00  0.00            
ATOM   2585   CZ ARG C   2     -11.791  -3.512  14.009  4.00  0.00            
ATOM   2586  NH1 ARG C   2     -10.772  -3.533  13.101  4.00  0.00            
ATOM   2587  NH2 ARG C   2     -12.866  -4.341  13.852  4.00  0.00            
ATOM   2588    C ARG C   2     -11.197   0.392  10.826  4.00  0.00            
ATOM   2589    O ARG C   2     -11.863  -0.297  10.055  4.00  0.00            
ATOM   2590    N VAL C   3     -10.098   1.075  10.439  4.00  0.00            
ATOM   2591   CA VAL C   3      -9.563   0.863   9.131  4.00  0.00            
ATOM   2592   CB VAL C   3      -9.072   2.091   8.429  4.00  0.00            
ATOM   2593  CG1 VAL C   3      -8.339   1.638   7.154  4.00  0.00            
ATOM   2594  CG2 VAL C   3     -10.278   3.002   8.146  4.00  0.00            
ATOM   2595    C VAL C   3      -8.408  -0.059   9.315  4.00  0.00            
ATOM   2596    O VAL C   3      -7.341   0.334   9.785  4.00  0.00            
ATOM   2597    N TYR C   4      -8.611  -1.330   8.929  4.00  0.00            
ATOM   2598   CA TYR C   4      -7.647  -2.363   9.141  4.00  0.00            
ATOM   2599   CB TYR C   4      -8.250  -3.755   8.861  4.00  0.00            
ATOM   2600   CG TYR C   4      -9.103  -3.658   7.641  4.00  0.00            
ATOM   2601  CD1 TYR C   4      -8.554  -3.669   6.382  4.00  0.00            
ATOM   2602  CD2 TYR C   4     -10.473  -3.555   7.763  4.00  0.00            
ATOM   2603  CE1 TYR C   4      -9.360  -3.584   5.270  4.00  0.00            
ATOM   2604  CE2 TYR C   4     -11.284  -3.469   6.655  4.00  0.00            
ATOM   2605   CZ TYR C   4     -10.725  -3.482   5.400  4.00  0.00            
ATOM   2606   OH TYR C   4     -11.543  -3.397   4.251  4.00  0.00            
ATOM   2607    C TYR C   4      -6.380  -2.153   8.383  4.00  0.00            
ATOM   2608    O TYR C   4      -5.298  -2.274   8.956  4.00  0.00            
ATOM   2609    N ILE C   5      -6.455  -1.818   7.086  4.00  0.00            
ATOM   2610   CA ILE C   5      -5.225  -1.602   6.385  4.00  0.00            
ATOM   2611   CB ILE C   5      -5.367  -1.845   4.901  4.00  0.00            
ATOM   2612  CG1 ILE C   5      -3.995  -1.960   4.227  4.00  0.00            
ATOM   2613  CG2 ILE C   5      -6.303  -0.788   4.293  4.00  0.00            
ATOM   2614  CD1 ILE C   5      -3.274  -3.265   4.563  4.00  0.00            
ATOM   2615    C ILE C   5      -4.897  -0.179   6.661  4.00  0.00            
ATOM   2616    O ILE C   5      -5.723   0.719   6.502  4.00  0.00            
ATOM   2617    N HIS C   6      -3.675   0.050   7.152  4.00  0.00            
ATOM   2618   CA HIS C   6      -3.241   1.367   7.487  4.00  0.00            
ATOM   2619  ND1 HIS C   6      -2.999   1.742  10.914  4.00  0.00            
ATOM   2620   CG HIS C   6      -2.605   0.890   9.908  4.00  0.00            
ATOM   2621   CB HIS C   6      -2.143   1.356   8.566  4.00  0.00            
ATOM   2622  NE2 HIS C   6      -3.204  -0.324  11.708  4.00  0.00            
ATOM   2623  CD2 HIS C   6      -2.735  -0.367  10.408  4.00  0.00            
ATOM   2624  CE1 HIS C   6      -3.348   0.962  11.967  4.00  0.00            
ATOM   2625    C HIS C   6      -2.595   1.890   6.259  4.00  0.00            
ATOM   2626    O HIS C   6      -2.619   1.255   5.206  4.00  0.00            
ATOM   2627    N PRO C   7      -2.055   3.062   6.356  4.00  0.00            
ATOM   2628   CA PRO C   7      -1.392   3.638   5.235  4.00  0.00            
ATOM   2629   CD PRO C   7      -2.508   4.070   7.300  4.00  0.00            
ATOM   2630   CB PRO C   7      -1.164   5.112   5.592  4.00  0.00            
ATOM   2631   CG PRO C   7      -1.519   5.222   7.088  4.00  0.00            
ATOM   2632    C PRO C   7      -0.145   2.888   4.904  4.00  0.00            
ATOM   2633    O PRO C   7       0.295   2.951   3.757  4.00  0.00            
ATOM   2634    N PHE C   8       0.448   2.187   5.890  4.00  0.00            
ATOM   2635   CA PHE C   8       1.666   1.483   5.626  4.00  0.00            
ATOM   2636   CB PHE C   8       1.558   0.522   4.440  4.00  0.00            
ATOM   2637   CG PHE C   8       0.818  -0.615   5.048  4.00  0.00            
ATOM   2638  CD1 PHE C   8      -0.483  -0.463   5.471  4.00  0.00            
ATOM   2639  CD2 PHE C   8       1.435  -1.831   5.200  4.00  0.00            
ATOM   2640  CE1 PHE C   8      -1.154  -1.517   6.043  4.00  0.00            
ATOM   2641  CE2 PHE C   8       0.767  -2.889   5.771  4.00  0.00            
ATOM   2642   CZ PHE C   8      -0.531  -2.732   6.193  4.00  0.00            
ATOM   2643    C PHE C   8       2.723   2.495   5.444  4.00  0.00            
ATOM   2644    O PHE C   8       2.440   3.690   5.369  4.00  0.00            
ATOM   2645    N HIS C   9       3.991   2.062   5.389  4.00  0.00            
ATOM   2646   CA HIS C   9       4.918   3.135   5.400  4.00  0.00            
ATOM   2647  ND1 HIS C   9       5.715   1.149   7.973  4.00  0.00            
ATOM   2648   CG HIS C   9       6.289   2.204   7.299  4.00  0.00            
ATOM   2649   CB HIS C   9       5.526   3.389   6.791  4.00  0.00            
ATOM   2650  NE2 HIS C   9       7.880   0.680   7.782  4.00  0.00            
ATOM   2651  CD2 HIS C   9       7.611   1.903   7.193  4.00  0.00            
ATOM   2652  CE1 HIS C   9       6.711   0.266   8.237  4.00  0.00            
ATOM   2653    C HIS C   9       6.053   2.972   4.466  4.00  0.00            
ATOM   2654    O HIS C   9       6.283   1.917   3.877  4.00  0.00            
ATOM   2655    N LEU C  10       6.802   4.080   4.312  4.00  0.00            
ATOM   2656   CA LEU C  10       7.919   4.035   3.435  4.00  0.00            
ATOM   2657   CB LEU C  10       7.865   5.142   2.367  4.00  0.00            
ATOM   2658   CG LEU C  10       6.585   5.121   1.509  4.00  0.00            
ATOM   2659  CD1 LEU C  10       5.345   5.496   2.341  4.00  0.00            
ATOM   2660  CD2 LEU C  10       6.753   5.984   0.247  4.00  0.00            
ATOM   2661    C LEU C  10       9.176   4.246   4.228  4.00  0.00            
ATOM   2662    O LEU C  10       9.874   5.237   4.019  4.00  0.00            
ATOM   2663    N VAL C  11       9.506   3.331   5.169  4.00  0.00            
ATOM   2664   CA VAL C  11      10.706   3.545   5.938  4.00  0.00            
ATOM   2665   CB VAL C  11      10.770   2.702   7.189  4.00  0.00            
ATOM   2666  CG1 VAL C  11      10.766   1.204   6.840  4.00  0.00            
ATOM   2667  CG2 VAL C  11      11.997   3.164   7.995  4.00  0.00            
ATOM   2668    C VAL C  11      11.954   3.349   5.115  4.00  0.00            
ATOM   2669    O VAL C  11      12.752   4.271   4.957  4.00  0.00            
ATOM   2670    N ILE C  12      12.149   2.133   4.567  4.00  0.00            
ATOM   2671   CA ILE C  12      13.360   1.741   3.892  4.00  0.00            
ATOM   2672   CB ILE C  12      13.620   0.281   4.027  4.00  0.00            
ATOM   2673  CG1 ILE C  12      12.458  -0.601   3.536  4.00  0.00            
ATOM   2674  CG2 ILE C  12      14.012   0.082   5.485  4.00  0.00            
ATOM   2675  CD1 ILE C  12      12.334  -0.714   2.020  4.00  0.00            
ATOM   2676    C ILE C  12      13.651   2.150   2.463  4.00  0.00            
ATOM   2677    O ILE C  12      14.752   2.630   2.199  4.00  0.00            
ATOM   2678    N HIS C  13      12.705   2.018   1.503  4.00  0.00            
ATOM   2679   CA HIS C  13      13.042   2.193   0.101  4.00  0.00            
ATOM   2680  ND1 HIS C  13      11.322   4.974   0.334  4.00  0.00            
ATOM   2681   CG HIS C  13      12.181   4.447  -0.603  4.00  0.00            
ATOM   2682   CB HIS C  13      13.397   3.636  -0.289  4.00  0.00            
ATOM   2683  NE2 HIS C  13      10.516   5.540  -1.661  4.00  0.00            
ATOM   2684  CD2 HIS C  13      11.676   4.801  -1.815  4.00  0.00            
ATOM   2685  CE1 HIS C  13      10.344   5.617  -0.354  4.00  0.00            
ATOM   2686    C HIS C  13      14.149   1.298  -0.340  4.00  0.00            
ATOM   2687    O HIS C  13      15.245   1.771  -0.640  4.00  0.00            
ATOM   2688    N ASN C  14      13.911  -0.032  -0.383  4.00  0.00            
ATOM   2689   CA ASN C  14      15.014  -0.836  -0.812  4.00  0.00            
ATOM   2690   CB ASN C  14      15.504  -1.861   0.231  4.00  0.00            
ATOM   2691   CG ASN C  14      14.505  -3.010   0.291  4.00  0.00            
ATOM   2692  OD1 ASN C  14      13.324  -2.819   0.574  4.00  0.00            
ATOM   2693  ND2 ASN C  14      14.980  -4.234  -0.066  4.00  0.00            
ATOM   2694    C ASN C  14      14.723  -1.607  -2.059  4.00  0.00            
ATOM   2695    O ASN C  14      13.706  -2.285  -2.213  4.00  0.00            
ATOM   2696    N GLU C  15      15.652  -1.427  -3.007  4.00  0.00            
ATOM   2697   CA GLU C  15      15.862  -2.193  -4.195  4.00  0.00            
ATOM   2698   CB GLU C  15      15.680  -1.368  -5.483  4.00  0.00            
ATOM   2699   CG GLU C  15      15.947  -2.147  -6.774  4.00  0.00            
ATOM   2700   CD GLU C  15      15.888  -1.170  -7.944  4.00  0.00            
ATOM   2701  OE1 GLU C  15      15.629   0.037  -7.693  4.00  0.00            
ATOM   2702  OE2 GLU C  15      16.107  -1.616  -9.103  4.00  0.00            
ATOM   2703    C GLU C  15      17.328  -2.358  -4.024  4.00  0.00            
ATOM   2704    O GLU C  15      18.109  -2.407  -4.972  4.00  0.00            
ATOM   2705    N SER C  16      17.710  -2.444  -2.736  4.00  0.00            
ATOM   2706   CA SER C  16      19.076  -2.522  -2.341  4.00  0.00            
ATOM   2707   CB SER C  16      19.275  -2.513  -0.816  4.00  0.00            
ATOM   2708   OG SER C  16      18.801  -1.290  -0.272  4.00  0.00            
ATOM   2709    C SER C  16      19.574  -3.819  -2.878  4.00  0.00            
ATOM   2710    O SER C  16      18.787  -4.660  -3.311  4.00  0.00            
ATOM   2711    N THR C  17      20.907  -3.999  -2.895  4.00  0.00            
ATOM   2712   CA THR C  17      21.415  -5.216  -3.439  4.00  0.00            
ATOM   2713   CB THR C  17      22.914  -5.319  -3.408  4.00  0.00            
ATOM   2714  OG1 THR C  17      23.388  -5.292  -2.070  4.00  0.00            
ATOM   2715  CG2 THR C  17      23.501  -4.139  -4.201  4.00  0.00            
ATOM   2716    C THR C  17      20.850  -6.321  -2.613  4.00  0.00            
ATOM   2717    O THR C  17      21.065  -6.386  -1.403  4.00  0.00            
ATOM   2718    N CYS C  18      20.085  -7.212  -3.268  4.00  0.00            
ATOM   2719   CA CYS C  18      19.450  -8.289  -2.576  4.00  0.00            
ATOM   2720   CB CYS C  18      18.155  -8.755  -3.264  4.00  0.00            
ATOM   2721   SG CYS C  18      16.908  -7.435  -3.357  4.00  0.00            
ATOM   2722    C CYS C  18      20.413  -9.467  -2.585  4.00  0.00            
ATOM   2723    O CYS C  18      20.600 -10.062  -3.680  4.00  0.00            
ATOM   2724  OXT CYS C  18      20.970  -9.789  -1.501  4.00  0.00            
END
