# Supplementary material for: Integrative modeling of diverse protein-peptide systems using CABS-dock
Source: PLoS Comput Biol. 2023 Jul 5;19(7):e1011275. doi: 10.1371/journal.pcbi.1011275 (PMC10351741; doi:10.1371/journal.pcbi.1011275)
Supplement: S1 File — Files in pdb format containing atomic coordinates of the structures obtained in this study: the highest-scored amyloid models and 10 examples of the docked peptide for each enzyme-substrate complex. (ZIP) [file pcbi.1011275.s006.zip › 9_HIV1_GAETFYVDGA/1343.pdb]

CRYST1    0.000    0.000    0.000   0.00   0.00   0.00 P 1           1
ATOM      1    N PRO A   1      28.104   6.042  -5.294  1.00  1.00            
ATOM      2   CA PRO A   1      28.338   6.436  -3.877  1.00  1.00            
ATOM      3   CD PRO A   1      28.517   7.166  -6.203  1.00  1.00            
ATOM      4   CB PRO A   1      29.055   7.784  -3.931  1.00  1.00            
ATOM      5   CG PRO A   1      28.671   8.385  -5.287  1.00  1.00            
ATOM      6    C PRO A   1      26.995   6.487  -3.211  1.00  1.00            
ATOM      7    O PRO A   1      26.937   6.688  -1.998  1.00  1.00            
ATOM      8    N GLN A   2      25.903   6.323  -3.984  4.00  1.00            
ATOM      9   CA GLN A   2      24.593   6.291  -3.402  4.00  1.00            
ATOM     10   CB GLN A   2      23.480   6.781  -4.339  4.00  1.00            
ATOM     11   CG GLN A   2      23.577   8.280  -4.609  4.00  1.00            
ATOM     12   CD GLN A   2      22.486   8.659  -5.595  4.00  1.00            
ATOM     13  OE1 GLN A   2      21.358   8.174  -5.513  4.00  1.00            
ATOM     14  NE2 GLN A   2      22.836   9.544  -6.566  4.00  1.00            
ATOM     15    C GLN A   2      24.307   4.866  -3.061  4.00  1.00            
ATOM     16    O GLN A   2      24.636   3.955  -3.819  4.00  1.00            
ATOM     17    N ILE A   3      23.701   4.626  -1.885  4.00  1.00            
ATOM     18   CA ILE A   3      23.468   3.263  -1.526  4.00  1.00            
ATOM     19   CB ILE A   3      24.175   2.881  -0.252  4.00  1.00            
ATOM     20  CG1 ILE A   3      25.700   3.050  -0.407  4.00  1.00            
ATOM     21  CG2 ILE A   3      23.754   1.449   0.120  4.00  1.00            
ATOM     22  CD1 ILE A   3      26.169   4.501  -0.526  4.00  1.00            
ATOM     23    C ILE A   3      22.002   3.093  -1.301  4.00  1.00            
ATOM     24    O ILE A   3      21.436   3.661  -0.369  4.00  1.00            
ATOM     25    N THR A   4      21.346   2.296  -2.167  1.00  1.00            
ATOM     26   CA THR A   4      19.948   2.044  -1.987  1.00  1.00            
ATOM     27   CB THR A   4      19.264   1.567  -3.239  1.00  1.00            
ATOM     28  OG1 THR A   4      19.851   0.363  -3.710  1.00  1.00            
ATOM     29  CG2 THR A   4      19.390   2.666  -4.307  1.00  1.00            
ATOM     30    C THR A   4      19.887   0.980  -0.957  1.00  1.00            
ATOM     31    O THR A   4      20.853   0.244  -0.760  1.00  1.00            
ATOM     32    N LEU A   5      18.750   0.872  -0.254  1.00  1.00            
ATOM     33   CA LEU A   5      18.781  -0.051   0.831  1.00  1.00            
ATOM     34   CB LEU A   5      18.372   0.573   2.188  1.00  1.00            
ATOM     35   CG LEU A   5      17.225   1.617   2.171  1.00  1.00            
ATOM     36  CD1 LEU A   5      16.853   2.027   3.605  1.00  1.00            
ATOM     37  CD2 LEU A   5      17.568   2.864   1.334  1.00  1.00            
ATOM     38    C LEU A   5      17.970  -1.290   0.574  1.00  1.00            
ATOM     39    O LEU A   5      17.014  -1.569   1.295  1.00  1.00            
ATOM     40    N TRP A   6      18.318  -2.055  -0.485  1.00  1.00            
ATOM     41   CA TRP A   6      17.729  -3.347  -0.751  1.00  1.00            
ATOM     42   CB TRP A   6      17.993  -3.832  -2.192  1.00  1.00            
ATOM     43   CG TRP A   6      17.602  -5.271  -2.462  1.00  1.00            
ATOM     44  CD2 TRP A   6      16.256  -5.723  -2.674  1.00  1.00            
ATOM     45  CD1 TRP A   6      18.395  -6.382  -2.528  1.00  1.00            
ATOM     46  NE1 TRP A   6      17.628  -7.497  -2.769  1.00  1.00            
ATOM     47  CE2 TRP A   6      16.309  -7.106  -2.861  1.00  1.00            
ATOM     48  CE3 TRP A   6      15.073  -5.041  -2.710  1.00  1.00            
ATOM     49  CZ2 TRP A   6      15.174  -7.829  -3.087  1.00  1.00            
ATOM     50  CZ3 TRP A   6      13.929  -5.774  -2.938  1.00  1.00            
ATOM     51  CH2 TRP A   6      13.981  -7.140  -3.123  1.00  1.00            
ATOM     52    C TRP A   6      18.280  -4.410   0.162  1.00  1.00            
ATOM     53    O TRP A   6      17.523  -5.132   0.809  1.00  1.00            
ATOM     54    N LYS A   7      19.630  -4.521   0.233  1.00  1.00            
ATOM     55   CA LYS A   7      20.326  -5.548   0.978  1.00  1.00            
ATOM     56   CB LYS A   7      21.492  -6.177   0.189  1.00  1.00            
ATOM     57   CG LYS A   7      22.208  -7.314   0.922  1.00  1.00            
ATOM     58   CD LYS A   7      21.355  -8.572   1.100  1.00  1.00            
ATOM     59   CE LYS A   7      21.641  -9.660   0.063  1.00  1.00            
ATOM     60   NZ LYS A   7      20.994 -10.931   0.463  1.00  1.00            
ATOM     61    C LYS A   7      20.879  -4.870   2.202  1.00  1.00            
ATOM     62    O LYS A   7      20.646  -3.678   2.408  1.00  1.00            
ATOM     63    N ARG A   8      21.592  -5.615   3.084  1.00  1.00            
ATOM     64   CA ARG A   8      22.159  -4.995   4.250  1.00  1.00            
ATOM     65   CB ARG A   8      22.872  -5.958   5.225  1.00  1.00            
ATOM     66   CG ARG A   8      21.962  -6.794   6.131  1.00  1.00            
ATOM     67   CD ARG A   8      22.763  -7.650   7.116  1.00  1.00            
ATOM     68   NE ARG A   8      21.805  -8.349   8.015  1.00  1.00            
ATOM     69   CZ ARG A   8      22.033  -9.647   8.368  1.00  1.00            
ATOM     70  NH1 ARG A   8      23.093 -10.321   7.835  1.00  1.00            
ATOM     71  NH2 ARG A   8      21.205 -10.268   9.256  1.00  1.00            
ATOM     72    C ARG A   8      23.196  -4.025   3.774  1.00  1.00            
ATOM     73    O ARG A   8      24.081  -4.392   3.003  1.00  1.00            
ATOM     74    N PRO A   9      23.088  -2.789   4.206  1.00  1.00            
ATOM     75   CA PRO A   9      24.040  -1.775   3.832  1.00  1.00            
ATOM     76   CD PRO A   9      22.438  -2.478   5.469  1.00  1.00            
ATOM     77   CB PRO A   9      23.677  -0.548   4.663  1.00  1.00            
ATOM     78   CG PRO A   9      23.092  -1.169   5.946  1.00  1.00            
ATOM     79    C PRO A   9      25.367  -2.318   4.245  1.00  1.00            
ATOM     80    O PRO A   9      25.533  -2.630   5.423  1.00  1.00            
ATOM     81    N LEU A  10      26.330  -2.427   3.314  4.00  1.00            
ATOM     82   CA LEU A  10      27.592  -2.977   3.705  4.00  1.00            
ATOM     83   CB LEU A  10      27.889  -4.366   3.097  4.00  1.00            
ATOM     84   CG LEU A  10      27.730  -4.475   1.561  4.00  1.00            
ATOM     85  CD1 LEU A  10      28.763  -3.642   0.783  4.00  1.00            
ATOM     86  CD2 LEU A  10      27.721  -5.946   1.121  4.00  1.00            
ATOM     87    C LEU A  10      28.648  -2.058   3.253  4.00  1.00            
ATOM     88    O LEU A  10      28.460  -1.263   2.334  4.00  1.00            
ATOM     89    N VAL A  11      29.797  -2.142   3.931  4.00  1.00            
ATOM     90   CA VAL A  11      30.879  -1.319   3.545  4.00  1.00            
ATOM     91   CB VAL A  11      30.852   0.049   4.154  4.00  1.00            
ATOM     92  CG1 VAL A  11      31.274  -0.065   5.627  4.00  1.00            
ATOM     93  CG2 VAL A  11      31.728   0.985   3.304  4.00  1.00            
ATOM     94    C VAL A  11      32.119  -1.989   4.005  4.00  1.00            
ATOM     95    O VAL A  11      32.069  -2.954   4.767  4.00  1.00            
ATOM     96    N THR A  12      33.275  -1.513   3.515  4.00  1.00            
ATOM     97   CA THR A  12      34.493  -2.077   3.998  4.00  1.00            
ATOM     98   CB THR A  12      35.439  -2.545   2.922  4.00  1.00            
ATOM     99  OG1 THR A  12      36.535  -3.235   3.503  4.00  1.00            
ATOM    100  CG2 THR A  12      35.945  -1.348   2.101  4.00  1.00            
ATOM    101    C THR A  12      35.156  -1.001   4.795  4.00  1.00            
ATOM    102    O THR A  12      35.314   0.124   4.327  4.00  1.00            
ATOM    103    N ILE A  13      35.531  -1.307   6.050  4.00  1.00            
ATOM    104   CA ILE A  13      36.167  -0.289   6.829  4.00  1.00            
ATOM    105   CB ILE A  13      35.454   0.016   8.116  4.00  1.00            
ATOM    106  CG1 ILE A  13      35.403  -1.229   9.018  4.00  1.00            
ATOM    107  CG2 ILE A  13      34.070   0.589   7.766  4.00  1.00            
ATOM    108  CD1 ILE A  13      34.964  -0.932  10.451  4.00  1.00            
ATOM    109    C ILE A  13      37.541  -0.763   7.146  4.00  1.00            
ATOM    110    O ILE A  13      37.723  -1.852   7.689  4.00  1.00            
ATOM    111    N ARG A  14      38.559   0.043   6.784  4.00  1.00            
ATOM    112   CA ARG A  14      39.890  -0.363   7.101  4.00  1.00            
ATOM    113   CB ARG A  14      40.867  -0.303   5.915  4.00  1.00            
ATOM    114   CG ARG A  14      42.289  -0.749   6.268  4.00  1.00            
ATOM    115   CD ARG A  14      43.186  -0.918   5.041  4.00  1.00            
ATOM    116   NE ARG A  14      44.591  -1.061   5.510  4.00  1.00            
ATOM    117   CZ ARG A  14      45.368   0.055   5.626  4.00  1.00            
ATOM    118  NH1 ARG A  14      44.841   1.283   5.345  4.00  1.00            
ATOM    119  NH2 ARG A  14      46.673  -0.054   6.008  4.00  1.00            
ATOM    120    C ARG A  14      40.383   0.543   8.180  4.00  1.00            
ATOM    121    O ARG A  14      40.683   1.712   7.947  4.00  1.00            
ATOM    122    N ILE A  15      40.465  -0.003   9.405  4.00  1.00            
ATOM    123   CA ILE A  15      40.879   0.735  10.558  4.00  1.00            
ATOM    124   CB ILE A  15      39.732   0.865  11.525  4.00  1.00            
ATOM    125  CG1 ILE A  15      40.081   1.698  12.760  4.00  1.00            
ATOM    126  CG2 ILE A  15      39.211  -0.544  11.847  4.00  1.00            
ATOM    127  CD1 ILE A  15      38.840   1.972  13.610  4.00  1.00            
ATOM    128    C ILE A  15      41.952  -0.075  11.201  4.00  1.00            
ATOM    129    O ILE A  15      41.809  -1.282  11.387  4.00  1.00            
ATOM    130    N GLY A  16      43.083   0.567  11.531  3.00  1.00            
ATOM    131   CA GLY A  16      44.125  -0.161  12.184  3.00  1.00            
ATOM    132    C GLY A  16      44.816  -1.006  11.157  3.00  1.00            
ATOM    133    O GLY A  16      45.628  -1.864  11.501  3.00  1.00            
ATOM    134    N GLY A  17      44.492  -0.804   9.863  3.00  1.00            
ATOM    135   CA GLY A  17      45.177  -1.493   8.801  3.00  1.00            
ATOM    136    C GLY A  17      44.440  -2.740   8.416  3.00  1.00            
ATOM    137    O GLY A  17      44.641  -3.276   7.327  3.00  1.00            
ATOM    138    N GLN A  18      43.552  -3.234   9.296  4.00  1.00            
ATOM    139   CA GLN A  18      42.825  -4.440   9.019  4.00  1.00            
ATOM    140   CB GLN A  18      42.244  -5.093  10.287  4.00  1.00            
ATOM    141   CG GLN A  18      41.229  -6.208  10.017  4.00  1.00            
ATOM    142   CD GLN A  18      41.970  -7.514   9.774  4.00  1.00            
ATOM    143  OE1 GLN A  18      42.762  -7.637   8.840  4.00  1.00            
ATOM    144  NE2 GLN A  18      41.711  -8.520  10.650  4.00  1.00            
ATOM    145    C GLN A  18      41.655  -4.102   8.168  4.00  1.00            
ATOM    146    O GLN A  18      41.165  -2.974   8.171  4.00  1.00            
ATOM    147    N LEU A  19      41.193  -5.095   7.391  4.00  1.00            
ATOM    148   CA LEU A  19      40.029  -4.882   6.598  4.00  1.00            
ATOM    149   CB LEU A  19      40.130  -5.475   5.183  4.00  1.00            
ATOM    150   CG LEU A  19      40.884  -6.815   5.124  4.00  1.00            
ATOM    151  CD1 LEU A  19      40.135  -7.936   5.855  4.00  1.00            
ATOM    152  CD2 LEU A  19      41.236  -7.183   3.677  4.00  1.00            
ATOM    153    C LEU A  19      38.887  -5.468   7.338  4.00  1.00            
ATOM    154    O LEU A  19      38.974  -6.553   7.910  4.00  1.00            
ATOM    155    N LYS A  20      37.778  -4.719   7.390  4.00  1.00            
ATOM    156   CA LYS A  20      36.680  -5.205   8.153  4.00  1.00            
ATOM    157   CB LYS A  20      36.640  -4.593   9.561  4.00  1.00            
ATOM    158   CG LYS A  20      37.881  -4.943  10.383  4.00  1.00            
ATOM    159   CD LYS A  20      38.081  -4.054  11.610  4.00  1.00            
ATOM    160   CE LYS A  20      37.168  -4.412  12.781  4.00  1.00            
ATOM    161   NZ LYS A  20      35.768  -4.064  12.452  4.00  1.00            
ATOM    162    C LYS A  20      35.426  -4.815   7.452  4.00  1.00            
ATOM    163    O LYS A  20      35.430  -3.957   6.570  4.00  1.00            
ATOM    164    N GLU A  21      34.312  -5.473   7.825  4.00  1.00            
ATOM    165   CA GLU A  21      33.050  -5.185   7.219  4.00  1.00            
ATOM    166   CB GLU A  21      32.139  -6.408   7.058  4.00  1.00            
ATOM    167   CG GLU A  21      32.628  -7.339   5.954  4.00  1.00            
ATOM    168   CD GLU A  21      32.633  -6.519   4.671  4.00  1.00            
ATOM    169  OE1 GLU A  21      31.527  -6.161   4.188  4.00  1.00            
ATOM    170  OE2 GLU A  21      33.750  -6.230   4.165  4.00  1.00            
ATOM    171    C GLU A  21      32.320  -4.196   8.056  4.00  1.00            
ATOM    172    O GLU A  21      32.567  -4.084   9.255  4.00  1.00            
ATOM    173    N ALA A  22      31.407  -3.422   7.430  4.00  1.00            
ATOM    174   CA ALA A  22      30.695  -2.494   8.248  4.00  1.00            
ATOM    175   CB ALA A  22      31.428  -1.151   8.422  4.00  1.00            
ATOM    176    C ALA A  22      29.350  -2.176   7.674  4.00  1.00            
ATOM    177    O ALA A  22      29.179  -2.125   6.460  4.00  1.00            
ATOM    178    N LEU A  23      28.347  -1.932   8.545  4.00  1.00            
ATOM    179   CA LEU A  23      27.040  -1.593   8.057  4.00  1.00            
ATOM    180   CB LEU A  23      25.891  -2.413   8.686  4.00  1.00            
ATOM    181   CG LEU A  23      26.028  -3.949   8.607  4.00  1.00            
ATOM    182  CD1 LEU A  23      24.725  -4.639   9.049  4.00  1.00            
ATOM    183  CD2 LEU A  23      26.523  -4.428   7.236  4.00  1.00            
ATOM    184    C LEU A  23      26.780  -0.176   8.482  4.00  1.00            
ATOM    185    O LEU A  23      27.134   0.205   9.596  4.00  1.00            
ATOM    186    N LEU A  24      26.181   0.662   7.604  4.00  1.00            
ATOM    187   CA LEU A  24      25.853   1.989   8.050  4.00  1.00            
ATOM    188   CB LEU A  24      25.549   3.022   6.940  4.00  1.00            
ATOM    189   CG LEU A  24      26.765   3.458   6.097  4.00  1.00            
ATOM    190  CD1 LEU A  24      27.294   2.316   5.216  4.00  1.00            
ATOM    191  CD2 LEU A  24      26.457   4.738   5.302  4.00  1.00            
ATOM    192    C LEU A  24      24.629   1.847   8.871  4.00  1.00            
ATOM    193    O LEU A  24      23.797   0.977   8.618  4.00  1.00            
ATOM    194    N ASP A  25      24.501   2.672   9.919  1.00  1.00            
ATOM    195   CA ASP A  25      23.321   2.524  10.700  1.00  1.00            
ATOM    196   CB ASP A  25      23.529   1.585  11.900  1.00  1.00            
ATOM    197   CG ASP A  25      22.217   1.220  12.584  1.00  1.00            
ATOM    198  OD1 ASP A  25      21.613   2.099  13.246  1.00  1.00            
ATOM    199  OD2 ASP A  25      21.812   0.032  12.476  1.00  1.00            
ATOM    200    C ASP A  25      22.967   3.858  11.233  1.00  1.00            
ATOM    201    O ASP A  25      23.661   4.428  12.073  1.00  1.00            
ATOM    202    N THR A  26      21.868   4.396  10.708  3.00  1.00            
ATOM    203   CA THR A  26      21.356   5.651  11.137  3.00  1.00            
ATOM    204   CB THR A  26      20.316   6.148  10.184  3.00  1.00            
ATOM    205  OG1 THR A  26      19.311   5.163  10.011  3.00  1.00            
ATOM    206  CG2 THR A  26      20.993   6.442   8.834  3.00  1.00            
ATOM    207    C THR A  26      20.788   5.499  12.515  3.00  1.00            
ATOM    208    O THR A  26      20.816   6.431  13.316  3.00  1.00            
ATOM    209    N GLY A  27      20.283   4.294  12.833  3.00  1.00            
ATOM    210   CA GLY A  27      19.654   3.992  14.091  3.00  1.00            
ATOM    211    C GLY A  27      20.602   4.287  15.215  3.00  1.00            
ATOM    212    O GLY A  27      20.172   4.729  16.279  3.00  1.00            
ATOM    213    N ALA A  28      21.919   4.073  15.027  1.00  1.00            
ATOM    214   CA ALA A  28      22.749   4.165  16.192  1.00  1.00            
ATOM    215   CB ALA A  28      23.649   2.933  16.383  1.00  1.00            
ATOM    216    C ALA A  28      23.656   5.354  16.255  1.00  1.00            
ATOM    217    O ALA A  28      24.067   5.927  15.246  1.00  1.00            
ATOM    218    N ASP A  29      23.942   5.740  17.522  1.00  1.00            
ATOM    219   CA ASP A  29      24.753   6.842  17.963  1.00  1.00            
ATOM    220   CB ASP A  29      24.641   7.053  19.482  1.00  1.00            
ATOM    221   CG ASP A  29      23.219   7.480  19.808  1.00  1.00            
ATOM    222  OD1 ASP A  29      22.763   8.502  19.230  1.00  1.00            
ATOM    223  OD2 ASP A  29      22.573   6.796  20.647  1.00  1.00            
ATOM    224    C ASP A  29      26.202   6.673  17.675  1.00  1.00            
ATOM    225    O ASP A  29      26.820   7.543  17.065  1.00  1.00            
ATOM    226    N ASP A  30      26.790   5.538  18.090  1.00  1.00            
ATOM    227   CA ASP A  30      28.211   5.466  17.955  1.00  1.00            
ATOM    228   CB ASP A  30      28.967   5.417  19.298  1.00  1.00            
ATOM    229   CG ASP A  30      28.883   6.798  19.934  1.00  1.00            
ATOM    230  OD1 ASP A  30      28.159   7.661  19.369  1.00  1.00            
ATOM    231  OD2 ASP A  30      29.547   7.013  20.983  1.00  1.00            
ATOM    232    C ASP A  30      28.609   4.252  17.187  1.00  1.00            
ATOM    233    O ASP A  30      27.793   3.378  16.895  1.00  1.00            
ATOM    234    N THR A  31      29.911   4.203  16.828  1.00  1.00            
ATOM    235   CA THR A  31      30.472   3.109  16.096  1.00  1.00            
ATOM    236   CB THR A  31      31.838   3.376  15.533  1.00  1.00            
ATOM    237  OG1 THR A  31      32.753   3.673  16.577  1.00  1.00            
ATOM    238  CG2 THR A  31      31.755   4.549  14.545  1.00  1.00            
ATOM    239    C THR A  31      30.603   1.961  17.036  1.00  1.00            
ATOM    240    O THR A  31      30.859   2.141  18.226  1.00  1.00            
ATOM    241    N VAL A  32      30.390   0.741  16.512  4.00  1.00            
ATOM    242   CA VAL A  32      30.540  -0.430  17.316  4.00  1.00            
ATOM    243   CB VAL A  32      29.264  -1.184  17.550  4.00  1.00            
ATOM    244  CG1 VAL A  32      28.280  -0.267  18.293  4.00  1.00            
ATOM    245  CG2 VAL A  32      28.751  -1.708  16.198  4.00  1.00            
ATOM    246    C VAL A  32      31.418  -1.336  16.552  4.00  1.00            
ATOM    247    O VAL A  32      31.372  -1.376  15.323  4.00  1.00            
ATOM    248    N LEU A  33      32.272  -2.073  17.273  4.00  1.00            
ATOM    249   CA LEU A  33      33.122  -2.967  16.572  4.00  1.00            
ATOM    250   CB LEU A  33      34.568  -2.475  16.421  4.00  1.00            
ATOM    251   CG LEU A  33      34.672  -1.269  15.477  4.00  1.00            
ATOM    252  CD1 LEU A  33      36.126  -0.805  15.312  4.00  1.00            
ATOM    253  CD2 LEU A  33      33.981  -1.568  14.136  4.00  1.00            
ATOM    254    C LEU A  33      33.169  -4.253  17.304  4.00  1.00            
ATOM    255    O LEU A  33      33.136  -4.286  18.534  4.00  1.00            
ATOM    256    N GLU A  34      33.226  -5.362  16.549  1.00  1.00            
ATOM    257   CA GLU A  34      33.402  -6.598  17.227  1.00  1.00            
ATOM    258   CB GLU A  34      33.334  -7.845  16.322  1.00  1.00            
ATOM    259   CG GLU A  34      33.416  -9.175  17.081  1.00  1.00            
ATOM    260   CD GLU A  34      34.878  -9.575  17.216  1.00  1.00            
ATOM    261  OE1 GLU A  34      35.602  -9.520  16.185  1.00  1.00            
ATOM    262  OE2 GLU A  34      35.288  -9.944  18.348  1.00  1.00            
ATOM    263    C GLU A  34      34.791  -6.460  17.765  1.00  1.00            
ATOM    264    O GLU A  34      35.569  -5.651  17.263  1.00  1.00            
ATOM    265    N GLU A  35      35.137  -7.227  18.812  1.00  1.00            
ATOM    266   CA GLU A  35      36.392  -7.046  19.486  1.00  1.00            
ATOM    267   CB GLU A  35      36.616  -8.098  20.585  1.00  1.00            
ATOM    268   CG GLU A  35      35.636  -7.949  21.751  1.00  1.00            
ATOM    269   CD GLU A  35      35.594  -9.266  22.509  1.00  1.00            
ATOM    270  OE1 GLU A  35      36.279 -10.228  22.069  1.00  1.00            
ATOM    271  OE2 GLU A  35      34.863  -9.329  23.533  1.00  1.00            
ATOM    272    C GLU A  35      37.558  -7.101  18.531  1.00  1.00            
ATOM    273    O GLU A  35      37.681  -8.011  17.712  1.00  1.00            
ATOM    274    N MET A  36      38.427  -6.064  18.619  1.00  1.00            
ATOM    275   CA MET A  36      39.675  -5.930  17.906  1.00  1.00            
ATOM    276   CB MET A  36      39.509  -5.436  16.453  1.00  1.00            
ATOM    277   CG MET A  36      40.732  -5.659  15.556  1.00  1.00            
ATOM    278   SD MET A  36      40.961  -7.378  15.006  1.00  1.00            
ATOM    279   CE MET A  36      39.651  -7.327  13.747  1.00  1.00            
ATOM    280    C MET A  36      40.402  -4.863  18.664  1.00  1.00            
ATOM    281    O MET A  36      39.806  -3.852  19.029  1.00  1.00            
ATOM    282    N ASN A  37      41.706  -5.047  18.941  1.00  1.00            
ATOM    283   CA ASN A  37      42.372  -4.036  19.709  1.00  1.00            
ATOM    284   CB ASN A  37      43.572  -4.541  20.529  1.00  1.00            
ATOM    285   CG ASN A  37      43.015  -5.202  21.779  1.00  1.00            
ATOM    286  OD1 ASN A  37      42.049  -4.718  22.366  1.00  1.00            
ATOM    287  ND2 ASN A  37      43.637  -6.332  22.207  1.00  1.00            
ATOM    288    C ASN A  37      42.863  -2.967  18.798  1.00  1.00            
ATOM    289    O ASN A  37      43.081  -3.186  17.607  1.00  1.00            
ATOM    290    N LEU A  38      43.011  -1.751  19.355  1.00  1.00            
ATOM    291   CA LEU A  38      43.509  -0.645  18.604  1.00  1.00            
ATOM    292   CB LEU A  38      42.425   0.408  18.288  1.00  1.00            
ATOM    293   CG LEU A  38      41.229  -0.157  17.496  1.00  1.00            
ATOM    294  CD1 LEU A  38      40.191   0.938  17.203  1.00  1.00            
ATOM    295  CD2 LEU A  38      41.690  -0.899  16.233  1.00  1.00            
ATOM    296    C LEU A  38      44.522   0.024  19.487  1.00  1.00            
ATOM    297    O LEU A  38      44.513  -0.182  20.698  1.00  1.00            
ATOM    298    N PRO A  39      45.424   0.786  18.931  1.00  1.00            
ATOM    299   CA PRO A  39      46.401   1.422  19.774  1.00  1.00            
ATOM    300   CD PRO A  39      45.980   0.459  17.622  1.00  1.00            
ATOM    301   CB PRO A  39      47.554   1.830  18.864  1.00  1.00            
ATOM    302   CG PRO A  39      47.471   0.829  17.699  1.00  1.00            
ATOM    303    C PRO A  39      45.769   2.585  20.463  1.00  1.00            
ATOM    304    O PRO A  39      44.792   3.118  19.939  1.00  1.00            
ATOM    305    N GLY A  40      46.303   2.995  21.630  1.00  1.00            
ATOM    306   CA GLY A  40      45.761   4.152  22.276  1.00  1.00            
ATOM    307    C GLY A  40      45.123   3.776  23.569  1.00  1.00            
ATOM    308    O GLY A  40      45.018   2.602  23.918  1.00  1.00            
ATOM    309    N LYS A  41      44.680   4.808  24.312  1.00  1.00            
ATOM    310   CA LYS A  41      44.092   4.600  25.597  1.00  1.00            
ATOM    311   CB LYS A  41      44.139   5.820  26.538  1.00  1.00            
ATOM    312   CG LYS A  41      43.537   7.112  25.980  1.00  1.00            
ATOM    313   CD LYS A  41      44.301   7.691  24.787  1.00  1.00            
ATOM    314   CE LYS A  41      43.864   9.113  24.427  1.00  1.00            
ATOM    315   NZ LYS A  41      44.505   9.540  23.164  1.00  1.00            
ATOM    316    C LYS A  41      42.688   4.149  25.460  1.00  1.00            
ATOM    317    O LYS A  41      42.036   4.372  24.441  1.00  1.00            
ATOM    318    N TRP A  42      42.199   3.471  26.514  1.00  1.00            
ATOM    319   CA TRP A  42      40.893   2.898  26.464  1.00  1.00            
ATOM    320   CB TRP A  42      40.944   1.368  26.644  1.00  1.00            
ATOM    321   CG TRP A  42      41.756   0.631  25.601  1.00  1.00            
ATOM    322  CD2 TRP A  42      42.555  -0.531  25.886  1.00  1.00            
ATOM    323  CD1 TRP A  42      41.939   0.908  24.278  1.00  1.00            
ATOM    324  NE1 TRP A  42      42.793  -0.012  23.718  1.00  1.00            
ATOM    325  CE2 TRP A  42      43.184  -0.900  24.697  1.00  1.00            
ATOM    326  CE3 TRP A  42      42.758  -1.222  27.047  1.00  1.00            
ATOM    327  CZ2 TRP A  42      44.030  -1.971  24.649  1.00  1.00            
ATOM    328  CZ3 TRP A  42      43.601  -2.310  26.990  1.00  1.00            
ATOM    329  CH2 TRP A  42      44.223  -2.676  25.815  1.00  1.00            
ATOM    330    C TRP A  42      40.097   3.419  27.619  1.00  1.00            
ATOM    331    O TRP A  42      40.623   3.628  28.712  1.00  1.00            
ATOM    332    N LYS A  43      38.789   3.659  27.390  4.00  1.00            
ATOM    333   CA LYS A  43      37.916   4.077  28.454  4.00  1.00            
ATOM    334   CB LYS A  43      37.438   5.532  28.344  4.00  1.00            
ATOM    335   CG LYS A  43      36.570   6.003  29.516  4.00  1.00            
ATOM    336   CD LYS A  43      36.427   7.526  29.596  4.00  1.00            
ATOM    337   CE LYS A  43      35.493   8.008  30.710  4.00  1.00            
ATOM    338   NZ LYS A  43      35.546   9.484  30.815  4.00  1.00            
ATOM    339    C LYS A  43      36.712   3.178  28.383  4.00  1.00            
ATOM    340    O LYS A  43      36.253   2.851  27.292  4.00  1.00            
ATOM    341    N PRO A  44      36.181   2.744  29.499  4.00  0.00            
ATOM    342   CA PRO A  44      35.020   1.878  29.470  4.00  0.00            
ATOM    343   CD PRO A  44      37.004   2.505  30.668  4.00  0.00            
ATOM    344   CB PRO A  44      35.002   1.151  30.819  4.00  0.00            
ATOM    345   CG PRO A  44      36.022   1.909  31.690  4.00  0.00            
ATOM    346    C PRO A  44      33.750   2.599  29.150  4.00  0.00            
ATOM    347    O PRO A  44      33.661   3.803  29.386  4.00  0.00            
ATOM    348    N LYS A  45      32.755   1.871  28.599  4.00  0.00            
ATOM    349   CA LYS A  45      31.503   2.461  28.207  4.00  0.00            
ATOM    350   CB LYS A  45      31.492   2.851  26.719  4.00  0.00            
ATOM    351   CG LYS A  45      30.228   3.578  26.261  4.00  0.00            
ATOM    352   CD LYS A  45      30.123   5.009  26.791  4.00  0.00            
ATOM    353   CE LYS A  45      28.884   5.758  26.296  4.00  0.00            
ATOM    354   NZ LYS A  45      28.771   7.061  26.989  4.00  0.00            
ATOM    355    C LYS A  45      30.447   1.433  28.363  4.00  0.00            
ATOM    356    O LYS A  45      30.728   0.241  28.482  4.00  0.00            
ATOM    357    N MET A  46      29.183   1.884  28.402  4.00  0.00            
ATOM    358   CA MET A  46      28.122   0.936  28.412  4.00  0.00            
ATOM    359   CB MET A  46      27.281   0.933  29.704  4.00  0.00            
ATOM    360   CG MET A  46      26.282  -0.224  29.775  4.00  0.00            
ATOM    361   SD MET A  46      25.217  -0.225  31.248  4.00  0.00            
ATOM    362   CE MET A  46      24.234   1.196  30.689  4.00  0.00            
ATOM    363    C MET A  46      27.229   1.331  27.294  4.00  0.00            
ATOM    364    O MET A  46      26.866   2.499  27.157  4.00  0.00            
ATOM    365    N ILE A  47      26.859   0.357  26.452  4.00  0.00            
ATOM    366   CA ILE A  47      26.024   0.653  25.331  4.00  0.00            
ATOM    367   CB ILE A  47      26.708   0.392  24.013  4.00  0.00            
ATOM    368  CG1 ILE A  47      25.896   0.953  22.838  4.00  0.00            
ATOM    369  CG2 ILE A  47      27.034  -1.103  23.907  4.00  0.00            
ATOM    370  CD1 ILE A  47      26.685   0.999  21.531  4.00  0.00            
ATOM    371    C ILE A  47      24.835  -0.192  25.498  4.00  0.00            
ATOM    372    O ILE A  47      24.880  -1.233  26.153  4.00  0.00            
ATOM    373    N GLY A  48      23.706   0.275  24.959  4.00  0.00            
ATOM    374   CA GLY A  48      22.534  -0.510  25.100  4.00  0.00            
ATOM    375    C GLY A  48      21.990  -0.691  23.729  4.00  0.00            
ATOM    376    O GLY A  48      22.440  -0.076  22.766  4.00  0.00            
ATOM    377    N GLY A  49      21.006  -1.588  23.623  4.00  0.00            
ATOM    378   CA GLY A  49      20.393  -1.902  22.377  4.00  0.00            
ATOM    379    C GLY A  49      18.985  -2.093  22.755  4.00  0.00            
ATOM    380    O GLY A  49      18.474  -1.430  23.656  4.00  0.00            
ATOM    381    N ILE A  50      18.308  -3.012  22.071  3.00  0.00            
ATOM    382   CA ILE A  50      16.925  -3.079  22.358  3.00  0.00            
ATOM    383   CB ILE A  50      16.170  -3.907  21.356  3.00  0.00            
ATOM    384  CG1 ILE A  50      16.304  -3.304  19.945  3.00  0.00            
ATOM    385  CG2 ILE A  50      14.713  -4.006  21.831  3.00  0.00            
ATOM    386  CD1 ILE A  50      15.751  -4.210  18.844  3.00  0.00            
ATOM    387    C ILE A  50      16.588  -3.577  23.718  3.00  0.00            
ATOM    388    O ILE A  50      15.872  -2.913  24.466  3.00  0.00            
ATOM    389    N GLY A  51      17.101  -4.753  24.094  3.00  0.00            
ATOM    390   CA GLY A  51      16.781  -5.263  25.391  3.00  0.00            
ATOM    391    C GLY A  51      18.009  -6.020  25.765  3.00  0.00            
ATOM    392    O GLY A  51      18.367  -6.998  25.110  3.00  0.00            
ATOM    393    N GLY A  52      18.703  -5.569  26.822  4.00  0.00            
ATOM    394   CA GLY A  52      19.907  -6.231  27.221  4.00  0.00            
ATOM    395    C GLY A  52      21.000  -5.642  26.398  4.00  0.00            
ATOM    396    O GLY A  52      20.780  -5.353  25.224  4.00  0.00            
ATOM    397    N PHE A  53      22.219  -5.437  26.952  4.00  0.00            
ATOM    398   CA PHE A  53      23.125  -4.903  25.984  4.00  0.00            
ATOM    399   CB PHE A  53      22.845  -3.436  25.587  4.00  0.00            
ATOM    400   CG PHE A  53      23.289  -3.281  24.162  4.00  0.00            
ATOM    401  CD1 PHE A  53      22.572  -3.882  23.163  4.00  0.00            
ATOM    402  CD2 PHE A  53      24.395  -2.544  23.803  4.00  0.00            
ATOM    403  CE1 PHE A  53      22.968  -3.741  21.859  4.00  0.00            
ATOM    404  CE2 PHE A  53      24.798  -2.403  22.497  4.00  0.00            
ATOM    405   CZ PHE A  53      24.072  -3.007  21.509  4.00  0.00            
ATOM    406    C PHE A  53      24.551  -5.096  26.340  4.00  0.00            
ATOM    407    O PHE A  53      24.913  -5.645  27.378  4.00  0.00            
ATOM    408    N ILE A  54      25.383  -4.646  25.391  4.00  0.00            
ATOM    409   CA ILE A  54      26.788  -4.760  25.328  4.00  0.00            
ATOM    410   CB ILE A  54      27.329  -4.683  23.931  4.00  0.00            
ATOM    411  CG1 ILE A  54      26.790  -5.845  23.075  4.00  0.00            
ATOM    412  CG2 ILE A  54      28.861  -4.690  24.029  4.00  0.00            
ATOM    413  CD1 ILE A  54      25.284  -5.801  22.816  4.00  0.00            
ATOM    414    C ILE A  54      27.471  -3.730  26.160  4.00  0.00            
ATOM    415    O ILE A  54      27.063  -2.571  26.219  4.00  0.00            
ATOM    416    N LYS A  55      28.511  -4.181  26.894  4.00  0.00            
ATOM    417   CA LYS A  55      29.366  -3.278  27.603  4.00  0.00            
ATOM    418   CB LYS A  55      30.093  -3.881  28.817  4.00  0.00            
ATOM    419   CG LYS A  55      29.236  -4.740  29.747  4.00  0.00            
ATOM    420   CD LYS A  55      29.029  -6.162  29.219  4.00  0.00            
ATOM    421   CE LYS A  55      28.603  -7.157  30.302  4.00  0.00            
ATOM    422   NZ LYS A  55      28.777  -8.546  29.816  4.00  0.00            
ATOM    423    C LYS A  55      30.439  -3.042  26.613  4.00  0.00            
ATOM    424    O LYS A  55      30.772  -3.940  25.843  4.00  0.00            
ATOM    425    N VAL A  56      31.032  -1.844  26.579  4.00  0.00            
ATOM    426   CA VAL A  56      31.985  -1.755  25.528  4.00  0.00            
ATOM    427   CB VAL A  56      31.451  -1.112  24.282  4.00  0.00            
ATOM    428  CG1 VAL A  56      30.315  -1.988  23.728  4.00  0.00            
ATOM    429  CG2 VAL A  56      31.025   0.328  24.616  4.00  0.00            
ATOM    430    C VAL A  56      33.174  -0.969  25.948  4.00  0.00            
ATOM    431    O VAL A  56      33.185  -0.313  26.989  4.00  0.00            
ATOM    432    N ARG A  57      34.226  -1.066  25.111  4.00  0.00            
ATOM    433   CA ARG A  57      35.459  -0.364  25.290  4.00  0.00            
ATOM    434   CB ARG A  57      36.687  -1.201  24.911  4.00  0.00            
ATOM    435   CG ARG A  57      36.971  -2.335  25.898  4.00  0.00            
ATOM    436   CD ARG A  57      38.073  -3.277  25.415  4.00  0.00            
ATOM    437   NE ARG A  57      38.477  -4.138  26.564  4.00  0.00            
ATOM    438   CZ ARG A  57      37.827  -5.309  26.832  4.00  0.00            
ATOM    439  NH1 ARG A  57      36.780  -5.709  26.056  4.00  0.00            
ATOM    440  NH2 ARG A  57      38.238  -6.089  27.876  4.00  0.00            
ATOM    441    C ARG A  57      35.395   0.840  24.401  4.00  0.00            
ATOM    442    O ARG A  57      34.826   0.785  23.312  4.00  0.00            
ATOM    443    N GLN A  58      35.957   1.978  24.856  4.00  1.00            
ATOM    444   CA GLN A  58      35.877   3.172  24.065  4.00  1.00            
ATOM    445   CB GLN A  58      35.114   4.335  24.730  4.00  1.00            
ATOM    446   CG GLN A  58      35.065   5.579  23.834  4.00  1.00            
ATOM    447   CD GLN A  58      34.307   6.701  24.531  4.00  1.00            
ATOM    448  OE1 GLN A  58      34.569   7.880  24.293  4.00  1.00            
ATOM    449  NE2 GLN A  58      33.338   6.336  25.411  4.00  1.00            
ATOM    450    C GLN A  58      37.236   3.675  23.766  4.00  1.00            
ATOM    451    O GLN A  58      38.142   3.628  24.597  4.00  1.00            
ATOM    452    N TYR A  59      37.389   4.170  22.527  4.00  1.00            
ATOM    453   CA TYR A  59      38.630   4.716  22.100  4.00  1.00            
ATOM    454   CB TYR A  59      39.415   3.786  21.148  4.00  1.00            
ATOM    455   CG TYR A  59      40.628   4.527  20.711  4.00  1.00            
ATOM    456  CD1 TYR A  59      41.616   4.841  21.615  4.00  1.00            
ATOM    457  CD2 TYR A  59      40.768   4.913  19.397  4.00  1.00            
ATOM    458  CE1 TYR A  59      42.731   5.538  21.213  4.00  1.00            
ATOM    459  CE2 TYR A  59      41.879   5.608  18.988  4.00  1.00            
ATOM    460   CZ TYR A  59      42.862   5.918  19.900  4.00  1.00            
ATOM    461   OH TYR A  59      44.006   6.633  19.487  4.00  1.00            
ATOM    462    C TYR A  59      38.335   6.030  21.411  4.00  1.00            
ATOM    463    O TYR A  59      37.216   6.266  20.957  4.00  1.00            
ATOM    464    N ASP A  60      39.344   6.931  21.340  4.00  1.00            
ATOM    465   CA ASP A  60      39.229   8.250  20.777  4.00  1.00            
ATOM    466   CB ASP A  60      40.198   9.266  21.415  4.00  1.00            
ATOM    467   CG ASP A  60      39.727  10.681  21.088  4.00  1.00            
ATOM    468  OD1 ASP A  60      38.600  10.828  20.545  4.00  1.00            
ATOM    469  OD2 ASP A  60      40.497  11.634  21.381  4.00  1.00            
ATOM    470    C ASP A  60      39.506   8.205  19.281  4.00  1.00            
ATOM    471    O ASP A  60      39.061   7.288  18.594  4.00  1.00            
ATOM    472    N GLN A  61      40.234   9.216  18.735  4.00  1.00            
ATOM    473   CA GLN A  61      40.475   9.373  17.314  4.00  1.00            
ATOM    474   CB GLN A  61      41.382  10.566  16.963  4.00  1.00            
ATOM    475   CG GLN A  61      40.764  11.930  17.281  4.00  1.00            
ATOM    476   CD GLN A  61      41.769  13.007  16.889  4.00  1.00            
ATOM    477  OE1 GLN A  61      41.648  13.644  15.843  4.00  1.00            
ATOM    478  NE2 GLN A  61      42.800  13.213  17.752  4.00  1.00            
ATOM    479    C GLN A  61      41.127   8.149  16.746  4.00  1.00            
ATOM    480    O GLN A  61      42.277   7.848  17.062  4.00  1.00            
ATOM    481    N ILE A  62      40.395   7.391  15.892  4.00  1.00            
ATOM    482   CA ILE A  62      40.999   6.176  15.430  4.00  1.00            
ATOM    483   CB ILE A  62      40.029   5.094  15.079  4.00  1.00            
ATOM    484  CG1 ILE A  62      40.829   3.847  14.679  4.00  1.00            
ATOM    485  CG2 ILE A  62      38.985   5.613  14.082  4.00  1.00            
ATOM    486  CD1 ILE A  62      41.594   3.226  15.847  4.00  1.00            
ATOM    487    C ILE A  62      42.095   6.288  14.382  4.00  1.00            
ATOM    488    O ILE A  62      43.183   5.870  14.773  4.00  1.00            
ATOM    489    N PRO A  63      42.088   6.752  13.127  4.00  1.00            
ATOM    490   CA PRO A  63      40.982   7.141  12.263  4.00  1.00            
ATOM    491   CD PRO A  63      43.343   7.310  12.644  4.00  1.00            
ATOM    492   CB PRO A  63      41.557   8.154  11.272  4.00  1.00            
ATOM    493   CG PRO A  63      43.056   7.826  11.228  4.00  1.00            
ATOM    494    C PRO A  63      40.420   5.947  11.547  4.00  1.00            
ATOM    495    O PRO A  63      41.011   4.871  11.615  4.00  1.00            
ATOM    496    N VAL A  64      39.268   6.128  10.866  4.00  1.00            
ATOM    497   CA VAL A  64      38.602   5.086  10.141  4.00  1.00            
ATOM    498   CB VAL A  64      37.202   4.815  10.613  4.00  1.00            
ATOM    499  CG1 VAL A  64      37.267   4.307  12.063  4.00  1.00            
ATOM    500  CG2 VAL A  64      36.358   6.087  10.430  4.00  1.00            
ATOM    501    C VAL A  64      38.506   5.456   8.702  4.00  1.00            
ATOM    502    O VAL A  64      38.364   6.624   8.343  4.00  1.00            
ATOM    503    N GLU A  65      38.612   4.431   7.836  4.00  1.00            
ATOM    504   CA GLU A  65      38.479   4.634   6.428  4.00  1.00            
ATOM    505   CB GLU A  65      39.607   3.982   5.609  4.00  1.00            
ATOM    506   CG GLU A  65      41.000   4.557   5.857  4.00  1.00            
ATOM    507   CD GLU A  65      41.975   3.698   5.068  4.00  1.00            
ATOM    508  OE1 GLU A  65      41.498   2.783   4.344  4.00  1.00            
ATOM    509  OE2 GLU A  65      43.208   3.938   5.180  4.00  1.00            
ATOM    510    C GLU A  65      37.239   3.898   6.025  4.00  1.00            
ATOM    511    O GLU A  65      37.237   2.668   5.992  4.00  1.00            
ATOM    512    N ILE A  66      36.142   4.618   5.711  4.00  1.00            
ATOM    513   CA ILE A  66      34.999   3.909   5.211  4.00  1.00            
ATOM    514   CB ILE A  66      33.685   4.221   5.874  4.00  1.00            
ATOM    515  CG1 ILE A  66      33.276   5.687   5.682  4.00  1.00            
ATOM    516  CG2 ILE A  66      33.787   3.787   7.345  4.00  1.00            
ATOM    517  CD1 ILE A  66      31.828   5.955   6.083  4.00  1.00            
ATOM    518    C ILE A  66      34.925   4.272   3.777  4.00  1.00            
ATOM    519    O ILE A  66      34.822   5.451   3.435  4.00  1.00            
ATOM    520    N CYS A  67      34.974   3.254   2.895  3.00  1.00            
ATOM    521   CA CYS A  67      35.101   3.585   1.513  3.00  1.00            
ATOM    522   CB CYS A  67      33.993   4.512   0.987  3.00  1.00            
ATOM    523   SG CYS A  67      32.362   3.711   0.992  3.00  1.00            
ATOM    524    C CYS A  67      36.392   4.323   1.509  3.00  1.00            
ATOM    525    O CYS A  67      37.293   3.985   2.274  3.00  1.00            
ATOM    526    N GLY A  68      36.544   5.349   0.663  3.00  1.00            
ATOM    527   CA GLY A  68      37.768   6.065   0.826  3.00  1.00            
ATOM    528    C GLY A  68      37.407   7.335   1.524  3.00  1.00            
ATOM    529    O GLY A  68      37.742   8.423   1.057  3.00  1.00            
ATOM    530    N HIS A  69      36.714   7.227   2.679  4.00  1.00            
ATOM    531   CA HIS A  69      36.374   8.423   3.390  4.00  1.00            
ATOM    532  ND1 HIS A  69      34.172  10.943   2.828  4.00  1.00            
ATOM    533   CG HIS A  69      34.585  10.099   3.834  4.00  1.00            
ATOM    534   CB HIS A  69      34.870   8.644   3.610  4.00  1.00            
ATOM    535  NE2 HIS A  69      34.373  12.190   4.656  4.00  1.00            
ATOM    536  CD2 HIS A  69      34.702  10.877   4.945  4.00  1.00            
ATOM    537  CE1 HIS A  69      34.061  12.180   3.373  4.00  1.00            
ATOM    538    C HIS A  69      37.020   8.316   4.733  4.00  1.00            
ATOM    539    O HIS A  69      36.800   7.346   5.458  4.00  1.00            
ATOM    540    N LYS A  70      37.859   9.308   5.097  4.00  1.00            
ATOM    541   CA LYS A  70      38.523   9.249   6.365  4.00  1.00            
ATOM    542   CB LYS A  70      39.902   9.934   6.367  4.00  1.00            
ATOM    543   CG LYS A  70      40.917   9.179   5.503  4.00  1.00            
ATOM    544   CD LYS A  70      42.163   9.990   5.143  4.00  1.00            
ATOM    545   CE LYS A  70      43.330   9.813   6.116  4.00  1.00            
ATOM    546   NZ LYS A  70      44.533  10.480   5.570  4.00  1.00            
ATOM    547    C LYS A  70      37.642   9.870   7.391  4.00  1.00            
ATOM    548    O LYS A  70      37.104  10.959   7.199  4.00  1.00            
ATOM    549    N ALA A  71      37.460   9.153   8.515  4.00  1.00            
ATOM    550   CA ALA A  71      36.636   9.656   9.568  4.00  1.00            
ATOM    551   CB ALA A  71      35.280   8.950   9.684  4.00  1.00            
ATOM    552    C ALA A  71      37.344   9.407  10.853  4.00  1.00            
ATOM    553    O ALA A  71      38.070   8.428  10.992  4.00  1.00            
ATOM    554    N ILE A  72      37.186  10.306  11.837  4.00  1.00            
ATOM    555   CA ILE A  72      37.807  10.030  13.096  4.00  1.00            
ATOM    556   CB ILE A  72      38.945  10.937  13.454  4.00  1.00            
ATOM    557  CG1 ILE A  72      38.440  12.366  13.712  4.00  1.00            
ATOM    558  CG2 ILE A  72      39.998  10.833  12.338  4.00  1.00            
ATOM    559  CD1 ILE A  72      37.707  12.996  12.529  4.00  1.00            
ATOM    560    C ILE A  72      36.758  10.261  14.125  4.00  1.00            
ATOM    561    O ILE A  72      35.911  11.138  13.969  4.00  1.00            
ATOM    562    N GLY A  73      36.769   9.463  15.206  4.00  1.00            
ATOM    563   CA GLY A  73      35.774   9.686  16.209  4.00  1.00            
ATOM    564    C GLY A  73      35.797   8.528  17.158  4.00  1.00            
ATOM    565    O GLY A  73      36.594   7.602  17.011  4.00  1.00            
ATOM    566    N THR A  74      34.881   8.556  18.150  4.00  1.00            
ATOM    567   CA THR A  74      34.815   7.558  19.181  4.00  1.00            
ATOM    568   CB THR A  74      33.795   7.859  20.241  4.00  1.00            
ATOM    569  OG1 THR A  74      33.917   6.935  21.313  4.00  1.00            
ATOM    570  CG2 THR A  74      32.394   7.759  19.613  4.00  1.00            
ATOM    571    C THR A  74      34.436   6.252  18.579  4.00  1.00            
ATOM    572    O THR A  74      33.622   6.184  17.660  4.00  1.00            
ATOM    573    N VAL A  75      35.059   5.172  19.089  4.00  1.00            
ATOM    574   CA VAL A  75      34.770   3.851  18.624  4.00  1.00            
ATOM    575   CB VAL A  75      35.930   3.212  17.923  4.00  1.00            
ATOM    576  CG1 VAL A  75      36.246   4.042  16.669  4.00  1.00            
ATOM    577  CG2 VAL A  75      37.107   3.099  18.908  4.00  1.00            
ATOM    578    C VAL A  75      34.475   3.028  19.842  4.00  1.00            
ATOM    579    O VAL A  75      35.172   3.128  20.849  4.00  1.00            
ATOM    580    N LEU A  76      33.406   2.208  19.793  4.00  1.00            
ATOM    581   CA LEU A  76      33.102   1.358  20.909  4.00  1.00            
ATOM    582   CB LEU A  76      31.649   1.460  21.408  4.00  1.00            
ATOM    583   CG LEU A  76      31.339   2.800  22.101  4.00  1.00            
ATOM    584  CD1 LEU A  76      29.881   2.859  22.584  4.00  1.00            
ATOM    585  CD2 LEU A  76      32.356   3.085  23.219  4.00  1.00            
ATOM    586    C LEU A  76      33.323  -0.041  20.452  4.00  1.00            
ATOM    587    O LEU A  76      32.726  -0.488  19.474  4.00  1.00            
ATOM    588    N VAL A  77      34.208  -0.776  21.145  4.00  1.00            
ATOM    589   CA VAL A  77      34.424  -2.120  20.719  4.00  1.00            
ATOM    590   CB VAL A  77      35.865  -2.436  20.428  4.00  1.00            
ATOM    591  CG1 VAL A  77      36.713  -2.144  21.678  4.00  1.00            
ATOM    592  CG2 VAL A  77      35.951  -3.894  19.942  4.00  1.00            
ATOM    593    C VAL A  77      33.921  -3.020  21.769  4.00  1.00            
ATOM    594    O VAL A  77      34.187  -2.838  22.956  4.00  1.00            
ATOM    595    N GLY A  78      33.153  -4.028  21.338  1.00  1.00            
ATOM    596   CA GLY A  78      32.607  -4.908  22.303  1.00  1.00            
ATOM    597    C GLY A  78      31.748  -5.880  21.593  1.00  1.00            
ATOM    598    O GLY A  78      31.876  -6.116  20.393  1.00  1.00            
ATOM    599    N PRO A  79      30.868  -6.452  22.347  1.00  1.00            
ATOM    600   CA PRO A  79      29.985  -7.396  21.751  1.00  1.00            
ATOM    601   CD PRO A  79      31.155  -6.762  23.734  1.00  1.00            
ATOM    602   CB PRO A  79      29.336  -8.150  22.911  1.00  1.00            
ATOM    603   CG PRO A  79      30.407  -8.077  24.015  1.00  1.00            
ATOM    604    C PRO A  79      29.051  -6.677  20.844  1.00  1.00            
ATOM    605    O PRO A  79      28.738  -5.520  21.124  1.00  1.00            
ATOM    606    N THR A  80      28.614  -7.306  19.732  1.00  1.00            
ATOM    607   CA THR A  80      27.701  -6.596  18.888  1.00  1.00            
ATOM    608   CB THR A  80      28.236  -6.216  17.543  1.00  1.00            
ATOM    609  OG1 THR A  80      29.476  -5.539  17.675  1.00  1.00            
ATOM    610  CG2 THR A  80      27.219  -5.229  16.944  1.00  1.00            
ATOM    611    C THR A  80      26.434  -7.409  18.782  1.00  1.00            
ATOM    612    O THR A  80      25.691  -7.321  19.757  1.00  1.00            
ATOM    613    N PRO A  81      26.028  -8.218  17.803  1.00  1.00            
ATOM    614   CA PRO A  81      26.709  -8.563  16.571  1.00  1.00            
ATOM    615   CD PRO A  81      25.173  -9.314  18.226  1.00  1.00            
ATOM    616   CB PRO A  81      26.281  -9.991  16.217  1.00  1.00            
ATOM    617   CG PRO A  81      24.982 -10.205  16.997  1.00  1.00            
ATOM    618    C PRO A  81      26.584  -7.645  15.394  1.00  1.00            
ATOM    619    O PRO A  81      25.664  -6.830  15.353  1.00  1.00            
ATOM    620    N VAL A  82      27.524  -7.798  14.427  1.00  1.00            
ATOM    621   CA VAL A  82      27.636  -7.041  13.205  1.00  1.00            
ATOM    622   CB VAL A  82      26.337  -6.464  12.718  1.00  1.00            
ATOM    623  CG1 VAL A  82      26.617  -5.672  11.430  1.00  1.00            
ATOM    624  CG2 VAL A  82      25.321  -7.606  12.535  1.00  1.00            
ATOM    625    C VAL A  82      28.563  -5.924  13.561  1.00  1.00            
ATOM    626    O VAL A  82      28.788  -5.659  14.740  1.00  1.00            
ATOM    627    N ASN A  83      29.167  -5.250  12.572  1.00  1.00            
ATOM    628   CA ASN A  83      30.035  -4.169  12.933  1.00  1.00            
ATOM    629   CB ASN A  83      31.388  -4.283  12.217  1.00  1.00            
ATOM    630   CG ASN A  83      31.958  -5.636  12.636  1.00  1.00            
ATOM    631  OD1 ASN A  83      32.046  -5.947  13.823  1.00  1.00            
ATOM    632  ND2 ASN A  83      32.328  -6.481  11.637  1.00  1.00            
ATOM    633    C ASN A  83      29.315  -2.953  12.468  1.00  1.00            
ATOM    634    O ASN A  83      29.033  -2.835  11.277  1.00  1.00            
ATOM    635    N ILE A  84      28.971  -2.003  13.365  4.00  1.00            
ATOM    636   CA ILE A  84      28.166  -0.987  12.765  4.00  1.00            
ATOM    637   CB ILE A  84      26.705  -1.196  12.950  4.00  1.00            
ATOM    638  CG1 ILE A  84      26.368  -2.490  12.180  4.00  1.00            
ATOM    639  CG2 ILE A  84      25.966   0.035  12.420  4.00  1.00            
ATOM    640  CD1 ILE A  84      24.952  -3.024  12.333  4.00  1.00            
ATOM    641    C ILE A  84      28.623   0.428  12.980  4.00  1.00            
ATOM    642    O ILE A  84      29.103   0.811  14.046  4.00  1.00            
ATOM    643    N ILE A  85      28.488   1.223  11.887  4.00  1.00            
ATOM    644   CA ILE A  85      29.021   2.553  11.733  4.00  1.00            
ATOM    645   CB ILE A  85      28.923   3.036  10.316  4.00  1.00            
ATOM    646  CG1 ILE A  85      29.743   2.128   9.387  4.00  1.00            
ATOM    647  CG2 ILE A  85      29.377   4.504  10.272  4.00  1.00            
ATOM    648  CD1 ILE A  85      29.461   2.381   7.907  4.00  1.00            
ATOM    649    C ILE A  85      28.453   3.633  12.580  4.00  1.00            
ATOM    650    O ILE A  85      29.172   4.240  13.370  4.00  1.00            
ATOM    651    N GLY A  86      27.150   3.915  12.465  1.00  1.00            
ATOM    652   CA GLY A  86      26.662   4.954  13.313  1.00  1.00            
ATOM    653    C GLY A  86      26.681   6.322  12.704  1.00  1.00            
ATOM    654    O GLY A  86      27.287   6.570  11.663  1.00  1.00            
ATOM    655    N ARG A  87      25.977   7.243  13.404  2.00  1.00            
ATOM    656   CA ARG A  87      25.815   8.641  13.100  2.00  1.00            
ATOM    657   CB ARG A  87      24.875   9.374  14.067  2.00  1.00            
ATOM    658   CG ARG A  87      25.146  10.881  14.064  2.00  1.00            
ATOM    659   CD ARG A  87      24.357  11.672  15.107  2.00  1.00            
ATOM    660   NE ARG A  87      25.245  12.768  15.592  2.00  1.00            
ATOM    661   CZ ARG A  87      25.933  12.588  16.758  2.00  1.00            
ATOM    662  NH1 ARG A  87      25.748  11.438  17.469  2.00  1.00            
ATOM    663  NH2 ARG A  87      26.786  13.547  17.220  2.00  1.00            
ATOM    664    C ARG A  87      27.130   9.361  13.225  2.00  1.00            
ATOM    665    O ARG A  87      27.418  10.260  12.436  2.00  1.00            
ATOM    666    N ASN A  88      27.971   8.974  14.211  2.00  1.00            
ATOM    667   CA ASN A  88      29.173   9.702  14.541  2.00  1.00            
ATOM    668   CB ASN A  88      30.015   8.934  15.573  2.00  1.00            
ATOM    669   CG ASN A  88      30.970   9.903  16.243  2.00  1.00            
ATOM    670  OD1 ASN A  88      30.866  11.116  16.070  2.00  1.00            
ATOM    671  ND2 ASN A  88      31.930   9.352  17.033  2.00  1.00            
ATOM    672    C ASN A  88      29.993   9.854  13.275  2.00  1.00            
ATOM    673    O ASN A  88      30.412  10.958  12.930  2.00  1.00            
ATOM    674    N LEU A  89      30.230   8.732  12.558  2.00  1.00            
ATOM    675   CA LEU A  89      30.945   8.600  11.305  2.00  1.00            
ATOM    676   CB LEU A  89      31.132   7.100  10.972  2.00  1.00            
ATOM    677   CG LEU A  89      31.562   6.724   9.533  2.00  1.00            
ATOM    678  CD1 LEU A  89      30.396   6.786   8.525  2.00  1.00            
ATOM    679  CD2 LEU A  89      32.766   7.552   9.077  2.00  1.00            
ATOM    680    C LEU A  89      30.197   9.218  10.154  2.00  1.00            
ATOM    681    O LEU A  89      30.788   9.909   9.326  2.00  1.00            
ATOM    682    N LEU A  90      28.868   8.997  10.077  2.00  1.00            
ATOM    683   CA LEU A  90      28.118   9.385   8.910  2.00  1.00            
ATOM    684   CB LEU A  90      26.603   9.175   9.079  2.00  1.00            
ATOM    685   CG LEU A  90      26.147   7.712   9.209  2.00  1.00            
ATOM    686  CD1 LEU A  90      24.622   7.639   9.374  2.00  1.00            
ATOM    687  CD2 LEU A  90      26.640   6.857   8.030  2.00  1.00            
ATOM    688    C LEU A  90      28.286  10.849   8.697  2.00  1.00            
ATOM    689    O LEU A  90      28.563  11.292   7.585  2.00  1.00            
ATOM    690    N THR A  91      28.137  11.654   9.757  3.00  1.00            
ATOM    691   CA THR A  91      28.237  13.060   9.526  3.00  1.00            
ATOM    692   CB THR A  91      27.863  13.896  10.714  3.00  1.00            
ATOM    693  OG1 THR A  91      26.525  13.617  11.103  3.00  1.00            
ATOM    694  CG2 THR A  91      27.990  15.378  10.319  3.00  1.00            
ATOM    695    C THR A  91      29.647  13.392   9.117  3.00  1.00            
ATOM    696    O THR A  91      29.852  14.233   8.243  3.00  1.00            
ATOM    697    N GLN A  92      30.665  12.732   9.715  3.00  1.00            
ATOM    698   CA GLN A  92      32.039  13.039   9.389  3.00  1.00            
ATOM    699   CB GLN A  92      33.046  12.167  10.164  3.00  1.00            
ATOM    700   CG GLN A  92      34.506  12.597   9.986  3.00  1.00            
ATOM    701   CD GLN A  92      34.724  13.900  10.751  3.00  1.00            
ATOM    702  OE1 GLN A  92      34.051  14.182  11.741  3.00  1.00            
ATOM    703  NE2 GLN A  92      35.695  14.724  10.273  3.00  1.00            
ATOM    704    C GLN A  92      32.213  12.784   7.919  3.00  1.00            
ATOM    705    O GLN A  92      32.802  13.594   7.205  3.00  1.00            
ATOM    706    N ILE A  93      31.663  11.656   7.425  3.00  1.00            
ATOM    707   CA ILE A  93      31.723  11.275   6.038  3.00  1.00            
ATOM    708   CB ILE A  93      31.061   9.951   5.788  3.00  1.00            
ATOM    709  CG1 ILE A  93      31.734   8.854   6.632  3.00  1.00            
ATOM    710  CG2 ILE A  93      31.093   9.677   4.275  3.00  1.00            
ATOM    711  CD1 ILE A  93      33.227   8.684   6.355  3.00  1.00            
ATOM    712    C ILE A  93      30.959  12.306   5.270  3.00  1.00            
ATOM    713    O ILE A  93      31.375  12.718   4.189  3.00  1.00            
ATOM    714    N GLY A  94      29.826  12.772   5.837  3.00  1.00            
ATOM    715   CA GLY A  94      29.011  13.728   5.150  3.00  1.00            
ATOM    716    C GLY A  94      27.800  13.036   4.586  3.00  1.00            
ATOM    717    O GLY A  94      27.114  13.572   3.716  3.00  1.00            
ATOM    718    N CYS A  95      27.503  11.821   5.082  1.00  1.00            
ATOM    719   CA CYS A  95      26.397  11.026   4.617  1.00  1.00            
ATOM    720   CB CYS A  95      26.405   9.612   5.229  1.00  1.00            
ATOM    721   SG CYS A  95      24.967   8.606   4.757  1.00  1.00            
ATOM    722    C CYS A  95      25.096  11.657   4.991  1.00  1.00            
ATOM    723    O CYS A  95      24.992  12.405   5.962  1.00  1.00            
ATOM    724    N THR A  96      24.067  11.353   4.175  4.00  1.00            
ATOM    725   CA THR A  96      22.732  11.852   4.327  4.00  1.00            
ATOM    726   CB THR A  96      22.470  12.961   3.339  4.00  1.00            
ATOM    727  OG1 THR A  96      23.366  14.042   3.558  4.00  1.00            
ATOM    728  CG2 THR A  96      21.014  13.440   3.421  4.00  1.00            
ATOM    729    C THR A  96      21.814  10.733   3.948  4.00  1.00            
ATOM    730    O THR A  96      22.228   9.764   3.313  4.00  1.00            
ATOM    731    N LEU A  97      20.535  10.824   4.359  4.00  1.00            
ATOM    732   CA LEU A  97      19.585   9.852   3.916  4.00  1.00            
ATOM    733   CB LEU A  97      18.792   9.186   5.053  4.00  1.00            
ATOM    734   CG LEU A  97      19.647   8.252   5.925  4.00  1.00            
ATOM    735  CD1 LEU A  97      20.804   9.010   6.597  4.00  1.00            
ATOM    736  CD2 LEU A  97      18.774   7.480   6.927  4.00  1.00            
ATOM    737    C LEU A  97      18.603  10.581   3.067  4.00  1.00            
ATOM    738    O LEU A  97      17.732  11.292   3.568  4.00  1.00            
ATOM    739    N ASN A  98      18.726  10.414   1.739  4.00  1.00            
ATOM    740   CA ASN A  98      17.841  11.080   0.835  4.00  1.00            
ATOM    741   CB ASN A  98      18.457  11.258  -0.563  4.00  1.00            
ATOM    742   CG ASN A  98      19.753  12.039  -0.384  4.00  1.00            
ATOM    743  OD1 ASN A  98      19.913  12.791   0.576  4.00  1.00            
ATOM    744  ND2 ASN A  98      20.715  11.849  -1.327  4.00  1.00            
ATOM    745    C ASN A  98      16.638  10.201   0.708  4.00  1.00            
ATOM    746    O ASN A  98      16.734   8.984   0.860  4.00  1.00            
ATOM    747    N PHE A  99      15.463  10.806   0.439  1.00  1.00            
ATOM    748   CA PHE A  99      14.237  10.070   0.304  1.00  1.00            
ATOM    749   CB PHE A  99      14.284   9.010  -0.806  1.00  1.00            
ATOM    750   CG PHE A  99      14.483   9.784  -2.062  1.00  1.00            
ATOM    751  CD1 PHE A  99      13.418  10.388  -2.688  1.00  1.00            
ATOM    752  CD2 PHE A  99      15.741   9.936  -2.596  1.00  1.00            
ATOM    753  CE1 PHE A  99      13.601  11.113  -3.843  1.00  1.00            
ATOM    754  CE2 PHE A  99      15.930  10.657  -3.751  1.00  1.00            
ATOM    755   CZ PHE A  99      14.859  11.246  -4.379  1.00  1.00            
ATOM    756    C PHE A  99      13.902   9.410   1.638  1.00  1.00            
ATOM    757    O PHE A  99      14.751   9.489   2.567  1.00  1.00            
ATOM    758  OXT PHE A  99      12.789   8.834   1.755  1.00  1.00            
ATOM    759    N PRO B   1      13.257  15.507   0.374  1.00  1.00            
ATOM    760   CA PRO B   1      13.416  15.077   1.788  1.00  1.00            
ATOM    761   CD PRO B   1      13.002  14.295  -0.477  1.00  1.00            
ATOM    762   CB PRO B   1      12.717  13.726   1.878  1.00  1.00            
ATOM    763   CG PRO B   1      12.986  13.105   0.500  1.00  1.00            
ATOM    764    C PRO B   1      14.880  14.928   2.032  1.00  1.00            
ATOM    765    O PRO B   1      15.501  14.038   1.454  1.00  1.00            
ATOM    766    N GLN B   2      15.446  15.790   2.889  4.00  1.00            
ATOM    767   CA GLN B   2      16.835  15.716   3.233  4.00  1.00            
ATOM    768   CB GLN B   2      17.488  17.109   3.283  4.00  1.00            
ATOM    769   CG GLN B   2      19.014  17.130   3.340  4.00  1.00            
ATOM    770   CD GLN B   2      19.487  17.593   1.972  4.00  1.00            
ATOM    771  OE1 GLN B   2      20.186  18.598   1.859  4.00  1.00            
ATOM    772  NE2 GLN B   2      19.077  16.856   0.904  4.00  1.00            
ATOM    773    C GLN B   2      16.811  15.254   4.636  4.00  1.00            
ATOM    774    O GLN B   2      15.932  15.628   5.411  4.00  1.00            
ATOM    775    N ILE B   3      17.751  14.377   4.990  4.00  1.00            
ATOM    776   CA ILE B   3      17.793  13.967   6.348  4.00  1.00            
ATOM    777   CB ILE B   3      17.476  12.509   6.517  4.00  1.00            
ATOM    778  CG1 ILE B   3      16.089  12.182   5.933  4.00  1.00            
ATOM    779  CG2 ILE B   3      17.616  12.156   8.005  4.00  1.00            
ATOM    780  CD1 ILE B   3      14.941  12.940   6.594  4.00  1.00            
ATOM    781    C ILE B   3      19.218  14.129   6.719  4.00  1.00            
ATOM    782    O ILE B   3      20.097  13.676   5.989  4.00  1.00            
ATOM    783    N THR B   4      19.517  14.786   7.848  1.00  1.00            
ATOM    784   CA THR B   4      20.913  14.834   8.108  1.00  1.00            
ATOM    785   CB THR B   4      21.495  16.205   8.257  1.00  1.00            
ATOM    786  OG1 THR B   4      22.894  16.149   8.016  1.00  1.00            
ATOM    787  CG2 THR B   4      21.230  16.713   9.686  1.00  1.00            
ATOM    788    C THR B   4      21.131  14.077   9.364  1.00  1.00            
ATOM    789    O THR B   4      20.191  13.800  10.109  1.00  1.00            
ATOM    790    N LEU B   5      22.385  13.684   9.634  1.00  1.00            
ATOM    791   CA LEU B   5      22.503  12.851  10.780  1.00  1.00            
ATOM    792   CB LEU B   5      23.345  11.594  10.514  1.00  1.00            
ATOM    793   CG LEU B   5      22.681  10.628   9.513  1.00  1.00            
ATOM    794  CD1 LEU B   5      21.385  10.036  10.088  1.00  1.00            
ATOM    795  CD2 LEU B   5      22.472  11.290   8.141  1.00  1.00            
ATOM    796    C LEU B   5      23.121  13.588  11.927  1.00  1.00            
ATOM    797    O LEU B   5      24.008  13.057  12.594  1.00  1.00            
ATOM    798    N TRP B   6      22.680  14.836  12.186  1.00  1.00            
ATOM    799   CA TRP B   6      23.129  15.563  13.346  1.00  1.00            
ATOM    800   CB TRP B   6      22.631  17.020  13.318  1.00  1.00            
ATOM    801   CG TRP B   6      23.223  17.966  14.343  1.00  1.00            
ATOM    802  CD2 TRP B   6      22.975  17.920  15.759  1.00  1.00            
ATOM    803  CD1 TRP B   6      24.083  19.006  14.139  1.00  1.00            
ATOM    804  NE1 TRP B   6      24.379  19.616  15.333  1.00  1.00            
ATOM    805  CE2 TRP B   6      23.707  18.957  16.339  1.00  1.00            
ATOM    806  CE3 TRP B   6      22.200  17.089  16.514  1.00  1.00            
ATOM    807  CZ2 TRP B   6      23.675  19.177  17.686  1.00  1.00            
ATOM    808  CZ3 TRP B   6      22.178  17.312  17.875  1.00  1.00            
ATOM    809  CH2 TRP B   6      22.900  18.336  18.451  1.00  1.00            
ATOM    810    C TRP B   6      22.492  14.905  14.518  1.00  1.00            
ATOM    811    O TRP B   6      23.150  14.488  15.469  1.00  1.00            
ATOM    812    N LYS B   7      21.154  14.790  14.429  1.00  1.00            
ATOM    813   CA LYS B   7      20.341  14.145  15.412  1.00  1.00            
ATOM    814   CB LYS B   7      19.086  14.939  15.826  1.00  1.00            
ATOM    815   CG LYS B   7      18.052  15.189  14.724  1.00  1.00            
ATOM    816   CD LYS B   7      16.720  15.707  15.278  1.00  1.00            
ATOM    817   CE LYS B   7      15.645  15.914  14.210  1.00  1.00            
ATOM    818   NZ LYS B   7      14.422  16.486  14.819  1.00  1.00            
ATOM    819    C LYS B   7      19.917  12.901  14.733  1.00  1.00            
ATOM    820    O LYS B   7      20.189  12.713  13.549  1.00  1.00            
ATOM    821    N ARG B   8      19.276  11.982  15.461  1.00  1.00            
ATOM    822   CA ARG B   8      18.878  10.827  14.737  1.00  1.00            
ATOM    823   CB ARG B   8      18.283   9.693  15.591  1.00  1.00            
ATOM    824   CG ARG B   8      19.222   9.148  16.671  1.00  1.00            
ATOM    825   CD ARG B   8      18.873   7.723  17.117  1.00  1.00            
ATOM    826   NE ARG B   8      19.615   7.428  18.375  1.00  1.00            
ATOM    827   CZ ARG B   8      18.993   7.631  19.573  1.00  1.00            
ATOM    828  NH1 ARG B   8      17.703   8.075  19.599  1.00  1.00            
ATOM    829  NH2 ARG B   8      19.644   7.372  20.746  1.00  1.00            
ATOM    830    C ARG B   8      17.789  11.277  13.828  1.00  1.00            
ATOM    831    O ARG B   8      17.122  12.267  14.124  1.00  1.00            
ATOM    832    N PRO B   9      17.597  10.645  12.704  1.00  1.00            
ATOM    833   CA PRO B   9      16.528  11.036  11.846  1.00  1.00            
ATOM    834   CD PRO B   9      18.536   9.743  12.065  1.00  1.00            
ATOM    835   CB PRO B   9      16.718  10.261  10.539  1.00  1.00            
ATOM    836   CG PRO B   9      17.721   9.147  10.900  1.00  1.00            
ATOM    837    C PRO B   9      15.337  10.649  12.639  1.00  1.00            
ATOM    838    O PRO B   9      15.337   9.564  13.215  1.00  1.00            
ATOM    839    N LEU B  10      14.335  11.528  12.726  4.00  1.00            
ATOM    840   CA LEU B  10      13.158  11.169  13.446  4.00  1.00            
ATOM    841   CB LEU B  10      12.867  12.125  14.620  4.00  1.00            
ATOM    842   CG LEU B  10      11.608  11.814  15.462  4.00  1.00            
ATOM    843  CD1 LEU B  10      10.299  12.075  14.695  4.00  1.00            
ATOM    844  CD2 LEU B  10      11.677  10.403  16.064  4.00  1.00            
ATOM    845    C LEU B  10      12.067  11.377  12.449  4.00  1.00            
ATOM    846    O LEU B  10      11.869  12.498  11.985  4.00  1.00            
ATOM    847    N VAL B  11      11.308  10.326  12.084  4.00  1.00            
ATOM    848   CA VAL B  11      10.344  10.616  11.066  4.00  1.00            
ATOM    849   CB VAL B  11      10.634   9.980   9.743  4.00  1.00            
ATOM    850  CG1 VAL B  11      11.970  10.530   9.212  4.00  1.00            
ATOM    851  CG2 VAL B  11      10.611   8.467   9.938  4.00  1.00            
ATOM    852    C VAL B  11       8.963  10.244  11.492  4.00  1.00            
ATOM    853    O VAL B  11       8.762   9.411  12.375  4.00  1.00            
ATOM    854    N THR B  12       7.962  10.897  10.860  4.00  1.00            
ATOM    855   CA THR B  12       6.593  10.661  11.204  4.00  1.00            
ATOM    856   CB THR B  12       5.672  11.816  10.905  4.00  1.00            
ATOM    857  OG1 THR B  12       4.358  11.526  11.358  4.00  1.00            
ATOM    858  CG2 THR B  12       5.663  12.090   9.391  4.00  1.00            
ATOM    859    C THR B  12       6.108   9.469  10.440  4.00  1.00            
ATOM    860    O THR B  12       6.209   9.412   9.216  4.00  1.00            
ATOM    861    N ILE B  13       5.589   8.455  11.164  4.00  1.00            
ATOM    862   CA ILE B  13       5.067   7.301  10.495  4.00  1.00            
ATOM    863   CB ILE B  13       5.860   6.039  10.785  4.00  1.00            
ATOM    864  CG1 ILE B  13       5.463   4.900   9.831  4.00  1.00            
ATOM    865  CG2 ILE B  13       5.769   5.681  12.278  4.00  1.00            
ATOM    866  CD1 ILE B  13       5.972   5.104   8.405  4.00  1.00            
ATOM    867    C ILE B  13       3.649   7.135  10.933  4.00  1.00            
ATOM    868    O ILE B  13       3.353   6.946  12.112  4.00  1.00            
ATOM    869    N ARG B  14       2.709   7.253   9.980  4.00  1.00            
ATOM    870   CA ARG B  14       1.353   7.011  10.351  4.00  1.00            
ATOM    871   CB ARG B  14       0.311   7.734   9.484  4.00  1.00            
ATOM    872   CG ARG B  14      -1.113   7.253   9.766  4.00  1.00            
ATOM    873   CD ARG B  14      -2.200   7.977   8.970  4.00  1.00            
ATOM    874   NE ARG B  14      -2.546   9.222   9.710  4.00  1.00            
ATOM    875   CZ ARG B  14      -3.722   9.862   9.435  4.00  1.00            
ATOM    876  NH1 ARG B  14      -4.526   9.402   8.433  4.00  1.00            
ATOM    877  NH2 ARG B  14      -4.097  10.952  10.165  4.00  1.00            
ATOM    878    C ARG B  14       1.173   5.545  10.174  4.00  1.00            
ATOM    879    O ARG B  14       1.741   4.942   9.264  4.00  1.00            
ATOM    880    N ILE B  15       0.389   4.932  11.071  4.00  1.00            
ATOM    881   CA ILE B  15       0.109   3.532  11.015  4.00  1.00            
ATOM    882   CB ILE B  15       0.687   2.727  12.141  4.00  1.00            
ATOM    883  CG1 ILE B  15       0.067   3.142  13.483  4.00  1.00            
ATOM    884  CG2 ILE B  15       2.216   2.877  12.089  4.00  1.00            
ATOM    885  CD1 ILE B  15       0.360   2.150  14.609  4.00  1.00            
ATOM    886    C ILE B  15      -1.363   3.479  11.153  4.00  1.00            
ATOM    887    O ILE B  15      -2.037   4.456  10.834  4.00  1.00            
ATOM    888    N GLY B  16      -1.901   2.325  11.579  3.00  1.00            
ATOM    889   CA GLY B  16      -3.321   2.221  11.706  3.00  1.00            
ATOM    890    C GLY B  16      -3.810   3.254  12.672  3.00  1.00            
ATOM    891    O GLY B  16      -3.772   3.060  13.886  3.00  1.00            
ATOM    892    N GLY B  17      -4.295   4.388  12.132  3.00  1.00            
ATOM    893   CA GLY B  17      -4.904   5.434  12.896  3.00  1.00            
ATOM    894    C GLY B  17      -3.920   6.031  13.849  3.00  1.00            
ATOM    895    O GLY B  17      -4.311   6.789  14.735  3.00  1.00            
ATOM    896    N GLN B  18      -2.614   5.741  13.707  4.00  1.00            
ATOM    897   CA GLN B  18      -1.744   6.302  14.698  4.00  1.00            
ATOM    898   CB GLN B  18      -1.021   5.272  15.580  4.00  1.00            
ATOM    899   CG GLN B  18      -1.948   4.589  16.582  4.00  1.00            
ATOM    900   CD GLN B  18      -2.454   5.659  17.541  4.00  1.00            
ATOM    901  OE1 GLN B  18      -2.121   6.837  17.413  4.00  1.00            
ATOM    902  NE2 GLN B  18      -3.287   5.240  18.529  4.00  1.00            
ATOM    903    C GLN B  18      -0.689   7.133  14.065  4.00  1.00            
ATOM    904    O GLN B  18      -0.351   6.975  12.894  4.00  1.00            
ATOM    905    N LEU B  19      -0.161   8.079  14.866  4.00  1.00            
ATOM    906   CA LEU B  19       0.893   8.939  14.436  4.00  1.00            
ATOM    907   CB LEU B  19       0.557  10.418  14.703  4.00  1.00            
ATOM    908   CG LEU B  19       1.552  11.433  14.116  4.00  1.00            
ATOM    909  CD1 LEU B  19       1.618  11.319  12.586  4.00  1.00            
ATOM    910  CD2 LEU B  19       1.215  12.864  14.571  4.00  1.00            
ATOM    911    C LEU B  19       2.067   8.541  15.250  4.00  1.00            
ATOM    912    O LEU B  19       2.063   8.668  16.474  4.00  1.00            
ATOM    913    N LYS B  20       3.116   8.030  14.590  4.00  1.00            
ATOM    914   CA LYS B  20       4.193   7.584  15.403  4.00  1.00            
ATOM    915   CB LYS B  20       4.537   6.093  15.249  4.00  1.00            
ATOM    916   CG LYS B  20       3.467   5.167  15.824  4.00  1.00            
ATOM    917   CD LYS B  20       3.725   3.688  15.543  4.00  1.00            
ATOM    918   CE LYS B  20       2.761   2.765  16.285  4.00  1.00            
ATOM    919   NZ LYS B  20       3.165   1.357  16.102  4.00  1.00            
ATOM    920    C LYS B  20       5.413   8.353  15.092  4.00  1.00            
ATOM    921    O LYS B  20       5.576   8.922  14.014  4.00  1.00            
ATOM    922    N GLU B  21       6.296   8.406  16.094  4.00  1.00            
ATOM    923   CA GLU B  21       7.540   9.055  15.900  4.00  1.00            
ATOM    924   CB GLU B  21       7.950   9.863  17.137  4.00  1.00            
ATOM    925   CG GLU B  21       6.901  10.933  17.450  4.00  1.00            
ATOM    926   CD GLU B  21       7.314  11.696  18.697  4.00  1.00            
ATOM    927  OE1 GLU B  21       8.415  11.401  19.233  4.00  1.00            
ATOM    928  OE2 GLU B  21       6.531  12.583  19.130  4.00  1.00            
ATOM    929    C GLU B  21       8.496   7.927  15.687  4.00  1.00            
ATOM    930    O GLU B  21       8.819   7.190  16.619  4.00  1.00            
ATOM    931    N ALA B  22       8.980   7.753  14.441  4.00  1.00            
ATOM    932   CA ALA B  22       9.760   6.576  14.212  4.00  1.00            
ATOM    933   CB ALA B  22       9.119   5.598  13.210  4.00  1.00            
ATOM    934    C ALA B  22      11.115   6.900  13.694  4.00  1.00            
ATOM    935    O ALA B  22      11.308   7.824  12.906  4.00  1.00            
ATOM    936    N LEU B  23      12.092   6.100  14.159  4.00  1.00            
ATOM    937   CA LEU B  23      13.463   6.205  13.769  4.00  1.00            
ATOM    938   CB LEU B  23      14.423   5.489  14.735  4.00  1.00            
ATOM    939   CG LEU B  23      15.896   5.466  14.283  4.00  1.00            
ATOM    940  CD1 LEU B  23      16.516   6.871  14.274  4.00  1.00            
ATOM    941  CD2 LEU B  23      16.708   4.457  15.112  4.00  1.00            
ATOM    942    C LEU B  23      13.612   5.542  12.461  4.00  1.00            
ATOM    943    O LEU B  23      12.933   4.564  12.155  4.00  1.00            
ATOM    944    N LEU B  24      14.516   6.090  11.642  4.00  1.00            
ATOM    945   CA LEU B  24      14.775   5.466  10.396  4.00  1.00            
ATOM    946   CB LEU B  24      15.017   6.499   9.271  4.00  1.00            
ATOM    947   CG LEU B  24      15.285   5.946   7.855  4.00  1.00            
ATOM    948  CD1 LEU B  24      15.323   7.094   6.832  4.00  1.00            
ATOM    949  CD2 LEU B  24      16.560   5.087   7.789  4.00  1.00            
ATOM    950    C LEU B  24      16.013   4.673  10.644  4.00  1.00            
ATOM    951    O LEU B  24      17.000   5.217  11.133  4.00  1.00            
ATOM    952    N ASP B  25      15.991   3.350  10.375  1.00  1.00            
ATOM    953   CA ASP B  25      17.212   2.637  10.610  1.00  1.00            
ATOM    954   CB ASP B  25      17.290   1.880  11.945  1.00  1.00            
ATOM    955   CG ASP B  25      18.761   1.551  12.167  1.00  1.00            
ATOM    956  OD1 ASP B  25      19.591   1.948  11.304  1.00  1.00            
ATOM    957  OD2 ASP B  25      19.080   0.913  13.204  1.00  1.00            
ATOM    958    C ASP B  25      17.458   1.653   9.532  1.00  1.00            
ATOM    959    O ASP B  25      16.648   0.769   9.257  1.00  1.00            
ATOM    960    N THR B  26      18.607   1.827   8.871  3.00  1.00            
ATOM    961   CA THR B  26      19.047   0.926   7.863  3.00  1.00            
ATOM    962   CB THR B  26      20.211   1.466   7.088  3.00  1.00            
ATOM    963  OG1 THR B  26      21.330   1.648   7.942  3.00  1.00            
ATOM    964  CG2 THR B  26      19.794   2.812   6.465  3.00  1.00            
ATOM    965    C THR B  26      19.451  -0.321   8.538  3.00  1.00            
ATOM    966    O THR B  26      19.328  -1.421   8.000  3.00  1.00            
ATOM    967    N GLY B  27      19.930  -0.158   9.774  3.00  1.00            
ATOM    968   CA GLY B  27      20.446  -1.266  10.493  3.00  1.00            
ATOM    969    C GLY B  27      19.399  -2.318  10.629  3.00  1.00            
ATOM    970    O GLY B  27      19.695  -3.505  10.502  3.00  1.00            
ATOM    971    N ALA B  28      18.139  -1.929  10.880  1.00  1.00            
ATOM    972   CA ALA B  28      17.188  -2.965  11.133  1.00  1.00            
ATOM    973   CB ALA B  28      16.100  -2.564  12.141  1.00  1.00            
ATOM    974    C ALA B  28      16.485  -3.384   9.882  1.00  1.00            
ATOM    975    O ALA B  28      15.985  -2.559   9.120  1.00  1.00            
ATOM    976    N ASP B  29      16.456  -4.715   9.650  1.00  1.00            
ATOM    977   CA ASP B  29      15.816  -5.303   8.508  1.00  1.00            
ATOM    978   CB ASP B  29      16.015  -6.828   8.479  1.00  1.00            
ATOM    979   CG ASP B  29      17.502  -7.125   8.361  1.00  1.00            
ATOM    980  OD1 ASP B  29      18.125  -6.673   7.365  1.00  1.00            
ATOM    981  OD2 ASP B  29      18.036  -7.804   9.280  1.00  1.00            
ATOM    982    C ASP B  29      14.358  -5.087   8.598  1.00  1.00            
ATOM    983    O ASP B  29      13.735  -4.471   7.734  1.00  1.00            
ATOM    984    N ASP B  30      13.787  -5.581   9.701  1.00  1.00            
ATOM    985   CA ASP B  30      12.379  -5.497   9.865  1.00  1.00            
ATOM    986   CB ASP B  30      11.803  -6.697  10.645  1.00  1.00            
ATOM    987   CG ASP B  30      10.294  -6.762  10.434  1.00  1.00            
ATOM    988  OD1 ASP B  30       9.783  -5.964   9.606  1.00  1.00            
ATOM    989  OD2 ASP B  30       9.634  -7.613  11.090  1.00  1.00            
ATOM    990    C ASP B  30      12.125  -4.266  10.651  1.00  1.00            
ATOM    991    O ASP B  30      13.055  -3.542  10.999  1.00  1.00            
ATOM    992    N THR B  31      10.848  -3.987  10.959  1.00  1.00            
ATOM    993   CA THR B  31      10.630  -2.776  11.673  1.00  1.00            
ATOM    994   CB THR B  31       9.704  -1.817  10.987  1.00  1.00            
ATOM    995  OG1 THR B  31       8.409  -2.386  10.878  1.00  1.00            
ATOM    996  CG2 THR B  31      10.262  -1.498   9.591  1.00  1.00            
ATOM    997    C THR B  31      10.033  -3.057  13.003  1.00  1.00            
ATOM    998    O THR B  31       9.113  -3.862  13.114  1.00  1.00            
ATOM    999    N VAL B  32      10.534  -2.364  14.048  4.00  1.00            
ATOM   1000   CA VAL B  32      10.054  -2.588  15.377  4.00  1.00            
ATOM   1001   CB VAL B  32      11.135  -2.726  16.417  4.00  1.00            
ATOM   1002  CG1 VAL B  32      11.984  -3.970  16.117  4.00  1.00            
ATOM   1003  CG2 VAL B  32      11.943  -1.418  16.457  4.00  1.00            
ATOM   1004    C VAL B  32       9.220  -1.432  15.801  4.00  1.00            
ATOM   1005    O VAL B  32       9.395  -0.308  15.333  4.00  1.00            
ATOM   1006    N LEU B  33       8.259  -1.707  16.702  4.00  1.00            
ATOM   1007   CA LEU B  33       7.395  -0.671  17.171  4.00  1.00            
ATOM   1008   CB LEU B  33       5.960  -0.788  16.629  4.00  1.00            
ATOM   1009   CG LEU B  33       5.846  -0.715  15.094  4.00  1.00            
ATOM   1010  CD1 LEU B  33       4.382  -0.842  14.647  4.00  1.00            
ATOM   1011  CD2 LEU B  33       6.529   0.539  14.528  4.00  1.00            
ATOM   1012    C LEU B  33       7.273  -0.791  18.657  4.00  1.00            
ATOM   1013    O LEU B  33       7.580  -1.830  19.239  4.00  1.00            
ATOM   1014    N GLU B  34       6.829   0.299  19.317  1.00  1.00            
ATOM   1015   CA GLU B  34       6.572   0.228  20.725  1.00  1.00            
ATOM   1016   CB GLU B  34       6.187   1.574  21.363  1.00  1.00            
ATOM   1017   CG GLU B  34       4.896   2.176  20.803  1.00  1.00            
ATOM   1018   CD GLU B  34       4.710   3.556  21.424  1.00  1.00            
ATOM   1019  OE1 GLU B  34       5.236   3.777  22.547  1.00  1.00            
ATOM   1020  OE2 GLU B  34       4.041   4.409  20.781  1.00  1.00            
ATOM   1021    C GLU B  34       5.360  -0.653  20.811  1.00  1.00            
ATOM   1022    O GLU B  34       4.625  -0.784  19.834  1.00  1.00            
ATOM   1023    N GLU B  35       5.120  -1.302  21.967  1.00  1.00            
ATOM   1024   CA GLU B  35       4.013  -2.216  22.041  1.00  1.00            
ATOM   1025   CB GLU B  35       3.918  -2.960  23.390  1.00  1.00            
ATOM   1026   CG GLU B  35       2.894  -4.101  23.411  1.00  1.00            
ATOM   1027   CD GLU B  35       3.026  -4.841  24.739  1.00  1.00            
ATOM   1028  OE1 GLU B  35       4.089  -5.483  24.961  1.00  1.00            
ATOM   1029  OE2 GLU B  35       2.064  -4.774  25.550  1.00  1.00            
ATOM   1030    C GLU B  35       2.754  -1.462  21.808  1.00  1.00            
ATOM   1031    O GLU B  35       2.569  -0.356  22.313  1.00  1.00            
ATOM   1032    N MET B  36       1.857  -2.054  20.996  1.00  1.00            
ATOM   1033   CA MET B  36       0.627  -1.398  20.690  1.00  1.00            
ATOM   1034   CB MET B  36       0.661  -0.654  19.344  1.00  1.00            
ATOM   1035   CG MET B  36       1.606   0.549  19.324  1.00  1.00            
ATOM   1036   SD MET B  36       0.930   2.047  20.098  1.00  1.00            
ATOM   1037   CE MET B  36      -0.042   2.515  18.635  1.00  1.00            
ATOM   1038    C MET B  36      -0.431  -2.439  20.568  1.00  1.00            
ATOM   1039    O MET B  36      -0.158  -3.566  20.156  1.00  1.00            
ATOM   1040    N ASN B  37      -1.679  -2.090  20.944  1.00  1.00            
ATOM   1041   CA ASN B  37      -2.731  -3.038  20.744  1.00  1.00            
ATOM   1042   CB ASN B  37      -3.912  -2.902  21.722  1.00  1.00            
ATOM   1043   CG ASN B  37      -3.505  -3.510  23.058  1.00  1.00            
ATOM   1044  OD1 ASN B  37      -4.114  -3.229  24.089  1.00  1.00            
ATOM   1045  ND2 ASN B  37      -2.450  -4.369  23.046  1.00  1.00            
ATOM   1046    C ASN B  37      -3.243  -2.781  19.370  1.00  1.00            
ATOM   1047    O ASN B  37      -4.277  -2.141  19.184  1.00  1.00            
ATOM   1048    N LEU B  38      -2.507  -3.283  18.361  1.00  1.00            
ATOM   1049   CA LEU B  38      -2.882  -3.119  16.990  1.00  1.00            
ATOM   1050   CB LEU B  38      -1.684  -2.654  16.141  1.00  1.00            
ATOM   1051   CG LEU B  38      -1.992  -2.316  14.672  1.00  1.00            
ATOM   1052  CD1 LEU B  38      -2.447  -3.554  13.886  1.00  1.00            
ATOM   1053  CD2 LEU B  38      -2.965  -1.131  14.561  1.00  1.00            
ATOM   1054    C LEU B  38      -3.277  -4.509  16.571  1.00  1.00            
ATOM   1055    O LEU B  38      -2.443  -5.406  16.453  1.00  1.00            
ATOM   1056    N PRO B  39      -4.550  -4.691  16.358  1.00  1.00            
ATOM   1057   CA PRO B  39      -5.083  -5.980  15.989  1.00  1.00            
ATOM   1058   CD PRO B  39      -5.513  -3.920  17.125  1.00  1.00            
ATOM   1059   CB PRO B  39      -6.568  -5.956  16.359  1.00  1.00            
ATOM   1060   CG PRO B  39      -6.872  -4.485  16.694  1.00  1.00            
ATOM   1061    C PRO B  39      -4.830  -6.475  14.608  1.00  1.00            
ATOM   1062    O PRO B  39      -4.511  -5.680  13.726  1.00  1.00            
ATOM   1063    N GLY B  40      -4.953  -7.813  14.445  1.00  1.00            
ATOM   1064   CA GLY B  40      -4.801  -8.502  13.194  1.00  1.00            
ATOM   1065    C GLY B  40      -4.192  -9.839  13.505  1.00  1.00            
ATOM   1066    O GLY B  40      -3.982 -10.168  14.672  1.00  1.00            
ATOM   1067    N LYS B  41      -3.887 -10.646  12.462  1.00  1.00            
ATOM   1068   CA LYS B  41      -3.303 -11.949  12.662  1.00  1.00            
ATOM   1069   CB LYS B  41      -3.069 -12.711  11.348  1.00  1.00            
ATOM   1070   CG LYS B  41      -4.350 -12.954  10.548  1.00  1.00            
ATOM   1071   CD LYS B  41      -4.100 -13.342   9.088  1.00  1.00            
ATOM   1072   CE LYS B  41      -5.368 -13.363   8.227  1.00  1.00            
ATOM   1073   NZ LYS B  41      -6.309 -14.402   8.707  1.00  1.00            
ATOM   1074    C LYS B  41      -1.948 -11.699  13.286  1.00  1.00            
ATOM   1075    O LYS B  41      -1.138 -10.937  12.757  1.00  1.00            
ATOM   1076    N TRP B  42      -1.686 -12.345  14.445  1.00  1.00            
ATOM   1077   CA TRP B  42      -0.557 -12.106  15.314  1.00  1.00            
ATOM   1078   CB TRP B  42      -0.737 -12.733  16.714  1.00  1.00            
ATOM   1079   CG TRP B  42       0.495 -12.636  17.592  1.00  1.00            
ATOM   1080  CD2 TRP B  42       1.158 -13.761  18.200  1.00  1.00            
ATOM   1081  CD1 TRP B  42       1.177 -11.527  18.001  1.00  1.00            
ATOM   1082  NE1 TRP B  42       2.231 -11.894  18.804  1.00  1.00            
ATOM   1083  CE2 TRP B  42       2.229 -13.262  18.942  1.00  1.00            
ATOM   1084  CE3 TRP B  42       0.898 -15.100  18.150  1.00  1.00            
ATOM   1085  CZ2 TRP B  42       3.059 -14.092  19.644  1.00  1.00            
ATOM   1086  CZ3 TRP B  42       1.738 -15.934  18.858  1.00  1.00            
ATOM   1087  CH2 TRP B  42       2.798 -15.443  19.592  1.00  1.00            
ATOM   1088    C TRP B  42       0.859 -12.477  14.912  1.00  1.00            
ATOM   1089    O TRP B  42       1.745 -11.631  15.006  1.00  1.00            
ATOM   1090    N LYS B  43       1.149 -13.732  14.512  4.00  1.00            
ATOM   1091   CA LYS B  43       2.520 -14.136  14.228  4.00  1.00            
ATOM   1092   CB LYS B  43       3.241 -13.218  13.225  4.00  1.00            
ATOM   1093   CG LYS B  43       4.543 -13.817  12.689  4.00  1.00            
ATOM   1094   CD LYS B  43       4.309 -14.965  11.707  4.00  1.00            
ATOM   1095   CE LYS B  43       5.598 -15.592  11.175  4.00  1.00            
ATOM   1096   NZ LYS B  43       5.293 -16.447  10.005  4.00  1.00            
ATOM   1097    C LYS B  43       3.343 -14.157  15.505  4.00  1.00            
ATOM   1098    O LYS B  43       3.401 -13.188  16.261  4.00  1.00            
ATOM   1099    N PRO B  44       3.957 -15.297  15.748  4.00  0.00            
ATOM   1100   CA PRO B  44       4.800 -15.550  16.918  4.00  0.00            
ATOM   1101   CD PRO B  44       3.273 -16.505  15.314  4.00  0.00            
ATOM   1102   CB PRO B  44       4.749 -17.064  17.136  4.00  0.00            
ATOM   1103   CG PRO B  44       3.457 -17.520  16.446  4.00  0.00            
ATOM   1104    C PRO B  44       6.237 -15.088  17.080  4.00  0.00            
ATOM   1105    O PRO B  44       6.757 -15.255  18.182  4.00  0.00            
ATOM   1106    N LYS B  45       6.915 -14.518  16.062  4.00  0.00            
ATOM   1107   CA LYS B  45       8.356 -14.344  16.073  4.00  0.00            
ATOM   1108   CB LYS B  45       8.894 -13.779  14.744  4.00  0.00            
ATOM   1109   CG LYS B  45       8.769 -14.773  13.582  4.00  0.00            
ATOM   1110   CD LYS B  45       9.605 -16.043  13.774  4.00  0.00            
ATOM   1111   CE LYS B  45       9.302 -17.157  12.767  4.00  0.00            
ATOM   1112   NZ LYS B  45       9.444 -16.648  11.385  4.00  0.00            
ATOM   1113    C LYS B  45       8.960 -13.564  17.189  4.00  0.00            
ATOM   1114    O LYS B  45       8.330 -12.739  17.846  4.00  0.00            
ATOM   1115    N MET B  46      10.258 -13.886  17.416  4.00  0.00            
ATOM   1116   CA MET B  46      11.114 -13.273  18.386  4.00  0.00            
ATOM   1117   CB MET B  46      11.994 -14.265  19.162  4.00  0.00            
ATOM   1118   CG MET B  46      12.934 -13.581  20.157  4.00  0.00            
ATOM   1119   SD MET B  46      13.807 -14.709  21.285  4.00  0.00            
ATOM   1120   CE MET B  46      14.635 -15.652  19.973  4.00  0.00            
ATOM   1121    C MET B  46      12.019 -12.333  17.657  4.00  0.00            
ATOM   1122    O MET B  46      12.497 -12.643  16.567  4.00  0.00            
ATOM   1123    N ILE B  47      12.266 -11.138  18.236  4.00  0.00            
ATOM   1124   CA ILE B  47      13.118 -10.192  17.571  4.00  0.00            
ATOM   1125   CB ILE B  47      12.562  -8.820  17.542  4.00  0.00            
ATOM   1126  CG1 ILE B  47      11.214  -8.922  16.842  4.00  0.00            
ATOM   1127  CG2 ILE B  47      13.562  -7.879  16.846  4.00  0.00            
ATOM   1128  CD1 ILE B  47      11.279  -9.515  15.438  4.00  0.00            
ATOM   1129    C ILE B  47      14.392 -10.158  18.317  4.00  0.00            
ATOM   1130    O ILE B  47      14.448  -9.737  19.470  4.00  0.00            
ATOM   1131    N GLY B  48      15.458 -10.639  17.664  4.00  0.00            
ATOM   1132   CA GLY B  48      16.726 -10.614  18.298  4.00  0.00            
ATOM   1133    C GLY B  48      17.126  -9.194  18.370  4.00  0.00            
ATOM   1134    O GLY B  48      17.125  -8.478  17.370  4.00  0.00            
ATOM   1135    N GLY B  49      17.481  -8.750  19.581  4.00  0.00            
ATOM   1136   CA GLY B  49      17.976  -7.425  19.691  4.00  0.00            
ATOM   1137    C GLY B  49      19.431  -7.593  19.433  4.00  0.00            
ATOM   1138    O GLY B  49      19.873  -8.656  18.998  4.00  0.00            
ATOM   1139    N ILE B  50      20.219  -6.542  19.690  3.00  0.00            
ATOM   1140   CA ILE B  50      21.609  -6.636  19.395  3.00  0.00            
ATOM   1141   CB ILE B  50      22.300  -5.308  19.486  3.00  0.00            
ATOM   1142  CG1 ILE B  50      21.608  -4.273  18.582  3.00  0.00            
ATOM   1143  CG2 ILE B  50      23.771  -5.497  19.110  3.00  0.00            
ATOM   1144  CD1 ILE B  50      20.259  -3.782  19.108  3.00  0.00            
ATOM   1145    C ILE B  50      22.264  -7.638  20.294  3.00  0.00            
ATOM   1146    O ILE B  50      23.021  -8.490  19.838  3.00  0.00            
ATOM   1147    N GLY B  51      21.974  -7.599  21.604  3.00  0.00            
ATOM   1148   CA GLY B  51      22.613  -8.542  22.474  3.00  0.00            
ATOM   1149    C GLY B  51      21.524  -9.345  23.078  3.00  0.00            
ATOM   1150    O GLY B  51      21.442 -10.557  22.888  3.00  0.00            
ATOM   1151    N GLY B  52      20.656  -8.670  23.844  4.00  0.00            
ATOM   1152   CA GLY B  52      19.582  -9.372  24.463  4.00  0.00            
ATOM   1153    C GLY B  52      18.548  -9.624  23.412  4.00  0.00            
ATOM   1154    O GLY B  52      18.699  -9.206  22.265  4.00  0.00            
ATOM   1155    N PHE B  53      17.460 -10.325  23.793  4.00  0.00            
ATOM   1156   CA PHE B  53      16.422 -10.659  22.860  4.00  0.00            
ATOM   1157   CB PHE B  53      16.151 -12.174  22.771  4.00  0.00            
ATOM   1158   CG PHE B  53      17.287 -12.860  22.078  4.00  0.00            
ATOM   1159  CD1 PHE B  53      18.437 -13.193  22.759  4.00  0.00            
ATOM   1160  CD2 PHE B  53      17.204 -13.167  20.739  4.00  0.00            
ATOM   1161  CE1 PHE B  53      19.476 -13.824  22.115  4.00  0.00            
ATOM   1162  CE2 PHE B  53      18.239 -13.800  20.091  4.00  0.00            
ATOM   1163   CZ PHE B  53      19.379 -14.134  20.780  4.00  0.00            
ATOM   1164    C PHE B  53      15.154 -10.005  23.291  4.00  0.00            
ATOM   1165    O PHE B  53      14.899  -9.838  24.483  4.00  0.00            
ATOM   1166    N ILE B  54      14.337  -9.587  22.303  4.00  0.00            
ATOM   1167   CA ILE B  54      13.041  -9.039  22.578  4.00  0.00            
ATOM   1168   CB ILE B  54      12.774  -7.696  21.972  4.00  0.00            
ATOM   1169  CG1 ILE B  54      12.787  -7.773  20.438  4.00  0.00            
ATOM   1170  CG2 ILE B  54      13.794  -6.710  22.557  4.00  0.00            
ATOM   1171  CD1 ILE B  54      12.223  -6.529  19.760  4.00  0.00            
ATOM   1172    C ILE B  54      12.091  -9.997  21.930  4.00  0.00            
ATOM   1173    O ILE B  54      12.319 -10.439  20.805  4.00  0.00            
ATOM   1174    N LYS B  55      11.026 -10.406  22.642  4.00  0.00            
ATOM   1175   CA LYS B  55      10.086 -11.282  22.006  4.00  0.00            
ATOM   1176   CB LYS B  55       9.368 -12.237  22.981  4.00  0.00            
ATOM   1177   CG LYS B  55      10.333 -13.165  23.726  4.00  0.00            
ATOM   1178   CD LYS B  55       9.656 -14.097  24.736  4.00  0.00            
ATOM   1179   CE LYS B  55       8.536 -13.446  25.555  4.00  0.00            
ATOM   1180   NZ LYS B  55       9.087 -12.712  26.718  4.00  0.00            
ATOM   1181    C LYS B  55       9.078 -10.393  21.378  4.00  0.00            
ATOM   1182    O LYS B  55       8.764  -9.334  21.918  4.00  0.00            
ATOM   1183    N VAL B  56       8.536 -10.783  20.211  4.00  0.00            
ATOM   1184   CA VAL B  56       7.664  -9.819  19.631  4.00  0.00            
ATOM   1185   CB VAL B  56       8.278  -8.994  18.556  4.00  0.00            
ATOM   1186  CG1 VAL B  56       9.501  -8.278  19.148  4.00  0.00            
ATOM   1187  CG2 VAL B  56       8.507  -9.912  17.343  4.00  0.00            
ATOM   1188    C VAL B  56       6.506 -10.448  18.988  4.00  0.00            
ATOM   1189    O VAL B  56       6.326 -11.665  18.973  4.00  0.00            
ATOM   1190    N ARG B  57       5.661  -9.553  18.467  4.00  0.00            
ATOM   1191   CA ARG B  57       4.520  -9.930  17.723  4.00  0.00            
ATOM   1192   CB ARG B  57       3.246  -9.168  18.123  4.00  0.00            
ATOM   1193   CG ARG B  57       2.831  -9.302  19.589  4.00  0.00            
ATOM   1194   CD ARG B  57       1.576  -8.492  19.931  4.00  0.00            
ATOM   1195   NE ARG B  57       0.590  -8.700  18.830  4.00  0.00            
ATOM   1196   CZ ARG B  57       0.070  -7.627  18.168  4.00  0.00            
ATOM   1197  NH1 ARG B  57       0.418  -6.361  18.548  4.00  0.00            
ATOM   1198  NH2 ARG B  57      -0.789  -7.814  17.122  4.00  0.00            
ATOM   1199    C ARG B  57       4.810  -9.447  16.326  4.00  0.00            
ATOM   1200    O ARG B  57       5.477  -8.425  16.159  4.00  0.00            
ATOM   1201    N GLN B  58       4.338 -10.157  15.275  4.00  1.00            
ATOM   1202   CA GLN B  58       4.626  -9.689  13.942  4.00  1.00            
ATOM   1203   CB GLN B  58       5.545 -10.636  13.151  4.00  1.00            
ATOM   1204   CG GLN B  58       6.952 -10.776  13.741  4.00  1.00            
ATOM   1205   CD GLN B  58       7.724 -11.738  12.850  4.00  1.00            
ATOM   1206  OE1 GLN B  58       7.135 -12.565  12.154  4.00  1.00            
ATOM   1207  NE2 GLN B  58       9.080 -11.625  12.860  4.00  1.00            
ATOM   1208    C GLN B  58       3.342  -9.560  13.158  4.00  1.00            
ATOM   1209    O GLN B  58       2.659 -10.551  12.915  4.00  1.00            
ATOM   1210    N TYR B  59       2.991  -8.335  12.696  4.00  1.00            
ATOM   1211   CA TYR B  59       1.770  -8.177  11.941  4.00  1.00            
ATOM   1212   CB TYR B  59       1.001  -6.876  12.209  4.00  1.00            
ATOM   1213   CG TYR B  59      -0.271  -7.014  11.445  4.00  1.00            
ATOM   1214  CD1 TYR B  59      -1.357  -7.629  12.021  4.00  1.00            
ATOM   1215  CD2 TYR B  59      -0.371  -6.556  10.153  4.00  1.00            
ATOM   1216  CE1 TYR B  59      -2.536  -7.763  11.327  4.00  1.00            
ATOM   1217  CE2 TYR B  59      -1.547  -6.686   9.453  4.00  1.00            
ATOM   1218   CZ TYR B  59      -2.631  -7.289  10.042  4.00  1.00            
ATOM   1219   OH TYR B  59      -3.841  -7.428   9.333  4.00  1.00            
ATOM   1220    C TYR B  59       2.152  -8.182  10.486  4.00  1.00            
ATOM   1221    O TYR B  59       3.060  -7.464  10.067  4.00  1.00            
ATOM   1222    N ASP B  60       1.455  -9.021   9.692  4.00  1.00            
ATOM   1223   CA ASP B  60       1.782  -9.301   8.319  4.00  1.00            
ATOM   1224   CB ASP B  60       0.930 -10.449   7.760  4.00  1.00            
ATOM   1225   CG ASP B  60       1.380 -11.694   8.511  4.00  1.00            
ATOM   1226  OD1 ASP B  60       2.408 -11.597   9.235  4.00  1.00            
ATOM   1227  OD2 ASP B  60       0.712 -12.752   8.375  4.00  1.00            
ATOM   1228    C ASP B  60       1.690  -8.140   7.365  4.00  1.00            
ATOM   1229    O ASP B  60       2.694  -7.795   6.745  4.00  1.00            
ATOM   1230    N GLN B  61       0.524  -7.479   7.211  4.00  1.00            
ATOM   1231   CA GLN B  61       0.504  -6.433   6.217  4.00  1.00            
ATOM   1232   CB GLN B  61      -0.315  -6.805   4.963  4.00  1.00            
ATOM   1233   CG GLN B  61      -0.159  -5.844   3.777  4.00  1.00            
ATOM   1234   CD GLN B  61      -0.972  -4.579   4.025  4.00  1.00            
ATOM   1235  OE1 GLN B  61      -2.117  -4.633   4.470  4.00  1.00            
ATOM   1236  NE2 GLN B  61      -0.360  -3.403   3.721  4.00  1.00            
ATOM   1237    C GLN B  61      -0.147  -5.250   6.827  4.00  1.00            
ATOM   1238    O GLN B  61      -1.372  -5.183   6.918  4.00  1.00            
ATOM   1239    N ILE B  62       0.664  -4.283   7.288  4.00  1.00            
ATOM   1240   CA ILE B  62       0.044  -3.071   7.723  4.00  1.00            
ATOM   1241   CB ILE B  62       0.267  -2.618   9.134  4.00  1.00            
ATOM   1242  CG1 ILE B  62       1.739  -2.319   9.435  4.00  1.00            
ATOM   1243  CG2 ILE B  62      -0.399  -3.616  10.089  4.00  1.00            
ATOM   1244  CD1 ILE B  62       1.891  -1.499  10.717  4.00  1.00            
ATOM   1245    C ILE B  62       0.593  -2.017   6.833  4.00  1.00            
ATOM   1246    O ILE B  62       1.805  -1.914   6.644  4.00  1.00            
ATOM   1247    N PRO B  63      -0.274  -1.245   6.252  4.00  1.00            
ATOM   1248   CA PRO B  63       0.186  -0.196   5.400  4.00  1.00            
ATOM   1249   CD PRO B  63      -1.626  -1.664   5.946  4.00  1.00            
ATOM   1250   CB PRO B  63      -1.040   0.249   4.588  4.00  1.00            
ATOM   1251   CG PRO B  63      -2.242  -0.419   5.289  4.00  1.00            
ATOM   1252    C PRO B  63       0.788   0.831   6.280  4.00  1.00            
ATOM   1253    O PRO B  63       0.244   1.094   7.353  4.00  1.00            
ATOM   1254    N VAL B  64       1.918   1.421   5.869  4.00  1.00            
ATOM   1255   CA VAL B  64       2.505   2.414   6.706  4.00  1.00            
ATOM   1256   CB VAL B  64       3.769   1.957   7.364  4.00  1.00            
ATOM   1257  CG1 VAL B  64       3.420   0.774   8.286  4.00  1.00            
ATOM   1258  CG2 VAL B  64       4.801   1.626   6.275  4.00  1.00            
ATOM   1259    C VAL B  64       2.790   3.588   5.833  4.00  1.00            
ATOM   1260    O VAL B  64       3.180   3.429   4.679  4.00  1.00            
ATOM   1261    N GLU B  65       2.560   4.810   6.347  4.00  1.00            
ATOM   1262   CA GLU B  65       2.846   5.956   5.539  4.00  1.00            
ATOM   1263   CB GLU B  65       1.631   6.862   5.294  4.00  1.00            
ATOM   1264   CG GLU B  65       0.580   6.181   4.411  4.00  1.00            
ATOM   1265   CD GLU B  65      -0.579   7.145   4.208  4.00  1.00            
ATOM   1266  OE1 GLU B  65      -0.318   8.290   3.752  4.00  1.00            
ATOM   1267  OE2 GLU B  65      -1.739   6.752   4.506  4.00  1.00            
ATOM   1268    C GLU B  65       3.917   6.730   6.244  4.00  1.00            
ATOM   1269    O GLU B  65       3.810   7.015   7.436  4.00  1.00            
ATOM   1270    N ILE B  66       5.006   7.059   5.520  4.00  1.00            
ATOM   1271   CA ILE B  66       6.091   7.791   6.109  4.00  1.00            
ATOM   1272   CB ILE B  66       7.393   7.053   6.029  4.00  1.00            
ATOM   1273  CG1 ILE B  66       8.543   7.954   6.507  4.00  1.00            
ATOM   1274  CG2 ILE B  66       7.548   6.497   4.603  4.00  1.00            
ATOM   1275  CD1 ILE B  66       8.419   8.380   7.965  4.00  1.00            
ATOM   1276    C ILE B  66       6.259   9.083   5.392  4.00  1.00            
ATOM   1277    O ILE B  66       6.628   9.122   4.220  4.00  1.00            
ATOM   1278    N CYS B  67       5.966  10.186   6.100  3.00  1.00            
ATOM   1279   CA CYS B  67       6.185  11.496   5.567  3.00  1.00            
ATOM   1280   CB CYS B  67       7.669  11.759   5.253  3.00  1.00            
ATOM   1281   SG CYS B  67       8.709  11.719   6.748  3.00  1.00            
ATOM   1282    C CYS B  67       5.372  11.653   4.323  3.00  1.00            
ATOM   1283    O CYS B  67       5.634  12.541   3.511  3.00  1.00            
ATOM   1284    N GLY B  68       4.342  10.804   4.153  3.00  1.00            
ATOM   1285   CA GLY B  68       3.453  10.958   3.039  3.00  1.00            
ATOM   1286    C GLY B  68       3.657   9.887   2.011  3.00  1.00            
ATOM   1287    O GLY B  68       2.694   9.442   1.388  3.00  1.00            
ATOM   1288    N HIS B  69       4.904   9.434   1.789  4.00  1.00            
ATOM   1289   CA HIS B  69       5.086   8.385   0.826  4.00  1.00            
ATOM   1290  ND1 HIS B  69       6.445   7.019  -1.838  4.00  1.00            
ATOM   1291   CG HIS B  69       6.765   7.004  -0.497  4.00  1.00            
ATOM   1292   CB HIS B  69       6.561   8.147   0.454  4.00  1.00            
ATOM   1293  NE2 HIS B  69       7.286   5.006  -1.406  4.00  1.00            
ATOM   1294  CD2 HIS B  69       7.277   5.768  -0.252  4.00  1.00            
ATOM   1295  CE1 HIS B  69       6.777   5.799  -2.332  4.00  1.00            
ATOM   1296    C HIS B  69       4.526   7.145   1.459  4.00  1.00            
ATOM   1297    O HIS B  69       4.554   7.001   2.681  4.00  1.00            
ATOM   1298    N LYS B  70       3.969   6.223   0.645  4.00  1.00            
ATOM   1299   CA LYS B  70       3.315   5.062   1.192  4.00  1.00            
ATOM   1300   CB LYS B  70       2.112   4.590   0.367  4.00  1.00            
ATOM   1301   CG LYS B  70       0.992   5.625   0.263  4.00  1.00            
ATOM   1302   CD LYS B  70      -0.125   5.176  -0.676  4.00  1.00            
ATOM   1303   CE LYS B  70      -0.681   3.804  -0.291  4.00  1.00            
ATOM   1304   NZ LYS B  70      -1.765   3.410  -1.215  4.00  1.00            
ATOM   1305    C LYS B  70       4.250   3.903   1.295  4.00  1.00            
ATOM   1306    O LYS B  70       5.264   3.828   0.601  4.00  1.00            
ATOM   1307    N ALA B  71       3.909   2.967   2.208  4.00  1.00            
ATOM   1308   CA ALA B  71       4.673   1.772   2.413  4.00  1.00            
ATOM   1309   CB ALA B  71       5.761   1.907   3.496  4.00  1.00            
ATOM   1310    C ALA B  71       3.739   0.692   2.857  4.00  1.00            
ATOM   1311    O ALA B  71       2.668   0.962   3.397  4.00  1.00            
ATOM   1312    N ILE B  72       4.126  -0.574   2.602  4.00  1.00            
ATOM   1313   CA ILE B  72       3.335  -1.718   2.965  4.00  1.00            
ATOM   1314   CB ILE B  72       2.680  -2.332   1.763  4.00  1.00            
ATOM   1315  CG1 ILE B  72       1.704  -1.317   1.140  4.00  1.00            
ATOM   1316  CG2 ILE B  72       2.044  -3.670   2.177  4.00  1.00            
ATOM   1317  CD1 ILE B  72       1.290  -1.640  -0.295  4.00  1.00            
ATOM   1318    C ILE B  72       4.282  -2.720   3.527  4.00  1.00            
ATOM   1319    O ILE B  72       5.407  -2.845   3.050  4.00  1.00            
ATOM   1320    N GLY B  73       3.894  -3.472   4.570  4.00  1.00            
ATOM   1321   CA GLY B  73       4.909  -4.407   4.934  4.00  1.00            
ATOM   1322    C GLY B  73       4.695  -4.983   6.293  4.00  1.00            
ATOM   1323    O GLY B  73       3.682  -4.755   6.952  4.00  1.00            
ATOM   1324    N THR B  74       5.703  -5.766   6.727  4.00  1.00            
ATOM   1325   CA THR B  74       5.686  -6.461   7.978  4.00  1.00            
ATOM   1326   CB THR B  74       6.640  -7.618   8.014  4.00  1.00            
ATOM   1327  OG1 THR B  74       6.292  -8.555   7.006  4.00  1.00            
ATOM   1328  CG2 THR B  74       6.587  -8.276   9.403  4.00  1.00            
ATOM   1329    C THR B  74       6.061  -5.516   9.075  4.00  1.00            
ATOM   1330    O THR B  74       6.882  -4.620   8.887  4.00  1.00            
ATOM   1331    N VAL B  75       5.436  -5.700  10.259  4.00  1.00            
ATOM   1332   CA VAL B  75       5.743  -4.902  11.412  4.00  1.00            
ATOM   1333   CB VAL B  75       4.659  -3.963  11.847  4.00  1.00            
ATOM   1334  CG1 VAL B  75       4.454  -2.944  10.717  4.00  1.00            
ATOM   1335  CG2 VAL B  75       3.403  -4.768  12.222  4.00  1.00            
ATOM   1336    C VAL B  75       5.998  -5.833  12.532  4.00  1.00            
ATOM   1337    O VAL B  75       5.685  -7.020  12.473  4.00  1.00            
ATOM   1338    N LEU B  76       6.612  -5.282  13.583  4.00  1.00            
ATOM   1339   CA LEU B  76       7.048  -6.033  14.709  4.00  1.00            
ATOM   1340   CB LEU B  76       8.572  -6.094  14.588  4.00  1.00            
ATOM   1341   CG LEU B  76       9.442  -6.753  15.649  4.00  1.00            
ATOM   1342  CD1 LEU B  76      10.896  -6.541  15.195  4.00  1.00            
ATOM   1343  CD2 LEU B  76       9.181  -6.219  17.066  4.00  1.00            
ATOM   1344    C LEU B  76       6.670  -5.213  15.910  4.00  1.00            
ATOM   1345    O LEU B  76       6.855  -3.996  15.916  4.00  1.00            
ATOM   1346    N VAL B  77       6.107  -5.845  16.961  4.00  1.00            
ATOM   1347   CA VAL B  77       5.797  -5.103  18.152  4.00  1.00            
ATOM   1348   CB VAL B  77       4.329  -4.964  18.435  4.00  1.00            
ATOM   1349  CG1 VAL B  77       3.759  -6.343  18.804  4.00  1.00            
ATOM   1350  CG2 VAL B  77       4.139  -3.914  19.542  4.00  1.00            
ATOM   1351    C VAL B  77       6.416  -5.843  19.290  4.00  1.00            
ATOM   1352    O VAL B  77       6.462  -7.072  19.301  4.00  1.00            
ATOM   1353    N GLY B  78       6.924  -5.095  20.284  1.00  1.00            
ATOM   1354   CA GLY B  78       7.564  -5.722  21.397  1.00  1.00            
ATOM   1355    C GLY B  78       8.355  -4.658  22.080  1.00  1.00            
ATOM   1356    O GLY B  78       8.337  -3.495  21.683  1.00  1.00            
ATOM   1357    N PRO B  79       9.056  -5.044  23.103  1.00  1.00            
ATOM   1358   CA PRO B  79       9.871  -4.124  23.840  1.00  1.00            
ATOM   1359   CD PRO B  79       9.498  -6.423  23.267  1.00  1.00            
ATOM   1360   CB PRO B  79      10.643  -4.976  24.842  1.00  1.00            
ATOM   1361   CG PRO B  79      10.779  -6.327  24.113  1.00  1.00            
ATOM   1362    C PRO B  79      10.784  -3.388  22.915  1.00  1.00            
ATOM   1363    O PRO B  79      11.444  -4.007  22.087  1.00  1.00            
ATOM   1364    N THR B  80      10.808  -2.052  23.058  1.00  1.00            
ATOM   1365   CA THR B  80      11.636  -1.136  22.334  1.00  1.00            
ATOM   1366   CB THR B  80      10.788  -0.043  21.743  1.00  1.00            
ATOM   1367  OG1 THR B  80       9.924   0.501  22.732  1.00  1.00            
ATOM   1368  CG2 THR B  80       9.951  -0.639  20.600  1.00  1.00            
ATOM   1369    C THR B  80      12.670  -0.661  23.350  1.00  1.00            
ATOM   1370    O THR B  80      13.415  -1.551  23.758  1.00  1.00            
ATOM   1371    N PRO B  81      12.904   0.555  23.853  1.00  1.00            
ATOM   1372   CA PRO B  81      12.272   1.813  23.525  1.00  1.00            
ATOM   1373   CD PRO B  81      13.571   0.629  25.146  1.00  1.00            
ATOM   1374   CB PRO B  81      12.517   2.753  24.708  1.00  1.00            
ATOM   1375   CG PRO B  81      13.712   2.129  25.443  1.00  1.00            
ATOM   1376    C PRO B  81      12.799   2.341  22.254  1.00  1.00            
ATOM   1377    O PRO B  81      14.008   2.262  22.036  1.00  1.00            
ATOM   1378    N VAL B  82      11.883   2.887  21.436  1.00  1.00            
ATOM   1379   CA VAL B  82      12.123   3.500  20.170  1.00  1.00            
ATOM   1380   CB VAL B  82      13.464   3.239  19.552  1.00  1.00            
ATOM   1381  CG1 VAL B  82      13.555   1.735  19.246  1.00  1.00            
ATOM   1382  CG2 VAL B  82      13.627   4.141  18.316  1.00  1.00            
ATOM   1383    C VAL B  82      11.126   2.878  19.251  1.00  1.00            
ATOM   1384    O VAL B  82      10.553   1.832  19.551  1.00  1.00            
ATOM   1385    N ASN B  83      10.872   3.533  18.111  1.00  1.00            
ATOM   1386   CA ASN B  83      10.047   2.957  17.097  1.00  1.00            
ATOM   1387   CB ASN B  83       8.843   3.849  16.764  1.00  1.00            
ATOM   1388   CG ASN B  83       8.056   3.961  18.064  1.00  1.00            
ATOM   1389  OD1 ASN B  83       7.719   2.954  18.683  1.00  1.00            
ATOM   1390  ND2 ASN B  83       7.777   5.216  18.509  1.00  1.00            
ATOM   1391    C ASN B  83      11.001   2.936  15.929  1.00  1.00            
ATOM   1392    O ASN B  83      11.586   3.966  15.599  1.00  1.00            
ATOM   1393    N ILE B  84      11.220   1.777  15.273  4.00  1.00            
ATOM   1394   CA ILE B  84      12.246   1.760  14.257  4.00  1.00            
ATOM   1395   CB ILE B  84      13.298   0.709  14.488  4.00  1.00            
ATOM   1396  CG1 ILE B  84      13.984   0.910  15.851  4.00  1.00            
ATOM   1397  CG2 ILE B  84      14.277   0.750  13.302  4.00  1.00            
ATOM   1398  CD1 ILE B  84      14.709   2.248  15.981  4.00  1.00            
ATOM   1399    C ILE B  84      11.619   1.449  12.939  4.00  1.00            
ATOM   1400    O ILE B  84      10.655   0.691  12.842  4.00  1.00            
ATOM   1401    N ILE B  85      12.177   2.069  11.882  4.00  1.00            
ATOM   1402   CA ILE B  85      11.745   1.886  10.529  4.00  1.00            
ATOM   1403   CB ILE B  85      11.682   3.156   9.748  4.00  1.00            
ATOM   1404  CG1 ILE B  85      10.757   4.159  10.437  4.00  1.00            
ATOM   1405  CG2 ILE B  85      11.248   2.816   8.312  4.00  1.00            
ATOM   1406  CD1 ILE B  85      10.972   5.561   9.899  4.00  1.00            
ATOM   1407    C ILE B  85      12.839   1.104   9.929  4.00  1.00            
ATOM   1408    O ILE B  85      14.010   1.332  10.230  4.00  1.00            
ATOM   1409    N GLY B  86      12.505   0.142   9.065  1.00  1.00            
ATOM   1410   CA GLY B  86      13.602  -0.648   8.636  1.00  1.00            
ATOM   1411    C GLY B  86      13.672  -0.683   7.160  1.00  1.00            
ATOM   1412    O GLY B  86      13.035   0.089   6.445  1.00  1.00            
ATOM   1413    N ARG B  87      14.495  -1.636   6.705  2.00  1.00            
ATOM   1414   CA ARG B  87      14.844  -1.836   5.344  2.00  1.00            
ATOM   1415   CB ARG B  87      15.772  -3.043   5.170  2.00  1.00            
ATOM   1416   CG ARG B  87      17.117  -2.936   5.883  2.00  1.00            
ATOM   1417   CD ARG B  87      17.789  -4.301   6.007  2.00  1.00            
ATOM   1418   NE ARG B  87      17.158  -5.181   4.982  2.00  1.00            
ATOM   1419   CZ ARG B  87      17.917  -6.067   4.275  2.00  1.00            
ATOM   1420  NH1 ARG B  87      19.259  -6.145   4.505  2.00  1.00            
ATOM   1421  NH2 ARG B  87      17.333  -6.870   3.338  2.00  1.00            
ATOM   1422    C ARG B  87      13.639  -2.169   4.511  2.00  1.00            
ATOM   1423    O ARG B  87      13.463  -1.598   3.434  2.00  1.00            
ATOM   1424    N ASN B  88      12.764  -3.082   4.991  2.00  1.00            
ATOM   1425   CA ASN B  88      11.662  -3.550   4.186  2.00  1.00            
ATOM   1426   CB ASN B  88      10.764  -4.565   4.916  2.00  1.00            
ATOM   1427   CG ASN B  88      10.227  -3.928   6.190  2.00  1.00            
ATOM   1428  OD1 ASN B  88      10.903  -3.129   6.836  2.00  1.00            
ATOM   1429  ND2 ASN B  88       8.979  -4.306   6.575  2.00  1.00            
ATOM   1430    C ASN B  88      10.861  -2.378   3.780  2.00  1.00            
ATOM   1431    O ASN B  88      10.487  -2.223   2.618  2.00  1.00            
ATOM   1432    N LEU B  89      10.583  -1.515   4.754  2.00  1.00            
ATOM   1433   CA LEU B  89       9.809  -0.360   4.489  2.00  1.00            
ATOM   1434   CB LEU B  89       9.379   0.321   5.794  2.00  1.00            
ATOM   1435   CG LEU B  89       8.713  -0.663   6.773  2.00  1.00            
ATOM   1436  CD1 LEU B  89       8.242   0.052   8.048  2.00  1.00            
ATOM   1437  CD2 LEU B  89       7.614  -1.491   6.089  2.00  1.00            
ATOM   1438    C LEU B  89      10.564   0.660   3.712  2.00  1.00            
ATOM   1439    O LEU B  89      10.053   1.229   2.748  2.00  1.00            
ATOM   1440    N LEU B  90      11.827   0.890   4.102  2.00  1.00            
ATOM   1441   CA LEU B  90      12.533   2.004   3.557  2.00  1.00            
ATOM   1442   CB LEU B  90      13.946   2.201   4.138  2.00  1.00            
ATOM   1443   CG LEU B  90      13.955   2.808   5.554  2.00  1.00            
ATOM   1444  CD1 LEU B  90      15.388   2.982   6.081  2.00  1.00            
ATOM   1445  CD2 LEU B  90      13.160   4.124   5.583  2.00  1.00            
ATOM   1446    C LEU B  90      12.665   1.898   2.066  2.00  1.00            
ATOM   1447    O LEU B  90      12.453   2.879   1.353  2.00  1.00            
ATOM   1448    N THR B  91      12.992   0.708   1.538  3.00  1.00            
ATOM   1449   CA THR B  91      13.213   0.568   0.126  3.00  1.00            
ATOM   1450   CB THR B  91      13.667  -0.807  -0.253  3.00  1.00            
ATOM   1451  OG1 THR B  91      13.966  -0.858  -1.640  3.00  1.00            
ATOM   1452  CG2 THR B  91      12.556  -1.808   0.105  3.00  1.00            
ATOM   1453    C THR B  91      11.957   0.860  -0.612  3.00  1.00            
ATOM   1454    O THR B  91      12.002   1.414  -1.711  3.00  1.00            
ATOM   1455    N GLN B  92      10.804   0.495  -0.026  3.00  1.00            
ATOM   1456   CA GLN B  92       9.563   0.756  -0.687  3.00  1.00            
ATOM   1457   CB GLN B  92       8.336   0.326   0.126  3.00  1.00            
ATOM   1458   CG GLN B  92       8.157  -1.190   0.190  3.00  1.00            
ATOM   1459   CD GLN B  92       6.945  -1.448   1.063  3.00  1.00            
ATOM   1460  OE1 GLN B  92       6.043  -2.192   0.682  3.00  1.00            
ATOM   1461  NE2 GLN B  92       6.922  -0.811   2.265  3.00  1.00            
ATOM   1462    C GLN B  92       9.530   2.235  -0.884  3.00  1.00            
ATOM   1463    O GLN B  92       9.056   2.728  -1.906  3.00  1.00            
ATOM   1464    N ILE B  93      10.076   2.976   0.095  3.00  1.00            
ATOM   1465   CA ILE B  93      10.140   4.405   0.021  3.00  1.00            
ATOM   1466   CB ILE B  93      10.764   5.037   1.228  3.00  1.00            
ATOM   1467  CG1 ILE B  93       9.946   4.744   2.495  3.00  1.00            
ATOM   1468  CG2 ILE B  93      10.931   6.537   0.928  3.00  1.00            
ATOM   1469  CD1 ILE B  93      10.709   5.065   3.779  3.00  1.00            
ATOM   1470    C ILE B  93      11.006   4.816  -1.139  3.00  1.00            
ATOM   1471    O ILE B  93      10.661   5.750  -1.861  3.00  1.00            
ATOM   1472    N GLY B  94      12.144   4.127  -1.381  3.00  1.00            
ATOM   1473   CA GLY B  94      13.026   4.594  -2.420  3.00  1.00            
ATOM   1474    C GLY B  94      14.119   5.382  -1.776  3.00  1.00            
ATOM   1475    O GLY B  94      14.735   6.245  -2.398  3.00  1.00            
ATOM   1476    N CYS B  95      14.389   5.075  -0.495  1.00  1.00            
ATOM   1477   CA CYS B  95      15.362   5.780   0.281  1.00  1.00            
ATOM   1478   CB CYS B  95      15.306   5.420   1.775  1.00  1.00            
ATOM   1479   SG CYS B  95      13.758   5.963   2.561  1.00  1.00            
ATOM   1480    C CYS B  95      16.742   5.502  -0.204  1.00  1.00            
ATOM   1481    O CYS B  95      16.983   4.544  -0.937  1.00  1.00            
ATOM   1482    N THR B  96      17.680   6.402   0.168  4.00  1.00            
ATOM   1483   CA THR B  96      19.051   6.220  -0.201  4.00  1.00            
ATOM   1484   CB THR B  96      19.458   6.985  -1.434  4.00  1.00            
ATOM   1485  OG1 THR B  96      18.666   6.598  -2.548  4.00  1.00            
ATOM   1486  CG2 THR B  96      20.941   6.696  -1.726  4.00  1.00            
ATOM   1487    C THR B  96      19.940   6.682   0.898  4.00  1.00            
ATOM   1488    O THR B  96      19.614   7.608   1.638  4.00  1.00            
ATOM   1489    N LEU B  97      21.100   6.009   1.017  4.00  1.00            
ATOM   1490   CA LEU B  97      22.118   6.377   1.952  4.00  1.00            
ATOM   1491   CB LEU B  97      22.687   5.159   2.692  4.00  1.00            
ATOM   1492   CG LEU B  97      21.585   4.344   3.397  4.00  1.00            
ATOM   1493  CD1 LEU B  97      22.175   3.193   4.223  4.00  1.00            
ATOM   1494  CD2 LEU B  97      20.645   5.252   4.206  4.00  1.00            
ATOM   1495    C LEU B  97      23.187   6.932   1.069  4.00  1.00            
ATOM   1496    O LEU B  97      23.703   6.225   0.204  4.00  1.00            
ATOM   1497    N ASN B  98      23.557   8.215   1.237  4.00  1.00            
ATOM   1498   CA ASN B  98      24.482   8.738   0.276  4.00  1.00            
ATOM   1499   CB ASN B  98      23.948   9.984  -0.456  4.00  1.00            
ATOM   1500   CG ASN B  98      24.601  10.084  -1.831  4.00  1.00            
ATOM   1501  OD1 ASN B  98      25.672   9.529  -2.075  4.00  1.00            
ATOM   1502  ND2 ASN B  98      23.924  10.808  -2.763  4.00  1.00            
ATOM   1503    C ASN B  98      25.754   9.103   0.968  4.00  1.00            
ATOM   1504    O ASN B  98      25.777   9.456   2.145  4.00  1.00            
ATOM   1505    N PHE B  99      26.861   8.999   0.217  1.00  1.00            
ATOM   1506   CA PHE B  99      28.182   9.269   0.693  1.00  1.00            
ATOM   1507   CB PHE B  99      29.196   8.746  -0.345  1.00  1.00            
ATOM   1508   CG PHE B  99      30.556   8.581   0.233  1.00  1.00            
ATOM   1509  CD1 PHE B  99      30.866   7.440   0.935  1.00  1.00            
ATOM   1510  CD2 PHE B  99      31.523   9.543   0.056  1.00  1.00            
ATOM   1511  CE1 PHE B  99      32.120   7.263   1.467  1.00  1.00            
ATOM   1512  CE2 PHE B  99      32.780   9.372   0.587  1.00  1.00            
ATOM   1513   CZ PHE B  99      33.079   8.232   1.296  1.00  1.00            
ATOM   1514    C PHE B  99      28.283  10.789   0.754  1.00  1.00            
ATOM   1515    O PHE B  99      28.055  11.441  -0.301  1.00  1.00            
ATOM   1516  OXT PHE B  99      28.585  11.320   1.856  1.00  1.00            
ATOM   1517    N GLY C   1      12.629 -15.199  12.990  1.00  0.00            
ATOM   1518   CA GLY C   1      13.324 -14.402  14.025  1.00  0.00            
ATOM   1519    C GLY C   1      13.953 -13.192  13.416  1.00  0.00            
ATOM   1520    O GLY C   1      14.949 -13.288  12.702  1.00  0.00            
ATOM   1521    N ALA C   2      13.379 -12.005  13.685  1.00  0.00            
ATOM   1522   CA ALA C   2      13.934 -10.820  13.108  1.00  0.00            
ATOM   1523   CB ALA C   2      12.955  -9.638  13.022  1.00  0.00            
ATOM   1524    C ALA C   2      15.126 -10.388  13.904  1.00  0.00            
ATOM   1525    O ALA C   2      15.255 -10.751  15.069  1.00  0.00            
ATOM   1526    N GLU C   3      16.050  -9.627  13.275  1.00  0.00            
ATOM   1527   CA GLU C   3      17.217  -9.106  13.945  1.00  0.00            
ATOM   1528   CB GLU C   3      18.544  -9.573  13.330  1.00  0.00            
ATOM   1529   CG GLU C   3      18.871 -11.039  13.606  1.00  0.00            
ATOM   1530   CD GLU C   3      20.082 -11.408  12.762  1.00  0.00            
ATOM   1531  OE1 GLU C   3      19.961 -11.370  11.507  1.00  0.00            
ATOM   1532  OE2 GLU C   3      21.144 -11.731  13.356  1.00  0.00            
ATOM   1533    C GLU C   3      17.182  -7.620  13.776  1.00  0.00            
ATOM   1534    O GLU C   3      16.927  -7.120  12.682  1.00  0.00            
ATOM   1535    N THR C   4      17.417  -6.873  14.873  1.00  0.00            
ATOM   1536   CA THR C   4      17.448  -5.440  14.803  1.00  0.00            
ATOM   1537   CB THR C   4      16.373  -4.795  15.626  1.00  0.00            
ATOM   1538  OG1 THR C   4      15.095  -5.230  15.187  1.00  0.00            
ATOM   1539  CG2 THR C   4      16.496  -3.266  15.501  1.00  0.00            
ATOM   1540    C THR C   4      18.768  -5.027  15.405  1.00  0.00            
ATOM   1541    O THR C   4      19.131  -5.487  16.485  1.00  0.00            
ATOM   1542    N PHE C   5      19.532  -4.157  14.709  1.00  0.00            
ATOM   1543   CA PHE C   5      20.809  -3.695  15.198  1.00  0.00            
ATOM   1544   CB PHE C   5      21.905  -3.762  14.122  1.00  0.00            
ATOM   1545   CG PHE C   5      23.113  -3.056  14.628  1.00  0.00            
ATOM   1546  CD1 PHE C   5      24.075  -3.730  15.346  1.00  0.00            
ATOM   1547  CD2 PHE C   5      23.290  -1.714  14.373  1.00  0.00            
ATOM   1548  CE1 PHE C   5      25.192  -3.073  15.804  1.00  0.00            
ATOM   1549  CE2 PHE C   5      24.406  -1.053  14.829  1.00  0.00            
ATOM   1550   CZ PHE C   5      25.360  -1.733  15.548  1.00  0.00            
ATOM   1551    C PHE C   5      20.644  -2.260  15.532  1.00  0.00            
ATOM   1552    O PHE C   5      20.396  -1.427  14.661  1.00  0.00            
ATOM   1553    N TYR C   6      20.775  -1.942  16.825  1.00  0.00            
ATOM   1554   CA TYR C   6      20.658  -0.591  17.262  1.00  0.00            
ATOM   1555   CB TYR C   6      19.265  -0.369  17.886  1.00  0.00            
ATOM   1556   CG TYR C   6      19.076   0.981  18.490  1.00  0.00            
ATOM   1557  CD1 TYR C   6      18.631   2.039  17.731  1.00  0.00            
ATOM   1558  CD2 TYR C   6      19.316   1.180  19.832  1.00  0.00            
ATOM   1559  CE1 TYR C   6      18.442   3.276  18.301  1.00  0.00            
ATOM   1560  CE2 TYR C   6      19.128   2.415  20.407  1.00  0.00            
ATOM   1561   CZ TYR C   6      18.691   3.467  19.640  1.00  0.00            
ATOM   1562   OH TYR C   6      18.496   4.735  20.226  1.00  0.00            
ATOM   1563    C TYR C   6      21.659  -0.442  18.325  1.00  0.00            
ATOM   1564    O TYR C   6      21.607  -1.138  19.337  1.00  0.00            
ATOM   1565    N VAL C   7      22.622   0.461  18.143  1.00  0.00            
ATOM   1566   CA VAL C   7      23.493   0.498  19.253  1.00  0.00            
ATOM   1567   CB VAL C   7      24.904   0.068  18.970  1.00  0.00            
ATOM   1568  CG1 VAL C   7      24.891  -1.431  18.624  1.00  0.00            
ATOM   1569  CG2 VAL C   7      25.495   0.964  17.871  1.00  0.00            
ATOM   1570    C VAL C   7      23.515   1.860  19.805  1.00  0.00            
ATOM   1571    O VAL C   7      23.841   2.826  19.116  1.00  0.00            
ATOM   1572    N ASP C   8      23.161   1.979  21.092  1.00  0.00            
ATOM   1573   CA ASP C   8      23.174   3.314  21.559  1.00  0.00            
ATOM   1574   CB ASP C   8      21.790   3.940  21.849  1.00  0.00            
ATOM   1575   CG ASP C   8      21.057   3.174  22.934  1.00  0.00            
ATOM   1576  OD1 ASP C   8      20.899   1.935  22.779  1.00  0.00            
ATOM   1577  OD2 ASP C   8      20.639   3.817  23.933  1.00  0.00            
ATOM   1578    C ASP C   8      24.063   3.483  22.724  1.00  0.00            
ATOM   1579    O ASP C   8      24.010   2.744  23.706  1.00  0.00            
ATOM   1580    N GLY C   9      24.933   4.495  22.600  1.00  0.00            
ATOM   1581   CA GLY C   9      25.835   4.821  23.646  1.00  0.00            
ATOM   1582    C GLY C   9      26.343   6.183  23.348  1.00  0.00            
ATOM   1583    O GLY C   9      26.375   6.609  22.196  1.00  0.00            
ATOM   1584    N ALA C  10      26.758   6.913  24.396  1.00  0.00            
ATOM   1585   CA ALA C  10      27.258   8.225  24.149  1.00  0.00            
ATOM   1586   CB ALA C  10      26.760   9.276  25.156  1.00  0.00            
ATOM   1587    C ALA C  10      28.774   8.161  24.296  1.00  0.00            
ATOM   1588    O ALA C  10      29.411   7.334  23.590  1.00  0.00            
ATOM   1589  OXT ALA C  10      29.317   8.941  25.122  1.00  0.00            
END
