# Supplementary material for: Integrative modeling of diverse protein-peptide systems using CABS-dock
Source: PLoS Comput Biol. 2023 Jul 5;19(7):e1011275. doi: 10.1371/journal.pcbi.1011275 (PMC10351741; doi:10.1371/journal.pcbi.1011275)
Supplement: S1 File — Files in pdb format containing atomic coordinates of the structures obtained in this study: the highest-scored amyloid models and 10 examples of the docked peptide for each enzyme-substrate complex. (ZIP) [file pcbi.1011275.s006.zip › 9_HIV1_GAETFYVDGA/1641.pdb]

CRYST1    0.000    0.000    0.000   0.00   0.00   0.00 P 1           1
ATOM      1    N PRO A   1      27.359   5.985  -5.558  1.00  1.00            
ATOM      2   CA PRO A   1      27.391   6.573  -4.193  1.00  1.00            
ATOM      3   CD PRO A   1      27.818   7.014  -6.553  1.00  1.00            
ATOM      4   CB PRO A   1      27.649   8.068  -4.370  1.00  1.00            
ATOM      5   CG PRO A   1      28.373   8.177  -5.717  1.00  1.00            
ATOM      6    C PRO A   1      26.088   6.268  -3.524  1.00  1.00            
ATOM      7    O PRO A   1      26.075   6.101  -2.305  1.00  1.00            
ATOM      8    N GLN A   2      24.982   6.187  -4.291  4.00  1.00            
ATOM      9   CA GLN A   2      23.710   5.898  -3.695  4.00  1.00            
ATOM     10   CB GLN A   2      22.543   6.013  -4.690  4.00  1.00            
ATOM     11   CG GLN A   2      22.358   7.414  -5.275  4.00  1.00            
ATOM     12   CD GLN A   2      21.265   7.337  -6.333  4.00  1.00            
ATOM     13  OE1 GLN A   2      20.210   6.742  -6.118  4.00  1.00            
ATOM     14  NE2 GLN A   2      21.531   7.950  -7.517  4.00  1.00            
ATOM     15    C GLN A   2      23.762   4.466  -3.260  4.00  1.00            
ATOM     16    O GLN A   2      23.964   3.566  -4.074  4.00  1.00            
ATOM     17    N ILE A   3      23.600   4.225  -1.946  4.00  1.00            
ATOM     18   CA ILE A   3      23.664   2.894  -1.407  4.00  1.00            
ATOM     19   CB ILE A   3      23.620   2.864   0.092  4.00  1.00            
ATOM     20  CG1 ILE A   3      24.828   3.590   0.705  4.00  1.00            
ATOM     21  CG2 ILE A   3      23.498   1.393   0.524  4.00  1.00            
ATOM     22  CD1 ILE A   3      24.698   3.803   2.213  4.00  1.00            
ATOM     23    C ILE A   3      22.490   2.076  -1.860  4.00  1.00            
ATOM     24    O ILE A   3      22.663   0.942  -2.301  4.00  1.00            
ATOM     25    N THR A   4      21.274   2.657  -1.765  1.00  1.00            
ATOM     26   CA THR A   4      19.990   2.040  -2.011  1.00  1.00            
ATOM     27   CB THR A   4      19.759   1.479  -3.393  1.00  1.00            
ATOM     28  OG1 THR A   4      20.561   0.335  -3.640  1.00  1.00            
ATOM     29  CG2 THR A   4      20.071   2.581  -4.418  1.00  1.00            
ATOM     30    C THR A   4      19.776   0.965  -1.000  1.00  1.00            
ATOM     31    O THR A   4      20.606   0.073  -0.830  1.00  1.00            
ATOM     32    N LEU A   5      18.638   1.048  -0.281  1.00  1.00            
ATOM     33   CA LEU A   5      18.303   0.066   0.707  1.00  1.00            
ATOM     34   CB LEU A   5      17.374   0.596   1.811  1.00  1.00            
ATOM     35   CG LEU A   5      18.070   1.585   2.766  1.00  1.00            
ATOM     36  CD1 LEU A   5      18.634   2.800   2.012  1.00  1.00            
ATOM     37  CD2 LEU A   5      17.137   1.983   3.921  1.00  1.00            
ATOM     38    C LEU A   5      17.588  -1.019  -0.021  1.00  1.00            
ATOM     39    O LEU A   5      16.718  -0.768  -0.853  1.00  1.00            
ATOM     40    N TRP A   6      17.999  -2.260   0.260  1.00  1.00            
ATOM     41   CA TRP A   6      17.471  -3.464  -0.306  1.00  1.00            
ATOM     42   CB TRP A   6      18.065  -3.788  -1.692  1.00  1.00            
ATOM     43   CG TRP A   6      17.521  -5.032  -2.362  1.00  1.00            
ATOM     44  CD2 TRP A   6      16.407  -5.025  -3.270  1.00  1.00            
ATOM     45  CD1 TRP A   6      17.947  -6.326  -2.285  1.00  1.00            
ATOM     46  NE1 TRP A   6      17.166  -7.127  -3.087  1.00  1.00            
ATOM     47  CE2 TRP A   6      16.215  -6.337  -3.699  1.00  1.00            
ATOM     48  CE3 TRP A   6      15.611  -4.006  -3.712  1.00  1.00            
ATOM     49  CZ2 TRP A   6      15.219  -6.652  -4.582  1.00  1.00            
ATOM     50  CZ3 TRP A   6      14.606  -4.327  -4.598  1.00  1.00            
ATOM     51  CH2 TRP A   6      14.414  -5.625  -5.025  1.00  1.00            
ATOM     52    C TRP A   6      18.012  -4.466   0.657  1.00  1.00            
ATOM     53    O TRP A   6      17.404  -4.771   1.681  1.00  1.00            
ATOM     54    N LYS A   7      19.205  -4.989   0.323  1.00  1.00            
ATOM     55   CA LYS A   7      19.963  -5.877   1.153  1.00  1.00            
ATOM     56   CB LYS A   7      21.043  -6.632   0.352  1.00  1.00            
ATOM     57   CG LYS A   7      21.935  -7.590   1.150  1.00  1.00            
ATOM     58   CD LYS A   7      21.239  -8.836   1.699  1.00  1.00            
ATOM     59   CE LYS A   7      20.952  -8.764   3.201  1.00  1.00            
ATOM     60   NZ LYS A   7      20.552 -10.099   3.704  1.00  1.00            
ATOM     61    C LYS A   7      20.646  -5.028   2.186  1.00  1.00            
ATOM     62    O LYS A   7      20.551  -3.802   2.157  1.00  1.00            
ATOM     63    N ARG A   8      21.341  -5.676   3.142  1.00  1.00            
ATOM     64   CA ARG A   8      22.011  -4.998   4.217  1.00  1.00            
ATOM     65   CB ARG A   8      22.889  -5.938   5.065  1.00  1.00            
ATOM     66   CG ARG A   8      22.155  -7.135   5.669  1.00  1.00            
ATOM     67   CD ARG A   8      23.090  -8.239   6.178  1.00  1.00            
ATOM     68   NE ARG A   8      23.815  -8.801   4.999  1.00  1.00            
ATOM     69   CZ ARG A   8      25.089  -8.403   4.716  1.00  1.00            
ATOM     70  NH1 ARG A   8      25.749  -7.569   5.573  1.00  1.00            
ATOM     71  NH2 ARG A   8      25.710  -8.846   3.584  1.00  1.00            
ATOM     72    C ARG A   8      22.986  -4.037   3.611  1.00  1.00            
ATOM     73    O ARG A   8      23.605  -4.344   2.593  1.00  1.00            
ATOM     74    N PRO A   9      23.125  -2.859   4.174  1.00  1.00            
ATOM     75   CA PRO A   9      24.155  -1.984   3.695  1.00  1.00            
ATOM     76   CD PRO A   9      21.995  -2.124   4.722  1.00  1.00            
ATOM     77   CB PRO A   9      23.871  -0.618   4.310  1.00  1.00            
ATOM     78   CG PRO A   9      22.343  -0.637   4.518  1.00  1.00            
ATOM     79    C PRO A   9      25.413  -2.620   4.131  1.00  1.00            
ATOM     80    O PRO A   9      25.605  -2.780   5.335  1.00  1.00            
ATOM     81    N LEU A  10      26.296  -2.988   3.195  4.00  1.00            
ATOM     82   CA LEU A  10      27.481  -3.562   3.717  4.00  1.00            
ATOM     83   CB LEU A  10      27.696  -5.065   3.433  4.00  1.00            
ATOM     84   CG LEU A  10      28.022  -5.445   1.978  4.00  1.00            
ATOM     85  CD1 LEU A  10      28.209  -6.966   1.841  4.00  1.00            
ATOM     86  CD2 LEU A  10      26.979  -4.889   0.998  4.00  1.00            
ATOM     87    C LEU A  10      28.627  -2.804   3.149  4.00  1.00            
ATOM     88    O LEU A  10      28.704  -2.581   1.941  4.00  1.00            
ATOM     89    N VAL A  11      29.548  -2.365   4.022  4.00  1.00            
ATOM     90   CA VAL A  11      30.656  -1.623   3.517  4.00  1.00            
ATOM     91   CB VAL A  11      30.713  -0.207   4.006  4.00  1.00            
ATOM     92  CG1 VAL A  11      29.477   0.548   3.491  4.00  1.00            
ATOM     93  CG2 VAL A  11      30.840  -0.233   5.538  4.00  1.00            
ATOM     94    C VAL A  11      31.905  -2.284   3.982  4.00  1.00            
ATOM     95    O VAL A  11      31.959  -2.841   5.077  4.00  1.00            
ATOM     96    N THR A  12      32.950  -2.257   3.133  4.00  1.00            
ATOM     97   CA THR A  12      34.207  -2.804   3.538  4.00  1.00            
ATOM     98   CB THR A  12      35.099  -3.162   2.391  4.00  1.00            
ATOM     99  OG1 THR A  12      35.418  -1.994   1.650  4.00  1.00            
ATOM    100  CG2 THR A  12      34.374  -4.179   1.495  4.00  1.00            
ATOM    101    C THR A  12      34.888  -1.693   4.269  4.00  1.00            
ATOM    102    O THR A  12      34.757  -0.531   3.888  4.00  1.00            
ATOM    103    N ILE A  13      35.629  -2.003   5.348  4.00  1.00            
ATOM    104   CA ILE A  13      36.217  -0.909   6.062  4.00  1.00            
ATOM    105   CB ILE A  13      35.426  -0.540   7.290  4.00  1.00            
ATOM    106  CG1 ILE A  13      34.011  -0.131   6.880  4.00  1.00            
ATOM    107  CG2 ILE A  13      36.139   0.566   8.090  4.00  1.00            
ATOM    108  CD1 ILE A  13      33.138   0.139   8.095  4.00  1.00            
ATOM    109    C ILE A  13      37.591  -1.273   6.505  4.00  1.00            
ATOM    110    O ILE A  13      37.929  -2.448   6.638  4.00  1.00            
ATOM    111    N ARG A  14      38.441  -0.246   6.705  4.00  1.00            
ATOM    112   CA ARG A  14      39.733  -0.510   7.242  4.00  1.00            
ATOM    113   CB ARG A  14      40.897  -0.030   6.359  4.00  1.00            
ATOM    114   CG ARG A  14      41.050  -0.853   5.081  4.00  1.00            
ATOM    115   CD ARG A  14      42.355  -0.586   4.328  4.00  1.00            
ATOM    116   NE ARG A  14      42.453  -1.604   3.245  4.00  1.00            
ATOM    117   CZ ARG A  14      43.346  -1.438   2.227  4.00  1.00            
ATOM    118  NH1 ARG A  14      44.106  -0.307   2.161  4.00  1.00            
ATOM    119  NH2 ARG A  14      43.480  -2.411   1.280  4.00  1.00            
ATOM    120    C ARG A  14      39.848   0.183   8.562  4.00  1.00            
ATOM    121    O ARG A  14      39.621   1.387   8.666  4.00  1.00            
ATOM    122    N ILE A  15      40.178  -0.588   9.619  4.00  1.00            
ATOM    123   CA ILE A  15      40.379  -0.032  10.925  4.00  1.00            
ATOM    124   CB ILE A  15      39.295  -0.396  11.904  4.00  1.00            
ATOM    125  CG1 ILE A  15      39.563   0.258  13.271  4.00  1.00            
ATOM    126  CG2 ILE A  15      39.155  -1.928  11.949  4.00  1.00            
ATOM    127  CD1 ILE A  15      38.398   0.115  14.251  4.00  1.00            
ATOM    128    C ILE A  15      41.664  -0.581  11.468  4.00  1.00            
ATOM    129    O ILE A  15      41.857  -1.794  11.524  4.00  1.00            
ATOM    130    N GLY A  16      42.591   0.305  11.875  3.00  1.00            
ATOM    131   CA GLY A  16      43.819  -0.155  12.458  3.00  1.00            
ATOM    132    C GLY A  16      44.617  -0.805  11.379  3.00  1.00            
ATOM    133    O GLY A  16      45.600  -1.495  11.647  3.00  1.00            
ATOM    134    N GLY A  17      44.209  -0.595  10.115  3.00  1.00            
ATOM    135   CA GLY A  17      44.910  -1.201   9.024  3.00  1.00            
ATOM    136    C GLY A  17      44.285  -2.538   8.809  3.00  1.00            
ATOM    137    O GLY A  17      44.609  -3.239   7.852  3.00  1.00            
ATOM    138    N GLN A  18      43.365  -2.926   9.713  4.00  1.00            
ATOM    139   CA GLN A  18      42.699  -4.185   9.572  4.00  1.00            
ATOM    140   CB GLN A  18      42.145  -4.781  10.878  4.00  1.00            
ATOM    141   CG GLN A  18      43.221  -5.254  11.854  4.00  1.00            
ATOM    142   CD GLN A  18      42.514  -5.882  13.046  4.00  1.00            
ATOM    143  OE1 GLN A  18      42.815  -5.575  14.199  4.00  1.00            
ATOM    144  NE2 GLN A  18      41.547  -6.796  12.763  4.00  1.00            
ATOM    145    C GLN A  18      41.531  -3.978   8.664  4.00  1.00            
ATOM    146    O GLN A  18      40.880  -2.937   8.700  4.00  1.00            
ATOM    147    N LEU A  19      41.259  -4.960   7.783  4.00  1.00            
ATOM    148   CA LEU A  19      40.086  -4.872   6.966  4.00  1.00            
ATOM    149   CB LEU A  19      40.113  -5.723   5.683  4.00  1.00            
ATOM    150   CG LEU A  19      41.025  -5.162   4.577  4.00  1.00            
ATOM    151  CD1 LEU A  19      40.463  -3.845   4.012  4.00  1.00            
ATOM    152  CD2 LEU A  19      42.474  -5.030   5.062  4.00  1.00            
ATOM    153    C LEU A  19      38.977  -5.381   7.810  4.00  1.00            
ATOM    154    O LEU A  19      39.203  -6.091   8.788  4.00  1.00            
ATOM    155    N LYS A  20      37.736  -4.998   7.476  4.00  1.00            
ATOM    156   CA LYS A  20      36.671  -5.461   8.300  4.00  1.00            
ATOM    157   CB LYS A  20      36.445  -4.582   9.536  4.00  1.00            
ATOM    158   CG LYS A  20      36.236  -3.114   9.166  4.00  1.00            
ATOM    159   CD LYS A  20      35.523  -2.308  10.249  4.00  1.00            
ATOM    160   CE LYS A  20      34.044  -2.679  10.370  4.00  1.00            
ATOM    161   NZ LYS A  20      33.322  -1.651  11.149  4.00  1.00            
ATOM    162    C LYS A  20      35.405  -5.415   7.513  4.00  1.00            
ATOM    163    O LYS A  20      35.407  -5.163   6.309  4.00  1.00            
ATOM    164    N GLU A  21      34.281  -5.698   8.198  4.00  1.00            
ATOM    165   CA GLU A  21      32.994  -5.661   7.576  4.00  1.00            
ATOM    166   CB GLU A  21      32.305  -7.039   7.550  4.00  1.00            
ATOM    167   CG GLU A  21      31.111  -7.140   6.597  4.00  1.00            
ATOM    168   CD GLU A  21      31.634  -7.642   5.258  4.00  1.00            
ATOM    169  OE1 GLU A  21      32.871  -7.552   5.036  4.00  1.00            
ATOM    170  OE2 GLU A  21      30.807  -8.134   4.446  4.00  1.00            
ATOM    171    C GLU A  21      32.142  -4.780   8.425  4.00  1.00            
ATOM    172    O GLU A  21      32.282  -4.775   9.647  4.00  1.00            
ATOM    173    N ALA A  22      31.239  -3.990   7.809  4.00  1.00            
ATOM    174   CA ALA A  22      30.448  -3.152   8.655  4.00  1.00            
ATOM    175   CB ALA A  22      31.068  -1.777   8.930  4.00  1.00            
ATOM    176    C ALA A  22      29.105  -2.908   8.062  4.00  1.00            
ATOM    177    O ALA A  22      28.913  -2.989   6.850  4.00  1.00            
ATOM    178    N LEU A  23      28.127  -2.615   8.942  4.00  1.00            
ATOM    179   CA LEU A  23      26.810  -2.291   8.490  4.00  1.00            
ATOM    180   CB LEU A  23      25.689  -3.139   9.123  4.00  1.00            
ATOM    181   CG LEU A  23      25.721  -4.627   8.718  4.00  1.00            
ATOM    182  CD1 LEU A  23      24.572  -5.410   9.376  4.00  1.00            
ATOM    183  CD2 LEU A  23      25.756  -4.797   7.190  4.00  1.00            
ATOM    184    C LEU A  23      26.559  -0.852   8.848  4.00  1.00            
ATOM    185    O LEU A  23      26.825  -0.430   9.972  4.00  1.00            
ATOM    186    N LEU A  24      26.050  -0.051   7.884  4.00  1.00            
ATOM    187   CA LEU A  24      25.786   1.343   8.135  4.00  1.00            
ATOM    188   CB LEU A  24      25.574   2.165   6.852  4.00  1.00            
ATOM    189   CG LEU A  24      26.833   2.201   5.966  4.00  1.00            
ATOM    190  CD1 LEU A  24      26.646   3.115   4.743  4.00  1.00            
ATOM    191  CD2 LEU A  24      28.077   2.556   6.794  4.00  1.00            
ATOM    192    C LEU A  24      24.559   1.428   8.957  4.00  1.00            
ATOM    193    O LEU A  24      23.595   0.697   8.734  4.00  1.00            
ATOM    194    N ASP A  25      24.573   2.318   9.962  1.00  1.00            
ATOM    195   CA ASP A  25      23.401   2.397  10.768  1.00  1.00            
ATOM    196   CB ASP A  25      23.548   1.672  12.111  1.00  1.00            
ATOM    197   CG ASP A  25      22.166   1.421  12.694  1.00  1.00            
ATOM    198  OD1 ASP A  25      21.162   1.801  12.035  1.00  1.00            
ATOM    199  OD2 ASP A  25      22.098   0.838  13.808  1.00  1.00            
ATOM    200    C ASP A  25      23.130   3.836  11.071  1.00  1.00            
ATOM    201    O ASP A  25      23.829   4.460  11.868  1.00  1.00            
ATOM    202    N THR A  26      22.103   4.397  10.412  3.00  1.00            
ATOM    203   CA THR A  26      21.639   5.731  10.666  3.00  1.00            
ATOM    204   CB THR A  26      20.536   6.121   9.726  3.00  1.00            
ATOM    205  OG1 THR A  26      20.983   6.053   8.381  3.00  1.00            
ATOM    206  CG2 THR A  26      20.068   7.546  10.066  3.00  1.00            
ATOM    207    C THR A  26      21.060   5.652  12.011  3.00  1.00            
ATOM    208    O THR A  26      21.038   6.606  12.789  3.00  1.00            
ATOM    209    N GLY A  27      20.595   4.438  12.299  3.00  1.00            
ATOM    210   CA GLY A  27      19.906   4.144  13.496  3.00  1.00            
ATOM    211    C GLY A  27      20.762   4.476  14.666  3.00  1.00            
ATOM    212    O GLY A  27      20.256   4.863  15.717  3.00  1.00            
ATOM    213    N ALA A  28      22.088   4.342  14.527  1.00  1.00            
ATOM    214   CA ALA A  28      22.860   4.425  15.723  1.00  1.00            
ATOM    215   CB ALA A  28      23.894   3.294  15.808  1.00  1.00            
ATOM    216    C ALA A  28      23.605   5.687  15.926  1.00  1.00            
ATOM    217    O ALA A  28      24.110   6.319  15.000  1.00  1.00            
ATOM    218    N ASP A  29      23.636   6.072  17.216  1.00  1.00            
ATOM    219   CA ASP A  29      24.320   7.222  17.700  1.00  1.00            
ATOM    220   CB ASP A  29      23.965   7.518  19.170  1.00  1.00            
ATOM    221   CG ASP A  29      24.678   8.787  19.615  1.00  1.00            
ATOM    222  OD1 ASP A  29      24.868   9.702  18.769  1.00  1.00            
ATOM    223  OD2 ASP A  29      25.030   8.857  20.822  1.00  1.00            
ATOM    224    C ASP A  29      25.801   7.063  17.621  1.00  1.00            
ATOM    225    O ASP A  29      26.492   7.872  17.004  1.00  1.00            
ATOM    226    N ASP A  30      26.318   5.993  18.249  1.00  1.00            
ATOM    227   CA ASP A  30      27.727   5.745  18.294  1.00  1.00            
ATOM    228   CB ASP A  30      28.204   5.123  19.620  1.00  1.00            
ATOM    229   CG ASP A  30      28.088   6.159  20.729  1.00  1.00            
ATOM    230  OD1 ASP A  30      27.885   7.361  20.409  1.00  1.00            
ATOM    231  OD2 ASP A  30      28.206   5.757  21.916  1.00  1.00            
ATOM    232    C ASP A  30      27.998   4.745  17.259  1.00  1.00            
ATOM    233    O ASP A  30      27.256   4.595  16.290  1.00  1.00            
ATOM    234    N THR A  31      29.108   4.034  17.458  1.00  1.00            
ATOM    235   CA THR A  31      29.442   3.045  16.510  1.00  1.00            
ATOM    236   CB THR A  31      30.633   3.440  15.680  1.00  1.00            
ATOM    237  OG1 THR A  31      30.865   2.499  14.644  1.00  1.00            
ATOM    238  CG2 THR A  31      31.865   3.542  16.595  1.00  1.00            
ATOM    239    C THR A  31      29.785   1.817  17.236  1.00  1.00            
ATOM    240    O THR A  31      30.101   1.848  18.425  1.00  1.00            
ATOM    241    N VAL A  32      29.706   0.683  16.532  4.00  1.00            
ATOM    242   CA VAL A  32      30.021  -0.485  17.263  4.00  1.00            
ATOM    243   CB VAL A  32      28.808  -1.196  17.792  4.00  1.00            
ATOM    244  CG1 VAL A  32      29.245  -2.502  18.480  4.00  1.00            
ATOM    245  CG2 VAL A  32      28.064  -0.228  18.730  4.00  1.00            
ATOM    246    C VAL A  32      30.787  -1.444  16.405  4.00  1.00            
ATOM    247    O VAL A  32      30.624  -1.496  15.187  4.00  1.00            
ATOM    248    N LEU A  33      31.674  -2.221  17.065  4.00  1.00            
ATOM    249   CA LEU A  33      32.475  -3.255  16.475  4.00  1.00            
ATOM    250   CB LEU A  33      33.990  -3.029  16.636  4.00  1.00            
ATOM    251   CG LEU A  33      34.505  -1.723  16.006  4.00  1.00            
ATOM    252  CD1 LEU A  33      36.037  -1.628  16.096  4.00  1.00            
ATOM    253  CD2 LEU A  33      33.972  -1.536  14.576  4.00  1.00            
ATOM    254    C LEU A  33      32.157  -4.478  17.302  4.00  1.00            
ATOM    255    O LEU A  33      31.237  -4.454  18.116  4.00  1.00            
ATOM    256    N GLU A  34      32.886  -5.593  17.083  1.00  1.00            
ATOM    257   CA GLU A  34      32.754  -6.793  17.875  1.00  1.00            
ATOM    258   CB GLU A  34      32.903  -8.093  17.071  1.00  1.00            
ATOM    259   CG GLU A  34      31.784  -8.373  16.070  1.00  1.00            
ATOM    260   CD GLU A  34      32.161  -9.663  15.357  1.00  1.00            
ATOM    261  OE1 GLU A  34      33.370 -10.019  15.382  1.00  1.00            
ATOM    262  OE2 GLU A  34      31.248 -10.310  14.778  1.00  1.00            
ATOM    263    C GLU A  34      33.960  -6.757  18.761  1.00  1.00            
ATOM    264    O GLU A  34      34.757  -5.823  18.680  1.00  1.00            
ATOM    265    N GLU A  35      34.135  -7.754  19.650  1.00  1.00            
ATOM    266   CA GLU A  35      35.305  -7.683  20.478  1.00  1.00            
ATOM    267   CB GLU A  35      35.323  -8.654  21.674  1.00  1.00            
ATOM    268   CG GLU A  35      34.472  -8.204  22.863  1.00  1.00            
ATOM    269   CD GLU A  35      33.037  -8.624  22.612  1.00  1.00            
ATOM    270  OE1 GLU A  35      32.773  -9.853  22.557  1.00  1.00            
ATOM    271  OE2 GLU A  35      32.180  -7.715  22.477  1.00  1.00            
ATOM    272    C GLU A  35      36.509  -7.975  19.666  1.00  1.00            
ATOM    273    O GLU A  35      36.694  -9.071  19.139  1.00  1.00            
ATOM    274    N MET A  36      37.348  -6.940  19.546  1.00  1.00            
ATOM    275   CA MET A  36      38.631  -7.014  18.935  1.00  1.00            
ATOM    276   CB MET A  36      38.669  -6.658  17.437  1.00  1.00            
ATOM    277   CG MET A  36      38.374  -5.188  17.139  1.00  1.00            
ATOM    278   SD MET A  36      38.572  -4.729  15.392  1.00  1.00            
ATOM    279   CE MET A  36      37.218  -5.781  14.792  1.00  1.00            
ATOM    280    C MET A  36      39.372  -5.967  19.656  1.00  1.00            
ATOM    281    O MET A  36      38.772  -5.116  20.312  1.00  1.00            
ATOM    282    N ASN A  37      40.701  -6.001  19.594  1.00  1.00            
ATOM    283   CA ASN A  37      41.323  -4.973  20.342  1.00  1.00            
ATOM    284   CB ASN A  37      42.270  -5.524  21.420  1.00  1.00            
ATOM    285   CG ASN A  37      42.830  -4.357  22.215  1.00  1.00            
ATOM    286  OD1 ASN A  37      43.512  -3.488  21.676  1.00  1.00            
ATOM    287  ND2 ASN A  37      42.532  -4.335  23.541  1.00  1.00            
ATOM    288    C ASN A  37      42.136  -4.154  19.402  1.00  1.00            
ATOM    289    O ASN A  37      42.961  -4.669  18.648  1.00  1.00            
ATOM    290    N LEU A  38      41.881  -2.844  19.423  1.00  1.00            
ATOM    291   CA LEU A  38      42.678  -1.922  18.682  1.00  1.00            
ATOM    292   CB LEU A  38      41.842  -0.867  17.933  1.00  1.00            
ATOM    293   CG LEU A  38      40.657  -0.310  18.743  1.00  1.00            
ATOM    294  CD1 LEU A  38      41.115   0.550  19.932  1.00  1.00            
ATOM    295  CD2 LEU A  38      39.654   0.415  17.830  1.00  1.00            
ATOM    296    C LEU A  38      43.509  -1.276  19.733  1.00  1.00            
ATOM    297    O LEU A  38      43.073  -1.122  20.872  1.00  1.00            
ATOM    298    N PRO A  39      44.719  -0.934  19.413  1.00  1.00            
ATOM    299   CA PRO A  39      45.539  -0.318  20.414  1.00  1.00            
ATOM    300   CD PRO A  39      45.499  -1.717  18.478  1.00  1.00            
ATOM    301   CB PRO A  39      46.988  -0.502  19.949  1.00  1.00            
ATOM    302   CG PRO A  39      46.878  -1.041  18.509  1.00  1.00            
ATOM    303    C PRO A  39      45.153   1.075  20.734  1.00  1.00            
ATOM    304    O PRO A  39      44.673   1.787  19.852  1.00  1.00            
ATOM    305    N GLY A  40      45.347   1.484  22.003  1.00  1.00            
ATOM    306   CA GLY A  40      45.032   2.823  22.382  1.00  1.00            
ATOM    307    C GLY A  40      44.465   2.811  23.761  1.00  1.00            
ATOM    308    O GLY A  40      44.213   1.755  24.339  1.00  1.00            
ATOM    309    N LYS A  41      44.256   4.019  24.322  1.00  1.00            
ATOM    310   CA LYS A  41      43.690   4.146  25.629  1.00  1.00            
ATOM    311   CB LYS A  41      44.038   5.474  26.321  1.00  1.00            
ATOM    312   CG LYS A  41      45.529   5.583  26.655  1.00  1.00            
ATOM    313   CD LYS A  41      46.420   5.663  25.413  1.00  1.00            
ATOM    314   CE LYS A  41      47.915   5.766  25.719  1.00  1.00            
ATOM    315   NZ LYS A  41      48.671   5.948  24.460  1.00  1.00            
ATOM    316    C LYS A  41      42.218   4.046  25.473  1.00  1.00            
ATOM    317    O LYS A  41      41.675   4.368  24.419  1.00  1.00            
ATOM    318    N TRP A  42      41.526   3.570  26.520  1.00  1.00            
ATOM    319   CA TRP A  42      40.121   3.420  26.331  1.00  1.00            
ATOM    320   CB TRP A  42      39.658   1.958  26.249  1.00  1.00            
ATOM    321   CG TRP A  42      39.720   1.247  27.581  1.00  1.00            
ATOM    322  CD2 TRP A  42      40.919   0.724  28.173  1.00  1.00            
ATOM    323  CD1 TRP A  42      38.712   0.990  28.465  1.00  1.00            
ATOM    324  NE1 TRP A  42      39.208   0.340  29.569  1.00  1.00            
ATOM    325  CE2 TRP A  42      40.566   0.170  29.404  1.00  1.00            
ATOM    326  CE3 TRP A  42      42.211   0.708  27.726  1.00  1.00            
ATOM    327  CZ2 TRP A  42      41.501  -0.412  30.210  1.00  1.00            
ATOM    328  CZ3 TRP A  42      43.152   0.122  28.543  1.00  1.00            
ATOM    329  CH2 TRP A  42      42.802  -0.427  29.759  1.00  1.00            
ATOM    330    C TRP A  42      39.418   3.960  27.528  1.00  1.00            
ATOM    331    O TRP A  42      40.015   4.179  28.581  1.00  1.00            
ATOM    332    N LYS A  43      38.104   4.207  27.360  4.00  1.00            
ATOM    333   CA LYS A  43      37.272   4.626  28.441  4.00  1.00            
ATOM    334   CB LYS A  43      36.814   6.097  28.343  4.00  1.00            
ATOM    335   CG LYS A  43      36.010   6.585  29.553  4.00  1.00            
ATOM    336   CD LYS A  43      36.838   6.733  30.834  4.00  1.00            
ATOM    337   CE LYS A  43      36.056   7.328  32.008  4.00  1.00            
ATOM    338   NZ LYS A  43      36.945   7.482  33.183  4.00  1.00            
ATOM    339    C LYS A  43      36.043   3.772  28.365  4.00  1.00            
ATOM    340    O LYS A  43      35.627   3.399  27.272  4.00  1.00            
ATOM    341    N PRO A  44      35.450   3.410  29.470  4.00  0.00            
ATOM    342   CA PRO A  44      34.270   2.592  29.399  4.00  0.00            
ATOM    343   CD PRO A  44      36.182   3.191  30.704  4.00  0.00            
ATOM    344   CB PRO A  44      34.136   1.899  30.756  4.00  0.00            
ATOM    345   CG PRO A  44      35.117   2.652  31.674  4.00  0.00            
ATOM    346    C PRO A  44      33.082   3.383  28.975  4.00  0.00            
ATOM    347    O PRO A  44      32.949   4.527  29.403  4.00  0.00            
ATOM    348    N LYS A  45      32.214   2.797  28.130  4.00  0.00            
ATOM    349   CA LYS A  45      31.036   3.515  27.765  4.00  0.00            
ATOM    350   CB LYS A  45      31.124   4.159  26.373  4.00  0.00            
ATOM    351   CG LYS A  45      30.210   5.373  26.223  4.00  0.00            
ATOM    352   CD LYS A  45      30.623   6.518  27.154  4.00  0.00            
ATOM    353   CE LYS A  45      29.974   7.864  26.827  4.00  0.00            
ATOM    354   NZ LYS A  45      30.706   8.522  25.722  4.00  0.00            
ATOM    355    C LYS A  45      29.938   2.516  27.759  4.00  0.00            
ATOM    356    O LYS A  45      29.831   1.697  26.847  4.00  0.00            
ATOM    357    N MET A  46      29.084   2.556  28.796  4.00  0.00            
ATOM    358   CA MET A  46      28.011   1.616  28.840  4.00  0.00            
ATOM    359   CB MET A  46      27.261   1.618  30.183  4.00  0.00            
ATOM    360   CG MET A  46      26.151   0.571  30.276  4.00  0.00            
ATOM    361   SD MET A  46      25.301   0.526  31.883  4.00  0.00            
ATOM    362   CE MET A  46      26.742  -0.106  32.793  4.00  0.00            
ATOM    363    C MET A  46      27.065   2.057  27.776  4.00  0.00            
ATOM    364    O MET A  46      26.859   3.253  27.580  4.00  0.00            
ATOM    365    N ILE A  47      26.475   1.102  27.035  4.00  0.00            
ATOM    366   CA ILE A  47      25.608   1.536  25.985  4.00  0.00            
ATOM    367   CB ILE A  47      26.053   1.151  24.610  4.00  0.00            
ATOM    368  CG1 ILE A  47      27.335   1.904  24.217  4.00  0.00            
ATOM    369  CG2 ILE A  47      24.865   1.397  23.675  4.00  0.00            
ATOM    370  CD1 ILE A  47      27.925   1.445  22.884  4.00  0.00            
ATOM    371    C ILE A  47      24.254   0.967  26.165  4.00  0.00            
ATOM    372    O ILE A  47      24.082  -0.198  26.521  4.00  0.00            
ATOM    373    N GLY A  48      23.243   1.824  25.938  4.00  0.00            
ATOM    374   CA GLY A  48      21.913   1.328  25.933  4.00  0.00            
ATOM    375    C GLY A  48      21.699   0.912  24.517  4.00  0.00            
ATOM    376    O GLY A  48      21.399   1.732  23.651  4.00  0.00            
ATOM    377    N GLY A  49      21.848  -0.400  24.254  4.00  0.00            
ATOM    378   CA GLY A  49      21.609  -0.915  22.939  4.00  0.00            
ATOM    379    C GLY A  49      20.115  -1.089  22.954  4.00  0.00            
ATOM    380    O GLY A  49      19.438  -0.420  23.732  4.00  0.00            
ATOM    381    N ILE A  50      19.521  -1.964  22.117  3.00  0.00            
ATOM    382   CA ILE A  50      18.091  -2.013  22.257  3.00  0.00            
ATOM    383   CB ILE A  50      17.309  -1.942  20.973  3.00  0.00            
ATOM    384  CG1 ILE A  50      17.598  -3.141  20.062  3.00  0.00            
ATOM    385  CG2 ILE A  50      17.594  -0.575  20.327  3.00  0.00            
ATOM    386  CD1 ILE A  50      16.590  -3.277  18.922  3.00  0.00            
ATOM    387    C ILE A  50      17.694  -3.246  22.991  3.00  0.00            
ATOM    388    O ILE A  50      17.862  -4.365  22.510  3.00  0.00            
ATOM    389    N GLY A  51      17.163  -3.042  24.213  3.00  0.00            
ATOM    390   CA GLY A  51      16.662  -4.115  25.016  3.00  0.00            
ATOM    391    C GLY A  51      17.816  -4.955  25.442  3.00  0.00            
ATOM    392    O GLY A  51      17.651  -6.128  25.776  3.00  0.00            
ATOM    393    N GLY A  52      19.030  -4.382  25.435  4.00  0.00            
ATOM    394   CA GLY A  52      20.138  -5.172  25.861  4.00  0.00            
ATOM    395    C GLY A  52      21.183  -4.239  26.363  4.00  0.00            
ATOM    396    O GLY A  52      21.390  -3.165  25.801  4.00  0.00            
ATOM    397    N PHE A  53      21.885  -4.633  27.443  4.00  0.00            
ATOM    398   CA PHE A  53      22.916  -3.764  27.912  4.00  0.00            
ATOM    399   CB PHE A  53      23.158  -3.807  29.435  4.00  0.00            
ATOM    400   CG PHE A  53      23.679  -5.139  29.866  4.00  0.00            
ATOM    401  CD1 PHE A  53      22.811  -6.142  30.237  4.00  0.00            
ATOM    402  CD2 PHE A  53      25.033  -5.383  29.919  4.00  0.00            
ATOM    403  CE1 PHE A  53      23.286  -7.366  30.643  4.00  0.00            
ATOM    404  CE2 PHE A  53      25.513  -6.605  30.323  4.00  0.00            
ATOM    405   CZ PHE A  53      24.640  -7.601  30.685  4.00  0.00            
ATOM    406    C PHE A  53      24.158  -4.186  27.194  4.00  0.00            
ATOM    407    O PHE A  53      24.541  -5.355  27.230  4.00  0.00            
ATOM    408    N ILE A  54      24.789  -3.252  26.455  4.00  0.00            
ATOM    409   CA ILE A  54      26.016  -3.581  25.790  4.00  0.00            
ATOM    410   CB ILE A  54      26.001  -3.348  24.305  4.00  0.00            
ATOM    411  CG1 ILE A  54      25.047  -4.328  23.602  4.00  0.00            
ATOM    412  CG2 ILE A  54      27.451  -3.441  23.801  4.00  0.00            
ATOM    413  CD1 ILE A  54      25.484  -5.787  23.732  4.00  0.00            
ATOM    414    C ILE A  54      27.071  -2.676  26.349  4.00  0.00            
ATOM    415    O ILE A  54      26.999  -1.459  26.180  4.00  0.00            
ATOM    416    N LYS A  55      28.087  -3.232  27.045  4.00  0.00            
ATOM    417   CA LYS A  55      29.115  -2.362  27.544  4.00  0.00            
ATOM    418   CB LYS A  55      29.807  -2.803  28.849  4.00  0.00            
ATOM    419   CG LYS A  55      30.859  -1.784  29.300  4.00  0.00            
ATOM    420   CD LYS A  55      31.272  -1.884  30.771  4.00  0.00            
ATOM    421   CE LYS A  55      32.173  -3.077  31.089  4.00  0.00            
ATOM    422   NZ LYS A  55      32.595  -3.023  32.507  4.00  0.00            
ATOM    423    C LYS A  55      30.154  -2.259  26.498  4.00  0.00            
ATOM    424    O LYS A  55      30.372  -3.199  25.736  4.00  0.00            
ATOM    425    N VAL A  56      30.820  -1.097  26.407  4.00  0.00            
ATOM    426   CA VAL A  56      31.787  -1.070  25.369  4.00  0.00            
ATOM    427   CB VAL A  56      31.304  -0.398  24.112  4.00  0.00            
ATOM    428  CG1 VAL A  56      32.473  -0.306  23.115  4.00  0.00            
ATOM    429  CG2 VAL A  56      30.099  -1.190  23.570  4.00  0.00            
ATOM    430    C VAL A  56      33.019  -0.392  25.797  4.00  0.00            
ATOM    431    O VAL A  56      33.005   0.578  26.554  4.00  0.00            
ATOM    432    N ARG A  57      34.140  -0.937  25.307  4.00  0.00            
ATOM    433   CA ARG A  57      35.376  -0.293  25.546  4.00  0.00            
ATOM    434   CB ARG A  57      36.591  -1.189  25.230  4.00  0.00            
ATOM    435   CG ARG A  57      37.943  -0.624  25.673  4.00  0.00            
ATOM    436   CD ARG A  57      39.141  -1.319  25.015  4.00  0.00            
ATOM    437   NE ARG A  57      39.189  -2.737  25.477  4.00  0.00            
ATOM    438   CZ ARG A  57      40.116  -3.127  26.400  4.00  0.00            
ATOM    439  NH1 ARG A  57      40.989  -2.214  26.920  4.00  0.00            
ATOM    440  NH2 ARG A  57      40.183  -4.433  26.793  4.00  0.00            
ATOM    441    C ARG A  57      35.369   0.838  24.571  4.00  0.00            
ATOM    442    O ARG A  57      35.030   0.653  23.403  4.00  0.00            
ATOM    443    N GLN A  58      35.725   2.052  25.022  4.00  1.00            
ATOM    444   CA GLN A  58      35.658   3.168  24.129  4.00  1.00            
ATOM    445   CB GLN A  58      35.075   4.427  24.790  4.00  1.00            
ATOM    446   CG GLN A  58      34.960   5.653  23.882  4.00  1.00            
ATOM    447   CD GLN A  58      34.365   6.765  24.736  4.00  1.00            
ATOM    448  OE1 GLN A  58      34.450   6.728  25.962  4.00  1.00            
ATOM    449  NE2 GLN A  58      33.749   7.783  24.076  4.00  1.00            
ATOM    450    C GLN A  58      37.032   3.476  23.707  4.00  1.00            
ATOM    451    O GLN A  58      37.997   3.295  24.449  4.00  1.00            
ATOM    452    N TYR A  59      37.139   3.923  22.458  4.00  1.00            
ATOM    453   CA TYR A  59      38.415   4.301  21.984  4.00  1.00            
ATOM    454   CB TYR A  59      38.908   3.467  20.789  4.00  1.00            
ATOM    455   CG TYR A  59      40.313   3.881  20.527  4.00  1.00            
ATOM    456  CD1 TYR A  59      41.276   3.623  21.471  4.00  1.00            
ATOM    457  CD2 TYR A  59      40.677   4.490  19.348  4.00  1.00            
ATOM    458  CE1 TYR A  59      42.580   3.987  21.251  4.00  1.00            
ATOM    459  CE2 TYR A  59      41.984   4.856  19.123  4.00  1.00            
ATOM    460   CZ TYR A  59      42.938   4.606  20.079  4.00  1.00            
ATOM    461   OH TYR A  59      44.280   4.979  19.855  4.00  1.00            
ATOM    462    C TYR A  59      38.222   5.705  21.535  4.00  1.00            
ATOM    463    O TYR A  59      37.126   6.095  21.134  4.00  1.00            
ATOM    464    N ASP A  60      39.283   6.517  21.631  4.00  1.00            
ATOM    465   CA ASP A  60      39.159   7.891  21.261  4.00  1.00            
ATOM    466   CB ASP A  60      40.204   8.814  21.911  4.00  1.00            
ATOM    467   CG ASP A  60      39.839   8.988  23.376  4.00  1.00            
ATOM    468  OD1 ASP A  60      38.617   9.088  23.665  4.00  1.00            
ATOM    469  OD2 ASP A  60      40.771   9.035  24.222  4.00  1.00            
ATOM    470    C ASP A  60      39.371   7.993  19.805  4.00  1.00            
ATOM    471    O ASP A  60      39.055   7.081  19.042  4.00  1.00            
ATOM    472    N GLN A  61      39.904   9.149  19.382  4.00  1.00            
ATOM    473   CA GLN A  61      40.068   9.340  17.985  4.00  1.00            
ATOM    474   CB GLN A  61      40.640  10.721  17.611  4.00  1.00            
ATOM    475   CG GLN A  61      42.061  10.973  18.119  4.00  1.00            
ATOM    476   CD GLN A  61      42.462  12.386  17.715  4.00  1.00            
ATOM    477  OE1 GLN A  61      41.627  13.286  17.641  4.00  1.00            
ATOM    478  NE2 GLN A  61      43.780  12.589  17.447  4.00  1.00            
ATOM    479    C GLN A  61      40.963   8.285  17.463  4.00  1.00            
ATOM    480    O GLN A  61      42.148   8.212  17.782  4.00  1.00            
ATOM    481    N ILE A  62      40.370   7.413  16.630  4.00  1.00            
ATOM    482   CA ILE A  62      41.091   6.370  15.988  4.00  1.00            
ATOM    483   CB ILE A  62      40.653   4.995  16.387  4.00  1.00            
ATOM    484  CG1 ILE A  62      41.635   3.934  15.864  4.00  1.00            
ATOM    485  CG2 ILE A  62      39.211   4.810  15.902  4.00  1.00            
ATOM    486  CD1 ILE A  62      41.416   2.552  16.480  4.00  1.00            
ATOM    487    C ILE A  62      40.785   6.547  14.545  4.00  1.00            
ATOM    488    O ILE A  62      39.671   6.922  14.183  4.00  1.00            
ATOM    489    N PRO A  63      41.738   6.322  13.703  4.00  1.00            
ATOM    490   CA PRO A  63      41.468   6.478  12.309  4.00  1.00            
ATOM    491   CD PRO A  63      43.135   6.554  14.022  4.00  1.00            
ATOM    492   CB PRO A  63      42.831   6.593  11.618  4.00  1.00            
ATOM    493   CG PRO A  63      43.856   6.216  12.710  4.00  1.00            
ATOM    494    C PRO A  63      40.583   5.381  11.805  4.00  1.00            
ATOM    495    O PRO A  63      40.750   4.240  12.224  4.00  1.00            
ATOM    496    N VAL A  64      39.629   5.722  10.917  4.00  1.00            
ATOM    497   CA VAL A  64      38.744   4.760  10.322  4.00  1.00            
ATOM    498   CB VAL A  64      37.369   4.757  10.922  4.00  1.00            
ATOM    499  CG1 VAL A  64      36.498   3.760  10.139  4.00  1.00            
ATOM    500  CG2 VAL A  64      37.484   4.451  12.423  4.00  1.00            
ATOM    501    C VAL A  64      38.579   5.216   8.892  4.00  1.00            
ATOM    502    O VAL A  64      38.576   6.418   8.629  4.00  1.00            
ATOM    503    N GLU A  65      38.468   4.277   7.925  4.00  1.00            
ATOM    504   CA GLU A  65      38.267   4.649   6.544  4.00  1.00            
ATOM    505   CB GLU A  65      39.447   4.268   5.635  4.00  1.00            
ATOM    506   CG GLU A  65      40.757   4.954   6.019  4.00  1.00            
ATOM    507   CD GLU A  65      41.356   4.187   7.190  4.00  1.00            
ATOM    508  OE1 GLU A  65      41.404   2.929   7.113  4.00  1.00            
ATOM    509  OE2 GLU A  65      41.771   4.847   8.179  4.00  1.00            
ATOM    510    C GLU A  65      37.072   3.854   6.075  4.00  1.00            
ATOM    511    O GLU A  65      37.089   2.625   6.132  4.00  1.00            
ATOM    512    N ILE A  66      35.992   4.529   5.610  4.00  1.00            
ATOM    513   CA ILE A  66      34.809   3.832   5.159  4.00  1.00            
ATOM    514   CB ILE A  66      33.598   4.116   6.009  4.00  1.00            
ATOM    515  CG1 ILE A  66      32.386   3.310   5.514  4.00  1.00            
ATOM    516  CG2 ILE A  66      33.372   5.636   6.050  4.00  1.00            
ATOM    517  CD1 ILE A  66      31.175   3.411   6.439  4.00  1.00            
ATOM    518    C ILE A  66      34.489   4.282   3.769  4.00  1.00            
ATOM    519    O ILE A  66      34.364   5.475   3.498  4.00  1.00            
ATOM    520    N CYS A  67      34.384   3.317   2.834  3.00  1.00            
ATOM    521   CA CYS A  67      34.001   3.604   1.480  3.00  1.00            
ATOM    522   CB CYS A  67      32.615   4.277   1.391  3.00  1.00            
ATOM    523   SG CYS A  67      32.033   4.532  -0.314  3.00  1.00            
ATOM    524    C CYS A  67      35.034   4.520   0.888  3.00  1.00            
ATOM    525    O CYS A  67      34.834   5.093  -0.182  3.00  1.00            
ATOM    526    N GLY A  68      36.197   4.658   1.554  3.00  1.00            
ATOM    527   CA GLY A  68      37.242   5.492   1.032  3.00  1.00            
ATOM    528    C GLY A  68      37.208   6.831   1.707  3.00  1.00            
ATOM    529    O GLY A  68      38.204   7.551   1.707  3.00  1.00            
ATOM    530    N HIS A  69      36.063   7.217   2.304  4.00  1.00            
ATOM    531   CA HIS A  69      36.014   8.487   2.977  4.00  1.00            
ATOM    532  ND1 HIS A  69      33.282   8.140   1.183  4.00  1.00            
ATOM    533   CG HIS A  69      33.801   9.174   1.931  4.00  1.00            
ATOM    534   CB HIS A  69      34.574   8.982   3.210  4.00  1.00            
ATOM    535  NE2 HIS A  69      32.743  10.020   0.124  4.00  1.00            
ATOM    536  CD2 HIS A  69      33.463  10.315   1.270  4.00  1.00            
ATOM    537  CE1 HIS A  69      32.661   8.703   0.115  4.00  1.00            
ATOM    538    C HIS A  69      36.680   8.279   4.310  4.00  1.00            
ATOM    539    O HIS A  69      36.553   7.210   4.904  4.00  1.00            
ATOM    540    N LYS A  70      37.422   9.288   4.817  4.00  1.00            
ATOM    541   CA LYS A  70      38.121   9.095   6.062  4.00  1.00            
ATOM    542   CB LYS A  70      39.415   9.904   6.215  4.00  1.00            
ATOM    543   CG LYS A  70      39.152  11.367   6.569  4.00  1.00            
ATOM    544   CD LYS A  70      40.361  12.066   7.193  4.00  1.00            
ATOM    545   CE LYS A  70      40.091  13.523   7.570  4.00  1.00            
ATOM    546   NZ LYS A  70      39.041  13.593   8.612  4.00  1.00            
ATOM    547    C LYS A  70      37.263   9.521   7.184  4.00  1.00            
ATOM    548    O LYS A  70      36.434  10.420   7.057  4.00  1.00            
ATOM    549    N ALA A  71      37.433   8.841   8.326  4.00  1.00            
ATOM    550   CA ALA A  71      36.724   9.282   9.474  4.00  1.00            
ATOM    551   CB ALA A  71      35.360   8.595   9.651  4.00  1.00            
ATOM    552    C ALA A  71      37.554   8.948  10.647  4.00  1.00            
ATOM    553    O ALA A  71      38.089   7.847  10.767  4.00  1.00            
ATOM    554    N ILE A  72      37.689   9.928  11.544  4.00  1.00            
ATOM    555   CA ILE A  72      38.426   9.700  12.734  4.00  1.00            
ATOM    556   CB ILE A  72      39.680  10.530  12.810  4.00  1.00            
ATOM    557  CG1 ILE A  72      40.539  10.121  14.017  4.00  1.00            
ATOM    558  CG2 ILE A  72      39.293  12.019  12.759  4.00  1.00            
ATOM    559  CD1 ILE A  72      41.964  10.670  13.958  4.00  1.00            
ATOM    560    C ILE A  72      37.511  10.093  13.839  4.00  1.00            
ATOM    561    O ILE A  72      36.906  11.164  13.800  4.00  1.00            
ATOM    562    N GLY A  73      37.359   9.228  14.855  4.00  1.00            
ATOM    563   CA GLY A  73      36.442   9.593  15.887  4.00  1.00            
ATOM    564    C GLY A  73      36.388   8.484  16.890  4.00  1.00            
ATOM    565    O GLY A  73      37.265   7.623  16.933  4.00  1.00            
ATOM    566    N THR A  74      35.328   8.486  17.727  4.00  1.00            
ATOM    567   CA THR A  74      35.208   7.511  18.769  4.00  1.00            
ATOM    568   CB THR A  74      34.185   7.851  19.816  4.00  1.00            
ATOM    569  OG1 THR A  74      34.294   6.961  20.917  4.00  1.00            
ATOM    570  CG2 THR A  74      32.783   7.752  19.192  4.00  1.00            
ATOM    571    C THR A  74      34.848   6.193  18.191  4.00  1.00            
ATOM    572    O THR A  74      34.090   6.103  17.225  4.00  1.00            
ATOM    573    N VAL A  75      35.424   5.125  18.774  4.00  1.00            
ATOM    574   CA VAL A  75      35.107   3.811  18.323  4.00  1.00            
ATOM    575   CB VAL A  75      36.209   3.127  17.571  4.00  1.00            
ATOM    576  CG1 VAL A  75      35.806   1.663  17.324  4.00  1.00            
ATOM    577  CG2 VAL A  75      36.435   3.906  16.267  4.00  1.00            
ATOM    578    C VAL A  75      34.773   2.993  19.494  4.00  1.00            
ATOM    579    O VAL A  75      35.337   3.148  20.577  4.00  1.00            
ATOM    580    N LEU A  76      33.807   2.095  19.287  4.00  1.00            
ATOM    581   CA LEU A  76      33.398   1.298  20.379  4.00  1.00            
ATOM    582   CB LEU A  76      31.898   1.467  20.686  4.00  1.00            
ATOM    583   CG LEU A  76      31.509   2.896  21.117  4.00  1.00            
ATOM    584  CD1 LEU A  76      29.995   3.020  21.359  4.00  1.00            
ATOM    585  CD2 LEU A  76      32.326   3.355  22.336  4.00  1.00            
ATOM    586    C LEU A  76      33.617  -0.137  20.013  4.00  1.00            
ATOM    587    O LEU A  76      33.095  -0.612  19.005  4.00  1.00            
ATOM    588    N VAL A  77      34.417  -0.867  20.819  4.00  1.00            
ATOM    589   CA VAL A  77      34.580  -2.280  20.612  4.00  1.00            
ATOM    590   CB VAL A  77      35.963  -2.783  20.903  4.00  1.00            
ATOM    591  CG1 VAL A  77      35.955  -4.317  20.800  4.00  1.00            
ATOM    592  CG2 VAL A  77      36.947  -2.107  19.935  4.00  1.00            
ATOM    593    C VAL A  77      33.670  -2.880  21.627  4.00  1.00            
ATOM    594    O VAL A  77      33.853  -2.681  22.826  4.00  1.00            
ATOM    595    N GLY A  78      32.650  -3.626  21.171  1.00  1.00            
ATOM    596   CA GLY A  78      31.709  -4.170  22.101  1.00  1.00            
ATOM    597    C GLY A  78      31.130  -5.406  21.453  1.00  1.00            
ATOM    598    O GLY A  78      31.549  -5.837  20.380  1.00  1.00            
ATOM    599    N PRO A  79      30.181  -5.978  22.142  1.00  1.00            
ATOM    600   CA PRO A  79      29.524  -7.228  21.800  1.00  1.00            
ATOM    601   CD PRO A  79      30.059  -5.666  23.556  1.00  1.00            
ATOM    602   CB PRO A  79      28.924  -7.743  23.113  1.00  1.00            
ATOM    603   CG PRO A  79      28.883  -6.518  24.042  1.00  1.00            
ATOM    604    C PRO A  79      28.541  -7.392  20.666  1.00  1.00            
ATOM    605    O PRO A  79      28.191  -8.540  20.399  1.00  1.00            
ATOM    606    N THR A  80      28.070  -6.339  19.975  1.00  1.00            
ATOM    607   CA THR A  80      26.959  -6.543  19.074  1.00  1.00            
ATOM    608   CB THR A  80      26.380  -5.255  18.566  1.00  1.00            
ATOM    609  OG1 THR A  80      26.015  -4.422  19.656  1.00  1.00            
ATOM    610  CG2 THR A  80      25.122  -5.579  17.747  1.00  1.00            
ATOM    611    C THR A  80      27.272  -7.411  17.900  1.00  1.00            
ATOM    612    O THR A  80      28.395  -7.491  17.404  1.00  1.00            
ATOM    613    N PRO A  81      26.226  -8.095  17.492  1.00  1.00            
ATOM    614   CA PRO A  81      26.267  -8.895  16.309  1.00  1.00            
ATOM    615   CD PRO A  81      25.234  -8.581  18.436  1.00  1.00            
ATOM    616   CB PRO A  81      24.957  -9.676  16.278  1.00  1.00            
ATOM    617   CG PRO A  81      24.616  -9.826  17.774  1.00  1.00            
ATOM    618    C PRO A  81      26.526  -7.970  15.169  1.00  1.00            
ATOM    619    O PRO A  81      25.827  -6.965  15.050  1.00  1.00            
ATOM    620    N VAL A  82      27.529  -8.282  14.327  1.00  1.00            
ATOM    621   CA VAL A  82      27.830  -7.431  13.216  1.00  1.00            
ATOM    622   CB VAL A  82      26.621  -7.136  12.372  1.00  1.00            
ATOM    623  CG1 VAL A  82      27.014  -6.202  11.215  1.00  1.00            
ATOM    624  CG2 VAL A  82      26.025  -8.477  11.909  1.00  1.00            
ATOM    625    C VAL A  82      28.400  -6.163  13.739  1.00  1.00            
ATOM    626    O VAL A  82      28.189  -5.789  14.892  1.00  1.00            
ATOM    627    N ASN A  83      29.169  -5.476  12.880  1.00  1.00            
ATOM    628   CA ASN A  83      29.776  -4.247  13.262  1.00  1.00            
ATOM    629   CB ASN A  83      31.173  -4.076  12.653  1.00  1.00            
ATOM    630   CG ASN A  83      31.993  -5.271  13.110  1.00  1.00            
ATOM    631  OD1 ASN A  83      32.255  -6.190  12.336  1.00  1.00            
ATOM    632  ND2 ASN A  83      32.391  -5.272  14.407  1.00  1.00            
ATOM    633    C ASN A  83      28.917  -3.170  12.682  1.00  1.00            
ATOM    634    O ASN A  83      28.393  -3.310  11.578  1.00  1.00            
ATOM    635    N ILE A  84      28.742  -2.062  13.425  4.00  1.00            
ATOM    636   CA ILE A  84      27.874  -1.008  12.984  4.00  1.00            
ATOM    637   CB ILE A  84      26.680  -0.894  13.900  4.00  1.00            
ATOM    638  CG1 ILE A  84      25.696   0.205  13.477  4.00  1.00            
ATOM    639  CG2 ILE A  84      27.202  -0.743  15.336  4.00  1.00            
ATOM    640  CD1 ILE A  84      26.172   1.639  13.722  4.00  1.00            
ATOM    641    C ILE A  84      28.664   0.265  12.982  4.00  1.00            
ATOM    642    O ILE A  84      29.556   0.449  13.807  4.00  1.00            
ATOM    643    N ILE A  85      28.365   1.161  12.015  4.00  1.00            
ATOM    644   CA ILE A  85      29.010   2.443  11.863  4.00  1.00            
ATOM    645   CB ILE A  85      29.454   2.671  10.456  4.00  1.00            
ATOM    646  CG1 ILE A  85      30.392   1.537  10.025  4.00  1.00            
ATOM    647  CG2 ILE A  85      30.078   4.073  10.362  4.00  1.00            
ATOM    648  CD1 ILE A  85      30.523   1.423   8.512  4.00  1.00            
ATOM    649    C ILE A  85      27.943   3.434  12.156  4.00  1.00            
ATOM    650    O ILE A  85      26.841   3.345  11.616  4.00  1.00            
ATOM    651    N GLY A  86      28.224   4.405  13.039  1.00  1.00            
ATOM    652   CA GLY A  86      27.129   5.241  13.409  1.00  1.00            
ATOM    653    C GLY A  86      27.258   6.638  12.951  1.00  1.00            
ATOM    654    O GLY A  86      27.940   6.982  11.987  1.00  1.00            
ATOM    655    N ARG A  87      26.566   7.471  13.738  2.00  1.00            
ATOM    656   CA ARG A  87      26.343   8.851  13.515  2.00  1.00            
ATOM    657   CB ARG A  87      25.443   9.465  14.609  2.00  1.00            
ATOM    658   CG ARG A  87      24.970  10.891  14.310  2.00  1.00            
ATOM    659   CD ARG A  87      26.059  11.960  14.438  2.00  1.00            
ATOM    660   NE ARG A  87      26.381  12.124  15.883  2.00  1.00            
ATOM    661   CZ ARG A  87      27.425  12.924  16.258  2.00  1.00            
ATOM    662  NH1 ARG A  87      28.191  13.530  15.305  2.00  1.00            
ATOM    663  NH2 ARG A  87      27.701  13.122  17.579  2.00  1.00            
ATOM    664    C ARG A  87      27.615   9.635  13.503  2.00  1.00            
ATOM    665    O ARG A  87      27.790  10.512  12.658  2.00  1.00            
ATOM    666    N ASN A  88      28.536   9.351  14.439  2.00  1.00            
ATOM    667   CA ASN A  88      29.737  10.133  14.520  2.00  1.00            
ATOM    668   CB ASN A  88      30.681   9.583  15.598  2.00  1.00            
ATOM    669   CG ASN A  88      29.930   9.636  16.920  2.00  1.00            
ATOM    670  OD1 ASN A  88      28.958  10.377  17.065  2.00  1.00            
ATOM    671  ND2 ASN A  88      30.389   8.829  17.913  2.00  1.00            
ATOM    672    C ASN A  88      30.425   9.992  13.202  2.00  1.00            
ATOM    673    O ASN A  88      30.820  10.976  12.580  2.00  1.00            
ATOM    674    N LEU A  89      30.567   8.736  12.744  2.00  1.00            
ATOM    675   CA LEU A  89      31.245   8.418  11.523  2.00  1.00            
ATOM    676   CB LEU A  89      31.438   6.904  11.378  2.00  1.00            
ATOM    677   CG LEU A  89      32.136   6.301  12.609  2.00  1.00            
ATOM    678  CD1 LEU A  89      32.524   4.832  12.384  2.00  1.00            
ATOM    679  CD2 LEU A  89      33.302   7.187  13.076  2.00  1.00            
ATOM    680    C LEU A  89      30.461   8.896  10.335  2.00  1.00            
ATOM    681    O LEU A  89      31.019   9.479   9.407  2.00  1.00            
ATOM    682    N LEU A  90      29.134   8.671  10.339  2.00  1.00            
ATOM    683   CA LEU A  90      28.333   9.000   9.193  2.00  1.00            
ATOM    684   CB LEU A  90      26.890   8.498   9.316  2.00  1.00            
ATOM    685   CG LEU A  90      26.858   6.964   9.467  2.00  1.00            
ATOM    686  CD1 LEU A  90      25.436   6.406   9.323  2.00  1.00            
ATOM    687  CD2 LEU A  90      27.887   6.290   8.545  2.00  1.00            
ATOM    688    C LEU A  90      28.353  10.476   8.984  2.00  1.00            
ATOM    689    O LEU A  90      28.453  10.944   7.852  2.00  1.00            
ATOM    690    N THR A  91      28.275  11.256  10.076  3.00  1.00            
ATOM    691   CA THR A  91      28.275  12.682   9.931  3.00  1.00            
ATOM    692   CB THR A  91      28.115  13.407  11.230  3.00  1.00            
ATOM    693  OG1 THR A  91      26.883  13.059  11.845  3.00  1.00            
ATOM    694  CG2 THR A  91      28.169  14.916  10.945  3.00  1.00            
ATOM    695    C THR A  91      29.585  13.104   9.352  3.00  1.00            
ATOM    696    O THR A  91      29.638  13.957   8.468  3.00  1.00            
ATOM    697    N GLN A  92      30.688  12.501   9.832  3.00  1.00            
ATOM    698   CA GLN A  92      31.983  12.888   9.354  3.00  1.00            
ATOM    699   CB GLN A  92      33.137  12.138  10.040  3.00  1.00            
ATOM    700   CG GLN A  92      34.503  12.413   9.406  3.00  1.00            
ATOM    701   CD GLN A  92      34.792  13.906   9.483  3.00  1.00            
ATOM    702  OE1 GLN A  92      34.852  14.487  10.565  3.00  1.00            
ATOM    703  NE2 GLN A  92      34.972  14.548   8.299  3.00  1.00            
ATOM    704    C GLN A  92      32.056  12.603   7.896  3.00  1.00            
ATOM    705    O GLN A  92      32.578  13.404   7.122  3.00  1.00            
ATOM    706    N ILE A  93      31.496  11.455   7.485  3.00  1.00            
ATOM    707   CA ILE A  93      31.536  11.062   6.112  3.00  1.00            
ATOM    708   CB ILE A  93      30.816   9.773   5.850  3.00  1.00            
ATOM    709  CG1 ILE A  93      31.457   8.619   6.636  3.00  1.00            
ATOM    710  CG2 ILE A  93      30.798   9.548   4.330  3.00  1.00            
ATOM    711  CD1 ILE A  93      30.608   7.349   6.637  3.00  1.00            
ATOM    712    C ILE A  93      30.815  12.106   5.330  3.00  1.00            
ATOM    713    O ILE A  93      31.237  12.480   4.236  3.00  1.00            
ATOM    714    N GLY A  94      29.702  12.622   5.882  3.00  1.00            
ATOM    715   CA GLY A  94      28.939  13.579   5.141  3.00  1.00            
ATOM    716    C GLY A  94      27.825  12.834   4.500  3.00  1.00            
ATOM    717    O GLY A  94      27.140  13.347   3.615  3.00  1.00            
ATOM    718    N CYS A  95      27.628  11.577   4.932  1.00  1.00            
ATOM    719   CA CYS A  95      26.542  10.819   4.400  1.00  1.00            
ATOM    720   CB CYS A  95      26.488   9.366   4.902  1.00  1.00            
ATOM    721   SG CYS A  95      27.951   8.397   4.429  1.00  1.00            
ATOM    722    C CYS A  95      25.309  11.495   4.883  1.00  1.00            
ATOM    723    O CYS A  95      25.290  12.089   5.960  1.00  1.00            
ATOM    724    N THR A  96      24.253  11.441   4.060  4.00  1.00            
ATOM    725   CA THR A  96      23.002  12.050   4.385  4.00  1.00            
ATOM    726   CB THR A  96      22.766  13.286   3.553  4.00  1.00            
ATOM    727  OG1 THR A  96      23.822  14.211   3.773  4.00  1.00            
ATOM    728  CG2 THR A  96      21.420  13.943   3.909  4.00  1.00            
ATOM    729    C THR A  96      21.985  11.015   4.031  4.00  1.00            
ATOM    730    O THR A  96      22.323   9.976   3.466  4.00  1.00            
ATOM    731    N LEU A  97      20.707  11.260   4.367  4.00  1.00            
ATOM    732   CA LEU A  97      19.680  10.303   4.095  4.00  1.00            
ATOM    733   CB LEU A  97      18.481  10.379   5.058  4.00  1.00            
ATOM    734   CG LEU A  97      18.830  10.069   6.524  4.00  1.00            
ATOM    735  CD1 LEU A  97      17.561   9.946   7.384  4.00  1.00            
ATOM    736  CD2 LEU A  97      19.740   8.837   6.641  4.00  1.00            
ATOM    737    C LEU A  97      19.145  10.566   2.752  4.00  1.00            
ATOM    738    O LEU A  97      19.877  10.743   1.781  4.00  1.00            
ATOM    739    N ASN A  98      17.812  10.579   2.682  4.00  1.00            
ATOM    740   CA ASN A  98      17.221  10.593   1.398  4.00  1.00            
ATOM    741   CB ASN A  98      17.059   9.163   0.911  4.00  1.00            
ATOM    742   CG ASN A  98      16.454   8.408   2.106  4.00  1.00            
ATOM    743  OD1 ASN A  98      17.176   7.722   2.830  4.00  1.00            
ATOM    744  ND2 ASN A  98      15.121   8.530   2.342  4.00  1.00            
ATOM    745    C ASN A  98      15.855  11.125   1.459  4.00  1.00            
ATOM    746    O ASN A  98      15.473  11.899   2.333  4.00  1.00            
ATOM    747    N PHE A  99      15.094  10.652   0.461  1.00  1.00            
ATOM    748   CA PHE A  99      13.729  10.984   0.319  1.00  1.00            
ATOM    749   CB PHE A  99      13.232  10.859  -1.132  1.00  1.00            
ATOM    750   CG PHE A  99      11.866  11.451  -1.213  1.00  1.00            
ATOM    751  CD1 PHE A  99      11.704  12.817  -1.277  1.00  1.00            
ATOM    752  CD2 PHE A  99      10.753  10.645  -1.242  1.00  1.00            
ATOM    753  CE1 PHE A  99      10.452  13.377  -1.356  1.00  1.00            
ATOM    754  CE2 PHE A  99       9.498  11.199  -1.321  1.00  1.00            
ATOM    755   CZ PHE A  99       9.344  12.565  -1.378  1.00  1.00            
ATOM    756    C PHE A  99      12.904  10.051   1.196  1.00  1.00            
ATOM    757    O PHE A  99      12.565   8.934   0.721  1.00  1.00            
ATOM    758  OXT PHE A  99      12.591  10.450   2.349  1.00  1.00            
ATOM    759    N PRO B   1      12.340  14.530   2.955  1.00  1.00            
ATOM    760   CA PRO B   1      13.085  15.228   1.871  1.00  1.00            
ATOM    761   CD PRO B   1      11.756  15.552   3.889  1.00  1.00            
ATOM    762   CB PRO B   1      12.906  16.726   2.107  1.00  1.00            
ATOM    763   CG PRO B   1      11.716  16.847   3.067  1.00  1.00            
ATOM    764    C PRO B   1      14.520  14.836   2.017  1.00  1.00            
ATOM    765    O PRO B   1      15.027  14.106   1.167  1.00  1.00            
ATOM    766    N GLN B   2      15.199  15.344   3.066  4.00  1.00            
ATOM    767   CA GLN B   2      16.580  15.026   3.305  4.00  1.00            
ATOM    768   CB GLN B   2      17.545  16.051   2.686  4.00  1.00            
ATOM    769   CG GLN B   2      17.398  17.470   3.239  4.00  1.00            
ATOM    770   CD GLN B   2      18.322  18.373   2.430  4.00  1.00            
ATOM    771  OE1 GLN B   2      17.990  19.521   2.134  4.00  1.00            
ATOM    772  NE2 GLN B   2      19.514  17.839   2.056  4.00  1.00            
ATOM    773    C GLN B   2      16.774  15.018   4.779  4.00  1.00            
ATOM    774    O GLN B   2      16.094  15.742   5.505  4.00  1.00            
ATOM    775    N ILE B   3      17.697  14.176   5.272  4.00  1.00            
ATOM    776   CA ILE B   3      17.871  14.154   6.689  4.00  1.00            
ATOM    777   CB ILE B   3      17.399  12.886   7.338  4.00  1.00            
ATOM    778  CG1 ILE B   3      15.886  12.700   7.122  4.00  1.00            
ATOM    779  CG2 ILE B   3      17.794  12.942   8.824  4.00  1.00            
ATOM    780  CD1 ILE B   3      15.036  13.791   7.775  4.00  1.00            
ATOM    781    C ILE B   3      19.321  14.315   7.014  4.00  1.00            
ATOM    782    O ILE B   3      20.188  13.747   6.352  4.00  1.00            
ATOM    783    N THR B   4      19.611  15.109   8.064  1.00  1.00            
ATOM    784   CA THR B   4      20.962  15.329   8.493  1.00  1.00            
ATOM    785   CB THR B   4      21.185  16.713   9.022  1.00  1.00            
ATOM    786  OG1 THR B   4      20.854  17.677   8.033  1.00  1.00            
ATOM    787  CG2 THR B   4      22.662  16.851   9.413  1.00  1.00            
ATOM    788    C THR B   4      21.180  14.377   9.626  1.00  1.00            
ATOM    789    O THR B   4      20.309  14.173  10.470  1.00  1.00            
ATOM    790    N LEU B   5      22.366  13.752   9.631  1.00  1.00            
ATOM    791   CA LEU B   5      22.751  12.705  10.528  1.00  1.00            
ATOM    792   CB LEU B   5      23.951  11.897  10.007  1.00  1.00            
ATOM    793   CG LEU B   5      23.602  11.155   8.702  1.00  1.00            
ATOM    794  CD1 LEU B   5      24.730  10.209   8.261  1.00  1.00            
ATOM    795  CD2 LEU B   5      22.240  10.450   8.809  1.00  1.00            
ATOM    796    C LEU B   5      23.002  13.107  11.945  1.00  1.00            
ATOM    797    O LEU B   5      22.838  12.275  12.837  1.00  1.00            
ATOM    798    N TRP B   6      23.406  14.365  12.200  1.00  1.00            
ATOM    799   CA TRP B   6      23.839  14.763  13.513  1.00  1.00            
ATOM    800   CB TRP B   6      24.104  16.280  13.586  1.00  1.00            
ATOM    801   CG TRP B   6      25.129  16.788  12.590  1.00  1.00            
ATOM    802  CD2 TRP B   6      26.509  17.089  12.865  1.00  1.00            
ATOM    803  CD1 TRP B   6      24.934  17.080  11.272  1.00  1.00            
ATOM    804  NE1 TRP B   6      26.098  17.541  10.710  1.00  1.00            
ATOM    805  CE2 TRP B   6      27.076  17.554  11.677  1.00  1.00            
ATOM    806  CE3 TRP B   6      27.246  16.991  14.011  1.00  1.00            
ATOM    807  CZ2 TRP B   6      28.389  17.930  11.616  1.00  1.00            
ATOM    808  CZ3 TRP B   6      28.570  17.368  13.945  1.00  1.00            
ATOM    809  CH2 TRP B   6      29.131  17.829  12.771  1.00  1.00            
ATOM    810    C TRP B   6      22.759  14.439  14.491  1.00  1.00            
ATOM    811    O TRP B   6      23.027  13.858  15.542  1.00  1.00            
ATOM    812    N LYS B   7      21.502  14.794  14.184  1.00  1.00            
ATOM    813   CA LYS B   7      20.486  14.396  15.110  1.00  1.00            
ATOM    814   CB LYS B   7      19.296  15.361  15.245  1.00  1.00            
ATOM    815   CG LYS B   7      19.635  16.630  16.030  1.00  1.00            
ATOM    816   CD LYS B   7      18.474  17.620  16.131  1.00  1.00            
ATOM    817   CE LYS B   7      18.209  18.405  14.848  1.00  1.00            
ATOM    818   NZ LYS B   7      17.064  19.318  15.055  1.00  1.00            
ATOM    819    C LYS B   7      19.950  13.076  14.663  1.00  1.00            
ATOM    820    O LYS B   7      20.111  12.685  13.508  1.00  1.00            
ATOM    821    N ARG B   8      19.309  12.340  15.593  1.00  1.00            
ATOM    822   CA ARG B   8      18.755  11.070  15.238  1.00  1.00            
ATOM    823   CB ARG B   8      17.986  10.402  16.394  1.00  1.00            
ATOM    824   CG ARG B   8      18.862  10.008  17.581  1.00  1.00            
ATOM    825   CD ARG B   8      18.076   9.448  18.773  1.00  1.00            
ATOM    826   NE ARG B   8      17.402  10.594  19.451  1.00  1.00            
ATOM    827   CZ ARG B   8      16.703  10.393  20.606  1.00  1.00            
ATOM    828  NH1 ARG B   8      16.577   9.133  21.118  1.00  1.00            
ATOM    829  NH2 ARG B   8      16.133  11.448  21.257  1.00  1.00            
ATOM    830    C ARG B   8      17.744  11.365  14.172  1.00  1.00            
ATOM    831    O ARG B   8      16.945  12.288  14.329  1.00  1.00            
ATOM    832    N PRO B   9      17.778  10.642  13.075  1.00  1.00            
ATOM    833   CA PRO B   9      16.836  10.860  12.009  1.00  1.00            
ATOM    834   CD PRO B   9      18.307   9.289  13.058  1.00  1.00            
ATOM    835   CB PRO B   9      17.107   9.754  10.995  1.00  1.00            
ATOM    836   CG PRO B   9      17.594   8.590  11.884  1.00  1.00            
ATOM    837    C PRO B   9      15.492  10.696  12.652  1.00  1.00            
ATOM    838    O PRO B   9      15.281   9.709  13.347  1.00  1.00            
ATOM    839    N LEU B  10      14.566  11.645  12.432  4.00  1.00            
ATOM    840   CA LEU B  10      13.284  11.594  13.075  4.00  1.00            
ATOM    841   CB LEU B  10      12.979  12.889  13.842  4.00  1.00            
ATOM    842   CG LEU B  10      11.619  12.891  14.554  4.00  1.00            
ATOM    843  CD1 LEU B  10      11.648  11.973  15.789  4.00  1.00            
ATOM    844  CD2 LEU B  10      11.147  14.318  14.858  4.00  1.00            
ATOM    845    C LEU B  10      12.257  11.533  11.992  4.00  1.00            
ATOM    846    O LEU B  10      12.466  12.072  10.905  4.00  1.00            
ATOM    847    N VAL B  11      11.119  10.856  12.254  4.00  1.00            
ATOM    848   CA VAL B  11      10.126  10.788  11.226  4.00  1.00            
ATOM    849   CB VAL B  11      10.329   9.615  10.301  4.00  1.00            
ATOM    850  CG1 VAL B  11       9.223   9.595   9.231  4.00  1.00            
ATOM    851  CG2 VAL B  11      11.745   9.704   9.709  4.00  1.00            
ATOM    852    C VAL B  11       8.778  10.641  11.853  4.00  1.00            
ATOM    853    O VAL B  11       8.645  10.166  12.980  4.00  1.00            
ATOM    854    N THR B  12       7.731  11.063  11.114  4.00  1.00            
ATOM    855   CA THR B  12       6.380  10.940  11.565  4.00  1.00            
ATOM    856   CB THR B  12       5.608  12.222  11.432  4.00  1.00            
ATOM    857  OG1 THR B  12       4.310  12.080  11.991  4.00  1.00            
ATOM    858  CG2 THR B  12       5.538  12.616   9.947  4.00  1.00            
ATOM    859    C THR B  12       5.742   9.884  10.720  4.00  1.00            
ATOM    860    O THR B  12       5.818   9.926   9.493  4.00  1.00            
ATOM    861    N ILE B  13       5.100   8.895  11.375  4.00  1.00            
ATOM    862   CA ILE B  13       4.532   7.773  10.681  4.00  1.00            
ATOM    863   CB ILE B  13       5.151   6.478  11.107  4.00  1.00            
ATOM    864  CG1 ILE B  13       4.631   5.315  10.249  4.00  1.00            
ATOM    865  CG2 ILE B  13       4.887   6.319  12.613  4.00  1.00            
ATOM    866  CD1 ILE B  13       5.405   4.015  10.456  4.00  1.00            
ATOM    867    C ILE B  13       3.079   7.678  11.020  4.00  1.00            
ATOM    868    O ILE B  13       2.675   7.984  12.141  4.00  1.00            
ATOM    869    N ARG B  14       2.243   7.283  10.035  4.00  1.00            
ATOM    870   CA ARG B  14       0.853   7.052  10.313  4.00  1.00            
ATOM    871   CB ARG B  14      -0.125   7.689   9.314  4.00  1.00            
ATOM    872   CG ARG B  14      -1.576   7.387   9.691  4.00  1.00            
ATOM    873   CD ARG B  14      -2.633   7.922   8.723  4.00  1.00            
ATOM    874   NE ARG B  14      -3.950   7.483   9.267  4.00  1.00            
ATOM    875   CZ ARG B  14      -5.112   8.042   8.825  4.00  1.00            
ATOM    876  NH1 ARG B  14      -5.091   8.978   7.833  4.00  1.00            
ATOM    877  NH2 ARG B  14      -6.302   7.671   9.385  4.00  1.00            
ATOM    878    C ARG B  14       0.657   5.574  10.226  4.00  1.00            
ATOM    879    O ARG B  14       0.832   4.978   9.163  4.00  1.00            
ATOM    880    N ILE B  15       0.306   4.936  11.358  4.00  1.00            
ATOM    881   CA ILE B  15       0.117   3.515  11.355  4.00  1.00            
ATOM    882   CB ILE B  15       1.250   2.789  12.018  4.00  1.00            
ATOM    883  CG1 ILE B  15       1.235   1.295  11.662  4.00  1.00            
ATOM    884  CG2 ILE B  15       1.179   3.081  13.525  4.00  1.00            
ATOM    885  CD1 ILE B  15       2.558   0.595  11.973  4.00  1.00            
ATOM    886    C ILE B  15      -1.134   3.248  12.123  4.00  1.00            
ATOM    887    O ILE B  15      -1.440   3.958  13.081  4.00  1.00            
ATOM    888    N GLY B  16      -1.898   2.216  11.717  3.00  1.00            
ATOM    889   CA GLY B  16      -3.126   1.966  12.408  3.00  1.00            
ATOM    890    C GLY B  16      -3.931   3.199  12.222  3.00  1.00            
ATOM    891    O GLY B  16      -4.324   3.541  11.108  3.00  1.00            
ATOM    892    N GLY B  17      -4.209   3.891  13.336  3.00  1.00            
ATOM    893   CA GLY B  17      -4.891   5.140  13.253  3.00  1.00            
ATOM    894    C GLY B  17      -4.200   6.007  14.244  3.00  1.00            
ATOM    895    O GLY B  17      -4.754   6.992  14.730  3.00  1.00            
ATOM    896    N GLN B  18      -2.942   5.654  14.565  4.00  1.00            
ATOM    897   CA GLN B  18      -2.230   6.438  15.522  4.00  1.00            
ATOM    898   CB GLN B  18      -1.854   5.671  16.805  4.00  1.00            
ATOM    899   CG GLN B  18      -1.236   6.550  17.900  4.00  1.00            
ATOM    900   CD GLN B  18      -2.363   7.111  18.760  4.00  1.00            
ATOM    901  OE1 GLN B  18      -2.429   8.312  19.023  4.00  1.00            
ATOM    902  NE2 GLN B  18      -3.272   6.213  19.224  4.00  1.00            
ATOM    903    C GLN B  18      -0.954   6.891  14.897  4.00  1.00            
ATOM    904    O GLN B  18      -0.309   6.145  14.162  4.00  1.00            
ATOM    905    N LEU B  19      -0.567   8.151  15.172  4.00  1.00            
ATOM    906   CA LEU B  19       0.656   8.672  14.639  4.00  1.00            
ATOM    907   CB LEU B  19       0.692  10.207  14.557  4.00  1.00            
ATOM    908   CG LEU B  19      -0.310  10.793  13.541  4.00  1.00            
ATOM    909  CD1 LEU B  19       0.062  10.398  12.103  4.00  1.00            
ATOM    910  CD2 LEU B  19      -1.760  10.433  13.901  4.00  1.00            
ATOM    911    C LEU B  19       1.769   8.223  15.536  4.00  1.00            
ATOM    912    O LEU B  19       1.574   8.056  16.739  4.00  1.00            
ATOM    913    N LYS B  20       2.970   7.984  14.964  4.00  1.00            
ATOM    914   CA LYS B  20       4.080   7.558  15.774  4.00  1.00            
ATOM    915   CB LYS B  20       4.410   6.059  15.650  4.00  1.00            
ATOM    916   CG LYS B  20       5.446   5.580  16.672  4.00  1.00            
ATOM    917   CD LYS B  20       4.948   5.662  18.116  4.00  1.00            
ATOM    918   CE LYS B  20       3.656   4.879  18.356  4.00  1.00            
ATOM    919   NZ LYS B  20       3.231   5.026  19.765  4.00  1.00            
ATOM    920    C LYS B  20       5.301   8.312  15.354  4.00  1.00            
ATOM    921    O LYS B  20       5.426   8.706  14.195  4.00  1.00            
ATOM    922    N GLU B  21       6.235   8.550  16.302  4.00  1.00            
ATOM    923   CA GLU B  21       7.450   9.226  15.946  4.00  1.00            
ATOM    924   CB GLU B  21       7.957  10.236  16.987  4.00  1.00            
ATOM    925   CG GLU B  21       8.829  11.325  16.358  4.00  1.00            
ATOM    926   CD GLU B  21       7.896  12.284  15.626  4.00  1.00            
ATOM    927  OE1 GLU B  21       7.268  13.133  16.312  4.00  1.00            
ATOM    928  OE2 GLU B  21       7.790  12.175  14.374  4.00  1.00            
ATOM    929    C GLU B  21       8.466   8.140  15.780  4.00  1.00            
ATOM    930    O GLU B  21       8.580   7.265  16.637  4.00  1.00            
ATOM    931    N ALA B  22       9.226   8.146  14.665  4.00  1.00            
ATOM    932   CA ALA B  22      10.114   7.035  14.464  4.00  1.00            
ATOM    933   CB ALA B  22       9.598   6.033  13.424  4.00  1.00            
ATOM    934    C ALA B  22      11.464   7.498  14.027  4.00  1.00            
ATOM    935    O ALA B  22      11.627   8.596  13.498  4.00  1.00            
ATOM    936    N LEU B  23      12.483   6.649  14.288  4.00  1.00            
ATOM    937   CA LEU B  23      13.830   6.913  13.874  4.00  1.00            
ATOM    938   CB LEU B  23      14.862   6.681  15.005  4.00  1.00            
ATOM    939   CG LEU B  23      16.345   6.993  14.686  4.00  1.00            
ATOM    940  CD1 LEU B  23      17.211   6.856  15.950  4.00  1.00            
ATOM    941  CD2 LEU B  23      16.902   6.123  13.549  4.00  1.00            
ATOM    942    C LEU B  23      14.081   5.944  12.746  4.00  1.00            
ATOM    943    O LEU B  23      13.865   4.742  12.905  4.00  1.00            
ATOM    944    N LEU B  24      14.530   6.437  11.564  4.00  1.00            
ATOM    945   CA LEU B  24      14.711   5.570  10.425  4.00  1.00            
ATOM    946   CB LEU B  24      14.512   6.253   9.054  4.00  1.00            
ATOM    947   CG LEU B  24      15.284   7.566   8.844  4.00  1.00            
ATOM    948  CD1 LEU B  24      16.799   7.328   8.779  4.00  1.00            
ATOM    949  CD2 LEU B  24      14.740   8.329   7.625  4.00  1.00            
ATOM    950    C LEU B  24      16.039   4.863  10.479  4.00  1.00            
ATOM    951    O LEU B  24      17.042   5.437  10.896  4.00  1.00            
ATOM    952    N ASP B  25      16.070   3.571  10.058  1.00  1.00            
ATOM    953   CA ASP B  25      17.279   2.793  10.182  1.00  1.00            
ATOM    954   CB ASP B  25      17.179   1.698  11.262  1.00  1.00            
ATOM    955   CG ASP B  25      16.962   2.325  12.629  1.00  1.00            
ATOM    956  OD1 ASP B  25      17.327   3.516  12.804  1.00  1.00            
ATOM    957  OD2 ASP B  25      16.419   1.618  13.520  1.00  1.00            
ATOM    958    C ASP B  25      17.571   2.016   8.922  1.00  1.00            
ATOM    959    O ASP B  25      16.722   1.279   8.423  1.00  1.00            
ATOM    960    N THR B  26      18.789   2.199   8.361  3.00  1.00            
ATOM    961   CA THR B  26      19.324   1.359   7.315  3.00  1.00            
ATOM    962   CB THR B  26      20.555   1.930   6.670  3.00  1.00            
ATOM    963  OG1 THR B  26      21.594   2.077   7.627  3.00  1.00            
ATOM    964  CG2 THR B  26      20.201   3.293   6.050  3.00  1.00            
ATOM    965    C THR B  26      19.703   0.094   8.045  3.00  1.00            
ATOM    966    O THR B  26      19.727  -0.996   7.474  3.00  1.00            
ATOM    967    N GLY B  27      19.983   0.249   9.363  3.00  1.00            
ATOM    968   CA GLY B  27      20.484  -0.738  10.294  3.00  1.00            
ATOM    969    C GLY B  27      19.584  -1.919  10.416  3.00  1.00            
ATOM    970    O GLY B  27      20.068  -3.044  10.524  3.00  1.00            
ATOM    971    N ALA B  28      18.257  -1.728  10.404  1.00  1.00            
ATOM    972   CA ALA B  28      17.489  -2.892  10.716  1.00  1.00            
ATOM    973   CB ALA B  28      16.380  -2.636  11.752  1.00  1.00            
ATOM    974    C ALA B  28      16.833  -3.496   9.526  1.00  1.00            
ATOM    975    O ALA B  28      16.403  -2.814   8.599  1.00  1.00            
ATOM    976    N ASP B  29      16.789  -4.843   9.540  1.00  1.00            
ATOM    977   CA ASP B  29      16.132  -5.610   8.529  1.00  1.00            
ATOM    978   CB ASP B  29      16.394  -7.118   8.658  1.00  1.00            
ATOM    979   CG ASP B  29      17.815  -7.384   8.185  1.00  1.00            
ATOM    980  OD1 ASP B  29      18.099  -7.098   6.992  1.00  1.00            
ATOM    981  OD2 ASP B  29      18.632  -7.885   9.004  1.00  1.00            
ATOM    982    C ASP B  29      14.682  -5.400   8.624  1.00  1.00            
ATOM    983    O ASP B  29      13.999  -5.181   7.625  1.00  1.00            
ATOM    984    N ASP B  30      14.176  -5.446   9.857  1.00  1.00            
ATOM    985   CA ASP B  30      12.769  -5.356   9.962  1.00  1.00            
ATOM    986   CB ASP B  30      12.142  -6.498  10.777  1.00  1.00            
ATOM    987   CG ASP B  30      12.367  -7.787  10.007  1.00  1.00            
ATOM    988  OD1 ASP B  30      13.525  -8.022   9.569  1.00  1.00            
ATOM    989  OD2 ASP B  30      11.385  -8.561   9.855  1.00  1.00            
ATOM    990    C ASP B  30      12.416  -4.111  10.640  1.00  1.00            
ATOM    991    O ASP B  30      13.265  -3.334  11.074  1.00  1.00            
ATOM    992    N THR B  31      11.102  -3.898  10.725  1.00  1.00            
ATOM    993   CA THR B  31      10.674  -2.733  11.386  1.00  1.00            
ATOM    994   CB THR B  31       9.386  -2.178  10.869  1.00  1.00            
ATOM    995  OG1 THR B  31       8.331  -3.103  11.095  1.00  1.00            
ATOM    996  CG2 THR B  31       9.547  -1.904   9.368  1.00  1.00            
ATOM    997    C THR B  31      10.414  -3.099  12.792  1.00  1.00            
ATOM    998    O THR B  31       9.957  -4.201  13.090  1.00  1.00            
ATOM    999    N VAL B  32      10.747  -2.173  13.702  4.00  1.00            
ATOM   1000   CA VAL B  32      10.424  -2.431  15.061  4.00  1.00            
ATOM   1001   CB VAL B  32      11.620  -2.591  15.961  4.00  1.00            
ATOM   1002  CG1 VAL B  32      12.417  -1.276  16.008  4.00  1.00            
ATOM   1003  CG2 VAL B  32      11.124  -3.077  17.333  4.00  1.00            
ATOM   1004    C VAL B  32       9.602  -1.290  15.532  4.00  1.00            
ATOM   1005    O VAL B  32       9.995  -0.127  15.446  4.00  1.00            
ATOM   1006    N LEU B  33       8.399  -1.611  16.025  4.00  1.00            
ATOM   1007   CA LEU B  33       7.559  -0.586  16.539  4.00  1.00            
ATOM   1008   CB LEU B  33       6.119  -0.605  15.999  4.00  1.00            
ATOM   1009   CG LEU B  33       5.229   0.469  16.656  4.00  1.00            
ATOM   1010  CD1 LEU B  33       5.700   1.888  16.300  4.00  1.00            
ATOM   1011  CD2 LEU B  33       3.743   0.231  16.353  4.00  1.00            
ATOM   1012    C LEU B  33       7.453  -0.843  18.001  4.00  1.00            
ATOM   1013    O LEU B  33       7.550  -1.988  18.439  4.00  1.00            
ATOM   1014    N GLU B  34       7.270   0.218  18.808  1.00  1.00            
ATOM   1015   CA GLU B  34       7.116  -0.049  20.201  1.00  1.00            
ATOM   1016   CB GLU B  34       7.062   1.184  21.122  1.00  1.00            
ATOM   1017   CG GLU B  34       5.827   2.065  20.949  1.00  1.00            
ATOM   1018   CD GLU B  34       5.746   2.932  22.198  1.00  1.00            
ATOM   1019  OE1 GLU B  34       6.666   2.808  23.049  1.00  1.00            
ATOM   1020  OE2 GLU B  34       4.769   3.718  22.328  1.00  1.00            
ATOM   1021    C GLU B  34       5.810  -0.766  20.295  1.00  1.00            
ATOM   1022    O GLU B  34       5.021  -0.748  19.352  1.00  1.00            
ATOM   1023    N GLU B  35       5.553  -1.452  21.420  1.00  1.00            
ATOM   1024   CA GLU B  35       4.372  -2.255  21.459  1.00  1.00            
ATOM   1025   CB GLU B  35       4.251  -3.172  22.692  1.00  1.00            
ATOM   1026   CG GLU B  35       2.988  -4.042  22.668  1.00  1.00            
ATOM   1027   CD GLU B  35       3.035  -5.022  23.835  1.00  1.00            
ATOM   1028  OE1 GLU B  35       3.950  -5.890  23.842  1.00  1.00            
ATOM   1029  OE2 GLU B  35       2.155  -4.921  24.731  1.00  1.00            
ATOM   1030    C GLU B  35       3.133  -1.431  21.384  1.00  1.00            
ATOM   1031    O GLU B  35       3.024  -0.360  21.979  1.00  1.00            
ATOM   1032    N MET B  36       2.169  -1.942  20.593  1.00  1.00            
ATOM   1033   CA MET B  36       0.861  -1.382  20.446  1.00  1.00            
ATOM   1034   CB MET B  36       0.657  -0.628  19.120  1.00  1.00            
ATOM   1035   CG MET B  36       1.486   0.652  19.012  1.00  1.00            
ATOM   1036   SD MET B  36       0.929   1.991  20.107  1.00  1.00            
ATOM   1037   CE MET B  36      -0.511   2.430  19.089  1.00  1.00            
ATOM   1038    C MET B  36      -0.041  -2.570  20.425  1.00  1.00            
ATOM   1039    O MET B  36       0.306  -3.605  19.855  1.00  1.00            
ATOM   1040    N ASN B  37      -1.216  -2.475  21.068  1.00  1.00            
ATOM   1041   CA ASN B  37      -2.084  -3.611  21.023  1.00  1.00            
ATOM   1042   CB ASN B  37      -3.084  -3.644  22.194  1.00  1.00            
ATOM   1043   CG ASN B  37      -3.813  -4.979  22.182  1.00  1.00            
ATOM   1044  OD1 ASN B  37      -3.786  -5.710  21.192  1.00  1.00            
ATOM   1045  ND2 ASN B  37      -4.492  -5.306  23.314  1.00  1.00            
ATOM   1046    C ASN B  37      -2.868  -3.447  19.768  1.00  1.00            
ATOM   1047    O ASN B  37      -4.021  -3.020  19.797  1.00  1.00            
ATOM   1048    N LEU B  38      -2.254  -3.793  18.623  1.00  1.00            
ATOM   1049   CA LEU B  38      -2.970  -3.623  17.393  1.00  1.00            
ATOM   1050   CB LEU B  38      -2.112  -3.116  16.225  1.00  1.00            
ATOM   1051   CG LEU B  38      -2.934  -2.884  14.942  1.00  1.00            
ATOM   1052  CD1 LEU B  38      -3.984  -1.778  15.146  1.00  1.00            
ATOM   1053  CD2 LEU B  38      -2.023  -2.622  13.732  1.00  1.00            
ATOM   1054    C LEU B  38      -3.501  -4.962  17.031  1.00  1.00            
ATOM   1055    O LEU B  38      -2.780  -5.961  17.030  1.00  1.00            
ATOM   1056    N PRO B  39      -4.771  -5.008  16.750  1.00  1.00            
ATOM   1057   CA PRO B  39      -5.352  -6.266  16.387  1.00  1.00            
ATOM   1058   CD PRO B  39      -5.715  -4.154  17.440  1.00  1.00            
ATOM   1059   CB PRO B  39      -6.857  -6.145  16.677  1.00  1.00            
ATOM   1060   CG PRO B  39      -7.087  -4.647  16.951  1.00  1.00            
ATOM   1061    C PRO B  39      -5.019  -6.682  15.005  1.00  1.00            
ATOM   1062    O PRO B  39      -4.749  -5.826  14.169  1.00  1.00            
ATOM   1063    N GLY B  40      -5.029  -8.006  14.751  1.00  1.00            
ATOM   1064   CA GLY B  40      -4.733  -8.523  13.451  1.00  1.00            
ATOM   1065    C GLY B  40      -4.299  -9.940  13.627  1.00  1.00            
ATOM   1066    O GLY B  40      -4.276 -10.453  14.745  1.00  1.00            
ATOM   1067    N LYS B  41      -3.967 -10.624  12.513  1.00  1.00            
ATOM   1068   CA LYS B  41      -3.483 -11.967  12.641  1.00  1.00            
ATOM   1069   CB LYS B  41      -3.675 -12.842  11.390  1.00  1.00            
ATOM   1070   CG LYS B  41      -2.657 -12.550  10.286  1.00  1.00            
ATOM   1071   CD LYS B  41      -2.710 -11.126   9.731  1.00  1.00            
ATOM   1072   CE LYS B  41      -3.434 -11.022   8.386  1.00  1.00            
ATOM   1073   NZ LYS B  41      -4.898 -11.103   8.586  1.00  1.00            
ATOM   1074    C LYS B  41      -2.009 -11.846  12.862  1.00  1.00            
ATOM   1075    O LYS B  41      -1.372 -10.973  12.276  1.00  1.00            
ATOM   1076    N TRP B  42      -1.414 -12.696  13.724  1.00  1.00            
ATOM   1077   CA TRP B  42      -0.002 -12.538  13.906  1.00  1.00            
ATOM   1078   CB TRP B  42       0.388 -11.616  15.077  1.00  1.00            
ATOM   1079   CG TRP B  42      -0.140 -12.025  16.431  1.00  1.00            
ATOM   1080  CD2 TRP B  42      -1.326 -11.473  17.026  1.00  1.00            
ATOM   1081  CD1 TRP B  42       0.370 -12.912  17.332  1.00  1.00            
ATOM   1082  NE1 TRP B  42      -0.424 -12.950  18.454  1.00  1.00            
ATOM   1083  CE2 TRP B  42      -1.469 -12.069  18.279  1.00  1.00            
ATOM   1084  CE3 TRP B  42      -2.216 -10.545  16.569  1.00  1.00            
ATOM   1085  CZ2 TRP B  42      -2.514 -11.740  19.096  1.00  1.00            
ATOM   1086  CZ3 TRP B  42      -3.269 -10.219  17.394  1.00  1.00            
ATOM   1087  CH2 TRP B  42      -3.415 -10.805  18.634  1.00  1.00            
ATOM   1088    C TRP B  42       0.657 -13.861  14.110  1.00  1.00            
ATOM   1089    O TRP B  42       0.036 -14.839  14.524  1.00  1.00            
ATOM   1090    N LYS B  43       1.961 -13.891  13.780  4.00  1.00            
ATOM   1091   CA LYS B  43       2.804 -15.031  13.921  4.00  1.00            
ATOM   1092   CB LYS B  43       3.419 -15.457  12.574  4.00  1.00            
ATOM   1093   CG LYS B  43       4.367 -16.649  12.639  4.00  1.00            
ATOM   1094   CD LYS B  43       4.671 -17.232  11.256  4.00  1.00            
ATOM   1095   CE LYS B  43       5.909 -18.130  11.215  4.00  1.00            
ATOM   1096   NZ LYS B  43       7.132 -17.297  11.142  4.00  1.00            
ATOM   1097    C LYS B  43       3.915 -14.596  14.828  4.00  1.00            
ATOM   1098    O LYS B  43       4.543 -13.560  14.608  4.00  1.00            
ATOM   1099    N PRO B  44       4.162 -15.365  15.853  4.00  0.00            
ATOM   1100   CA PRO B  44       5.205 -15.063  16.801  4.00  0.00            
ATOM   1101   CD PRO B  44       3.792 -16.769  15.867  4.00  0.00            
ATOM   1102   CB PRO B  44       5.221 -16.251  17.759  4.00  0.00            
ATOM   1103   CG PRO B  44       4.754 -17.424  16.875  4.00  0.00            
ATOM   1104    C PRO B  44       6.499 -14.934  16.052  4.00  0.00            
ATOM   1105    O PRO B  44       6.658 -15.618  15.042  4.00  0.00            
ATOM   1106    N LYS B  45       7.422 -14.057  16.504  4.00  0.00            
ATOM   1107   CA LYS B  45       8.655 -13.884  15.784  4.00  0.00            
ATOM   1108   CB LYS B  45       8.623 -12.696  14.807  4.00  0.00            
ATOM   1109   CG LYS B  45       9.910 -12.514  13.998  4.00  0.00            
ATOM   1110   CD LYS B  45       9.735 -11.607  12.778  4.00  0.00            
ATOM   1111   CE LYS B  45      10.966 -11.560  11.873  4.00  0.00            
ATOM   1112   NZ LYS B  45      10.584 -11.043  10.542  4.00  0.00            
ATOM   1113    C LYS B  45       9.762 -13.632  16.743  4.00  0.00            
ATOM   1114    O LYS B  45       9.546 -13.221  17.881  4.00  0.00            
ATOM   1115    N MET B  46      10.999 -13.902  16.287  4.00  0.00            
ATOM   1116   CA MET B  46      12.138 -13.647  17.107  4.00  0.00            
ATOM   1117   CB MET B  46      12.968 -14.901  17.419  4.00  0.00            
ATOM   1118   CG MET B  46      13.649 -15.516  16.196  4.00  0.00            
ATOM   1119   SD MET B  46      12.505 -16.205  14.964  4.00  0.00            
ATOM   1120   CE MET B  46      11.847 -17.498  16.057  4.00  0.00            
ATOM   1121    C MET B  46      13.006 -12.682  16.351  4.00  0.00            
ATOM   1122    O MET B  46      13.206 -12.831  15.146  4.00  0.00            
ATOM   1123    N ILE B  47      13.530 -11.642  17.036  4.00  0.00            
ATOM   1124   CA ILE B  47      14.354 -10.679  16.357  4.00  0.00            
ATOM   1125   CB ILE B  47      13.733  -9.322  16.205  4.00  0.00            
ATOM   1126  CG1 ILE B  47      14.568  -8.462  15.239  4.00  0.00            
ATOM   1127  CG2 ILE B  47      13.563  -8.714  17.607  4.00  0.00            
ATOM   1128  CD1 ILE B  47      13.857  -7.188  14.784  4.00  0.00            
ATOM   1129    C ILE B  47      15.593 -10.497  17.134  4.00  0.00            
ATOM   1130    O ILE B  47      15.646 -10.772  18.332  4.00  0.00            
ATOM   1131    N GLY B  48      16.646 -10.042  16.440  4.00  0.00            
ATOM   1132   CA GLY B  48      17.862  -9.833  17.141  4.00  0.00            
ATOM   1133    C GLY B  48      17.991  -8.366  17.360  4.00  0.00            
ATOM   1134    O GLY B  48      17.954  -7.571  16.421  4.00  0.00            
ATOM   1135    N GLY B  49      18.157  -7.983  18.637  4.00  0.00            
ATOM   1136   CA GLY B  49      18.359  -6.614  18.987  4.00  0.00            
ATOM   1137    C GLY B  49      19.822  -6.484  18.940  4.00  0.00            
ATOM   1138    O GLY B  49      20.480  -7.131  18.128  4.00  0.00            
ATOM   1139    N ILE B  50      20.401  -5.661  19.813  3.00  0.00            
ATOM   1140   CA ILE B  50      21.792  -5.591  19.575  3.00  0.00            
ATOM   1141   CB ILE B  50      22.269  -4.184  19.460  3.00  0.00            
ATOM   1142  CG1 ILE B  50      22.266  -3.399  20.780  3.00  0.00            
ATOM   1143  CG2 ILE B  50      21.249  -3.588  18.495  3.00  0.00            
ATOM   1144  CD1 ILE B  50      23.075  -2.107  20.682  3.00  0.00            
ATOM   1145    C ILE B  50      22.507  -6.276  20.679  3.00  0.00            
ATOM   1146    O ILE B  50      22.418  -5.906  21.850  3.00  0.00            
ATOM   1147    N GLY B  51      23.202  -7.368  20.324  3.00  0.00            
ATOM   1148   CA GLY B  51      23.900  -8.107  21.324  3.00  0.00            
ATOM   1149    C GLY B  51      22.854  -8.648  22.235  3.00  0.00            
ATOM   1150    O GLY B  51      23.128  -9.025  23.373  3.00  0.00            
ATOM   1151    N GLY B  52      21.611  -8.704  21.730  4.00  0.00            
ATOM   1152   CA GLY B  52      20.509  -9.129  22.516  4.00  0.00            
ATOM   1153    C GLY B  52      19.565  -9.814  21.581  4.00  0.00            
ATOM   1154    O GLY B  52      19.640  -9.640  20.365  4.00  0.00            
ATOM   1155    N PHE B  53      18.649 -10.628  22.135  4.00  0.00            
ATOM   1156   CA PHE B  53      17.690 -11.324  21.329  4.00  0.00            
ATOM   1157   CB PHE B  53      17.765 -12.846  21.549  4.00  0.00            
ATOM   1158   CG PHE B  53      17.042 -13.553  20.458  4.00  0.00            
ATOM   1159  CD1 PHE B  53      17.706 -13.879  19.297  4.00  0.00            
ATOM   1160  CD2 PHE B  53      15.718 -13.898  20.588  4.00  0.00            
ATOM   1161  CE1 PHE B  53      17.060 -14.537  18.280  4.00  0.00            
ATOM   1162  CE2 PHE B  53      15.064 -14.557  19.574  4.00  0.00            
ATOM   1163   CZ PHE B  53      15.737 -14.876  18.419  4.00  0.00            
ATOM   1164    C PHE B  53      16.366 -10.861  21.845  4.00  0.00            
ATOM   1165    O PHE B  53      16.197 -10.700  23.053  4.00  0.00            
ATOM   1166    N ILE B  54      15.389 -10.603  20.955  4.00  0.00            
ATOM   1167   CA ILE B  54      14.147 -10.119  21.479  4.00  0.00            
ATOM   1168   CB ILE B  54      13.925  -8.659  21.204  4.00  0.00            
ATOM   1169  CG1 ILE B  54      15.026  -7.847  21.910  4.00  0.00            
ATOM   1170  CG2 ILE B  54      12.498  -8.280  21.640  4.00  0.00            
ATOM   1171  CD1 ILE B  54      15.088  -6.379  21.490  4.00  0.00            
ATOM   1172    C ILE B  54      13.010 -10.911  20.918  4.00  0.00            
ATOM   1173    O ILE B  54      12.987 -11.241  19.733  4.00  0.00            
ATOM   1174    N LYS B  55      12.045 -11.272  21.792  4.00  0.00            
ATOM   1175   CA LYS B  55      10.874 -11.958  21.332  4.00  0.00            
ATOM   1176   CB LYS B  55      10.129 -12.742  22.423  4.00  0.00            
ATOM   1177   CG LYS B  55      10.969 -13.912  22.936  4.00  0.00            
ATOM   1178   CD LYS B  55      11.427 -14.835  21.805  4.00  0.00            
ATOM   1179   CE LYS B  55      12.563 -15.781  22.193  4.00  0.00            
ATOM   1180   NZ LYS B  55      13.077 -16.470  20.987  4.00  0.00            
ATOM   1181    C LYS B  55       9.995 -10.895  20.791  4.00  0.00            
ATOM   1182    O LYS B  55       9.889  -9.815  21.370  4.00  0.00            
ATOM   1183    N VAL B  56       9.351 -11.166  19.645  4.00  0.00            
ATOM   1184   CA VAL B  56       8.605 -10.104  19.059  4.00  0.00            
ATOM   1185   CB VAL B  56       9.347  -9.475  17.911  4.00  0.00            
ATOM   1186  CG1 VAL B  56       8.496  -8.364  17.273  4.00  0.00            
ATOM   1187  CG2 VAL B  56      10.717  -9.002  18.419  4.00  0.00            
ATOM   1188    C VAL B  56       7.356 -10.646  18.495  4.00  0.00            
ATOM   1189    O VAL B  56       7.261 -11.817  18.130  4.00  0.00            
ATOM   1190    N ARG B  57       6.344  -9.773  18.435  4.00  0.00            
ATOM   1191   CA ARG B  57       5.145 -10.148  17.784  4.00  0.00            
ATOM   1192   CB ARG B  57       3.887  -9.494  18.387  4.00  0.00            
ATOM   1193   CG ARG B  57       3.605  -9.893  19.839  4.00  0.00            
ATOM   1194   CD ARG B  57       2.413 -10.838  20.008  4.00  0.00            
ATOM   1195   NE ARG B  57       2.231 -11.086  21.468  4.00  0.00            
ATOM   1196   CZ ARG B  57       2.766 -12.198  22.054  4.00  0.00            
ATOM   1197  NH1 ARG B  57       3.465 -13.096  21.303  4.00  0.00            
ATOM   1198  NH2 ARG B  57       2.593 -12.413  23.391  4.00  0.00            
ATOM   1199    C ARG B  57       5.313  -9.606  16.393  4.00  0.00            
ATOM   1200    O ARG B  57       5.836  -8.508  16.218  4.00  0.00            
ATOM   1201    N GLN B  58       4.911 -10.369  15.358  4.00  1.00            
ATOM   1202   CA GLN B  58       5.070  -9.903  14.006  4.00  1.00            
ATOM   1203   CB GLN B  58       5.655 -10.979  13.080  4.00  1.00            
ATOM   1204   CG GLN B  58       5.845 -10.535  11.630  4.00  1.00            
ATOM   1205   CD GLN B  58       6.402 -11.734  10.874  4.00  1.00            
ATOM   1206  OE1 GLN B  58       5.841 -12.828  10.923  4.00  1.00            
ATOM   1207  NE2 GLN B  58       7.541 -11.530  10.163  4.00  1.00            
ATOM   1208    C GLN B  58       3.711  -9.578  13.496  4.00  1.00            
ATOM   1209    O GLN B  58       2.752 -10.294  13.774  4.00  1.00            
ATOM   1210    N TYR B  59       3.588  -8.469  12.746  4.00  1.00            
ATOM   1211   CA TYR B  59       2.301  -8.171  12.201  4.00  1.00            
ATOM   1212   CB TYR B  59       1.732  -6.789  12.572  4.00  1.00            
ATOM   1213   CG TYR B  59       0.305  -6.798  12.132  4.00  1.00            
ATOM   1214  CD1 TYR B  59      -0.633  -7.512  12.847  4.00  1.00            
ATOM   1215  CD2 TYR B  59      -0.106  -6.090  11.026  4.00  1.00            
ATOM   1216  CE1 TYR B  59      -1.951  -7.534  12.455  4.00  1.00            
ATOM   1217  CE2 TYR B  59      -1.423  -6.105  10.628  4.00  1.00            
ATOM   1218   CZ TYR B  59      -2.348  -6.826  11.345  4.00  1.00            
ATOM   1219   OH TYR B  59      -3.700  -6.846  10.940  4.00  1.00            
ATOM   1220    C TYR B  59       2.468  -8.248  10.730  4.00  1.00            
ATOM   1221    O TYR B  59       3.480  -7.815  10.180  4.00  1.00            
ATOM   1222    N ASP B  60       1.469  -8.833  10.053  4.00  1.00            
ATOM   1223   CA ASP B  60       1.565  -9.002   8.640  4.00  1.00            
ATOM   1224   CB ASP B  60       0.485  -9.931   8.059  4.00  1.00            
ATOM   1225   CG ASP B  60       0.778 -11.343   8.544  4.00  1.00            
ATOM   1226  OD1 ASP B  60       1.982 -11.663   8.724  4.00  1.00            
ATOM   1227  OD2 ASP B  60      -0.196 -12.116   8.750  4.00  1.00            
ATOM   1228    C ASP B  60       1.367  -7.657   8.043  4.00  1.00            
ATOM   1229    O ASP B  60       1.703  -6.637   8.640  4.00  1.00            
ATOM   1230    N GLN B  61       0.811  -7.635   6.824  4.00  1.00            
ATOM   1231   CA GLN B  61       0.679  -6.422   6.091  4.00  1.00            
ATOM   1232   CB GLN B  61      -0.076  -6.630   4.777  4.00  1.00            
ATOM   1233   CG GLN B  61       0.573  -7.704   3.900  4.00  1.00            
ATOM   1234   CD GLN B  61      -0.373  -8.012   2.751  4.00  1.00            
ATOM   1235  OE1 GLN B  61      -0.471  -7.252   1.790  4.00  1.00            
ATOM   1236  NE2 GLN B  61      -1.094  -9.160   2.854  4.00  1.00            
ATOM   1237    C GLN B  61      -0.075  -5.417   6.900  4.00  1.00            
ATOM   1238    O GLN B  61      -1.292  -5.509   7.055  4.00  1.00            
ATOM   1239    N ILE B  62       0.663  -4.433   7.442  4.00  1.00            
ATOM   1240   CA ILE B  62       0.073  -3.301   8.086  4.00  1.00            
ATOM   1241   CB ILE B  62       0.468  -3.115   9.529  4.00  1.00            
ATOM   1242  CG1 ILE B  62      -0.287  -1.914  10.121  4.00  1.00            
ATOM   1243  CG2 ILE B  62       1.999  -3.024   9.626  4.00  1.00            
ATOM   1244  CD1 ILE B  62      -0.126  -1.777  11.636  4.00  1.00            
ATOM   1245    C ILE B  62       0.609  -2.162   7.309  4.00  1.00            
ATOM   1246    O ILE B  62       1.812  -2.067   7.062  4.00  1.00            
ATOM   1247    N PRO B  63      -0.247  -1.311   6.863  4.00  1.00            
ATOM   1248   CA PRO B  63       0.276  -0.214   6.114  4.00  1.00            
ATOM   1249   CD PRO B  63      -1.531  -1.763   6.348  4.00  1.00            
ATOM   1250   CB PRO B  63      -0.888   0.315   5.279  4.00  1.00            
ATOM   1251   CG PRO B  63      -1.791  -0.915   5.094  4.00  1.00            
ATOM   1252    C PRO B  63       0.882   0.804   6.974  4.00  1.00            
ATOM   1253    O PRO B  63       0.460   0.973   8.116  4.00  1.00            
ATOM   1254    N VAL B  64       1.900   1.489   6.442  4.00  1.00            
ATOM   1255   CA VAL B  64       2.420   2.556   7.203  4.00  1.00            
ATOM   1256   CB VAL B  64       3.652   2.210   7.994  4.00  1.00            
ATOM   1257  CG1 VAL B  64       3.283   1.126   9.020  4.00  1.00            
ATOM   1258  CG2 VAL B  64       4.772   1.798   7.025  4.00  1.00            
ATOM   1259    C VAL B  64       2.782   3.620   6.252  4.00  1.00            
ATOM   1260    O VAL B  64       3.309   3.360   5.171  4.00  1.00            
ATOM   1261    N GLU B  65       2.477   4.864   6.633  4.00  1.00            
ATOM   1262   CA GLU B  65       2.862   5.918   5.770  4.00  1.00            
ATOM   1263   CB GLU B  65       1.806   7.026   5.600  4.00  1.00            
ATOM   1264   CG GLU B  65       0.554   6.617   4.824  4.00  1.00            
ATOM   1265   CD GLU B  65      -0.404   7.804   4.831  4.00  1.00            
ATOM   1266  OE1 GLU B  65      -0.639   8.371   5.931  4.00  1.00            
ATOM   1267  OE2 GLU B  65      -0.913   8.158   3.735  4.00  1.00            
ATOM   1268    C GLU B  65       4.008   6.594   6.441  4.00  1.00            
ATOM   1269    O GLU B  65       3.856   7.158   7.524  4.00  1.00            
ATOM   1270    N ILE B  66       5.202   6.549   5.825  4.00  1.00            
ATOM   1271   CA ILE B  66       6.268   7.280   6.429  4.00  1.00            
ATOM   1272   CB ILE B  66       7.592   6.560   6.487  4.00  1.00            
ATOM   1273  CG1 ILE B  66       8.158   6.236   5.091  4.00  1.00            
ATOM   1274  CG2 ILE B  66       7.390   5.323   7.378  4.00  1.00            
ATOM   1275  CD1 ILE B  66       7.286   5.288   4.270  4.00  1.00            
ATOM   1276    C ILE B  66       6.402   8.481   5.586  4.00  1.00            
ATOM   1277    O ILE B  66       6.634   8.397   4.380  4.00  1.00            
ATOM   1278    N CYS B  67       6.204   9.651   6.206  3.00  1.00            
ATOM   1279   CA CYS B  67       6.201  10.812   5.391  3.00  1.00            
ATOM   1280   CB CYS B  67       7.487  10.995   4.567  3.00  1.00            
ATOM   1281   SG CYS B  67       8.959  11.197   5.614  3.00  1.00            
ATOM   1282    C CYS B  67       5.049  10.640   4.463  3.00  1.00            
ATOM   1283    O CYS B  67       4.188   9.784   4.658  3.00  1.00            
ATOM   1284    N GLY B  68       4.981  11.482   3.428  3.00  1.00            
ATOM   1285   CA GLY B  68       3.906  11.329   2.506  3.00  1.00            
ATOM   1286    C GLY B  68       4.048   9.990   1.857  3.00  1.00            
ATOM   1287    O GLY B  68       3.054   9.329   1.567  3.00  1.00            
ATOM   1288    N HIS B  69       5.296   9.548   1.605  4.00  1.00            
ATOM   1289   CA HIS B  69       5.456   8.310   0.901  4.00  1.00            
ATOM   1290  ND1 HIS B  69       7.121   5.520  -0.193  4.00  1.00            
ATOM   1291   CG HIS B  69       6.953   6.854  -0.483  4.00  1.00            
ATOM   1292   CB HIS B  69       6.906   7.945   0.545  4.00  1.00            
ATOM   1293  NE2 HIS B  69       6.900   5.666  -2.401  4.00  1.00            
ATOM   1294  CD2 HIS B  69       6.818   6.927  -1.836  4.00  1.00            
ATOM   1295  CE1 HIS B  69       7.081   4.855  -1.375  4.00  1.00            
ATOM   1296    C HIS B  69       4.843   7.206   1.706  4.00  1.00            
ATOM   1297    O HIS B  69       4.776   7.275   2.933  4.00  1.00            
ATOM   1298    N LYS B  70       4.348   6.161   1.009  4.00  1.00            
ATOM   1299   CA LYS B  70       3.636   5.094   1.654  4.00  1.00            
ATOM   1300   CB LYS B  70       2.334   4.710   0.943  4.00  1.00            
ATOM   1301   CG LYS B  70       1.293   5.824   0.897  4.00  1.00            
ATOM   1302   CD LYS B  70       0.166   5.534  -0.093  4.00  1.00            
ATOM   1303   CE LYS B  70      -0.978   6.545  -0.032  4.00  1.00            
ATOM   1304   NZ LYS B  70      -2.016   6.195  -1.026  4.00  1.00            
ATOM   1305    C LYS B  70       4.444   3.848   1.664  4.00  1.00            
ATOM   1306    O LYS B  70       5.442   3.724   0.955  4.00  1.00            
ATOM   1307    N ALA B  71       4.022   2.894   2.522  4.00  1.00            
ATOM   1308   CA ALA B  71       4.672   1.623   2.559  4.00  1.00            
ATOM   1309   CB ALA B  71       5.963   1.615   3.396  4.00  1.00            
ATOM   1310    C ALA B  71       3.752   0.609   3.160  4.00  1.00            
ATOM   1311    O ALA B  71       2.892   0.934   3.978  4.00  1.00            
ATOM   1312    N ILE B  72       3.910  -0.661   2.734  4.00  1.00            
ATOM   1313   CA ILE B  72       3.152  -1.752   3.276  4.00  1.00            
ATOM   1314   CB ILE B  72       2.106  -2.308   2.353  4.00  1.00            
ATOM   1315  CG1 ILE B  72       1.438  -3.537   2.999  4.00  1.00            
ATOM   1316  CG2 ILE B  72       2.754  -2.580   0.986  4.00  1.00            
ATOM   1317  CD1 ILE B  72       0.720  -3.248   4.316  4.00  1.00            
ATOM   1318    C ILE B  72       4.101  -2.852   3.615  4.00  1.00            
ATOM   1319    O ILE B  72       5.057  -3.098   2.882  4.00  1.00            
ATOM   1320    N GLY B  73       3.875  -3.544   4.754  4.00  1.00            
ATOM   1321   CA GLY B  73       4.793  -4.598   5.065  4.00  1.00            
ATOM   1322    C GLY B  73       4.579  -5.118   6.436  4.00  1.00            
ATOM   1323    O GLY B  73       3.522  -4.946   7.044  4.00  1.00            
ATOM   1324    N THR B  74       5.625  -5.796   6.944  4.00  1.00            
ATOM   1325   CA THR B  74       5.561  -6.411   8.227  4.00  1.00            
ATOM   1326   CB THR B  74       6.414  -7.636   8.361  4.00  1.00            
ATOM   1327  OG1 THR B  74       7.787  -7.289   8.249  4.00  1.00            
ATOM   1328  CG2 THR B  74       6.027  -8.630   7.254  4.00  1.00            
ATOM   1329    C THR B  74       6.030  -5.470   9.248  4.00  1.00            
ATOM   1330    O THR B  74       6.906  -4.638   9.018  4.00  1.00            
ATOM   1331    N VAL B  75       5.408  -5.575  10.425  4.00  1.00            
ATOM   1332   CA VAL B  75       5.878  -4.756  11.473  4.00  1.00            
ATOM   1333   CB VAL B  75       4.962  -3.614  11.816  4.00  1.00            
ATOM   1334  CG1 VAL B  75       4.873  -2.680  10.596  4.00  1.00            
ATOM   1335  CG2 VAL B  75       3.605  -4.178  12.264  4.00  1.00            
ATOM   1336    C VAL B  75       6.014  -5.598  12.659  4.00  1.00            
ATOM   1337    O VAL B  75       5.121  -6.363  13.019  4.00  1.00            
ATOM   1338    N LEU B  76       7.174  -5.469  13.303  4.00  1.00            
ATOM   1339   CA LEU B  76       7.327  -6.266  14.454  4.00  1.00            
ATOM   1340   CB LEU B  76       8.734  -6.871  14.622  4.00  1.00            
ATOM   1341   CG LEU B  76       9.096  -7.908  13.541  4.00  1.00            
ATOM   1342  CD1 LEU B  76      10.493  -8.500  13.780  4.00  1.00            
ATOM   1343  CD2 LEU B  76       8.015  -8.995  13.420  4.00  1.00            
ATOM   1344    C LEU B  76       7.055  -5.401  15.615  4.00  1.00            
ATOM   1345    O LEU B  76       7.352  -4.208  15.605  4.00  1.00            
ATOM   1346    N VAL B  77       6.438  -5.994  16.643  4.00  1.00            
ATOM   1347   CA VAL B  77       6.142  -5.202  17.779  4.00  1.00            
ATOM   1348   CB VAL B  77       4.675  -5.074  18.055  4.00  1.00            
ATOM   1349  CG1 VAL B  77       4.481  -4.365  19.403  4.00  1.00            
ATOM   1350  CG2 VAL B  77       4.031  -4.336  16.869  4.00  1.00            
ATOM   1351    C VAL B  77       6.770  -5.845  18.970  4.00  1.00            
ATOM   1352    O VAL B  77       6.861  -7.068  19.051  4.00  1.00            
ATOM   1353    N GLY B  78       7.234  -5.026  19.935  1.00  1.00            
ATOM   1354   CA GLY B  78       7.849  -5.627  21.078  1.00  1.00            
ATOM   1355    C GLY B  78       8.481  -4.563  21.932  1.00  1.00            
ATOM   1356    O GLY B  78       8.103  -3.392  21.924  1.00  1.00            
ATOM   1357    N PRO B  79       9.458  -5.025  22.674  1.00  1.00            
ATOM   1358   CA PRO B  79      10.165  -4.295  23.704  1.00  1.00            
ATOM   1359   CD PRO B  79       9.661  -6.458  22.789  1.00  1.00            
ATOM   1360   CB PRO B  79      10.863  -5.355  24.561  1.00  1.00            
ATOM   1361   CG PRO B  79      10.906  -6.609  23.675  1.00  1.00            
ATOM   1362    C PRO B  79      11.081  -3.119  23.452  1.00  1.00            
ATOM   1363    O PRO B  79      11.362  -2.414  24.421  1.00  1.00            
ATOM   1364    N THR B  80      11.563  -2.852  22.229  1.00  1.00            
ATOM   1365   CA THR B  80      12.590  -1.851  22.073  1.00  1.00            
ATOM   1366   CB THR B  80      13.045  -1.755  20.631  1.00  1.00            
ATOM   1367  OG1 THR B  80      14.199  -0.935  20.513  1.00  1.00            
ATOM   1368  CG2 THR B  80      11.889  -1.168  19.806  1.00  1.00            
ATOM   1369    C THR B  80      12.144  -0.473  22.469  1.00  1.00            
ATOM   1370    O THR B  80      10.966  -0.131  22.506  1.00  1.00            
ATOM   1371    N PRO B  81      13.161   0.282  22.836  1.00  1.00            
ATOM   1372   CA PRO B  81      13.053   1.654  23.276  1.00  1.00            
ATOM   1373   CD PRO B  81      14.397  -0.329  23.303  1.00  1.00            
ATOM   1374   CB PRO B  81      14.373   1.993  23.962  1.00  1.00            
ATOM   1375   CG PRO B  81      15.334   0.863  23.549  1.00  1.00            
ATOM   1376    C PRO B  81      12.690   2.636  22.211  1.00  1.00            
ATOM   1377    O PRO B  81      12.159   3.689  22.558  1.00  1.00            
ATOM   1378    N VAL B  82      12.972   2.348  20.929  1.00  1.00            
ATOM   1379   CA VAL B  82      12.656   3.360  19.977  1.00  1.00            
ATOM   1380   CB VAL B  82      13.855   3.981  19.318  1.00  1.00            
ATOM   1381  CG1 VAL B  82      14.707   4.687  20.385  1.00  1.00            
ATOM   1382  CG2 VAL B  82      14.596   2.893  18.524  1.00  1.00            
ATOM   1383    C VAL B  82      11.842   2.766  18.878  1.00  1.00            
ATOM   1384    O VAL B  82      11.955   1.580  18.571  1.00  1.00            
ATOM   1385    N ASN B  83      10.979   3.606  18.268  1.00  1.00            
ATOM   1386   CA ASN B  83      10.170   3.202  17.157  1.00  1.00            
ATOM   1387   CB ASN B  83       8.992   4.155  16.894  1.00  1.00            
ATOM   1388   CG ASN B  83       8.072   4.099  18.106  1.00  1.00            
ATOM   1389  OD1 ASN B  83       7.924   5.082  18.833  1.00  1.00            
ATOM   1390  ND2 ASN B  83       7.438   2.920  18.340  1.00  1.00            
ATOM   1391    C ASN B  83      11.078   3.231  15.974  1.00  1.00            
ATOM   1392    O ASN B  83      11.992   4.050  15.911  1.00  1.00            
ATOM   1393    N ILE B  84      10.870   2.322  15.005  4.00  1.00            
ATOM   1394   CA ILE B  84      11.837   2.278  13.952  4.00  1.00            
ATOM   1395   CB ILE B  84      12.840   1.173  14.197  4.00  1.00            
ATOM   1396  CG1 ILE B  84      13.664   1.458  15.460  4.00  1.00            
ATOM   1397  CG2 ILE B  84      13.705   0.955  12.943  4.00  1.00            
ATOM   1398  CD1 ILE B  84      14.572   2.679  15.334  4.00  1.00            
ATOM   1399    C ILE B  84      11.197   1.962  12.643  4.00  1.00            
ATOM   1400    O ILE B  84      10.176   1.279  12.570  4.00  1.00            
ATOM   1401    N ILE B  85      11.798   2.492  11.561  4.00  1.00            
ATOM   1402   CA ILE B  85      11.448   2.056  10.248  4.00  1.00            
ATOM   1403   CB ILE B  85      11.165   3.129   9.232  4.00  1.00            
ATOM   1404  CG1 ILE B  85       9.903   3.917   9.592  4.00  1.00            
ATOM   1405  CG2 ILE B  85      11.090   2.462   7.847  4.00  1.00            
ATOM   1406  CD1 ILE B  85      10.110   4.821  10.796  4.00  1.00            
ATOM   1407    C ILE B  85      12.670   1.392   9.777  4.00  1.00            
ATOM   1408    O ILE B  85      13.770   1.933   9.884  4.00  1.00            
ATOM   1409    N GLY B  86      12.516   0.173   9.264  1.00  1.00            
ATOM   1410   CA GLY B  86      13.721  -0.476   8.915  1.00  1.00            
ATOM   1411    C GLY B  86      13.899  -0.533   7.442  1.00  1.00            
ATOM   1412    O GLY B  86      13.384   0.293   6.692  1.00  1.00            
ATOM   1413    N ARG B  87      14.689  -1.548   7.042  2.00  1.00            
ATOM   1414   CA ARG B  87      15.096  -1.905   5.718  2.00  1.00            
ATOM   1415   CB ARG B  87      16.085  -3.081   5.727  2.00  1.00            
ATOM   1416   CG ARG B  87      16.361  -3.656   4.337  2.00  1.00            
ATOM   1417   CD ARG B  87      16.784  -5.126   4.370  2.00  1.00            
ATOM   1418   NE ARG B  87      15.645  -5.879   4.973  2.00  1.00            
ATOM   1419   CZ ARG B  87      15.312  -7.125   4.531  2.00  1.00            
ATOM   1420  NH1 ARG B  87      16.043  -7.724   3.545  2.00  1.00            
ATOM   1421  NH2 ARG B  87      14.241  -7.773   5.076  2.00  1.00            
ATOM   1422    C ARG B  87      13.926  -2.397   4.902  2.00  1.00            
ATOM   1423    O ARG B  87      13.891  -2.181   3.692  2.00  1.00            
ATOM   1424    N ASN B  88      12.964  -3.131   5.504  2.00  1.00            
ATOM   1425   CA ASN B  88      11.846  -3.575   4.707  2.00  1.00            
ATOM   1426   CB ASN B  88      10.889  -4.515   5.466  2.00  1.00            
ATOM   1427   CG ASN B  88      10.443  -3.847   6.758  2.00  1.00            
ATOM   1428  OD1 ASN B  88      11.247  -3.260   7.481  2.00  1.00            
ATOM   1429  ND2 ASN B  88       9.125  -3.957   7.075  2.00  1.00            
ATOM   1430    C ASN B  88      11.138  -2.361   4.236  2.00  1.00            
ATOM   1431    O ASN B  88      10.798  -2.238   3.060  2.00  1.00            
ATOM   1432    N LEU B  89      10.910  -1.414   5.156  2.00  1.00            
ATOM   1433   CA LEU B  89      10.413  -0.152   4.720  2.00  1.00            
ATOM   1434   CB LEU B  89       9.745   0.699   5.812  2.00  1.00            
ATOM   1435   CG LEU B  89       8.337   0.219   6.210  2.00  1.00            
ATOM   1436  CD1 LEU B  89       8.354  -1.213   6.765  2.00  1.00            
ATOM   1437  CD2 LEU B  89       7.671   1.216   7.170  2.00  1.00            
ATOM   1438    C LEU B  89      11.645   0.546   4.274  2.00  1.00            
ATOM   1439    O LEU B  89      12.725  -0.028   4.277  2.00  1.00            
ATOM   1440    N LEU B  90      11.540   1.787   3.810  2.00  1.00            
ATOM   1441   CA LEU B  90      12.755   2.460   3.487  2.00  1.00            
ATOM   1442   CB LEU B  90      13.802   2.468   4.619  2.00  1.00            
ATOM   1443   CG LEU B  90      13.374   3.323   5.826  2.00  1.00            
ATOM   1444  CD1 LEU B  90      14.451   3.328   6.924  2.00  1.00            
ATOM   1445  CD2 LEU B  90      12.950   4.735   5.387  2.00  1.00            
ATOM   1446    C LEU B  90      13.426   1.989   2.226  2.00  1.00            
ATOM   1447    O LEU B  90      14.522   2.445   1.902  2.00  1.00            
ATOM   1448    N THR B  91      12.798   1.082   1.467  3.00  1.00            
ATOM   1449   CA THR B  91      13.295   0.698   0.172  3.00  1.00            
ATOM   1450   CB THR B  91      13.615  -0.766   0.093  3.00  1.00            
ATOM   1451  OG1 THR B  91      14.633  -1.105   1.024  3.00  1.00            
ATOM   1452  CG2 THR B  91      14.044  -1.111  -1.343  3.00  1.00            
ATOM   1453    C THR B  91      12.081   0.899  -0.654  3.00  1.00            
ATOM   1454    O THR B  91      12.136   1.370  -1.789  3.00  1.00            
ATOM   1455    N GLN B  92      10.929   0.550  -0.048  3.00  1.00            
ATOM   1456   CA GLN B  92       9.673   0.719  -0.701  3.00  1.00            
ATOM   1457   CB GLN B  92       8.495   0.292   0.188  3.00  1.00            
ATOM   1458   CG GLN B  92       8.632  -1.126   0.751  3.00  1.00            
ATOM   1459   CD GLN B  92       8.638  -2.117  -0.401  3.00  1.00            
ATOM   1460  OE1 GLN B  92       8.601  -1.736  -1.570  3.00  1.00            
ATOM   1461  NE2 GLN B  92       8.686  -3.433  -0.061  3.00  1.00            
ATOM   1462    C GLN B  92       9.543   2.182  -0.918  3.00  1.00            
ATOM   1463    O GLN B  92       9.234   2.643  -2.016  3.00  1.00            
ATOM   1464    N ILE B  93       9.808   2.954   0.149  3.00  1.00            
ATOM   1465   CA ILE B  93       9.877   4.365  -0.020  3.00  1.00            
ATOM   1466   CB ILE B  93       9.708   5.113   1.275  3.00  1.00            
ATOM   1467  CG1 ILE B  93       9.791   6.631   1.048  3.00  1.00            
ATOM   1468  CG2 ILE B  93      10.671   4.529   2.319  3.00  1.00            
ATOM   1469  CD1 ILE B  93       9.396   7.447   2.278  3.00  1.00            
ATOM   1470    C ILE B  93      11.258   4.519  -0.547  3.00  1.00            
ATOM   1471    O ILE B  93      12.220   4.101   0.097  3.00  1.00            
ATOM   1472    N GLY B  94      11.391   5.063  -1.771  3.00  1.00            
ATOM   1473   CA GLY B  94      12.708   5.146  -2.323  3.00  1.00            
ATOM   1474    C GLY B  94      13.479   6.011  -1.397  3.00  1.00            
ATOM   1475    O GLY B  94      13.285   7.223  -1.331  3.00  1.00            
ATOM   1476    N CYS B  95      14.391   5.373  -0.653  1.00  1.00            
ATOM   1477   CA CYS B  95      15.181   6.086   0.289  1.00  1.00            
ATOM   1478   CB CYS B  95      14.839   5.747   1.747  1.00  1.00            
ATOM   1479   SG CYS B  95      13.170   6.285   2.213  1.00  1.00            
ATOM   1480    C CYS B  95      16.570   5.610   0.076  1.00  1.00            
ATOM   1481    O CYS B  95      16.789   4.517  -0.446  1.00  1.00            
ATOM   1482    N THR B  96      17.561   6.429   0.458  4.00  1.00            
ATOM   1483   CA THR B  96      18.892   6.006   0.217  4.00  1.00            
ATOM   1484   CB THR B  96      19.296   6.313  -1.208  4.00  1.00            
ATOM   1485  OG1 THR B  96      18.365   5.726  -2.104  4.00  1.00            
ATOM   1486  CG2 THR B  96      20.706   5.775  -1.517  4.00  1.00            
ATOM   1487    C THR B  96      19.819   6.743   1.113  4.00  1.00            
ATOM   1488    O THR B  96      19.461   7.756   1.713  4.00  1.00            
ATOM   1489    N LEU B  97      21.052   6.222   1.234  4.00  1.00            
ATOM   1490   CA LEU B  97      22.036   6.936   1.968  4.00  1.00            
ATOM   1491   CB LEU B  97      22.898   6.057   2.885  4.00  1.00            
ATOM   1492   CG LEU B  97      22.048   5.391   3.986  4.00  1.00            
ATOM   1493  CD1 LEU B  97      22.920   4.727   5.063  4.00  1.00            
ATOM   1494  CD2 LEU B  97      21.018   6.376   4.561  4.00  1.00            
ATOM   1495    C LEU B  97      22.893   7.616   0.949  4.00  1.00            
ATOM   1496    O LEU B  97      23.414   6.978   0.036  4.00  1.00            
ATOM   1497    N ASN B  98      23.048   8.948   1.074  4.00  1.00            
ATOM   1498   CA ASN B  98      23.763   9.669   0.063  4.00  1.00            
ATOM   1499   CB ASN B  98      23.006  10.916  -0.436  4.00  1.00            
ATOM   1500   CG ASN B  98      23.789  11.537  -1.585  4.00  1.00            
ATOM   1501  OD1 ASN B  98      24.184  10.851  -2.526  4.00  1.00            
ATOM   1502  ND2 ASN B  98      24.025  12.875  -1.508  4.00  1.00            
ATOM   1503    C ASN B  98      25.072  10.130   0.609  4.00  1.00            
ATOM   1504    O ASN B  98      25.151  10.628   1.730  4.00  1.00            
ATOM   1505    N PHE B  99      26.146   9.953  -0.189  1.00  1.00            
ATOM   1506   CA PHE B  99      27.446  10.390   0.223  1.00  1.00            
ATOM   1507   CB PHE B  99      28.611   9.594  -0.386  1.00  1.00            
ATOM   1508   CG PHE B  99      28.668   8.298   0.347  1.00  1.00            
ATOM   1509  CD1 PHE B  99      27.884   7.235  -0.036  1.00  1.00            
ATOM   1510  CD2 PHE B  99      29.506   8.152   1.428  1.00  1.00            
ATOM   1511  CE1 PHE B  99      27.940   6.042   0.646  1.00  1.00            
ATOM   1512  CE2 PHE B  99      29.565   6.963   2.114  1.00  1.00            
ATOM   1513   CZ PHE B  99      28.781   5.904   1.723  1.00  1.00            
ATOM   1514    C PHE B  99      27.609  11.854  -0.160  1.00  1.00            
ATOM   1515    O PHE B  99      27.021  12.272  -1.192  1.00  1.00            
ATOM   1516  OXT PHE B  99      28.324  12.577   0.586  1.00  1.00            
ATOM   1517    N GLY C   1      16.881 -14.362  13.476  1.00  0.00            
ATOM   1518   CA GLY C   1      16.520 -14.191  12.048  1.00  0.00            
ATOM   1519    C GLY C   1      16.570 -12.745  11.679  1.00  0.00            
ATOM   1520    O GLY C   1      17.614 -12.229  11.285  1.00  0.00            
ATOM   1521    N ALA C   2      15.424 -12.051  11.811  1.00  0.00            
ATOM   1522   CA ALA C   2      15.361 -10.666  11.453  1.00  0.00            
ATOM   1523   CB ALA C   2      13.948 -10.061  11.538  1.00  0.00            
ATOM   1524    C ALA C   2      16.233  -9.924  12.386  1.00  0.00            
ATOM   1525    O ALA C   2      16.494 -10.368  13.503  1.00  0.00            
ATOM   1526    N GLU C   3      16.735  -8.765  11.937  1.00  0.00            
ATOM   1527   CA GLU C   3      17.656  -8.138  12.815  1.00  0.00            
ATOM   1528   CB GLU C   3      19.118  -8.291  12.358  1.00  0.00            
ATOM   1529   CG GLU C   3      19.668  -9.716  12.418  1.00  0.00            
ATOM   1530   CD GLU C   3      20.028 -10.011  13.865  1.00  0.00            
ATOM   1531  OE1 GLU C   3      19.087 -10.087  14.698  1.00  0.00            
ATOM   1532  OE2 GLU C   3      21.245 -10.158  14.155  1.00  0.00            
ATOM   1533    C GLU C   3      17.438  -6.692  12.901  1.00  0.00            
ATOM   1534    O GLU C   3      16.992  -6.032  11.964  1.00  0.00            
ATOM   1535    N THR C   4      17.746  -6.177  14.094  1.00  0.00            
ATOM   1536   CA THR C   4      17.732  -4.775  14.243  1.00  0.00            
ATOM   1537   CB THR C   4      16.494  -4.258  14.911  1.00  0.00            
ATOM   1538  OG1 THR C   4      15.342  -4.635  14.172  1.00  0.00            
ATOM   1539  CG2 THR C   4      16.591  -2.726  15.001  1.00  0.00            
ATOM   1540    C THR C   4      18.864  -4.444  15.126  1.00  0.00            
ATOM   1541    O THR C   4      18.949  -4.912  16.260  1.00  0.00            
ATOM   1542    N PHE C   5      19.780  -3.623  14.611  1.00  0.00            
ATOM   1543   CA PHE C   5      20.832  -3.213  15.464  1.00  0.00            
ATOM   1544   CB PHE C   5      22.241  -3.277  14.849  1.00  0.00            
ATOM   1545   CG PHE C   5      23.154  -2.550  15.787  1.00  0.00            
ATOM   1546  CD1 PHE C   5      23.672  -3.188  16.882  1.00  0.00            
ATOM   1547  CD2 PHE C   5      23.502  -1.232  15.585  1.00  0.00            
ATOM   1548  CE1 PHE C   5      24.507  -2.551  17.769  1.00  0.00            
ATOM   1549  CE2 PHE C   5      24.338  -0.581  16.465  1.00  0.00            
ATOM   1550   CZ PHE C   5      24.849  -1.238  17.558  1.00  0.00            
ATOM   1551    C PHE C   5      20.599  -1.753  15.695  1.00  0.00            
ATOM   1552    O PHE C   5      20.269  -1.012  14.771  1.00  0.00            
ATOM   1553    N TYR C   6      20.743  -1.314  16.956  1.00  0.00            
ATOM   1554   CA TYR C   6      20.554   0.053  17.306  1.00  0.00            
ATOM   1555   CB TYR C   6      19.065   0.363  17.554  1.00  0.00            
ATOM   1556   CG TYR C   6      18.863   1.796  17.909  1.00  0.00            
ATOM   1557  CD1 TYR C   6      19.130   2.268  19.176  1.00  0.00            
ATOM   1558  CD2 TYR C   6      18.378   2.669  16.965  1.00  0.00            
ATOM   1559  CE1 TYR C   6      18.921   3.591  19.491  1.00  0.00            
ATOM   1560  CE2 TYR C   6      18.167   3.992  17.274  1.00  0.00            
ATOM   1561   CZ TYR C   6      18.446   4.457  18.536  1.00  0.00            
ATOM   1562   OH TYR C   6      18.228   5.816  18.848  1.00  0.00            
ATOM   1563    C TYR C   6      21.280   0.270  18.581  1.00  0.00            
ATOM   1564    O TYR C   6      21.064  -0.443  19.560  1.00  0.00            
ATOM   1565    N VAL C   7      22.175   1.265  18.591  1.00  0.00            
ATOM   1566   CA VAL C   7      22.913   1.527  19.781  1.00  0.00            
ATOM   1567   CB VAL C   7      24.384   1.302  19.570  1.00  0.00            
ATOM   1568  CG1 VAL C   7      24.816   2.053  18.306  1.00  0.00            
ATOM   1569  CG2 VAL C   7      25.151   1.810  20.791  1.00  0.00            
ATOM   1570    C VAL C   7      22.723   2.964  20.124  1.00  0.00            
ATOM   1571    O VAL C   7      23.009   3.852  19.320  1.00  0.00            
ATOM   1572    N ASP C   8      22.194   3.235  21.330  1.00  0.00            
ATOM   1573   CA ASP C   8      22.178   4.594  21.763  1.00  0.00            
ATOM   1574   CB ASP C   8      20.910   5.033  22.518  1.00  0.00            
ATOM   1575   CG ASP C   8      21.051   6.519  22.845  1.00  0.00            
ATOM   1576  OD1 ASP C   8      22.024   6.891  23.557  1.00  0.00            
ATOM   1577  OD2 ASP C   8      20.190   7.309  22.375  1.00  0.00            
ATOM   1578    C ASP C   8      23.306   4.623  22.714  1.00  0.00            
ATOM   1579    O ASP C   8      23.127   4.512  23.925  1.00  0.00            
ATOM   1580    N GLY C   9      24.518   4.768  22.165  1.00  0.00            
ATOM   1581   CA GLY C   9      25.655   4.692  23.010  1.00  0.00            
ATOM   1582    C GLY C   9      25.671   5.906  23.860  1.00  0.00            
ATOM   1583    O GLY C   9      25.019   6.903  23.559  1.00  0.00            
ATOM   1584    N ALA C  10      26.440   5.835  24.958  1.00  0.00            
ATOM   1585   CA ALA C  10      26.503   6.939  25.855  1.00  0.00            
ATOM   1586   CB ALA C  10      27.313   6.642  27.129  1.00  0.00            
ATOM   1587    C ALA C  10      27.165   8.107  25.144  1.00  0.00            
ATOM   1588    O ALA C  10      26.539   9.200  25.105  1.00  0.00            
ATOM   1589  OXT ALA C  10      28.303   7.928  24.637  1.00  0.00            
END
