# Supplementary material for: Integrative modeling of diverse protein-peptide systems using CABS-dock
Source: PLoS Comput Biol. 2023 Jul 5;19(7):e1011275. doi: 10.1371/journal.pcbi.1011275 (PMC10351741; doi:10.1371/journal.pcbi.1011275)
Supplement: S1 File — Files in pdb format containing atomic coordinates of the structures obtained in this study: the highest-scored amyloid models and 10 examples of the docked peptide for each enzyme-substrate complex. (ZIP) [file pcbi.1011275.s006.zip › 9_HIV1_GAETFYVDGA/2081.pdb]

CRYST1    0.000    0.000    0.000   0.00   0.00   0.00 P 1           1
ATOM      1    N PRO A   1      28.241   5.245  -4.784  1.00  1.00            
ATOM      2   CA PRO A   1      28.067   6.274  -3.723  1.00  1.00            
ATOM      3   CD PRO A   1      28.184   5.913  -6.129  1.00  1.00            
ATOM      4   CB PRO A   1      28.137   7.628  -4.417  1.00  1.00            
ATOM      5   CG PRO A   1      27.676   7.335  -5.849  1.00  1.00            
ATOM      6    C PRO A   1      26.721   6.049  -3.116  1.00  1.00            
ATOM      7    O PRO A   1      26.631   5.855  -1.905  1.00  1.00            
ATOM      8    N GLN A   2      25.657   6.082  -3.939  4.00  1.00            
ATOM      9   CA GLN A   2      24.341   5.904  -3.406  4.00  1.00            
ATOM     10   CB GLN A   2      23.232   6.374  -4.362  4.00  1.00            
ATOM     11   CG GLN A   2      23.257   7.876  -4.645  4.00  1.00            
ATOM     12   CD GLN A   2      22.381   8.115  -5.864  4.00  1.00            
ATOM     13  OE1 GLN A   2      22.432   7.350  -6.826  4.00  1.00            
ATOM     14  NE2 GLN A   2      21.558   9.197  -5.831  4.00  1.00            
ATOM     15    C GLN A   2      24.121   4.450  -3.194  4.00  1.00            
ATOM     16    O GLN A   2      24.168   3.653  -4.132  4.00  1.00            
ATOM     17    N ILE A   3      23.864   4.062  -1.934  4.00  1.00            
ATOM     18   CA ILE A   3      23.591   2.684  -1.704  4.00  1.00            
ATOM     19   CB ILE A   3      24.393   2.070  -0.580  4.00  1.00            
ATOM     20  CG1 ILE A   3      24.139   2.779   0.761  4.00  1.00            
ATOM     21  CG2 ILE A   3      25.873   2.044  -1.001  4.00  1.00            
ATOM     22  CD1 ILE A   3      24.705   2.022   1.962  4.00  1.00            
ATOM     23    C ILE A   3      22.134   2.584  -1.385  4.00  1.00            
ATOM     24    O ILE A   3      21.662   3.086  -0.366  4.00  1.00            
ATOM     25    N THR A   4      21.367   1.934  -2.281  1.00  1.00            
ATOM     26   CA THR A   4      19.959   1.829  -2.048  1.00  1.00            
ATOM     27   CB THR A   4      19.147   1.572  -3.282  1.00  1.00            
ATOM     28  OG1 THR A   4      19.357   2.609  -4.227  1.00  1.00            
ATOM     29  CG2 THR A   4      17.659   1.514  -2.883  1.00  1.00            
ATOM     30    C THR A   4      19.738   0.687  -1.137  1.00  1.00            
ATOM     31    O THR A   4      20.463  -0.307  -1.165  1.00  1.00            
ATOM     32    N LEU A   5      18.710   0.815  -0.285  1.00  1.00            
ATOM     33   CA LEU A   5      18.438  -0.249   0.618  1.00  1.00            
ATOM     34   CB LEU A   5      17.462   0.111   1.754  1.00  1.00            
ATOM     35   CG LEU A   5      17.944   1.232   2.698  1.00  1.00            
ATOM     36  CD1 LEU A   5      16.960   1.436   3.860  1.00  1.00            
ATOM     37  CD2 LEU A   5      19.379   0.995   3.193  1.00  1.00            
ATOM     38    C LEU A   5      17.797  -1.340  -0.172  1.00  1.00            
ATOM     39    O LEU A   5      17.008  -1.108  -1.087  1.00  1.00            
ATOM     40    N TRP A   6      18.173  -2.572   0.184  1.00  1.00            
ATOM     41   CA TRP A   6      17.767  -3.799  -0.419  1.00  1.00            
ATOM     42   CB TRP A   6      18.139  -3.886  -1.919  1.00  1.00            
ATOM     43   CG TRP A   6      17.825  -5.191  -2.630  1.00  1.00            
ATOM     44  CD2 TRP A   6      16.512  -5.615  -3.044  1.00  1.00            
ATOM     45  CD1 TRP A   6      18.681  -6.193  -2.989  1.00  1.00            
ATOM     46  NE1 TRP A   6      17.993  -7.198  -3.626  1.00  1.00            
ATOM     47  CE2 TRP A   6      16.656  -6.862  -3.658  1.00  1.00            
ATOM     48  CE3 TRP A   6      15.289  -5.019  -2.924  1.00  1.00            
ATOM     49  CZ2 TRP A   6      15.576  -7.532  -4.160  1.00  1.00            
ATOM     50  CZ3 TRP A   6      14.201  -5.702  -3.427  1.00  1.00            
ATOM     51  CH2 TRP A   6      14.343  -6.934  -4.033  1.00  1.00            
ATOM     52    C TRP A   6      18.587  -4.750   0.369  1.00  1.00            
ATOM     53    O TRP A   6      18.341  -4.966   1.555  1.00  1.00            
ATOM     54    N LYS A   7      19.593  -5.353  -0.272  1.00  1.00            
ATOM     55   CA LYS A   7      20.490  -6.104   0.538  1.00  1.00            
ATOM     56   CB LYS A   7      21.567  -6.836  -0.284  1.00  1.00            
ATOM     57   CG LYS A   7      22.293  -5.936  -1.287  1.00  1.00            
ATOM     58   CD LYS A   7      23.468  -6.625  -1.980  1.00  1.00            
ATOM     59   CE LYS A   7      24.438  -7.275  -0.997  1.00  1.00            
ATOM     60   NZ LYS A   7      24.878  -6.283   0.011  1.00  1.00            
ATOM     61    C LYS A   7      21.122  -5.075   1.431  1.00  1.00            
ATOM     62    O LYS A   7      21.249  -3.913   1.049  1.00  1.00            
ATOM     63    N ARG A   8      21.519  -5.482   2.651  1.00  1.00            
ATOM     64   CA ARG A   8      22.001  -4.556   3.641  1.00  1.00            
ATOM     65   CB ARG A   8      22.401  -5.228   4.965  1.00  1.00            
ATOM     66   CG ARG A   8      21.189  -5.629   5.805  1.00  1.00            
ATOM     67   CD ARG A   8      21.568  -6.254   7.144  1.00  1.00            
ATOM     68   NE ARG A   8      20.333  -6.337   7.970  1.00  1.00            
ATOM     69   CZ ARG A   8      20.403  -6.886   9.216  1.00  1.00            
ATOM     70  NH1 ARG A   8      21.596  -7.367   9.672  1.00  1.00            
ATOM     71  NH2 ARG A   8      19.284  -6.962   9.995  1.00  1.00            
ATOM     72    C ARG A   8      23.170  -3.781   3.142  1.00  1.00            
ATOM     73    O ARG A   8      23.958  -4.233   2.313  1.00  1.00            
ATOM     74    N PRO A   9      23.241  -2.561   3.614  1.00  1.00            
ATOM     75   CA PRO A   9      24.322  -1.698   3.239  1.00  1.00            
ATOM     76   CD PRO A   9      22.048  -1.819   3.979  1.00  1.00            
ATOM     77   CB PRO A   9      23.961  -0.319   3.773  1.00  1.00            
ATOM     78   CG PRO A   9      22.420  -0.340   3.775  1.00  1.00            
ATOM     79    C PRO A   9      25.534  -2.303   3.855  1.00  1.00            
ATOM     80    O PRO A   9      25.529  -2.548   5.060  1.00  1.00            
ATOM     81    N LEU A  10      26.585  -2.558   3.064  4.00  1.00            
ATOM     82   CA LEU A  10      27.746  -3.113   3.673  4.00  1.00            
ATOM     83   CB LEU A  10      28.049  -4.571   3.256  4.00  1.00            
ATOM     84   CG LEU A  10      28.148  -4.839   1.739  4.00  1.00            
ATOM     85  CD1 LEU A  10      29.412  -4.218   1.127  4.00  1.00            
ATOM     86  CD2 LEU A  10      28.018  -6.341   1.423  4.00  1.00            
ATOM     87    C LEU A  10      28.876  -2.245   3.251  4.00  1.00            
ATOM     88    O LEU A  10      28.893  -1.722   2.138  4.00  1.00            
ATOM     89    N VAL A  11      29.840  -2.036   4.157  4.00  1.00            
ATOM     90   CA VAL A  11      30.935  -1.199   3.797  4.00  1.00            
ATOM     91   CB VAL A  11      30.909   0.130   4.502  4.00  1.00            
ATOM     92  CG1 VAL A  11      32.206   0.908   4.216  4.00  1.00            
ATOM     93  CG2 VAL A  11      29.636   0.875   4.076  4.00  1.00            
ATOM     94    C VAL A  11      32.177  -1.881   4.247  4.00  1.00            
ATOM     95    O VAL A  11      32.157  -2.667   5.193  4.00  1.00            
ATOM     96    N THR A  12      33.300  -1.602   3.559  4.00  1.00            
ATOM     97   CA THR A  12      34.535  -2.157   4.008  4.00  1.00            
ATOM     98   CB THR A  12      35.452  -2.607   2.906  4.00  1.00            
ATOM     99  OG1 THR A  12      36.572  -3.283   3.460  4.00  1.00            
ATOM    100  CG2 THR A  12      35.903  -1.397   2.069  4.00  1.00            
ATOM    101    C THR A  12      35.209  -1.093   4.815  4.00  1.00            
ATOM    102    O THR A  12      35.378   0.034   4.354  4.00  1.00            
ATOM    103    N ILE A  13      35.608  -1.426   6.062  4.00  1.00            
ATOM    104   CA ILE A  13      36.170  -0.419   6.917  4.00  1.00            
ATOM    105   CB ILE A  13      35.486  -0.302   8.251  4.00  1.00            
ATOM    106  CG1 ILE A  13      35.811   1.048   8.915  4.00  1.00            
ATOM    107  CG2 ILE A  13      35.869  -1.527   9.102  4.00  1.00            
ATOM    108  CD1 ILE A  13      34.899   1.359  10.102  4.00  1.00            
ATOM    109    C ILE A  13      37.599  -0.747   7.164  4.00  1.00            
ATOM    110    O ILE A  13      37.968  -1.903   7.363  4.00  1.00            
ATOM    111    N ARG A  14      38.452   0.292   7.126  4.00  1.00            
ATOM    112   CA ARG A  14      39.850   0.068   7.305  4.00  1.00            
ATOM    113   CB ARG A  14      40.680   0.814   6.238  4.00  1.00            
ATOM    114   CG ARG A  14      40.230   0.567   4.791  4.00  1.00            
ATOM    115   CD ARG A  14      41.089  -0.438   4.021  4.00  1.00            
ATOM    116   NE ARG A  14      42.372   0.236   3.673  4.00  1.00            
ATOM    117   CZ ARG A  14      42.530   0.814   2.447  4.00  1.00            
ATOM    118  NH1 ARG A  14      41.518   0.759   1.531  4.00  1.00            
ATOM    119  NH2 ARG A  14      43.710   1.424   2.129  4.00  1.00            
ATOM    120    C ARG A  14      40.232   0.687   8.620  4.00  1.00            
ATOM    121    O ARG A  14      40.569   1.869   8.666  4.00  1.00            
ATOM    122    N ILE A  15      40.205  -0.091   9.725  4.00  1.00            
ATOM    123   CA ILE A  15      40.574   0.445  11.008  4.00  1.00            
ATOM    124   CB ILE A  15      39.438   0.424  11.999  4.00  1.00            
ATOM    125  CG1 ILE A  15      39.862   1.102  13.310  4.00  1.00            
ATOM    126  CG2 ILE A  15      38.913  -1.014  12.160  4.00  1.00            
ATOM    127  CD1 ILE A  15      38.678   1.433  14.216  4.00  1.00            
ATOM    128    C ILE A  15      41.711  -0.369  11.540  4.00  1.00            
ATOM    129    O ILE A  15      41.591  -1.578  11.732  4.00  1.00            
ATOM    130    N GLY A  16      42.861   0.291  11.775  3.00  1.00            
ATOM    131   CA GLY A  16      43.993  -0.378  12.340  3.00  1.00            
ATOM    132    C GLY A  16      44.749  -1.108  11.272  3.00  1.00            
ATOM    133    O GLY A  16      45.629  -1.910  11.576  3.00  1.00            
ATOM    134    N GLY A  17      44.432  -0.871   9.984  3.00  1.00            
ATOM    135   CA GLY A  17      45.186  -1.529   8.954  3.00  1.00            
ATOM    136    C GLY A  17      44.484  -2.800   8.602  3.00  1.00            
ATOM    137    O GLY A  17      44.822  -3.461   7.621  3.00  1.00            
ATOM    138    N GLN A  18      43.469  -3.177   9.394  4.00  1.00            
ATOM    139   CA GLN A  18      42.792  -4.404   9.113  4.00  1.00            
ATOM    140   CB GLN A  18      42.165  -5.080  10.349  4.00  1.00            
ATOM    141   CG GLN A  18      43.143  -5.484  11.456  4.00  1.00            
ATOM    142   CD GLN A  18      42.355  -6.239  12.524  4.00  1.00            
ATOM    143  OE1 GLN A  18      41.291  -5.804  12.964  4.00  1.00            
ATOM    144  NE2 GLN A  18      42.888  -7.417  12.946  4.00  1.00            
ATOM    145    C GLN A  18      41.640  -4.097   8.209  4.00  1.00            
ATOM    146    O GLN A  18      41.211  -2.949   8.100  4.00  1.00            
ATOM    147    N LEU A  19      41.125  -5.133   7.514  4.00  1.00            
ATOM    148   CA LEU A  19      39.971  -4.957   6.682  4.00  1.00            
ATOM    149   CB LEU A  19      40.029  -5.721   5.340  4.00  1.00            
ATOM    150   CG LEU A  19      40.157  -7.258   5.451  4.00  1.00            
ATOM    151  CD1 LEU A  19      40.195  -7.906   4.057  4.00  1.00            
ATOM    152  CD2 LEU A  19      41.369  -7.675   6.302  4.00  1.00            
ATOM    153    C LEU A  19      38.814  -5.515   7.439  4.00  1.00            
ATOM    154    O LEU A  19      38.897  -6.617   7.977  4.00  1.00            
ATOM    155    N LYS A  20      37.704  -4.755   7.523  4.00  1.00            
ATOM    156   CA LYS A  20      36.563  -5.255   8.228  4.00  1.00            
ATOM    157   CB LYS A  20      36.350  -4.632   9.620  4.00  1.00            
ATOM    158   CG LYS A  20      37.323  -5.169  10.669  4.00  1.00            
ATOM    159   CD LYS A  20      37.155  -6.672  10.900  4.00  1.00            
ATOM    160   CE LYS A  20      38.097  -7.260  11.947  4.00  1.00            
ATOM    161   NZ LYS A  20      37.776  -8.689  12.144  4.00  1.00            
ATOM    162    C LYS A  20      35.340  -4.951   7.426  4.00  1.00            
ATOM    163    O LYS A  20      35.388  -4.216   6.440  4.00  1.00            
ATOM    164    N GLU A  21      34.207  -5.554   7.834  4.00  1.00            
ATOM    165   CA GLU A  21      32.964  -5.341   7.159  4.00  1.00            
ATOM    166   CB GLU A  21      32.341  -6.654   6.664  4.00  1.00            
ATOM    167   CG GLU A  21      32.173  -7.694   7.768  4.00  1.00            
ATOM    168   CD GLU A  21      32.067  -9.060   7.108  4.00  1.00            
ATOM    169  OE1 GLU A  21      32.241  -9.137   5.862  4.00  1.00            
ATOM    170  OE2 GLU A  21      31.822 -10.051   7.846  4.00  1.00            
ATOM    171    C GLU A  21      32.050  -4.634   8.115  4.00  1.00            
ATOM    172    O GLU A  21      31.855  -5.077   9.243  4.00  1.00            
ATOM    173    N ALA A  22      31.475  -3.486   7.686  4.00  1.00            
ATOM    174   CA ALA A  22      30.651  -2.715   8.581  4.00  1.00            
ATOM    175   CB ALA A  22      31.274  -1.368   8.986  4.00  1.00            
ATOM    176    C ALA A  22      29.342  -2.412   7.920  4.00  1.00            
ATOM    177    O ALA A  22      29.267  -2.212   6.709  4.00  1.00            
ATOM    178    N LEU A  23      28.265  -2.382   8.732  4.00  1.00            
ATOM    179   CA LEU A  23      26.924  -2.081   8.305  4.00  1.00            
ATOM    180   CB LEU A  23      25.890  -2.845   9.146  4.00  1.00            
ATOM    181   CG LEU A  23      24.417  -2.486   8.893  4.00  1.00            
ATOM    182  CD1 LEU A  23      23.956  -2.922   7.495  4.00  1.00            
ATOM    183  CD2 LEU A  23      23.528  -3.037  10.021  4.00  1.00            
ATOM    184    C LEU A  23      26.729  -0.637   8.637  4.00  1.00            
ATOM    185    O LEU A  23      26.796  -0.260   9.805  4.00  1.00            
ATOM    186    N LEU A  24      26.484   0.221   7.626  4.00  1.00            
ATOM    187   CA LEU A  24      26.242   1.592   7.969  4.00  1.00            
ATOM    188   CB LEU A  24      26.033   2.527   6.772  4.00  1.00            
ATOM    189   CG LEU A  24      27.264   2.638   5.862  4.00  1.00            
ATOM    190  CD1 LEU A  24      27.027   3.670   4.755  4.00  1.00            
ATOM    191  CD2 LEU A  24      28.543   2.930   6.658  4.00  1.00            
ATOM    192    C LEU A  24      24.950   1.546   8.715  4.00  1.00            
ATOM    193    O LEU A  24      24.081   0.735   8.401  4.00  1.00            
ATOM    194    N ASP A  25      24.796   2.389   9.750  1.00  1.00            
ATOM    195   CA ASP A  25      23.605   2.316  10.541  1.00  1.00            
ATOM    196   CB ASP A  25      23.840   1.415  11.767  1.00  1.00            
ATOM    197   CG ASP A  25      22.612   1.423  12.649  1.00  1.00            
ATOM    198  OD1 ASP A  25      21.530   1.844  12.163  1.00  1.00            
ATOM    199  OD2 ASP A  25      22.744   1.005  13.830  1.00  1.00            
ATOM    200    C ASP A  25      23.308   3.685  11.055  1.00  1.00            
ATOM    201    O ASP A  25      24.027   4.219  11.898  1.00  1.00            
ATOM    202    N THR A  26      22.238   4.295  10.526  3.00  1.00            
ATOM    203   CA THR A  26      21.793   5.587  10.956  3.00  1.00            
ATOM    204   CB THR A  26      20.774   6.174  10.029  3.00  1.00            
ATOM    205  OG1 THR A  26      19.624   5.343   9.966  3.00  1.00            
ATOM    206  CG2 THR A  26      21.420   6.307   8.637  3.00  1.00            
ATOM    207    C THR A  26      21.203   5.456  12.305  3.00  1.00            
ATOM    208    O THR A  26      21.245   6.397  13.096  3.00  1.00            
ATOM    209    N GLY A  27      20.645   4.268  12.596  3.00  1.00            
ATOM    210   CA GLY A  27      19.967   4.072  13.835  3.00  1.00            
ATOM    211    C GLY A  27      20.921   4.393  14.926  3.00  1.00            
ATOM    212    O GLY A  27      20.569   5.076  15.884  3.00  1.00            
ATOM    213    N ALA A  28      22.176   3.949  14.786  1.00  1.00            
ATOM    214   CA ALA A  28      23.081   4.118  15.877  1.00  1.00            
ATOM    215   CB ALA A  28      24.229   3.095  15.855  1.00  1.00            
ATOM    216    C ALA A  28      23.710   5.467  15.958  1.00  1.00            
ATOM    217    O ALA A  28      24.112   6.059  14.956  1.00  1.00            
ATOM    218    N ASP A  29      23.790   5.973  17.210  1.00  1.00            
ATOM    219   CA ASP A  29      24.422   7.219  17.530  1.00  1.00            
ATOM    220   CB ASP A  29      24.094   7.700  18.958  1.00  1.00            
ATOM    221   CG ASP A  29      24.264   9.211  18.984  1.00  1.00            
ATOM    222  OD1 ASP A  29      24.821   9.750  17.991  1.00  1.00            
ATOM    223  OD2 ASP A  29      23.830   9.844  19.985  1.00  1.00            
ATOM    224    C ASP A  29      25.895   7.057  17.393  1.00  1.00            
ATOM    225    O ASP A  29      26.578   7.864  16.764  1.00  1.00            
ATOM    226    N ASP A  30      26.427   5.977  17.986  1.00  1.00            
ATOM    227   CA ASP A  30      27.832   5.741  17.886  1.00  1.00            
ATOM    228   CB ASP A  30      28.539   5.446  19.217  1.00  1.00            
ATOM    229   CG ASP A  30      28.709   6.723  20.015  1.00  1.00            
ATOM    230  OD1 ASP A  30      28.340   7.816  19.511  1.00  1.00            
ATOM    231  OD2 ASP A  30      29.231   6.606  21.154  1.00  1.00            
ATOM    232    C ASP A  30      28.031   4.523  17.076  1.00  1.00            
ATOM    233    O ASP A  30      27.117   4.034  16.414  1.00  1.00            
ATOM    234    N THR A  31      29.269   4.002  17.115  1.00  1.00            
ATOM    235   CA THR A  31      29.513   2.828  16.358  1.00  1.00            
ATOM    236   CB THR A  31      30.619   2.947  15.341  1.00  1.00            
ATOM    237  OG1 THR A  31      31.868   3.142  15.989  1.00  1.00            
ATOM    238  CG2 THR A  31      30.311   4.123  14.397  1.00  1.00            
ATOM    239    C THR A  31      29.908   1.746  17.268  1.00  1.00            
ATOM    240    O THR A  31      30.625   1.964  18.240  1.00  1.00            
ATOM    241    N VAL A  32      29.416   0.536  16.980  4.00  1.00            
ATOM    242   CA VAL A  32      29.908  -0.522  17.777  4.00  1.00            
ATOM    243   CB VAL A  32      28.933  -1.525  18.323  4.00  1.00            
ATOM    244  CG1 VAL A  32      28.044  -0.870  19.384  4.00  1.00            
ATOM    245  CG2 VAL A  32      28.194  -2.175  17.150  4.00  1.00            
ATOM    246    C VAL A  32      30.834  -1.290  16.934  4.00  1.00            
ATOM    247    O VAL A  32      31.088  -0.956  15.779  4.00  1.00            
ATOM    248    N LEU A  33      31.444  -2.310  17.536  4.00  1.00            
ATOM    249   CA LEU A  33      32.301  -3.091  16.725  4.00  1.00            
ATOM    250   CB LEU A  33      33.785  -2.689  16.817  4.00  1.00            
ATOM    251   CG LEU A  33      34.142  -1.293  16.274  4.00  1.00            
ATOM    252  CD1 LEU A  33      35.649  -1.028  16.430  4.00  1.00            
ATOM    253  CD2 LEU A  33      33.664  -1.101  14.823  4.00  1.00            
ATOM    254    C LEU A  33      32.254  -4.483  17.252  4.00  1.00            
ATOM    255    O LEU A  33      31.408  -4.805  18.078  4.00  1.00            
ATOM    256    N GLU A  34      33.156  -5.355  16.753  1.00  1.00            
ATOM    257   CA GLU A  34      33.270  -6.708  17.226  1.00  1.00            
ATOM    258   CB GLU A  34      33.533  -7.738  16.117  1.00  1.00            
ATOM    259   CG GLU A  34      33.462  -9.184  16.609  1.00  1.00            
ATOM    260   CD GLU A  34      33.792 -10.094  15.438  1.00  1.00            
ATOM    261  OE1 GLU A  34      32.859 -10.467  14.677  1.00  1.00            
ATOM    262  OE2 GLU A  34      34.997 -10.426  15.289  1.00  1.00            
ATOM    263    C GLU A  34      34.454  -6.732  18.150  1.00  1.00            
ATOM    264    O GLU A  34      35.106  -5.710  18.354  1.00  1.00            
ATOM    265    N GLU A  35      34.752  -7.895  18.770  1.00  1.00            
ATOM    266   CA GLU A  35      35.875  -7.939  19.668  1.00  1.00            
ATOM    267   CB GLU A  35      35.991  -9.239  20.488  1.00  1.00            
ATOM    268   CG GLU A  35      35.875 -10.535  19.682  1.00  1.00            
ATOM    269   CD GLU A  35      34.455 -11.063  19.860  1.00  1.00            
ATOM    270  OE1 GLU A  35      34.210 -11.748  20.889  1.00  1.00            
ATOM    271  OE2 GLU A  35      33.599 -10.788  18.978  1.00  1.00            
ATOM    272    C GLU A  35      37.127  -7.709  18.909  1.00  1.00            
ATOM    273    O GLU A  35      37.384  -8.342  17.885  1.00  1.00            
ATOM    274    N MET A  36      37.957  -6.778  19.417  1.00  1.00            
ATOM    275   CA MET A  36      39.122  -6.459  18.663  1.00  1.00            
ATOM    276   CB MET A  36      38.826  -5.462  17.530  1.00  1.00            
ATOM    277   CG MET A  36      37.889  -6.042  16.470  1.00  1.00            
ATOM    278   SD MET A  36      37.286  -4.843  15.245  1.00  1.00            
ATOM    279   CE MET A  36      36.285  -6.052  14.332  1.00  1.00            
ATOM    280    C MET A  36      40.154  -5.844  19.529  1.00  1.00            
ATOM    281    O MET A  36      39.973  -5.689  20.736  1.00  1.00            
ATOM    282    N ASN A  37      41.307  -5.529  18.906  1.00  1.00            
ATOM    283   CA ASN A  37      42.356  -4.883  19.624  1.00  1.00            
ATOM    284   CB ASN A  37      43.554  -5.815  19.859  1.00  1.00            
ATOM    285   CG ASN A  37      43.039  -7.024  20.631  1.00  1.00            
ATOM    286  OD1 ASN A  37      42.435  -6.895  21.695  1.00  1.00            
ATOM    287  ND2 ASN A  37      43.264  -8.240  20.063  1.00  1.00            
ATOM    288    C ASN A  37      42.818  -3.711  18.807  1.00  1.00            
ATOM    289    O ASN A  37      43.574  -3.870  17.850  1.00  1.00            
ATOM    290    N LEU A  38      42.364  -2.493  19.168  1.00  1.00            
ATOM    291   CA LEU A  38      42.816  -1.292  18.522  1.00  1.00            
ATOM    292   CB LEU A  38      41.693  -0.333  18.087  1.00  1.00            
ATOM    293   CG LEU A  38      40.759  -0.911  17.005  1.00  1.00            
ATOM    294  CD1 LEU A  38      41.530  -1.250  15.719  1.00  1.00            
ATOM    295  CD2 LEU A  38      39.932  -2.090  17.543  1.00  1.00            
ATOM    296    C LEU A  38      43.611  -0.609  19.592  1.00  1.00            
ATOM    297    O LEU A  38      43.484  -0.912  20.778  1.00  1.00            
ATOM    298    N PRO A  39      44.455   0.279  19.179  1.00  1.00            
ATOM    299   CA PRO A  39      45.295   1.011  20.092  1.00  1.00            
ATOM    300   CD PRO A  39      45.049   0.159  17.857  1.00  1.00            
ATOM    301   CB PRO A  39      46.526   1.416  19.279  1.00  1.00            
ATOM    302   CG PRO A  39      46.094   1.277  17.808  1.00  1.00            
ATOM    303    C PRO A  39      44.688   2.185  20.801  1.00  1.00            
ATOM    304    O PRO A  39      43.626   2.663  20.402  1.00  1.00            
ATOM    305    N GLY A  40      45.375   2.657  21.867  1.00  1.00            
ATOM    306   CA GLY A  40      45.009   3.867  22.549  1.00  1.00            
ATOM    307    C GLY A  40      44.259   3.624  23.823  1.00  1.00            
ATOM    308    O GLY A  40      43.880   2.503  24.154  1.00  1.00            
ATOM    309    N LYS A  41      44.020   4.735  24.555  1.00  1.00            
ATOM    310   CA LYS A  41      43.356   4.775  25.830  1.00  1.00            
ATOM    311   CB LYS A  41      43.195   6.198  26.395  1.00  1.00            
ATOM    312   CG LYS A  41      44.469   6.900  26.869  1.00  1.00            
ATOM    313   CD LYS A  41      45.034   6.331  28.169  1.00  1.00            
ATOM    314   CE LYS A  41      46.101   7.218  28.806  1.00  1.00            
ATOM    315   NZ LYS A  41      45.566   8.585  28.980  1.00  1.00            
ATOM    316    C LYS A  41      41.955   4.266  25.659  1.00  1.00            
ATOM    317    O LYS A  41      41.381   4.336  24.574  1.00  1.00            
ATOM    318    N TRP A  42      41.365   3.723  26.743  1.00  1.00            
ATOM    319   CA TRP A  42      40.025   3.220  26.643  1.00  1.00            
ATOM    320   CB TRP A  42      39.899   1.695  26.778  1.00  1.00            
ATOM    321   CG TRP A  42      40.277   0.911  25.548  1.00  1.00            
ATOM    322  CD2 TRP A  42      41.593   0.420  25.251  1.00  1.00            
ATOM    323  CD1 TRP A  42      39.473   0.507  24.523  1.00  1.00            
ATOM    324  NE1 TRP A  42      40.200  -0.216  23.611  1.00  1.00            
ATOM    325  CE2 TRP A  42      41.507  -0.275  24.044  1.00  1.00            
ATOM    326  CE3 TRP A  42      42.775   0.538  25.927  1.00  1.00            
ATOM    327  CZ2 TRP A  42      42.605  -0.868  23.496  1.00  1.00            
ATOM    328  CZ3 TRP A  42      43.883  -0.059  25.368  1.00  1.00            
ATOM    329  CH2 TRP A  42      43.796  -0.749  24.175  1.00  1.00            
ATOM    330    C TRP A  42      39.156   3.794  27.715  1.00  1.00            
ATOM    331    O TRP A  42      39.645   4.341  28.701  1.00  1.00            
ATOM    332    N LYS A  43      37.818   3.704  27.506  4.00  1.00            
ATOM    333   CA LYS A  43      36.850   4.129  28.476  4.00  1.00            
ATOM    334   CB LYS A  43      36.226   5.511  28.194  4.00  1.00            
ATOM    335   CG LYS A  43      37.227   6.664  28.238  4.00  1.00            
ATOM    336   CD LYS A  43      36.608   8.021  27.898  4.00  1.00            
ATOM    337   CE LYS A  43      35.644   8.527  28.974  4.00  1.00            
ATOM    338   NZ LYS A  43      34.991   9.774  28.522  4.00  1.00            
ATOM    339    C LYS A  43      35.696   3.168  28.426  4.00  1.00            
ATOM    340    O LYS A  43      35.119   2.921  27.368  4.00  1.00            
ATOM    341    N PRO A  44      35.345   2.623  29.559  4.00  0.00            
ATOM    342   CA PRO A  44      34.252   1.697  29.684  4.00  0.00            
ATOM    343   CD PRO A  44      35.749   3.174  30.840  4.00  0.00            
ATOM    344   CB PRO A  44      34.263   1.279  31.145  4.00  0.00            
ATOM    345   CG PRO A  44      34.780   2.544  31.856  4.00  0.00            
ATOM    346    C PRO A  44      32.995   2.430  29.375  4.00  0.00            
ATOM    347    O PRO A  44      32.960   3.643  29.575  4.00  0.00            
ATOM    348    N LYS A  45      31.973   1.730  28.857  4.00  0.00            
ATOM    349   CA LYS A  45      30.721   2.386  28.662  4.00  0.00            
ATOM    350   CB LYS A  45      30.576   3.149  27.334  4.00  0.00            
ATOM    351   CG LYS A  45      29.231   3.868  27.206  4.00  0.00            
ATOM    352   CD LYS A  45      29.090   5.055  28.159  4.00  0.00            
ATOM    353   CE LYS A  45      27.764   5.805  28.033  4.00  0.00            
ATOM    354   NZ LYS A  45      27.827   7.057  28.819  4.00  0.00            
ATOM    355    C LYS A  45      29.677   1.344  28.692  4.00  0.00            
ATOM    356    O LYS A  45      29.924   0.172  28.413  4.00  0.00            
ATOM    357    N MET A  46      28.465   1.764  29.069  4.00  0.00            
ATOM    358   CA MET A  46      27.391   0.838  29.094  4.00  0.00            
ATOM    359   CB MET A  46      26.635   0.862  30.434  4.00  0.00            
ATOM    360   CG MET A  46      25.503  -0.158  30.550  4.00  0.00            
ATOM    361   SD MET A  46      24.612  -0.097  32.134  4.00  0.00            
ATOM    362   CE MET A  46      26.089  -0.414  33.140  4.00  0.00            
ATOM    363    C MET A  46      26.441   1.317  28.045  4.00  0.00            
ATOM    364    O MET A  46      25.959   2.447  28.098  4.00  0.00            
ATOM    365    N ILE A  47      26.131   0.456  27.062  4.00  0.00            
ATOM    366   CA ILE A  47      25.266   0.860  25.996  4.00  0.00            
ATOM    367   CB ILE A  47      25.674   0.330  24.651  4.00  0.00            
ATOM    368  CG1 ILE A  47      24.772   0.908  23.552  4.00  0.00            
ATOM    369  CG2 ILE A  47      25.661  -1.206  24.703  4.00  0.00            
ATOM    370  CD1 ILE A  47      25.227   0.510  22.150  4.00  0.00            
ATOM    371    C ILE A  47      23.903   0.320  26.265  4.00  0.00            
ATOM    372    O ILE A  47      23.735  -0.844  26.624  4.00  0.00            
ATOM    373    N GLY A  48      22.884   1.187  26.124  4.00  0.00            
ATOM    374   CA GLY A  48      21.530   0.749  26.248  4.00  0.00            
ATOM    375    C GLY A  48      21.169   0.343  24.875  4.00  0.00            
ATOM    376    O GLY A  48      22.036   0.024  24.063  4.00  0.00            
ATOM    377    N GLY A  49      19.871   0.331  24.568  4.00  0.00            
ATOM    378   CA GLY A  49      19.566  -0.045  23.235  4.00  0.00            
ATOM    379    C GLY A  49      18.261  -0.729  23.280  4.00  0.00            
ATOM    380    O GLY A  49      17.406  -0.419  24.107  4.00  0.00            
ATOM    381    N ILE A  50      18.097  -1.709  22.385  3.00  0.00            
ATOM    382   CA ILE A  50      16.787  -2.219  22.208  3.00  0.00            
ATOM    383   CB ILE A  50      16.662  -3.174  21.050  3.00  0.00            
ATOM    384  CG1 ILE A  50      17.154  -2.558  19.733  3.00  0.00            
ATOM    385  CG2 ILE A  50      15.186  -3.595  20.981  3.00  0.00            
ATOM    386  CD1 ILE A  50      17.284  -3.592  18.612  3.00  0.00            
ATOM    387    C ILE A  50      16.180  -2.978  23.335  3.00  0.00            
ATOM    388    O ILE A  50      15.127  -2.645  23.871  3.00  0.00            
ATOM    389    N GLY A  51      16.829  -4.052  23.739  3.00  0.00            
ATOM    390   CA GLY A  51      16.269  -4.853  24.766  3.00  0.00            
ATOM    391    C GLY A  51      17.507  -5.490  25.209  3.00  0.00            
ATOM    392    O GLY A  51      17.541  -6.593  25.751  3.00  0.00            
ATOM    393    N GLY A  52      18.583  -4.740  24.943  4.00  0.00            
ATOM    394   CA GLY A  52      19.857  -5.269  25.220  4.00  0.00            
ATOM    395    C GLY A  52      20.679  -4.247  25.910  4.00  0.00            
ATOM    396    O GLY A  52      20.635  -3.060  25.591  4.00  0.00            
ATOM    397    N PHE A  53      21.459  -4.708  26.899  4.00  0.00            
ATOM    398   CA PHE A  53      22.354  -3.825  27.567  4.00  0.00            
ATOM    399   CB PHE A  53      22.116  -3.785  29.087  4.00  0.00            
ATOM    400   CG PHE A  53      20.710  -3.310  29.286  4.00  0.00            
ATOM    401  CD1 PHE A  53      20.402  -1.969  29.276  4.00  0.00            
ATOM    402  CD2 PHE A  53      19.683  -4.212  29.460  4.00  0.00            
ATOM    403  CE1 PHE A  53      19.102  -1.550  29.457  4.00  0.00            
ATOM    404  CE2 PHE A  53      18.381  -3.802  29.642  4.00  0.00            
ATOM    405   CZ PHE A  53      18.088  -2.461  29.643  4.00  0.00            
ATOM    406    C PHE A  53      23.708  -4.400  27.276  4.00  0.00            
ATOM    407    O PHE A  53      23.940  -5.587  27.500  4.00  0.00            
ATOM    408    N ILE A  54      24.635  -3.580  26.740  4.00  0.00            
ATOM    409   CA ILE A  54      25.915  -4.102  26.351  4.00  0.00            
ATOM    410   CB ILE A  54      26.081  -4.139  24.863  4.00  0.00            
ATOM    411  CG1 ILE A  54      25.065  -5.134  24.275  4.00  0.00            
ATOM    412  CG2 ILE A  54      27.545  -4.475  24.543  4.00  0.00            
ATOM    413  CD1 ILE A  54      24.898  -5.053  22.759  4.00  0.00            
ATOM    414    C ILE A  54      26.992  -3.243  26.945  4.00  0.00            
ATOM    415    O ILE A  54      26.778  -2.064  27.205  4.00  0.00            
ATOM    416    N LYS A  55      28.174  -3.835  27.224  4.00  0.00            
ATOM    417   CA LYS A  55      29.301  -3.119  27.765  4.00  0.00            
ATOM    418   CB LYS A  55      30.041  -3.943  28.828  4.00  0.00            
ATOM    419   CG LYS A  55      30.211  -5.408  28.419  4.00  0.00            
ATOM    420   CD LYS A  55      30.956  -6.246  29.457  4.00  0.00            
ATOM    421   CE LYS A  55      30.932  -7.750  29.174  4.00  0.00            
ATOM    422   NZ LYS A  55      31.662  -8.482  30.235  4.00  0.00            
ATOM    423    C LYS A  55      30.210  -2.821  26.625  4.00  0.00            
ATOM    424    O LYS A  55      30.473  -3.684  25.790  4.00  0.00            
ATOM    425    N VAL A  56      30.710  -1.572  26.551  4.00  0.00            
ATOM    426   CA VAL A  56      31.501  -1.248  25.406  4.00  0.00            
ATOM    427   CB VAL A  56      30.867  -0.234  24.499  4.00  0.00            
ATOM    428  CG1 VAL A  56      29.499  -0.760  24.033  4.00  0.00            
ATOM    429  CG2 VAL A  56      30.830   1.121  25.214  4.00  0.00            
ATOM    430    C VAL A  56      32.784  -0.657  25.844  4.00  0.00            
ATOM    431    O VAL A  56      32.897  -0.111  26.940  4.00  0.00            
ATOM    432    N ARG A  57      33.804  -0.796  24.981  4.00  0.00            
ATOM    433   CA ARG A  57      35.059  -0.181  25.246  4.00  0.00            
ATOM    434   CB ARG A  57      36.272  -1.089  24.974  4.00  0.00            
ATOM    435   CG ARG A  57      36.307  -2.356  25.835  4.00  0.00            
ATOM    436   CD ARG A  57      37.626  -3.122  25.706  4.00  0.00            
ATOM    437   NE ARG A  57      37.437  -4.484  26.279  4.00  0.00            
ATOM    438   CZ ARG A  57      37.731  -4.728  27.588  4.00  0.00            
ATOM    439  NH1 ARG A  57      38.172  -3.712  28.385  4.00  0.00            
ATOM    440  NH2 ARG A  57      37.614  -5.995  28.084  4.00  0.00            
ATOM    441    C ARG A  57      35.113   0.967  24.285  4.00  0.00            
ATOM    442    O ARG A  57      34.832   0.794  23.101  4.00  0.00            
ATOM    443    N GLN A  58      35.449   2.183  24.767  4.00  1.00            
ATOM    444   CA GLN A  58      35.440   3.321  23.886  4.00  1.00            
ATOM    445   CB GLN A  58      34.760   4.570  24.470  4.00  1.00            
ATOM    446   CG GLN A  58      34.805   5.766  23.516  4.00  1.00            
ATOM    447   CD GLN A  58      33.909   6.864  24.075  4.00  1.00            
ATOM    448  OE1 GLN A  58      34.219   8.050  23.970  4.00  1.00            
ATOM    449  NE2 GLN A  58      32.758   6.463  24.678  4.00  1.00            
ATOM    450    C GLN A  58      36.830   3.711  23.570  4.00  1.00            
ATOM    451    O GLN A  58      37.728   3.624  24.408  4.00  1.00            
ATOM    452    N TYR A  59      37.033   4.119  22.307  4.00  1.00            
ATOM    453   CA TYR A  59      38.305   4.617  21.912  4.00  1.00            
ATOM    454   CB TYR A  59      39.062   3.721  20.912  4.00  1.00            
ATOM    455   CG TYR A  59      40.400   4.352  20.744  4.00  1.00            
ATOM    456  CD1 TYR A  59      41.204   4.524  21.844  4.00  1.00            
ATOM    457  CD2 TYR A  59      40.872   4.735  19.509  4.00  1.00            
ATOM    458  CE1 TYR A  59      42.446   5.100  21.736  4.00  1.00            
ATOM    459  CE2 TYR A  59      42.116   5.313  19.389  4.00  1.00            
ATOM    460   CZ TYR A  59      42.902   5.498  20.502  4.00  1.00            
ATOM    461   OH TYR A  59      44.176   6.092  20.381  4.00  1.00            
ATOM    462    C TYR A  59      38.056   5.965  21.285  4.00  1.00            
ATOM    463    O TYR A  59      37.183   6.118  20.434  4.00  1.00            
ATOM    464    N ASP A  60      38.812   6.990  21.727  4.00  1.00            
ATOM    465   CA ASP A  60      38.576   8.361  21.357  4.00  1.00            
ATOM    466   CB ASP A  60      39.394   9.326  22.236  4.00  1.00            
ATOM    467   CG ASP A  60      38.848  10.737  22.085  4.00  1.00            
ATOM    468  OD1 ASP A  60      37.876  10.924  21.303  4.00  1.00            
ATOM    469  OD2 ASP A  60      39.400  11.649  22.758  4.00  1.00            
ATOM    470    C ASP A  60      38.851   8.739  19.926  4.00  1.00            
ATOM    471    O ASP A  60      37.980   9.300  19.264  4.00  1.00            
ATOM    472    N GLN A  61      40.056   8.453  19.393  4.00  1.00            
ATOM    473   CA GLN A  61      40.358   8.890  18.051  4.00  1.00            
ATOM    474   CB GLN A  61      41.763   9.507  17.900  4.00  1.00            
ATOM    475   CG GLN A  61      42.030  10.129  16.523  4.00  1.00            
ATOM    476   CD GLN A  61      41.304  11.470  16.438  4.00  1.00            
ATOM    477  OE1 GLN A  61      40.425  11.662  15.599  4.00  1.00            
ATOM    478  NE2 GLN A  61      41.678  12.430  17.326  4.00  1.00            
ATOM    479    C GLN A  61      40.316   7.650  17.240  4.00  1.00            
ATOM    480    O GLN A  61      39.921   6.603  17.746  4.00  1.00            
ATOM    481    N ILE A  62      40.673   7.713  15.947  4.00  1.00            
ATOM    482   CA ILE A  62      40.621   6.453  15.283  4.00  1.00            
ATOM    483   CB ILE A  62      39.395   6.240  14.441  4.00  1.00            
ATOM    484  CG1 ILE A  62      38.100   6.673  15.144  4.00  1.00            
ATOM    485  CG2 ILE A  62      39.365   4.724  14.204  4.00  1.00            
ATOM    486  CD1 ILE A  62      36.923   6.806  14.174  4.00  1.00            
ATOM    487    C ILE A  62      41.909   6.282  14.511  4.00  1.00            
ATOM    488    O ILE A  62      42.879   5.977  15.205  4.00  1.00            
ATOM    489    N PRO A  63      42.128   6.401  13.197  4.00  1.00            
ATOM    490   CA PRO A  63      41.174   6.703  12.142  4.00  1.00            
ATOM    491   CD PRO A  63      43.478   6.774  12.794  4.00  1.00            
ATOM    492   CB PRO A  63      41.960   7.431  11.050  4.00  1.00            
ATOM    493   CG PRO A  63      43.415   7.002  11.277  4.00  1.00            
ATOM    494    C PRO A  63      40.464   5.503  11.603  4.00  1.00            
ATOM    495    O PRO A  63      41.011   4.404  11.680  4.00  1.00            
ATOM    496    N VAL A  64      39.239   5.693  11.069  4.00  1.00            
ATOM    497   CA VAL A  64      38.529   4.636  10.408  4.00  1.00            
ATOM    498   CB VAL A  64      37.226   4.224  11.041  4.00  1.00            
ATOM    499  CG1 VAL A  64      37.479   3.449  12.344  4.00  1.00            
ATOM    500  CG2 VAL A  64      36.394   5.499  11.245  4.00  1.00            
ATOM    501    C VAL A  64      38.192   5.148   9.064  4.00  1.00            
ATOM    502    O VAL A  64      37.831   6.312   8.901  4.00  1.00            
ATOM    503    N GLU A  65      38.328   4.285   8.048  4.00  1.00            
ATOM    504   CA GLU A  65      37.955   4.745   6.755  4.00  1.00            
ATOM    505   CB GLU A  65      38.982   4.474   5.646  4.00  1.00            
ATOM    506   CG GLU A  65      40.238   5.334   5.730  4.00  1.00            
ATOM    507   CD GLU A  65      40.918   5.245   4.374  4.00  1.00            
ATOM    508  OE1 GLU A  65      40.702   4.224   3.669  4.00  1.00            
ATOM    509  OE2 GLU A  65      41.653   6.203   4.018  4.00  1.00            
ATOM    510    C GLU A  65      36.720   3.985   6.360  4.00  1.00            
ATOM    511    O GLU A  65      36.576   2.806   6.681  4.00  1.00            
ATOM    512    N ILE A  66      35.769   4.661   5.681  4.00  1.00            
ATOM    513   CA ILE A  66      34.588   4.021   5.159  4.00  1.00            
ATOM    514   CB ILE A  66      33.318   4.725   5.530  4.00  1.00            
ATOM    515  CG1 ILE A  66      33.101   4.679   7.047  4.00  1.00            
ATOM    516  CG2 ILE A  66      32.174   4.108   4.707  4.00  1.00            
ATOM    517  CD1 ILE A  66      32.962   3.253   7.571  4.00  1.00            
ATOM    518    C ILE A  66      34.722   4.211   3.679  4.00  1.00            
ATOM    519    O ILE A  66      34.778   5.350   3.217  4.00  1.00            
ATOM    520    N CYS A  67      34.756   3.116   2.888  3.00  1.00            
ATOM    521   CA CYS A  67      35.005   3.288   1.480  3.00  1.00            
ATOM    522   CB CYS A  67      33.988   4.176   0.740  3.00  1.00            
ATOM    523   SG CYS A  67      32.339   3.426   0.602  3.00  1.00            
ATOM    524    C CYS A  67      36.332   3.969   1.440  3.00  1.00            
ATOM    525    O CYS A  67      37.128   3.837   2.369  3.00  1.00            
ATOM    526    N GLY A  68      36.625   4.697   0.356  3.00  1.00            
ATOM    527   CA GLY A  68      37.856   5.426   0.315  3.00  1.00            
ATOM    528    C GLY A  68      37.806   6.489   1.370  3.00  1.00            
ATOM    529    O GLY A  68      38.818   6.810   1.991  3.00  1.00            
ATOM    530    N HIS A  69      36.608   7.061   1.599  4.00  1.00            
ATOM    531   CA HIS A  69      36.441   8.167   2.497  4.00  1.00            
ATOM    532  ND1 HIS A  69      34.935  11.056   1.624  4.00  1.00            
ATOM    533   CG HIS A  69      34.780   9.698   1.462  4.00  1.00            
ATOM    534   CB HIS A  69      35.010   8.715   2.563  4.00  1.00            
ATOM    535  NE2 HIS A  69      34.419  10.724  -0.509  4.00  1.00            
ATOM    536  CD2 HIS A  69      34.459   9.511   0.154  4.00  1.00            
ATOM    537  CE1 HIS A  69      34.707  11.623   0.414  4.00  1.00            
ATOM    538    C HIS A  69      36.926   7.876   3.880  4.00  1.00            
ATOM    539    O HIS A  69      37.007   6.725   4.308  4.00  1.00            
ATOM    540    N LYS A  70      37.293   8.962   4.602  4.00  1.00            
ATOM    541   CA LYS A  70      37.888   8.841   5.902  4.00  1.00            
ATOM    542   CB LYS A  70      39.305   9.434   5.949  4.00  1.00            
ATOM    543   CG LYS A  70      40.270   8.696   5.015  4.00  1.00            
ATOM    544   CD LYS A  70      41.568   9.450   4.716  4.00  1.00            
ATOM    545   CE LYS A  70      42.553   9.480   5.886  4.00  1.00            
ATOM    546   NZ LYS A  70      43.875   9.957   5.421  4.00  1.00            
ATOM    547    C LYS A  70      37.068   9.509   6.939  4.00  1.00            
ATOM    548    O LYS A  70      36.311  10.439   6.665  4.00  1.00            
ATOM    549    N ALA A  71      37.196   8.992   8.175  4.00  1.00            
ATOM    550   CA ALA A  71      36.519   9.564   9.294  4.00  1.00            
ATOM    551   CB ALA A  71      35.155   8.916   9.585  4.00  1.00            
ATOM    552    C ALA A  71      37.368   9.310  10.498  4.00  1.00            
ATOM    553    O ALA A  71      38.145   8.358  10.540  4.00  1.00            
ATOM    554    N ILE A  72      37.246  10.195  11.504  4.00  1.00            
ATOM    555   CA ILE A  72      37.926  10.072  12.760  4.00  1.00            
ATOM    556   CB ILE A  72      38.973  11.141  12.945  4.00  1.00            
ATOM    557  CG1 ILE A  72      38.383  12.568  12.971  4.00  1.00            
ATOM    558  CG2 ILE A  72      39.988  10.944  11.808  4.00  1.00            
ATOM    559  CD1 ILE A  72      37.757  12.994  14.302  4.00  1.00            
ATOM    560    C ILE A  72      36.843  10.263  13.763  4.00  1.00            
ATOM    561    O ILE A  72      35.926  11.051  13.535  4.00  1.00            
ATOM    562    N GLY A  73      36.891   9.547  14.896  4.00  1.00            
ATOM    563   CA GLY A  73      35.817   9.741  15.819  4.00  1.00            
ATOM    564    C GLY A  73      35.973   8.766  16.916  4.00  1.00            
ATOM    565    O GLY A  73      37.057   8.233  17.150  4.00  1.00            
ATOM    566    N THR A  74      34.870   8.520  17.637  4.00  1.00            
ATOM    567   CA THR A  74      34.978   7.585  18.701  4.00  1.00            
ATOM    568   CB THR A  74      34.039   7.830  19.844  4.00  1.00            
ATOM    569  OG1 THR A  74      32.694   7.728  19.401  4.00  1.00            
ATOM    570  CG2 THR A  74      34.304   9.232  20.421  4.00  1.00            
ATOM    571    C THR A  74      34.698   6.222  18.144  4.00  1.00            
ATOM    572    O THR A  74      33.791   6.048  17.332  4.00  1.00            
ATOM    573    N VAL A  75      35.507   5.221  18.560  4.00  1.00            
ATOM    574   CA VAL A  75      35.354   3.857  18.125  4.00  1.00            
ATOM    575   CB VAL A  75      36.648   3.226  17.685  4.00  1.00            
ATOM    576  CG1 VAL A  75      36.390   1.758  17.304  4.00  1.00            
ATOM    577  CG2 VAL A  75      37.252   4.069  16.551  4.00  1.00            
ATOM    578    C VAL A  75      34.898   3.093  19.333  4.00  1.00            
ATOM    579    O VAL A  75      35.454   3.244  20.419  4.00  1.00            
ATOM    580    N LEU A  76      33.852   2.260  19.194  4.00  1.00            
ATOM    581   CA LEU A  76      33.407   1.506  20.331  4.00  1.00            
ATOM    582   CB LEU A  76      31.912   1.723  20.638  4.00  1.00            
ATOM    583   CG LEU A  76      31.310   0.960  21.835  4.00  1.00            
ATOM    584  CD1 LEU A  76      29.900   1.494  22.130  4.00  1.00            
ATOM    585  CD2 LEU A  76      31.253  -0.560  21.595  4.00  1.00            
ATOM    586    C LEU A  76      33.671   0.052  20.037  4.00  1.00            
ATOM    587    O LEU A  76      33.476  -0.407  18.912  4.00  1.00            
ATOM    588    N VAL A  77      34.153  -0.709  21.046  4.00  1.00            
ATOM    589   CA VAL A  77      34.442  -2.112  20.870  4.00  1.00            
ATOM    590   CB VAL A  77      35.857  -2.479  21.214  4.00  1.00            
ATOM    591  CG1 VAL A  77      35.999  -4.012  21.209  4.00  1.00            
ATOM    592  CG2 VAL A  77      36.794  -1.771  20.219  4.00  1.00            
ATOM    593    C VAL A  77      33.536  -2.874  21.797  4.00  1.00            
ATOM    594    O VAL A  77      33.206  -2.391  22.878  4.00  1.00            
ATOM    595    N GLY A  78      33.093  -4.088  21.389  1.00  1.00            
ATOM    596   CA GLY A  78      32.243  -4.896  22.229  1.00  1.00            
ATOM    597    C GLY A  78      31.644  -5.978  21.388  1.00  1.00            
ATOM    598    O GLY A  78      31.910  -6.070  20.195  1.00  1.00            
ATOM    599    N PRO A  79      30.876  -6.844  21.986  1.00  1.00            
ATOM    600   CA PRO A  79      30.270  -7.913  21.243  1.00  1.00            
ATOM    601   CD PRO A  79      31.112  -7.228  23.365  1.00  1.00            
ATOM    602   CB PRO A  79      29.699  -8.886  22.280  1.00  1.00            
ATOM    603   CG PRO A  79      29.973  -8.219  23.646  1.00  1.00            
ATOM    604    C PRO A  79      29.348  -7.581  20.080  1.00  1.00            
ATOM    605    O PRO A  79      29.768  -7.808  18.946  1.00  1.00            
ATOM    606    N THR A  80      28.110  -7.069  20.328  1.00  1.00            
ATOM    607   CA THR A  80      27.175  -6.601  19.316  1.00  1.00            
ATOM    608   CB THR A  80      27.786  -6.179  18.020  1.00  1.00            
ATOM    609  OG1 THR A  80      28.904  -5.349  18.284  1.00  1.00            
ATOM    610  CG2 THR A  80      26.758  -5.261  17.347  1.00  1.00            
ATOM    611    C THR A  80      26.025  -7.576  19.150  1.00  1.00            
ATOM    612    O THR A  80      25.412  -7.767  20.198  1.00  1.00            
ATOM    613    N PRO A  81      25.591  -8.310  18.100  1.00  1.00            
ATOM    614   CA PRO A  81      26.141  -8.597  16.769  1.00  1.00            
ATOM    615   CD PRO A  81      24.404  -9.116  18.349  1.00  1.00            
ATOM    616   CB PRO A  81      25.372  -9.810  16.250  1.00  1.00            
ATOM    617   CG PRO A  81      24.036  -9.749  17.001  1.00  1.00            
ATOM    618    C PRO A  81      26.294  -7.604  15.645  1.00  1.00            
ATOM    619    O PRO A  81      25.435  -6.742  15.473  1.00  1.00            
ATOM    620    N VAL A  82      27.391  -7.763  14.851  1.00  1.00            
ATOM    621   CA VAL A  82      27.708  -7.042  13.638  1.00  1.00            
ATOM    622   CB VAL A  82      26.498  -6.716  12.800  1.00  1.00            
ATOM    623  CG1 VAL A  82      26.930  -5.871  11.590  1.00  1.00            
ATOM    624  CG2 VAL A  82      25.816  -8.036  12.396  1.00  1.00            
ATOM    625    C VAL A  82      28.444  -5.774  13.982  1.00  1.00            
ATOM    626    O VAL A  82      28.300  -5.248  15.083  1.00  1.00            
ATOM    627    N ASN A  83      29.282  -5.260  13.049  1.00  1.00            
ATOM    628   CA ASN A  83      30.073  -4.087  13.332  1.00  1.00            
ATOM    629   CB ASN A  83      31.183  -3.825  12.299  1.00  1.00            
ATOM    630   CG ASN A  83      32.292  -4.816  12.635  1.00  1.00            
ATOM    631  OD1 ASN A  83      32.883  -4.760  13.713  1.00  1.00            
ATOM    632  ND2 ASN A  83      32.571  -5.766  11.704  1.00  1.00            
ATOM    633    C ASN A  83      29.247  -2.844  13.543  1.00  1.00            
ATOM    634    O ASN A  83      29.274  -2.286  14.634  1.00  1.00            
ATOM    635    N ILE A  84      28.415  -2.432  12.566  4.00  1.00            
ATOM    636   CA ILE A  84      27.666  -1.195  12.629  4.00  1.00            
ATOM    637   CB ILE A  84      26.487  -1.178  13.560  4.00  1.00            
ATOM    638  CG1 ILE A  84      25.383  -2.097  13.002  4.00  1.00            
ATOM    639  CG2 ILE A  84      26.026   0.284  13.704  4.00  1.00            
ATOM    640  CD1 ILE A  84      25.735  -3.582  13.024  4.00  1.00            
ATOM    641    C ILE A  84      28.531   0.006  12.850  4.00  1.00            
ATOM    642    O ILE A  84      29.326   0.093  13.783  4.00  1.00            
ATOM    643    N ILE A  85      28.369   0.981  11.929  4.00  1.00            
ATOM    644   CA ILE A  85      29.001   2.270  11.962  4.00  1.00            
ATOM    645   CB ILE A  85      29.686   2.673  10.700  4.00  1.00            
ATOM    646  CG1 ILE A  85      30.374   4.030  10.906  4.00  1.00            
ATOM    647  CG2 ILE A  85      28.635   2.684   9.586  4.00  1.00            
ATOM    648  CD1 ILE A  85      31.352   4.395   9.795  4.00  1.00            
ATOM    649    C ILE A  85      27.852   3.179  12.140  4.00  1.00            
ATOM    650    O ILE A  85      26.714   2.805  11.862  4.00  1.00            
ATOM    651    N GLY A  86      28.078   4.393  12.645  1.00  1.00            
ATOM    652   CA GLY A  86      26.861   5.080  12.892  1.00  1.00            
ATOM    653    C GLY A  86      27.000   6.533  12.604  1.00  1.00            
ATOM    654    O GLY A  86      27.807   6.961  11.781  1.00  1.00            
ATOM    655    N ARG A  87      26.177   7.321  13.318  2.00  1.00            
ATOM    656   CA ARG A  87      26.034   8.731  13.132  2.00  1.00            
ATOM    657   CB ARG A  87      25.049   9.352  14.128  2.00  1.00            
ATOM    658   CG ARG A  87      23.661   8.715  14.115  2.00  1.00            
ATOM    659   CD ARG A  87      22.776   9.240  15.246  2.00  1.00            
ATOM    660   NE ARG A  87      21.475   8.515  15.209  2.00  1.00            
ATOM    661   CZ ARG A  87      20.825   8.252  16.380  2.00  1.00            
ATOM    662  NH1 ARG A  87      21.391   8.634  17.563  2.00  1.00            
ATOM    663  NH2 ARG A  87      19.627   7.596  16.369  2.00  1.00            
ATOM    664    C ARG A  87      27.329   9.431  13.363  2.00  1.00            
ATOM    665    O ARG A  87      27.677  10.320  12.588  2.00  1.00            
ATOM    666    N ASN A  88      28.078   9.044  14.418  2.00  1.00            
ATOM    667   CA ASN A  88      29.293   9.734  14.756  2.00  1.00            
ATOM    668   CB ASN A  88      30.069   9.001  15.872  2.00  1.00            
ATOM    669   CG ASN A  88      31.419   9.676  16.079  2.00  1.00            
ATOM    670  OD1 ASN A  88      32.357   9.448  15.318  2.00  1.00            
ATOM    671  ND2 ASN A  88      31.524  10.531  17.132  2.00  1.00            
ATOM    672    C ASN A  88      30.166   9.748  13.535  2.00  1.00            
ATOM    673    O ASN A  88      30.581  10.808  13.069  2.00  1.00            
ATOM    674    N LEU A  89      30.435   8.560  12.964  2.00  1.00            
ATOM    675   CA LEU A  89      31.257   8.413  11.792  2.00  1.00            
ATOM    676   CB LEU A  89      31.652   6.944  11.543  2.00  1.00            
ATOM    677   CG LEU A  89      32.628   6.357  12.584  2.00  1.00            
ATOM    678  CD1 LEU A  89      32.979   4.898  12.252  2.00  1.00            
ATOM    679  CD2 LEU A  89      33.881   7.234  12.737  2.00  1.00            
ATOM    680    C LEU A  89      30.587   8.916  10.531  2.00  1.00            
ATOM    681    O LEU A  89      31.228   9.569   9.709  2.00  1.00            
ATOM    682    N LEU A  90      29.277   8.642  10.343  2.00  1.00            
ATOM    683   CA LEU A  90      28.619   8.930   9.087  2.00  1.00            
ATOM    684   CB LEU A  90      27.170   8.421   9.037  2.00  1.00            
ATOM    685   CG LEU A  90      26.542   8.474   7.632  2.00  1.00            
ATOM    686  CD1 LEU A  90      27.281   7.533   6.664  2.00  1.00            
ATOM    687  CD2 LEU A  90      25.032   8.192   7.691  2.00  1.00            
ATOM    688    C LEU A  90      28.646  10.403   8.857  2.00  1.00            
ATOM    689    O LEU A  90      28.807  10.860   7.727  2.00  1.00            
ATOM    690    N THR A  91      28.507  11.188   9.939  3.00  1.00            
ATOM    691   CA THR A  91      28.412  12.607   9.794  3.00  1.00            
ATOM    692   CB THR A  91      28.115  13.311  11.092  3.00  1.00            
ATOM    693  OG1 THR A  91      27.806  14.677  10.854  3.00  1.00            
ATOM    694  CG2 THR A  91      29.328  13.190  12.026  3.00  1.00            
ATOM    695    C THR A  91      29.652  13.213   9.184  3.00  1.00            
ATOM    696    O THR A  91      29.541  14.027   8.269  3.00  1.00            
ATOM    697    N GLN A  92      30.873  12.841   9.629  3.00  1.00            
ATOM    698   CA GLN A  92      32.033  13.490   9.064  3.00  1.00            
ATOM    699   CB GLN A  92      33.381  13.116   9.704  3.00  1.00            
ATOM    700   CG GLN A  92      34.481  14.106   9.305  3.00  1.00            
ATOM    701   CD GLN A  92      35.813  13.599   9.837  3.00  1.00            
ATOM    702  OE1 GLN A  92      36.030  12.394   9.938  3.00  1.00            
ATOM    703  NE2 GLN A  92      36.734  14.538  10.180  3.00  1.00            
ATOM    704    C GLN A  92      32.086  13.140   7.616  3.00  1.00            
ATOM    705    O GLN A  92      32.491  13.946   6.780  3.00  1.00            
ATOM    706    N ILE A  93      31.670  11.907   7.285  3.00  1.00            
ATOM    707   CA ILE A  93      31.653  11.486   5.919  3.00  1.00            
ATOM    708   CB ILE A  93      31.178  10.076   5.753  3.00  1.00            
ATOM    709  CG1 ILE A  93      32.171   9.118   6.429  3.00  1.00            
ATOM    710  CG2 ILE A  93      30.998   9.805   4.252  3.00  1.00            
ATOM    711  CD1 ILE A  93      31.631   7.702   6.614  3.00  1.00            
ATOM    712    C ILE A  93      30.705  12.409   5.204  3.00  1.00            
ATOM    713    O ILE A  93      30.972  12.834   4.081  3.00  1.00            
ATOM    714    N GLY A  94      29.574  12.774   5.845  3.00  1.00            
ATOM    715   CA GLY A  94      28.670  13.695   5.204  3.00  1.00            
ATOM    716    C GLY A  94      27.553  12.962   4.547  3.00  1.00            
ATOM    717    O GLY A  94      26.884  13.493   3.662  3.00  1.00            
ATOM    718    N CYS A  95      27.313  11.713   4.964  1.00  1.00            
ATOM    719   CA CYS A  95      26.276  10.965   4.331  1.00  1.00            
ATOM    720   CB CYS A  95      26.496   9.453   4.472  1.00  1.00            
ATOM    721   SG CYS A  95      28.024   8.922   3.645  1.00  1.00            
ATOM    722    C CYS A  95      24.942  11.283   4.920  1.00  1.00            
ATOM    723    O CYS A  95      24.785  11.337   6.137  1.00  1.00            
ATOM    724    N THR A  96      23.928  11.494   4.057  4.00  1.00            
ATOM    725   CA THR A  96      22.616  11.729   4.580  4.00  1.00            
ATOM    726   CB THR A  96      22.065  13.097   4.304  4.00  1.00            
ATOM    727  OG1 THR A  96      21.858  13.268   2.912  4.00  1.00            
ATOM    728  CG2 THR A  96      23.059  14.149   4.829  4.00  1.00            
ATOM    729    C THR A  96      21.690  10.762   3.909  4.00  1.00            
ATOM    730    O THR A  96      21.929  10.362   2.771  4.00  1.00            
ATOM    731    N LEU A  97      20.612  10.334   4.601  4.00  1.00            
ATOM    732   CA LEU A  97      19.651   9.507   3.926  4.00  1.00            
ATOM    733   CB LEU A  97      18.563   8.891   4.827  4.00  1.00            
ATOM    734   CG LEU A  97      19.069   7.806   5.793  4.00  1.00            
ATOM    735  CD1 LEU A  97      20.152   8.364   6.729  4.00  1.00            
ATOM    736  CD2 LEU A  97      17.898   7.142   6.544  4.00  1.00            
ATOM    737    C LEU A  97      18.966  10.437   2.985  4.00  1.00            
ATOM    738    O LEU A  97      18.923  11.647   3.206  4.00  1.00            
ATOM    739    N ASN A  98      18.450   9.890   1.876  4.00  1.00            
ATOM    740   CA ASN A  98      17.804  10.713   0.907  4.00  1.00            
ATOM    741   CB ASN A  98      18.607  10.772  -0.404  4.00  1.00            
ATOM    742   CG ASN A  98      17.818  11.551  -1.441  4.00  1.00            
ATOM    743  OD1 ASN A  98      17.328  12.647  -1.176  4.00  1.00            
ATOM    744  ND2 ASN A  98      17.687  10.962  -2.660  4.00  1.00            
ATOM    745    C ASN A  98      16.484  10.092   0.581  4.00  1.00            
ATOM    746    O ASN A  98      16.353   8.869   0.553  4.00  1.00            
ATOM    747    N PHE A  99      15.452  10.930   0.352  1.00  1.00            
ATOM    748   CA PHE A  99      14.203  10.368  -0.067  1.00  1.00            
ATOM    749   CB PHE A  99      12.957  11.226   0.188  1.00  1.00            
ATOM    750   CG PHE A  99      11.837  10.382  -0.320  1.00  1.00            
ATOM    751  CD1 PHE A  99      11.227   9.465   0.507  1.00  1.00            
ATOM    752  CD2 PHE A  99      11.415  10.494  -1.624  1.00  1.00            
ATOM    753  CE1 PHE A  99      10.201   8.679   0.040  1.00  1.00            
ATOM    754  CE2 PHE A  99      10.391   9.712  -2.100  1.00  1.00            
ATOM    755   CZ PHE A  99       9.786   8.805  -1.265  1.00  1.00            
ATOM    756    C PHE A  99      14.353  10.268  -1.584  1.00  1.00            
ATOM    757    O PHE A  99      14.246   9.128  -2.109  1.00  1.00            
ATOM    758  OXT PHE A  99      14.580  11.322  -2.239  1.00  1.00            
ATOM    759    N PRO B   1      12.492  13.599   1.962  1.00  1.00            
ATOM    760   CA PRO B   1      13.454  14.736   1.916  1.00  1.00            
ATOM    761   CD PRO B   1      11.487  13.847   3.053  1.00  1.00            
ATOM    762   CB PRO B   1      12.903  15.799   2.862  1.00  1.00            
ATOM    763   CG PRO B   1      12.055  15.017   3.869  1.00  1.00            
ATOM    764    C PRO B   1      14.757  14.179   2.385  1.00  1.00            
ATOM    765    O PRO B   1      14.846  12.973   2.611  1.00  1.00            
ATOM    766    N GLN B   2      15.781  15.042   2.529  4.00  1.00            
ATOM    767   CA GLN B   2      17.065  14.591   2.972  4.00  1.00            
ATOM    768   CB GLN B   2      18.202  15.537   2.566  4.00  1.00            
ATOM    769   CG GLN B   2      18.323  15.694   1.049  4.00  1.00            
ATOM    770   CD GLN B   2      19.509  16.597   0.759  4.00  1.00            
ATOM    771  OE1 GLN B   2      20.543  16.143   0.270  4.00  1.00            
ATOM    772  NE2 GLN B   2      19.364  17.913   1.067  4.00  1.00            
ATOM    773    C GLN B   2      17.017  14.525   4.453  4.00  1.00            
ATOM    774    O GLN B   2      16.404  15.369   5.104  4.00  1.00            
ATOM    775    N ILE B   3      17.651  13.493   5.030  4.00  1.00            
ATOM    776   CA ILE B   3      17.625  13.444   6.451  4.00  1.00            
ATOM    777   CB ILE B   3      17.071  12.171   7.019  4.00  1.00            
ATOM    778  CG1 ILE B   3      16.718  12.366   8.500  4.00  1.00            
ATOM    779  CG2 ILE B   3      18.072  11.034   6.778  4.00  1.00            
ATOM    780  CD1 ILE B   3      15.811  11.265   9.041  4.00  1.00            
ATOM    781    C ILE B   3      19.031  13.615   6.920  4.00  1.00            
ATOM    782    O ILE B   3      19.954  12.978   6.412  4.00  1.00            
ATOM    783    N THR B   4      19.227  14.527   7.890  1.00  1.00            
ATOM    784   CA THR B   4      20.540  14.825   8.386  1.00  1.00            
ATOM    785   CB THR B   4      20.635  16.208   8.967  1.00  1.00            
ATOM    786  OG1 THR B   4      21.976  16.497   9.337  1.00  1.00            
ATOM    787  CG2 THR B   4      19.706  16.298  10.194  1.00  1.00            
ATOM    788    C THR B   4      20.867  13.882   9.497  1.00  1.00            
ATOM    789    O THR B   4      20.019  13.504  10.304  1.00  1.00            
ATOM    790    N LEU B   5      22.149  13.490   9.517  1.00  1.00            
ATOM    791   CA LEU B   5      22.800  12.537  10.363  1.00  1.00            
ATOM    792   CB LEU B   5      24.148  12.137   9.749  1.00  1.00            
ATOM    793   CG LEU B   5      24.807  13.300   8.978  1.00  1.00            
ATOM    794  CD1 LEU B   5      25.169  14.471   9.908  1.00  1.00            
ATOM    795  CD2 LEU B   5      25.983  12.806   8.121  1.00  1.00            
ATOM    796    C LEU B   5      23.039  12.881  11.815  1.00  1.00            
ATOM    797    O LEU B   5      22.881  11.995  12.654  1.00  1.00            
ATOM    798    N TRP B   6      23.407  14.134  12.177  1.00  1.00            
ATOM    799   CA TRP B   6      23.927  14.397  13.508  1.00  1.00            
ATOM    800   CB TRP B   6      24.208  15.886  13.775  1.00  1.00            
ATOM    801   CG TRP B   6      24.811  16.146  15.139  1.00  1.00            
ATOM    802  CD2 TRP B   6      24.080  16.490  16.331  1.00  1.00            
ATOM    803  CD1 TRP B   6      26.126  16.102  15.495  1.00  1.00            
ATOM    804  NE1 TRP B   6      26.263  16.392  16.831  1.00  1.00            
ATOM    805  CE2 TRP B   6      25.015  16.633  17.359  1.00  1.00            
ATOM    806  CE3 TRP B   6      22.745  16.671  16.559  1.00  1.00            
ATOM    807  CZ2 TRP B   6      24.629  16.958  18.629  1.00  1.00            
ATOM    808  CZ3 TRP B   6      22.360  17.000  17.842  1.00  1.00            
ATOM    809  CH2 TRP B   6      23.284  17.141  18.858  1.00  1.00            
ATOM    810    C TRP B   6      22.978  13.952  14.564  1.00  1.00            
ATOM    811    O TRP B   6      23.335  13.156  15.432  1.00  1.00            
ATOM    812    N LYS B   7      21.733  14.440  14.516  1.00  1.00            
ATOM    813   CA LYS B   7      20.802  14.015  15.510  1.00  1.00            
ATOM    814   CB LYS B   7      19.638  15.007  15.711  1.00  1.00            
ATOM    815   CG LYS B   7      18.744  14.685  16.908  1.00  1.00            
ATOM    816   CD LYS B   7      17.789  15.820  17.287  1.00  1.00            
ATOM    817   CE LYS B   7      18.465  16.988  18.009  1.00  1.00            
ATOM    818   NZ LYS B   7      17.441  17.947  18.477  1.00  1.00            
ATOM    819    C LYS B   7      20.242  12.733  15.003  1.00  1.00            
ATOM    820    O LYS B   7      20.418  12.394  13.834  1.00  1.00            
ATOM    821    N ARG B   8      19.578  11.975  15.887  1.00  1.00            
ATOM    822   CA ARG B   8      19.013  10.737  15.462  1.00  1.00            
ATOM    823   CB ARG B   8      18.162  10.094  16.575  1.00  1.00            
ATOM    824   CG ARG B   8      18.909  10.015  17.906  1.00  1.00            
ATOM    825   CD ARG B   8      18.102   9.478  19.091  1.00  1.00            
ATOM    826   NE ARG B   8      19.031   9.487  20.257  1.00  1.00            
ATOM    827   CZ ARG B   8      18.759   8.767  21.383  1.00  1.00            
ATOM    828  NH1 ARG B   8      17.595   8.059  21.472  1.00  1.00            
ATOM    829  NH2 ARG B   8      19.673   8.733  22.399  1.00  1.00            
ATOM    830    C ARG B   8      18.067  11.100  14.362  1.00  1.00            
ATOM    831    O ARG B   8      17.397  12.130  14.431  1.00  1.00            
ATOM    832    N PRO B   9      18.015  10.321  13.322  1.00  1.00            
ATOM    833   CA PRO B   9      17.123  10.634  12.241  1.00  1.00            
ATOM    834   CD PRO B   9      19.129   9.483  12.914  1.00  1.00            
ATOM    835   CB PRO B   9      17.461   9.633  11.138  1.00  1.00            
ATOM    836   CG PRO B   9      18.943   9.291  11.399  1.00  1.00            
ATOM    837    C PRO B   9      15.735  10.522  12.798  1.00  1.00            
ATOM    838    O PRO B   9      15.421   9.487  13.384  1.00  1.00            
ATOM    839    N LEU B  10      14.879  11.553  12.625  4.00  1.00            
ATOM    840   CA LEU B  10      13.549  11.470  13.161  4.00  1.00            
ATOM    841   CB LEU B  10      13.234  12.490  14.273  4.00  1.00            
ATOM    842   CG LEU B  10      14.037  12.282  15.571  4.00  1.00            
ATOM    843  CD1 LEU B  10      13.668  13.329  16.635  4.00  1.00            
ATOM    844  CD2 LEU B  10      13.882  10.849  16.099  4.00  1.00            
ATOM    845    C LEU B  10      12.576  11.750  12.071  4.00  1.00            
ATOM    846    O LEU B  10      12.763  12.667  11.272  4.00  1.00            
ATOM    847    N VAL B  11      11.503  10.941  12.012  4.00  1.00            
ATOM    848   CA VAL B  11      10.513  11.172  11.013  4.00  1.00            
ATOM    849   CB VAL B  11      10.771  10.394   9.754  4.00  1.00            
ATOM    850  CG1 VAL B  11       9.596  10.629   8.790  4.00  1.00            
ATOM    851  CG2 VAL B  11      12.154  10.803   9.201  4.00  1.00            
ATOM    852    C VAL B  11       9.180  10.759  11.575  4.00  1.00            
ATOM    853    O VAL B  11       9.098   9.802  12.341  4.00  1.00            
ATOM    854    N THR B  12       8.097  11.483  11.209  4.00  1.00            
ATOM    855   CA THR B  12       6.777  11.168  11.691  4.00  1.00            
ATOM    856   CB THR B  12       5.765  12.239  11.433  4.00  1.00            
ATOM    857  OG1 THR B  12       6.154  13.445  12.072  4.00  1.00            
ATOM    858  CG2 THR B  12       4.405  11.767  11.967  4.00  1.00            
ATOM    859    C THR B  12       6.310   9.961  10.927  4.00  1.00            
ATOM    860    O THR B  12       6.648   9.798   9.754  4.00  1.00            
ATOM    861    N ILE B  13       5.537   9.064  11.583  4.00  1.00            
ATOM    862   CA ILE B  13       5.019   7.905  10.902  4.00  1.00            
ATOM    863   CB ILE B  13       5.708   6.613  11.248  4.00  1.00            
ATOM    864  CG1 ILE B  13       5.220   5.478  10.329  4.00  1.00            
ATOM    865  CG2 ILE B  13       5.493   6.331  12.743  4.00  1.00            
ATOM    866  CD1 ILE B  13       6.066   4.210  10.425  4.00  1.00            
ATOM    867    C ILE B  13       3.570   7.741  11.252  4.00  1.00            
ATOM    868    O ILE B  13       3.147   8.066  12.360  4.00  1.00            
ATOM    869    N ARG B  14       2.756   7.238  10.296  4.00  1.00            
ATOM    870   CA ARG B  14       1.352   7.052  10.561  4.00  1.00            
ATOM    871   CB ARG B  14       0.474   7.862   9.592  4.00  1.00            
ATOM    872   CG ARG B  14       0.852   9.347   9.520  4.00  1.00            
ATOM    873   CD ARG B  14       0.144  10.119   8.401  4.00  1.00            
ATOM    874   NE ARG B  14       0.771  11.473   8.316  4.00  1.00            
ATOM    875   CZ ARG B  14       1.925  11.639   7.604  4.00  1.00            
ATOM    876  NH1 ARG B  14       2.495  10.566   6.984  4.00  1.00            
ATOM    877  NH2 ARG B  14       2.514  12.868   7.506  4.00  1.00            
ATOM    878    C ARG B  14       1.037   5.600  10.314  4.00  1.00            
ATOM    879    O ARG B  14       1.088   5.149   9.172  4.00  1.00            
ATOM    880    N ILE B  15       0.715   4.821  11.375  4.00  1.00            
ATOM    881   CA ILE B  15       0.362   3.427  11.216  4.00  1.00            
ATOM    882   CB ILE B  15       1.479   2.483  11.584  4.00  1.00            
ATOM    883  CG1 ILE B  15       1.061   1.014  11.389  4.00  1.00            
ATOM    884  CG2 ILE B  15       1.942   2.810  13.013  4.00  1.00            
ATOM    885  CD1 ILE B  15       2.208   0.029  11.618  4.00  1.00            
ATOM    886    C ILE B  15      -0.767   3.112  12.150  4.00  1.00            
ATOM    887    O ILE B  15      -0.739   3.494  13.320  4.00  1.00            
ATOM    888    N GLY B  16      -1.803   2.413  11.641  3.00  1.00            
ATOM    889   CA GLY B  16      -2.893   1.961  12.461  3.00  1.00            
ATOM    890    C GLY B  16      -3.702   3.135  12.921  3.00  1.00            
ATOM    891    O GLY B  16      -4.478   3.028  13.870  3.00  1.00            
ATOM    892    N GLY B  17      -3.538   4.298  12.269  3.00  1.00            
ATOM    893   CA GLY B  17      -4.305   5.447  12.650  3.00  1.00            
ATOM    894    C GLY B  17      -3.498   6.209  13.651  3.00  1.00            
ATOM    895    O GLY B  17      -3.694   7.410  13.833  3.00  1.00            
ATOM    896    N GLN B  18      -2.540   5.536  14.312  4.00  1.00            
ATOM    897   CA GLN B  18      -1.808   6.222  15.332  4.00  1.00            
ATOM    898   CB GLN B  18      -1.152   5.311  16.380  4.00  1.00            
ATOM    899   CG GLN B  18      -2.113   4.593  17.319  4.00  1.00            
ATOM    900   CD GLN B  18      -1.246   3.965  18.399  4.00  1.00            
ATOM    901  OE1 GLN B  18      -1.214   4.442  19.531  4.00  1.00            
ATOM    902  NE2 GLN B  18      -0.502   2.882  18.043  4.00  1.00            
ATOM    903    C GLN B  18      -0.668   6.950  14.726  4.00  1.00            
ATOM    904    O GLN B  18       0.005   6.446  13.829  4.00  1.00            
ATOM    905    N LEU B  19      -0.432   8.177  15.220  4.00  1.00            
ATOM    906   CA LEU B  19       0.710   8.910  14.782  4.00  1.00            
ATOM    907   CB LEU B  19       0.598  10.437  14.943  4.00  1.00            
ATOM    908   CG LEU B  19       0.288  10.928  16.373  4.00  1.00            
ATOM    909  CD1 LEU B  19       0.287  12.463  16.431  4.00  1.00            
ATOM    910  CD2 LEU B  19      -1.035  10.355  16.909  4.00  1.00            
ATOM    911    C LEU B  19       1.821   8.450  15.656  4.00  1.00            
ATOM    912    O LEU B  19       1.635   8.242  16.853  4.00  1.00            
ATOM    913    N LYS B  20       3.007   8.240  15.068  4.00  1.00            
ATOM    914   CA LYS B  20       4.114   7.811  15.862  4.00  1.00            
ATOM    915   CB LYS B  20       4.495   6.332  15.687  4.00  1.00            
ATOM    916   CG LYS B  20       3.501   5.314  16.239  4.00  1.00            
ATOM    917   CD LYS B  20       3.784   3.899  15.727  4.00  1.00            
ATOM    918   CE LYS B  20       2.900   2.826  16.359  4.00  1.00            
ATOM    919   NZ LYS B  20       3.372   2.539  17.730  4.00  1.00            
ATOM    920    C LYS B  20       5.289   8.548  15.319  4.00  1.00            
ATOM    921    O LYS B  20       5.232   9.088  14.216  4.00  1.00            
ATOM    922    N GLU B  21       6.380   8.613  16.103  4.00  1.00            
ATOM    923   CA GLU B  21       7.590   9.188  15.602  4.00  1.00            
ATOM    924   CB GLU B  21       8.290  10.130  16.591  4.00  1.00            
ATOM    925   CG GLU B  21       8.640   9.481  17.927  4.00  1.00            
ATOM    926   CD GLU B  21       9.215  10.576  18.813  4.00  1.00            
ATOM    927  OE1 GLU B  21      10.394  10.955  18.584  4.00  1.00            
ATOM    928  OE2 GLU B  21       8.487  11.050  19.726  4.00  1.00            
ATOM    929    C GLU B  21       8.469   8.014  15.346  4.00  1.00            
ATOM    930    O GLU B  21       8.395   7.009  16.053  4.00  1.00            
ATOM    931    N ALA B  22       9.306   8.082  14.298  4.00  1.00            
ATOM    932   CA ALA B  22      10.099   6.932  14.002  4.00  1.00            
ATOM    933   CB ALA B  22       9.609   6.130  12.785  4.00  1.00            
ATOM    934    C ALA B  22      11.471   7.382  13.684  4.00  1.00            
ATOM    935    O ALA B  22      11.724   8.559  13.430  4.00  1.00            
ATOM    936    N LEU B  23      12.411   6.426  13.734  4.00  1.00            
ATOM    937   CA LEU B  23      13.762   6.752  13.423  4.00  1.00            
ATOM    938   CB LEU B  23      14.691   6.480  14.628  4.00  1.00            
ATOM    939   CG LEU B  23      16.117   7.061  14.547  4.00  1.00            
ATOM    940  CD1 LEU B  23      16.936   6.713  15.803  4.00  1.00            
ATOM    941  CD2 LEU B  23      16.823   6.656  13.253  4.00  1.00            
ATOM    942    C LEU B  23      14.151   5.855  12.267  4.00  1.00            
ATOM    943    O LEU B  23      14.005   4.639  12.364  4.00  1.00            
ATOM    944    N LEU B  24      14.657   6.410  11.136  4.00  1.00            
ATOM    945   CA LEU B  24      14.978   5.557  10.010  4.00  1.00            
ATOM    946   CB LEU B  24      15.394   6.269   8.702  4.00  1.00            
ATOM    947   CG LEU B  24      14.301   7.066   7.967  4.00  1.00            
ATOM    948  CD1 LEU B  24      13.948   8.360   8.719  4.00  1.00            
ATOM    949  CD2 LEU B  24      14.677   7.280   6.486  4.00  1.00            
ATOM    950    C LEU B  24      16.180   4.715  10.362  4.00  1.00            
ATOM    951    O LEU B  24      17.135   5.212  10.956  4.00  1.00            
ATOM    952    N ASP B  25      16.175   3.408  10.004  1.00  1.00            
ATOM    953   CA ASP B  25      17.317   2.561  10.263  1.00  1.00            
ATOM    954   CB ASP B  25      17.073   1.404  11.250  1.00  1.00            
ATOM    955   CG ASP B  25      17.020   1.897  12.681  1.00  1.00            
ATOM    956  OD1 ASP B  25      16.341   2.923  12.948  1.00  1.00            
ATOM    957  OD2 ASP B  25      17.655   1.224  13.535  1.00  1.00            
ATOM    958    C ASP B  25      17.675   1.811   9.009  1.00  1.00            
ATOM    959    O ASP B  25      16.834   1.148   8.402  1.00  1.00            
ATOM    960    N THR B  26      18.936   1.950   8.560  3.00  1.00            
ATOM    961   CA THR B  26      19.452   1.192   7.455  3.00  1.00            
ATOM    962   CB THR B  26      20.740   1.776   6.955  3.00  1.00            
ATOM    963  OG1 THR B  26      21.728   1.700   7.971  3.00  1.00            
ATOM    964  CG2 THR B  26      20.510   3.250   6.584  3.00  1.00            
ATOM    965    C THR B  26      19.742  -0.198   7.874  3.00  1.00            
ATOM    966    O THR B  26      19.407  -1.159   7.185  3.00  1.00            
ATOM    967    N GLY B  27      20.374  -0.325   9.051  3.00  1.00            
ATOM    968   CA GLY B  27      20.856  -1.592   9.491  3.00  1.00            
ATOM    969    C GLY B  27      19.717  -2.541   9.692  3.00  1.00            
ATOM    970    O GLY B  27      19.787  -3.693   9.267  3.00  1.00            
ATOM    971    N ALA B  28      18.624  -2.083  10.329  1.00  1.00            
ATOM    972   CA ALA B  28      17.567  -2.993  10.669  1.00  1.00            
ATOM    973   CB ALA B  28      16.529  -2.379  11.621  1.00  1.00            
ATOM    974    C ALA B  28      16.844  -3.468   9.456  1.00  1.00            
ATOM    975    O ALA B  28      16.432  -2.683   8.603  1.00  1.00            
ATOM    976    N ASP B  29      16.702  -4.805   9.365  1.00  1.00            
ATOM    977   CA ASP B  29      16.012  -5.454   8.291  1.00  1.00            
ATOM    978   CB ASP B  29      16.226  -6.979   8.326  1.00  1.00            
ATOM    979   CG ASP B  29      15.775  -7.577   7.002  1.00  1.00            
ATOM    980  OD1 ASP B  29      14.695  -7.169   6.502  1.00  1.00            
ATOM    981  OD2 ASP B  29      16.513  -8.447   6.465  1.00  1.00            
ATOM    982    C ASP B  29      14.555  -5.189   8.391  1.00  1.00            
ATOM    983    O ASP B  29      13.920  -4.733   7.441  1.00  1.00            
ATOM    984    N ASP B  30      13.995  -5.449   9.579  1.00  1.00            
ATOM    985   CA ASP B  30      12.585  -5.318   9.733  1.00  1.00            
ATOM    986   CB ASP B  30      11.972  -6.334  10.716  1.00  1.00            
ATOM    987   CG ASP B  30      12.110  -7.747  10.168  1.00  1.00            
ATOM    988  OD1 ASP B  30      12.748  -7.918   9.095  1.00  1.00            
ATOM    989  OD2 ASP B  30      11.572  -8.680  10.825  1.00  1.00            
ATOM    990    C ASP B  30      12.296  -3.989  10.330  1.00  1.00            
ATOM    991    O ASP B  30      13.170  -3.132  10.452  1.00  1.00            
ATOM    992    N THR B  31      11.016  -3.812  10.711  1.00  1.00            
ATOM    993   CA THR B  31      10.562  -2.622  11.356  1.00  1.00            
ATOM    994   CB THR B  31       9.319  -2.036  10.754  1.00  1.00            
ATOM    995  OG1 THR B  31       8.226  -2.931  10.911  1.00  1.00            
ATOM    996  CG2 THR B  31       9.582  -1.771   9.264  1.00  1.00            
ATOM    997    C THR B  31      10.199  -3.018  12.730  1.00  1.00            
ATOM    998    O THR B  31       9.529  -4.027  12.939  1.00  1.00            
ATOM    999    N VAL B  32      10.666  -2.237  13.716  4.00  1.00            
ATOM   1000   CA VAL B  32      10.296  -2.564  15.052  4.00  1.00            
ATOM   1001   CB VAL B  32      11.450  -2.872  15.955  4.00  1.00            
ATOM   1002  CG1 VAL B  32      12.148  -4.135  15.431  4.00  1.00            
ATOM   1003  CG2 VAL B  32      12.372  -1.646  16.021  4.00  1.00            
ATOM   1004    C VAL B  32       9.586  -1.389  15.614  4.00  1.00            
ATOM   1005    O VAL B  32       9.943  -0.242  15.354  4.00  1.00            
ATOM   1006    N LEU B  33       8.531  -1.666  16.399  4.00  1.00            
ATOM   1007   CA LEU B  33       7.765  -0.610  16.974  4.00  1.00            
ATOM   1008   CB LEU B  33       6.307  -0.555  16.485  4.00  1.00            
ATOM   1009   CG LEU B  33       6.169  -0.094  15.029  4.00  1.00            
ATOM   1010  CD1 LEU B  33       4.696   0.007  14.600  4.00  1.00            
ATOM   1011  CD2 LEU B  33       6.945   1.213  14.816  4.00  1.00            
ATOM   1012    C LEU B  33       7.685  -0.805  18.438  4.00  1.00            
ATOM   1013    O LEU B  33       7.974  -1.876  18.967  4.00  1.00            
ATOM   1014    N GLU B  34       7.307   0.271  19.136  1.00  1.00            
ATOM   1015   CA GLU B  34       7.066   0.113  20.524  1.00  1.00            
ATOM   1016   CB GLU B  34       6.881   1.445  21.257  1.00  1.00            
ATOM   1017   CG GLU B  34       8.198   2.222  21.319  1.00  1.00            
ATOM   1018   CD GLU B  34       7.900   3.642  21.769  1.00  1.00            
ATOM   1019  OE1 GLU B  34       6.697   3.958  21.968  1.00  1.00            
ATOM   1020  OE2 GLU B  34       8.870   4.435  21.911  1.00  1.00            
ATOM   1021    C GLU B  34       5.809  -0.687  20.567  1.00  1.00            
ATOM   1022    O GLU B  34       5.097  -0.760  19.566  1.00  1.00            
ATOM   1023    N GLU B  35       5.536  -1.344  21.710  1.00  1.00            
ATOM   1024   CA GLU B  35       4.395  -2.205  21.816  1.00  1.00            
ATOM   1025   CB GLU B  35       4.155  -2.696  23.253  1.00  1.00            
ATOM   1026   CG GLU B  35       3.030  -3.722  23.365  1.00  1.00            
ATOM   1027   CD GLU B  35       2.902  -4.069  24.837  1.00  1.00            
ATOM   1028  OE1 GLU B  35       3.551  -3.366  25.656  1.00  1.00            
ATOM   1029  OE2 GLU B  35       2.156  -5.031  25.162  1.00  1.00            
ATOM   1030    C GLU B  35       3.192  -1.447  21.394  1.00  1.00            
ATOM   1031    O GLU B  35       2.930  -0.343  21.869  1.00  1.00            
ATOM   1032    N MET B  36       2.453  -2.032  20.435  1.00  1.00            
ATOM   1033   CA MET B  36       1.247  -1.417  19.986  1.00  1.00            
ATOM   1034   CB MET B  36       1.273  -0.946  18.520  1.00  1.00            
ATOM   1035   CG MET B  36       0.817  -2.020  17.526  1.00  1.00            
ATOM   1036   SD MET B  36       0.811  -1.495  15.785  1.00  1.00            
ATOM   1037   CE MET B  36       2.581  -1.815  15.548  1.00  1.00            
ATOM   1038    C MET B  36       0.208  -2.475  20.066  1.00  1.00            
ATOM   1039    O MET B  36       0.474  -3.637  19.763  1.00  1.00            
ATOM   1040    N ASN B  37      -1.009  -2.114  20.505  1.00  1.00            
ATOM   1041   CA ASN B  37      -1.999  -3.140  20.531  1.00  1.00            
ATOM   1042   CB ASN B  37      -3.088  -2.929  21.598  1.00  1.00            
ATOM   1043   CG ASN B  37      -2.455  -2.920  22.978  1.00  1.00            
ATOM   1044  OD1 ASN B  37      -1.630  -3.771  23.303  1.00  1.00            
ATOM   1045  ND2 ASN B  37      -2.859  -1.928  23.815  1.00  1.00            
ATOM   1046    C ASN B  37      -2.739  -2.993  19.246  1.00  1.00            
ATOM   1047    O ASN B  37      -3.886  -2.548  19.234  1.00  1.00            
ATOM   1048    N LEU B  38      -2.113  -3.349  18.115  1.00  1.00            
ATOM   1049   CA LEU B  38      -2.900  -3.245  16.934  1.00  1.00            
ATOM   1050   CB LEU B  38      -2.108  -3.079  15.620  1.00  1.00            
ATOM   1051   CG LEU B  38      -1.302  -4.317  15.198  1.00  1.00            
ATOM   1052  CD1 LEU B  38      -0.543  -4.066  13.886  1.00  1.00            
ATOM   1053  CD2 LEU B  38      -0.380  -4.794  16.326  1.00  1.00            
ATOM   1054    C LEU B  38      -3.638  -4.538  16.866  1.00  1.00            
ATOM   1055    O LEU B  38      -3.193  -5.539  17.423  1.00  1.00            
ATOM   1056    N PRO B  39      -4.773  -4.543  16.240  1.00  1.00            
ATOM   1057   CA PRO B  39      -5.515  -5.770  16.155  1.00  1.00            
ATOM   1058   CD PRO B  39      -5.657  -3.390  16.346  1.00  1.00            
ATOM   1059   CB PRO B  39      -6.946  -5.377  15.821  1.00  1.00            
ATOM   1060   CG PRO B  39      -7.082  -3.961  16.404  1.00  1.00            
ATOM   1061    C PRO B  39      -4.918  -6.708  15.156  1.00  1.00            
ATOM   1062    O PRO B  39      -4.132  -6.274  14.314  1.00  1.00            
ATOM   1063    N GLY B  40      -5.297  -7.999  15.231  1.00  1.00            
ATOM   1064   CA GLY B  40      -4.774  -8.977  14.328  1.00  1.00            
ATOM   1065    C GLY B  40      -4.022  -9.981  15.133  1.00  1.00            
ATOM   1066    O GLY B  40      -3.605  -9.717  16.262  1.00  1.00            
ATOM   1067    N LYS B  41      -3.870 -11.190  14.562  1.00  1.00            
ATOM   1068   CA LYS B  41      -3.100 -12.209  15.203  1.00  1.00            
ATOM   1069   CB LYS B  41      -3.822 -13.560  15.364  1.00  1.00            
ATOM   1070   CG LYS B  41      -4.906 -13.598  16.446  1.00  1.00            
ATOM   1071   CD LYS B  41      -6.185 -12.840  16.091  1.00  1.00            
ATOM   1072   CE LYS B  41      -7.365 -13.181  17.007  1.00  1.00            
ATOM   1073   NZ LYS B  41      -7.594 -12.102  17.994  1.00  1.00            
ATOM   1074    C LYS B  41      -1.921 -12.446  14.326  1.00  1.00            
ATOM   1075    O LYS B  41      -2.082 -12.690  13.132  1.00  1.00            
ATOM   1076    N TRP B  42      -0.684 -12.363  14.864  1.00  1.00            
ATOM   1077   CA TRP B  42       0.336 -12.625  13.899  1.00  1.00            
ATOM   1078   CB TRP B  42       0.717 -11.413  13.040  1.00  1.00            
ATOM   1079   CG TRP B  42       1.469 -11.784  11.784  1.00  1.00            
ATOM   1080  CD2 TRP B  42       0.810 -12.268  10.604  1.00  1.00            
ATOM   1081  CD1 TRP B  42       2.805 -11.791  11.514  1.00  1.00            
ATOM   1082  NE1 TRP B  42       3.020 -12.248  10.233  1.00  1.00            
ATOM   1083  CE2 TRP B  42       1.800 -12.547   9.663  1.00  1.00            
ATOM   1084  CE3 TRP B  42      -0.513 -12.473  10.331  1.00  1.00            
ATOM   1085  CZ2 TRP B  42       1.476 -13.036   8.427  1.00  1.00            
ATOM   1086  CZ3 TRP B  42      -0.840 -12.957   9.086  1.00  1.00            
ATOM   1087  CH2 TRP B  42       0.139 -13.234   8.153  1.00  1.00            
ATOM   1088    C TRP B  42       1.527 -13.318  14.476  1.00  1.00            
ATOM   1089    O TRP B  42       1.690 -13.446  15.690  1.00  1.00            
ATOM   1090    N LYS B  43       2.386 -13.785  13.552  4.00  1.00            
ATOM   1091   CA LYS B  43       3.506 -14.637  13.799  4.00  1.00            
ATOM   1092   CB LYS B  43       4.168 -15.186  12.522  4.00  1.00            
ATOM   1093   CG LYS B  43       3.390 -16.315  11.847  4.00  1.00            
ATOM   1094   CD LYS B  43       3.889 -16.649  10.437  4.00  1.00            
ATOM   1095   CE LYS B  43       3.128 -17.798   9.771  4.00  1.00            
ATOM   1096   NZ LYS B  43       3.306 -17.742   8.301  4.00  1.00            
ATOM   1097    C LYS B  43       4.585 -14.017  14.589  4.00  1.00            
ATOM   1098    O LYS B  43       4.855 -12.818  14.613  4.00  1.00            
ATOM   1099    N PRO B  44       5.148 -14.953  15.293  4.00  0.00            
ATOM   1100   CA PRO B  44       6.238 -14.642  16.154  4.00  0.00            
ATOM   1101   CD PRO B  44       4.326 -16.027  15.833  4.00  0.00            
ATOM   1102   CB PRO B  44       6.314 -15.762  17.184  4.00  0.00            
ATOM   1103   CG PRO B  44       4.876 -16.298  17.240  4.00  0.00            
ATOM   1104    C PRO B  44       7.490 -14.552  15.344  4.00  0.00            
ATOM   1105    O PRO B  44       7.581 -15.202  14.303  4.00  0.00            
ATOM   1106    N LYS B  45       8.462 -13.741  15.798  4.00  0.00            
ATOM   1107   CA LYS B  45       9.742 -13.691  15.161  4.00  0.00            
ATOM   1108   CB LYS B  45       9.859 -12.640  14.041  4.00  0.00            
ATOM   1109   CG LYS B  45      11.145 -12.784  13.221  4.00  0.00            
ATOM   1110   CD LYS B  45      11.179 -11.955  11.933  4.00  0.00            
ATOM   1111   CE LYS B  45      12.466 -12.141  11.121  4.00  0.00            
ATOM   1112   NZ LYS B  45      12.563 -11.095  10.078  4.00  0.00            
ATOM   1113    C LYS B  45      10.712 -13.329  16.234  4.00  0.00            
ATOM   1114    O LYS B  45      10.435 -12.496  17.095  4.00  0.00            
ATOM   1115    N MET B  46      11.885 -13.976  16.226  4.00  0.00            
ATOM   1116   CA MET B  46      12.858 -13.672  17.224  4.00  0.00            
ATOM   1117   CB MET B  46      13.814 -14.848  17.465  4.00  0.00            
ATOM   1118   CG MET B  46      13.142 -15.976  18.250  4.00  0.00            
ATOM   1119   SD MET B  46      11.638 -16.637  17.469  4.00  0.00            
ATOM   1120   CE MET B  46      12.425 -16.987  15.871  4.00  0.00            
ATOM   1121    C MET B  46      13.635 -12.507  16.709  4.00  0.00            
ATOM   1122    O MET B  46      13.965 -12.446  15.525  4.00  0.00            
ATOM   1123    N ILE B  47      13.915 -11.522  17.584  4.00  0.00            
ATOM   1124   CA ILE B  47      14.740 -10.442  17.134  4.00  0.00            
ATOM   1125   CB ILE B  47      14.187  -9.057  17.270  4.00  0.00            
ATOM   1126  CG1 ILE B  47      13.052  -8.882  16.255  4.00  0.00            
ATOM   1127  CG2 ILE B  47      15.328  -8.049  17.049  4.00  0.00            
ATOM   1128  CD1 ILE B  47      12.416  -7.498  16.305  4.00  0.00            
ATOM   1129    C ILE B  47      16.053 -10.546  17.830  4.00  0.00            
ATOM   1130    O ILE B  47      16.122 -10.758  19.039  4.00  0.00            
ATOM   1131    N GLY B  48      17.146 -10.425  17.053  4.00  0.00            
ATOM   1132   CA GLY B  48      18.462 -10.553  17.607  4.00  0.00            
ATOM   1133    C GLY B  48      18.623  -9.485  18.626  4.00  0.00            
ATOM   1134    O GLY B  48      19.209  -9.707  19.683  4.00  0.00            
ATOM   1135    N GLY B  49      18.116  -8.281  18.322  4.00  0.00            
ATOM   1136   CA GLY B  49      18.244  -7.223  19.269  4.00  0.00            
ATOM   1137    C GLY B  49      19.664  -6.739  19.148  4.00  0.00            
ATOM   1138    O GLY B  49      20.420  -7.212  18.301  4.00  0.00            
ATOM   1139    N ILE B  50      20.051  -5.773  20.005  3.00  0.00            
ATOM   1140   CA ILE B  50      21.363  -5.173  20.028  3.00  0.00            
ATOM   1141   CB ILE B  50      21.424  -4.105  21.090  3.00  0.00            
ATOM   1142  CG1 ILE B  50      20.321  -3.055  20.874  3.00  0.00            
ATOM   1143  CG2 ILE B  50      22.845  -3.520  21.127  3.00  0.00            
ATOM   1144  CD1 ILE B  50      20.401  -2.332  19.534  3.00  0.00            
ATOM   1145    C ILE B  50      22.371  -6.187  20.419  3.00  0.00            
ATOM   1146    O ILE B  50      23.387  -6.342  19.748  3.00  0.00            
ATOM   1147    N GLY B  51      22.085  -6.898  21.525  3.00  0.00            
ATOM   1148   CA GLY B  51      22.924  -7.917  22.078  3.00  0.00            
ATOM   1149    C GLY B  51      22.021  -8.649  23.003  3.00  0.00            
ATOM   1150    O GLY B  51      22.453  -9.503  23.775  3.00  0.00            
ATOM   1151    N GLY B  52      20.716  -8.315  22.915  4.00  0.00            
ATOM   1152   CA GLY B  52      19.737  -8.917  23.765  4.00  0.00            
ATOM   1153    C GLY B  52      18.695  -9.551  22.914  4.00  0.00            
ATOM   1154    O GLY B  52      18.265  -8.993  21.907  4.00  0.00            
ATOM   1155    N PHE B  53      18.244 -10.743  23.339  4.00  0.00            
ATOM   1156   CA PHE B  53      17.251 -11.473  22.617  4.00  0.00            
ATOM   1157   CB PHE B  53      17.264 -12.959  23.003  4.00  0.00            
ATOM   1158   CG PHE B  53      16.215 -13.645  22.215  4.00  0.00            
ATOM   1159  CD1 PHE B  53      16.384 -13.848  20.865  4.00  0.00            
ATOM   1160  CD2 PHE B  53      15.080 -14.101  22.837  4.00  0.00            
ATOM   1161  CE1 PHE B  53      15.416 -14.488  20.132  4.00  0.00            
ATOM   1162  CE2 PHE B  53      14.109 -14.744  22.111  4.00  0.00            
ATOM   1163   CZ PHE B  53      14.279 -14.934  20.761  4.00  0.00            
ATOM   1164    C PHE B  53      15.933 -10.873  22.977  4.00  0.00            
ATOM   1165    O PHE B  53      15.612 -10.739  24.156  4.00  0.00            
ATOM   1166    N ILE B  54      15.147 -10.462  21.961  4.00  0.00            
ATOM   1167   CA ILE B  54      13.846  -9.912  22.224  4.00  0.00            
ATOM   1168   CB ILE B  54      13.697  -8.457  21.866  4.00  0.00            
ATOM   1169  CG1 ILE B  54      14.603  -7.602  22.770  4.00  0.00            
ATOM   1170  CG2 ILE B  54      12.209  -8.085  21.966  4.00  0.00            
ATOM   1171  CD1 ILE B  54      14.686  -6.128  22.384  4.00  0.00            
ATOM   1172    C ILE B  54      12.858 -10.697  21.411  4.00  0.00            
ATOM   1173    O ILE B  54      13.127 -11.043  20.261  4.00  0.00            
ATOM   1174    N LYS B  55      11.697 -11.034  22.010  4.00  0.00            
ATOM   1175   CA LYS B  55      10.667 -11.754  21.306  4.00  0.00            
ATOM   1176   CB LYS B  55       9.693 -12.487  22.245  4.00  0.00            
ATOM   1177   CG LYS B  55       8.638 -13.331  21.524  4.00  0.00            
ATOM   1178   CD LYS B  55       7.910 -14.292  22.467  4.00  0.00            
ATOM   1179   CE LYS B  55       6.945 -15.257  21.778  4.00  0.00            
ATOM   1180   NZ LYS B  55       6.443 -16.231  22.774  4.00  0.00            
ATOM   1181    C LYS B  55       9.855 -10.731  20.591  4.00  0.00            
ATOM   1182    O LYS B  55       9.580  -9.665  21.141  4.00  0.00            
ATOM   1183    N VAL B  56       9.444 -11.006  19.337  4.00  0.00            
ATOM   1184   CA VAL B  56       8.648  -9.980  18.743  4.00  0.00            
ATOM   1185   CB VAL B  56       9.358  -9.127  17.728  4.00  0.00            
ATOM   1186  CG1 VAL B  56      10.590  -8.512  18.408  4.00  0.00            
ATOM   1187  CG2 VAL B  56       9.655  -9.947  16.463  4.00  0.00            
ATOM   1188    C VAL B  56       7.465 -10.538  18.072  4.00  0.00            
ATOM   1189    O VAL B  56       7.468 -11.656  17.560  4.00  0.00            
ATOM   1190    N ARG B  57       6.408  -9.716  18.073  4.00  0.00            
ATOM   1191   CA ARG B  57       5.207 -10.085  17.421  4.00  0.00            
ATOM   1192   CB ARG B  57       3.935  -9.602  18.150  4.00  0.00            
ATOM   1193   CG ARG B  57       3.698 -10.248  19.522  4.00  0.00            
ATOM   1194   CD ARG B  57       3.021 -11.623  19.453  4.00  0.00            
ATOM   1195   NE ARG B  57       1.654 -11.443  18.883  4.00  0.00            
ATOM   1196   CZ ARG B  57       0.565 -11.371  19.705  4.00  0.00            
ATOM   1197  NH1 ARG B  57       0.719 -11.515  21.054  4.00  0.00            
ATOM   1198  NH2 ARG B  57      -0.677 -11.167  19.179  4.00  0.00            
ATOM   1199    C ARG B  57       5.239  -9.426  16.085  4.00  0.00            
ATOM   1200    O ARG B  57       5.666  -8.281  15.951  4.00  0.00            
ATOM   1201    N GLN B  58       4.808 -10.165  15.048  4.00  1.00            
ATOM   1202   CA GLN B  58       4.773  -9.639  13.719  4.00  1.00            
ATOM   1203   CB GLN B  58       5.279 -10.641  12.662  4.00  1.00            
ATOM   1204   CG GLN B  58       6.759 -11.004  12.825  4.00  1.00            
ATOM   1205   CD GLN B  58       7.126 -12.015  11.744  4.00  1.00            
ATOM   1206  OE1 GLN B  58       6.344 -12.909  11.430  4.00  1.00            
ATOM   1207  NE2 GLN B  58       8.345 -11.878  11.155  4.00  1.00            
ATOM   1208    C GLN B  58       3.346  -9.353  13.449  4.00  1.00            
ATOM   1209    O GLN B  58       2.475  -9.723  14.230  4.00  1.00            
ATOM   1210    N TYR B  59       3.089  -8.550  12.412  4.00  1.00            
ATOM   1211   CA TYR B  59       1.761  -8.444  11.902  4.00  1.00            
ATOM   1212   CB TYR B  59       1.003  -7.145  12.216  4.00  1.00            
ATOM   1213   CG TYR B  59      -0.347  -7.400  11.648  4.00  1.00            
ATOM   1214  CD1 TYR B  59      -1.329  -8.015  12.393  4.00  1.00            
ATOM   1215  CD2 TYR B  59      -0.611  -7.047  10.345  4.00  1.00            
ATOM   1216  CE1 TYR B  59      -2.562  -8.254  11.834  4.00  1.00            
ATOM   1217  CE2 TYR B  59      -1.838  -7.282   9.780  4.00  1.00            
ATOM   1218   CZ TYR B  59      -2.814  -7.887  10.532  4.00  1.00            
ATOM   1219   OH TYR B  59      -4.079  -8.138   9.964  4.00  1.00            
ATOM   1220    C TYR B  59       2.046  -8.474  10.425  4.00  1.00            
ATOM   1221    O TYR B  59       3.044  -7.908   9.980  4.00  1.00            
ATOM   1222    N ASP B  60       1.217  -9.159   9.621  4.00  1.00            
ATOM   1223   CA ASP B  60       1.576  -9.351   8.242  4.00  1.00            
ATOM   1224   CB ASP B  60       0.596 -10.309   7.545  4.00  1.00            
ATOM   1225   CG ASP B  60       1.106 -10.576   6.140  4.00  1.00            
ATOM   1226  OD1 ASP B  60       0.811  -9.753   5.231  4.00  1.00            
ATOM   1227  OD2 ASP B  60       1.812 -11.603   5.960  4.00  1.00            
ATOM   1228    C ASP B  60       1.644  -8.089   7.438  4.00  1.00            
ATOM   1229    O ASP B  60       2.703  -7.745   6.915  4.00  1.00            
ATOM   1230    N GLN B  61       0.526  -7.346   7.322  4.00  1.00            
ATOM   1231   CA GLN B  61       0.574  -6.163   6.511  4.00  1.00            
ATOM   1232   CB GLN B  61       0.120  -6.393   5.057  4.00  1.00            
ATOM   1233   CG GLN B  61      -1.315  -6.893   4.896  4.00  1.00            
ATOM   1234   CD GLN B  61      -1.485  -7.256   3.427  4.00  1.00            
ATOM   1235  OE1 GLN B  61      -1.266  -8.399   3.029  4.00  1.00            
ATOM   1236  NE2 GLN B  61      -1.857  -6.248   2.592  4.00  1.00            
ATOM   1237    C GLN B  61      -0.255  -5.128   7.168  4.00  1.00            
ATOM   1238    O GLN B  61      -1.473  -5.259   7.290  4.00  1.00            
ATOM   1239    N ILE B  62       0.425  -4.072   7.643  4.00  1.00            
ATOM   1240   CA ILE B  62      -0.257  -2.969   8.235  4.00  1.00            
ATOM   1241   CB ILE B  62       0.122  -2.667   9.654  4.00  1.00            
ATOM   1242  CG1 ILE B  62      -0.905  -1.698  10.279  4.00  1.00            
ATOM   1243  CG2 ILE B  62       1.574  -2.151   9.670  4.00  1.00            
ATOM   1244  CD1 ILE B  62      -2.281  -2.323  10.529  4.00  1.00            
ATOM   1245    C ILE B  62       0.131  -1.815   7.382  4.00  1.00            
ATOM   1246    O ILE B  62       1.287  -1.694   6.977  4.00  1.00            
ATOM   1247    N PRO B  63      -0.803  -0.979   7.053  4.00  1.00            
ATOM   1248   CA PRO B  63      -0.444   0.140   6.237  4.00  1.00            
ATOM   1249   CD PRO B  63      -2.159  -1.432   6.804  4.00  1.00            
ATOM   1250   CB PRO B  63      -1.763   0.705   5.707  4.00  1.00            
ATOM   1251   CG PRO B  63      -2.688  -0.526   5.677  4.00  1.00            
ATOM   1252    C PRO B  63       0.387   1.096   7.010  4.00  1.00            
ATOM   1253    O PRO B  63       0.131   1.282   8.199  4.00  1.00            
ATOM   1254    N VAL B  64       1.403   1.695   6.363  4.00  1.00            
ATOM   1255   CA VAL B  64       2.221   2.654   7.037  4.00  1.00            
ATOM   1256   CB VAL B  64       3.589   2.162   7.387  4.00  1.00            
ATOM   1257  CG1 VAL B  64       3.436   0.977   8.357  4.00  1.00            
ATOM   1258  CG2 VAL B  64       4.350   1.862   6.082  4.00  1.00            
ATOM   1259    C VAL B  64       2.406   3.776   6.096  4.00  1.00            
ATOM   1260    O VAL B  64       2.452   3.595   4.881  4.00  1.00            
ATOM   1261    N GLU B  65       2.476   4.990   6.648  4.00  1.00            
ATOM   1262   CA GLU B  65       2.725   6.093   5.791  4.00  1.00            
ATOM   1263   CB GLU B  65       1.557   7.087   5.713  4.00  1.00            
ATOM   1264   CG GLU B  65       0.311   6.545   5.013  4.00  1.00            
ATOM   1265   CD GLU B  65      -0.808   7.568   5.190  4.00  1.00            
ATOM   1266  OE1 GLU B  65      -0.924   8.143   6.306  4.00  1.00            
ATOM   1267  OE2 GLU B  65      -1.570   7.777   4.208  4.00  1.00            
ATOM   1268    C GLU B  65       3.857   6.830   6.437  4.00  1.00            
ATOM   1269    O GLU B  65       3.749   7.238   7.591  4.00  1.00            
ATOM   1270    N ILE B  66       4.985   7.009   5.720  4.00  1.00            
ATOM   1271   CA ILE B  66       6.067   7.749   6.298  4.00  1.00            
ATOM   1272   CB ILE B  66       7.378   7.007   6.322  4.00  1.00            
ATOM   1273  CG1 ILE B  66       8.382   7.750   7.219  4.00  1.00            
ATOM   1274  CG2 ILE B  66       7.864   6.737   4.884  4.00  1.00            
ATOM   1275  CD1 ILE B  66       9.598   6.900   7.581  4.00  1.00            
ATOM   1276    C ILE B  66       6.216   9.028   5.517  4.00  1.00            
ATOM   1277    O ILE B  66       6.487   9.030   4.316  4.00  1.00            
ATOM   1278    N CYS B  67       5.994  10.167   6.203  3.00  1.00            
ATOM   1279   CA CYS B  67       6.128  11.483   5.638  3.00  1.00            
ATOM   1280   CB CYS B  67       7.563  11.929   5.324  3.00  1.00            
ATOM   1281   SG CYS B  67       8.426  12.614   6.765  3.00  1.00            
ATOM   1282    C CYS B  67       5.350  11.656   4.377  3.00  1.00            
ATOM   1283    O CYS B  67       5.847  12.243   3.417  3.00  1.00            
ATOM   1284    N GLY B  68       4.107  11.158   4.335  3.00  1.00            
ATOM   1285   CA GLY B  68       3.316  11.377   3.161  3.00  1.00            
ATOM   1286    C GLY B  68       3.699  10.346   2.147  3.00  1.00            
ATOM   1287    O GLY B  68       3.037  10.204   1.122  3.00  1.00            
ATOM   1288    N HIS B  69       4.792   9.603   2.395  4.00  1.00            
ATOM   1289   CA HIS B  69       5.167   8.576   1.469  4.00  1.00            
ATOM   1290  ND1 HIS B  69       7.192  10.273  -0.372  4.00  1.00            
ATOM   1291   CG HIS B  69       7.253   9.770   0.909  4.00  1.00            
ATOM   1292   CB HIS B  69       6.687   8.444   1.330  4.00  1.00            
ATOM   1293  NE2 HIS B  69       8.171  11.832   0.876  4.00  1.00            
ATOM   1294  CD2 HIS B  69       7.856  10.735   1.657  4.00  1.00            
ATOM   1295  CE1 HIS B  69       7.753  11.509  -0.335  4.00  1.00            
ATOM   1296    C HIS B  69       4.537   7.335   2.022  4.00  1.00            
ATOM   1297    O HIS B  69       4.280   7.268   3.221  4.00  1.00            
ATOM   1298    N LYS B  70       4.221   6.320   1.194  4.00  1.00            
ATOM   1299   CA LYS B  70       3.510   5.224   1.799  4.00  1.00            
ATOM   1300   CB LYS B  70       2.083   5.005   1.280  4.00  1.00            
ATOM   1301   CG LYS B  70       1.055   6.003   1.803  4.00  1.00            
ATOM   1302   CD LYS B  70      -0.263   5.915   1.038  4.00  1.00            
ATOM   1303   CE LYS B  70      -1.205   7.090   1.293  4.00  1.00            
ATOM   1304   NZ LYS B  70      -2.140   7.238   0.155  4.00  1.00            
ATOM   1305    C LYS B  70       4.191   3.916   1.616  4.00  1.00            
ATOM   1306    O LYS B  70       5.073   3.760   0.774  4.00  1.00            
ATOM   1307    N ALA B  71       3.783   2.937   2.458  4.00  1.00            
ATOM   1308   CA ALA B  71       4.327   1.619   2.370  4.00  1.00            
ATOM   1309   CB ALA B  71       5.730   1.476   2.984  4.00  1.00            
ATOM   1310    C ALA B  71       3.447   0.639   3.071  4.00  1.00            
ATOM   1311    O ALA B  71       2.664   0.998   3.949  4.00  1.00            
ATOM   1312    N ILE B  72       3.558  -0.644   2.668  4.00  1.00            
ATOM   1313   CA ILE B  72       2.784  -1.686   3.270  4.00  1.00            
ATOM   1314   CB ILE B  72       1.692  -2.194   2.368  4.00  1.00            
ATOM   1315  CG1 ILE B  72       0.718  -1.056   2.001  4.00  1.00            
ATOM   1316  CG2 ILE B  72       0.991  -3.357   3.087  4.00  1.00            
ATOM   1317  CD1 ILE B  72       1.303   0.007   1.070  4.00  1.00            
ATOM   1318    C ILE B  72       3.712  -2.809   3.555  4.00  1.00            
ATOM   1319    O ILE B  72       4.623  -3.074   2.773  4.00  1.00            
ATOM   1320    N GLY B  73       3.526  -3.497   4.697  4.00  1.00            
ATOM   1321   CA GLY B  73       4.434  -4.573   4.926  4.00  1.00            
ATOM   1322    C GLY B  73       4.348  -5.012   6.347  4.00  1.00            
ATOM   1323    O GLY B  73       3.476  -4.588   7.102  4.00  1.00            
ATOM   1324    N THR B  74       5.297  -5.880   6.743  4.00  1.00            
ATOM   1325   CA THR B  74       5.278  -6.459   8.049  4.00  1.00            
ATOM   1326   CB THR B  74       6.143  -7.671   8.170  4.00  1.00            
ATOM   1327  OG1 THR B  74       5.718  -8.656   7.240  4.00  1.00            
ATOM   1328  CG2 THR B  74       6.031  -8.215   9.604  4.00  1.00            
ATOM   1329    C THR B  74       5.732  -5.465   9.067  4.00  1.00            
ATOM   1330    O THR B  74       6.577  -4.615   8.793  4.00  1.00            
ATOM   1331    N VAL B  75       5.144  -5.542  10.281  4.00  1.00            
ATOM   1332   CA VAL B  75       5.564  -4.693  11.358  4.00  1.00            
ATOM   1333   CB VAL B  75       4.549  -3.668  11.782  4.00  1.00            
ATOM   1334  CG1 VAL B  75       4.338  -2.675  10.622  4.00  1.00            
ATOM   1335  CG2 VAL B  75       3.281  -4.395  12.264  4.00  1.00            
ATOM   1336    C VAL B  75       5.852  -5.574  12.523  4.00  1.00            
ATOM   1337    O VAL B  75       5.209  -6.606  12.711  4.00  1.00            
ATOM   1338    N LEU B  76       6.868  -5.192  13.320  4.00  1.00            
ATOM   1339   CA LEU B  76       7.235  -5.952  14.476  4.00  1.00            
ATOM   1340   CB LEU B  76       8.743  -6.222  14.602  4.00  1.00            
ATOM   1341   CG LEU B  76       9.361  -7.050  13.462  4.00  1.00            
ATOM   1342  CD1 LEU B  76      10.861  -7.271  13.710  4.00  1.00            
ATOM   1343  CD2 LEU B  76       8.600  -8.364  13.239  4.00  1.00            
ATOM   1344    C LEU B  76       6.887  -5.105  15.663  4.00  1.00            
ATOM   1345    O LEU B  76       6.992  -3.880  15.614  4.00  1.00            
ATOM   1346    N VAL B  77       6.440  -5.746  16.759  4.00  1.00            
ATOM   1347   CA VAL B  77       6.098  -5.035  17.954  4.00  1.00            
ATOM   1348   CB VAL B  77       4.632  -5.025  18.225  4.00  1.00            
ATOM   1349  CG1 VAL B  77       3.939  -4.322  17.049  4.00  1.00            
ATOM   1350  CG2 VAL B  77       4.175  -6.477  18.432  4.00  1.00            
ATOM   1351    C VAL B  77       6.723  -5.800  19.067  4.00  1.00            
ATOM   1352    O VAL B  77       6.928  -7.009  18.970  4.00  1.00            
ATOM   1353    N GLY B  78       7.044  -5.098  20.162  1.00  1.00            
ATOM   1354   CA GLY B  78       7.677  -5.723  21.277  1.00  1.00            
ATOM   1355    C GLY B  78       8.556  -4.674  21.848  1.00  1.00            
ATOM   1356    O GLY B  78       8.507  -3.513  21.446  1.00  1.00            
ATOM   1357    N PRO B  79       9.356  -5.067  22.786  1.00  1.00            
ATOM   1358   CA PRO B  79      10.235  -4.109  23.384  1.00  1.00            
ATOM   1359   CD PRO B  79       8.901  -6.062  23.742  1.00  1.00            
ATOM   1360   CB PRO B  79      10.704  -4.740  24.692  1.00  1.00            
ATOM   1361   CG PRO B  79       9.531  -5.658  25.084  1.00  1.00            
ATOM   1362    C PRO B  79      11.326  -3.585  22.534  1.00  1.00            
ATOM   1363    O PRO B  79      12.119  -4.351  21.988  1.00  1.00            
ATOM   1364    N THR B  80      11.355  -2.257  22.435  1.00  1.00            
ATOM   1365   CA THR B  80      12.382  -1.483  21.829  1.00  1.00            
ATOM   1366   CB THR B  80      12.211  -1.320  20.353  1.00  1.00            
ATOM   1367  OG1 THR B  80      10.958  -0.712  20.077  1.00  1.00            
ATOM   1368  CG2 THR B  80      12.302  -2.702  19.683  1.00  1.00            
ATOM   1369    C THR B  80      12.139  -0.167  22.480  1.00  1.00            
ATOM   1370    O THR B  80      10.980   0.223  22.604  1.00  1.00            
ATOM   1371    N PRO B  81      13.124   0.549  22.922  1.00  1.00            
ATOM   1372   CA PRO B  81      12.815   1.797  23.533  1.00  1.00            
ATOM   1373   CD PRO B  81      14.359  -0.004  23.425  1.00  1.00            
ATOM   1374   CB PRO B  81      14.082   2.243  24.260  1.00  1.00            
ATOM   1375   CG PRO B  81      14.792   0.918  24.574  1.00  1.00            
ATOM   1376    C PRO B  81      12.387   2.710  22.467  1.00  1.00            
ATOM   1377    O PRO B  81      11.814   3.757  22.764  1.00  1.00            
ATOM   1378    N VAL B  82      12.663   2.343  21.206  1.00  1.00            
ATOM   1379   CA VAL B  82      12.359   3.311  20.221  1.00  1.00            
ATOM   1380   CB VAL B  82      13.588   3.990  19.685  1.00  1.00            
ATOM   1381  CG1 VAL B  82      13.192   5.014  18.607  1.00  1.00            
ATOM   1382  CG2 VAL B  82      14.328   4.616  20.877  1.00  1.00            
ATOM   1383    C VAL B  82      11.632   2.723  19.064  1.00  1.00            
ATOM   1384    O VAL B  82      11.803   1.555  18.715  1.00  1.00            
ATOM   1385    N ASN B  83      10.779   3.563  18.447  1.00  1.00            
ATOM   1386   CA ASN B  83      10.083   3.191  17.257  1.00  1.00            
ATOM   1387   CB ASN B  83       9.026   4.231  16.844  1.00  1.00            
ATOM   1388   CG ASN B  83       8.040   4.397  17.994  1.00  1.00            
ATOM   1389  OD1 ASN B  83       7.482   3.424  18.498  1.00  1.00            
ATOM   1390  ND2 ASN B  83       7.827   5.668  18.432  1.00  1.00            
ATOM   1391    C ASN B  83      11.153   3.214  16.213  1.00  1.00            
ATOM   1392    O ASN B  83      11.875   4.203  16.087  1.00  1.00            
ATOM   1393    N ILE B  84      11.308   2.116  15.449  4.00  1.00            
ATOM   1394   CA ILE B  84      12.337   2.086  14.449  4.00  1.00            
ATOM   1395   CB ILE B  84      13.386   1.048  14.727  4.00  1.00            
ATOM   1396  CG1 ILE B  84      14.123   1.371  16.035  4.00  1.00            
ATOM   1397  CG2 ILE B  84      14.311   0.956  13.505  4.00  1.00            
ATOM   1398  CD1 ILE B  84      14.821   2.729  16.013  4.00  1.00            
ATOM   1399    C ILE B  84      11.697   1.727  13.155  4.00  1.00            
ATOM   1400    O ILE B  84      10.805   0.882  13.087  4.00  1.00            
ATOM   1401    N ILE B  85      12.149   2.397  12.085  4.00  1.00            
ATOM   1402   CA ILE B  85      11.642   2.128  10.780  4.00  1.00            
ATOM   1403   CB ILE B  85      11.147   3.363  10.088  4.00  1.00            
ATOM   1404  CG1 ILE B  85      12.264   4.411   9.964  4.00  1.00            
ATOM   1405  CG2 ILE B  85       9.912   3.857  10.857  4.00  1.00            
ATOM   1406  CD1 ILE B  85      11.829   5.687   9.241  4.00  1.00            
ATOM   1407    C ILE B  85      12.749   1.537  10.026  4.00  1.00            
ATOM   1408    O ILE B  85      13.873   2.036  10.023  4.00  1.00            
ATOM   1409    N GLY B  86      12.442   0.413   9.376  1.00  1.00            
ATOM   1410   CA GLY B  86      13.541  -0.282   8.841  1.00  1.00            
ATOM   1411    C GLY B  86      13.687  -0.180   7.386  1.00  1.00            
ATOM   1412    O GLY B  86      13.065   0.614   6.684  1.00  1.00            
ATOM   1413    N ARG B  87      14.553  -1.093   6.940  2.00  1.00            
ATOM   1414   CA ARG B  87      14.985  -1.252   5.607  2.00  1.00            
ATOM   1415   CB ARG B  87      15.989  -2.408   5.501  2.00  1.00            
ATOM   1416   CG ARG B  87      16.612  -2.602   4.122  2.00  1.00            
ATOM   1417   CD ARG B  87      17.176  -4.007   3.951  2.00  1.00            
ATOM   1418   NE ARG B  87      16.011  -4.927   4.064  2.00  1.00            
ATOM   1419   CZ ARG B  87      16.148  -6.245   3.742  2.00  1.00            
ATOM   1420  NH1 ARG B  87      17.357  -6.712   3.316  2.00  1.00            
ATOM   1421  NH2 ARG B  87      15.086  -7.092   3.864  2.00  1.00            
ATOM   1422    C ARG B  87      13.792  -1.594   4.766  2.00  1.00            
ATOM   1423    O ARG B  87      13.659  -1.103   3.647  2.00  1.00            
ATOM   1424    N ASN B  88      12.882  -2.446   5.282  2.00  1.00            
ATOM   1425   CA ASN B  88      11.757  -2.854   4.489  2.00  1.00            
ATOM   1426   CB ASN B  88      10.768  -3.766   5.245  2.00  1.00            
ATOM   1427   CG ASN B  88      11.376  -5.142   5.480  2.00  1.00            
ATOM   1428  OD1 ASN B  88      11.400  -5.629   6.609  2.00  1.00            
ATOM   1429  ND2 ASN B  88      11.859  -5.803   4.394  2.00  1.00            
ATOM   1430    C ASN B  88      10.960  -1.645   4.126  2.00  1.00            
ATOM   1431    O ASN B  88      10.663  -1.416   2.955  2.00  1.00            
ATOM   1432    N LEU B  89      10.612  -0.829   5.135  2.00  1.00            
ATOM   1433   CA LEU B  89       9.784   0.319   4.916  2.00  1.00            
ATOM   1434   CB LEU B  89       9.470   1.059   6.240  2.00  1.00            
ATOM   1435   CG LEU B  89       8.673   2.384   6.133  2.00  1.00            
ATOM   1436  CD1 LEU B  89       9.529   3.556   5.616  2.00  1.00            
ATOM   1437  CD2 LEU B  89       7.392   2.192   5.309  2.00  1.00            
ATOM   1438    C LEU B  89      10.506   1.283   4.027  2.00  1.00            
ATOM   1439    O LEU B  89       9.926   1.814   3.082  2.00  1.00            
ATOM   1440    N LEU B  90      11.799   1.530   4.317  2.00  1.00            
ATOM   1441   CA LEU B  90      12.583   2.483   3.580  2.00  1.00            
ATOM   1442   CB LEU B  90      13.968   2.768   4.207  2.00  1.00            
ATOM   1443   CG LEU B  90      13.960   3.792   5.367  2.00  1.00            
ATOM   1444  CD1 LEU B  90      13.096   3.348   6.554  2.00  1.00            
ATOM   1445  CD2 LEU B  90      15.391   4.159   5.793  2.00  1.00            
ATOM   1446    C LEU B  90      12.785   2.056   2.161  2.00  1.00            
ATOM   1447    O LEU B  90      12.743   2.886   1.253  2.00  1.00            
ATOM   1448    N THR B  91      13.014   0.754   1.920  3.00  1.00            
ATOM   1449   CA THR B  91      13.268   0.342   0.569  3.00  1.00            
ATOM   1450   CB THR B  91      13.543  -1.130   0.439  3.00  1.00            
ATOM   1451  OG1 THR B  91      13.977  -1.432  -0.879  3.00  1.00            
ATOM   1452  CG2 THR B  91      12.274  -1.924   0.786  3.00  1.00            
ATOM   1453    C THR B  91      12.054   0.713  -0.234  3.00  1.00            
ATOM   1454    O THR B  91      12.180   1.276  -1.320  3.00  1.00            
ATOM   1455    N GLN B  92      10.840   0.460   0.299  3.00  1.00            
ATOM   1456   CA GLN B  92       9.639   0.791  -0.426  3.00  1.00            
ATOM   1457   CB GLN B  92       8.350   0.300   0.250  3.00  1.00            
ATOM   1458   CG GLN B  92       7.083   0.731  -0.500  3.00  1.00            
ATOM   1459   CD GLN B  92       6.996  -0.060  -1.798  3.00  1.00            
ATOM   1460  OE1 GLN B  92       7.128  -1.282  -1.801  3.00  1.00            
ATOM   1461  NE2 GLN B  92       6.771   0.651  -2.937  3.00  1.00            
ATOM   1462    C GLN B  92       9.507   2.273  -0.582  3.00  1.00            
ATOM   1463    O GLN B  92       9.177   2.763  -1.661  3.00  1.00            
ATOM   1464    N ILE B  93       9.776   3.033   0.497  3.00  1.00            
ATOM   1465   CA ILE B  93       9.609   4.457   0.471  3.00  1.00            
ATOM   1466   CB ILE B  93       9.834   5.126   1.798  3.00  1.00            
ATOM   1467  CG1 ILE B  93      11.287   4.965   2.271  3.00  1.00            
ATOM   1468  CG2 ILE B  93       8.789   4.563   2.777  3.00  1.00            
ATOM   1469  CD1 ILE B  93      11.630   5.813   3.495  3.00  1.00            
ATOM   1470    C ILE B  93      10.573   5.031  -0.514  3.00  1.00            
ATOM   1471    O ILE B  93      10.243   5.985  -1.216  3.00  1.00            
ATOM   1472    N GLY B  94      11.797   4.471  -0.614  3.00  1.00            
ATOM   1473   CA GLY B  94      12.680   5.022  -1.603  3.00  1.00            
ATOM   1474    C GLY B  94      13.873   5.716  -1.005  3.00  1.00            
ATOM   1475    O GLY B  94      14.555   6.470  -1.698  3.00  1.00            
ATOM   1476    N CYS B  95      14.161   5.504   0.294  1.00  1.00            
ATOM   1477   CA CYS B  95      15.326   6.103   0.890  1.00  1.00            
ATOM   1478   CB CYS B  95      15.332   5.978   2.423  1.00  1.00            
ATOM   1479   SG CYS B  95      16.901   6.516   3.162  1.00  1.00            
ATOM   1480    C CYS B  95      16.576   5.421   0.388  1.00  1.00            
ATOM   1481    O CYS B  95      16.615   4.200   0.246  1.00  1.00            
ATOM   1482    N THR B  96      17.632   6.218   0.085  4.00  1.00            
ATOM   1483   CA THR B  96      18.923   5.689  -0.283  4.00  1.00            
ATOM   1484   CB THR B  96      19.270   5.833  -1.736  4.00  1.00            
ATOM   1485  OG1 THR B  96      18.316   5.145  -2.532  4.00  1.00            
ATOM   1486  CG2 THR B  96      20.673   5.246  -1.976  4.00  1.00            
ATOM   1487    C THR B  96      19.954   6.444   0.513  4.00  1.00            
ATOM   1488    O THR B  96      19.847   7.657   0.689  4.00  1.00            
ATOM   1489    N LEU B  97      20.984   5.740   1.034  4.00  1.00            
ATOM   1490   CA LEU B  97      22.003   6.417   1.795  4.00  1.00            
ATOM   1491   CB LEU B  97      22.797   5.503   2.745  4.00  1.00            
ATOM   1492   CG LEU B  97      21.970   5.102   3.986  4.00  1.00            
ATOM   1493  CD1 LEU B  97      20.662   4.403   3.582  4.00  1.00            
ATOM   1494  CD2 LEU B  97      22.805   4.278   4.980  4.00  1.00            
ATOM   1495    C LEU B  97      22.887   7.111   0.833  4.00  1.00            
ATOM   1496    O LEU B  97      23.138   6.624  -0.267  4.00  1.00            
ATOM   1497    N ASN B  98      23.379   8.295   1.224  4.00  1.00            
ATOM   1498   CA ASN B  98      24.082   9.031   0.234  4.00  1.00            
ATOM   1499   CB ASN B  98      23.481  10.418  -0.067  4.00  1.00            
ATOM   1500   CG ASN B  98      22.276  10.282  -0.982  4.00  1.00            
ATOM   1501  OD1 ASN B  98      21.261   9.689  -0.622  4.00  1.00            
ATOM   1502  ND2 ASN B  98      22.397  10.859  -2.208  4.00  1.00            
ATOM   1503    C ASN B  98      25.469   9.308   0.637  4.00  1.00            
ATOM   1504    O ASN B  98      25.846   9.223   1.804  4.00  1.00            
ATOM   1505    N PHE B  99      26.252   9.636  -0.402  1.00  1.00            
ATOM   1506   CA PHE B  99      27.605  10.057  -0.312  1.00  1.00            
ATOM   1507   CB PHE B  99      28.179  10.261  -1.730  1.00  1.00            
ATOM   1508   CG PHE B  99      29.496  10.950  -1.712  1.00  1.00            
ATOM   1509  CD1 PHE B  99      29.544  12.324  -1.787  1.00  1.00            
ATOM   1510  CD2 PHE B  99      30.667  10.239  -1.644  1.00  1.00            
ATOM   1511  CE1 PHE B  99      30.743  12.993  -1.782  1.00  1.00            
ATOM   1512  CE2 PHE B  99      31.863  10.910  -1.642  1.00  1.00            
ATOM   1513   CZ PHE B  99      31.914  12.281  -1.708  1.00  1.00            
ATOM   1514    C PHE B  99      27.533  11.399   0.398  1.00  1.00            
ATOM   1515    O PHE B  99      26.828  12.307  -0.121  1.00  1.00            
ATOM   1516  OXT PHE B  99      28.168  11.528   1.478  1.00  1.00            
ATOM   1517    N GLY C   1      17.772 -14.521  10.941  1.00  0.00            
ATOM   1518   CA GLY C   1      16.700 -13.945  11.783  1.00  0.00            
ATOM   1519    C GLY C   1      16.649 -12.464  11.627  1.00  0.00            
ATOM   1520    O GLY C   1      17.597 -11.842  11.147  1.00  0.00            
ATOM   1521    N ALA C   2      15.518 -11.861  12.036  1.00  0.00            
ATOM   1522   CA ALA C   2      15.388 -10.440  11.948  1.00  0.00            
ATOM   1523   CB ALA C   2      14.027  -9.922  12.444  1.00  0.00            
ATOM   1524    C ALA C   2      16.437  -9.878  12.843  1.00  0.00            
ATOM   1525    O ALA C   2      16.681 -10.407  13.926  1.00  0.00            
ATOM   1526    N GLU C   3      17.118  -8.806  12.402  1.00  0.00            
ATOM   1527   CA GLU C   3      18.092  -8.258  13.293  1.00  0.00            
ATOM   1528   CB GLU C   3      19.560  -8.552  12.939  1.00  0.00            
ATOM   1529   CG GLU C   3      20.518  -7.925  13.955  1.00  0.00            
ATOM   1530   CD GLU C   3      21.953  -8.244  13.568  1.00  0.00            
ATOM   1531  OE1 GLU C   3      22.168  -9.197  12.773  1.00  0.00            
ATOM   1532  OE2 GLU C   3      22.861  -7.534  14.077  1.00  0.00            
ATOM   1533    C GLU C   3      17.967  -6.787  13.309  1.00  0.00            
ATOM   1534    O GLU C   3      17.818  -6.141  12.273  1.00  0.00            
ATOM   1535    N THR C   4      18.012  -6.222  14.524  1.00  0.00            
ATOM   1536   CA THR C   4      17.998  -4.804  14.590  1.00  0.00            
ATOM   1537   CB THR C   4      16.786  -4.221  15.258  1.00  0.00            
ATOM   1538  OG1 THR C   4      15.605  -4.617  14.572  1.00  0.00            
ATOM   1539  CG2 THR C   4      16.912  -2.689  15.223  1.00  0.00            
ATOM   1540    C THR C   4      19.207  -4.390  15.367  1.00  0.00            
ATOM   1541    O THR C   4      19.426  -4.871  16.477  1.00  0.00            
ATOM   1542    N PHE C   5      20.041  -3.487  14.807  1.00  0.00            
ATOM   1543   CA PHE C   5      21.201  -3.135  15.569  1.00  0.00            
ATOM   1544   CB PHE C   5      22.534  -3.493  14.908  1.00  0.00            
ATOM   1545   CG PHE C   5      23.522  -3.046  15.915  1.00  0.00            
ATOM   1546  CD1 PHE C   5      23.691  -3.780  17.063  1.00  0.00            
ATOM   1547  CD2 PHE C   5      24.263  -1.905  15.717  1.00  0.00            
ATOM   1548  CE1 PHE C   5      24.594  -3.379  18.017  1.00  0.00            
ATOM   1549  CE2 PHE C   5      25.171  -1.503  16.665  1.00  0.00            
ATOM   1550   CZ PHE C   5      25.330  -2.239  17.815  1.00  0.00            
ATOM   1551    C PHE C   5      21.203  -1.677  15.866  1.00  0.00            
ATOM   1552    O PHE C   5      20.920  -0.845  15.005  1.00  0.00            
ATOM   1553    N TYR C   6      21.510  -1.345  17.135  1.00  0.00            
ATOM   1554   CA TYR C   6      21.454   0.019  17.545  1.00  0.00            
ATOM   1555   CB TYR C   6      20.033   0.348  18.044  1.00  0.00            
ATOM   1556   CG TYR C   6      19.801   1.791  18.343  1.00  0.00            
ATOM   1557  CD1 TYR C   6      20.203   2.343  19.537  1.00  0.00            
ATOM   1558  CD2 TYR C   6      19.137   2.588  17.438  1.00  0.00            
ATOM   1559  CE1 TYR C   6      19.964   3.670  19.816  1.00  0.00            
ATOM   1560  CE2 TYR C   6      18.896   3.916  17.711  1.00  0.00            
ATOM   1561   CZ TYR C   6      19.310   4.460  18.903  1.00  0.00            
ATOM   1562   OH TYR C   6      19.060   5.821  19.183  1.00  0.00            
ATOM   1563    C TYR C   6      22.408   0.212  18.671  1.00  0.00            
ATOM   1564    O TYR C   6      22.667  -0.704  19.450  1.00  0.00            
ATOM   1565    N VAL C   7      22.976   1.422  18.763  1.00  0.00            
ATOM   1566   CA VAL C   7      23.791   1.739  19.888  1.00  0.00            
ATOM   1567   CB VAL C   7      25.239   1.988  19.556  1.00  0.00            
ATOM   1568  CG1 VAL C   7      25.709   0.777  18.749  1.00  0.00            
ATOM   1569  CG2 VAL C   7      25.448   3.348  18.861  1.00  0.00            
ATOM   1570    C VAL C   7      23.222   3.035  20.322  1.00  0.00            
ATOM   1571    O VAL C   7      22.834   3.855  19.492  1.00  0.00            
ATOM   1572    N ASP C   8      23.088   3.248  21.634  1.00  0.00            
ATOM   1573   CA ASP C   8      22.580   4.530  21.982  1.00  0.00            
ATOM   1574   CB ASP C   8      21.189   4.485  22.635  1.00  0.00            
ATOM   1575   CG ASP C   8      21.286   3.715  23.945  1.00  0.00            
ATOM   1576  OD1 ASP C   8      22.135   2.789  24.033  1.00  0.00            
ATOM   1577  OD2 ASP C   8      20.511   4.049  24.879  1.00  0.00            
ATOM   1578    C ASP C   8      23.527   5.117  22.977  1.00  0.00            
ATOM   1579    O ASP C   8      23.184   6.055  23.694  1.00  0.00            
ATOM   1580    N GLY C   9      24.766   4.588  23.040  1.00  0.00            
ATOM   1581   CA GLY C   9      25.707   5.095  23.998  1.00  0.00            
ATOM   1582    C GLY C   9      26.426   6.259  23.396  1.00  0.00            
ATOM   1583    O GLY C   9      26.398   6.466  22.184  1.00  0.00            
ATOM   1584    N ALA C  10      27.109   7.051  24.245  1.00  0.00            
ATOM   1585   CA ALA C  10      27.853   8.166  23.737  1.00  0.00            
ATOM   1586   CB ALA C  10      27.811   9.398  24.652  1.00  0.00            
ATOM   1587    C ALA C  10      29.301   7.705  23.661  1.00  0.00            
ATOM   1588    O ALA C  10      29.621   6.683  24.324  1.00  0.00            
ATOM   1589  OXT ALA C  10      30.099   8.350  22.930  1.00  0.00            
END
