# Supplementary material for: Integrative modeling of diverse protein-peptide systems using CABS-dock
Source: PLoS Comput Biol. 2023 Jul 5;19(7):e1011275. doi: 10.1371/journal.pcbi.1011275 (PMC10351741; doi:10.1371/journal.pcbi.1011275)
Supplement: S1 File — Files in pdb format containing atomic coordinates of the structures obtained in this study: the highest-scored amyloid models and 10 examples of the docked peptide for each enzyme-substrate complex. (ZIP) [file pcbi.1011275.s006.zip › 9_HIV1_GAETFYVDGA/2234.pdb]

CRYST1    0.000    0.000    0.000   0.00   0.00   0.00 P 1           1
ATOM      1    N PRO A   1      28.886   8.779  -3.266  1.00  1.00            
ATOM      2   CA PRO A   1      28.271   7.552  -3.844  1.00  1.00            
ATOM      3   CD PRO A   1      30.143   8.405  -2.531  1.00  1.00            
ATOM      4   CB PRO A   1      29.284   6.430  -3.633  1.00  1.00            
ATOM      5   CG PRO A   1      30.105   6.875  -2.418  1.00  1.00            
ATOM      6    C PRO A   1      26.995   7.319  -3.100  1.00  1.00            
ATOM      7    O PRO A   1      26.853   7.818  -1.984  1.00  1.00            
ATOM      8    N GLN A   2      26.059   6.556  -3.695  4.00  1.00            
ATOM      9   CA GLN A   2      24.791   6.334  -3.064  4.00  1.00            
ATOM     10   CB GLN A   2      23.615   6.747  -3.957  4.00  1.00            
ATOM     11   CG GLN A   2      23.515   5.901  -5.226  4.00  1.00            
ATOM     12   CD GLN A   2      22.464   6.523  -6.131  4.00  1.00            
ATOM     13  OE1 GLN A   2      22.733   7.493  -6.838  4.00  1.00            
ATOM     14  NE2 GLN A   2      21.230   5.951  -6.114  4.00  1.00            
ATOM     15    C GLN A   2      24.648   4.878  -2.784  4.00  1.00            
ATOM     16    O GLN A   2      25.100   4.030  -3.554  4.00  1.00            
ATOM     17    N ILE A   3      24.030   4.563  -1.632  4.00  1.00            
ATOM     18   CA ILE A   3      23.759   3.205  -1.288  4.00  1.00            
ATOM     19   CB ILE A   3      24.340   2.803   0.033  4.00  1.00            
ATOM     20  CG1 ILE A   3      25.881   2.818  -0.022  4.00  1.00            
ATOM     21  CG2 ILE A   3      23.738   1.439   0.403  4.00  1.00            
ATOM     22  CD1 ILE A   3      26.489   4.204  -0.237  4.00  1.00            
ATOM     23    C ILE A   3      22.279   3.084  -1.179  4.00  1.00            
ATOM     24    O ILE A   3      21.654   3.709  -0.323  4.00  1.00            
ATOM     25    N THR A   4      21.675   2.268  -2.061  1.00  1.00            
ATOM     26   CA THR A   4      20.260   2.086  -1.994  1.00  1.00            
ATOM     27   CB THR A   4      19.653   1.590  -3.275  1.00  1.00            
ATOM     28  OG1 THR A   4      20.186   0.318  -3.616  1.00  1.00            
ATOM     29  CG2 THR A   4      19.953   2.609  -4.386  1.00  1.00            
ATOM     30    C THR A   4      20.038   1.063  -0.962  1.00  1.00            
ATOM     31    O THR A   4      20.967   0.364  -0.557  1.00  1.00            
ATOM     32    N LEU A   5      18.798   0.962  -0.473  1.00  1.00            
ATOM     33   CA LEU A   5      18.628  -0.033   0.522  1.00  1.00            
ATOM     34   CB LEU A   5      17.884   0.458   1.774  1.00  1.00            
ATOM     35   CG LEU A   5      17.996  -0.507   2.971  1.00  1.00            
ATOM     36  CD1 LEU A   5      17.355  -1.874   2.690  1.00  1.00            
ATOM     37  CD2 LEU A   5      19.457  -0.623   3.440  1.00  1.00            
ATOM     38    C LEU A   5      17.807  -1.124  -0.098  1.00  1.00            
ATOM     39    O LEU A   5      16.754  -0.885  -0.685  1.00  1.00            
ATOM     40    N TRP A   6      18.317  -2.362   0.025  1.00  1.00            
ATOM     41   CA TRP A   6      17.687  -3.588  -0.367  1.00  1.00            
ATOM     42   CB TRP A   6      18.041  -4.091  -1.780  1.00  1.00            
ATOM     43   CG TRP A   6      17.344  -5.385  -2.138  1.00  1.00            
ATOM     44  CD2 TRP A   6      15.972  -5.453  -2.559  1.00  1.00            
ATOM     45  CD1 TRP A   6      17.803  -6.670  -2.113  1.00  1.00            
ATOM     46  NE1 TRP A   6      16.804  -7.533  -2.499  1.00  1.00            
ATOM     47  CE2 TRP A   6      15.671  -6.796  -2.774  1.00  1.00            
ATOM     48  CE3 TRP A   6      15.040  -4.472  -2.745  1.00  1.00            
ATOM     49  CZ2 TRP A   6      14.427  -7.183  -3.185  1.00  1.00            
ATOM     50  CZ3 TRP A   6      13.788  -4.864  -3.162  1.00  1.00            
ATOM     51  CH2 TRP A   6      13.488  -6.194  -3.375  1.00  1.00            
ATOM     52    C TRP A   6      18.277  -4.533   0.626  1.00  1.00            
ATOM     53    O TRP A   6      17.760  -4.689   1.731  1.00  1.00            
ATOM     54    N LYS A   7      19.384  -5.199   0.247  1.00  1.00            
ATOM     55   CA LYS A   7      20.094  -5.983   1.214  1.00  1.00            
ATOM     56   CB LYS A   7      21.062  -7.030   0.629  1.00  1.00            
ATOM     57   CG LYS A   7      21.629  -7.966   1.703  1.00  1.00            
ATOM     58   CD LYS A   7      22.274  -9.246   1.165  1.00  1.00            
ATOM     59   CE LYS A   7      22.716 -10.209   2.271  1.00  1.00            
ATOM     60   NZ LYS A   7      23.248 -11.459   1.681  1.00  1.00            
ATOM     61    C LYS A   7      20.893  -4.994   2.001  1.00  1.00            
ATOM     62    O LYS A   7      20.890  -3.804   1.689  1.00  1.00            
ATOM     63    N ARG A   8      21.587  -5.451   3.059  1.00  1.00            
ATOM     64   CA ARG A   8      22.290  -4.523   3.898  1.00  1.00            
ATOM     65   CB ARG A   8      23.056  -5.174   5.073  1.00  1.00            
ATOM     66   CG ARG A   8      22.192  -5.900   6.107  1.00  1.00            
ATOM     67   CD ARG A   8      22.967  -6.373   7.345  1.00  1.00            
ATOM     68   NE ARG A   8      24.033  -7.316   6.900  1.00  1.00            
ATOM     69   CZ ARG A   8      24.675  -8.109   7.807  1.00  1.00            
ATOM     70  NH1 ARG A   8      24.295  -8.102   9.120  1.00  1.00            
ATOM     71  NH2 ARG A   8      25.706  -8.908   7.404  1.00  1.00            
ATOM     72    C ARG A   8      23.335  -3.815   3.118  1.00  1.00            
ATOM     73    O ARG A   8      24.005  -4.390   2.262  1.00  1.00            
ATOM     74    N PRO A   9      23.456  -2.542   3.392  1.00  1.00            
ATOM     75   CA PRO A   9      24.571  -1.831   2.858  1.00  1.00            
ATOM     76   CD PRO A   9      22.306  -1.680   3.603  1.00  1.00            
ATOM     77   CB PRO A   9      24.270  -0.349   3.061  1.00  1.00            
ATOM     78   CG PRO A   9      22.733  -0.299   3.066  1.00  1.00            
ATOM     79    C PRO A   9      25.724  -2.343   3.663  1.00  1.00            
ATOM     80    O PRO A   9      25.613  -2.383   4.887  1.00  1.00            
ATOM     81    N LEU A  10      26.832  -2.747   3.021  4.00  1.00            
ATOM     82   CA LEU A  10      27.946  -3.213   3.791  4.00  1.00            
ATOM     83   CB LEU A  10      28.295  -4.688   3.544  4.00  1.00            
ATOM     84   CG LEU A  10      27.150  -5.670   3.849  4.00  1.00            
ATOM     85  CD1 LEU A  10      27.637  -7.123   3.739  4.00  1.00            
ATOM     86  CD2 LEU A  10      26.467  -5.357   5.190  4.00  1.00            
ATOM     87    C LEU A  10      29.090  -2.417   3.305  4.00  1.00            
ATOM     88    O LEU A  10      29.278  -2.258   2.099  4.00  1.00            
ATOM     89    N VAL A  11      29.879  -1.870   4.237  4.00  1.00            
ATOM     90   CA VAL A  11      30.971  -1.101   3.762  4.00  1.00            
ATOM     91   CB VAL A  11      30.935   0.343   4.171  4.00  1.00            
ATOM     92  CG1 VAL A  11      32.214   1.025   3.657  4.00  1.00            
ATOM     93  CG2 VAL A  11      29.642   0.975   3.628  4.00  1.00            
ATOM     94    C VAL A  11      32.224  -1.686   4.297  4.00  1.00            
ATOM     95    O VAL A  11      32.278  -2.182   5.421  4.00  1.00            
ATOM     96    N THR A  12      33.279  -1.651   3.468  4.00  1.00            
ATOM     97   CA THR A  12      34.521  -2.180   3.917  4.00  1.00            
ATOM     98   CB THR A  12      35.450  -2.588   2.814  4.00  1.00            
ATOM     99  OG1 THR A  12      36.608  -3.198   3.362  4.00  1.00            
ATOM    100  CG2 THR A  12      35.845  -1.332   2.016  4.00  1.00            
ATOM    101    C THR A  12      35.217  -1.111   4.676  4.00  1.00            
ATOM    102    O THR A  12      35.160   0.063   4.314  4.00  1.00            
ATOM    103    N ILE A  13      35.889  -1.491   5.777  4.00  1.00            
ATOM    104   CA ILE A  13      36.557  -0.464   6.504  4.00  1.00            
ATOM    105   CB ILE A  13      35.902  -0.110   7.813  4.00  1.00            
ATOM    106  CG1 ILE A  13      35.941  -1.302   8.785  4.00  1.00            
ATOM    107  CG2 ILE A  13      34.479   0.392   7.511  4.00  1.00            
ATOM    108  CD1 ILE A  13      35.641  -0.918  10.236  4.00  1.00            
ATOM    109    C ILE A  13      37.935  -0.911   6.835  4.00  1.00            
ATOM    110    O ILE A  13      38.170  -2.077   7.149  4.00  1.00            
ATOM    111    N ARG A  14      38.896   0.028   6.752  4.00  1.00            
ATOM    112   CA ARG A  14      40.236  -0.284   7.128  4.00  1.00            
ATOM    113   CB ARG A  14      41.253  -0.017   6.007  4.00  1.00            
ATOM    114   CG ARG A  14      40.984  -0.983   4.845  4.00  1.00            
ATOM    115   CD ARG A  14      42.078  -1.116   3.786  4.00  1.00            
ATOM    116   NE ARG A  14      42.172   0.176   3.058  4.00  1.00            
ATOM    117   CZ ARG A  14      43.145   1.063   3.414  4.00  1.00            
ATOM    118  NH1 ARG A  14      44.045   0.720   4.381  4.00  1.00            
ATOM    119  NH2 ARG A  14      43.231   2.274   2.789  4.00  1.00            
ATOM    120    C ARG A  14      40.519   0.506   8.365  4.00  1.00            
ATOM    121    O ARG A  14      40.647   1.728   8.335  4.00  1.00            
ATOM    122    N ILE A  15      40.597  -0.217   9.500  4.00  1.00            
ATOM    123   CA ILE A  15      40.824   0.320  10.813  4.00  1.00            
ATOM    124   CB ILE A  15      39.824  -0.222  11.809  4.00  1.00            
ATOM    125  CG1 ILE A  15      40.026   0.335  13.225  4.00  1.00            
ATOM    126  CG2 ILE A  15      39.870  -1.758  11.751  4.00  1.00            
ATOM    127  CD1 ILE A  15      38.956  -0.169  14.197  4.00  1.00            
ATOM    128    C ILE A  15      42.175  -0.207  11.192  4.00  1.00            
ATOM    129    O ILE A  15      42.466  -1.382  10.975  4.00  1.00            
ATOM    130    N GLY A  16      43.058   0.650  11.741  3.00  1.00            
ATOM    131   CA GLY A  16      44.364   0.160  12.068  3.00  1.00            
ATOM    132    C GLY A  16      44.968  -0.287  10.779  3.00  1.00            
ATOM    133    O GLY A  16      45.283   0.526   9.910  3.00  1.00            
ATOM    134    N GLY A  17      45.162  -1.610  10.634  3.00  1.00            
ATOM    135   CA GLY A  17      45.651  -2.120   9.391  3.00  1.00            
ATOM    136    C GLY A  17      44.962  -3.428   9.180  3.00  1.00            
ATOM    137    O GLY A  17      45.603  -4.441   8.910  3.00  1.00            
ATOM    138    N GLN A  18      43.618  -3.436   9.297  4.00  1.00            
ATOM    139   CA GLN A  18      42.906  -4.661   9.086  4.00  1.00            
ATOM    140   CB GLN A  18      42.440  -5.363  10.377  4.00  1.00            
ATOM    141   CG GLN A  18      41.724  -6.694  10.123  4.00  1.00            
ATOM    142   CD GLN A  18      41.440  -7.353  11.468  4.00  1.00            
ATOM    143  OE1 GLN A  18      42.249  -7.280  12.391  4.00  1.00            
ATOM    144  NE2 GLN A  18      40.260  -8.020  11.581  4.00  1.00            
ATOM    145    C GLN A  18      41.692  -4.350   8.285  4.00  1.00            
ATOM    146    O GLN A  18      41.102  -3.279   8.414  4.00  1.00            
ATOM    147    N LEU A  19      41.290  -5.292   7.414  4.00  1.00            
ATOM    148   CA LEU A  19      40.124  -5.061   6.622  4.00  1.00            
ATOM    149   CB LEU A  19      40.190  -5.653   5.204  4.00  1.00            
ATOM    150   CG LEU A  19      40.149  -7.191   5.188  4.00  1.00            
ATOM    151  CD1 LEU A  19      40.226  -7.732   3.751  4.00  1.00            
ATOM    152  CD2 LEU A  19      41.210  -7.796   6.123  4.00  1.00            
ATOM    153    C LEU A  19      38.996  -5.739   7.322  4.00  1.00            
ATOM    154    O LEU A  19      39.116  -6.890   7.740  4.00  1.00            
ATOM    155    N LYS A  20      37.872  -5.018   7.503  4.00  1.00            
ATOM    156   CA LYS A  20      36.756  -5.623   8.159  4.00  1.00            
ATOM    157   CB LYS A  20      36.742  -5.396   9.684  4.00  1.00            
ATOM    158   CG LYS A  20      36.683  -3.931  10.120  4.00  1.00            
ATOM    159   CD LYS A  20      36.395  -3.756  11.614  4.00  1.00            
ATOM    160   CE LYS A  20      37.527  -4.249  12.519  4.00  1.00            
ATOM    161   NZ LYS A  20      37.237  -3.902  13.929  4.00  1.00            
ATOM    162    C LYS A  20      35.494  -5.076   7.570  4.00  1.00            
ATOM    163    O LYS A  20      35.465  -3.961   7.051  4.00  1.00            
ATOM    164    N GLU A  21      34.413  -5.881   7.627  4.00  1.00            
ATOM    165   CA GLU A  21      33.130  -5.521   7.085  4.00  1.00            
ATOM    166   CB GLU A  21      32.191  -6.726   6.936  4.00  1.00            
ATOM    167   CG GLU A  21      32.665  -7.746   5.900  4.00  1.00            
ATOM    168   CD GLU A  21      31.727  -8.941   5.972  4.00  1.00            
ATOM    169  OE1 GLU A  21      30.528  -8.775   5.622  4.00  1.00            
ATOM    170  OE2 GLU A  21      32.195 -10.034   6.388  4.00  1.00            
ATOM    171    C GLU A  21      32.477  -4.557   8.022  4.00  1.00            
ATOM    172    O GLU A  21      32.733  -4.580   9.226  4.00  1.00            
ATOM    173    N ALA A  22      31.622  -3.663   7.483  4.00  1.00            
ATOM    174   CA ALA A  22      30.947  -2.716   8.326  4.00  1.00            
ATOM    175   CB ALA A  22      31.624  -1.336   8.375  4.00  1.00            
ATOM    176    C ALA A  22      29.571  -2.501   7.808  4.00  1.00            
ATOM    177    O ALA A  22      29.287  -2.733   6.635  4.00  1.00            
ATOM    178    N LEU A  23      28.663  -2.082   8.709  4.00  1.00            
ATOM    179   CA LEU A  23      27.341  -1.749   8.286  4.00  1.00            
ATOM    180   CB LEU A  23      26.207  -2.492   9.010  4.00  1.00            
ATOM    181   CG LEU A  23      25.994  -3.931   8.531  4.00  1.00            
ATOM    182  CD1 LEU A  23      27.274  -4.756   8.656  4.00  1.00            
ATOM    183  CD2 LEU A  23      24.792  -4.563   9.247  4.00  1.00            
ATOM    184    C LEU A  23      27.127  -0.308   8.590  4.00  1.00            
ATOM    185    O LEU A  23      27.356   0.139   9.713  4.00  1.00            
ATOM    186    N LEU A  24      26.709   0.470   7.574  4.00  1.00            
ATOM    187   CA LEU A  24      26.344   1.822   7.857  4.00  1.00            
ATOM    188   CB LEU A  24      26.152   2.672   6.581  4.00  1.00            
ATOM    189   CG LEU A  24      25.510   1.933   5.384  4.00  1.00            
ATOM    190  CD1 LEU A  24      24.027   1.594   5.605  4.00  1.00            
ATOM    191  CD2 LEU A  24      25.749   2.704   4.077  4.00  1.00            
ATOM    192    C LEU A  24      25.059   1.675   8.596  4.00  1.00            
ATOM    193    O LEU A  24      24.216   0.858   8.231  4.00  1.00            
ATOM    194    N ASP A  25      24.881   2.411   9.702  1.00  1.00            
ATOM    195   CA ASP A  25      23.665   2.188  10.422  1.00  1.00            
ATOM    196   CB ASP A  25      23.843   1.231  11.617  1.00  1.00            
ATOM    197   CG ASP A  25      22.516   1.100  12.358  1.00  1.00            
ATOM    198  OD1 ASP A  25      21.449   1.031  11.690  1.00  1.00            
ATOM    199  OD2 ASP A  25      22.559   1.063  13.616  1.00  1.00            
ATOM    200    C ASP A  25      23.208   3.494  11.011  1.00  1.00            
ATOM    201    O ASP A  25      23.788   3.960  11.991  1.00  1.00            
ATOM    202    N THR A  26      22.174   4.145  10.435  3.00  1.00            
ATOM    203   CA THR A  26      21.636   5.276  11.138  3.00  1.00            
ATOM    204   CB THR A  26      20.670   6.110  10.349  3.00  1.00            
ATOM    205  OG1 THR A  26      19.529   5.341  10.001  3.00  1.00            
ATOM    206  CG2 THR A  26      21.385   6.621   9.084  3.00  1.00            
ATOM    207    C THR A  26      20.872   4.583  12.208  3.00  1.00            
ATOM    208    O THR A  26      20.590   3.392  12.087  3.00  1.00            
ATOM    209    N GLY A  27      20.517   5.277  13.293  3.00  1.00            
ATOM    210   CA GLY A  27      19.845   4.541  14.314  3.00  1.00            
ATOM    211    C GLY A  27      20.803   4.378  15.427  3.00  1.00            
ATOM    212    O GLY A  27      20.412   4.158  16.569  3.00  1.00            
ATOM    213    N ALA A  28      22.105   4.506  15.139  1.00  1.00            
ATOM    214   CA ALA A  28      22.976   4.311  16.244  1.00  1.00            
ATOM    215   CB ALA A  28      23.965   3.148  16.049  1.00  1.00            
ATOM    216    C ALA A  28      23.785   5.545  16.452  1.00  1.00            
ATOM    217    O ALA A  28      24.253   6.166  15.500  1.00  1.00            
ATOM    218    N ASP A  29      23.938   5.940  17.730  1.00  1.00            
ATOM    219   CA ASP A  29      24.688   7.114  18.065  1.00  1.00            
ATOM    220   CB ASP A  29      24.563   7.498  19.548  1.00  1.00            
ATOM    221   CG ASP A  29      25.178   8.879  19.735  1.00  1.00            
ATOM    222  OD1 ASP A  29      25.403   9.577  18.709  1.00  1.00            
ATOM    223  OD2 ASP A  29      25.422   9.259  20.911  1.00  1.00            
ATOM    224    C ASP A  29      26.128   6.900  17.782  1.00  1.00            
ATOM    225    O ASP A  29      26.787   7.729  17.159  1.00  1.00            
ATOM    226    N ASP A  30      26.664   5.756  18.223  1.00  1.00            
ATOM    227   CA ASP A  30      28.068   5.619  18.055  1.00  1.00            
ATOM    228   CB ASP A  30      28.833   5.236  19.338  1.00  1.00            
ATOM    229   CG ASP A  30      28.964   6.463  20.231  1.00  1.00            
ATOM    230  OD1 ASP A  30      28.598   7.575  19.766  1.00  1.00            
ATOM    231  OD2 ASP A  30      29.444   6.306  21.385  1.00  1.00            
ATOM    232    C ASP A  30      28.391   4.584  17.044  1.00  1.00            
ATOM    233    O ASP A  30      27.516   3.983  16.424  1.00  1.00            
ATOM    234    N THR A  31      29.709   4.380  16.858  1.00  1.00            
ATOM    235   CA THR A  31      30.184   3.373  15.969  1.00  1.00            
ATOM    236   CB THR A  31      31.385   3.773  15.169  1.00  1.00            
ATOM    237  OG1 THR A  31      32.462   4.086  16.037  1.00  1.00            
ATOM    238  CG2 THR A  31      31.023   4.983  14.294  1.00  1.00            
ATOM    239    C THR A  31      30.589   2.214  16.825  1.00  1.00            
ATOM    240    O THR A  31      31.394   2.365  17.742  1.00  1.00            
ATOM    241    N VAL A  32      30.031   1.019  16.548  4.00  1.00            
ATOM    242   CA VAL A  32      30.338  -0.124  17.358  4.00  1.00            
ATOM    243   CB VAL A  32      29.139  -0.857  17.865  4.00  1.00            
ATOM    244  CG1 VAL A  32      28.376   0.062  18.830  4.00  1.00            
ATOM    245  CG2 VAL A  32      28.325  -1.325  16.649  4.00  1.00            
ATOM    246    C VAL A  32      31.117  -1.101  16.541  4.00  1.00            
ATOM    247    O VAL A  32      30.946  -1.187  15.327  4.00  1.00            
ATOM    248    N LEU A  33      32.031  -1.848  17.196  4.00  1.00            
ATOM    249   CA LEU A  33      32.800  -2.831  16.492  4.00  1.00            
ATOM    250   CB LEU A  33      34.251  -2.417  16.189  4.00  1.00            
ATOM    251   CG LEU A  33      34.378  -1.286  15.153  4.00  1.00            
ATOM    252  CD1 LEU A  33      35.854  -0.980  14.853  4.00  1.00            
ATOM    253  CD2 LEU A  33      33.561  -1.588  13.885  4.00  1.00            
ATOM    254    C LEU A  33      32.875  -4.072  17.315  4.00  1.00            
ATOM    255    O LEU A  33      32.538  -4.082  18.498  4.00  1.00            
ATOM    256    N GLU A  34      33.311  -5.168  16.668  1.00  1.00            
ATOM    257   CA GLU A  34      33.511  -6.421  17.329  1.00  1.00            
ATOM    258   CB GLU A  34      33.851  -7.557  16.351  1.00  1.00            
ATOM    259   CG GLU A  34      34.066  -8.910  17.026  1.00  1.00            
ATOM    260   CD GLU A  34      32.739  -9.647  17.020  1.00  1.00            
ATOM    261  OE1 GLU A  34      32.197  -9.847  15.900  1.00  1.00            
ATOM    262  OE2 GLU A  34      32.251 -10.021  18.119  1.00  1.00            
ATOM    263    C GLU A  34      34.724  -6.217  18.198  1.00  1.00            
ATOM    264    O GLU A  34      35.473  -5.263  17.989  1.00  1.00            
ATOM    265    N GLU A  35      34.947  -7.076  19.219  1.00  1.00            
ATOM    266   CA GLU A  35      36.100  -6.845  20.052  1.00  1.00            
ATOM    267   CB GLU A  35      36.250  -7.805  21.245  1.00  1.00            
ATOM    268   CG GLU A  35      35.160  -7.612  22.300  1.00  1.00            
ATOM    269   CD GLU A  35      35.417  -8.575  23.451  1.00  1.00            
ATOM    270  OE1 GLU A  35      36.349  -9.415  23.332  1.00  1.00            
ATOM    271  OE2 GLU A  35      34.680  -8.480  24.467  1.00  1.00            
ATOM    272    C GLU A  35      37.296  -6.954  19.182  1.00  1.00            
ATOM    273    O GLU A  35      37.456  -7.909  18.423  1.00  1.00            
ATOM    274    N MET A  36      38.168  -5.939  19.277  1.00  1.00            
ATOM    275   CA MET A  36      39.317  -5.886  18.435  1.00  1.00            
ATOM    276   CB MET A  36      39.161  -4.847  17.313  1.00  1.00            
ATOM    277   CG MET A  36      40.163  -4.940  16.159  1.00  1.00            
ATOM    278   SD MET A  36      39.806  -6.238  14.934  1.00  1.00            
ATOM    279   CE MET A  36      41.087  -7.401  15.485  1.00  1.00            
ATOM    280    C MET A  36      40.445  -5.413  19.277  1.00  1.00            
ATOM    281    O MET A  36      40.234  -4.830  20.340  1.00  1.00            
ATOM    282    N ASN A  37      41.686  -5.678  18.837  1.00  1.00            
ATOM    283   CA ASN A  37      42.769  -5.137  19.590  1.00  1.00            
ATOM    284   CB ASN A  37      44.039  -6.001  19.609  1.00  1.00            
ATOM    285   CG ASN A  37      44.979  -5.408  20.654  1.00  1.00            
ATOM    286  OD1 ASN A  37      44.795  -4.282  21.113  1.00  1.00            
ATOM    287  ND2 ASN A  37      46.024  -6.186  21.041  1.00  1.00            
ATOM    288    C ASN A  37      43.135  -3.872  18.906  1.00  1.00            
ATOM    289    O ASN A  37      43.994  -3.849  18.028  1.00  1.00            
ATOM    290    N LEU A  38      42.469  -2.778  19.300  1.00  1.00            
ATOM    291   CA LEU A  38      42.763  -1.519  18.696  1.00  1.00            
ATOM    292   CB LEU A  38      41.571  -0.549  18.616  1.00  1.00            
ATOM    293   CG LEU A  38      40.459  -0.989  17.649  1.00  1.00            
ATOM    294  CD1 LEU A  38      39.307   0.030  17.625  1.00  1.00            
ATOM    295  CD2 LEU A  38      41.019  -1.281  16.245  1.00  1.00            
ATOM    296    C LEU A  38      43.812  -0.870  19.543  1.00  1.00            
ATOM    297    O LEU A  38      44.105  -1.294  20.663  1.00  1.00            
ATOM    298    N PRO A  39      44.410   0.141  18.983  1.00  1.00            
ATOM    299   CA PRO A  39      45.457   0.884  19.639  1.00  1.00            
ATOM    300   CD PRO A  39      44.477   0.230  17.538  1.00  1.00            
ATOM    301   CB PRO A  39      46.283   1.507  18.502  1.00  1.00            
ATOM    302   CG PRO A  39      45.361   1.454  17.270  1.00  1.00            
ATOM    303    C PRO A  39      45.024   1.887  20.650  1.00  1.00            
ATOM    304    O PRO A  39      43.876   2.322  20.625  1.00  1.00            
ATOM    305    N GLY A  40      45.943   2.256  21.572  1.00  1.00            
ATOM    306   CA GLY A  40      45.696   3.285  22.535  1.00  1.00            
ATOM    307    C GLY A  40      44.925   2.723  23.679  1.00  1.00            
ATOM    308    O GLY A  40      44.551   1.551  23.682  1.00  1.00            
ATOM    309    N LYS A  41      44.674   3.571  24.695  1.00  1.00            
ATOM    310   CA LYS A  41      43.929   3.122  25.826  1.00  1.00            
ATOM    311   CB LYS A  41      44.698   3.201  27.156  1.00  1.00            
ATOM    312   CG LYS A  41      45.905   2.270  27.244  1.00  1.00            
ATOM    313   CD LYS A  41      46.817   2.575  28.433  1.00  1.00            
ATOM    314   CE LYS A  41      48.049   1.673  28.501  1.00  1.00            
ATOM    315   NZ LYS A  41      48.875   2.044  29.669  1.00  1.00            
ATOM    316    C LYS A  41      42.754   4.001  25.994  1.00  1.00            
ATOM    317    O LYS A  41      42.893   5.212  26.160  1.00  1.00            
ATOM    318    N TRP A  42      41.544   3.424  25.958  1.00  1.00            
ATOM    319   CA TRP A  42      40.482   4.325  26.225  1.00  1.00            
ATOM    320   CB TRP A  42      39.846   4.967  24.982  1.00  1.00            
ATOM    321   CG TRP A  42      39.025   6.178  25.341  1.00  1.00            
ATOM    322  CD2 TRP A  42      39.618   7.386  25.840  1.00  1.00            
ATOM    323  CD1 TRP A  42      37.678   6.376  25.347  1.00  1.00            
ATOM    324  NE1 TRP A  42      37.393   7.643  25.804  1.00  1.00            
ATOM    325  CE2 TRP A  42      38.579   8.273  26.117  1.00  1.00            
ATOM    326  CE3 TRP A  42      40.922   7.724  26.058  1.00  1.00            
ATOM    327  CZ2 TRP A  42      38.835   9.519  26.616  1.00  1.00            
ATOM    328  CZ3 TRP A  42      41.177   8.981  26.556  1.00  1.00            
ATOM    329  CH2 TRP A  42      40.151   9.862  26.830  1.00  1.00            
ATOM    330    C TRP A  42      39.511   3.639  27.117  1.00  1.00            
ATOM    331    O TRP A  42      39.688   2.469  27.457  1.00  1.00            
ATOM    332    N LYS A  43      38.460   4.356  27.552  4.00  1.00            
ATOM    333   CA LYS A  43      37.681   3.772  28.597  4.00  1.00            
ATOM    334   CB LYS A  43      37.441   4.728  29.777  4.00  1.00            
ATOM    335   CG LYS A  43      38.736   5.028  30.536  4.00  1.00            
ATOM    336   CD LYS A  43      39.762   5.763  29.673  4.00  1.00            
ATOM    337   CE LYS A  43      41.121   5.953  30.345  4.00  1.00            
ATOM    338   NZ LYS A  43      41.987   6.797  29.493  4.00  1.00            
ATOM    339    C LYS A  43      36.379   3.217  28.164  4.00  1.00            
ATOM    340    O LYS A  43      35.740   3.598  27.185  4.00  1.00            
ATOM    341    N PRO A  44      36.046   2.261  28.985  4.00  0.00            
ATOM    342   CA PRO A  44      34.849   1.495  28.887  4.00  0.00            
ATOM    343   CD PRO A  44      36.967   1.736  29.979  4.00  0.00            
ATOM    344   CB PRO A  44      35.005   0.331  29.871  4.00  0.00            
ATOM    345   CG PRO A  44      36.098   0.806  30.843  4.00  0.00            
ATOM    346    C PRO A  44      33.618   2.300  29.131  4.00  0.00            
ATOM    347    O PRO A  44      33.624   3.163  30.013  4.00  0.00            
ATOM    348    N LYS A  45      32.553   2.028  28.350  4.00  0.00            
ATOM    349   CA LYS A  45      31.296   2.691  28.515  4.00  0.00            
ATOM    350   CB LYS A  45      30.959   3.714  27.424  4.00  0.00            
ATOM    351   CG LYS A  45      32.034   4.788  27.292  4.00  0.00            
ATOM    352   CD LYS A  45      32.413   5.448  28.619  4.00  0.00            
ATOM    353   CE LYS A  45      33.664   6.320  28.500  4.00  0.00            
ATOM    354   NZ LYS A  45      34.222   6.612  29.839  4.00  0.00            
ATOM    355    C LYS A  45      30.241   1.639  28.455  4.00  0.00            
ATOM    356    O LYS A  45      30.445   0.565  27.890  4.00  0.00            
ATOM    357    N MET A  46      29.079   1.925  29.068  4.00  0.00            
ATOM    358   CA MET A  46      27.981   1.007  29.031  4.00  0.00            
ATOM    359   CB MET A  46      27.268   0.886  30.388  4.00  0.00            
ATOM    360   CG MET A  46      28.145   0.258  31.477  4.00  0.00            
ATOM    361   SD MET A  46      27.401   0.196  33.137  4.00  0.00            
ATOM    362   CE MET A  46      27.740   1.924  33.583  4.00  0.00            
ATOM    363    C MET A  46      27.030   1.590  28.044  4.00  0.00            
ATOM    364    O MET A  46      26.699   2.773  28.107  4.00  0.00            
ATOM    365    N ILE A  47      26.574   0.771  27.085  4.00  0.00            
ATOM    366   CA ILE A  47      25.725   1.316  26.075  4.00  0.00            
ATOM    367   CB ILE A  47      26.255   1.076  24.697  4.00  0.00            
ATOM    368  CG1 ILE A  47      27.653   1.688  24.522  4.00  0.00            
ATOM    369  CG2 ILE A  47      25.220   1.608  23.703  4.00  0.00            
ATOM    370  CD1 ILE A  47      28.355   1.223  23.245  4.00  0.00            
ATOM    371    C ILE A  47      24.424   0.590  26.139  4.00  0.00            
ATOM    372    O ILE A  47      24.387  -0.632  26.272  4.00  0.00            
ATOM    373    N GLY A  48      23.312   1.343  26.068  4.00  0.00            
ATOM    374   CA GLY A  48      22.025   0.721  26.037  4.00  0.00            
ATOM    375    C GLY A  48      21.785   0.448  24.604  4.00  0.00            
ATOM    376    O GLY A  48      22.657   0.640  23.760  4.00  0.00            
ATOM    377    N GLY A  49      20.570   0.001  24.290  4.00  0.00            
ATOM    378   CA GLY A  49      20.267  -0.299  22.935  4.00  0.00            
ATOM    379    C GLY A  49      18.784  -0.468  22.931  4.00  0.00            
ATOM    380    O GLY A  49      18.058   0.375  23.455  4.00  0.00            
ATOM    381    N ILE A  50      18.283  -1.561  22.330  3.00  0.00            
ATOM    382   CA ILE A  50      16.861  -1.690  22.240  3.00  0.00            
ATOM    383   CB ILE A  50      16.452  -2.879  21.421  3.00  0.00            
ATOM    384  CG1 ILE A  50      16.970  -2.749  19.976  3.00  0.00            
ATOM    385  CG2 ILE A  50      14.923  -3.017  21.526  3.00  0.00            
ATOM    386  CD1 ILE A  50      18.489  -2.882  19.840  3.00  0.00            
ATOM    387    C ILE A  50      16.237  -1.851  23.567  3.00  0.00            
ATOM    388    O ILE A  50      15.410  -1.048  23.985  3.00  0.00            
ATOM    389    N GLY A  51      16.692  -2.882  24.272  3.00  0.00            
ATOM    390   CA GLY A  51      16.250  -3.282  25.562  3.00  0.00            
ATOM    391    C GLY A  51      17.414  -4.116  25.906  3.00  0.00            
ATOM    392    O GLY A  51      17.551  -4.670  26.995  3.00  0.00            
ATOM    393    N GLY A  52      18.288  -4.205  24.885  4.00  0.00            
ATOM    394   CA GLY A  52      19.507  -4.929  24.942  4.00  0.00            
ATOM    395    C GLY A  52      20.494  -4.091  25.678  4.00  0.00            
ATOM    396    O GLY A  52      20.413  -2.864  25.665  4.00  0.00            
ATOM    397    N PHE A  53      21.455  -4.749  26.354  4.00  0.00            
ATOM    398   CA PHE A  53      22.488  -4.012  27.014  4.00  0.00            
ATOM    399   CB PHE A  53      22.469  -4.117  28.550  4.00  0.00            
ATOM    400   CG PHE A  53      21.391  -3.203  29.030  4.00  0.00            
ATOM    401  CD1 PHE A  53      20.072  -3.594  29.035  4.00  0.00            
ATOM    402  CD2 PHE A  53      21.711  -1.940  29.474  4.00  0.00            
ATOM    403  CE1 PHE A  53      19.089  -2.739  29.479  4.00  0.00            
ATOM    404  CE2 PHE A  53      20.735  -1.080  29.919  4.00  0.00            
ATOM    405   CZ PHE A  53      19.420  -1.481  29.921  4.00  0.00            
ATOM    406    C PHE A  53      23.799  -4.500  26.496  4.00  0.00            
ATOM    407    O PHE A  53      24.067  -5.701  26.477  4.00  0.00            
ATOM    408    N ILE A  54      24.646  -3.555  26.042  4.00  0.00            
ATOM    409   CA ILE A  54      25.923  -3.892  25.484  4.00  0.00            
ATOM    410   CB ILE A  54      25.997  -3.575  24.016  4.00  0.00            
ATOM    411  CG1 ILE A  54      27.223  -4.223  23.354  4.00  0.00            
ATOM    412  CG2 ILE A  54      25.920  -2.048  23.852  4.00  0.00            
ATOM    413  CD1 ILE A  54      27.151  -4.209  21.826  4.00  0.00            
ATOM    414    C ILE A  54      26.953  -3.074  26.203  4.00  0.00            
ATOM    415    O ILE A  54      26.745  -1.890  26.467  4.00  0.00            
ATOM    416    N LYS A  55      28.087  -3.704  26.569  4.00  0.00            
ATOM    417   CA LYS A  55      29.140  -2.997  27.244  4.00  0.00            
ATOM    418   CB LYS A  55      29.818  -3.814  28.351  4.00  0.00            
ATOM    419   CG LYS A  55      28.901  -4.069  29.544  4.00  0.00            
ATOM    420   CD LYS A  55      27.746  -5.021  29.238  4.00  0.00            
ATOM    421   CE LYS A  55      26.810  -5.204  30.432  4.00  0.00            
ATOM    422   NZ LYS A  55      27.568  -5.714  31.597  4.00  0.00            
ATOM    423    C LYS A  55      30.178  -2.704  26.219  4.00  0.00            
ATOM    424    O LYS A  55      30.404  -3.511  25.319  4.00  0.00            
ATOM    425    N VAL A  56      30.836  -1.531  26.310  4.00  0.00            
ATOM    426   CA VAL A  56      31.811  -1.285  25.296  4.00  0.00            
ATOM    427   CB VAL A  56      31.335  -0.417  24.165  4.00  0.00            
ATOM    428  CG1 VAL A  56      30.210  -1.161  23.423  4.00  0.00            
ATOM    429  CG2 VAL A  56      30.919   0.953  24.720  4.00  0.00            
ATOM    430    C VAL A  56      33.046  -0.687  25.857  4.00  0.00            
ATOM    431    O VAL A  56      33.052  -0.117  26.945  4.00  0.00            
ATOM    432    N ARG A  57      34.144  -0.867  25.099  4.00  0.00            
ATOM    433   CA ARG A  57      35.432  -0.336  25.396  4.00  0.00            
ATOM    434   CB ARG A  57      36.527  -1.407  25.246  4.00  0.00            
ATOM    435   CG ARG A  57      37.955  -0.969  25.559  4.00  0.00            
ATOM    436   CD ARG A  57      38.817  -2.179  25.912  4.00  0.00            
ATOM    437   NE ARG A  57      40.246  -1.773  25.885  4.00  0.00            
ATOM    438   CZ ARG A  57      41.082  -2.167  26.889  4.00  0.00            
ATOM    439  NH1 ARG A  57      40.575  -2.730  28.025  4.00  0.00            
ATOM    440  NH2 ARG A  57      42.430  -2.017  26.745  4.00  0.00            
ATOM    441    C ARG A  57      35.623   0.739  24.377  4.00  0.00            
ATOM    442    O ARG A  57      35.664   0.471  23.179  4.00  0.00            
ATOM    443    N GLN A  58      35.724   2.000  24.833  4.00  1.00            
ATOM    444   CA GLN A  58      35.800   3.075  23.893  4.00  1.00            
ATOM    445   CB GLN A  58      35.333   4.437  24.439  4.00  1.00            
ATOM    446   CG GLN A  58      35.431   5.559  23.398  4.00  1.00            
ATOM    447   CD GLN A  58      35.068   6.878  24.066  4.00  1.00            
ATOM    448  OE1 GLN A  58      34.479   6.902  25.145  4.00  1.00            
ATOM    449  NE2 GLN A  58      35.436   8.011  23.409  4.00  1.00            
ATOM    450    C GLN A  58      37.197   3.270  23.477  4.00  1.00            
ATOM    451    O GLN A  58      38.132   2.980  24.219  4.00  1.00            
ATOM    452    N TYR A  59      37.340   3.736  22.228  4.00  1.00            
ATOM    453   CA TYR A  59      38.595   4.124  21.692  4.00  1.00            
ATOM    454   CB TYR A  59      39.105   3.206  20.567  4.00  1.00            
ATOM    455   CG TYR A  59      40.335   3.855  20.051  4.00  1.00            
ATOM    456  CD1 TYR A  59      41.390   4.104  20.898  4.00  1.00            
ATOM    457  CD2 TYR A  59      40.444   4.182  18.723  4.00  1.00            
ATOM    458  CE1 TYR A  59      42.537   4.706  20.441  4.00  1.00            
ATOM    459  CE2 TYR A  59      41.591   4.780  18.266  4.00  1.00            
ATOM    460   CZ TYR A  59      42.634   5.048  19.116  4.00  1.00            
ATOM    461   OH TYR A  59      43.805   5.668  18.629  4.00  1.00            
ATOM    462    C TYR A  59      38.358   5.500  21.136  4.00  1.00            
ATOM    463    O TYR A  59      37.299   5.771  20.572  4.00  1.00            
ATOM    464    N ASP A  60      39.332   6.416  21.298  4.00  1.00            
ATOM    465   CA ASP A  60      39.184   7.777  20.851  4.00  1.00            
ATOM    466   CB ASP A  60      40.251   8.733  21.411  4.00  1.00            
ATOM    467   CG ASP A  60      40.060   8.926  22.903  4.00  1.00            
ATOM    468  OD1 ASP A  60      38.893   8.863  23.372  4.00  1.00            
ATOM    469  OD2 ASP A  60      41.088   9.151  23.594  4.00  1.00            
ATOM    470    C ASP A  60      39.465   7.784  19.379  4.00  1.00            
ATOM    471    O ASP A  60      39.033   6.893  18.649  4.00  1.00            
ATOM    472    N GLN A  61      40.213   8.820  18.926  4.00  1.00            
ATOM    473   CA GLN A  61      40.564   9.035  17.547  4.00  1.00            
ATOM    474   CB GLN A  61      41.726  10.034  17.371  4.00  1.00            
ATOM    475   CG GLN A  61      42.164  10.294  15.925  4.00  1.00            
ATOM    476   CD GLN A  61      43.405  11.184  15.970  4.00  1.00            
ATOM    477  OE1 GLN A  61      43.737  11.868  15.003  4.00  1.00            
ATOM    478  NE2 GLN A  61      44.115  11.176  17.131  4.00  1.00            
ATOM    479    C GLN A  61      41.052   7.739  16.995  4.00  1.00            
ATOM    480    O GLN A  61      42.143   7.296  17.348  4.00  1.00            
ATOM    481    N ILE A  62      40.256   7.107  16.098  4.00  1.00            
ATOM    482   CA ILE A  62      40.613   5.782  15.679  4.00  1.00            
ATOM    483   CB ILE A  62      39.439   5.029  15.083  4.00  1.00            
ATOM    484  CG1 ILE A  62      39.856   3.620  14.649  4.00  1.00            
ATOM    485  CG2 ILE A  62      38.700   5.866  14.028  4.00  1.00            
ATOM    486  CD1 ILE A  62      38.654   2.748  14.309  4.00  1.00            
ATOM    487    C ILE A  62      41.876   5.676  14.840  4.00  1.00            
ATOM    488    O ILE A  62      42.802   5.085  15.398  4.00  1.00            
ATOM    489    N PRO A  63      42.133   6.138  13.620  4.00  1.00            
ATOM    490   CA PRO A  63      41.206   6.681  12.650  4.00  1.00            
ATOM    491   CD PRO A  63      43.488   6.600  13.352  4.00  1.00            
ATOM    492   CB PRO A  63      41.991   7.689  11.813  4.00  1.00            
ATOM    493   CG PRO A  63      43.446   7.229  11.951  4.00  1.00            
ATOM    494    C PRO A  63      40.627   5.588  11.815  4.00  1.00            
ATOM    495    O PRO A  63      41.123   4.466  11.882  4.00  1.00            
ATOM    496    N VAL A  64      39.587   5.893  11.015  4.00  1.00            
ATOM    497   CA VAL A  64      38.991   4.872  10.206  4.00  1.00            
ATOM    498   CB VAL A  64      37.555   4.610  10.536  4.00  1.00            
ATOM    499  CG1 VAL A  64      37.442   4.080  11.974  4.00  1.00            
ATOM    500  CG2 VAL A  64      36.789   5.916  10.280  4.00  1.00            
ATOM    501    C VAL A  64      38.962   5.328   8.809  4.00  1.00            
ATOM    502    O VAL A  64      39.012   6.520   8.512  4.00  1.00            
ATOM    503    N GLU A  65      38.919   4.346   7.907  4.00  1.00            
ATOM    504   CA GLU A  65      38.695   4.672   6.548  4.00  1.00            
ATOM    505   CB GLU A  65      39.612   3.982   5.528  4.00  1.00            
ATOM    506   CG GLU A  65      39.334   2.483   5.431  4.00  1.00            
ATOM    507   CD GLU A  65      39.825   1.977   4.084  4.00  1.00            
ATOM    508  OE1 GLU A  65      40.669   2.667   3.453  4.00  1.00            
ATOM    509  OE2 GLU A  65      39.348   0.890   3.661  4.00  1.00            
ATOM    510    C GLU A  65      37.355   4.088   6.309  4.00  1.00            
ATOM    511    O GLU A  65      36.892   3.240   7.070  4.00  1.00            
ATOM    512    N ILE A  66      36.684   4.542   5.250  4.00  1.00            
ATOM    513   CA ILE A  66      35.390   4.025   4.955  4.00  1.00            
ATOM    514   CB ILE A  66      34.296   5.035   5.172  4.00  1.00            
ATOM    515  CG1 ILE A  66      32.906   4.376   5.199  4.00  1.00            
ATOM    516  CG2 ILE A  66      34.463   6.131   4.108  4.00  1.00            
ATOM    517  CD1 ILE A  66      32.680   3.493   6.425  4.00  1.00            
ATOM    518    C ILE A  66      35.457   3.706   3.521  4.00  1.00            
ATOM    519    O ILE A  66      36.547   3.487   2.996  4.00  1.00            
ATOM    520    N CYS A  67      34.292   3.600   2.867  3.00  1.00            
ATOM    521   CA CYS A  67      34.346   3.350   1.472  3.00  1.00            
ATOM    522   CB CYS A  67      32.967   3.052   0.849  3.00  1.00            
ATOM    523   SG CYS A  67      31.736   4.349   1.170  3.00  1.00            
ATOM    524    C CYS A  67      34.945   4.563   0.807  3.00  1.00            
ATOM    525    O CYS A  67      34.253   5.516   0.453  3.00  1.00            
ATOM    526    N GLY A  68      36.285   4.555   0.647  3.00  1.00            
ATOM    527   CA GLY A  68      37.019   5.575  -0.041  3.00  1.00            
ATOM    528    C GLY A  68      37.081   6.864   0.723  3.00  1.00            
ATOM    529    O GLY A  68      37.388   7.902   0.137  3.00  1.00            
ATOM    530    N HIS A  69      36.813   6.866   2.043  4.00  1.00            
ATOM    531   CA HIS A  69      36.869   8.132   2.720  4.00  1.00            
ATOM    532  ND1 HIS A  69      35.447  11.167   2.474  4.00  1.00            
ATOM    533   CG HIS A  69      35.434  10.151   3.404  4.00  1.00            
ATOM    534   CB HIS A  69      35.472   8.691   3.049  4.00  1.00            
ATOM    535  NE2 HIS A  69      35.311  12.139   4.468  4.00  1.00            
ATOM    536  CD2 HIS A  69      35.350  10.763   4.616  4.00  1.00            
ATOM    537  CE1 HIS A  69      35.370  12.334   3.164  4.00  1.00            
ATOM    538    C HIS A  69      37.598   7.916   4.012  4.00  1.00            
ATOM    539    O HIS A  69      37.865   6.778   4.398  4.00  1.00            
ATOM    540    N LYS A  70      37.965   9.014   4.706  4.00  1.00            
ATOM    541   CA LYS A  70      38.675   8.867   5.944  4.00  1.00            
ATOM    542   CB LYS A  70      40.017   9.615   5.998  4.00  1.00            
ATOM    543   CG LYS A  70      40.786   9.319   7.286  4.00  1.00            
ATOM    544   CD LYS A  70      42.255   9.733   7.236  4.00  1.00            
ATOM    545   CE LYS A  70      43.116   8.991   8.258  4.00  1.00            
ATOM    546   NZ LYS A  70      43.430   7.636   7.749  4.00  1.00            
ATOM    547    C LYS A  70      37.844   9.416   7.046  4.00  1.00            
ATOM    548    O LYS A  70      36.943  10.222   6.826  4.00  1.00            
ATOM    549    N ALA A  71      38.115   8.967   8.285  4.00  1.00            
ATOM    550   CA ALA A  71      37.330   9.492   9.352  4.00  1.00            
ATOM    551   CB ALA A  71      36.005   8.749   9.548  4.00  1.00            
ATOM    552    C ALA A  71      38.090   9.417  10.627  4.00  1.00            
ATOM    553    O ALA A  71      38.962   8.569  10.807  4.00  1.00            
ATOM    554    N ILE A  72      37.758  10.340  11.548  4.00  1.00            
ATOM    555   CA ILE A  72      38.416  10.415  12.813  4.00  1.00            
ATOM    556   CB ILE A  72      39.288  11.647  12.915  4.00  1.00            
ATOM    557  CG1 ILE A  72      40.180  11.651  14.171  4.00  1.00            
ATOM    558  CG2 ILE A  72      38.368  12.877  12.813  4.00  1.00            
ATOM    559  CD1 ILE A  72      39.426  11.869  15.481  4.00  1.00            
ATOM    560    C ILE A  72      37.365  10.495  13.871  4.00  1.00            
ATOM    561    O ILE A  72      36.342  11.153  13.687  4.00  1.00            
ATOM    562    N GLY A  73      37.567   9.801  15.011  4.00  1.00            
ATOM    563   CA GLY A  73      36.575   9.965  16.029  4.00  1.00            
ATOM    564    C GLY A  73      36.491   8.749  16.887  4.00  1.00            
ATOM    565    O GLY A  73      37.440   7.978  17.003  4.00  1.00            
ATOM    566    N THR A  74      35.313   8.563  17.516  4.00  1.00            
ATOM    567   CA THR A  74      35.117   7.509  18.462  4.00  1.00            
ATOM    568   CB THR A  74      34.021   7.785  19.437  4.00  1.00            
ATOM    569  OG1 THR A  74      33.964   6.748  20.407  4.00  1.00            
ATOM    570  CG2 THR A  74      32.701   7.853  18.651  4.00  1.00            
ATOM    571    C THR A  74      34.754   6.223  17.806  4.00  1.00            
ATOM    572    O THR A  74      34.186   6.180  16.717  4.00  1.00            
ATOM    573    N VAL A  75      35.125   5.127  18.496  4.00  1.00            
ATOM    574   CA VAL A  75      34.765   3.794  18.127  4.00  1.00            
ATOM    575   CB VAL A  75      35.832   3.071  17.361  4.00  1.00            
ATOM    576  CG1 VAL A  75      35.995   3.771  16.002  4.00  1.00            
ATOM    577  CG2 VAL A  75      37.119   3.050  18.202  4.00  1.00            
ATOM    578    C VAL A  75      34.549   3.094  19.396  4.00  1.00            
ATOM    579    O VAL A  75      35.321   3.239  20.342  4.00  1.00            
ATOM    580    N LEU A  76      33.459   2.330  19.462  4.00  1.00            
ATOM    581   CA LEU A  76      33.264   1.640  20.678  4.00  1.00            
ATOM    582   CB LEU A  76      31.864   1.837  21.288  4.00  1.00            
ATOM    583   CG LEU A  76      31.611   3.287  21.751  4.00  1.00            
ATOM    584  CD1 LEU A  76      30.244   3.442  22.441  4.00  1.00            
ATOM    585  CD2 LEU A  76      32.777   3.796  22.613  4.00  1.00            
ATOM    586    C LEU A  76      33.445   0.200  20.349  4.00  1.00            
ATOM    587    O LEU A  76      32.945  -0.284  19.335  4.00  1.00            
ATOM    588    N VAL A  77      34.195  -0.521  21.196  4.00  1.00            
ATOM    589   CA VAL A  77      34.432  -1.894  20.899  4.00  1.00            
ATOM    590   CB VAL A  77      35.881  -2.281  20.993  4.00  1.00            
ATOM    591  CG1 VAL A  77      36.019  -3.789  20.733  4.00  1.00            
ATOM    592  CG2 VAL A  77      36.674  -1.412  20.003  4.00  1.00            
ATOM    593    C VAL A  77      33.683  -2.688  21.884  4.00  1.00            
ATOM    594    O VAL A  77      33.432  -2.265  23.010  4.00  1.00            
ATOM    595    N GLY A  78      33.272  -3.881  21.456  1.00  1.00            
ATOM    596   CA GLY A  78      32.535  -4.677  22.365  1.00  1.00            
ATOM    597    C GLY A  78      31.918  -5.737  21.545  1.00  1.00            
ATOM    598    O GLY A  78      32.408  -6.130  20.489  1.00  1.00            
ATOM    599    N PRO A  79      30.837  -6.206  22.063  1.00  1.00            
ATOM    600   CA PRO A  79      30.104  -7.228  21.397  1.00  1.00            
ATOM    601   CD PRO A  79      30.617  -6.202  23.493  1.00  1.00            
ATOM    602   CB PRO A  79      29.203  -7.856  22.465  1.00  1.00            
ATOM    603   CG PRO A  79      29.248  -6.879  23.651  1.00  1.00            
ATOM    604    C PRO A  79      29.359  -6.574  20.283  1.00  1.00            
ATOM    605    O PRO A  79      29.252  -5.346  20.273  1.00  1.00            
ATOM    606    N THR A  80      28.866  -7.370  19.320  1.00  1.00            
ATOM    607   CA THR A  80      28.204  -6.812  18.184  1.00  1.00            
ATOM    608   CB THR A  80      28.840  -7.328  16.927  1.00  1.00            
ATOM    609  OG1 THR A  80      28.767  -8.745  16.868  1.00  1.00            
ATOM    610  CG2 THR A  80      30.304  -6.866  16.896  1.00  1.00            
ATOM    611    C THR A  80      26.704  -7.038  18.295  1.00  1.00            
ATOM    612    O THR A  80      26.208  -6.632  19.345  1.00  1.00            
ATOM    613    N PRO A  81      25.836  -7.584  17.431  1.00  1.00            
ATOM    614   CA PRO A  81      26.106  -8.161  16.134  1.00  1.00            
ATOM    615   CD PRO A  81      24.627  -8.157  18.005  1.00  1.00            
ATOM    616   CB PRO A  81      24.859  -8.940  15.732  1.00  1.00            
ATOM    617   CG PRO A  81      24.203  -9.299  17.071  1.00  1.00            
ATOM    618    C PRO A  81      26.587  -7.227  15.077  1.00  1.00            
ATOM    619    O PRO A  81      26.155  -6.078  15.028  1.00  1.00            
ATOM    620    N VAL A  82      27.529  -7.729  14.251  1.00  1.00            
ATOM    621   CA VAL A  82      28.166  -7.019  13.184  1.00  1.00            
ATOM    622   CB VAL A  82      27.272  -6.651  12.042  1.00  1.00            
ATOM    623  CG1 VAL A  82      26.461  -5.391  12.394  1.00  1.00            
ATOM    624  CG2 VAL A  82      28.176  -6.517  10.815  1.00  1.00            
ATOM    625    C VAL A  82      28.795  -5.784  13.719  1.00  1.00            
ATOM    626    O VAL A  82      28.611  -5.401  14.874  1.00  1.00            
ATOM    627    N ASN A  83      29.609  -5.138  12.874  1.00  1.00            
ATOM    628   CA ASN A  83      30.234  -3.939  13.315  1.00  1.00            
ATOM    629   CB ASN A  83      31.674  -3.781  12.817  1.00  1.00            
ATOM    630   CG ASN A  83      32.477  -4.944  13.379  1.00  1.00            
ATOM    631  OD1 ASN A  83      31.977  -5.745  14.168  1.00  1.00            
ATOM    632  ND2 ASN A  83      33.767  -5.043  12.963  1.00  1.00            
ATOM    633    C ASN A  83      29.435  -2.828  12.728  1.00  1.00            
ATOM    634    O ASN A  83      29.056  -2.874  11.558  1.00  1.00            
ATOM    635    N ILE A  84      29.137  -1.793  13.535  4.00  1.00            
ATOM    636   CA ILE A  84      28.312  -0.752  13.010  4.00  1.00            
ATOM    637   CB ILE A  84      27.022  -0.572  13.753  4.00  1.00            
ATOM    638  CG1 ILE A  84      26.154  -1.829  13.568  4.00  1.00            
ATOM    639  CG2 ILE A  84      26.345   0.714  13.249  4.00  1.00            
ATOM    640  CD1 ILE A  84      26.721  -3.079  14.240  4.00  1.00            
ATOM    641    C ILE A  84      29.052   0.541  12.997  4.00  1.00            
ATOM    642    O ILE A  84      29.718   0.918  13.956  4.00  1.00            
ATOM    643    N ILE A  85      28.964   1.236  11.849  4.00  1.00            
ATOM    644   CA ILE A  85      29.508   2.553  11.714  4.00  1.00            
ATOM    645   CB ILE A  85      29.785   2.896  10.285  4.00  1.00            
ATOM    646  CG1 ILE A  85      30.819   1.925   9.684  4.00  1.00            
ATOM    647  CG2 ILE A  85      30.150   4.385  10.213  4.00  1.00            
ATOM    648  CD1 ILE A  85      32.164   1.913  10.406  4.00  1.00            
ATOM    649    C ILE A  85      28.328   3.368  12.113  4.00  1.00            
ATOM    650    O ILE A  85      27.292   3.332  11.453  4.00  1.00            
ATOM    651    N GLY A  86      28.442   4.116  13.222  1.00  1.00            
ATOM    652   CA GLY A  86      27.281   4.796  13.706  1.00  1.00            
ATOM    653    C GLY A  86      27.195   6.142  13.054  1.00  1.00            
ATOM    654    O GLY A  86      27.853   6.413  12.050  1.00  1.00            
ATOM    655    N ARG A  87      26.362   7.027  13.640  2.00  1.00            
ATOM    656   CA ARG A  87      26.119   8.339  13.113  2.00  1.00            
ATOM    657   CB ARG A  87      25.090   9.157  13.915  2.00  1.00            
ATOM    658   CG ARG A  87      25.507   9.362  15.372  2.00  1.00            
ATOM    659   CD ARG A  87      24.745  10.462  16.108  2.00  1.00            
ATOM    660   NE ARG A  87      25.244  11.759  15.576  2.00  1.00            
ATOM    661   CZ ARG A  87      25.760  12.702  16.417  2.00  1.00            
ATOM    662  NH1 ARG A  87      25.797  12.484  17.765  2.00  1.00            
ATOM    663  NH2 ARG A  87      26.239  13.873  15.905  2.00  1.00            
ATOM    664    C ARG A  87      27.378   9.116  13.130  2.00  1.00            
ATOM    665    O ARG A  87      27.651   9.887  12.210  2.00  1.00            
ATOM    666    N ASN A  88      28.187   8.912  14.180  2.00  1.00            
ATOM    667   CA ASN A  88      29.352   9.719  14.316  2.00  1.00            
ATOM    668   CB ASN A  88      30.192   9.390  15.568  2.00  1.00            
ATOM    669   CG ASN A  88      30.582   7.921  15.537  2.00  1.00            
ATOM    670  OD1 ASN A  88      29.760   7.046  15.804  2.00  1.00            
ATOM    671  ND2 ASN A  88      31.870   7.639  15.204  2.00  1.00            
ATOM    672    C ASN A  88      30.225   9.593  13.095  2.00  1.00            
ATOM    673    O ASN A  88      30.612  10.600  12.504  2.00  1.00            
ATOM    674    N LEU A  89      30.530   8.356  12.665  2.00  1.00            
ATOM    675   CA LEU A  89      31.398   8.106  11.542  2.00  1.00            
ATOM    676   CB LEU A  89      31.698   6.598  11.429  2.00  1.00            
ATOM    677   CG LEU A  89      32.839   6.249  10.463  2.00  1.00            
ATOM    678  CD1 LEU A  89      34.113   6.963  10.915  2.00  1.00            
ATOM    679  CD2 LEU A  89      33.065   4.731  10.348  2.00  1.00            
ATOM    680    C LEU A  89      30.738   8.565  10.289  2.00  1.00            
ATOM    681    O LEU A  89      31.361   9.193   9.434  2.00  1.00            
ATOM    682    N LEU A  90      29.432   8.282  10.178  2.00  1.00            
ATOM    683   CA LEU A  90      28.713   8.577   8.981  2.00  1.00            
ATOM    684   CB LEU A  90      27.241   8.134   9.071  2.00  1.00            
ATOM    685   CG LEU A  90      27.092   6.607   9.250  2.00  1.00            
ATOM    686  CD1 LEU A  90      25.620   6.171   9.340  2.00  1.00            
ATOM    687  CD2 LEU A  90      27.878   5.848   8.168  2.00  1.00            
ATOM    688    C LEU A  90      28.759  10.054   8.749  2.00  1.00            
ATOM    689    O LEU A  90      28.987  10.502   7.627  2.00  1.00            
ATOM    690    N THR A  91      28.584  10.853   9.820  3.00  1.00            
ATOM    691   CA THR A  91      28.551  12.282   9.688  3.00  1.00            
ATOM    692   CB THR A  91      28.313  12.988  10.983  3.00  1.00            
ATOM    693  OG1 THR A  91      27.079  12.567  11.546  3.00  1.00            
ATOM    694  CG2 THR A  91      28.279  14.498  10.694  3.00  1.00            
ATOM    695    C THR A  91      29.871  12.768   9.154  3.00  1.00            
ATOM    696    O THR A  91      29.902  13.644   8.289  3.00  1.00            
ATOM    697    N GLN A  92      31.002  12.204   9.637  3.00  1.00            
ATOM    698   CA GLN A  92      32.297  12.632   9.170  3.00  1.00            
ATOM    699   CB GLN A  92      33.451  11.779   9.739  3.00  1.00            
ATOM    700   CG GLN A  92      34.837  12.090   9.152  3.00  1.00            
ATOM    701   CD GLN A  92      35.545  13.154   9.983  3.00  1.00            
ATOM    702  OE1 GLN A  92      36.642  12.926  10.490  3.00  1.00            
ATOM    703  NE2 GLN A  92      34.918  14.353  10.115  3.00  1.00            
ATOM    704    C GLN A  92      32.277  12.410   7.688  3.00  1.00            
ATOM    705    O GLN A  92      32.712  13.261   6.913  3.00  1.00            
ATOM    706    N ILE A  93      31.723  11.257   7.260  3.00  1.00            
ATOM    707   CA ILE A  93      31.630  10.902   5.871  3.00  1.00            
ATOM    708   CB ILE A  93      31.008   9.549   5.646  3.00  1.00            
ATOM    709  CG1 ILE A  93      31.859   8.444   6.293  3.00  1.00            
ATOM    710  CG2 ILE A  93      30.825   9.355   4.131  3.00  1.00            
ATOM    711  CD1 ILE A  93      33.265   8.329   5.704  3.00  1.00            
ATOM    712    C ILE A  93      30.756  11.908   5.191  3.00  1.00            
ATOM    713    O ILE A  93      31.043  12.330   4.072  3.00  1.00            
ATOM    714    N GLY A  94      29.670  12.346   5.859  3.00  1.00            
ATOM    715   CA GLY A  94      28.787  13.279   5.217  3.00  1.00            
ATOM    716    C GLY A  94      27.603  12.528   4.692  3.00  1.00            
ATOM    717    O GLY A  94      26.896  13.003   3.804  3.00  1.00            
ATOM    718    N CYS A  95      27.354  11.322   5.236  1.00  1.00            
ATOM    719   CA CYS A  95      26.239  10.535   4.794  1.00  1.00            
ATOM    720   CB CYS A  95      26.160   9.155   5.466  1.00  1.00            
ATOM    721   SG CYS A  95      27.552   8.084   4.999  1.00  1.00            
ATOM    722    C CYS A  95      24.993  11.273   5.116  1.00  1.00            
ATOM    723    O CYS A  95      24.877  11.943   6.140  1.00  1.00            
ATOM    724    N THR A  96      24.030  11.182   4.191  4.00  1.00            
ATOM    725   CA THR A  96      22.764  11.808   4.374  4.00  1.00            
ATOM    726   CB THR A  96      22.559  12.969   3.451  4.00  1.00            
ATOM    727  OG1 THR A  96      21.349  13.643   3.761  4.00  1.00            
ATOM    728  CG2 THR A  96      22.515  12.426   2.012  4.00  1.00            
ATOM    729    C THR A  96      21.784  10.784   3.965  4.00  1.00            
ATOM    730    O THR A  96      22.140   9.776   3.358  4.00  1.00            
ATOM    731    N LEU A  97      20.510  11.010   4.307  4.00  1.00            
ATOM    732   CA LEU A  97      19.538  10.060   3.890  4.00  1.00            
ATOM    733   CB LEU A  97      18.527   9.648   4.971  4.00  1.00            
ATOM    734   CG LEU A  97      19.184   8.819   6.092  4.00  1.00            
ATOM    735  CD1 LEU A  97      20.149   9.675   6.928  4.00  1.00            
ATOM    736  CD2 LEU A  97      18.148   8.053   6.927  4.00  1.00            
ATOM    737    C LEU A  97      18.805  10.643   2.751  4.00  1.00            
ATOM    738    O LEU A  97      19.197  11.679   2.214  4.00  1.00            
ATOM    739    N ASN A  98      17.725   9.975   2.322  4.00  1.00            
ATOM    740   CA ASN A  98      17.145  10.493   1.133  4.00  1.00            
ATOM    741   CB ASN A  98      17.616   9.695  -0.100  4.00  1.00            
ATOM    742   CG ASN A  98      17.704  10.585  -1.338  4.00  1.00            
ATOM    743  OD1 ASN A  98      16.855  11.434  -1.597  4.00  1.00            
ATOM    744  ND2 ASN A  98      18.795  10.386  -2.125  4.00  1.00            
ATOM    745    C ASN A  98      15.666  10.387   1.217  4.00  1.00            
ATOM    746    O ASN A  98      15.099  10.090   2.267  4.00  1.00            
ATOM    747    N PHE A  99      15.006  10.693   0.086  1.00  1.00            
ATOM    748   CA PHE A  99      13.591  10.595   0.018  1.00  1.00            
ATOM    749   CB PHE A  99      12.918  11.786  -0.682  1.00  1.00            
ATOM    750   CG PHE A  99      11.447  11.541  -0.659  1.00  1.00            
ATOM    751  CD1 PHE A  99      10.758  11.547   0.532  1.00  1.00            
ATOM    752  CD2 PHE A  99      10.748  11.332  -1.822  1.00  1.00            
ATOM    753  CE1 PHE A  99       9.400  11.336   0.574  1.00  1.00            
ATOM    754  CE2 PHE A  99       9.389  11.121  -1.789  1.00  1.00            
ATOM    755   CZ PHE A  99       8.710  11.122  -0.593  1.00  1.00            
ATOM    756    C PHE A  99      13.268   9.332  -0.764  1.00  1.00            
ATOM    757    O PHE A  99      12.744   9.445  -1.905  1.00  1.00            
ATOM    758  OXT PHE A  99      13.544   8.228  -0.222  1.00  1.00            
ATOM    759    N PRO B   1      12.641  14.025   1.101  1.00  1.00            
ATOM    760   CA PRO B   1      13.535  15.146   1.494  1.00  1.00            
ATOM    761   CD PRO B   1      11.211  14.411   1.369  1.00  1.00            
ATOM    762   CB PRO B   1      12.661  16.126   2.277  1.00  1.00            
ATOM    763   CG PRO B   1      11.240  15.894   1.750  1.00  1.00            
ATOM    764    C PRO B   1      14.678  14.589   2.265  1.00  1.00            
ATOM    765    O PRO B   1      14.614  13.445   2.710  1.00  1.00            
ATOM    766    N GLN B   2      15.730  15.406   2.428  4.00  1.00            
ATOM    767   CA GLN B   2      16.943  15.029   3.083  4.00  1.00            
ATOM    768   CB GLN B   2      18.049  16.063   2.813  4.00  1.00            
ATOM    769   CG GLN B   2      19.404  15.784   3.455  4.00  1.00            
ATOM    770   CD GLN B   2      20.310  16.941   3.052  4.00  1.00            
ATOM    771  OE1 GLN B   2      19.842  17.971   2.570  4.00  1.00            
ATOM    772  NE2 GLN B   2      21.643  16.772   3.256  4.00  1.00            
ATOM    773    C GLN B   2      16.722  14.994   4.554  4.00  1.00            
ATOM    774    O GLN B   2      16.117  15.900   5.125  4.00  1.00            
ATOM    775    N ILE B   3      17.191  13.911   5.204  4.00  1.00            
ATOM    776   CA ILE B   3      17.175  13.903   6.632  4.00  1.00            
ATOM    777   CB ILE B   3      16.436  12.759   7.268  4.00  1.00            
ATOM    778  CG1 ILE B   3      17.050  11.398   6.928  4.00  1.00            
ATOM    779  CG2 ILE B   3      14.955  12.891   6.877  4.00  1.00            
ATOM    780  CD1 ILE B   3      16.385  10.273   7.718  4.00  1.00            
ATOM    781    C ILE B   3      18.618  13.881   7.022  4.00  1.00            
ATOM    782    O ILE B   3      19.356  12.960   6.675  4.00  1.00            
ATOM    783    N THR B   4      19.052  14.929   7.751  1.00  1.00            
ATOM    784   CA THR B   4      20.439  15.121   8.064  1.00  1.00            
ATOM    785   CB THR B   4      20.765  16.522   8.507  1.00  1.00            
ATOM    786  OG1 THR B   4      22.160  16.655   8.745  1.00  1.00            
ATOM    787  CG2 THR B   4      19.982  16.840   9.790  1.00  1.00            
ATOM    788    C THR B   4      20.876  14.205   9.148  1.00  1.00            
ATOM    789    O THR B   4      20.082  13.751   9.971  1.00  1.00            
ATOM    790    N LEU B   5      22.187  13.897   9.140  1.00  1.00            
ATOM    791   CA LEU B   5      22.773  13.102  10.172  1.00  1.00            
ATOM    792   CB LEU B   5      23.881  12.144   9.694  1.00  1.00            
ATOM    793   CG LEU B   5      23.411  10.865   8.981  1.00  1.00            
ATOM    794  CD1 LEU B   5      22.714   9.912   9.965  1.00  1.00            
ATOM    795  CD2 LEU B   5      22.565  11.179   7.739  1.00  1.00            
ATOM    796    C LEU B   5      23.471  14.042  11.106  1.00  1.00            
ATOM    797    O LEU B   5      24.595  14.475  10.856  1.00  1.00            
ATOM    798    N TRP B   6      22.799  14.372  12.219  1.00  1.00            
ATOM    799   CA TRP B   6      23.315  15.173  13.290  1.00  1.00            
ATOM    800   CB TRP B   6      22.776  16.609  13.357  1.00  1.00            
ATOM    801   CG TRP B   6      23.337  17.378  14.532  1.00  1.00            
ATOM    802  CD2 TRP B   6      24.564  18.123  14.501  1.00  1.00            
ATOM    803  CD1 TRP B   6      22.839  17.506  15.796  1.00  1.00            
ATOM    804  NE1 TRP B   6      23.683  18.280  16.558  1.00  1.00            
ATOM    805  CE2 TRP B   6      24.747  18.668  15.772  1.00  1.00            
ATOM    806  CE3 TRP B   6      25.465  18.332  13.498  1.00  1.00            
ATOM    807  CZ2 TRP B   6      25.839  19.435  16.058  1.00  1.00            
ATOM    808  CZ3 TRP B   6      26.564  19.109  13.788  1.00  1.00            
ATOM    809  CH2 TRP B   6      26.747  19.650  15.044  1.00  1.00            
ATOM    810    C TRP B   6      22.755  14.461  14.465  1.00  1.00            
ATOM    811    O TRP B   6      23.394  13.593  15.054  1.00  1.00            
ATOM    812    N LYS B   7      21.518  14.826  14.835  1.00  1.00            
ATOM    813   CA LYS B   7      20.857  14.119  15.882  1.00  1.00            
ATOM    814   CB LYS B   7      19.846  14.969  16.664  1.00  1.00            
ATOM    815   CG LYS B   7      20.561  16.022  17.512  1.00  1.00            
ATOM    816   CD LYS B   7      19.654  17.108  18.087  1.00  1.00            
ATOM    817   CE LYS B   7      20.407  18.121  18.949  1.00  1.00            
ATOM    818   NZ LYS B   7      19.457  18.825  19.837  1.00  1.00            
ATOM    819    C LYS B   7      20.165  12.960  15.257  1.00  1.00            
ATOM    820    O LYS B   7      20.198  12.786  14.041  1.00  1.00            
ATOM    821    N ARG B   8      19.539  12.125  16.100  1.00  1.00            
ATOM    822   CA ARG B   8      18.919  10.940  15.605  1.00  1.00            
ATOM    823   CB ARG B   8      18.283  10.078  16.710  1.00  1.00            
ATOM    824   CG ARG B   8      19.340   9.404  17.587  1.00  1.00            
ATOM    825   CD ARG B   8      18.773   8.760  18.851  1.00  1.00            
ATOM    826   NE ARG B   8      18.243   9.864  19.701  1.00  1.00            
ATOM    827   CZ ARG B   8      17.307   9.606  20.660  1.00  1.00            
ATOM    828  NH1 ARG B   8      16.898   8.325  20.891  1.00  1.00            
ATOM    829  NH2 ARG B   8      16.786  10.635  21.391  1.00  1.00            
ATOM    830    C ARG B   8      17.895  11.301  14.591  1.00  1.00            
ATOM    831    O ARG B   8      17.203  12.317  14.685  1.00  1.00            
ATOM    832    N PRO B   9      17.836  10.474  13.582  1.00  1.00            
ATOM    833   CA PRO B   9      16.902  10.660  12.516  1.00  1.00            
ATOM    834   CD PRO B   9      18.947   9.628  13.192  1.00  1.00            
ATOM    835   CB PRO B   9      17.329   9.712  11.393  1.00  1.00            
ATOM    836   CG PRO B   9      18.367   8.781  12.046  1.00  1.00            
ATOM    837    C PRO B   9      15.550  10.449  13.056  1.00  1.00            
ATOM    838    O PRO B   9      15.327   9.487  13.783  1.00  1.00            
ATOM    839    N LEU B  10      14.636  11.357  12.697  4.00  1.00            
ATOM    840   CA LEU B  10      13.315  11.261  13.195  4.00  1.00            
ATOM    841   CB LEU B  10      12.923  12.458  14.085  4.00  1.00            
ATOM    842   CG LEU B  10      13.207  13.850  13.471  4.00  1.00            
ATOM    843  CD1 LEU B  10      12.281  14.185  12.288  4.00  1.00            
ATOM    844  CD2 LEU B  10      13.187  14.937  14.553  4.00  1.00            
ATOM    845    C LEU B  10      12.414  11.262  12.006  4.00  1.00            
ATOM    846    O LEU B  10      12.804  11.687  10.920  4.00  1.00            
ATOM    847    N VAL B  11      11.186  10.746  12.177  4.00  1.00            
ATOM    848   CA VAL B  11      10.236  10.760  11.108  4.00  1.00            
ATOM    849   CB VAL B  11      10.246   9.523  10.266  4.00  1.00            
ATOM    850  CG1 VAL B  11       9.718   8.359  11.124  4.00  1.00            
ATOM    851  CG2 VAL B  11       9.417   9.784   8.999  4.00  1.00            
ATOM    852    C VAL B  11       8.881  10.787  11.767  4.00  1.00            
ATOM    853    O VAL B  11       8.784  10.657  12.987  4.00  1.00            
ATOM    854    N THR B  12       7.799  10.988  10.982  4.00  1.00            
ATOM    855   CA THR B  12       6.452  10.946  11.503  4.00  1.00            
ATOM    856   CB THR B  12       5.636  12.163  11.182  4.00  1.00            
ATOM    857  OG1 THR B  12       6.251  13.325  11.716  4.00  1.00            
ATOM    858  CG2 THR B  12       4.228  11.985  11.777  4.00  1.00            
ATOM    859    C THR B  12       5.788   9.795  10.793  4.00  1.00            
ATOM    860    O THR B  12       5.930   9.663   9.578  4.00  1.00            
ATOM    861    N ILE B  13       5.061   8.908  11.514  4.00  1.00            
ATOM    862   CA ILE B  13       4.465   7.815  10.790  4.00  1.00            
ATOM    863   CB ILE B  13       5.247   6.531  10.855  4.00  1.00            
ATOM    864  CG1 ILE B  13       4.765   5.559   9.768  4.00  1.00            
ATOM    865  CG2 ILE B  13       5.141   5.959  12.271  4.00  1.00            
ATOM    866  CD1 ILE B  13       5.755   4.431   9.475  4.00  1.00            
ATOM    867    C ILE B  13       3.054   7.548  11.260  4.00  1.00            
ATOM    868    O ILE B  13       2.700   7.831  12.404  4.00  1.00            
ATOM    869    N ARG B  14       2.193   7.015  10.353  4.00  1.00            
ATOM    870   CA ARG B  14       0.827   6.673  10.677  4.00  1.00            
ATOM    871   CB ARG B  14      -0.217   7.461   9.862  4.00  1.00            
ATOM    872   CG ARG B  14      -0.375   8.909  10.330  4.00  1.00            
ATOM    873   CD ARG B  14      -1.113   9.821   9.344  4.00  1.00            
ATOM    874   NE ARG B  14      -2.565   9.483   9.379  4.00  1.00            
ATOM    875   CZ ARG B  14      -3.103   8.666   8.428  4.00  1.00            
ATOM    876  NH1 ARG B  14      -2.319   8.168   7.428  4.00  1.00            
ATOM    877  NH2 ARG B  14      -4.434   8.364   8.470  4.00  1.00            
ATOM    878    C ARG B  14       0.617   5.211  10.377  4.00  1.00            
ATOM    879    O ARG B  14       0.815   4.762   9.249  4.00  1.00            
ATOM    880    N ILE B  15       0.243   4.419  11.407  4.00  1.00            
ATOM    881   CA ILE B  15      -0.075   3.021  11.250  4.00  1.00            
ATOM    882   CB ILE B  15       1.042   2.134  11.726  4.00  1.00            
ATOM    883  CG1 ILE B  15       1.355   2.424  13.204  4.00  1.00            
ATOM    884  CG2 ILE B  15       2.246   2.336  10.793  4.00  1.00            
ATOM    885  CD1 ILE B  15       2.265   1.396  13.865  4.00  1.00            
ATOM    886    C ILE B  15      -1.278   2.771  12.110  4.00  1.00            
ATOM    887    O ILE B  15      -1.293   3.098  13.297  4.00  1.00            
ATOM    888    N GLY B  16      -2.350   2.224  11.513  3.00  1.00            
ATOM    889   CA GLY B  16      -3.497   1.837  12.283  3.00  1.00            
ATOM    890    C GLY B  16      -4.227   3.037  12.812  3.00  1.00            
ATOM    891    O GLY B  16      -4.982   2.919  13.774  3.00  1.00            
ATOM    892    N GLY B  17      -4.035   4.227  12.214  3.00  1.00            
ATOM    893   CA GLY B  17      -4.788   5.361  12.682  3.00  1.00            
ATOM    894    C GLY B  17      -4.034   6.087  13.755  3.00  1.00            
ATOM    895    O GLY B  17      -4.525   7.079  14.291  3.00  1.00            
ATOM    896    N GLN B  18      -2.816   5.629  14.103  4.00  1.00            
ATOM    897   CA GLN B  18      -2.092   6.307  15.144  4.00  1.00            
ATOM    898   CB GLN B  18      -1.617   5.374  16.275  4.00  1.00            
ATOM    899   CG GLN B  18      -0.822   6.080  17.379  4.00  1.00            
ATOM    900   CD GLN B  18      -1.764   6.879  18.272  4.00  1.00            
ATOM    901  OE1 GLN B  18      -1.361   7.864  18.890  4.00  1.00            
ATOM    902  NE2 GLN B  18      -3.049   6.444  18.355  4.00  1.00            
ATOM    903    C GLN B  18      -0.876   6.921  14.534  4.00  1.00            
ATOM    904    O GLN B  18      -0.367   6.443  13.521  4.00  1.00            
ATOM    905    N LEU B  19      -0.390   8.029  15.128  4.00  1.00            
ATOM    906   CA LEU B  19       0.793   8.645  14.606  4.00  1.00            
ATOM    907   CB LEU B  19       0.621  10.150  14.300  4.00  1.00            
ATOM    908   CG LEU B  19       1.819  10.865  13.626  4.00  1.00            
ATOM    909  CD1 LEU B  19       1.424  12.295  13.220  4.00  1.00            
ATOM    910  CD2 LEU B  19       3.088  10.871  14.495  4.00  1.00            
ATOM    911    C LEU B  19       1.857   8.456  15.631  4.00  1.00            
ATOM    912    O LEU B  19       1.607   8.573  16.830  4.00  1.00            
ATOM    913    N LYS B  20       3.085   8.131  15.184  4.00  1.00            
ATOM    914   CA LYS B  20       4.106   7.913  16.160  4.00  1.00            
ATOM    915   CB LYS B  20       4.384   6.429  16.430  4.00  1.00            
ATOM    916   CG LYS B  20       4.866   5.708  15.180  4.00  1.00            
ATOM    917   CD LYS B  20       5.419   4.309  15.422  4.00  1.00            
ATOM    918   CE LYS B  20       5.978   3.660  14.155  4.00  1.00            
ATOM    919   NZ LYS B  20       6.269   2.234  14.412  4.00  1.00            
ATOM    920    C LYS B  20       5.381   8.547  15.729  4.00  1.00            
ATOM    921    O LYS B  20       5.576   8.846  14.553  4.00  1.00            
ATOM    922    N GLU B  21       6.290   8.778  16.697  4.00  1.00            
ATOM    923   CA GLU B  21       7.538   9.392  16.363  4.00  1.00            
ATOM    924   CB GLU B  21       8.054  10.314  17.485  4.00  1.00            
ATOM    925   CG GLU B  21       8.993  11.433  17.022  4.00  1.00            
ATOM    926   CD GLU B  21      10.383  11.211  17.596  4.00  1.00            
ATOM    927  OE1 GLU B  21      10.630  10.120  18.175  4.00  1.00            
ATOM    928  OE2 GLU B  21      11.214  12.151  17.475  4.00  1.00            
ATOM    929    C GLU B  21       8.474   8.273  16.093  4.00  1.00            
ATOM    930    O GLU B  21       8.685   7.398  16.932  4.00  1.00            
ATOM    931    N ALA B  22       9.055   8.280  14.880  4.00  1.00            
ATOM    932   CA ALA B  22       9.823   7.151  14.470  4.00  1.00            
ATOM    933   CB ALA B  22       9.205   6.397  13.280  4.00  1.00            
ATOM    934    C ALA B  22      11.171   7.561  14.065  4.00  1.00            
ATOM    935    O ALA B  22      11.468   8.730  13.823  4.00  1.00            
ATOM    936    N LEU B  23      12.029   6.539  14.038  4.00  1.00            
ATOM    937   CA LEU B  23      13.384   6.681  13.668  4.00  1.00            
ATOM    938   CB LEU B  23      14.299   6.213  14.821  4.00  1.00            
ATOM    939   CG LEU B  23      15.821   6.351  14.633  4.00  1.00            
ATOM    940  CD1 LEU B  23      16.550   5.906  15.909  4.00  1.00            
ATOM    941  CD2 LEU B  23      16.337   5.594  13.400  4.00  1.00            
ATOM    942    C LEU B  23      13.552   5.800  12.476  4.00  1.00            
ATOM    943    O LEU B  23      12.961   4.724  12.395  4.00  1.00            
ATOM    944    N LEU B  24      14.352   6.261  11.502  4.00  1.00            
ATOM    945   CA LEU B  24      14.550   5.523  10.292  4.00  1.00            
ATOM    946   CB LEU B  24      14.507   6.470   9.072  4.00  1.00            
ATOM    947   CG LEU B  24      14.637   5.869   7.655  4.00  1.00            
ATOM    948  CD1 LEU B  24      14.564   7.000   6.615  4.00  1.00            
ATOM    949  CD2 LEU B  24      15.895   5.003   7.458  4.00  1.00            
ATOM    950    C LEU B  24      15.904   4.941  10.390  4.00  1.00            
ATOM    951    O LEU B  24      16.862   5.645  10.706  4.00  1.00            
ATOM    952    N ASP B  25      16.030   3.625  10.147  1.00  1.00            
ATOM    953   CA ASP B  25      17.365   3.142  10.219  1.00  1.00            
ATOM    954   CB ASP B  25      17.751   2.436  11.536  1.00  1.00            
ATOM    955   CG ASP B  25      17.039   1.096  11.664  1.00  1.00            
ATOM    956  OD1 ASP B  25      15.958   0.923  11.045  1.00  1.00            
ATOM    957  OD2 ASP B  25      17.585   0.217  12.384  1.00  1.00            
ATOM    958    C ASP B  25      17.638   2.182   9.105  1.00  1.00            
ATOM    959    O ASP B  25      16.774   1.409   8.693  1.00  1.00            
ATOM    960    N THR B  26      18.867   2.256   8.562  3.00  1.00            
ATOM    961   CA THR B  26      19.322   1.379   7.521  3.00  1.00            
ATOM    962   CB THR B  26      20.638   1.812   6.949  3.00  1.00            
ATOM    963  OG1 THR B  26      21.652   1.750   7.942  3.00  1.00            
ATOM    964  CG2 THR B  26      20.491   3.255   6.438  3.00  1.00            
ATOM    965    C THR B  26      19.517  -0.013   8.072  3.00  1.00            
ATOM    966    O THR B  26      19.155  -0.997   7.430  3.00  1.00            
ATOM    967    N GLY B  27      20.079  -0.123   9.299  3.00  1.00            
ATOM    968   CA GLY B  27      20.526  -1.379   9.857  3.00  1.00            
ATOM    969    C GLY B  27      19.466  -2.414  10.069  3.00  1.00            
ATOM    970    O GLY B  27      19.635  -3.552   9.633  3.00  1.00            
ATOM    971    N ALA B  28      18.345  -2.090  10.738  1.00  1.00            
ATOM    972   CA ALA B  28      17.437  -3.174  10.986  1.00  1.00            
ATOM    973   CB ALA B  28      16.328  -2.829  11.998  1.00  1.00            
ATOM    974    C ALA B  28      16.796  -3.526   9.678  1.00  1.00            
ATOM    975    O ALA B  28      16.378  -2.645   8.928  1.00  1.00            
ATOM    976    N ASP B  29      16.730  -4.834   9.353  1.00  1.00            
ATOM    977   CA ASP B  29      16.123  -5.235   8.115  1.00  1.00            
ATOM    978   CB ASP B  29      16.333  -6.726   7.784  1.00  1.00            
ATOM    979   CG ASP B  29      15.721  -7.576   8.888  1.00  1.00            
ATOM    980  OD1 ASP B  29      16.241  -7.520  10.034  1.00  1.00            
ATOM    981  OD2 ASP B  29      14.734  -8.301   8.597  1.00  1.00            
ATOM    982    C ASP B  29      14.649  -4.959   8.180  1.00  1.00            
ATOM    983    O ASP B  29      14.084  -4.352   7.273  1.00  1.00            
ATOM    984    N ASP B  30      13.993  -5.380   9.280  1.00  1.00            
ATOM    985   CA ASP B  30      12.580  -5.178   9.431  1.00  1.00            
ATOM    986   CB ASP B  30      11.832  -6.337  10.111  1.00  1.00            
ATOM    987   CG ASP B  30      11.590  -7.424   9.075  1.00  1.00            
ATOM    988  OD1 ASP B  30      11.953  -7.207   7.889  1.00  1.00            
ATOM    989  OD2 ASP B  30      11.021  -8.482   9.456  1.00  1.00            
ATOM    990    C ASP B  30      12.354  -3.978  10.247  1.00  1.00            
ATOM    991    O ASP B  30      13.219  -3.116  10.400  1.00  1.00            
ATOM    992    N THR B  31      11.127  -3.902  10.776  1.00  1.00            
ATOM    993   CA THR B  31      10.809  -2.759  11.542  1.00  1.00            
ATOM    994   CB THR B  31       9.734  -1.914  10.924  1.00  1.00            
ATOM    995  OG1 THR B  31       8.503  -2.624  10.892  1.00  1.00            
ATOM    996  CG2 THR B  31      10.167  -1.558   9.492  1.00  1.00            
ATOM    997    C THR B  31      10.307  -3.168  12.858  1.00  1.00            
ATOM    998    O THR B  31       9.814  -4.278  13.056  1.00  1.00            
ATOM    999    N VAL B  32      10.462  -2.245  13.813  4.00  1.00            
ATOM   1000   CA VAL B  32       9.947  -2.524  15.098  4.00  1.00            
ATOM   1001   CB VAL B  32      10.989  -2.585  16.179  4.00  1.00            
ATOM   1002  CG1 VAL B  32      11.948  -3.743  15.858  4.00  1.00            
ATOM   1003  CG2 VAL B  32      11.679  -1.214  16.303  4.00  1.00            
ATOM   1004    C VAL B  32       9.037  -1.422  15.449  4.00  1.00            
ATOM   1005    O VAL B  32       9.306  -0.249  15.202  4.00  1.00            
ATOM   1006    N LEU B  33       7.897  -1.804  16.024  4.00  1.00            
ATOM   1007   CA LEU B  33       6.968  -0.832  16.469  4.00  1.00            
ATOM   1008   CB LEU B  33       5.581  -1.018  15.831  4.00  1.00            
ATOM   1009   CG LEU B  33       5.572  -0.830  14.298  4.00  1.00            
ATOM   1010  CD1 LEU B  33       6.483  -1.843  13.585  4.00  1.00            
ATOM   1011  CD2 LEU B  33       4.139  -0.874  13.746  4.00  1.00            
ATOM   1012    C LEU B  33       6.863  -1.131  17.917  4.00  1.00            
ATOM   1013    O LEU B  33       6.916  -2.292  18.321  4.00  1.00            
ATOM   1014    N GLU B  34       6.727  -0.088  18.743  1.00  1.00            
ATOM   1015   CA GLU B  34       6.659  -0.306  20.151  1.00  1.00            
ATOM   1016   CB GLU B  34       6.523   1.005  20.938  1.00  1.00            
ATOM   1017   CG GLU B  34       5.310   1.831  20.503  1.00  1.00            
ATOM   1018   CD GLU B  34       5.355   3.162  21.235  1.00  1.00            
ATOM   1019  OE1 GLU B  34       6.467   3.747  21.321  1.00  1.00            
ATOM   1020  OE2 GLU B  34       4.281   3.620  21.709  1.00  1.00            
ATOM   1021    C GLU B  34       5.444  -1.155  20.395  1.00  1.00            
ATOM   1022    O GLU B  34       4.615  -1.314  19.499  1.00  1.00            
ATOM   1023    N GLU B  35       5.329  -1.760  21.603  1.00  1.00            
ATOM   1024   CA GLU B  35       4.232  -2.651  21.893  1.00  1.00            
ATOM   1025   CB GLU B  35       4.188  -3.160  23.347  1.00  1.00            
ATOM   1026   CG GLU B  35       5.338  -4.113  23.690  1.00  1.00            
ATOM   1027   CD GLU B  35       5.071  -4.718  25.060  1.00  1.00            
ATOM   1028  OE1 GLU B  35       4.523  -3.996  25.936  1.00  1.00            
ATOM   1029  OE2 GLU B  35       5.408  -5.919  25.248  1.00  1.00            
ATOM   1030    C GLU B  35       2.959  -1.945  21.585  1.00  1.00            
ATOM   1031    O GLU B  35       2.696  -0.856  22.093  1.00  1.00            
ATOM   1032    N MET B  36       2.146  -2.555  20.697  1.00  1.00            
ATOM   1033   CA MET B  36       0.904  -1.940  20.354  1.00  1.00            
ATOM   1034   CB MET B  36       0.957  -1.035  19.113  1.00  1.00            
ATOM   1035   CG MET B  36      -0.363  -0.289  18.885  1.00  1.00            
ATOM   1036   SD MET B  36      -0.759   0.988  20.116  1.00  1.00            
ATOM   1037   CE MET B  36       0.487   2.140  19.476  1.00  1.00            
ATOM   1038    C MET B  36      -0.114  -2.994  20.098  1.00  1.00            
ATOM   1039    O MET B  36       0.211  -4.117  19.715  1.00  1.00            
ATOM   1040    N ASN B  37      -1.393  -2.645  20.340  1.00  1.00            
ATOM   1041   CA ASN B  37      -2.469  -3.549  20.067  1.00  1.00            
ATOM   1042   CB ASN B  37      -3.599  -3.481  21.107  1.00  1.00            
ATOM   1043   CG ASN B  37      -3.087  -4.070  22.410  1.00  1.00            
ATOM   1044  OD1 ASN B  37      -2.913  -5.281  22.528  1.00  1.00            
ATOM   1045  ND2 ASN B  37      -2.832  -3.190  23.413  1.00  1.00            
ATOM   1046    C ASN B  37      -3.061  -3.085  18.787  1.00  1.00            
ATOM   1047    O ASN B  37      -3.780  -2.088  18.743  1.00  1.00            
ATOM   1048    N LEU B  38      -2.753  -3.797  17.690  1.00  1.00            
ATOM   1049   CA LEU B  38      -3.336  -3.425  16.439  1.00  1.00            
ATOM   1050   CB LEU B  38      -2.331  -3.059  15.348  1.00  1.00            
ATOM   1051   CG LEU B  38      -1.407  -1.894  15.739  1.00  1.00            
ATOM   1052  CD1 LEU B  38      -0.390  -2.356  16.791  1.00  1.00            
ATOM   1053  CD2 LEU B  38      -0.754  -1.241  14.513  1.00  1.00            
ATOM   1054    C LEU B  38      -4.074  -4.640  15.974  1.00  1.00            
ATOM   1055    O LEU B  38      -3.688  -5.772  16.267  1.00  1.00            
ATOM   1056    N PRO B  39      -5.127  -4.432  15.246  1.00  1.00            
ATOM   1057   CA PRO B  39      -5.927  -5.505  14.736  1.00  1.00            
ATOM   1058   CD PRO B  39      -5.350  -3.185  14.531  1.00  1.00            
ATOM   1059   CB PRO B  39      -7.017  -4.827  13.904  1.00  1.00            
ATOM   1060   CG PRO B  39      -6.324  -3.547  13.395  1.00  1.00            
ATOM   1061    C PRO B  39      -5.113  -6.420  13.891  1.00  1.00            
ATOM   1062    O PRO B  39      -4.049  -6.022  13.424  1.00  1.00            
ATOM   1063    N GLY B  40      -5.599  -7.664  13.703  1.00  1.00            
ATOM   1064   CA GLY B  40      -4.927  -8.634  12.889  1.00  1.00            
ATOM   1065    C GLY B  40      -4.223  -9.583  13.800  1.00  1.00            
ATOM   1066    O GLY B  40      -3.867  -9.230  14.924  1.00  1.00            
ATOM   1067    N LYS B  41      -4.002 -10.828  13.327  1.00  1.00            
ATOM   1068   CA LYS B  41      -3.363 -11.794  14.169  1.00  1.00            
ATOM   1069   CB LYS B  41      -4.314 -12.889  14.669  1.00  1.00            
ATOM   1070   CG LYS B  41      -5.153 -13.530  13.569  1.00  1.00            
ATOM   1071   CD LYS B  41      -6.030 -14.660  14.103  1.00  1.00            
ATOM   1072   CE LYS B  41      -7.059 -14.178  15.128  1.00  1.00            
ATOM   1073   NZ LYS B  41      -7.871 -15.318  15.605  1.00  1.00            
ATOM   1074    C LYS B  41      -2.201 -12.426  13.472  1.00  1.00            
ATOM   1075    O LYS B  41      -2.317 -12.871  12.330  1.00  1.00            
ATOM   1076    N TRP B  42      -1.023 -12.470  14.142  1.00  1.00            
ATOM   1077   CA TRP B  42       0.030 -13.144  13.454  1.00  1.00            
ATOM   1078   CB TRP B  42       0.613 -12.350  12.266  1.00  1.00            
ATOM   1079   CG TRP B  42       1.370 -13.230  11.306  1.00  1.00            
ATOM   1080  CD2 TRP B  42       0.728 -14.316  10.624  1.00  1.00            
ATOM   1081  CD1 TRP B  42       2.691 -13.290  10.979  1.00  1.00            
ATOM   1082  NE1 TRP B  42       2.912 -14.345  10.123  1.00  1.00            
ATOM   1083  CE2 TRP B  42       1.709 -14.985   9.900  1.00  1.00            
ATOM   1084  CE3 TRP B  42      -0.573 -14.726  10.618  1.00  1.00            
ATOM   1085  CZ2 TRP B  42       1.400 -16.085   9.150  1.00  1.00            
ATOM   1086  CZ3 TRP B  42      -0.886 -15.826   9.852  1.00  1.00            
ATOM   1087  CH2 TRP B  42       0.082 -16.492   9.130  1.00  1.00            
ATOM   1088    C TRP B  42       1.077 -13.683  14.390  1.00  1.00            
ATOM   1089    O TRP B  42       1.002 -13.527  15.608  1.00  1.00            
ATOM   1090    N LYS B  43       2.076 -14.347  13.776  4.00  1.00            
ATOM   1091   CA LYS B  43       3.126 -15.172  14.298  4.00  1.00            
ATOM   1092   CB LYS B  43       3.842 -15.901  13.145  4.00  1.00            
ATOM   1093   CG LYS B  43       4.526 -17.213  13.521  4.00  1.00            
ATOM   1094   CD LYS B  43       4.787 -18.095  12.295  4.00  1.00            
ATOM   1095   CE LYS B  43       5.123 -19.550  12.626  4.00  1.00            
ATOM   1096   NZ LYS B  43       5.025 -20.378  11.403  4.00  1.00            
ATOM   1097    C LYS B  43       4.133 -14.440  15.133  4.00  1.00            
ATOM   1098    O LYS B  43       4.307 -13.221  15.084  4.00  1.00            
ATOM   1099    N PRO B  44       4.756 -15.261  15.947  4.00  0.00            
ATOM   1100   CA PRO B  44       5.788 -14.830  16.865  4.00  0.00            
ATOM   1101   CD PRO B  44       4.035 -16.417  16.450  4.00  0.00            
ATOM   1102   CB PRO B  44       5.943 -15.966  17.877  4.00  0.00            
ATOM   1103   CG PRO B  44       4.569 -16.654  17.871  4.00  0.00            
ATOM   1104    C PRO B  44       7.059 -14.490  16.153  4.00  0.00            
ATOM   1105    O PRO B  44       7.291 -15.012  15.066  4.00  0.00            
ATOM   1106    N LYS B  45       7.884 -13.588  16.737  4.00  0.00            
ATOM   1107   CA LYS B  45       9.145 -13.279  16.128  4.00  0.00            
ATOM   1108   CB LYS B  45       9.093 -12.136  15.104  4.00  0.00            
ATOM   1109   CG LYS B  45      10.168 -12.302  14.034  4.00  0.00            
ATOM   1110   CD LYS B  45       9.855 -13.512  13.152  4.00  0.00            
ATOM   1111   CE LYS B  45      10.964 -13.912  12.183  4.00  0.00            
ATOM   1112   NZ LYS B  45      10.592 -15.172  11.501  4.00  0.00            
ATOM   1113    C LYS B  45      10.066 -12.868  17.205  4.00  0.00            
ATOM   1114    O LYS B  45       9.644 -12.529  18.308  4.00  0.00            
ATOM   1115    N MET B  46      11.374 -12.932  16.925  4.00  0.00            
ATOM   1116   CA MET B  46      12.257 -12.464  17.932  4.00  0.00            
ATOM   1117   CB MET B  46      13.130 -13.553  18.580  4.00  0.00            
ATOM   1118   CG MET B  46      14.134 -14.275  17.676  4.00  0.00            
ATOM   1119   SD MET B  46      13.450 -15.563  16.587  4.00  0.00            
ATOM   1120   CE MET B  46      13.041 -14.444  15.220  4.00  0.00            
ATOM   1121    C MET B  46      13.133 -11.427  17.322  4.00  0.00            
ATOM   1122    O MET B  46      13.668 -11.595  16.226  4.00  0.00            
ATOM   1123    N ILE B  47      13.282 -10.303  18.040  4.00  0.00            
ATOM   1124   CA ILE B  47      14.092  -9.233  17.568  4.00  0.00            
ATOM   1125   CB ILE B  47      13.507  -7.884  17.846  4.00  0.00            
ATOM   1126  CG1 ILE B  47      12.123  -7.774  17.183  4.00  0.00            
ATOM   1127  CG2 ILE B  47      14.510  -6.814  17.379  4.00  0.00            
ATOM   1128  CD1 ILE B  47      11.290  -6.602  17.695  4.00  0.00            
ATOM   1129    C ILE B  47      15.370  -9.373  18.288  4.00  0.00            
ATOM   1130    O ILE B  47      15.417  -9.507  19.511  4.00  0.00            
ATOM   1131    N GLY B  48      16.454  -9.360  17.510  4.00  0.00            
ATOM   1132   CA GLY B  48      17.732  -9.586  18.078  4.00  0.00            
ATOM   1133    C GLY B  48      17.966  -8.539  19.085  4.00  0.00            
ATOM   1134    O GLY B  48      18.581  -8.798  20.114  4.00  0.00            
ATOM   1135    N GLY B  49      17.478  -7.318  18.828  4.00  0.00            
ATOM   1136   CA GLY B  49      17.839  -6.328  19.780  4.00  0.00            
ATOM   1137    C GLY B  49      19.297  -6.222  19.556  4.00  0.00            
ATOM   1138    O GLY B  49      19.775  -6.062  18.438  4.00  0.00            
ATOM   1139    N ILE B  50      20.057  -6.373  20.630  3.00  0.00            
ATOM   1140   CA ILE B  50      21.467  -6.380  20.481  3.00  0.00            
ATOM   1141   CB ILE B  50      22.152  -5.371  21.359  3.00  0.00            
ATOM   1142  CG1 ILE B  50      21.537  -3.981  21.160  3.00  0.00            
ATOM   1143  CG2 ILE B  50      23.663  -5.393  21.054  3.00  0.00            
ATOM   1144  CD1 ILE B  50      21.918  -3.008  22.273  3.00  0.00            
ATOM   1145    C ILE B  50      21.767  -7.709  21.086  3.00  0.00            
ATOM   1146    O ILE B  50      21.316  -8.741  20.592  3.00  0.00            
ATOM   1147    N GLY B  51      22.535  -7.713  22.186  3.00  0.00            
ATOM   1148   CA GLY B  51      22.839  -8.925  22.879  3.00  0.00            
ATOM   1149    C GLY B  51      21.542  -9.489  23.361  3.00  0.00            
ATOM   1150    O GLY B  51      21.388 -10.703  23.476  3.00  0.00            
ATOM   1151    N GLY B  52      20.573  -8.601  23.653  4.00  0.00            
ATOM   1152   CA GLY B  52      19.320  -8.991  24.234  4.00  0.00            
ATOM   1153    C GLY B  52      18.524  -9.802  23.281  4.00  0.00            
ATOM   1154    O GLY B  52      18.981 -10.159  22.199  4.00  0.00            
ATOM   1155    N PHE B  53      17.316 -10.181  23.731  4.00  0.00            
ATOM   1156   CA PHE B  53      16.421 -10.958  22.935  4.00  0.00            
ATOM   1157   CB PHE B  53      16.450 -12.428  23.399  4.00  0.00            
ATOM   1158   CG PHE B  53      15.579 -13.298  22.564  4.00  0.00            
ATOM   1159  CD1 PHE B  53      16.058 -13.862  21.404  4.00  0.00            
ATOM   1160  CD2 PHE B  53      14.290 -13.567  22.959  4.00  0.00            
ATOM   1161  CE1 PHE B  53      15.254 -14.677  20.643  4.00  0.00            
ATOM   1162  CE2 PHE B  53      13.482 -14.380  22.202  4.00  0.00            
ATOM   1163   CZ PHE B  53      13.965 -14.937  21.042  4.00  0.00            
ATOM   1164    C PHE B  53      15.050 -10.398  23.228  4.00  0.00            
ATOM   1165    O PHE B  53      14.638 -10.376  24.387  4.00  0.00            
ATOM   1166    N ILE B  54      14.305  -9.912  22.207  4.00  0.00            
ATOM   1167   CA ILE B  54      12.978  -9.405  22.472  4.00  0.00            
ATOM   1168   CB ILE B  54      12.806  -7.937  22.214  4.00  0.00            
ATOM   1169  CG1 ILE B  54      13.042  -7.611  20.736  4.00  0.00            
ATOM   1170  CG2 ILE B  54      13.736  -7.179  23.176  4.00  0.00            
ATOM   1171  CD1 ILE B  54      12.629  -6.192  20.349  4.00  0.00            
ATOM   1172    C ILE B  54      12.010 -10.183  21.622  4.00  0.00            
ATOM   1173    O ILE B  54      12.178 -10.281  20.410  4.00  0.00            
ATOM   1174    N LYS B  55      10.966 -10.777  22.245  4.00  0.00            
ATOM   1175   CA LYS B  55       9.994 -11.577  21.536  4.00  0.00            
ATOM   1176   CB LYS B  55       9.333 -12.618  22.461  4.00  0.00            
ATOM   1177   CG LYS B  55       8.770 -13.860  21.762  4.00  0.00            
ATOM   1178   CD LYS B  55       7.559 -13.612  20.865  4.00  0.00            
ATOM   1179   CE LYS B  55       6.232 -13.730  21.613  4.00  0.00            
ATOM   1180   NZ LYS B  55       6.138 -15.070  22.233  4.00  0.00            
ATOM   1181    C LYS B  55       8.961 -10.639  21.009  4.00  0.00            
ATOM   1182    O LYS B  55       8.789  -9.540  21.536  4.00  0.00            
ATOM   1183    N VAL B  56       8.248 -11.038  19.934  4.00  0.00            
ATOM   1184   CA VAL B  56       7.337 -10.086  19.383  4.00  0.00            
ATOM   1185   CB VAL B  56       7.962  -9.233  18.323  4.00  0.00            
ATOM   1186  CG1 VAL B  56       9.125  -8.455  18.958  4.00  0.00            
ATOM   1187  CG2 VAL B  56       8.359 -10.126  17.135  4.00  0.00            
ATOM   1188    C VAL B  56       6.157 -10.726  18.751  4.00  0.00            
ATOM   1189    O VAL B  56       6.090 -11.935  18.537  4.00  0.00            
ATOM   1190    N ARG B  57       5.170  -9.863  18.454  4.00  0.00            
ATOM   1191   CA ARG B  57       3.979 -10.262  17.783  4.00  0.00            
ATOM   1192   CB ARG B  57       2.730  -9.788  18.536  4.00  0.00            
ATOM   1193   CG ARG B  57       2.683 -10.407  19.935  4.00  0.00            
ATOM   1194   CD ARG B  57       1.844  -9.630  20.949  4.00  0.00            
ATOM   1195   NE ARG B  57       0.410  -9.774  20.579  4.00  0.00            
ATOM   1196   CZ ARG B  57      -0.522  -9.037  21.245  4.00  0.00            
ATOM   1197  NH1 ARG B  57      -0.131  -8.163  22.219  4.00  0.00            
ATOM   1198  NH2 ARG B  57      -1.848  -9.157  20.933  4.00  0.00            
ATOM   1199    C ARG B  57       4.054  -9.614  16.449  4.00  0.00            
ATOM   1200    O ARG B  57       4.124  -8.390  16.339  4.00  0.00            
ATOM   1201    N GLN B  58       4.053 -10.438  15.389  4.00  1.00            
ATOM   1202   CA GLN B  58       4.246  -9.918  14.074  4.00  1.00            
ATOM   1203   CB GLN B  58       5.179 -10.803  13.242  4.00  1.00            
ATOM   1204   CG GLN B  58       5.529 -10.235  11.873  4.00  1.00            
ATOM   1205   CD GLN B  58       6.698 -11.068  11.376  4.00  1.00            
ATOM   1206  OE1 GLN B  58       6.769 -11.438  10.206  4.00  1.00            
ATOM   1207  NE2 GLN B  58       7.643 -11.377  12.304  4.00  1.00            
ATOM   1208    C GLN B  58       2.928  -9.816  13.405  4.00  1.00            
ATOM   1209    O GLN B  58       1.988 -10.524  13.757  4.00  1.00            
ATOM   1210    N TYR B  59       2.805  -8.852  12.476  4.00  1.00            
ATOM   1211   CA TYR B  59       1.628  -8.803  11.668  4.00  1.00            
ATOM   1212   CB TYR B  59       0.710  -7.584  11.845  4.00  1.00            
ATOM   1213   CG TYR B  59      -0.435  -7.862  10.927  4.00  1.00            
ATOM   1214  CD1 TYR B  59      -1.507  -8.607  11.360  4.00  1.00            
ATOM   1215  CD2 TYR B  59      -0.428  -7.405   9.628  4.00  1.00            
ATOM   1216  CE1 TYR B  59      -2.565  -8.881  10.523  4.00  1.00            
ATOM   1217  CE2 TYR B  59      -1.481  -7.676   8.786  4.00  1.00            
ATOM   1218   CZ TYR B  59      -2.550  -8.411   9.231  4.00  1.00            
ATOM   1219   OH TYR B  59      -3.624  -8.681   8.358  4.00  1.00            
ATOM   1220    C TYR B  59       2.141  -8.743  10.267  4.00  1.00            
ATOM   1221    O TYR B  59       3.066  -7.988   9.973  4.00  1.00            
ATOM   1222    N ASP B  60       1.572  -9.556   9.361  4.00  1.00            
ATOM   1223   CA ASP B  60       2.139  -9.603   8.049  4.00  1.00            
ATOM   1224   CB ASP B  60       1.493 -10.673   7.148  4.00  1.00            
ATOM   1225   CG ASP B  60       2.051 -12.031   7.543  4.00  1.00            
ATOM   1226  OD1 ASP B  60       3.256 -12.083   7.908  4.00  1.00            
ATOM   1227  OD2 ASP B  60       1.291 -13.033   7.486  4.00  1.00            
ATOM   1228    C ASP B  60       2.044  -8.316   7.305  4.00  1.00            
ATOM   1229    O ASP B  60       3.065  -7.735   6.938  4.00  1.00            
ATOM   1230    N GLN B  61       0.819  -7.808   7.080  4.00  1.00            
ATOM   1231   CA GLN B  61       0.774  -6.642   6.260  4.00  1.00            
ATOM   1232   CB GLN B  61       0.154  -6.882   4.874  4.00  1.00            
ATOM   1233   CG GLN B  61       1.007  -7.785   3.982  4.00  1.00            
ATOM   1234   CD GLN B  61       0.283  -7.915   2.651  4.00  1.00            
ATOM   1235  OE1 GLN B  61      -0.926  -7.703   2.571  4.00  1.00            
ATOM   1236  NE2 GLN B  61       1.039  -8.254   1.573  4.00  1.00            
ATOM   1237    C GLN B  61      -0.029  -5.589   6.943  4.00  1.00            
ATOM   1238    O GLN B  61      -1.258  -5.637   6.940  4.00  1.00            
ATOM   1239    N ILE B  62       0.662  -4.613   7.553  4.00  1.00            
ATOM   1240   CA ILE B  62      -0.058  -3.501   8.114  4.00  1.00            
ATOM   1241   CB ILE B  62       0.189  -3.218   9.566  4.00  1.00            
ATOM   1242  CG1 ILE B  62       1.630  -2.768   9.848  4.00  1.00            
ATOM   1243  CG2 ILE B  62      -0.231  -4.462  10.364  4.00  1.00            
ATOM   1244  CD1 ILE B  62       1.756  -2.080  11.206  4.00  1.00            
ATOM   1245    C ILE B  62       0.407  -2.337   7.306  4.00  1.00            
ATOM   1246    O ILE B  62       1.605  -2.092   7.191  4.00  1.00            
ATOM   1247    N PRO B  63      -0.507  -1.615   6.718  4.00  1.00            
ATOM   1248   CA PRO B  63      -0.075  -0.485   5.947  4.00  1.00            
ATOM   1249   CD PRO B  63      -1.712  -2.217   6.181  4.00  1.00            
ATOM   1250   CB PRO B  63      -1.289  -0.071   5.114  4.00  1.00            
ATOM   1251   CG PRO B  63      -2.056  -1.396   4.926  4.00  1.00            
ATOM   1252    C PRO B  63       0.523   0.570   6.812  4.00  1.00            
ATOM   1253    O PRO B  63       0.023   0.783   7.918  4.00  1.00            
ATOM   1254    N VAL B  64       1.606   1.240   6.347  4.00  1.00            
ATOM   1255   CA VAL B  64       2.266   2.256   7.120  4.00  1.00            
ATOM   1256   CB VAL B  64       3.619   1.838   7.627  4.00  1.00            
ATOM   1257  CG1 VAL B  64       3.407   0.665   8.599  4.00  1.00            
ATOM   1258  CG2 VAL B  64       4.530   1.492   6.437  4.00  1.00            
ATOM   1259    C VAL B  64       2.447   3.463   6.249  4.00  1.00            
ATOM   1260    O VAL B  64       2.632   3.346   5.039  4.00  1.00            
ATOM   1261    N GLU B  65       2.366   4.663   6.858  4.00  1.00            
ATOM   1262   CA GLU B  65       2.502   5.896   6.133  4.00  1.00            
ATOM   1263   CB GLU B  65       1.322   6.827   6.458  4.00  1.00            
ATOM   1264   CG GLU B  65      -0.031   6.107   6.516  4.00  1.00            
ATOM   1265   CD GLU B  65      -0.796   6.307   5.223  4.00  1.00            
ATOM   1266  OE1 GLU B  65      -0.852   7.471   4.744  4.00  1.00            
ATOM   1267  OE2 GLU B  65      -1.358   5.302   4.710  4.00  1.00            
ATOM   1268    C GLU B  65       3.693   6.570   6.778  4.00  1.00            
ATOM   1269    O GLU B  65       3.536   7.223   7.810  4.00  1.00            
ATOM   1270    N ILE B  66       4.917   6.448   6.211  4.00  1.00            
ATOM   1271   CA ILE B  66       6.053   7.133   6.789  4.00  1.00            
ATOM   1272   CB ILE B  66       7.336   6.343   6.714  4.00  1.00            
ATOM   1273  CG1 ILE B  66       8.455   7.036   7.514  4.00  1.00            
ATOM   1274  CG2 ILE B  66       7.663   6.064   5.237  4.00  1.00            
ATOM   1275  CD1 ILE B  66       9.675   6.152   7.777  4.00  1.00            
ATOM   1276    C ILE B  66       6.151   8.368   5.995  4.00  1.00            
ATOM   1277    O ILE B  66       6.193   8.328   4.766  4.00  1.00            
ATOM   1278    N CYS B  67       6.127   9.519   6.689  3.00  1.00            
ATOM   1279   CA CYS B  67       5.994  10.721   5.942  3.00  1.00            
ATOM   1280   CB CYS B  67       7.071  10.915   4.861  3.00  1.00            
ATOM   1281   SG CYS B  67       8.735  10.968   5.589  3.00  1.00            
ATOM   1282    C CYS B  67       4.657  10.552   5.305  3.00  1.00            
ATOM   1283    O CYS B  67       3.829   9.769   5.769  3.00  1.00            
ATOM   1284    N GLY B  68       4.354  11.333   4.266  3.00  1.00            
ATOM   1285   CA GLY B  68       3.123  11.057   3.601  3.00  1.00            
ATOM   1286    C GLY B  68       3.298   9.739   2.925  3.00  1.00            
ATOM   1287    O GLY B  68       2.352   8.962   2.804  3.00  1.00            
ATOM   1288    N HIS B  69       4.545   9.473   2.478  4.00  1.00            
ATOM   1289   CA HIS B  69       4.867   8.335   1.668  4.00  1.00            
ATOM   1290  ND1 HIS B  69       6.268   5.929   0.097  4.00  1.00            
ATOM   1291   CG HIS B  69       6.622   7.254   0.230  4.00  1.00            
ATOM   1292   CB HIS B  69       6.369   8.091   1.451  4.00  1.00            
ATOM   1293  NE2 HIS B  69       7.216   6.530  -1.825  4.00  1.00            
ATOM   1294  CD2 HIS B  69       7.201   7.603  -0.952  4.00  1.00            
ATOM   1295  CE1 HIS B  69       6.644   5.547  -1.150  4.00  1.00            
ATOM   1296    C HIS B  69       4.292   7.103   2.280  4.00  1.00            
ATOM   1297    O HIS B  69       4.235   6.965   3.500  4.00  1.00            
ATOM   1298    N LYS B  70       3.828   6.177   1.413  4.00  1.00            
ATOM   1299   CA LYS B  70       3.124   5.016   1.869  4.00  1.00            
ATOM   1300   CB LYS B  70       1.897   4.670   1.003  4.00  1.00            
ATOM   1301   CG LYS B  70       0.911   5.823   0.807  4.00  1.00            
ATOM   1302   CD LYS B  70      -0.148   5.550  -0.265  4.00  1.00            
ATOM   1303   CE LYS B  70      -0.908   6.805  -0.703  4.00  1.00            
ATOM   1304   NZ LYS B  70      -1.387   7.554   0.481  4.00  1.00            
ATOM   1305    C LYS B  70       3.991   3.809   1.818  4.00  1.00            
ATOM   1306    O LYS B  70       4.932   3.725   1.030  4.00  1.00            
ATOM   1307    N ALA B  71       3.675   2.831   2.690  4.00  1.00            
ATOM   1308   CA ALA B  71       4.397   1.599   2.694  4.00  1.00            
ATOM   1309   CB ALA B  71       5.587   1.586   3.655  4.00  1.00            
ATOM   1310    C ALA B  71       3.465   0.507   3.115  4.00  1.00            
ATOM   1311    O ALA B  71       2.510   0.739   3.854  4.00  1.00            
ATOM   1312    N ILE B  72       3.720  -0.718   2.614  4.00  1.00            
ATOM   1313   CA ILE B  72       2.958  -1.885   2.966  4.00  1.00            
ATOM   1314   CB ILE B  72       2.172  -2.454   1.820  4.00  1.00            
ATOM   1315  CG1 ILE B  72       3.110  -2.911   0.689  4.00  1.00            
ATOM   1316  CG2 ILE B  72       1.142  -1.401   1.384  4.00  1.00            
ATOM   1317  CD1 ILE B  72       2.405  -3.730  -0.393  4.00  1.00            
ATOM   1318    C ILE B  72       3.968  -2.910   3.365  4.00  1.00            
ATOM   1319    O ILE B  72       5.015  -3.024   2.729  4.00  1.00            
ATOM   1320    N GLY B  73       3.716  -3.683   4.439  4.00  1.00            
ATOM   1321   CA GLY B  73       4.736  -4.639   4.744  4.00  1.00            
ATOM   1322    C GLY B  73       4.529  -5.212   6.100  4.00  1.00            
ATOM   1323    O GLY B  73       3.464  -5.083   6.701  4.00  1.00            
ATOM   1324    N THR B  74       5.589  -5.876   6.605  4.00  1.00            
ATOM   1325   CA THR B  74       5.521  -6.555   7.860  4.00  1.00            
ATOM   1326   CB THR B  74       6.400  -7.768   7.933  4.00  1.00            
ATOM   1327  OG1 THR B  74       6.023  -8.703   6.932  4.00  1.00            
ATOM   1328  CG2 THR B  74       6.252  -8.402   9.326  4.00  1.00            
ATOM   1329    C THR B  74       5.904  -5.645   8.979  4.00  1.00            
ATOM   1330    O THR B  74       6.714  -4.734   8.810  4.00  1.00            
ATOM   1331    N VAL B  75       5.298  -5.876  10.165  4.00  1.00            
ATOM   1332   CA VAL B  75       5.615  -5.090  11.321  4.00  1.00            
ATOM   1333   CB VAL B  75       4.560  -4.104  11.716  4.00  1.00            
ATOM   1334  CG1 VAL B  75       4.469  -3.057  10.593  4.00  1.00            
ATOM   1335  CG2 VAL B  75       3.248  -4.851  12.011  4.00  1.00            
ATOM   1336    C VAL B  75       5.878  -5.994  12.464  4.00  1.00            
ATOM   1337    O VAL B  75       5.327  -7.089  12.559  4.00  1.00            
ATOM   1338    N LEU B  76       6.771  -5.541  13.358  4.00  1.00            
ATOM   1339   CA LEU B  76       7.106  -6.330  14.494  4.00  1.00            
ATOM   1340   CB LEU B  76       8.624  -6.532  14.636  4.00  1.00            
ATOM   1341   CG LEU B  76       9.278  -7.112  13.367  4.00  1.00            
ATOM   1342  CD1 LEU B  76      10.790  -7.303  13.563  4.00  1.00            
ATOM   1343  CD2 LEU B  76       8.555  -8.380  12.884  4.00  1.00            
ATOM   1344    C LEU B  76       6.645  -5.555  15.695  4.00  1.00            
ATOM   1345    O LEU B  76       6.820  -4.340  15.751  4.00  1.00            
ATOM   1346    N VAL B  77       6.022  -6.224  16.686  4.00  1.00            
ATOM   1347   CA VAL B  77       5.579  -5.480  17.832  4.00  1.00            
ATOM   1348   CB VAL B  77       4.084  -5.428  17.957  4.00  1.00            
ATOM   1349  CG1 VAL B  77       3.715  -4.665  19.239  4.00  1.00            
ATOM   1350  CG2 VAL B  77       3.518  -4.792  16.675  4.00  1.00            
ATOM   1351    C VAL B  77       6.125  -6.134  19.051  4.00  1.00            
ATOM   1352    O VAL B  77       6.149  -7.359  19.155  4.00  1.00            
ATOM   1353    N GLY B  78       6.581  -5.313  20.014  1.00  1.00            
ATOM   1354   CA GLY B  78       7.143  -5.858  21.211  1.00  1.00            
ATOM   1355    C GLY B  78       7.903  -4.774  21.888  1.00  1.00            
ATOM   1356    O GLY B  78       7.745  -3.588  21.601  1.00  1.00            
ATOM   1357    N PRO B  79       8.717  -5.184  22.811  1.00  1.00            
ATOM   1358   CA PRO B  79       9.487  -4.218  23.533  1.00  1.00            
ATOM   1359   CD PRO B  79       8.358  -6.320  23.654  1.00  1.00            
ATOM   1360   CB PRO B  79      10.019  -4.935  24.769  1.00  1.00            
ATOM   1361   CG PRO B  79       8.939  -6.003  25.041  1.00  1.00            
ATOM   1362    C PRO B  79      10.529  -3.587  22.650  1.00  1.00            
ATOM   1363    O PRO B  79      11.193  -4.286  21.883  1.00  1.00            
ATOM   1364    N THR B  80      10.646  -2.249  22.759  1.00  1.00            
ATOM   1365   CA THR B  80      11.587  -1.375  22.115  1.00  1.00            
ATOM   1366   CB THR B  80      10.847  -0.227  21.493  1.00  1.00            
ATOM   1367  OG1 THR B  80       9.972   0.365  22.442  1.00  1.00            
ATOM   1368  CG2 THR B  80      10.018  -0.773  20.317  1.00  1.00            
ATOM   1369    C THR B  80      12.508  -0.988  23.266  1.00  1.00            
ATOM   1370    O THR B  80      13.050  -1.950  23.805  1.00  1.00            
ATOM   1371    N PRO B  81      12.815   0.207  23.782  1.00  1.00            
ATOM   1372   CA PRO B  81      12.355   1.516  23.376  1.00  1.00            
ATOM   1373   CD PRO B  81      13.210   0.232  25.184  1.00  1.00            
ATOM   1374   CB PRO B  81      12.651   2.479  24.526  1.00  1.00            
ATOM   1375   CG PRO B  81      13.583   1.693  25.460  1.00  1.00            
ATOM   1376    C PRO B  81      12.906   1.955  22.076  1.00  1.00            
ATOM   1377    O PRO B  81      14.053   1.626  21.778  1.00  1.00            
ATOM   1378    N VAL B  82      12.058   2.667  21.307  1.00  1.00            
ATOM   1379   CA VAL B  82      12.332   3.288  20.047  1.00  1.00            
ATOM   1380   CB VAL B  82      13.709   3.072  19.493  1.00  1.00            
ATOM   1381  CG1 VAL B  82      13.829   1.605  19.045  1.00  1.00            
ATOM   1382  CG2 VAL B  82      13.950   4.087  18.363  1.00  1.00            
ATOM   1383    C VAL B  82      11.382   2.697  19.070  1.00  1.00            
ATOM   1384    O VAL B  82      10.940   1.562  19.227  1.00  1.00            
ATOM   1385    N ASN B  83      11.037   3.469  18.032  1.00  1.00            
ATOM   1386   CA ASN B  83      10.209   2.942  16.994  1.00  1.00            
ATOM   1387   CB ASN B  83       9.075   3.882  16.573  1.00  1.00            
ATOM   1388   CG ASN B  83       8.165   4.050  17.773  1.00  1.00            
ATOM   1389  OD1 ASN B  83       8.085   5.131  18.354  1.00  1.00            
ATOM   1390  ND2 ASN B  83       7.465   2.952  18.161  1.00  1.00            
ATOM   1391    C ASN B  83      11.125   2.878  15.851  1.00  1.00            
ATOM   1392    O ASN B  83      11.827   3.844  15.554  1.00  1.00            
ATOM   1393    N ILE B  84      11.175   1.736  15.168  4.00  1.00            
ATOM   1394   CA ILE B  84      12.161   1.797  14.157  4.00  1.00            
ATOM   1395   CB ILE B  84      13.347   0.921  14.426  4.00  1.00            
ATOM   1396  CG1 ILE B  84      14.060   1.378  15.709  4.00  1.00            
ATOM   1397  CG2 ILE B  84      14.257   0.963  13.191  4.00  1.00            
ATOM   1398  CD1 ILE B  84      15.077   0.362  16.227  4.00  1.00            
ATOM   1399    C ILE B  84      11.594   1.411  12.865  4.00  1.00            
ATOM   1400    O ILE B  84      10.733   0.540  12.753  4.00  1.00            
ATOM   1401    N ILE B  85      12.067   2.128  11.845  4.00  1.00            
ATOM   1402   CA ILE B  85      11.712   1.782  10.527  4.00  1.00            
ATOM   1403   CB ILE B  85      11.389   2.940   9.636  4.00  1.00            
ATOM   1404  CG1 ILE B  85      10.059   3.625   9.985  4.00  1.00            
ATOM   1405  CG2 ILE B  85      11.529   2.413   8.202  4.00  1.00            
ATOM   1406  CD1 ILE B  85      10.119   4.427  11.283  4.00  1.00            
ATOM   1407    C ILE B  85      12.957   1.271   9.916  4.00  1.00            
ATOM   1408    O ILE B  85      13.970   1.966   9.869  4.00  1.00            
ATOM   1409    N GLY B  86      12.916   0.033   9.419  1.00  1.00            
ATOM   1410   CA GLY B  86      14.121  -0.463   8.854  1.00  1.00            
ATOM   1411    C GLY B  86      14.019  -0.428   7.374  1.00  1.00            
ATOM   1412    O GLY B  86      13.329   0.394   6.773  1.00  1.00            
ATOM   1413    N ARG B  87      14.750  -1.378   6.776  2.00  1.00            
ATOM   1414   CA ARG B  87      14.945  -1.576   5.379  2.00  1.00            
ATOM   1415   CB ARG B  87      15.980  -2.680   5.154  2.00  1.00            
ATOM   1416   CG ARG B  87      17.381  -2.271   5.611  2.00  1.00            
ATOM   1417   CD ARG B  87      18.370  -3.431   5.615  2.00  1.00            
ATOM   1418   NE ARG B  87      17.959  -4.369   4.534  2.00  1.00            
ATOM   1419   CZ ARG B  87      18.291  -5.688   4.655  2.00  1.00            
ATOM   1420  NH1 ARG B  87      18.994  -6.100   5.749  2.00  1.00            
ATOM   1421  NH2 ARG B  87      17.916  -6.591   3.704  2.00  1.00            
ATOM   1422    C ARG B  87      13.703  -1.958   4.666  2.00  1.00            
ATOM   1423    O ARG B  87      13.468  -1.488   3.554  2.00  1.00            
ATOM   1424    N ASN B  88      12.879  -2.824   5.277  2.00  1.00            
ATOM   1425   CA ASN B  88      11.711  -3.261   4.583  2.00  1.00            
ATOM   1426   CB ASN B  88      10.851  -4.246   5.398  2.00  1.00            
ATOM   1427   CG ASN B  88      10.419  -3.570   6.693  2.00  1.00            
ATOM   1428  OD1 ASN B  88      11.252  -3.181   7.509  2.00  1.00            
ATOM   1429  ND2 ASN B  88       9.082  -3.430   6.888  2.00  1.00            
ATOM   1430    C ASN B  88      10.896  -2.055   4.280  2.00  1.00            
ATOM   1431    O ASN B  88      10.390  -1.901   3.170  2.00  1.00            
ATOM   1432    N LEU B  89      10.775  -1.153   5.269  2.00  1.00            
ATOM   1433   CA LEU B  89      10.004   0.031   5.065  2.00  1.00            
ATOM   1434   CB LEU B  89       9.831   0.921   6.311  2.00  1.00            
ATOM   1435   CG LEU B  89       8.868   2.100   6.039  2.00  1.00            
ATOM   1436  CD1 LEU B  89       7.435   1.580   5.933  2.00  1.00            
ATOM   1437  CD2 LEU B  89       8.972   3.259   7.042  2.00  1.00            
ATOM   1438    C LEU B  89      10.680   0.916   4.056  2.00  1.00            
ATOM   1439    O LEU B  89      10.022   1.505   3.199  2.00  1.00            
ATOM   1440    N LEU B  90      12.023   1.018   4.136  2.00  1.00            
ATOM   1441   CA LEU B  90      12.795   1.974   3.383  2.00  1.00            
ATOM   1442   CB LEU B  90      14.299   1.941   3.709  2.00  1.00            
ATOM   1443   CG LEU B  90      14.679   2.414   5.121  2.00  1.00            
ATOM   1444  CD1 LEU B  90      16.203   2.359   5.321  2.00  1.00            
ATOM   1445  CD2 LEU B  90      14.087   3.799   5.429  2.00  1.00            
ATOM   1446    C LEU B  90      12.741   1.809   1.899  2.00  1.00            
ATOM   1447    O LEU B  90      12.567   2.787   1.175  2.00  1.00            
ATOM   1448    N THR B  91      12.888   0.576   1.396  3.00  1.00            
ATOM   1449   CA THR B  91      12.991   0.395  -0.023  3.00  1.00            
ATOM   1450   CB THR B  91      13.057  -1.054  -0.394  3.00  1.00            
ATOM   1451  OG1 THR B  91      11.848  -1.704  -0.025  3.00  1.00            
ATOM   1452  CG2 THR B  91      14.245  -1.690   0.348  3.00  1.00            
ATOM   1453    C THR B  91      11.742   0.924  -0.651  3.00  1.00            
ATOM   1454    O THR B  91      11.800   1.612  -1.668  3.00  1.00            
ATOM   1455    N GLN B  92      10.569   0.638  -0.052  3.00  1.00            
ATOM   1456   CA GLN B  92       9.381   1.079  -0.716  3.00  1.00            
ATOM   1457   CB GLN B  92       8.053   0.579  -0.121  3.00  1.00            
ATOM   1458   CG GLN B  92       7.765  -0.888  -0.453  3.00  1.00            
ATOM   1459   CD GLN B  92       6.274  -1.138  -0.255  3.00  1.00            
ATOM   1460  OE1 GLN B  92       5.868  -2.022   0.499  3.00  1.00            
ATOM   1461  NE2 GLN B  92       5.433  -0.344  -0.968  3.00  1.00            
ATOM   1462    C GLN B  92       9.339   2.568  -0.804  3.00  1.00            
ATOM   1463    O GLN B  92       9.021   3.118  -1.856  3.00  1.00            
ATOM   1464    N ILE B  93       9.688   3.273   0.284  3.00  1.00            
ATOM   1465   CA ILE B  93       9.643   4.703   0.214  3.00  1.00            
ATOM   1466   CB ILE B  93       9.986   5.395   1.508  3.00  1.00            
ATOM   1467  CG1 ILE B  93       9.551   6.869   1.457  3.00  1.00            
ATOM   1468  CG2 ILE B  93      11.487   5.227   1.781  3.00  1.00            
ATOM   1469  CD1 ILE B  93       9.598   7.569   2.815  3.00  1.00            
ATOM   1470    C ILE B  93      10.637   5.107  -0.827  3.00  1.00            
ATOM   1471    O ILE B  93      10.408   6.061  -1.569  3.00  1.00            
ATOM   1472    N GLY B  94      11.773   4.382  -0.916  3.00  1.00            
ATOM   1473   CA GLY B  94      12.734   4.694  -1.935  3.00  1.00            
ATOM   1474    C GLY B  94      13.885   5.476  -1.372  3.00  1.00            
ATOM   1475    O GLY B  94      14.597   6.157  -2.108  3.00  1.00            
ATOM   1476    N CYS B  95      14.108   5.397  -0.047  1.00  1.00            
ATOM   1477   CA CYS B  95      15.169   6.148   0.568  1.00  1.00            
ATOM   1478   CB CYS B  95      15.055   6.228   2.103  1.00  1.00            
ATOM   1479   SG CYS B  95      13.645   7.228   2.668  1.00  1.00            
ATOM   1480    C CYS B  95      16.506   5.559   0.244  1.00  1.00            
ATOM   1481    O CYS B  95      16.615   4.389  -0.117  1.00  1.00            
ATOM   1482    N THR B  96      17.568   6.395   0.354  4.00  1.00            
ATOM   1483   CA THR B  96      18.908   5.976   0.039  4.00  1.00            
ATOM   1484   CB THR B  96      19.276   6.360  -1.372  4.00  1.00            
ATOM   1485  OG1 THR B  96      18.340   5.796  -2.277  4.00  1.00            
ATOM   1486  CG2 THR B  96      20.694   5.870  -1.716  4.00  1.00            
ATOM   1487    C THR B  96      19.854   6.665   0.957  4.00  1.00            
ATOM   1488    O THR B  96      19.510   7.655   1.599  4.00  1.00            
ATOM   1489    N LEU B  97      21.076   6.115   1.061  4.00  1.00            
ATOM   1490   CA LEU B  97      22.099   6.756   1.817  4.00  1.00            
ATOM   1491   CB LEU B  97      23.026   5.794   2.571  4.00  1.00            
ATOM   1492   CG LEU B  97      24.086   6.548   3.392  4.00  1.00            
ATOM   1493  CD1 LEU B  97      23.424   7.304   4.554  4.00  1.00            
ATOM   1494  CD2 LEU B  97      25.242   5.635   3.827  4.00  1.00            
ATOM   1495    C LEU B  97      22.955   7.428   0.787  4.00  1.00            
ATOM   1496    O LEU B  97      23.206   6.858  -0.275  4.00  1.00            
ATOM   1497    N ASN B  98      23.412   8.666   1.058  4.00  1.00            
ATOM   1498   CA ASN B  98      24.205   9.357   0.078  4.00  1.00            
ATOM   1499   CB ASN B  98      23.510  10.607  -0.495  4.00  1.00            
ATOM   1500   CG ASN B  98      24.200  11.024  -1.791  4.00  1.00            
ATOM   1501  OD1 ASN B  98      25.080  10.328  -2.293  4.00  1.00            
ATOM   1502  ND2 ASN B  98      23.786  12.191  -2.353  4.00  1.00            
ATOM   1503    C ASN B  98      25.449   9.838   0.759  4.00  1.00            
ATOM   1504    O ASN B  98      25.534   9.885   1.986  4.00  1.00            
ATOM   1505    N PHE B  99      26.461  10.184  -0.059  1.00  1.00            
ATOM   1506   CA PHE B  99      27.717  10.719   0.380  1.00  1.00            
ATOM   1507   CB PHE B  99      28.735  10.754  -0.785  1.00  1.00            
ATOM   1508   CG PHE B  99      29.885  11.657  -0.486  1.00  1.00            
ATOM   1509  CD1 PHE B  99      30.812  11.358   0.486  1.00  1.00            
ATOM   1510  CD2 PHE B  99      30.045  12.809  -1.220  1.00  1.00            
ATOM   1511  CE1 PHE B  99      31.867  12.209   0.732  1.00  1.00            
ATOM   1512  CE2 PHE B  99      31.097  13.662  -0.980  1.00  1.00            
ATOM   1513   CZ PHE B  99      32.010  13.364   0.000  1.00  1.00            
ATOM   1514    C PHE B  99      27.456  12.135   0.887  1.00  1.00            
ATOM   1515    O PHE B  99      28.365  12.734   1.523  1.00  1.00            
ATOM   1516  OXT PHE B  99      26.321  12.630   0.653  1.00  1.00            
ATOM   1517    N GLY C   1      13.901 -13.562  11.855  1.00  0.00            
ATOM   1518   CA GLY C   1      14.558 -12.896  13.002  1.00  0.00            
ATOM   1519    C GLY C   1      15.030 -11.548  12.583  1.00  0.00            
ATOM   1520    O GLY C   1      15.916 -11.424  11.737  1.00  0.00            
ATOM   1521    N ALA C   2      14.443 -10.489  13.174  1.00  0.00            
ATOM   1522   CA ALA C   2      14.863  -9.176  12.801  1.00  0.00            
ATOM   1523   CB ALA C   2      13.764  -8.108  12.974  1.00  0.00            
ATOM   1524    C ALA C   2      15.998  -8.809  13.716  1.00  0.00            
ATOM   1525    O ALA C   2      15.823  -8.740  14.931  1.00  0.00            
ATOM   1526    N GLU C   3      17.209  -8.579  13.159  1.00  0.00            
ATOM   1527   CA GLU C   3      18.302  -8.159  13.995  1.00  0.00            
ATOM   1528   CB GLU C   3      19.704  -8.507  13.477  1.00  0.00            
ATOM   1529   CG GLU C   3      20.807  -8.024  14.424  1.00  0.00            
ATOM   1530   CD GLU C   3      22.117  -8.047  13.656  1.00  0.00            
ATOM   1531  OE1 GLU C   3      22.144  -8.670  12.563  1.00  0.00            
ATOM   1532  OE2 GLU C   3      23.103  -7.426  14.137  1.00  0.00            
ATOM   1533    C GLU C   3      18.236  -6.679  13.987  1.00  0.00            
ATOM   1534    O GLU C   3      18.248  -6.056  12.926  1.00  0.00            
ATOM   1535    N THR C   4      18.148  -6.060  15.174  1.00  0.00            
ATOM   1536   CA THR C   4      18.063  -4.639  15.123  1.00  0.00            
ATOM   1537   CB THR C   4      16.911  -4.076  15.895  1.00  0.00            
ATOM   1538  OG1 THR C   4      15.689  -4.622  15.419  1.00  0.00            
ATOM   1539  CG2 THR C   4      16.912  -2.551  15.701  1.00  0.00            
ATOM   1540    C THR C   4      19.318  -4.065  15.699  1.00  0.00            
ATOM   1541    O THR C   4      19.512  -4.081  16.911  1.00  0.00            
ATOM   1542    N PHE C   5      20.207  -3.494  14.861  1.00  0.00            
ATOM   1543   CA PHE C   5      21.427  -3.008  15.441  1.00  0.00            
ATOM   1544   CB PHE C   5      22.643  -3.147  14.523  1.00  0.00            
ATOM   1545   CG PHE C   5      23.794  -3.060  15.450  1.00  0.00            
ATOM   1546  CD1 PHE C   5      24.287  -1.839  15.840  1.00  0.00            
ATOM   1547  CD2 PHE C   5      24.352  -4.208  15.962  1.00  0.00            
ATOM   1548  CE1 PHE C   5      25.348  -1.764  16.707  1.00  0.00            
ATOM   1549  CE2 PHE C   5      25.412  -4.137  16.831  1.00  0.00            
ATOM   1550   CZ PHE C   5      25.911  -2.915  17.204  1.00  0.00            
ATOM   1551    C PHE C   5      21.244  -1.545  15.739  1.00  0.00            
ATOM   1552    O PHE C   5      21.219  -0.712  14.834  1.00  0.00            
ATOM   1553    N TYR C   6      21.077  -1.206  17.035  1.00  0.00            
ATOM   1554   CA TYR C   6      20.916   0.152  17.494  1.00  0.00            
ATOM   1555   CB TYR C   6      19.434   0.374  17.880  1.00  0.00            
ATOM   1556   CG TYR C   6      19.116   1.751  18.361  1.00  0.00            
ATOM   1557  CD1 TYR C   6      19.476   2.185  19.616  1.00  0.00            
ATOM   1558  CD2 TYR C   6      18.393   2.598  17.550  1.00  0.00            
ATOM   1559  CE1 TYR C   6      19.150   3.455  20.039  1.00  0.00            
ATOM   1560  CE2 TYR C   6      18.064   3.866  17.965  1.00  0.00            
ATOM   1561   CZ TYR C   6      18.447   4.299  19.212  1.00  0.00            
ATOM   1562   OH TYR C   6      18.112   5.600  19.644  1.00  0.00            
ATOM   1563    C TYR C   6      21.728   0.201  18.752  1.00  0.00            
ATOM   1564    O TYR C   6      21.360  -0.423  19.746  1.00  0.00            
ATOM   1565    N VAL C   7      22.853   0.936  18.763  1.00  0.00            
ATOM   1566   CA VAL C   7      23.627   0.983  19.971  1.00  0.00            
ATOM   1567   CB VAL C   7      25.008   0.437  19.824  1.00  0.00            
ATOM   1568  CG1 VAL C   7      24.930  -1.070  19.538  1.00  0.00            
ATOM   1569  CG2 VAL C   7      25.689   1.252  18.715  1.00  0.00            
ATOM   1570    C VAL C   7      23.790   2.414  20.299  1.00  0.00            
ATOM   1571    O VAL C   7      23.953   3.259  19.421  1.00  0.00            
ATOM   1572    N ASP C   8      23.716   2.729  21.594  1.00  0.00            
ATOM   1573   CA ASP C   8      23.875   4.084  21.994  1.00  0.00            
ATOM   1574   CB ASP C   8      23.000   4.480  23.199  1.00  0.00            
ATOM   1575   CG ASP C   8      21.555   4.621  22.755  1.00  0.00            
ATOM   1576  OD1 ASP C   8      21.322   5.293  21.718  1.00  0.00            
ATOM   1577  OD2 ASP C   8      20.663   4.074  23.457  1.00  0.00            
ATOM   1578    C ASP C   8      25.266   4.277  22.456  1.00  0.00            
ATOM   1579    O ASP C   8      26.192   3.587  22.035  1.00  0.00            
ATOM   1580    N GLY C   9      25.428   5.271  23.345  1.00  0.00            
ATOM   1581   CA GLY C   9      26.694   5.507  23.946  1.00  0.00            
ATOM   1582    C GLY C   9      27.348   6.670  23.302  1.00  0.00            
ATOM   1583    O GLY C   9      27.074   7.015  22.153  1.00  0.00            
ATOM   1584    N ALA C  10      28.249   7.302  24.071  1.00  0.00            
ATOM   1585   CA ALA C  10      28.976   8.440  23.618  1.00  0.00            
ATOM   1586   CB ALA C  10      28.167   9.745  23.691  1.00  0.00            
ATOM   1587    C ALA C  10      30.116   8.574  24.615  1.00  0.00            
ATOM   1588    O ALA C  10      30.382   7.572  25.329  1.00  0.00            
ATOM   1589  OXT ALA C  10      30.724   9.674  24.686  1.00  0.00            
END
