# Supplementary material for: Integrative modeling of diverse protein-peptide systems using CABS-dock
Source: PLoS Comput Biol. 2023 Jul 5;19(7):e1011275. doi: 10.1371/journal.pcbi.1011275 (PMC10351741; doi:10.1371/journal.pcbi.1011275)
Supplement: S1 File — Files in pdb format containing atomic coordinates of the structures obtained in this study: the highest-scored amyloid models and 10 examples of the docked peptide for each enzyme-substrate complex. (ZIP) [file pcbi.1011275.s006.zip › 9_HIV1_GAETFYVDGA/2545.pdb]

CRYST1    0.000    0.000    0.000   0.00   0.00   0.00 P 1           1
ATOM      1    N PRO A   1      28.998   6.494  -2.972  1.00  1.00            
ATOM      2   CA PRO A   1      28.099   6.163  -4.113  1.00  1.00            
ATOM      3   CD PRO A   1      29.823   5.286  -2.619  1.00  1.00            
ATOM      4   CB PRO A   1      28.569   4.805  -4.632  1.00  1.00            
ATOM      5   CG PRO A   1      29.210   4.128  -3.416  1.00  1.00            
ATOM      6    C PRO A   1      26.739   6.099  -3.512  1.00  1.00            
ATOM      7    O PRO A   1      26.633   5.936  -2.299  1.00  1.00            
ATOM      8    N GLN A   2      25.686   6.220  -4.337  4.00  1.00            
ATOM      9   CA GLN A   2      24.368   6.180  -3.787  4.00  1.00            
ATOM     10   CB GLN A   2      23.308   6.714  -4.768  4.00  1.00            
ATOM     11   CG GLN A   2      23.566   8.180  -5.133  4.00  1.00            
ATOM     12   CD GLN A   2      22.548   8.655  -6.162  4.00  1.00            
ATOM     13  OE1 GLN A   2      21.534   8.004  -6.411  4.00  1.00            
ATOM     14  NE2 GLN A   2      22.829   9.835  -6.778  4.00  1.00            
ATOM     15    C GLN A   2      24.068   4.760  -3.467  4.00  1.00            
ATOM     16    O GLN A   2      24.216   3.874  -4.307  4.00  1.00            
ATOM     17    N ILE A   3      23.656   4.508  -2.214  4.00  1.00            
ATOM     18   CA ILE A   3      23.362   3.159  -1.858  4.00  1.00            
ATOM     19   CB ILE A   3      24.263   2.643  -0.760  4.00  1.00            
ATOM     20  CG1 ILE A   3      24.143   1.118  -0.587  4.00  1.00            
ATOM     21  CG2 ILE A   3      23.999   3.455   0.518  4.00  1.00            
ATOM     22  CD1 ILE A   3      22.789   0.651  -0.060  4.00  1.00            
ATOM     23    C ILE A   3      21.925   3.097  -1.463  4.00  1.00            
ATOM     24    O ILE A   3      21.486   3.764  -0.528  4.00  1.00            
ATOM     25    N THR A   4      21.152   2.282  -2.205  1.00  1.00            
ATOM     26   CA THR A   4      19.747   2.160  -1.963  1.00  1.00            
ATOM     27   CB THR A   4      18.952   1.942  -3.217  1.00  1.00            
ATOM     28  OG1 THR A   4      19.356   0.736  -3.848  1.00  1.00            
ATOM     29  CG2 THR A   4      19.193   3.136  -4.157  1.00  1.00            
ATOM     30    C THR A   4      19.542   0.988  -1.082  1.00  1.00            
ATOM     31    O THR A   4      20.322   0.038  -1.086  1.00  1.00            
ATOM     32    N LEU A   5      18.467   1.040  -0.282  1.00  1.00            
ATOM     33   CA LEU A   5      18.210  -0.048   0.598  1.00  1.00            
ATOM     34   CB LEU A   5      17.122   0.235   1.651  1.00  1.00            
ATOM     35   CG LEU A   5      17.555   1.237   2.736  1.00  1.00            
ATOM     36  CD1 LEU A   5      18.642   0.630   3.638  1.00  1.00            
ATOM     37  CD2 LEU A   5      17.970   2.585   2.126  1.00  1.00            
ATOM     38    C LEU A   5      17.746  -1.206  -0.215  1.00  1.00            
ATOM     39    O LEU A   5      17.178  -1.055  -1.296  1.00  1.00            
ATOM     40    N TRP A   6      18.039  -2.406   0.306  1.00  1.00            
ATOM     41   CA TRP A   6      17.735  -3.660  -0.307  1.00  1.00            
ATOM     42   CB TRP A   6      18.269  -3.766  -1.745  1.00  1.00            
ATOM     43   CG TRP A   6      18.046  -5.109  -2.397  1.00  1.00            
ATOM     44  CD2 TRP A   6      18.217  -5.362  -3.800  1.00  1.00            
ATOM     45  CD1 TRP A   6      17.675  -6.294  -1.833  1.00  1.00            
ATOM     46  NE1 TRP A   6      17.617  -7.274  -2.793  1.00  1.00            
ATOM     47  CE2 TRP A   6      17.945  -6.714  -4.009  1.00  1.00            
ATOM     48  CE3 TRP A   6      18.574  -4.537  -4.827  1.00  1.00            
ATOM     49  CZ2 TRP A   6      18.026  -7.263  -5.257  1.00  1.00            
ATOM     50  CZ3 TRP A   6      18.651  -5.094  -6.085  1.00  1.00            
ATOM     51  CH2 TRP A   6      18.383  -6.431  -6.294  1.00  1.00            
ATOM     52    C TRP A   6      18.496  -4.619   0.542  1.00  1.00            
ATOM     53    O TRP A   6      18.148  -4.845   1.700  1.00  1.00            
ATOM     54    N LYS A   7      19.559  -5.227  -0.019  1.00  1.00            
ATOM     55   CA LYS A   7      20.392  -6.007   0.838  1.00  1.00            
ATOM     56   CB LYS A   7      21.609  -6.642   0.138  1.00  1.00            
ATOM     57   CG LYS A   7      21.237  -7.757  -0.843  1.00  1.00            
ATOM     58   CD LYS A   7      22.392  -8.200  -1.743  1.00  1.00            
ATOM     59   CE LYS A   7      23.468  -9.007  -1.012  1.00  1.00            
ATOM     60   NZ LYS A   7      24.485  -9.480  -1.978  1.00  1.00            
ATOM     61    C LYS A   7      20.883  -4.992   1.811  1.00  1.00            
ATOM     62    O LYS A   7      20.939  -3.808   1.480  1.00  1.00            
ATOM     63    N ARG A   8      21.215  -5.415   3.045  1.00  1.00            
ATOM     64   CA ARG A   8      21.611  -4.459   4.037  1.00  1.00            
ATOM     65   CB ARG A   8      22.103  -5.083   5.353  1.00  1.00            
ATOM     66   CG ARG A   8      21.092  -5.966   6.082  1.00  1.00            
ATOM     67   CD ARG A   8      21.668  -6.541   7.379  1.00  1.00            
ATOM     68   NE ARG A   8      22.895  -7.308   7.016  1.00  1.00            
ATOM     69   CZ ARG A   8      23.760  -7.727   7.986  1.00  1.00            
ATOM     70  NH1 ARG A   8      23.487  -7.476   9.300  1.00  1.00            
ATOM     71  NH2 ARG A   8      24.902  -8.393   7.645  1.00  1.00            
ATOM     72    C ARG A   8      22.777  -3.722   3.496  1.00  1.00            
ATOM     73    O ARG A   8      23.632  -4.281   2.813  1.00  1.00            
ATOM     74    N PRO A   9      22.803  -2.451   3.760  1.00  1.00            
ATOM     75   CA PRO A   9      23.914  -1.709   3.273  1.00  1.00            
ATOM     76   CD PRO A   9      21.591  -1.651   3.806  1.00  1.00            
ATOM     77   CB PRO A   9      23.542  -0.239   3.430  1.00  1.00            
ATOM     78   CG PRO A   9      22.006  -0.261   3.288  1.00  1.00            
ATOM     79    C PRO A   9      25.115  -2.166   3.997  1.00  1.00            
ATOM     80    O PRO A   9      25.119  -2.155   5.229  1.00  1.00            
ATOM     81    N LEU A  10      26.144  -2.578   3.251  4.00  1.00            
ATOM     82   CA LEU A  10      27.315  -3.011   3.922  4.00  1.00            
ATOM     83   CB LEU A  10      27.536  -4.534   3.918  4.00  1.00            
ATOM     84   CG LEU A  10      27.857  -5.135   2.537  4.00  1.00            
ATOM     85  CD1 LEU A  10      28.048  -6.657   2.634  4.00  1.00            
ATOM     86  CD2 LEU A  10      26.814  -4.730   1.482  4.00  1.00            
ATOM     87    C LEU A  10      28.462  -2.385   3.206  4.00  1.00            
ATOM     88    O LEU A  10      28.378  -2.104   2.012  4.00  1.00            
ATOM     89    N VAL A  11      29.563  -2.119   3.929  4.00  1.00            
ATOM     90   CA VAL A  11      30.680  -1.515   3.273  4.00  1.00            
ATOM     91   CB VAL A  11      30.696  -0.017   3.387  4.00  1.00            
ATOM     92  CG1 VAL A  11      30.967   0.347   4.856  4.00  1.00            
ATOM     93  CG2 VAL A  11      31.717   0.565   2.393  4.00  1.00            
ATOM     94    C VAL A  11      31.917  -2.022   3.928  4.00  1.00            
ATOM     95    O VAL A  11      31.859  -2.695   4.956  4.00  1.00            
ATOM     96    N THR A  12      33.083  -1.723   3.324  4.00  1.00            
ATOM     97   CA THR A  12      34.309  -2.159   3.908  4.00  1.00            
ATOM     98   CB THR A  12      35.357  -2.540   2.898  4.00  1.00            
ATOM     99  OG1 THR A  12      36.521  -3.016   3.558  4.00  1.00            
ATOM    100  CG2 THR A  12      35.691  -1.329   2.012  4.00  1.00            
ATOM    101    C THR A  12      34.823  -1.037   4.744  4.00  1.00            
ATOM    102    O THR A  12      35.029   0.080   4.268  4.00  1.00            
ATOM    103    N ILE A  13      35.008  -1.308   6.048  4.00  1.00            
ATOM    104   CA ILE A  13      35.506  -0.292   6.918  4.00  1.00            
ATOM    105   CB ILE A  13      34.601   0.007   8.084  4.00  1.00            
ATOM    106  CG1 ILE A  13      34.437  -1.202   9.019  4.00  1.00            
ATOM    107  CG2 ILE A  13      33.266   0.507   7.505  4.00  1.00            
ATOM    108  CD1 ILE A  13      33.702  -0.855  10.315  4.00  1.00            
ATOM    109    C ILE A  13      36.836  -0.755   7.404  4.00  1.00            
ATOM    110    O ILE A  13      36.974  -1.866   7.907  4.00  1.00            
ATOM    111    N ARG A  14      37.860   0.105   7.248  4.00  1.00            
ATOM    112   CA ARG A  14      39.207  -0.258   7.571  4.00  1.00            
ATOM    113   CB ARG A  14      40.182   0.293   6.512  4.00  1.00            
ATOM    114   CG ARG A  14      41.600  -0.275   6.518  4.00  1.00            
ATOM    115   CD ARG A  14      42.451   0.293   5.377  4.00  1.00            
ATOM    116   NE ARG A  14      43.726  -0.477   5.323  4.00  1.00            
ATOM    117   CZ ARG A  14      44.548  -0.362   4.240  4.00  1.00            
ATOM    118  NH1 ARG A  14      44.224   0.481   3.217  4.00  1.00            
ATOM    119  NH2 ARG A  14      45.696  -1.097   4.179  4.00  1.00            
ATOM    120    C ARG A  14      39.542   0.371   8.889  4.00  1.00            
ATOM    121    O ARG A  14      39.461   1.586   9.052  4.00  1.00            
ATOM    122    N ILE A  15      39.912  -0.464   9.880  4.00  1.00            
ATOM    123   CA ILE A  15      40.288   0.022  11.177  4.00  1.00            
ATOM    124   CB ILE A  15      39.420  -0.537  12.281  4.00  1.00            
ATOM    125  CG1 ILE A  15      39.751   0.112  13.632  4.00  1.00            
ATOM    126  CG2 ILE A  15      39.524  -2.071  12.288  4.00  1.00            
ATOM    127  CD1 ILE A  15      38.771  -0.279  14.739  4.00  1.00            
ATOM    128    C ILE A  15      41.691  -0.431  11.386  4.00  1.00            
ATOM    129    O ILE A  15      42.002  -1.610  11.222  4.00  1.00            
ATOM    130    N GLY A  16      42.589   0.512  11.731  3.00  1.00            
ATOM    131   CA GLY A  16      43.957   0.129  11.893  3.00  1.00            
ATOM    132    C GLY A  16      44.346  -0.366  10.542  3.00  1.00            
ATOM    133    O GLY A  16      43.802   0.082   9.534  3.00  1.00            
ATOM    134    N GLY A  17      45.315  -1.293  10.487  3.00  1.00            
ATOM    135   CA GLY A  17      45.691  -1.913   9.253  3.00  1.00            
ATOM    136    C GLY A  17      44.553  -2.786   8.812  3.00  1.00            
ATOM    137    O GLY A  17      44.289  -2.938   7.620  3.00  1.00            
ATOM    138    N GLN A  18      43.850  -3.379   9.797  4.00  1.00            
ATOM    139   CA GLN A  18      42.825  -4.362   9.581  4.00  1.00            
ATOM    140   CB GLN A  18      42.281  -4.975  10.883  4.00  1.00            
ATOM    141   CG GLN A  18      41.189  -6.023  10.657  4.00  1.00            
ATOM    142   CD GLN A  18      40.752  -6.551  12.016  4.00  1.00            
ATOM    143  OE1 GLN A  18      41.557  -6.672  12.938  4.00  1.00            
ATOM    144  NE2 GLN A  18      39.439  -6.878  12.150  4.00  1.00            
ATOM    145    C GLN A  18      41.649  -3.831   8.814  4.00  1.00            
ATOM    146    O GLN A  18      41.359  -2.636   8.801  4.00  1.00            
ATOM    147    N LEU A  19      40.959  -4.775   8.131  4.00  1.00            
ATOM    148   CA LEU A  19      39.783  -4.549   7.334  4.00  1.00            
ATOM    149   CB LEU A  19      39.752  -5.366   6.030  4.00  1.00            
ATOM    150   CG LEU A  19      40.885  -5.025   5.046  4.00  1.00            
ATOM    151  CD1 LEU A  19      40.751  -3.590   4.515  4.00  1.00            
ATOM    152  CD2 LEU A  19      42.264  -5.312   5.662  4.00  1.00            
ATOM    153    C LEU A  19      38.607  -5.018   8.139  4.00  1.00            
ATOM    154    O LEU A  19      38.748  -5.883   9.003  4.00  1.00            
ATOM    155    N LYS A  20      37.409  -4.441   7.895  4.00  1.00            
ATOM    156   CA LYS A  20      36.268  -4.855   8.663  4.00  1.00            
ATOM    157   CB LYS A  20      36.139  -4.066   9.985  4.00  1.00            
ATOM    158   CG LYS A  20      35.477  -4.829  11.141  4.00  1.00            
ATOM    159   CD LYS A  20      34.050  -5.320  10.899  4.00  1.00            
ATOM    160   CE LYS A  20      33.542  -6.229  12.022  4.00  1.00            
ATOM    161   NZ LYS A  20      32.196  -6.753  11.699  4.00  1.00            
ATOM    162    C LYS A  20      35.034  -4.613   7.837  4.00  1.00            
ATOM    163    O LYS A  20      35.030  -3.766   6.946  4.00  1.00            
ATOM    164    N GLU A  21      33.956  -5.391   8.082  4.00  1.00            
ATOM    165   CA GLU A  21      32.710  -5.206   7.385  4.00  1.00            
ATOM    166   CB GLU A  21      31.883  -6.493   7.249  4.00  1.00            
ATOM    167   CG GLU A  21      30.590  -6.298   6.459  4.00  1.00            
ATOM    168   CD GLU A  21      29.918  -7.655   6.316  4.00  1.00            
ATOM    169  OE1 GLU A  21      29.998  -8.461   7.282  4.00  1.00            
ATOM    170  OE2 GLU A  21      29.321  -7.904   5.235  4.00  1.00            
ATOM    171    C GLU A  21      31.905  -4.213   8.168  4.00  1.00            
ATOM    172    O GLU A  21      32.107  -4.066   9.372  4.00  1.00            
ATOM    173    N ALA A  22      30.981  -3.477   7.506  4.00  1.00            
ATOM    174   CA ALA A  22      30.216  -2.517   8.255  4.00  1.00            
ATOM    175   CB ALA A  22      30.823  -1.105   8.244  4.00  1.00            
ATOM    176    C ALA A  22      28.832  -2.412   7.705  4.00  1.00            
ATOM    177    O ALA A  22      28.590  -2.638   6.520  4.00  1.00            
ATOM    178    N LEU A  23      27.882  -2.078   8.599  4.00  1.00            
ATOM    179   CA LEU A  23      26.511  -1.848   8.253  4.00  1.00            
ATOM    180   CB LEU A  23      25.545  -2.663   9.131  4.00  1.00            
ATOM    181   CG LEU A  23      24.047  -2.442   8.854  4.00  1.00            
ATOM    182  CD1 LEU A  23      23.649  -2.874   7.433  4.00  1.00            
ATOM    183  CD2 LEU A  23      23.198  -3.120   9.942  4.00  1.00            
ATOM    184    C LEU A  23      26.290  -0.395   8.537  4.00  1.00            
ATOM    185    O LEU A  23      26.490   0.058   9.663  4.00  1.00            
ATOM    186    N LEU A  24      25.892   0.392   7.519  4.00  1.00            
ATOM    187   CA LEU A  24      25.712   1.791   7.783  4.00  1.00            
ATOM    188   CB LEU A  24      25.613   2.639   6.492  4.00  1.00            
ATOM    189   CG LEU A  24      25.668   4.174   6.681  4.00  1.00            
ATOM    190  CD1 LEU A  24      25.604   4.900   5.326  4.00  1.00            
ATOM    191  CD2 LEU A  24      24.614   4.692   7.673  4.00  1.00            
ATOM    192    C LEU A  24      24.447   1.895   8.567  4.00  1.00            
ATOM    193    O LEU A  24      23.446   1.266   8.229  4.00  1.00            
ATOM    194    N ASP A  25      24.455   2.686   9.656  1.00  1.00            
ATOM    195   CA ASP A  25      23.262   2.692  10.443  1.00  1.00            
ATOM    196   CB ASP A  25      23.379   1.764  11.665  1.00  1.00            
ATOM    197   CG ASP A  25      22.074   1.789  12.447  1.00  1.00            
ATOM    198  OD1 ASP A  25      21.056   2.276  11.893  1.00  1.00            
ATOM    199  OD2 ASP A  25      22.078   1.311  13.614  1.00  1.00            
ATOM    200    C ASP A  25      22.973   4.054  10.965  1.00  1.00            
ATOM    201    O ASP A  25      23.766   4.638  11.703  1.00  1.00            
ATOM    202    N THR A  26      21.814   4.598  10.568  3.00  1.00            
ATOM    203   CA THR A  26      21.391   5.872  11.051  3.00  1.00            
ATOM    204   CB THR A  26      20.223   6.424  10.293  3.00  1.00            
ATOM    205  OG1 THR A  26      19.092   5.588  10.466  3.00  1.00            
ATOM    206  CG2 THR A  26      20.597   6.498   8.803  3.00  1.00            
ATOM    207    C THR A  26      20.993   5.750  12.490  3.00  1.00            
ATOM    208    O THR A  26      21.238   6.647  13.293  3.00  1.00            
ATOM    209    N GLY A  27      20.369   4.612  12.850  3.00  1.00            
ATOM    210   CA GLY A  27      19.844   4.407  14.169  3.00  1.00            
ATOM    211    C GLY A  27      20.950   4.492  15.192  3.00  1.00            
ATOM    212    O GLY A  27      20.759   5.097  16.246  3.00  1.00            
ATOM    213    N ALA A  28      22.135   3.891  14.931  1.00  1.00            
ATOM    214   CA ALA A  28      23.174   3.914  15.934  1.00  1.00            
ATOM    215   CB ALA A  28      24.386   3.034  15.590  1.00  1.00            
ATOM    216    C ALA A  28      23.660   5.326  16.105  1.00  1.00            
ATOM    217    O ALA A  28      24.039   5.982  15.136  1.00  1.00            
ATOM    218    N ASP A  29      23.642   5.837  17.361  1.00  1.00            
ATOM    219   CA ASP A  29      24.145   7.155  17.661  1.00  1.00            
ATOM    220   CB ASP A  29      23.842   7.597  19.104  1.00  1.00            
ATOM    221   CG ASP A  29      24.113   9.090  19.206  1.00  1.00            
ATOM    222  OD1 ASP A  29      24.878   9.610  18.351  1.00  1.00            
ATOM    223  OD2 ASP A  29      23.553   9.730  20.137  1.00  1.00            
ATOM    224    C ASP A  29      25.612   7.088  17.479  1.00  1.00            
ATOM    225    O ASP A  29      26.230   7.965  16.878  1.00  1.00            
ATOM    226    N ASP A  30      26.198   5.998  17.997  1.00  1.00            
ATOM    227   CA ASP A  30      27.609   5.852  17.901  1.00  1.00            
ATOM    228   CB ASP A  30      28.291   5.587  19.258  1.00  1.00            
ATOM    229   CG ASP A  30      29.756   6.008  19.176  1.00  1.00            
ATOM    230  OD1 ASP A  30      30.195   6.444  18.078  1.00  1.00            
ATOM    231  OD2 ASP A  30      30.454   5.905  20.221  1.00  1.00            
ATOM    232    C ASP A  30      27.899   4.714  17.006  1.00  1.00            
ATOM    233    O ASP A  30      27.032   4.226  16.284  1.00  1.00            
ATOM    234    N THR A  31      29.167   4.278  17.023  1.00  1.00            
ATOM    235   CA THR A  31      29.510   3.186  16.186  1.00  1.00            
ATOM    236   CB THR A  31      30.604   3.498  15.204  1.00  1.00            
ATOM    237  OG1 THR A  31      31.799   3.839  15.890  1.00  1.00            
ATOM    238  CG2 THR A  31      30.162   4.667  14.314  1.00  1.00            
ATOM    239    C THR A  31      30.001   2.071  17.035  1.00  1.00            
ATOM    240    O THR A  31      30.742   2.283  17.991  1.00  1.00            
ATOM    241    N VAL A  32      29.611   0.833  16.683  4.00  1.00            
ATOM    242   CA VAL A  32      29.979  -0.286  17.493  4.00  1.00            
ATOM    243   CB VAL A  32      28.782  -1.080  17.934  4.00  1.00            
ATOM    244  CG1 VAL A  32      27.869  -0.186  18.792  4.00  1.00            
ATOM    245  CG2 VAL A  32      28.086  -1.621  16.673  4.00  1.00            
ATOM    246    C VAL A  32      30.814  -1.200  16.679  4.00  1.00            
ATOM    247    O VAL A  32      30.629  -1.333  15.470  4.00  1.00            
ATOM    248    N LEU A  33      31.790  -1.833  17.348  4.00  1.00            
ATOM    249   CA LEU A  33      32.630  -2.786  16.704  4.00  1.00            
ATOM    250   CB LEU A  33      34.090  -2.324  16.554  4.00  1.00            
ATOM    251   CG LEU A  33      34.260  -1.101  15.634  4.00  1.00            
ATOM    252  CD1 LEU A  33      33.557   0.136  16.215  4.00  1.00            
ATOM    253  CD2 LEU A  33      35.740  -0.841  15.310  4.00  1.00            
ATOM    254    C LEU A  33      32.641  -3.988  17.590  4.00  1.00            
ATOM    255    O LEU A  33      32.539  -3.864  18.810  4.00  1.00            
ATOM    256    N GLU A  34      32.749  -5.193  16.997  1.00  1.00            
ATOM    257   CA GLU A  34      32.810  -6.368  17.815  1.00  1.00            
ATOM    258   CB GLU A  34      32.692  -7.702  17.061  1.00  1.00            
ATOM    259   CG GLU A  34      31.307  -7.939  16.463  1.00  1.00            
ATOM    260   CD GLU A  34      31.205  -9.417  16.125  1.00  1.00            
ATOM    261  OE1 GLU A  34      31.400 -10.245  17.055  1.00  1.00            
ATOM    262  OE2 GLU A  34      30.932  -9.741  14.938  1.00  1.00            
ATOM    263    C GLU A  34      34.154  -6.326  18.457  1.00  1.00            
ATOM    264    O GLU A  34      35.006  -5.536  18.053  1.00  1.00            
ATOM    265    N GLU A  35      34.362  -7.161  19.494  1.00  1.00            
ATOM    266   CA GLU A  35      35.589  -7.154  20.238  1.00  1.00            
ATOM    267   CB GLU A  35      35.702  -8.335  21.220  1.00  1.00            
ATOM    268   CG GLU A  35      34.664  -8.321  22.344  1.00  1.00            
ATOM    269   CD GLU A  35      34.805  -9.614  23.139  1.00  1.00            
ATOM    270  OE1 GLU A  35      35.631 -10.475  22.732  1.00  1.00            
ATOM    271  OE2 GLU A  35      34.086  -9.762  24.162  1.00  1.00            
ATOM    272    C GLU A  35      36.720  -7.273  19.287  1.00  1.00            
ATOM    273    O GLU A  35      36.715  -8.109  18.385  1.00  1.00            
ATOM    274    N MET A  36      37.715  -6.388  19.462  1.00  1.00            
ATOM    275   CA MET A  36      38.857  -6.447  18.615  1.00  1.00            
ATOM    276   CB MET A  36      38.740  -5.621  17.317  1.00  1.00            
ATOM    277   CG MET A  36      37.788  -6.216  16.272  1.00  1.00            
ATOM    278   SD MET A  36      37.738  -5.307  14.696  1.00  1.00            
ATOM    279   CE MET A  36      36.864  -6.604  13.771  1.00  1.00            
ATOM    280    C MET A  36      40.027  -5.922  19.364  1.00  1.00            
ATOM    281    O MET A  36      39.885  -5.321  20.427  1.00  1.00            
ATOM    282    N ASN A  37      41.234  -6.171  18.821  1.00  1.00            
ATOM    283   CA ASN A  37      42.416  -5.660  19.438  1.00  1.00            
ATOM    284   CB ASN A  37      43.674  -6.489  19.127  1.00  1.00            
ATOM    285   CG ASN A  37      43.468  -7.896  19.674  1.00  1.00            
ATOM    286  OD1 ASN A  37      43.009  -8.080  20.801  1.00  1.00            
ATOM    287  ND2 ASN A  37      43.812  -8.920  18.847  1.00  1.00            
ATOM    288    C ASN A  37      42.614  -4.317  18.821  1.00  1.00            
ATOM    289    O ASN A  37      43.095  -4.204  17.694  1.00  1.00            
ATOM    290    N LEU A  38      42.242  -3.253  19.557  1.00  1.00            
ATOM    291   CA LEU A  38      42.327  -1.927  19.020  1.00  1.00            
ATOM    292   CB LEU A  38      40.980  -1.189  19.157  1.00  1.00            
ATOM    293   CG LEU A  38      40.870   0.190  18.483  1.00  1.00            
ATOM    294  CD1 LEU A  38      41.583   1.277  19.289  1.00  1.00            
ATOM    295  CD2 LEU A  38      41.333   0.136  17.019  1.00  1.00            
ATOM    296    C LEU A  38      43.421  -1.223  19.766  1.00  1.00            
ATOM    297    O LEU A  38      43.601  -1.417  20.969  1.00  1.00            
ATOM    298    N PRO A  39      44.184  -0.433  19.055  1.00  1.00            
ATOM    299   CA PRO A  39      45.277   0.279  19.674  1.00  1.00            
ATOM    300   CD PRO A  39      44.478  -0.775  17.672  1.00  1.00            
ATOM    301   CB PRO A  39      46.204   0.701  18.534  1.00  1.00            
ATOM    302   CG PRO A  39      45.937  -0.351  17.443  1.00  1.00            
ATOM    303    C PRO A  39      44.904   1.403  20.586  1.00  1.00            
ATOM    304    O PRO A  39      43.968   2.140  20.296  1.00  1.00            
ATOM    305    N GLY A  40      45.666   1.579  21.682  1.00  1.00            
ATOM    306   CA GLY A  40      45.423   2.638  22.619  1.00  1.00            
ATOM    307    C GLY A  40      44.646   2.076  23.761  1.00  1.00            
ATOM    308    O GLY A  40      43.967   1.059  23.627  1.00  1.00            
ATOM    309    N LYS A  41      44.740   2.735  24.932  1.00  1.00            
ATOM    310   CA LYS A  41      43.990   2.296  26.069  1.00  1.00            
ATOM    311   CB LYS A  41      44.814   2.219  27.368  1.00  1.00            
ATOM    312   CG LYS A  41      45.341   3.578  27.834  1.00  1.00            
ATOM    313   CD LYS A  41      45.919   3.573  29.250  1.00  1.00            
ATOM    314   CE LYS A  41      46.619   4.883  29.614  1.00  1.00            
ATOM    315   NZ LYS A  41      47.667   5.177  28.611  1.00  1.00            
ATOM    316    C LYS A  41      42.928   3.323  26.279  1.00  1.00            
ATOM    317    O LYS A  41      43.226   4.516  26.320  1.00  1.00            
ATOM    318    N TRP A  42      41.647   2.916  26.406  1.00  1.00            
ATOM    319   CA TRP A  42      40.721   3.995  26.560  1.00  1.00            
ATOM    320   CB TRP A  42      40.171   4.546  25.228  1.00  1.00            
ATOM    321   CG TRP A  42      39.433   5.855  25.380  1.00  1.00            
ATOM    322  CD2 TRP A  42      40.082   7.133  25.484  1.00  1.00            
ATOM    323  CD1 TRP A  42      38.096   6.090  25.513  1.00  1.00            
ATOM    324  NE1 TRP A  42      37.872   7.433  25.697  1.00  1.00            
ATOM    325  CE2 TRP A  42      39.086   8.088  25.683  1.00  1.00            
ATOM    326  CE3 TRP A  42      41.401   7.478  25.431  1.00  1.00            
ATOM    327  CZ2 TRP A  42      39.395   9.410  25.830  1.00  1.00            
ATOM    328  CZ3 TRP A  42      41.710   8.814  25.569  1.00  1.00            
ATOM    329  CH2 TRP A  42      40.726   9.761  25.765  1.00  1.00            
ATOM    330    C TRP A  42      39.620   3.658  27.513  1.00  1.00            
ATOM    331    O TRP A  42      39.437   2.514  27.927  1.00  1.00            
ATOM    332    N LYS A  43      38.871   4.713  27.878  4.00  1.00            
ATOM    333   CA LYS A  43      37.831   4.765  28.855  4.00  1.00            
ATOM    334   CB LYS A  43      37.267   6.194  28.993  4.00  1.00            
ATOM    335   CG LYS A  43      36.410   6.458  30.232  4.00  1.00            
ATOM    336   CD LYS A  43      36.142   7.950  30.449  4.00  1.00            
ATOM    337   CE LYS A  43      35.270   8.256  31.669  4.00  1.00            
ATOM    338   NZ LYS A  43      35.073   9.718  31.808  4.00  1.00            
ATOM    339    C LYS A  43      36.703   3.848  28.490  4.00  1.00            
ATOM    340    O LYS A  43      36.365   3.649  27.325  4.00  1.00            
ATOM    341    N PRO A  44      36.149   3.266  29.529  4.00  0.00            
ATOM    342   CA PRO A  44      35.050   2.350  29.372  4.00  0.00            
ATOM    343   CD PRO A  44      36.976   2.906  30.669  4.00  0.00            
ATOM    344   CB PRO A  44      34.963   1.552  30.667  4.00  0.00            
ATOM    345   CG PRO A  44      36.403   1.578  31.198  4.00  0.00            
ATOM    346    C PRO A  44      33.760   3.039  29.045  4.00  0.00            
ATOM    347    O PRO A  44      33.543   4.163  29.504  4.00  0.00            
ATOM    348    N LYS A  45      32.895   2.380  28.251  4.00  0.00            
ATOM    349   CA LYS A  45      31.609   2.936  27.954  4.00  0.00            
ATOM    350   CB LYS A  45      31.500   3.576  26.562  4.00  0.00            
ATOM    351   CG LYS A  45      30.199   4.358  26.379  4.00  0.00            
ATOM    352   CD LYS A  45      30.115   5.592  27.279  4.00  0.00            
ATOM    353   CE LYS A  45      31.114   6.689  26.905  4.00  0.00            
ATOM    354   NZ LYS A  45      31.006   7.817  27.855  4.00  0.00            
ATOM    355    C LYS A  45      30.642   1.817  28.012  4.00  0.00            
ATOM    356    O LYS A  45      30.988   0.659  27.780  4.00  0.00            
ATOM    357    N MET A  46      29.390   2.144  28.357  4.00  0.00            
ATOM    358   CA MET A  46      28.389   1.134  28.426  4.00  0.00            
ATOM    359   CB MET A  46      27.824   1.014  29.842  4.00  0.00            
ATOM    360   CG MET A  46      28.899   0.541  30.822  4.00  0.00            
ATOM    361   SD MET A  46      28.431   0.610  32.573  4.00  0.00            
ATOM    362   CE MET A  46      28.819   2.377  32.728  4.00  0.00            
ATOM    363    C MET A  46      27.318   1.566  27.485  4.00  0.00            
ATOM    364    O MET A  46      26.847   2.702  27.536  4.00  0.00            
ATOM    365    N ILE A  47      26.921   0.659  26.578  4.00  0.00            
ATOM    366   CA ILE A  47      25.907   1.018  25.640  4.00  0.00            
ATOM    367   CB ILE A  47      26.206   0.701  24.210  4.00  0.00            
ATOM    368  CG1 ILE A  47      27.372   1.546  23.682  4.00  0.00            
ATOM    369  CG2 ILE A  47      24.900   0.892  23.424  4.00  0.00            
ATOM    370  CD1 ILE A  47      27.798   1.136  22.276  4.00  0.00            
ATOM    371    C ILE A  47      24.704   0.230  25.981  4.00  0.00            
ATOM    372    O ILE A  47      24.776  -0.959  26.293  4.00  0.00            
ATOM    373    N GLY A  48      23.555   0.912  25.949  4.00  0.00            
ATOM    374   CA GLY A  48      22.322   0.243  26.166  4.00  0.00            
ATOM    375    C GLY A  48      21.939  -0.172  24.801  4.00  0.00            
ATOM    376    O GLY A  48      22.750  -0.717  24.054  4.00  0.00            
ATOM    377    N GLY A  49      20.682   0.063  24.429  4.00  0.00            
ATOM    378   CA GLY A  49      20.361  -0.333  23.106  4.00  0.00            
ATOM    379    C GLY A  49      18.932  -0.704  23.125  4.00  0.00            
ATOM    380    O GLY A  49      18.109  -0.069  23.784  4.00  0.00            
ATOM    381    N ILE A  50      18.606  -1.772  22.391  3.00  0.00            
ATOM    382   CA ILE A  50      17.239  -2.134  22.289  3.00  0.00            
ATOM    383   CB ILE A  50      17.024  -3.300  21.372  3.00  0.00            
ATOM    384  CG1 ILE A  50      17.417  -2.934  19.928  3.00  0.00            
ATOM    385  CG2 ILE A  50      15.559  -3.734  21.513  3.00  0.00            
ATOM    386  CD1 ILE A  50      18.914  -2.698  19.733  3.00  0.00            
ATOM    387    C ILE A  50      16.706  -2.492  23.635  3.00  0.00            
ATOM    388    O ILE A  50      15.656  -2.009  24.057  3.00  0.00            
ATOM    389    N GLY A  51      17.446  -3.348  24.346  3.00  0.00            
ATOM    390   CA GLY A  51      17.100  -3.782  25.662  3.00  0.00            
ATOM    391    C GLY A  51      18.259  -4.631  26.006  3.00  0.00            
ATOM    392    O GLY A  51      18.127  -5.708  26.585  3.00  0.00            
ATOM    393    N GLY A  52      19.449  -4.131  25.638  4.00  0.00            
ATOM    394   CA GLY A  52      20.617  -4.911  25.854  4.00  0.00            
ATOM    395    C GLY A  52      21.697  -4.010  26.301  4.00  0.00            
ATOM    396    O GLY A  52      21.742  -2.830  25.958  4.00  0.00            
ATOM    397    N PHE A  53      22.612  -4.581  27.092  4.00  0.00            
ATOM    398   CA PHE A  53      23.684  -3.807  27.608  4.00  0.00            
ATOM    399   CB PHE A  53      23.742  -3.911  29.141  4.00  0.00            
ATOM    400   CG PHE A  53      24.910  -3.152  29.656  4.00  0.00            
ATOM    401  CD1 PHE A  53      24.809  -1.812  29.936  4.00  0.00            
ATOM    402  CD2 PHE A  53      26.108  -3.794  29.866  4.00  0.00            
ATOM    403  CE1 PHE A  53      25.897  -1.128  30.418  4.00  0.00            
ATOM    404  CE2 PHE A  53      27.200  -3.114  30.347  4.00  0.00            
ATOM    405   CZ PHE A  53      27.092  -1.775  30.623  4.00  0.00            
ATOM    406    C PHE A  53      24.954  -4.366  27.081  4.00  0.00            
ATOM    407    O PHE A  53      25.362  -5.469  27.439  4.00  0.00            
ATOM    408    N ILE A  54      25.613  -3.604  26.197  4.00  0.00            
ATOM    409   CA ILE A  54      26.798  -4.129  25.606  4.00  0.00            
ATOM    410   CB ILE A  54      27.209  -3.431  24.344  4.00  0.00            
ATOM    411  CG1 ILE A  54      28.272  -4.277  23.621  4.00  0.00            
ATOM    412  CG2 ILE A  54      27.663  -2.004  24.690  4.00  0.00            
ATOM    413  CD1 ILE A  54      27.740  -5.617  23.112  4.00  0.00            
ATOM    414    C ILE A  54      27.983  -4.190  26.521  4.00  0.00            
ATOM    415    O ILE A  54      28.628  -5.232  26.634  4.00  0.00            
ATOM    416    N LYS A  55      28.283  -3.086  27.226  4.00  0.00            
ATOM    417   CA LYS A  55      29.487  -3.010  28.005  4.00  0.00            
ATOM    418   CB LYS A  55      29.684  -4.153  29.014  4.00  0.00            
ATOM    419   CG LYS A  55      30.984  -4.003  29.812  4.00  0.00            
ATOM    420   CD LYS A  55      31.057  -4.885  31.058  4.00  0.00            
ATOM    421   CE LYS A  55      30.220  -4.351  32.219  4.00  0.00            
ATOM    422   NZ LYS A  55      30.340  -5.255  33.382  4.00  0.00            
ATOM    423    C LYS A  55      30.634  -3.006  27.072  4.00  0.00            
ATOM    424    O LYS A  55      30.783  -3.914  26.255  4.00  0.00            
ATOM    425    N VAL A  56      31.493  -1.975  27.179  4.00  0.00            
ATOM    426   CA VAL A  56      32.530  -1.958  26.207  4.00  0.00            
ATOM    427   CB VAL A  56      32.124  -1.289  24.925  4.00  0.00            
ATOM    428  CG1 VAL A  56      30.920  -2.009  24.296  4.00  0.00            
ATOM    429  CG2 VAL A  56      31.888   0.200  25.226  4.00  0.00            
ATOM    430    C VAL A  56      33.692  -1.169  26.646  4.00  0.00            
ATOM    431    O VAL A  56      33.745  -0.583  27.726  4.00  0.00            
ATOM    432    N ARG A  57      34.675  -1.198  25.735  4.00  0.00            
ATOM    433   CA ARG A  57      35.861  -0.430  25.785  4.00  0.00            
ATOM    434   CB ARG A  57      37.096  -1.202  25.285  4.00  0.00            
ATOM    435   CG ARG A  57      36.913  -1.736  23.861  4.00  0.00            
ATOM    436   CD ARG A  57      38.169  -2.348  23.235  4.00  0.00            
ATOM    437   NE ARG A  57      38.615  -3.470  24.107  4.00  0.00            
ATOM    438   CZ ARG A  57      39.576  -3.239  25.047  4.00  0.00            
ATOM    439  NH1 ARG A  57      40.148  -2.003  25.134  4.00  0.00            
ATOM    440  NH2 ARG A  57      39.973  -4.234  25.892  4.00  0.00            
ATOM    441    C ARG A  57      35.599   0.656  24.792  4.00  0.00            
ATOM    442    O ARG A  57      35.192   0.387  23.663  4.00  0.00            
ATOM    443    N GLN A  58      35.787   1.926  25.193  4.00  1.00            
ATOM    444   CA GLN A  58      35.522   2.995  24.277  4.00  1.00            
ATOM    445   CB GLN A  58      34.914   4.235  24.959  4.00  1.00            
ATOM    446   CG GLN A  58      34.625   5.387  23.996  4.00  1.00            
ATOM    447   CD GLN A  58      34.032   6.538  24.799  4.00  1.00            
ATOM    448  OE1 GLN A  58      33.287   7.360  24.268  4.00  1.00            
ATOM    449  NE2 GLN A  58      34.368   6.601  26.115  4.00  1.00            
ATOM    450    C GLN A  58      36.820   3.388  23.697  4.00  1.00            
ATOM    451    O GLN A  58      37.819   3.439  24.405  4.00  1.00            
ATOM    452    N TYR A  59      36.858   3.633  22.377  4.00  1.00            
ATOM    453   CA TYR A  59      38.096   4.102  21.854  4.00  1.00            
ATOM    454   CB TYR A  59      38.809   3.199  20.839  4.00  1.00            
ATOM    455   CG TYR A  59      40.160   3.821  20.709  4.00  1.00            
ATOM    456  CD1 TYR A  59      41.133   3.551  21.647  4.00  1.00            
ATOM    457  CD2 TYR A  59      40.458   4.698  19.692  4.00  1.00            
ATOM    458  CE1 TYR A  59      42.384   4.118  21.564  4.00  1.00            
ATOM    459  CE2 TYR A  59      41.709   5.268  19.601  4.00  1.00            
ATOM    460   CZ TYR A  59      42.677   4.979  20.535  4.00  1.00            
ATOM    461   OH TYR A  59      43.958   5.564  20.440  4.00  1.00            
ATOM    462    C TYR A  59      37.818   5.423  21.215  4.00  1.00            
ATOM    463    O TYR A  59      36.761   5.633  20.623  4.00  1.00            
ATOM    464    N ASP A  60      38.773   6.364  21.343  4.00  1.00            
ATOM    465   CA ASP A  60      38.586   7.705  20.870  4.00  1.00            
ATOM    466   CB ASP A  60      39.400   8.743  21.669  4.00  1.00            
ATOM    467   CG ASP A  60      38.837  10.129  21.375  4.00  1.00            
ATOM    468  OD1 ASP A  60      38.050  10.244  20.398  4.00  1.00            
ATOM    469  OD2 ASP A  60      39.189  11.087  22.113  4.00  1.00            
ATOM    470    C ASP A  60      38.998   7.784  19.441  4.00  1.00            
ATOM    471    O ASP A  60      38.562   6.968  18.630  4.00  1.00            
ATOM    472    N GLN A  61      39.843   8.791  19.109  4.00  1.00            
ATOM    473   CA GLN A  61      40.258   9.037  17.759  4.00  1.00            
ATOM    474   CB GLN A  61      41.434  10.013  17.606  4.00  1.00            
ATOM    475   CG GLN A  61      41.173  11.450  18.050  4.00  1.00            
ATOM    476   CD GLN A  61      42.462  12.213  17.776  4.00  1.00            
ATOM    477  OE1 GLN A  61      42.895  13.040  18.576  4.00  1.00            
ATOM    478  NE2 GLN A  61      43.097  11.922  16.608  4.00  1.00            
ATOM    479    C GLN A  61      40.750   7.756  17.209  4.00  1.00            
ATOM    480    O GLN A  61      41.840   7.286  17.530  4.00  1.00            
ATOM    481    N ILE A  62      39.909   7.156  16.363  4.00  1.00            
ATOM    482   CA ILE A  62      40.261   5.932  15.733  4.00  1.00            
ATOM    483   CB ILE A  62      39.379   4.793  16.157  4.00  1.00            
ATOM    484  CG1 ILE A  62      39.862   3.465  15.554  4.00  1.00            
ATOM    485  CG2 ILE A  62      37.922   5.154  15.818  4.00  1.00            
ATOM    486  CD1 ILE A  62      39.202   2.247  16.196  4.00  1.00            
ATOM    487    C ILE A  62      40.054   6.174  14.284  4.00  1.00            
ATOM    488    O ILE A  62      39.041   6.731  13.869  4.00  1.00            
ATOM    489    N PRO A  63      41.013   5.817  13.493  4.00  1.00            
ATOM    490   CA PRO A  63      40.837   6.039  12.096  4.00  1.00            
ATOM    491   CD PRO A  63      42.409   5.812  13.885  4.00  1.00            
ATOM    492   CB PRO A  63      42.234   5.947  11.473  4.00  1.00            
ATOM    493   CG PRO A  63      43.131   5.386  12.596  4.00  1.00            
ATOM    494    C PRO A  63      39.860   5.039  11.576  4.00  1.00            
ATOM    495    O PRO A  63      40.002   3.848  11.861  4.00  1.00            
ATOM    496    N VAL A  64      38.849   5.493  10.817  4.00  1.00            
ATOM    497   CA VAL A  64      37.959   4.570  10.191  4.00  1.00            
ATOM    498   CB VAL A  64      36.558   4.585  10.751  4.00  1.00            
ATOM    499  CG1 VAL A  64      36.612   4.069  12.198  4.00  1.00            
ATOM    500  CG2 VAL A  64      35.969   6.002  10.652  4.00  1.00            
ATOM    501    C VAL A  64      37.921   5.019   8.768  4.00  1.00            
ATOM    502    O VAL A  64      37.609   6.171   8.472  4.00  1.00            
ATOM    503    N GLU A  65      38.286   4.130   7.834  4.00  1.00            
ATOM    504   CA GLU A  65      38.209   4.536   6.465  4.00  1.00            
ATOM    505   CB GLU A  65      39.334   3.994   5.571  4.00  1.00            
ATOM    506   CG GLU A  65      39.189   4.427   4.110  4.00  1.00            
ATOM    507   CD GLU A  65      40.008   3.478   3.245  4.00  1.00            
ATOM    508  OE1 GLU A  65      40.241   2.320   3.687  4.00  1.00            
ATOM    509  OE2 GLU A  65      40.402   3.891   2.122  4.00  1.00            
ATOM    510    C GLU A  65      36.959   3.896   5.952  4.00  1.00            
ATOM    511    O GLU A  65      36.820   2.677   6.026  4.00  1.00            
ATOM    512    N ILE A  66      35.998   4.683   5.425  4.00  1.00            
ATOM    513   CA ILE A  66      34.828   4.010   4.943  4.00  1.00            
ATOM    514   CB ILE A  66      33.522   4.524   5.500  4.00  1.00            
ATOM    515  CG1 ILE A  66      33.281   6.006   5.160  4.00  1.00            
ATOM    516  CG2 ILE A  66      33.508   4.219   7.006  4.00  1.00            
ATOM    517  CD1 ILE A  66      31.811   6.405   5.259  4.00  1.00            
ATOM    518    C ILE A  66      34.769   4.081   3.459  4.00  1.00            
ATOM    519    O ILE A  66      34.438   5.104   2.864  4.00  1.00            
ATOM    520    N CYS A  67      35.096   2.950   2.819  3.00  1.00            
ATOM    521   CA CYS A  67      34.979   2.852   1.403  3.00  1.00            
ATOM    522   CB CYS A  67      33.514   2.875   0.934  3.00  1.00            
ATOM    523   SG CYS A  67      33.329   2.502  -0.836  3.00  1.00            
ATOM    524    C CYS A  67      35.729   3.971   0.733  3.00  1.00            
ATOM    525    O CYS A  67      35.256   4.539  -0.251  3.00  1.00            
ATOM    526    N GLY A  68      36.924   4.323   1.240  3.00  1.00            
ATOM    527   CA GLY A  68      37.701   5.354   0.607  3.00  1.00            
ATOM    528    C GLY A  68      37.459   6.635   1.336  3.00  1.00            
ATOM    529    O GLY A  68      38.291   7.542   1.310  3.00  1.00            
ATOM    530    N HIS A  69      36.303   6.731   2.017  4.00  1.00            
ATOM    531   CA HIS A  69      35.977   7.895   2.783  4.00  1.00            
ATOM    532  ND1 HIS A  69      33.491   9.501   1.444  4.00  1.00            
ATOM    533   CG HIS A  69      33.567   8.275   2.065  4.00  1.00            
ATOM    534   CB HIS A  69      34.498   7.985   3.201  4.00  1.00            
ATOM    535  NE2 HIS A  69      31.997   8.191   0.447  4.00  1.00            
ATOM    536  CD2 HIS A  69      32.648   7.485   1.445  4.00  1.00            
ATOM    537  CE1 HIS A  69      32.537   9.395   0.485  4.00  1.00            
ATOM    538    C HIS A  69      36.781   7.806   4.045  4.00  1.00            
ATOM    539    O HIS A  69      37.266   6.732   4.393  4.00  1.00            
ATOM    540    N LYS A  70      36.981   8.934   4.759  4.00  1.00            
ATOM    541   CA LYS A  70      37.776   8.834   5.953  4.00  1.00            
ATOM    542   CB LYS A  70      39.134   9.541   5.834  4.00  1.00            
ATOM    543   CG LYS A  70      40.139   9.119   6.907  4.00  1.00            
ATOM    544   CD LYS A  70      41.562   9.599   6.617  4.00  1.00            
ATOM    545   CE LYS A  70      41.949   9.498   5.140  4.00  1.00            
ATOM    546   NZ LYS A  70      41.891   8.089   4.694  4.00  1.00            
ATOM    547    C LYS A  70      37.059   9.475   7.090  4.00  1.00            
ATOM    548    O LYS A  70      36.395  10.499   6.929  4.00  1.00            
ATOM    549    N ALA A  71      37.172   8.859   8.283  4.00  1.00            
ATOM    550   CA ALA A  71      36.561   9.445   9.434  4.00  1.00            
ATOM    551   CB ALA A  71      35.136   8.937   9.708  4.00  1.00            
ATOM    552    C ALA A  71      37.394   9.099  10.637  4.00  1.00            
ATOM    553    O ALA A  71      37.992   8.027  10.706  4.00  1.00            
ATOM    554    N ILE A  72      37.468  10.036  11.607  4.00  1.00            
ATOM    555   CA ILE A  72      38.130   9.841  12.870  4.00  1.00            
ATOM    556   CB ILE A  72      39.321  10.732  13.082  4.00  1.00            
ATOM    557  CG1 ILE A  72      38.892  12.209  13.087  4.00  1.00            
ATOM    558  CG2 ILE A  72      40.377  10.389  12.018  4.00  1.00            
ATOM    559  CD1 ILE A  72      39.972  13.156  13.606  4.00  1.00            
ATOM    560    C ILE A  72      37.102  10.238  13.889  4.00  1.00            
ATOM    561    O ILE A  72      36.387  11.221  13.694  4.00  1.00            
ATOM    562    N GLY A  73      36.973   9.479  14.996  4.00  1.00            
ATOM    563   CA GLY A  73      35.980   9.830  15.977  4.00  1.00            
ATOM    564    C GLY A  73      35.951   8.734  17.001  4.00  1.00            
ATOM    565    O GLY A  73      36.819   7.864  17.016  4.00  1.00            
ATOM    566    N THR A  74      34.935   8.747  17.891  4.00  1.00            
ATOM    567   CA THR A  74      34.851   7.769  18.942  4.00  1.00            
ATOM    568   CB THR A  74      33.951   8.183  20.072  4.00  1.00            
ATOM    569  OG1 THR A  74      34.421   9.387  20.659  4.00  1.00            
ATOM    570  CG2 THR A  74      33.912   7.058  21.119  4.00  1.00            
ATOM    571    C THR A  74      34.306   6.497  18.395  4.00  1.00            
ATOM    572    O THR A  74      33.538   6.491  17.434  4.00  1.00            
ATOM    573    N VAL A  75      34.724   5.368  19.002  4.00  1.00            
ATOM    574   CA VAL A  75      34.233   4.098  18.574  4.00  1.00            
ATOM    575   CB VAL A  75      35.112   3.420  17.564  4.00  1.00            
ATOM    576  CG1 VAL A  75      35.142   4.281  16.289  4.00  1.00            
ATOM    577  CG2 VAL A  75      36.493   3.185  18.196  4.00  1.00            
ATOM    578    C VAL A  75      34.125   3.217  19.741  4.00  1.00            
ATOM    579    O VAL A  75      34.877   3.340  20.704  4.00  1.00            
ATOM    580    N LEU A  76      33.146   2.305  19.702  4.00  1.00            
ATOM    581   CA LEU A  76      33.137   1.427  20.809  4.00  1.00            
ATOM    582   CB LEU A  76      31.982   1.579  21.828  4.00  1.00            
ATOM    583   CG LEU A  76      30.539   1.552  21.294  4.00  1.00            
ATOM    584  CD1 LEU A  76      30.165   2.867  20.597  4.00  1.00            
ATOM    585  CD2 LEU A  76      30.270   0.303  20.443  4.00  1.00            
ATOM    586    C LEU A  76      33.203   0.022  20.358  4.00  1.00            
ATOM    587    O LEU A  76      32.698  -0.336  19.297  4.00  1.00            
ATOM    588    N VAL A  77      33.874  -0.809  21.177  4.00  1.00            
ATOM    589   CA VAL A  77      33.987  -2.187  20.840  4.00  1.00            
ATOM    590   CB VAL A  77      35.404  -2.664  20.705  4.00  1.00            
ATOM    591  CG1 VAL A  77      35.366  -4.180  20.456  4.00  1.00            
ATOM    592  CG2 VAL A  77      36.107  -1.865  19.593  4.00  1.00            
ATOM    593    C VAL A  77      33.370  -2.981  21.925  4.00  1.00            
ATOM    594    O VAL A  77      33.578  -2.730  23.109  4.00  1.00            
ATOM    595    N GLY A  78      32.591  -3.986  21.515  1.00  1.00            
ATOM    596   CA GLY A  78      31.941  -4.851  22.437  1.00  1.00            
ATOM    597    C GLY A  78      31.491  -5.999  21.592  1.00  1.00            
ATOM    598    O GLY A  78      31.786  -6.091  20.402  1.00  1.00            
ATOM    599    N PRO A  79      30.796  -6.886  22.223  1.00  1.00            
ATOM    600   CA PRO A  79      30.293  -8.044  21.536  1.00  1.00            
ATOM    601   CD PRO A  79      31.141  -7.181  23.602  1.00  1.00            
ATOM    602   CB PRO A  79      30.017  -9.080  22.627  1.00  1.00            
ATOM    603   CG PRO A  79      30.979  -8.698  23.759  1.00  1.00            
ATOM    604    C PRO A  79      29.125  -7.893  20.611  1.00  1.00            
ATOM    605    O PRO A  79      28.765  -8.899  20.001  1.00  1.00            
ATOM    606    N THR A  80      28.505  -6.701  20.484  1.00  1.00            
ATOM    607   CA THR A  80      27.283  -6.565  19.719  1.00  1.00            
ATOM    608   CB THR A  80      26.847  -5.148  19.518  1.00  1.00            
ATOM    609  OG1 THR A  80      26.634  -4.517  20.771  1.00  1.00            
ATOM    610  CG2 THR A  80      25.545  -5.149  18.696  1.00  1.00            
ATOM    611    C THR A  80      27.421  -7.176  18.365  1.00  1.00            
ATOM    612    O THR A  80      28.483  -7.190  17.744  1.00  1.00            
ATOM    613    N PRO A  81      26.307  -7.724  17.944  1.00  1.00            
ATOM    614   CA PRO A  81      26.210  -8.361  16.661  1.00  1.00            
ATOM    615   CD PRO A  81      25.336  -8.255  18.880  1.00  1.00            
ATOM    616   CB PRO A  81      24.915  -9.184  16.681  1.00  1.00            
ATOM    617   CG PRO A  81      24.198  -8.758  17.977  1.00  1.00            
ATOM    618    C PRO A  81      26.326  -7.359  15.576  1.00  1.00            
ATOM    619    O PRO A  81      25.773  -6.269  15.706  1.00  1.00            
ATOM    620    N VAL A  82      27.037  -7.744  14.499  1.00  1.00            
ATOM    621   CA VAL A  82      27.336  -6.956  13.343  1.00  1.00            
ATOM    622   CB VAL A  82      26.170  -6.664  12.434  1.00  1.00            
ATOM    623  CG1 VAL A  82      25.229  -5.649  13.101  1.00  1.00            
ATOM    624  CG2 VAL A  82      26.728  -6.186  11.081  1.00  1.00            
ATOM    625    C VAL A  82      28.017  -5.669  13.709  1.00  1.00            
ATOM    626    O VAL A  82      27.802  -5.091  14.772  1.00  1.00            
ATOM    627    N ASN A  83      28.911  -5.201  12.816  1.00  1.00            
ATOM    628   CA ASN A  83      29.587  -3.958  13.041  1.00  1.00            
ATOM    629   CB ASN A  83      30.833  -3.778  12.155  1.00  1.00            
ATOM    630   CG ASN A  83      31.483  -2.443  12.487  1.00  1.00            
ATOM    631  OD1 ASN A  83      30.879  -1.384  12.330  1.00  1.00            
ATOM    632  ND2 ASN A  83      32.757  -2.493  12.957  1.00  1.00            
ATOM    633    C ASN A  83      28.614  -2.893  12.694  1.00  1.00            
ATOM    634    O ASN A  83      27.864  -3.018  11.728  1.00  1.00            
ATOM    635    N ILE A  84      28.572  -1.819  13.497  4.00  1.00            
ATOM    636   CA ILE A  84      27.647  -0.800  13.134  4.00  1.00            
ATOM    637   CB ILE A  84      26.601  -0.513  14.170  4.00  1.00            
ATOM    638  CG1 ILE A  84      25.711  -1.748  14.389  4.00  1.00            
ATOM    639  CG2 ILE A  84      25.817   0.727  13.708  4.00  1.00            
ATOM    640  CD1 ILE A  84      24.749  -1.604  15.566  4.00  1.00            
ATOM    641    C ILE A  84      28.401   0.461  12.896  4.00  1.00            
ATOM    642    O ILE A  84      29.159   0.920  13.748  4.00  1.00            
ATOM    643    N ILE A  85      28.215   1.052  11.701  4.00  1.00            
ATOM    644   CA ILE A  85      28.838   2.314  11.461  4.00  1.00            
ATOM    645   CB ILE A  85      29.409   2.488  10.080  4.00  1.00            
ATOM    646  CG1 ILE A  85      28.306   2.448   9.015  4.00  1.00            
ATOM    647  CG2 ILE A  85      30.491   1.413   9.879  4.00  1.00            
ATOM    648  CD1 ILE A  85      28.764   2.928   7.638  4.00  1.00            
ATOM    649    C ILE A  85      27.746   3.298  11.678  4.00  1.00            
ATOM    650    O ILE A  85      26.673   3.202  11.084  4.00  1.00            
ATOM    651    N GLY A  86      27.980   4.268  12.573  1.00  1.00            
ATOM    652   CA GLY A  86      26.861   5.057  12.967  1.00  1.00            
ATOM    653    C GLY A  86      26.850   6.445  12.488  1.00  1.00            
ATOM    654    O GLY A  86      27.483   6.843  11.510  1.00  1.00            
ATOM    655    N ARG A  87      26.057   7.203  13.259  2.00  1.00            
ATOM    656   CA ARG A  87      25.741   8.564  13.041  2.00  1.00            
ATOM    657   CB ARG A  87      24.803   9.110  14.135  2.00  1.00            
ATOM    658   CG ARG A  87      24.298  10.533  13.889  2.00  1.00            
ATOM    659   CD ARG A  87      23.767  11.227  15.149  2.00  1.00            
ATOM    660   NE ARG A  87      22.690  10.381  15.735  2.00  1.00            
ATOM    661   CZ ARG A  87      22.106  10.754  16.913  2.00  1.00            
ATOM    662  NH1 ARG A  87      22.487  11.914  17.522  2.00  1.00            
ATOM    663  NH2 ARG A  87      21.145   9.970  17.482  2.00  1.00            
ATOM    664    C ARG A  87      26.998   9.403  13.102  2.00  1.00            
ATOM    665    O ARG A  87      27.240  10.218  12.213  2.00  1.00            
ATOM    666    N ASN A  88      27.849   9.218  14.139  2.00  1.00            
ATOM    667   CA ASN A  88      29.016  10.057  14.306  2.00  1.00            
ATOM    668   CB ASN A  88      29.839   9.720  15.564  2.00  1.00            
ATOM    669   CG ASN A  88      29.094  10.221  16.793  2.00  1.00            
ATOM    670  OD1 ASN A  88      28.738  11.395  16.882  2.00  1.00            
ATOM    671  ND2 ASN A  88      28.857   9.309  17.773  2.00  1.00            
ATOM    672    C ASN A  88      29.930   9.889  13.149  2.00  1.00            
ATOM    673    O ASN A  88      30.370  10.866  12.545  2.00  1.00            
ATOM    674    N LEU A  89      30.231   8.634  12.793  2.00  1.00            
ATOM    675   CA LEU A  89      31.138   8.432  11.712  2.00  1.00            
ATOM    676   CB LEU A  89      31.447   6.950  11.453  2.00  1.00            
ATOM    677   CG LEU A  89      32.175   6.247  12.613  2.00  1.00            
ATOM    678  CD1 LEU A  89      32.456   4.773  12.279  2.00  1.00            
ATOM    679  CD2 LEU A  89      33.442   7.011  13.024  2.00  1.00            
ATOM    680    C LEU A  89      30.496   8.955  10.481  2.00  1.00            
ATOM    681    O LEU A  89      31.134   9.592   9.645  2.00  1.00            
ATOM    682    N LEU A  90      29.187   8.701  10.368  2.00  1.00            
ATOM    683   CA LEU A  90      28.466   9.011   9.181  2.00  1.00            
ATOM    684   CB LEU A  90      27.025   8.450   9.252  2.00  1.00            
ATOM    685   CG LEU A  90      26.135   8.625   8.001  2.00  1.00            
ATOM    686  CD1 LEU A  90      24.849   7.795   8.133  2.00  1.00            
ATOM    687  CD2 LEU A  90      25.795  10.096   7.721  2.00  1.00            
ATOM    688    C LEU A  90      28.451  10.483   8.910  2.00  1.00            
ATOM    689    O LEU A  90      28.722  10.902   7.786  2.00  1.00            
ATOM    690    N THR A  91      28.164  11.318   9.921  3.00  1.00            
ATOM    691   CA THR A  91      28.084  12.727   9.657  3.00  1.00            
ATOM    692   CB THR A  91      27.697  13.530  10.865  3.00  1.00            
ATOM    693  OG1 THR A  91      27.489  14.887  10.502  3.00  1.00            
ATOM    694  CG2 THR A  91      28.808  13.421  11.922  3.00  1.00            
ATOM    695    C THR A  91      29.444  13.182   9.205  3.00  1.00            
ATOM    696    O THR A  91      29.551  13.995   8.289  3.00  1.00            
ATOM    697    N GLN A  92      30.529  12.652   9.817  3.00  1.00            
ATOM    698   CA GLN A  92      31.845  13.084   9.427  3.00  1.00            
ATOM    699   CB GLN A  92      33.005  12.427  10.182  3.00  1.00            
ATOM    700   CG GLN A  92      34.334  13.089   9.821  3.00  1.00            
ATOM    701   CD GLN A  92      35.398  12.515  10.731  3.00  1.00            
ATOM    702  OE1 GLN A  92      35.265  11.393  11.213  3.00  1.00            
ATOM    703  NE2 GLN A  92      36.475  13.307  10.985  3.00  1.00            
ATOM    704    C GLN A  92      31.979  12.740   7.989  3.00  1.00            
ATOM    705    O GLN A  92      32.567  13.480   7.203  3.00  1.00            
ATOM    706    N ILE A  93      31.402  11.590   7.616  3.00  1.00            
ATOM    707   CA ILE A  93      31.444  11.123   6.270  3.00  1.00            
ATOM    708   CB ILE A  93      30.790   9.788   6.116  3.00  1.00            
ATOM    709  CG1 ILE A  93      31.514   8.763   7.004  3.00  1.00            
ATOM    710  CG2 ILE A  93      30.774   9.431   4.621  3.00  1.00            
ATOM    711  CD1 ILE A  93      33.012   8.666   6.719  3.00  1.00            
ATOM    712    C ILE A  93      30.713  12.101   5.395  3.00  1.00            
ATOM    713    O ILE A  93      31.166  12.402   4.293  3.00  1.00            
ATOM    714    N GLY A  94      29.571  12.647   5.863  3.00  1.00            
ATOM    715   CA GLY A  94      28.845  13.563   5.025  3.00  1.00            
ATOM    716    C GLY A  94      27.635  12.880   4.457  3.00  1.00            
ATOM    717    O GLY A  94      26.999  13.402   3.544  3.00  1.00            
ATOM    718    N CYS A  95      27.286  11.689   4.986  1.00  1.00            
ATOM    719   CA CYS A  95      26.169  10.932   4.488  1.00  1.00            
ATOM    720   CB CYS A  95      26.225   9.442   4.875  1.00  1.00            
ATOM    721   SG CYS A  95      24.808   8.490   4.250  1.00  1.00            
ATOM    722    C CYS A  95      24.874  11.467   5.000  1.00  1.00            
ATOM    723    O CYS A  95      24.807  12.066   6.071  1.00  1.00            
ATOM    724    N THR A  96      23.808  11.271   4.194  4.00  1.00            
ATOM    725   CA THR A  96      22.479  11.657   4.562  4.00  1.00            
ATOM    726   CB THR A  96      22.120  13.039   4.098  4.00  1.00            
ATOM    727  OG1 THR A  96      20.835  13.409   4.573  4.00  1.00            
ATOM    728  CG2 THR A  96      22.138  13.055   2.561  4.00  1.00            
ATOM    729    C THR A  96      21.548  10.711   3.881  4.00  1.00            
ATOM    730    O THR A  96      21.913  10.073   2.895  4.00  1.00            
ATOM    731    N LEU A  97      20.309  10.596   4.398  4.00  1.00            
ATOM    732   CA LEU A  97      19.355   9.739   3.763  4.00  1.00            
ATOM    733   CB LEU A  97      18.255   9.242   4.714  4.00  1.00            
ATOM    734   CG LEU A  97      18.800   8.433   5.907  4.00  1.00            
ATOM    735  CD1 LEU A  97      17.662   7.931   6.809  4.00  1.00            
ATOM    736  CD2 LEU A  97      19.741   7.309   5.446  4.00  1.00            
ATOM    737    C LEU A  97      18.708  10.597   2.711  4.00  1.00            
ATOM    738    O LEU A  97      18.169  11.660   3.014  4.00  1.00            
ATOM    739    N ASN A  98      18.776  10.169   1.432  4.00  1.00            
ATOM    740   CA ASN A  98      18.287  10.982   0.350  4.00  1.00            
ATOM    741   CB ASN A  98      18.651  10.423  -1.032  4.00  1.00            
ATOM    742   CG ASN A  98      20.170  10.451  -1.121  4.00  1.00            
ATOM    743  OD1 ASN A  98      20.856  10.591  -0.110  4.00  1.00            
ATOM    744  ND2 ASN A  98      20.716  10.324  -2.359  4.00  1.00            
ATOM    745    C ASN A  98      16.805  11.163   0.393  4.00  1.00            
ATOM    746    O ASN A  98      16.321  12.292   0.362  4.00  1.00            
ATOM    747    N PHE A  99      16.030  10.066   0.483  1.00  1.00            
ATOM    748   CA PHE A  99      14.605  10.244   0.464  1.00  1.00            
ATOM    749   CB PHE A  99      13.894   9.426  -0.624  1.00  1.00            
ATOM    750   CG PHE A  99      14.363   9.964  -1.930  1.00  1.00            
ATOM    751  CD1 PHE A  99      15.503   9.459  -2.508  1.00  1.00            
ATOM    752  CD2 PHE A  99      13.677  10.973  -2.567  1.00  1.00            
ATOM    753  CE1 PHE A  99      15.952   9.947  -3.712  1.00  1.00            
ATOM    754  CE2 PHE A  99      14.123  11.467  -3.772  1.00  1.00            
ATOM    755   CZ PHE A  99      15.261  10.951  -4.345  1.00  1.00            
ATOM    756    C PHE A  99      14.078   9.776   1.811  1.00  1.00            
ATOM    757    O PHE A  99      14.270   8.573   2.135  1.00  1.00            
ATOM    758  OXT PHE A  99      13.475  10.612   2.535  1.00  1.00            
ATOM    759    N PRO B   1      13.226  16.325   2.892  1.00  1.00            
ATOM    760   CA PRO B   1      13.773  15.657   1.682  1.00  1.00            
ATOM    761   CD PRO B   1      13.248  17.814   2.687  1.00  1.00            
ATOM    762   CB PRO B   1      14.005  16.754   0.644  1.00  1.00            
ATOM    763   CG PRO B   1      14.155  18.037   1.470  1.00  1.00            
ATOM    764    C PRO B   1      15.017  14.940   2.087  1.00  1.00            
ATOM    765    O PRO B   1      15.030  13.712   2.024  1.00  1.00            
ATOM    766    N GLN B   2      16.078  15.669   2.490  4.00  1.00            
ATOM    767   CA GLN B   2      17.264  14.984   2.910  4.00  1.00            
ATOM    768   CB GLN B   2      18.577  15.561   2.356  4.00  1.00            
ATOM    769   CG GLN B   2      18.710  15.417   0.839  4.00  1.00            
ATOM    770   CD GLN B   2      20.110  15.868   0.452  4.00  1.00            
ATOM    771  OE1 GLN B   2      20.358  16.267  -0.685  4.00  1.00            
ATOM    772  NE2 GLN B   2      21.055  15.801   1.428  4.00  1.00            
ATOM    773    C GLN B   2      17.322  15.075   4.394  4.00  1.00            
ATOM    774    O GLN B   2      17.162  16.152   4.968  4.00  1.00            
ATOM    775    N ILE B   3      17.546  13.926   5.060  4.00  1.00            
ATOM    776   CA ILE B   3      17.610  13.953   6.488  4.00  1.00            
ATOM    777   CB ILE B   3      16.856  12.819   7.134  4.00  1.00            
ATOM    778  CG1 ILE B   3      16.932  12.943   8.663  4.00  1.00            
ATOM    779  CG2 ILE B   3      17.341  11.478   6.557  4.00  1.00            
ATOM    780  CD1 ILE B   3      16.191  14.165   9.200  4.00  1.00            
ATOM    781    C ILE B   3      19.059  13.895   6.872  4.00  1.00            
ATOM    782    O ILE B   3      19.695  12.845   6.812  4.00  1.00            
ATOM    783    N THR B   4      19.624  15.048   7.295  1.00  1.00            
ATOM    784   CA THR B   4      21.014  15.084   7.659  1.00  1.00            
ATOM    785   CB THR B   4      21.556  16.464   7.887  1.00  1.00            
ATOM    786  OG1 THR B   4      22.972  16.428   7.989  1.00  1.00            
ATOM    787  CG2 THR B   4      20.945  17.016   9.186  1.00  1.00            
ATOM    788    C THR B   4      21.120  14.343   8.938  1.00  1.00            
ATOM    789    O THR B   4      20.120  14.143   9.627  1.00  1.00            
ATOM    790    N LEU B   5      22.333  13.891   9.296  1.00  1.00            
ATOM    791   CA LEU B   5      22.324  13.098  10.478  1.00  1.00            
ATOM    792   CB LEU B   5      22.987  11.722  10.296  1.00  1.00            
ATOM    793   CG LEU B   5      22.247  10.829   9.284  1.00  1.00            
ATOM    794  CD1 LEU B   5      22.360  11.395   7.860  1.00  1.00            
ATOM    795  CD2 LEU B   5      22.687   9.362   9.393  1.00  1.00            
ATOM    796    C LEU B   5      23.022  13.764  11.636  1.00  1.00            
ATOM    797    O LEU B   5      23.873  13.140  12.270  1.00  1.00            
ATOM    798    N TRP B   6      22.708  15.037  11.964  1.00  1.00            
ATOM    799   CA TRP B   6      23.297  15.595  13.159  1.00  1.00            
ATOM    800   CB TRP B   6      23.083  17.110  13.317  1.00  1.00            
ATOM    801   CG TRP B   6      23.672  17.655  14.600  1.00  1.00            
ATOM    802  CD2 TRP B   6      22.946  17.780  15.834  1.00  1.00            
ATOM    803  CD1 TRP B   6      24.935  18.108  14.849  1.00  1.00            
ATOM    804  NE1 TRP B   6      25.043  18.503  16.161  1.00  1.00            
ATOM    805  CE2 TRP B   6      23.825  18.307  16.780  1.00  1.00            
ATOM    806  CE3 TRP B   6      21.651  17.478  16.154  1.00  1.00            
ATOM    807  CZ2 TRP B   6      23.423  18.542  18.064  1.00  1.00            
ATOM    808  CZ3 TRP B   6      21.248  17.717  17.450  1.00  1.00            
ATOM    809  CH2 TRP B   6      22.117  18.239  18.386  1.00  1.00            
ATOM    810    C TRP B   6      22.653  14.963  14.359  1.00  1.00            
ATOM    811    O TRP B   6      23.332  14.411  15.222  1.00  1.00            
ATOM    812    N LYS B   7      21.303  15.023  14.420  1.00  1.00            
ATOM    813   CA LYS B   7      20.544  14.482  15.515  1.00  1.00            
ATOM    814   CB LYS B   7      19.389  15.378  15.997  1.00  1.00            
ATOM    815   CG LYS B   7      18.260  15.589  14.985  1.00  1.00            
ATOM    816   CD LYS B   7      17.023  16.221  15.631  1.00  1.00            
ATOM    817   CE LYS B   7      15.856  16.467  14.674  1.00  1.00            
ATOM    818   NZ LYS B   7      14.769  17.183  15.384  1.00  1.00            
ATOM    819    C LYS B   7      19.960  13.201  14.997  1.00  1.00            
ATOM    820    O LYS B   7      20.044  12.926  13.801  1.00  1.00            
ATOM    821    N ARG B   8      19.366  12.360  15.875  1.00  1.00            
ATOM    822   CA ARG B   8      18.844  11.118  15.388  1.00  1.00            
ATOM    823   CB ARG B   8      18.264  10.209  16.497  1.00  1.00            
ATOM    824   CG ARG B   8      17.117  10.831  17.299  1.00  1.00            
ATOM    825   CD ARG B   8      16.598   9.916  18.417  1.00  1.00            
ATOM    826   NE ARG B   8      17.605   9.941  19.517  1.00  1.00            
ATOM    827   CZ ARG B   8      17.476  10.815  20.560  1.00  1.00            
ATOM    828  NH1 ARG B   8      16.351  11.578  20.685  1.00  1.00            
ATOM    829  NH2 ARG B   8      18.478  10.929  21.480  1.00  1.00            
ATOM    830    C ARG B   8      17.756  11.431  14.402  1.00  1.00            
ATOM    831    O ARG B   8      16.794  12.124  14.730  1.00  1.00            
ATOM    832    N PRO B   9      17.907  10.944  13.183  1.00  1.00            
ATOM    833   CA PRO B   9      16.931  11.185  12.148  1.00  1.00            
ATOM    834   CD PRO B   9      18.668   9.734  12.931  1.00  1.00            
ATOM    835   CB PRO B   9      17.385  10.351  10.956  1.00  1.00            
ATOM    836   CG PRO B   9      18.075   9.149  11.632  1.00  1.00            
ATOM    837    C PRO B   9      15.648  10.661  12.710  1.00  1.00            
ATOM    838    O PRO B   9      15.650   9.548  13.227  1.00  1.00            
ATOM    839    N LEU B  10      14.554  11.439  12.625  4.00  1.00            
ATOM    840   CA LEU B  10      13.324  10.946  13.163  4.00  1.00            
ATOM    841   CB LEU B  10      12.879  11.667  14.444  4.00  1.00            
ATOM    842   CG LEU B  10      13.897  11.520  15.593  4.00  1.00            
ATOM    843  CD1 LEU B  10      13.365  12.140  16.894  4.00  1.00            
ATOM    844  CD2 LEU B  10      14.350  10.060  15.769  4.00  1.00            
ATOM    845    C LEU B  10      12.286  11.132  12.119  4.00  1.00            
ATOM    846    O LEU B  10      12.404  12.012  11.269  4.00  1.00            
ATOM    847    N VAL B  11      11.244  10.286  12.137  4.00  1.00            
ATOM    848   CA VAL B  11      10.265  10.434  11.112  4.00  1.00            
ATOM    849   CB VAL B  11      10.386   9.421  10.005  4.00  1.00            
ATOM    850  CG1 VAL B  11      10.006   8.036  10.556  4.00  1.00            
ATOM    851  CG2 VAL B  11       9.531   9.888   8.814  4.00  1.00            
ATOM    852    C VAL B  11       8.908  10.299  11.703  4.00  1.00            
ATOM    853    O VAL B  11       8.739   9.807  12.818  4.00  1.00            
ATOM    854    N THR B  12       7.900  10.773  10.949  4.00  1.00            
ATOM    855   CA THR B  12       6.543  10.693  11.384  4.00  1.00            
ATOM    856   CB THR B  12       5.759  11.930  11.056  4.00  1.00            
ATOM    857  OG1 THR B  12       6.360  13.066  11.662  4.00  1.00            
ATOM    858  CG2 THR B  12       4.318  11.760  11.563  4.00  1.00            
ATOM    859    C THR B  12       5.933   9.560  10.616  4.00  1.00            
ATOM    860    O THR B  12       5.813   9.627   9.394  4.00  1.00            
ATOM    861    N ILE B  13       5.553   8.467  11.309  4.00  1.00            
ATOM    862   CA ILE B  13       4.945   7.366  10.614  4.00  1.00            
ATOM    863   CB ILE B  13       5.709   6.076  10.718  4.00  1.00            
ATOM    864  CG1 ILE B  13       5.814   5.620  12.182  4.00  1.00            
ATOM    865  CG2 ILE B  13       7.063   6.265  10.013  4.00  1.00            
ATOM    866  CD1 ILE B  13       6.329   4.189  12.336  4.00  1.00            
ATOM    867    C ILE B  13       3.577   7.165  11.174  4.00  1.00            
ATOM    868    O ILE B  13       3.393   7.014  12.381  4.00  1.00            
ATOM    869    N ARG B  14       2.576   7.164  10.275  4.00  1.00            
ATOM    870   CA ARG B  14       1.200   7.045  10.648  4.00  1.00            
ATOM    871   CB ARG B  14       0.328   7.969   9.778  4.00  1.00            
ATOM    872   CG ARG B  14      -1.186   7.844   9.949  4.00  1.00            
ATOM    873   CD ARG B  14      -1.939   8.546   8.814  4.00  1.00            
ATOM    874   NE ARG B  14      -3.403   8.383   9.040  4.00  1.00            
ATOM    875   CZ ARG B  14      -4.106   9.337   9.716  4.00  1.00            
ATOM    876  NH1 ARG B  14      -3.470  10.449  10.188  4.00  1.00            
ATOM    877  NH2 ARG B  14      -5.449   9.186   9.905  4.00  1.00            
ATOM    878    C ARG B  14       0.773   5.633  10.382  4.00  1.00            
ATOM    879    O ARG B  14       0.608   5.237   9.229  4.00  1.00            
ATOM    880    N ILE B  15       0.595   4.828  11.452  4.00  1.00            
ATOM    881   CA ILE B  15       0.130   3.482  11.267  4.00  1.00            
ATOM    882   CB ILE B  15       1.200   2.426  11.426  4.00  1.00            
ATOM    883  CG1 ILE B  15       1.807   2.401  12.844  4.00  1.00            
ATOM    884  CG2 ILE B  15       2.232   2.639  10.305  4.00  1.00            
ATOM    885  CD1 ILE B  15       0.960   1.677  13.893  4.00  1.00            
ATOM    886    C ILE B  15      -0.958   3.221  12.258  4.00  1.00            
ATOM    887    O ILE B  15      -0.887   3.641  13.412  4.00  1.00            
ATOM    888    N GLY B  16      -2.032   2.552  11.799  3.00  1.00            
ATOM    889   CA GLY B  16      -3.084   2.155  12.685  3.00  1.00            
ATOM    890    C GLY B  16      -3.859   3.353  13.135  3.00  1.00            
ATOM    891    O GLY B  16      -4.549   3.303  14.152  3.00  1.00            
ATOM    892    N GLY B  17      -3.770   4.473  12.397  3.00  1.00            
ATOM    893   CA GLY B  17      -4.516   5.624  12.812  3.00  1.00            
ATOM    894    C GLY B  17      -3.755   6.269  13.922  3.00  1.00            
ATOM    895    O GLY B  17      -4.256   7.176  14.585  3.00  1.00            
ATOM    896    N GLN B  18      -2.508   5.817  14.154  4.00  1.00            
ATOM    897   CA GLN B  18      -1.750   6.392  15.222  4.00  1.00            
ATOM    898   CB GLN B  18      -1.226   5.358  16.237  4.00  1.00            
ATOM    899   CG GLN B  18      -0.497   5.962  17.442  4.00  1.00            
ATOM    900   CD GLN B  18      -0.133   4.822  18.388  4.00  1.00            
ATOM    901  OE1 GLN B  18       0.421   3.805  17.972  4.00  1.00            
ATOM    902  NE2 GLN B  18      -0.463   4.989  19.696  4.00  1.00            
ATOM    903    C GLN B  18      -0.577   7.098  14.635  4.00  1.00            
ATOM    904    O GLN B  18      -0.041   6.691  13.606  4.00  1.00            
ATOM    905    N LEU B  19      -0.167   8.208  15.276  4.00  1.00            
ATOM    906   CA LEU B  19       0.973   8.928  14.802  4.00  1.00            
ATOM    907   CB LEU B  19       0.860  10.453  14.975  4.00  1.00            
ATOM    908   CG LEU B  19      -0.241  11.094  14.106  4.00  1.00            
ATOM    909  CD1 LEU B  19      -1.639  10.590  14.498  4.00  1.00            
ATOM    910  CD2 LEU B  19      -0.140  12.628  14.113  4.00  1.00            
ATOM    911    C LEU B  19       2.114   8.456  15.609  4.00  1.00            
ATOM    912    O LEU B  19       2.078   8.476  16.837  4.00  1.00            
ATOM    913    N LYS B  20       3.170   7.999  14.925  4.00  1.00            
ATOM    914   CA LYS B  20       4.243   7.475  15.692  4.00  1.00            
ATOM    915   CB LYS B  20       4.529   5.995  15.395  4.00  1.00            
ATOM    916   CG LYS B  20       3.409   5.059  15.854  4.00  1.00            
ATOM    917   CD LYS B  20       3.442   3.683  15.184  4.00  1.00            
ATOM    918   CE LYS B  20       4.605   2.791  15.626  4.00  1.00            
ATOM    919   NZ LYS B  20       4.239   2.050  16.853  4.00  1.00            
ATOM    920    C LYS B  20       5.473   8.227  15.380  4.00  1.00            
ATOM    921    O LYS B  20       5.682   8.690  14.260  4.00  1.00            
ATOM    922    N GLU B  21       6.311   8.391  16.413  4.00  1.00            
ATOM    923   CA GLU B  21       7.586   8.956  16.154  4.00  1.00            
ATOM    924   CB GLU B  21       8.267   9.591  17.379  4.00  1.00            
ATOM    925   CG GLU B  21       7.592  10.854  17.917  4.00  1.00            
ATOM    926   CD GLU B  21       8.403  11.325  19.120  4.00  1.00            
ATOM    927  OE1 GLU B  21       8.696  10.474  20.003  4.00  1.00            
ATOM    928  OE2 GLU B  21       8.738  12.537  19.175  4.00  1.00            
ATOM    929    C GLU B  21       8.403   7.757  15.803  4.00  1.00            
ATOM    930    O GLU B  21       8.469   6.808  16.582  4.00  1.00            
ATOM    931    N ALA B  22       9.039   7.748  14.618  4.00  1.00            
ATOM    932   CA ALA B  22       9.755   6.563  14.250  4.00  1.00            
ATOM    933   CB ALA B  22       9.163   5.839  13.029  4.00  1.00            
ATOM    934    C ALA B  22      11.151   6.933  13.903  4.00  1.00            
ATOM    935    O ALA B  22      11.430   8.064  13.511  4.00  1.00            
ATOM    936    N LEU B  23      12.078   5.973  14.073  4.00  1.00            
ATOM    937   CA LEU B  23      13.438   6.242  13.733  4.00  1.00            
ATOM    938   CB LEU B  23      14.435   5.959  14.865  4.00  1.00            
ATOM    939   CG LEU B  23      14.419   7.067  15.935  4.00  1.00            
ATOM    940  CD1 LEU B  23      13.005   7.310  16.482  4.00  1.00            
ATOM    941  CD2 LEU B  23      15.440   6.777  17.045  4.00  1.00            
ATOM    942    C LEU B  23      13.802   5.475  12.530  4.00  1.00            
ATOM    943    O LEU B  23      13.613   4.263  12.450  4.00  1.00            
ATOM    944    N LEU B  24      14.331   6.204  11.540  4.00  1.00            
ATOM    945   CA LEU B  24      14.699   5.540  10.345  4.00  1.00            
ATOM    946   CB LEU B  24      15.028   6.495   9.186  4.00  1.00            
ATOM    947   CG LEU B  24      13.800   7.297   8.718  4.00  1.00            
ATOM    948  CD1 LEU B  24      13.287   8.235   9.822  4.00  1.00            
ATOM    949  CD2 LEU B  24      14.070   8.023   7.391  4.00  1.00            
ATOM    950    C LEU B  24      15.900   4.730  10.666  4.00  1.00            
ATOM    951    O LEU B  24      16.745   5.156  11.449  4.00  1.00            
ATOM    952    N ASP B  25      15.990   3.511  10.097  1.00  1.00            
ATOM    953   CA ASP B  25      17.123   2.715  10.449  1.00  1.00            
ATOM    954   CB ASP B  25      16.868   1.855  11.706  1.00  1.00            
ATOM    955   CG ASP B  25      18.160   1.203  12.198  1.00  1.00            
ATOM    956  OD1 ASP B  25      18.947   0.690  11.360  1.00  1.00            
ATOM    957  OD2 ASP B  25      18.374   1.210  13.440  1.00  1.00            
ATOM    958    C ASP B  25      17.463   1.789   9.344  1.00  1.00            
ATOM    959    O ASP B  25      16.750   0.823   9.077  1.00  1.00            
ATOM    960    N THR B  26      18.564   2.103   8.647  3.00  1.00            
ATOM    961   CA THR B  26      19.143   1.103   7.820  3.00  1.00            
ATOM    962   CB THR B  26      19.995   1.644   6.709  3.00  1.00            
ATOM    963  OG1 THR B  26      19.232   2.492   5.863  3.00  1.00            
ATOM    964  CG2 THR B  26      20.557   0.458   5.906  3.00  1.00            
ATOM    965    C THR B  26      20.060   0.532   8.836  3.00  1.00            
ATOM    966    O THR B  26      20.672   1.282   9.592  3.00  1.00            
ATOM    967    N GLY B  27      20.222  -0.790   8.896  3.00  1.00            
ATOM    968   CA GLY B  27      20.913  -1.260  10.054  3.00  1.00            
ATOM    969    C GLY B  27      19.890  -2.095  10.764  3.00  1.00            
ATOM    970    O GLY B  27      20.211  -2.862  11.671  3.00  1.00            
ATOM    971    N ALA B  28      18.610  -1.944  10.347  1.00  1.00            
ATOM    972   CA ALA B  28      17.518  -2.729  10.854  1.00  1.00            
ATOM    973   CB ALA B  28      16.424  -1.906  11.558  1.00  1.00            
ATOM    974    C ALA B  28      16.897  -3.382   9.680  1.00  1.00            
ATOM    975    O ALA B  28      16.831  -2.814   8.591  1.00  1.00            
ATOM    976    N ASP B  29      16.451  -4.627   9.883  1.00  1.00            
ATOM    977   CA ASP B  29      15.808  -5.338   8.833  1.00  1.00            
ATOM    978   CB ASP B  29      15.990  -6.855   8.959  1.00  1.00            
ATOM    979   CG ASP B  29      15.292  -7.525   7.786  1.00  1.00            
ATOM    980  OD1 ASP B  29      14.760  -6.797   6.906  1.00  1.00            
ATOM    981  OD2 ASP B  29      15.281  -8.784   7.760  1.00  1.00            
ATOM    982    C ASP B  29      14.377  -5.060   8.995  1.00  1.00            
ATOM    983    O ASP B  29      13.834  -4.109   8.436  1.00  1.00            
ATOM    984    N ASP B  30      13.726  -5.905   9.795  1.00  1.00            
ATOM    985   CA ASP B  30      12.344  -5.664   9.933  1.00  1.00            
ATOM    986   CB ASP B  30      11.523  -6.879  10.397  1.00  1.00            
ATOM    987   CG ASP B  30      11.374  -7.786   9.181  1.00  1.00            
ATOM    988  OD1 ASP B  30      12.085  -7.536   8.171  1.00  1.00            
ATOM    989  OD2 ASP B  30      10.538  -8.727   9.239  1.00  1.00            
ATOM    990    C ASP B  30      12.121  -4.536  10.844  1.00  1.00            
ATOM    991    O ASP B  30      12.978  -4.165  11.645  1.00  1.00            
ATOM    992    N THR B  31      10.929  -3.946  10.710  1.00  1.00            
ATOM    993   CA THR B  31      10.675  -2.811  11.508  1.00  1.00            
ATOM    994   CB THR B  31       9.654  -1.871  10.936  1.00  1.00            
ATOM    995  OG1 THR B  31       8.388  -2.506  10.839  1.00  1.00            
ATOM    996  CG2 THR B  31      10.135  -1.423   9.546  1.00  1.00            
ATOM    997    C THR B  31      10.226  -3.241  12.851  1.00  1.00            
ATOM    998    O THR B  31       9.655  -4.315  13.026  1.00  1.00            
ATOM    999    N VAL B  32      10.510  -2.388  13.850  4.00  1.00            
ATOM   1000   CA VAL B  32      10.121  -2.709  15.180  4.00  1.00            
ATOM   1001   CB VAL B  32      11.282  -2.946  16.097  4.00  1.00            
ATOM   1002  CG1 VAL B  32      10.749  -3.133  17.523  4.00  1.00            
ATOM   1003  CG2 VAL B  32      12.073  -4.154  15.568  4.00  1.00            
ATOM   1004    C VAL B  32       9.343  -1.566  15.714  4.00  1.00            
ATOM   1005    O VAL B  32       9.600  -0.409  15.384  4.00  1.00            
ATOM   1006    N LEU B  33       8.336  -1.871  16.549  4.00  1.00            
ATOM   1007   CA LEU B  33       7.555  -0.804  17.079  4.00  1.00            
ATOM   1008   CB LEU B  33       6.130  -0.711  16.504  4.00  1.00            
ATOM   1009   CG LEU B  33       6.097  -0.322  15.015  4.00  1.00            
ATOM   1010  CD1 LEU B  33       4.655  -0.231  14.491  4.00  1.00            
ATOM   1011  CD2 LEU B  33       6.902   0.963  14.758  4.00  1.00            
ATOM   1012    C LEU B  33       7.428  -0.969  18.553  4.00  1.00            
ATOM   1013    O LEU B  33       7.592  -2.064  19.087  4.00  1.00            
ATOM   1014    N GLU B  34       7.147   0.147  19.256  1.00  1.00            
ATOM   1015   CA GLU B  34       6.932   0.042  20.665  1.00  1.00            
ATOM   1016   CB GLU B  34       6.849   1.384  21.416  1.00  1.00            
ATOM   1017   CG GLU B  34       6.823   1.207  22.937  1.00  1.00            
ATOM   1018   CD GLU B  34       7.238   2.521  23.585  1.00  1.00            
ATOM   1019  OE1 GLU B  34       7.970   3.299  22.920  1.00  1.00            
ATOM   1020  OE2 GLU B  34       6.837   2.758  24.756  1.00  1.00            
ATOM   1021    C GLU B  34       5.641  -0.692  20.781  1.00  1.00            
ATOM   1022    O GLU B  34       4.867  -0.747  19.827  1.00  1.00            
ATOM   1023    N GLU B  35       5.385  -1.298  21.950  1.00  1.00            
ATOM   1024   CA GLU B  35       4.239  -2.144  22.093  1.00  1.00            
ATOM   1025   CB GLU B  35       4.075  -2.695  23.515  1.00  1.00            
ATOM   1026   CG GLU B  35       3.032  -3.804  23.625  1.00  1.00            
ATOM   1027   CD GLU B  35       3.143  -4.388  25.023  1.00  1.00            
ATOM   1028  OE1 GLU B  35       4.021  -3.910  25.790  1.00  1.00            
ATOM   1029  OE2 GLU B  35       2.358  -5.320  25.340  1.00  1.00            
ATOM   1030    C GLU B  35       3.004  -1.417  21.728  1.00  1.00            
ATOM   1031    O GLU B  35       2.826  -0.247  22.058  1.00  1.00            
ATOM   1032    N MET B  36       2.120  -2.122  21.001  1.00  1.00            
ATOM   1033   CA MET B  36       0.908  -1.490  20.605  1.00  1.00            
ATOM   1034   CB MET B  36       0.955  -0.917  19.177  1.00  1.00            
ATOM   1035   CG MET B  36      -0.353  -0.252  18.745  1.00  1.00            
ATOM   1036   SD MET B  36      -0.320   0.488  17.084  1.00  1.00            
ATOM   1037   CE MET B  36      -2.050   1.041  17.118  1.00  1.00            
ATOM   1038    C MET B  36      -0.216  -2.455  20.654  1.00  1.00            
ATOM   1039    O MET B  36      -0.031  -3.662  20.503  1.00  1.00            
ATOM   1040    N ASN B  37      -1.430  -1.928  20.900  1.00  1.00            
ATOM   1041   CA ASN B  37      -2.561  -2.793  20.852  1.00  1.00            
ATOM   1042   CB ASN B  37      -3.700  -2.384  21.815  1.00  1.00            
ATOM   1043   CG ASN B  37      -4.101  -0.931  21.580  1.00  1.00            
ATOM   1044  OD1 ASN B  37      -5.079  -0.639  20.894  1.00  1.00            
ATOM   1045  ND2 ASN B  37      -3.343   0.014  22.200  1.00  1.00            
ATOM   1046    C ASN B  37      -3.038  -2.760  19.440  1.00  1.00            
ATOM   1047    O ASN B  37      -4.061  -2.161  19.115  1.00  1.00            
ATOM   1048    N LEU B  38      -2.274  -3.425  18.552  1.00  1.00            
ATOM   1049   CA LEU B  38      -2.629  -3.479  17.170  1.00  1.00            
ATOM   1050   CB LEU B  38      -1.457  -3.139  16.222  1.00  1.00            
ATOM   1051   CG LEU B  38      -0.139  -3.879  16.532  1.00  1.00            
ATOM   1052  CD1 LEU B  38      -0.207  -5.380  16.207  1.00  1.00            
ATOM   1053  CD2 LEU B  38       1.045  -3.195  15.839  1.00  1.00            
ATOM   1054    C LEU B  38      -3.095  -4.881  16.916  1.00  1.00            
ATOM   1055    O LEU B  38      -2.591  -5.848  17.481  1.00  1.00            
ATOM   1056    N PRO B  39      -4.109  -4.975  16.117  1.00  1.00            
ATOM   1057   CA PRO B  39      -4.661  -6.268  15.802  1.00  1.00            
ATOM   1058   CD PRO B  39      -5.156  -3.972  16.256  1.00  1.00            
ATOM   1059   CB PRO B  39      -6.148  -6.049  15.536  1.00  1.00            
ATOM   1060   CG PRO B  39      -6.477  -4.748  16.281  1.00  1.00            
ATOM   1061    C PRO B  39      -4.009  -6.942  14.655  1.00  1.00            
ATOM   1062    O PRO B  39      -3.045  -6.421  14.099  1.00  1.00            
ATOM   1063    N GLY B  40      -4.589  -8.098  14.293  1.00  1.00            
ATOM   1064   CA GLY B  40      -4.138  -8.923  13.226  1.00  1.00            
ATOM   1065    C GLY B  40      -3.545 -10.108  13.879  1.00  1.00            
ATOM   1066    O GLY B  40      -2.968 -10.020  14.961  1.00  1.00            
ATOM   1067    N LYS B  41      -3.674 -11.267  13.225  1.00  1.00            
ATOM   1068   CA LYS B  41      -3.172 -12.414  13.887  1.00  1.00            
ATOM   1069   CB LYS B  41      -4.075 -13.650  13.721  1.00  1.00            
ATOM   1070   CG LYS B  41      -5.445 -13.488  14.383  1.00  1.00            
ATOM   1071   CD LYS B  41      -6.496 -14.479  13.879  1.00  1.00            
ATOM   1072   CE LYS B  41      -6.246 -15.921  14.321  1.00  1.00            
ATOM   1073   NZ LYS B  41      -6.623 -16.087  15.741  1.00  1.00            
ATOM   1074    C LYS B  41      -1.863 -12.746  13.300  1.00  1.00            
ATOM   1075    O LYS B  41      -1.777 -13.138  12.137  1.00  1.00            
ATOM   1076    N TRP B  42      -0.784 -12.587  14.081  1.00  1.00            
ATOM   1077   CA TRP B  42       0.403 -13.027  13.449  1.00  1.00            
ATOM   1078   CB TRP B  42       1.107 -12.004  12.535  1.00  1.00            
ATOM   1079   CG TRP B  42       2.100 -12.671  11.613  1.00  1.00            
ATOM   1080  CD2 TRP B  42       1.709 -13.585  10.578  1.00  1.00            
ATOM   1081  CD1 TRP B  42       3.462 -12.659  11.620  1.00  1.00            
ATOM   1082  NE1 TRP B  42       3.948 -13.503  10.649  1.00  1.00            
ATOM   1083  CE2 TRP B  42       2.877 -14.084  10.002  1.00  1.00            
ATOM   1084  CE3 TRP B  42       0.475 -13.981  10.150  1.00  1.00            
ATOM   1085  CZ2 TRP B  42       2.830 -14.992   8.982  1.00  1.00            
ATOM   1086  CZ3 TRP B  42       0.430 -14.891   9.119  1.00  1.00            
ATOM   1087  CH2 TRP B  42       1.584 -15.387   8.546  1.00  1.00            
ATOM   1088    C TRP B  42       1.309 -13.672  14.448  1.00  1.00            
ATOM   1089    O TRP B  42       0.952 -13.844  15.612  1.00  1.00            
ATOM   1090    N LYS B  43       2.515 -14.067  13.999  4.00  1.00            
ATOM   1091   CA LYS B  43       3.335 -14.922  14.783  4.00  1.00            
ATOM   1092   CB LYS B  43       3.716 -16.197  14.013  4.00  1.00            
ATOM   1093   CG LYS B  43       4.493 -15.937  12.720  4.00  1.00            
ATOM   1094   CD LYS B  43       4.864 -17.222  11.972  4.00  1.00            
ATOM   1095   CE LYS B  43       5.655 -18.231  12.807  4.00  1.00            
ATOM   1096   NZ LYS B  43       7.080 -17.843  12.848  4.00  1.00            
ATOM   1097    C LYS B  43       4.595 -14.300  15.285  4.00  1.00            
ATOM   1098    O LYS B  43       5.033 -13.213  14.911  4.00  1.00            
ATOM   1099    N PRO B  44       5.131 -15.079  16.194  4.00  0.00            
ATOM   1100   CA PRO B  44       6.359 -14.766  16.865  4.00  0.00            
ATOM   1101   CD PRO B  44       4.266 -15.911  17.014  4.00  0.00            
ATOM   1102   CB PRO B  44       6.458 -15.736  18.041  4.00  0.00            
ATOM   1103   CG PRO B  44       4.989 -16.063  18.361  4.00  0.00            
ATOM   1104    C PRO B  44       7.547 -14.767  15.960  4.00  0.00            
ATOM   1105    O PRO B  44       7.681 -15.690  15.163  4.00  0.00            
ATOM   1106    N LYS B  45       8.429 -13.750  16.078  4.00  0.00            
ATOM   1107   CA LYS B  45       9.630 -13.691  15.287  4.00  0.00            
ATOM   1108   CB LYS B  45       9.544 -12.796  14.042  4.00  0.00            
ATOM   1109   CG LYS B  45      10.717 -13.023  13.087  4.00  0.00            
ATOM   1110   CD LYS B  45      10.446 -12.549  11.658  4.00  0.00            
ATOM   1111   CE LYS B  45      10.676 -11.054  11.439  4.00  0.00            
ATOM   1112   NZ LYS B  45      12.127 -10.766  11.455  4.00  0.00            
ATOM   1113    C LYS B  45      10.693 -13.155  16.173  4.00  0.00            
ATOM   1114    O LYS B  45      10.439 -12.821  17.329  4.00  0.00            
ATOM   1115    N MET B  46      11.931 -13.065  15.661  4.00  0.00            
ATOM   1116   CA MET B  46      12.943 -12.647  16.572  4.00  0.00            
ATOM   1117   CB MET B  46      13.954 -13.758  16.899  4.00  0.00            
ATOM   1118   CG MET B  46      13.335 -15.017  17.505  4.00  0.00            
ATOM   1119   SD MET B  46      14.541 -16.309  17.933  4.00  0.00            
ATOM   1120   CE MET B  46      13.303 -17.624  18.114  4.00  0.00            
ATOM   1121    C MET B  46      13.750 -11.557  15.989  4.00  0.00            
ATOM   1122    O MET B  46      13.962 -11.470  14.780  4.00  0.00            
ATOM   1123    N ILE B  47      14.212 -10.676  16.888  4.00  0.00            
ATOM   1124   CA ILE B  47      15.111  -9.654  16.493  4.00  0.00            
ATOM   1125   CB ILE B  47      14.577  -8.263  16.670  4.00  0.00            
ATOM   1126  CG1 ILE B  47      13.327  -8.046  15.801  4.00  0.00            
ATOM   1127  CG2 ILE B  47      15.721  -7.282  16.359  4.00  0.00            
ATOM   1128  CD1 ILE B  47      13.587  -8.226  14.307  4.00  0.00            
ATOM   1129    C ILE B  47      16.263  -9.777  17.409  4.00  0.00            
ATOM   1130    O ILE B  47      16.101  -9.893  18.622  4.00  0.00            
ATOM   1131    N GLY B  48      17.473  -9.774  16.845  4.00  0.00            
ATOM   1132   CA GLY B  48      18.595  -9.929  17.703  4.00  0.00            
ATOM   1133    C GLY B  48      18.698  -8.747  18.609  4.00  0.00            
ATOM   1134    O GLY B  48      19.000  -8.889  19.792  4.00  0.00            
ATOM   1135    N GLY B  49      18.460  -7.534  18.076  4.00  0.00            
ATOM   1136   CA GLY B  49      18.623  -6.374  18.904  4.00  0.00            
ATOM   1137    C GLY B  49      20.077  -6.256  19.114  4.00  0.00            
ATOM   1138    O GLY B  49      20.885  -6.719  18.309  4.00  0.00            
ATOM   1139    N ILE B  50      20.442  -5.615  20.224  3.00  0.00            
ATOM   1140   CA ILE B  50      21.816  -5.520  20.559  3.00  0.00            
ATOM   1141   CB ILE B  50      22.255  -4.116  20.870  3.00  0.00            
ATOM   1142  CG1 ILE B  50      23.758  -4.075  21.191  3.00  0.00            
ATOM   1143  CG2 ILE B  50      21.357  -3.565  21.991  3.00  0.00            
ATOM   1144  CD1 ILE B  50      24.323  -2.658  21.290  3.00  0.00            
ATOM   1145    C ILE B  50      21.948  -6.312  21.817  3.00  0.00            
ATOM   1146    O ILE B  50      21.112  -6.204  22.714  3.00  0.00            
ATOM   1147    N GLY B  51      22.991  -7.155  21.912  3.00  0.00            
ATOM   1148   CA GLY B  51      23.132  -7.934  23.104  3.00  0.00            
ATOM   1149    C GLY B  51      21.982  -8.877  23.162  3.00  0.00            
ATOM   1150    O GLY B  51      21.936  -9.870  22.436  3.00  0.00            
ATOM   1151    N GLY B  52      21.018  -8.579  24.048  4.00  0.00            
ATOM   1152   CA GLY B  52      19.912  -9.461  24.255  4.00  0.00            
ATOM   1153    C GLY B  52      19.021  -9.475  23.061  4.00  0.00            
ATOM   1154    O GLY B  52      18.945  -8.513  22.300  4.00  0.00            
ATOM   1155    N PHE B  53      18.304 -10.605  22.908  4.00  0.00            
ATOM   1156   CA PHE B  53      17.398 -10.856  21.828  4.00  0.00            
ATOM   1157   CB PHE B  53      17.404 -12.334  21.409  4.00  0.00            
ATOM   1158   CG PHE B  53      17.181 -13.106  22.664  4.00  0.00            
ATOM   1159  CD1 PHE B  53      15.914 -13.389  23.118  4.00  0.00            
ATOM   1160  CD2 PHE B  53      18.264 -13.534  23.399  4.00  0.00            
ATOM   1161  CE1 PHE B  53      15.734 -14.097  24.283  4.00  0.00            
ATOM   1162  CE2 PHE B  53      18.091 -14.244  24.563  4.00  0.00            
ATOM   1163   CZ PHE B  53      16.822 -14.526  25.006  4.00  0.00            
ATOM   1164    C PHE B  53      16.024 -10.499  22.247  4.00  0.00            
ATOM   1165    O PHE B  53      15.637 -10.678  23.401  4.00  0.00            
ATOM   1166    N ILE B  54      15.253  -9.957  21.289  4.00  0.00            
ATOM   1167   CA ILE B  54      13.908  -9.582  21.572  4.00  0.00            
ATOM   1168   CB ILE B  54      13.626  -8.136  21.283  4.00  0.00            
ATOM   1169  CG1 ILE B  54      13.893  -7.817  19.802  4.00  0.00            
ATOM   1170  CG2 ILE B  54      14.444  -7.286  22.267  4.00  0.00            
ATOM   1171  CD1 ILE B  54      13.399  -6.435  19.378  4.00  0.00            
ATOM   1172    C ILE B  54      12.987 -10.413  20.734  4.00  0.00            
ATOM   1173    O ILE B  54      13.076 -10.420  19.507  4.00  0.00            
ATOM   1174    N LYS B  55      12.081 -11.163  21.397  4.00  0.00            
ATOM   1175   CA LYS B  55      11.104 -11.935  20.684  4.00  0.00            
ATOM   1176   CB LYS B  55      10.434 -13.028  21.536  4.00  0.00            
ATOM   1177   CG LYS B  55       9.707 -12.501  22.776  4.00  0.00            
ATOM   1178   CD LYS B  55      10.621 -11.787  23.775  4.00  0.00            
ATOM   1179   CE LYS B  55       9.915 -11.385  25.073  4.00  0.00            
ATOM   1180   NZ LYS B  55       9.780 -12.562  25.961  4.00  0.00            
ATOM   1181    C LYS B  55      10.059 -10.951  20.264  4.00  0.00            
ATOM   1182    O LYS B  55       9.766 -10.014  21.005  4.00  0.00            
ATOM   1183    N VAL B  56       9.471 -11.103  19.057  4.00  0.00            
ATOM   1184   CA VAL B  56       8.535 -10.077  18.699  4.00  0.00            
ATOM   1185   CB VAL B  56       9.106  -9.052  17.763  4.00  0.00            
ATOM   1186  CG1 VAL B  56      10.255  -8.326  18.483  4.00  0.00            
ATOM   1187  CG2 VAL B  56       9.529  -9.755  16.464  4.00  0.00            
ATOM   1188    C VAL B  56       7.315 -10.637  18.057  4.00  0.00            
ATOM   1189    O VAL B  56       7.368 -11.627  17.328  4.00  0.00            
ATOM   1190    N ARG B  57       6.160  -9.996  18.341  4.00  0.00            
ATOM   1191   CA ARG B  57       4.950 -10.378  17.683  4.00  0.00            
ATOM   1192   CB ARG B  57       3.662  -9.898  18.381  4.00  0.00            
ATOM   1193   CG ARG B  57       2.395 -10.551  17.818  4.00  0.00            
ATOM   1194   CD ARG B  57       1.100 -10.104  18.503  4.00  0.00            
ATOM   1195   NE ARG B  57       1.199 -10.472  19.943  4.00  0.00            
ATOM   1196   CZ ARG B  57       1.652  -9.560  20.853  4.00  0.00            
ATOM   1197  NH1 ARG B  57       1.947  -8.288  20.456  4.00  0.00            
ATOM   1198  NH2 ARG B  57       1.796  -9.917  22.162  4.00  0.00            
ATOM   1199    C ARG B  57       5.045  -9.737  16.332  4.00  0.00            
ATOM   1200    O ARG B  57       5.538  -8.617  16.209  4.00  0.00            
ATOM   1201    N GLN B  58       4.604 -10.444  15.273  4.00  1.00            
ATOM   1202   CA GLN B  58       4.709  -9.915  13.941  4.00  1.00            
ATOM   1203   CB GLN B  58       5.389 -10.905  12.980  4.00  1.00            
ATOM   1204   CG GLN B  58       5.629 -10.374  11.567  4.00  1.00            
ATOM   1205   CD GLN B  58       6.391 -11.445  10.796  4.00  1.00            
ATOM   1206  OE1 GLN B  58       6.871 -11.209   9.690  4.00  1.00            
ATOM   1207  NE2 GLN B  58       6.516 -12.658  11.401  4.00  1.00            
ATOM   1208    C GLN B  58       3.315  -9.621  13.487  4.00  1.00            
ATOM   1209    O GLN B  58       2.360 -10.131  14.065  4.00  1.00            
ATOM   1210    N TYR B  59       3.165  -8.718  12.495  4.00  1.00            
ATOM   1211   CA TYR B  59       1.874  -8.431  11.928  4.00  1.00            
ATOM   1212   CB TYR B  59       1.349  -7.012  12.197  4.00  1.00            
ATOM   1213   CG TYR B  59       0.010  -6.917  11.540  4.00  1.00            
ATOM   1214  CD1 TYR B  59      -1.116  -7.370  12.181  4.00  1.00            
ATOM   1215  CD2 TYR B  59      -0.138  -6.380  10.283  4.00  1.00            
ATOM   1216  CE1 TYR B  59      -2.348  -7.284  11.578  4.00  1.00            
ATOM   1217  CE2 TYR B  59      -1.369  -6.293   9.678  4.00  1.00            
ATOM   1218   CZ TYR B  59      -2.486  -6.748  10.326  4.00  1.00            
ATOM   1219   OH TYR B  59      -3.759  -6.669   9.722  4.00  1.00            
ATOM   1220    C TYR B  59       2.089  -8.546  10.454  4.00  1.00            
ATOM   1221    O TYR B  59       3.202  -8.361   9.966  4.00  1.00            
ATOM   1222    N ASP B  60       1.023  -8.876   9.705  4.00  1.00            
ATOM   1223   CA ASP B  60       1.143  -9.040   8.289  4.00  1.00            
ATOM   1224   CB ASP B  60       0.014  -9.871   7.654  4.00  1.00            
ATOM   1225   CG ASP B  60       0.194 -11.314   8.079  4.00  1.00            
ATOM   1226  OD1 ASP B  60       1.198 -11.583   8.786  4.00  1.00            
ATOM   1227  OD2 ASP B  60      -0.662 -12.161   7.708  4.00  1.00            
ATOM   1228    C ASP B  60       1.048  -7.697   7.636  4.00  1.00            
ATOM   1229    O ASP B  60       1.593  -6.704   8.114  4.00  1.00            
ATOM   1230    N GLN B  61       0.333  -7.670   6.492  4.00  1.00            
ATOM   1231   CA GLN B  61       0.181  -6.521   5.648  4.00  1.00            
ATOM   1232   CB GLN B  61      -0.967  -6.683   4.637  4.00  1.00            
ATOM   1233   CG GLN B  61      -0.789  -7.839   3.656  4.00  1.00            
ATOM   1234   CD GLN B  61       0.062  -7.336   2.505  4.00  1.00            
ATOM   1235  OE1 GLN B  61       1.186  -6.876   2.699  4.00  1.00            
ATOM   1236  NE2 GLN B  61      -0.494  -7.413   1.267  4.00  1.00            
ATOM   1237    C GLN B  61      -0.192  -5.340   6.484  4.00  1.00            
ATOM   1238    O GLN B  61      -1.243  -5.324   7.120  4.00  1.00            
ATOM   1239    N ILE B  62       0.674  -4.305   6.492  4.00  1.00            
ATOM   1240   CA ILE B  62       0.360  -3.093   7.189  4.00  1.00            
ATOM   1241   CB ILE B  62       1.228  -2.774   8.369  4.00  1.00            
ATOM   1242  CG1 ILE B  62       0.958  -3.784   9.482  4.00  1.00            
ATOM   1243  CG2 ILE B  62       0.946  -1.326   8.798  4.00  1.00            
ATOM   1244  CD1 ILE B  62       1.835  -3.588  10.707  4.00  1.00            
ATOM   1245    C ILE B  62       0.514  -1.960   6.214  4.00  1.00            
ATOM   1246    O ILE B  62       1.374  -1.941   5.336  4.00  1.00            
ATOM   1247    N PRO B  63      -0.394  -1.043   6.376  4.00  1.00            
ATOM   1248   CA PRO B  63      -0.490   0.150   5.564  4.00  1.00            
ATOM   1249   CD PRO B  63      -1.709  -1.491   6.818  4.00  1.00            
ATOM   1250   CB PRO B  63      -1.930   0.641   5.707  4.00  1.00            
ATOM   1251   CG PRO B  63      -2.723  -0.624   6.062  4.00  1.00            
ATOM   1252    C PRO B  63       0.481   1.299   5.775  4.00  1.00            
ATOM   1253    O PRO B  63       0.304   2.306   5.093  4.00  1.00            
ATOM   1254    N VAL B  64       1.493   1.197   6.666  4.00  1.00            
ATOM   1255   CA VAL B  64       2.349   2.283   7.112  4.00  1.00            
ATOM   1256   CB VAL B  64       3.685   1.814   7.615  4.00  1.00            
ATOM   1257  CG1 VAL B  64       4.460   1.206   6.437  4.00  1.00            
ATOM   1258  CG2 VAL B  64       4.402   2.996   8.292  4.00  1.00            
ATOM   1259    C VAL B  64       2.598   3.381   6.124  4.00  1.00            
ATOM   1260    O VAL B  64       2.971   3.152   4.977  4.00  1.00            
ATOM   1261    N GLU B  65       2.383   4.634   6.592  4.00  1.00            
ATOM   1262   CA GLU B  65       2.636   5.833   5.838  4.00  1.00            
ATOM   1263   CB GLU B  65       1.441   6.800   5.780  4.00  1.00            
ATOM   1264   CG GLU B  65       1.613   7.916   4.746  4.00  1.00            
ATOM   1265   CD GLU B  65       0.289   8.657   4.631  4.00  1.00            
ATOM   1266  OE1 GLU B  65      -0.335   8.911   5.695  4.00  1.00            
ATOM   1267  OE2 GLU B  65      -0.120   8.973   3.481  4.00  1.00            
ATOM   1268    C GLU B  65       3.757   6.526   6.553  4.00  1.00            
ATOM   1269    O GLU B  65       3.798   6.557   7.782  4.00  1.00            
ATOM   1270    N ILE B  66       4.710   7.080   5.782  4.00  1.00            
ATOM   1271   CA ILE B  66       5.826   7.820   6.301  4.00  1.00            
ATOM   1272   CB ILE B  66       7.151   7.345   5.784  4.00  1.00            
ATOM   1273  CG1 ILE B  66       8.299   7.959   6.602  4.00  1.00            
ATOM   1274  CG2 ILE B  66       7.212   7.633   4.275  4.00  1.00            
ATOM   1275  CD1 ILE B  66       9.642   7.266   6.384  4.00  1.00            
ATOM   1276    C ILE B  66       5.531   9.164   5.762  4.00  1.00            
ATOM   1277    O ILE B  66       4.596   9.270   4.974  4.00  1.00            
ATOM   1278    N CYS B  67       6.253  10.211   6.203  3.00  1.00            
ATOM   1279   CA CYS B  67       5.923  11.541   5.781  3.00  1.00            
ATOM   1280   CB CYS B  67       6.938  12.591   6.263  3.00  1.00            
ATOM   1281   SG CYS B  67       7.038  12.673   8.076  3.00  1.00            
ATOM   1282    C CYS B  67       5.887  11.586   4.282  3.00  1.00            
ATOM   1283    O CYS B  67       6.920  11.659   3.618  3.00  1.00            
ATOM   1284    N GLY B  68       4.658  11.536   3.728  3.00  1.00            
ATOM   1285   CA GLY B  68       4.382  11.632   2.328  3.00  1.00            
ATOM   1286    C GLY B  68       4.717  10.381   1.568  3.00  1.00            
ATOM   1287    O GLY B  68       4.709  10.404   0.338  3.00  1.00            
ATOM   1288    N HIS B  69       5.032   9.252   2.231  4.00  1.00            
ATOM   1289   CA HIS B  69       5.293   8.095   1.417  4.00  1.00            
ATOM   1290  ND1 HIS B  69       8.017   9.842   0.707  4.00  1.00            
ATOM   1291   CG HIS B  69       7.522   8.599   0.380  4.00  1.00            
ATOM   1292   CB HIS B  69       6.777   7.703   1.325  4.00  1.00            
ATOM   1293  NE2 HIS B  69       8.493   9.513  -1.440  4.00  1.00            
ATOM   1294  CD2 HIS B  69       7.823   8.414  -0.935  4.00  1.00            
ATOM   1295  CE1 HIS B  69       8.587  10.344  -0.418  4.00  1.00            
ATOM   1296    C HIS B  69       4.512   6.941   1.947  4.00  1.00            
ATOM   1297    O HIS B  69       4.541   6.655   3.143  4.00  1.00            
ATOM   1298    N LYS B  70       3.768   6.249   1.057  4.00  1.00            
ATOM   1299   CA LYS B  70       2.987   5.144   1.522  4.00  1.00            
ATOM   1300   CB LYS B  70       1.716   4.845   0.709  4.00  1.00            
ATOM   1301   CG LYS B  70       1.976   4.116  -0.606  4.00  1.00            
ATOM   1302   CD LYS B  70       0.716   3.449  -1.157  4.00  1.00            
ATOM   1303   CE LYS B  70       0.034   2.522  -0.145  4.00  1.00            
ATOM   1304   NZ LYS B  70       0.921   1.388   0.200  4.00  1.00            
ATOM   1305    C LYS B  70       3.837   3.927   1.474  4.00  1.00            
ATOM   1306    O LYS B  70       4.684   3.772   0.594  4.00  1.00            
ATOM   1307    N ALA B  71       3.637   3.030   2.455  4.00  1.00            
ATOM   1308   CA ALA B  71       4.398   1.825   2.483  4.00  1.00            
ATOM   1309   CB ALA B  71       5.627   1.892   3.407  4.00  1.00            
ATOM   1310    C ALA B  71       3.521   0.730   3.003  4.00  1.00            
ATOM   1311    O ALA B  71       2.584   0.964   3.764  4.00  1.00            
ATOM   1312    N ILE B  72       3.796  -0.513   2.569  4.00  1.00            
ATOM   1313   CA ILE B  72       3.076  -1.645   3.063  4.00  1.00            
ATOM   1314   CB ILE B  72       2.352  -2.415   1.998  4.00  1.00            
ATOM   1315  CG1 ILE B  72       1.327  -1.517   1.289  4.00  1.00            
ATOM   1316  CG2 ILE B  72       1.719  -3.655   2.653  4.00  1.00            
ATOM   1317  CD1 ILE B  72       0.744  -2.138   0.020  4.00  1.00            
ATOM   1318    C ILE B  72       4.114  -2.546   3.620  4.00  1.00            
ATOM   1319    O ILE B  72       5.174  -2.712   3.017  4.00  1.00            
ATOM   1320    N GLY B  73       3.869  -3.156   4.793  4.00  1.00            
ATOM   1321   CA GLY B  73       4.980  -3.933   5.230  4.00  1.00            
ATOM   1322    C GLY B  73       4.651  -4.822   6.377  4.00  1.00            
ATOM   1323    O GLY B  73       3.527  -4.864   6.873  4.00  1.00            
ATOM   1324    N THR B  74       5.687  -5.571   6.808  4.00  1.00            
ATOM   1325   CA THR B  74       5.606  -6.484   7.907  4.00  1.00            
ATOM   1326   CB THR B  74       6.449  -7.711   7.719  4.00  1.00            
ATOM   1327  OG1 THR B  74       6.042  -8.424   6.559  4.00  1.00            
ATOM   1328  CG2 THR B  74       6.305  -8.590   8.970  4.00  1.00            
ATOM   1329    C THR B  74       6.143  -5.747   9.093  4.00  1.00            
ATOM   1330    O THR B  74       7.220  -5.158   9.018  4.00  1.00            
ATOM   1331    N VAL B  75       5.399  -5.738  10.225  4.00  1.00            
ATOM   1332   CA VAL B  75       5.903  -5.008  11.355  4.00  1.00            
ATOM   1333   CB VAL B  75       5.022  -3.917  11.882  4.00  1.00            
ATOM   1334  CG1 VAL B  75       4.702  -2.923  10.752  4.00  1.00            
ATOM   1335  CG2 VAL B  75       3.839  -4.569  12.616  4.00  1.00            
ATOM   1336    C VAL B  75       6.049  -5.936  12.501  4.00  1.00            
ATOM   1337    O VAL B  75       5.358  -6.947  12.600  4.00  1.00            
ATOM   1338    N LEU B  76       6.989  -5.603  13.400  4.00  1.00            
ATOM   1339   CA LEU B  76       7.162  -6.415  14.556  4.00  1.00            
ATOM   1340   CB LEU B  76       8.594  -6.957  14.721  4.00  1.00            
ATOM   1341   CG LEU B  76       9.035  -7.877  13.568  4.00  1.00            
ATOM   1342  CD1 LEU B  76       9.072  -7.116  12.232  4.00  1.00            
ATOM   1343  CD2 LEU B  76      10.364  -8.579  13.885  4.00  1.00            
ATOM   1344    C LEU B  76       6.877  -5.555  15.748  4.00  1.00            
ATOM   1345    O LEU B  76       7.241  -4.379  15.772  4.00  1.00            
ATOM   1346    N VAL B  77       6.189  -6.113  16.766  4.00  1.00            
ATOM   1347   CA VAL B  77       5.930  -5.355  17.956  4.00  1.00            
ATOM   1348   CB VAL B  77       4.471  -5.179  18.265  4.00  1.00            
ATOM   1349  CG1 VAL B  77       3.859  -6.556  18.574  4.00  1.00            
ATOM   1350  CG2 VAL B  77       4.332  -4.154  19.404  4.00  1.00            
ATOM   1351    C VAL B  77       6.556  -6.107  19.080  4.00  1.00            
ATOM   1352    O VAL B  77       6.500  -7.334  19.140  4.00  1.00            
ATOM   1353    N GLY B  78       7.195  -5.364  19.995  1.00  1.00            
ATOM   1354   CA GLY B  78       7.865  -5.940  21.119  1.00  1.00            
ATOM   1355    C GLY B  78       8.459  -4.771  21.823  1.00  1.00            
ATOM   1356    O GLY B  78       8.488  -3.671  21.270  1.00  1.00            
ATOM   1357    N PRO B  79       8.932  -4.935  23.023  1.00  1.00            
ATOM   1358   CA PRO B  79       9.503  -3.782  23.649  1.00  1.00            
ATOM   1359   CD PRO B  79       8.299  -5.822  23.982  1.00  1.00            
ATOM   1360   CB PRO B  79       9.610  -4.122  25.133  1.00  1.00            
ATOM   1361   CG PRO B  79       8.459  -5.123  25.346  1.00  1.00            
ATOM   1362    C PRO B  79      10.773  -3.339  23.010  1.00  1.00            
ATOM   1363    O PRO B  79      11.771  -4.052  23.061  1.00  1.00            
ATOM   1364    N THR B  80      10.745  -2.137  22.411  1.00  1.00            
ATOM   1365   CA THR B  80      11.915  -1.507  21.895  1.00  1.00            
ATOM   1366   CB THR B  80      12.028  -1.540  20.400  1.00  1.00            
ATOM   1367  OG1 THR B  80      12.044  -2.889  19.961  1.00  1.00            
ATOM   1368  CG2 THR B  80      13.333  -0.836  19.982  1.00  1.00            
ATOM   1369    C THR B  80      11.705  -0.093  22.321  1.00  1.00            
ATOM   1370    O THR B  80      10.650   0.481  22.056  1.00  1.00            
ATOM   1371    N PRO B  81      12.669   0.486  22.971  1.00  1.00            
ATOM   1372   CA PRO B  81      12.540   1.840  23.434  1.00  1.00            
ATOM   1373   CD PRO B  81      14.058   0.111  22.770  1.00  1.00            
ATOM   1374   CB PRO B  81      13.917   2.210  23.977  1.00  1.00            
ATOM   1375   CG PRO B  81      14.864   1.382  23.089  1.00  1.00            
ATOM   1376    C PRO B  81      12.152   2.753  22.337  1.00  1.00            
ATOM   1377    O PRO B  81      11.461   3.735  22.605  1.00  1.00            
ATOM   1378    N VAL B  82      12.596   2.480  21.103  1.00  1.00            
ATOM   1379   CA VAL B  82      12.237   3.412  20.089  1.00  1.00            
ATOM   1380   CB VAL B  82      13.403   4.177  19.549  1.00  1.00            
ATOM   1381  CG1 VAL B  82      12.905   5.113  18.438  1.00  1.00            
ATOM   1382  CG2 VAL B  82      14.076   4.905  20.722  1.00  1.00            
ATOM   1383    C VAL B  82      11.621   2.673  18.951  1.00  1.00            
ATOM   1384    O VAL B  82      11.938   1.511  18.708  1.00  1.00            
ATOM   1385    N ASN B  83      10.687   3.336  18.236  1.00  1.00            
ATOM   1386   CA ASN B  83      10.078   2.739  17.084  1.00  1.00            
ATOM   1387   CB ASN B  83       8.863   3.522  16.556  1.00  1.00            
ATOM   1388   CG ASN B  83       7.771   3.504  17.617  1.00  1.00            
ATOM   1389  OD1 ASN B  83       7.783   2.679  18.530  1.00  1.00            
ATOM   1390  ND2 ASN B  83       6.797   4.445  17.496  1.00  1.00            
ATOM   1391    C ASN B  83      11.140   2.788  16.016  1.00  1.00            
ATOM   1392    O ASN B  83      11.912   3.742  15.970  1.00  1.00            
ATOM   1393    N ILE B  84      11.232   1.762  15.135  4.00  1.00            
ATOM   1394   CA ILE B  84      12.256   1.776  14.115  4.00  1.00            
ATOM   1395   CB ILE B  84      13.247   0.647  14.198  4.00  1.00            
ATOM   1396  CG1 ILE B  84      13.925   0.592  15.572  4.00  1.00            
ATOM   1397  CG2 ILE B  84      14.252   0.820  13.047  4.00  1.00            
ATOM   1398  CD1 ILE B  84      13.006   0.047  16.658  4.00  1.00            
ATOM   1399    C ILE B  84      11.584   1.587  12.792  4.00  1.00            
ATOM   1400    O ILE B  84      10.542   0.941  12.689  4.00  1.00            
ATOM   1401    N ILE B  85      12.170   2.193  11.741  4.00  1.00            
ATOM   1402   CA ILE B  85      11.728   2.006  10.392  4.00  1.00            
ATOM   1403   CB ILE B  85      11.514   3.292   9.651  4.00  1.00            
ATOM   1404  CG1 ILE B  85      10.338   4.058  10.274  4.00  1.00            
ATOM   1405  CG2 ILE B  85      11.334   2.972   8.157  4.00  1.00            
ATOM   1406  CD1 ILE B  85       9.035   3.262  10.246  4.00  1.00            
ATOM   1407    C ILE B  85      12.843   1.292   9.726  4.00  1.00            
ATOM   1408    O ILE B  85      13.990   1.732   9.773  4.00  1.00            
ATOM   1409    N GLY B  86      12.539   0.146   9.102  1.00  1.00            
ATOM   1410   CA GLY B  86      13.625  -0.613   8.580  1.00  1.00            
ATOM   1411    C GLY B  86      13.743  -0.515   7.114  1.00  1.00            
ATOM   1412    O GLY B  86      13.111   0.299   6.443  1.00  1.00            
ATOM   1413    N ARG B  87      14.604  -1.412   6.611  2.00  1.00            
ATOM   1414   CA ARG B  87      14.955  -1.514   5.241  2.00  1.00            
ATOM   1415   CB ARG B  87      16.112  -2.504   4.999  2.00  1.00            
ATOM   1416   CG ARG B  87      17.450  -1.996   5.544  2.00  1.00            
ATOM   1417   CD ARG B  87      18.639  -2.941   5.332  2.00  1.00            
ATOM   1418   NE ARG B  87      18.536  -4.056   6.317  2.00  1.00            
ATOM   1419   CZ ARG B  87      18.015  -5.265   5.955  2.00  1.00            
ATOM   1420  NH1 ARG B  87      17.623  -5.486   4.666  2.00  1.00            
ATOM   1421  NH2 ARG B  87      17.904  -6.260   6.884  2.00  1.00            
ATOM   1422    C ARG B  87      13.791  -1.945   4.418  2.00  1.00            
ATOM   1423    O ARG B  87      13.603  -1.439   3.313  2.00  1.00            
ATOM   1424    N ASN B  88      12.971  -2.886   4.924  2.00  1.00            
ATOM   1425   CA ASN B  88      11.914  -3.372   4.089  2.00  1.00            
ATOM   1426   CB ASN B  88      11.075  -4.492   4.736  2.00  1.00            
ATOM   1427   CG ASN B  88      10.375  -3.973   5.984  2.00  1.00            
ATOM   1428  OD1 ASN B  88      10.942  -3.208   6.762  2.00  1.00            
ATOM   1429  ND2 ASN B  88       9.105  -4.418   6.182  2.00  1.00            
ATOM   1430    C ASN B  88      11.018  -2.235   3.725  2.00  1.00            
ATOM   1431    O ASN B  88      10.715  -2.028   2.552  2.00  1.00            
ATOM   1432    N LEU B  89      10.574  -1.450   4.716  2.00  1.00            
ATOM   1433   CA LEU B  89       9.717  -0.352   4.389  2.00  1.00            
ATOM   1434   CB LEU B  89       9.094   0.351   5.612  2.00  1.00            
ATOM   1435   CG LEU B  89       8.037  -0.460   6.384  2.00  1.00            
ATOM   1436  CD1 LEU B  89       8.640  -1.718   7.020  2.00  1.00            
ATOM   1437  CD2 LEU B  89       7.311   0.430   7.406  2.00  1.00            
ATOM   1438    C LEU B  89      10.449   0.721   3.677  2.00  1.00            
ATOM   1439    O LEU B  89       9.966   1.277   2.691  2.00  1.00            
ATOM   1440    N LEU B  90      11.660   1.014   4.162  2.00  1.00            
ATOM   1441   CA LEU B  90      12.384   2.138   3.675  2.00  1.00            
ATOM   1442   CB LEU B  90      13.759   2.283   4.345  2.00  1.00            
ATOM   1443   CG LEU B  90      14.526   3.550   3.930  2.00  1.00            
ATOM   1444  CD1 LEU B  90      13.799   4.822   4.399  2.00  1.00            
ATOM   1445  CD2 LEU B  90      15.985   3.491   4.411  2.00  1.00            
ATOM   1446    C LEU B  90      12.584   1.930   2.214  2.00  1.00            
ATOM   1447    O LEU B  90      12.537   2.875   1.428  2.00  1.00            
ATOM   1448    N THR B  91      12.784   0.666   1.805  3.00  1.00            
ATOM   1449   CA THR B  91      13.033   0.424   0.421  3.00  1.00            
ATOM   1450   CB THR B  91      13.313  -1.020   0.084  3.00  1.00            
ATOM   1451  OG1 THR B  91      13.864  -1.110  -1.222  3.00  1.00            
ATOM   1452  CG2 THR B  91      12.014  -1.839   0.148  3.00  1.00            
ATOM   1453    C THR B  91      11.856   0.877  -0.382  3.00  1.00            
ATOM   1454    O THR B  91      12.017   1.476  -1.445  3.00  1.00            
ATOM   1455    N GLN B  92      10.634   0.620   0.117  3.00  1.00            
ATOM   1456   CA GLN B  92       9.453   0.965  -0.614  3.00  1.00            
ATOM   1457   CB GLN B  92       8.183   0.520   0.111  3.00  1.00            
ATOM   1458   CG GLN B  92       6.918   0.604  -0.734  3.00  1.00            
ATOM   1459   CD GLN B  92       5.897  -0.204   0.036  3.00  1.00            
ATOM   1460  OE1 GLN B  92       6.043  -0.396   1.240  3.00  1.00            
ATOM   1461  NE2 GLN B  92       4.854  -0.712  -0.675  3.00  1.00            
ATOM   1462    C GLN B  92       9.448   2.448  -0.768  3.00  1.00            
ATOM   1463    O GLN B  92       9.102   2.971  -1.826  3.00  1.00            
ATOM   1464    N ILE B  93       9.863   3.158   0.294  3.00  1.00            
ATOM   1465   CA ILE B  93       9.892   4.591   0.297  3.00  1.00            
ATOM   1466   CB ILE B  93      10.345   5.144   1.615  3.00  1.00            
ATOM   1467  CG1 ILE B  93       9.385   4.737   2.746  3.00  1.00            
ATOM   1468  CG2 ILE B  93      10.496   6.664   1.447  3.00  1.00            
ATOM   1469  CD1 ILE B  93       7.973   5.294   2.584  3.00  1.00            
ATOM   1470    C ILE B  93      10.872   5.078  -0.730  3.00  1.00            
ATOM   1471    O ILE B  93      10.566   6.002  -1.482  3.00  1.00            
ATOM   1472    N GLY B  94      12.068   4.457  -0.825  3.00  1.00            
ATOM   1473   CA GLY B  94      13.010   4.953  -1.794  3.00  1.00            
ATOM   1474    C GLY B  94      14.186   5.641  -1.152  3.00  1.00            
ATOM   1475    O GLY B  94      14.911   6.369  -1.829  3.00  1.00            
ATOM   1476    N CYS B  95      14.426   5.443   0.160  1.00  1.00            
ATOM   1477   CA CYS B  95      15.551   6.100   0.779  1.00  1.00            
ATOM   1478   CB CYS B  95      15.599   5.929   2.308  1.00  1.00            
ATOM   1479   SG CYS B  95      17.026   6.772   3.057  1.00  1.00            
ATOM   1480    C CYS B  95      16.816   5.567   0.220  1.00  1.00            
ATOM   1481    O CYS B  95      16.995   4.361   0.064  1.00  1.00            
ATOM   1482    N THR B  96      17.726   6.489  -0.128  4.00  1.00            
ATOM   1483   CA THR B  96      19.005   6.069  -0.587  4.00  1.00            
ATOM   1484   CB THR B  96      19.258   6.328  -2.047  4.00  1.00            
ATOM   1485  OG1 THR B  96      20.493   5.749  -2.436  4.00  1.00            
ATOM   1486  CG2 THR B  96      19.286   7.840  -2.299  4.00  1.00            
ATOM   1487    C THR B  96      20.006   6.831   0.200  4.00  1.00            
ATOM   1488    O THR B  96      19.882   8.042   0.374  4.00  1.00            
ATOM   1489    N LEU B  97      21.028   6.130   0.715  4.00  1.00            
ATOM   1490   CA LEU B  97      22.002   6.820   1.494  4.00  1.00            
ATOM   1491   CB LEU B  97      22.814   5.904   2.424  4.00  1.00            
ATOM   1492   CG LEU B  97      21.933   5.276   3.522  4.00  1.00            
ATOM   1493  CD1 LEU B  97      20.877   4.334   2.937  4.00  1.00            
ATOM   1494  CD2 LEU B  97      22.766   4.575   4.599  4.00  1.00            
ATOM   1495    C LEU B  97      22.926   7.524   0.564  4.00  1.00            
ATOM   1496    O LEU B  97      23.193   7.046  -0.537  4.00  1.00            
ATOM   1497    N ASN B  98      23.435   8.700   0.982  4.00  1.00            
ATOM   1498   CA ASN B  98      24.273   9.424   0.081  4.00  1.00            
ATOM   1499   CB ASN B  98      23.706  10.802  -0.312  4.00  1.00            
ATOM   1500   CG ASN B  98      24.526  11.344  -1.476  4.00  1.00            
ATOM   1501  OD1 ASN B  98      25.684  11.727  -1.316  4.00  1.00            
ATOM   1502  ND2 ASN B  98      23.903  11.378  -2.686  4.00  1.00            
ATOM   1503    C ASN B  98      25.610   9.652   0.691  4.00  1.00            
ATOM   1504    O ASN B  98      25.740   9.869   1.894  4.00  1.00            
ATOM   1505    N PHE B  99      26.649   9.581  -0.161  1.00  1.00            
ATOM   1506   CA PHE B  99      27.989   9.833   0.265  1.00  1.00            
ATOM   1507   CB PHE B  99      28.968   8.700  -0.099  1.00  1.00            
ATOM   1508   CG PHE B  99      28.622   7.473   0.678  1.00  1.00            
ATOM   1509  CD1 PHE B  99      27.663   6.594   0.225  1.00  1.00            
ATOM   1510  CD2 PHE B  99      29.270   7.196   1.861  1.00  1.00            
ATOM   1511  CE1 PHE B  99      27.357   5.463   0.948  1.00  1.00            
ATOM   1512  CE2 PHE B  99      28.968   6.068   2.587  1.00  1.00            
ATOM   1513   CZ PHE B  99      28.007   5.200   2.131  1.00  1.00            
ATOM   1514    C PHE B  99      28.443  11.059  -0.511  1.00  1.00            
ATOM   1515    O PHE B  99      29.288  10.887  -1.430  1.00  1.00            
ATOM   1516  OXT PHE B  99      27.947  12.177  -0.208  1.00  1.00            
ATOM   1517    N GLY C   1      17.487 -15.538  11.726  1.00  0.00            
ATOM   1518   CA GLY C   1      16.696 -14.597  12.556  1.00  0.00            
ATOM   1519    C GLY C   1      16.681 -13.253  11.914  1.00  0.00            
ATOM   1520    O GLY C   1      16.994 -13.116  10.733  1.00  0.00            
ATOM   1521    N ALA C   2      16.303 -12.218  12.686  1.00  0.00            
ATOM   1522   CA ALA C   2      16.275 -10.898  12.134  1.00  0.00            
ATOM   1523   CB ALA C   2      14.891 -10.235  12.186  1.00  0.00            
ATOM   1524    C ALA C   2      17.182 -10.062  12.955  1.00  0.00            
ATOM   1525    O ALA C   2      17.294 -10.254  14.164  1.00  0.00            
ATOM   1526    N GLU C   3      17.875  -9.108  12.309  1.00  0.00            
ATOM   1527   CA GLU C   3      18.764  -8.329  13.101  1.00  0.00            
ATOM   1528   CB GLU C   3      20.230  -8.464  12.662  1.00  0.00            
ATOM   1529   CG GLU C   3      20.746  -9.899  12.800  1.00  0.00            
ATOM   1530   CD GLU C   3      22.211  -9.917  12.396  1.00  0.00            
ATOM   1531  OE1 GLU C   3      22.731  -8.828  12.036  1.00  0.00            
ATOM   1532  OE2 GLU C   3      22.831 -11.014  12.443  1.00  0.00            
ATOM   1533    C GLU C   3      18.363  -6.888  13.025  1.00  0.00            
ATOM   1534    O GLU C   3      18.497  -6.249  11.984  1.00  0.00            
ATOM   1535    N THR C   4      17.851  -6.346  14.152  1.00  0.00            
ATOM   1536   CA THR C   4      17.518  -4.951  14.240  1.00  0.00            
ATOM   1537   CB THR C   4      16.171  -4.690  14.847  1.00  0.00            
ATOM   1538  OG1 THR C   4      15.163  -5.360  14.106  1.00  0.00            
ATOM   1539  CG2 THR C   4      15.913  -3.174  14.826  1.00  0.00            
ATOM   1540    C THR C   4      18.547  -4.404  15.170  1.00  0.00            
ATOM   1541    O THR C   4      18.576  -4.764  16.346  1.00  0.00            
ATOM   1542    N PHE C   5      19.441  -3.532  14.669  1.00  0.00            
ATOM   1543   CA PHE C   5      20.485  -3.071  15.532  1.00  0.00            
ATOM   1544   CB PHE C   5      21.894  -3.228  14.942  1.00  0.00            
ATOM   1545   CG PHE C   5      22.230  -4.672  15.015  1.00  0.00            
ATOM   1546  CD1 PHE C   5      22.774  -5.173  16.173  1.00  0.00            
ATOM   1547  CD2 PHE C   5      21.995  -5.519  13.957  1.00  0.00            
ATOM   1548  CE1 PHE C   5      23.094  -6.503  16.282  1.00  0.00            
ATOM   1549  CE2 PHE C   5      22.315  -6.852  14.063  1.00  0.00            
ATOM   1550   CZ PHE C   5      22.863  -7.345  15.222  1.00  0.00            
ATOM   1551    C PHE C   5      20.310  -1.636  15.829  1.00  0.00            
ATOM   1552    O PHE C   5      20.258  -0.790  14.939  1.00  0.00            
ATOM   1553    N TYR C   6      20.204  -1.342  17.130  1.00  0.00            
ATOM   1554   CA TYR C   6      20.119   0.018  17.525  1.00  0.00            
ATOM   1555   CB TYR C   6      18.731   0.392  18.080  1.00  0.00            
ATOM   1556   CG TYR C   6      18.729   1.831  18.473  1.00  0.00            
ATOM   1557  CD1 TYR C   6      18.543   2.813  17.530  1.00  0.00            
ATOM   1558  CD2 TYR C   6      18.897   2.202  19.790  1.00  0.00            
ATOM   1559  CE1 TYR C   6      18.536   4.141  17.888  1.00  0.00            
ATOM   1560  CE2 TYR C   6      18.891   3.528  20.155  1.00  0.00            
ATOM   1561   CZ TYR C   6      18.713   4.501  19.201  1.00  0.00            
ATOM   1562   OH TYR C   6      18.704   5.867  19.556  1.00  0.00            
ATOM   1563    C TYR C   6      21.079   0.176  18.611  1.00  0.00            
ATOM   1564    O TYR C   6      21.009  -0.510  19.629  1.00  0.00            
ATOM   1565    N VAL C   7      22.032   1.083  18.417  1.00  0.00            
ATOM   1566   CA VAL C   7      22.894   1.224  19.520  1.00  0.00            
ATOM   1567   CB VAL C   7      24.299   0.755  19.272  1.00  0.00            
ATOM   1568  CG1 VAL C   7      24.271  -0.759  19.009  1.00  0.00            
ATOM   1569  CG2 VAL C   7      24.905   1.576  18.122  1.00  0.00            
ATOM   1570    C VAL C   7      22.951   2.662  19.848  1.00  0.00            
ATOM   1571    O VAL C   7      23.170   3.515  18.988  1.00  0.00            
ATOM   1572    N ASP C   8      22.691   2.967  21.124  1.00  0.00            
ATOM   1573   CA ASP C   8      22.889   4.301  21.564  1.00  0.00            
ATOM   1574   CB ASP C   8      21.939   4.734  22.704  1.00  0.00            
ATOM   1575   CG ASP C   8      22.067   3.826  23.928  1.00  0.00            
ATOM   1576  OD1 ASP C   8      22.938   2.916  23.951  1.00  0.00            
ATOM   1577  OD2 ASP C   8      21.263   4.041  24.875  1.00  0.00            
ATOM   1578    C ASP C   8      24.315   4.299  22.036  1.00  0.00            
ATOM   1579    O ASP C   8      25.011   3.299  21.863  1.00  0.00            
ATOM   1580    N GLY C   9      24.821   5.402  22.614  1.00  0.00            
ATOM   1581   CA GLY C   9      26.177   5.311  23.078  1.00  0.00            
ATOM   1582    C GLY C   9      26.769   6.675  23.086  1.00  0.00            
ATOM   1583    O GLY C   9      26.074   7.677  22.926  1.00  0.00            
ATOM   1584    N ALA C  10      28.098   6.733  23.286  1.00  0.00            
ATOM   1585   CA ALA C  10      28.775   7.990  23.321  1.00  0.00            
ATOM   1586   CB ALA C  10      30.129   7.926  24.049  1.00  0.00            
ATOM   1587    C ALA C  10      29.042   8.405  21.882  1.00  0.00            
ATOM   1588    O ALA C  10      29.967   9.235  21.671  1.00  0.00            
ATOM   1589  OXT ALA C  10      28.329   7.898  20.977  1.00  0.00            
END
