# Supplementary material for: Integrative modeling of diverse protein-peptide systems using CABS-dock
Source: PLoS Comput Biol. 2023 Jul 5;19(7):e1011275. doi: 10.1371/journal.pcbi.1011275 (PMC10351741; doi:10.1371/journal.pcbi.1011275)
Supplement: S1 File — Files in pdb format containing atomic coordinates of the structures obtained in this study: the highest-scored amyloid models and 10 examples of the docked peptide for each enzyme-substrate complex. (ZIP) [file pcbi.1011275.s006.zip › 9_HIV1_GAETFYVDGA/3163.pdb]

CRYST1    0.000    0.000    0.000   0.00   0.00   0.00 P 1           1
ATOM      1    N PRO A   1      28.906   5.785  -3.449  1.00  1.00            
ATOM      2   CA PRO A   1      27.993   6.908  -3.800  1.00  1.00            
ATOM      3   CD PRO A   1      29.238   5.009  -4.693  1.00  1.00            
ATOM      4   CB PRO A   1      27.920   6.936  -5.324  1.00  1.00            
ATOM      5   CG PRO A   1      28.246   5.503  -5.754  1.00  1.00            
ATOM      6    C PRO A   1      26.683   6.594  -3.179  1.00  1.00            
ATOM      7    O PRO A   1      26.648   6.220  -2.008  1.00  1.00            
ATOM      8    N GLN A   2      25.590   6.738  -3.946  4.00  1.00            
ATOM      9   CA GLN A   2      24.321   6.445  -3.371  4.00  1.00            
ATOM     10   CB GLN A   2      23.120   6.673  -4.307  4.00  1.00            
ATOM     11   CG GLN A   2      22.886   8.113  -4.760  4.00  1.00            
ATOM     12   CD GLN A   2      21.660   8.083  -5.667  4.00  1.00            
ATOM     13  OE1 GLN A   2      20.542   7.845  -5.212  4.00  1.00            
ATOM     14  NE2 GLN A   2      21.875   8.315  -6.990  4.00  1.00            
ATOM     15    C GLN A   2      24.315   4.988  -3.096  4.00  1.00            
ATOM     16    O GLN A   2      24.787   4.192  -3.905  4.00  1.00            
ATOM     17    N ILE A   3      23.802   4.592  -1.921  4.00  1.00            
ATOM     18   CA ILE A   3      23.716   3.191  -1.688  4.00  1.00            
ATOM     19   CB ILE A   3      24.454   2.698  -0.470  4.00  1.00            
ATOM     20  CG1 ILE A   3      24.348   1.166  -0.396  4.00  1.00            
ATOM     21  CG2 ILE A   3      23.941   3.421   0.789  4.00  1.00            
ATOM     22  CD1 ILE A   3      25.064   0.453  -1.542  4.00  1.00            
ATOM     23    C ILE A   3      22.270   2.838  -1.536  4.00  1.00            
ATOM     24    O ILE A   3      21.596   3.276  -0.607  4.00  1.00            
ATOM     25    N THR A   4      21.754   2.003  -2.456  1.00  1.00            
ATOM     26   CA THR A   4      20.371   1.638  -2.380  1.00  1.00            
ATOM     27   CB THR A   4      19.906   0.790  -3.528  1.00  1.00            
ATOM     28  OG1 THR A   4      20.603  -0.447  -3.537  1.00  1.00            
ATOM     29  CG2 THR A   4      20.159   1.550  -4.842  1.00  1.00            
ATOM     30    C THR A   4      20.251   0.817  -1.153  1.00  1.00            
ATOM     31    O THR A   4      21.252   0.331  -0.631  1.00  1.00            
ATOM     32    N LEU A   5      19.024   0.659  -0.626  1.00  1.00            
ATOM     33   CA LEU A   5      19.006  -0.083   0.588  1.00  1.00            
ATOM     34   CB LEU A   5      18.383   0.696   1.755  1.00  1.00            
ATOM     35   CG LEU A   5      19.191   1.946   2.140  1.00  1.00            
ATOM     36  CD1 LEU A   5      18.594   2.631   3.379  1.00  1.00            
ATOM     37  CD2 LEU A   5      20.685   1.614   2.287  1.00  1.00            
ATOM     38    C LEU A   5      18.226  -1.361   0.457  1.00  1.00            
ATOM     39    O LEU A   5      17.463  -1.705   1.359  1.00  1.00            
ATOM     40    N TRP A   6      18.387  -2.117  -0.648  1.00  1.00            
ATOM     41   CA TRP A   6      17.703  -3.382  -0.734  1.00  1.00            
ATOM     42   CB TRP A   6      17.791  -4.009  -2.133  1.00  1.00            
ATOM     43   CG TRP A   6      16.889  -3.351  -3.145  1.00  1.00            
ATOM     44  CD2 TRP A   6      15.597  -3.870  -3.485  1.00  1.00            
ATOM     45  CD1 TRP A   6      17.071  -2.231  -3.902  1.00  1.00            
ATOM     46  NE1 TRP A   6      15.966  -2.016  -4.691  1.00  1.00            
ATOM     47  CE2 TRP A   6      15.052  -3.020  -4.446  1.00  1.00            
ATOM     48  CE3 TRP A   6      14.923  -4.967  -3.033  1.00  1.00            
ATOM     49  CZ2 TRP A   6      13.815  -3.258  -4.972  1.00  1.00            
ATOM     50  CZ3 TRP A   6      13.676  -5.206  -3.565  1.00  1.00            
ATOM     51  CH2 TRP A   6      13.134  -4.365  -4.516  1.00  1.00            
ATOM     52    C TRP A   6      18.301  -4.360   0.227  1.00  1.00            
ATOM     53    O TRP A   6      17.609  -4.901   1.089  1.00  1.00            
ATOM     54    N LYS A   7      19.627  -4.588   0.120  1.00  1.00            
ATOM     55   CA LYS A   7      20.275  -5.553   0.961  1.00  1.00            
ATOM     56   CB LYS A   7      21.323  -6.427   0.250  1.00  1.00            
ATOM     57   CG LYS A   7      22.603  -5.695  -0.148  1.00  1.00            
ATOM     58   CD LYS A   7      23.730  -6.649  -0.553  1.00  1.00            
ATOM     59   CE LYS A   7      25.056  -5.953  -0.862  1.00  1.00            
ATOM     60   NZ LYS A   7      25.785  -5.673   0.395  1.00  1.00            
ATOM     61    C LYS A   7      20.955  -4.780   2.041  1.00  1.00            
ATOM     62    O LYS A   7      20.945  -3.549   2.034  1.00  1.00            
ATOM     63    N ARG A   8      21.549  -5.480   3.025  1.00  1.00            
ATOM     64   CA ARG A   8      22.161  -4.763   4.097  1.00  1.00            
ATOM     65   CB ARG A   8      22.696  -5.652   5.242  1.00  1.00            
ATOM     66   CG ARG A   8      21.600  -6.364   6.038  1.00  1.00            
ATOM     67   CD ARG A   8      22.115  -7.050   7.306  1.00  1.00            
ATOM     68   NE ARG A   8      23.162  -8.024   6.889  1.00  1.00            
ATOM     69   CZ ARG A   8      24.460  -7.618   6.774  1.00  1.00            
ATOM     70  NH1 ARG A   8      24.805  -6.337   7.097  1.00  1.00            
ATOM     71  NH2 ARG A   8      25.415  -8.491   6.341  1.00  1.00            
ATOM     72    C ARG A   8      23.319  -4.004   3.559  1.00  1.00            
ATOM     73    O ARG A   8      24.020  -4.423   2.648  1.00  1.00            
ATOM     74    N PRO A   9      23.482  -2.848   4.133  1.00  1.00            
ATOM     75   CA PRO A   9      24.553  -2.006   3.703  1.00  1.00            
ATOM     76   CD PRO A   9      22.339  -2.077   4.604  1.00  1.00            
ATOM     77   CB PRO A   9      24.272  -0.633   4.304  1.00  1.00            
ATOM     78   CG PRO A   9      22.736  -0.603   4.410  1.00  1.00            
ATOM     79    C PRO A   9      25.888  -2.591   4.092  1.00  1.00            
ATOM     80    O PRO A   9      26.010  -3.120   5.199  1.00  1.00            
ATOM     81    N LEU A  10      26.898  -2.531   3.205  4.00  1.00            
ATOM     82   CA LEU A  10      28.208  -3.012   3.555  4.00  1.00            
ATOM     83   CB LEU A  10      28.603  -4.352   2.915  4.00  1.00            
ATOM     84   CG LEU A  10      30.062  -4.735   3.236  4.00  1.00            
ATOM     85  CD1 LEU A  10      30.280  -4.875   4.750  4.00  1.00            
ATOM     86  CD2 LEU A  10      30.511  -5.979   2.452  4.00  1.00            
ATOM     87    C LEU A  10      29.200  -2.008   3.049  4.00  1.00            
ATOM     88    O LEU A  10      29.075  -1.511   1.932  4.00  1.00            
ATOM     89    N VAL A  11      30.205  -1.659   3.878  4.00  1.00            
ATOM     90   CA VAL A  11      31.256  -0.781   3.439  4.00  1.00            
ATOM     91   CB VAL A  11      31.151   0.619   3.960  4.00  1.00            
ATOM     92  CG1 VAL A  11      31.261   0.585   5.494  4.00  1.00            
ATOM     93  CG2 VAL A  11      32.252   1.456   3.291  4.00  1.00            
ATOM     94    C VAL A  11      32.513  -1.346   4.021  4.00  1.00            
ATOM     95    O VAL A  11      32.513  -1.839   5.149  4.00  1.00            
ATOM     96    N THR A  12      33.628  -1.316   3.268  4.00  1.00            
ATOM     97   CA THR A  12      34.839  -1.815   3.852  4.00  1.00            
ATOM     98   CB THR A  12      35.905  -2.175   2.859  4.00  1.00            
ATOM     99  OG1 THR A  12      36.954  -2.880   3.505  4.00  1.00            
ATOM    100  CG2 THR A  12      36.445  -0.884   2.220  4.00  1.00            
ATOM    101    C THR A  12      35.364  -0.699   4.705  4.00  1.00            
ATOM    102    O THR A  12      35.205   0.473   4.366  4.00  1.00            
ATOM    103    N ILE A  13      35.993  -1.030   5.851  4.00  1.00            
ATOM    104   CA ILE A  13      36.465  -0.021   6.758  4.00  1.00            
ATOM    105   CB ILE A  13      35.730  -0.038   8.067  4.00  1.00            
ATOM    106  CG1 ILE A  13      35.973  -1.379   8.783  4.00  1.00            
ATOM    107  CG2 ILE A  13      34.245   0.253   7.792  4.00  1.00            
ATOM    108  CD1 ILE A  13      35.497  -1.405  10.233  4.00  1.00            
ATOM    109    C ILE A  13      37.891  -0.311   7.087  4.00  1.00            
ATOM    110    O ILE A  13      38.277  -1.466   7.244  4.00  1.00            
ATOM    111    N ARG A  14      38.739   0.728   7.187  4.00  1.00            
ATOM    112   CA ARG A  14      40.085   0.440   7.584  4.00  1.00            
ATOM    113   CB ARG A  14      41.145   1.042   6.644  4.00  1.00            
ATOM    114   CG ARG A  14      41.068   2.563   6.500  4.00  1.00            
ATOM    115   CD ARG A  14      42.131   3.134   5.562  4.00  1.00            
ATOM    116   NE ARG A  14      41.712   2.830   4.165  4.00  1.00            
ATOM    117   CZ ARG A  14      42.648   2.798   3.173  4.00  1.00            
ATOM    118  NH1 ARG A  14      43.966   2.979   3.478  4.00  1.00            
ATOM    119  NH2 ARG A  14      42.267   2.586   1.880  4.00  1.00            
ATOM    120    C ARG A  14      40.273   1.019   8.961  4.00  1.00            
ATOM    121    O ARG A  14      40.352   2.235   9.125  4.00  1.00            
ATOM    122    N ILE A  15      40.319   0.159  10.003  4.00  1.00            
ATOM    123   CA ILE A  15      40.547   0.641  11.341  4.00  1.00            
ATOM    124   CB ILE A  15      39.347   0.485  12.244  4.00  1.00            
ATOM    125  CG1 ILE A  15      39.526   1.251  13.571  4.00  1.00            
ATOM    126  CG2 ILE A  15      39.029  -1.012  12.394  4.00  1.00            
ATOM    127  CD1 ILE A  15      40.640   0.728  14.477  4.00  1.00            
ATOM    128    C ILE A  15      41.717  -0.132  11.879  4.00  1.00            
ATOM    129    O ILE A  15      41.704  -1.362  11.929  4.00  1.00            
ATOM    130    N GLY A  16      42.792   0.585  12.263  3.00  1.00            
ATOM    131   CA GLY A  16      43.927  -0.040  12.883  3.00  1.00            
ATOM    132    C GLY A  16      44.740  -0.816  11.888  3.00  1.00            
ATOM    133    O GLY A  16      45.488  -1.715  12.270  3.00  1.00            
ATOM    134    N GLY A  17      44.628  -0.503  10.584  3.00  1.00            
ATOM    135   CA GLY A  17      45.449  -1.200   9.633  3.00  1.00            
ATOM    136    C GLY A  17      44.765  -2.462   9.215  3.00  1.00            
ATOM    137    O GLY A  17      45.356  -3.292   8.523  3.00  1.00            
ATOM    138    N GLN A  18      43.499  -2.654   9.627  4.00  1.00            
ATOM    139   CA GLN A  18      42.804  -3.839   9.217  4.00  1.00            
ATOM    140   CB GLN A  18      42.180  -4.641  10.376  4.00  1.00            
ATOM    141   CG GLN A  18      43.182  -5.222  11.374  4.00  1.00            
ATOM    142   CD GLN A  18      42.378  -5.969  12.430  4.00  1.00            
ATOM    143  OE1 GLN A  18      42.579  -7.163  12.652  4.00  1.00            
ATOM    144  NE2 GLN A  18      41.433  -5.252  13.094  4.00  1.00            
ATOM    145    C GLN A  18      41.642  -3.399   8.370  4.00  1.00            
ATOM    146    O GLN A  18      41.134  -2.290   8.533  4.00  1.00            
ATOM    147    N LEU A  19      41.205  -4.260   7.420  4.00  1.00            
ATOM    148   CA LEU A  19      40.063  -3.951   6.597  4.00  1.00            
ATOM    149   CB LEU A  19      40.202  -4.398   5.129  4.00  1.00            
ATOM    150   CG LEU A  19      40.227  -5.927   4.931  4.00  1.00            
ATOM    151  CD1 LEU A  19      40.372  -6.294   3.445  4.00  1.00            
ATOM    152  CD2 LEU A  19      41.281  -6.602   5.822  4.00  1.00            
ATOM    153    C LEU A  19      38.914  -4.709   7.184  4.00  1.00            
ATOM    154    O LEU A  19      38.996  -5.920   7.381  4.00  1.00            
ATOM    155    N LYS A  20      37.802  -4.015   7.494  4.00  1.00            
ATOM    156   CA LYS A  20      36.715  -4.710   8.110  4.00  1.00            
ATOM    157   CB LYS A  20      36.479  -4.332   9.580  4.00  1.00            
ATOM    158   CG LYS A  20      35.642  -5.374  10.324  4.00  1.00            
ATOM    159   CD LYS A  20      36.352  -6.726  10.402  4.00  1.00            
ATOM    160   CE LYS A  20      35.598  -7.792  11.196  4.00  1.00            
ATOM    161   NZ LYS A  20      36.324  -9.079  11.117  4.00  1.00            
ATOM    162    C LYS A  20      35.463  -4.436   7.361  4.00  1.00            
ATOM    163    O LYS A  20      35.329  -3.413   6.695  4.00  1.00            
ATOM    164    N GLU A  21      34.507  -5.377   7.421  4.00  1.00            
ATOM    165   CA GLU A  21      33.283  -5.097   6.747  4.00  1.00            
ATOM    166   CB GLU A  21      32.410  -6.317   6.435  4.00  1.00            
ATOM    167   CG GLU A  21      31.846  -6.976   7.690  4.00  1.00            
ATOM    168   CD GLU A  21      30.756  -7.935   7.247  4.00  1.00            
ATOM    169  OE1 GLU A  21      30.854  -8.453   6.102  4.00  1.00            
ATOM    170  OE2 GLU A  21      29.806  -8.155   8.043  4.00  1.00            
ATOM    171    C GLU A  21      32.504  -4.239   7.653  4.00  1.00            
ATOM    172    O GLU A  21      32.682  -4.274   8.870  4.00  1.00            
ATOM    173    N ALA A  22      31.623  -3.417   7.074  4.00  1.00            
ATOM    174   CA ALA A  22      30.902  -2.571   7.951  4.00  1.00            
ATOM    175   CB ALA A  22      31.471  -1.142   8.006  4.00  1.00            
ATOM    176    C ALA A  22      29.505  -2.459   7.471  4.00  1.00            
ATOM    177    O ALA A  22      29.220  -2.549   6.278  4.00  1.00            
ATOM    178    N LEU A  23      28.592  -2.281   8.434  4.00  1.00            
ATOM    179   CA LEU A  23      27.222  -2.056   8.122  4.00  1.00            
ATOM    180   CB LEU A  23      26.268  -2.960   8.922  4.00  1.00            
ATOM    181   CG LEU A  23      24.768  -2.652   8.743  4.00  1.00            
ATOM    182  CD1 LEU A  23      24.284  -2.909   7.309  4.00  1.00            
ATOM    183  CD2 LEU A  23      23.931  -3.402   9.793  4.00  1.00            
ATOM    184    C LEU A  23      26.961  -0.646   8.546  4.00  1.00            
ATOM    185    O LEU A  23      27.164  -0.304   9.709  4.00  1.00            
ATOM    186    N LEU A  24      26.513   0.218   7.612  4.00  1.00            
ATOM    187   CA LEU A  24      26.262   1.581   7.985  4.00  1.00            
ATOM    188   CB LEU A  24      26.414   2.605   6.847  4.00  1.00            
ATOM    189   CG LEU A  24      27.865   2.837   6.396  4.00  1.00            
ATOM    190  CD1 LEU A  24      27.931   3.901   5.289  4.00  1.00            
ATOM    191  CD2 LEU A  24      28.772   3.169   7.592  4.00  1.00            
ATOM    192    C LEU A  24      24.840   1.671   8.453  4.00  1.00            
ATOM    193    O LEU A  24      23.916   1.436   7.676  4.00  1.00            
ATOM    194    N ASP A  25      24.615   1.994   9.749  1.00  1.00            
ATOM    195   CA ASP A  25      23.251   2.145  10.178  1.00  1.00            
ATOM    196   CB ASP A  25      22.786   1.229  11.331  1.00  1.00            
ATOM    197   CG ASP A  25      23.423   1.598  12.661  1.00  1.00            
ATOM    198  OD1 ASP A  25      24.550   2.160  12.680  1.00  1.00            
ATOM    199  OD2 ASP A  25      22.766   1.299  13.693  1.00  1.00            
ATOM    200    C ASP A  25      23.057   3.560  10.575  1.00  1.00            
ATOM    201    O ASP A  25      23.856   4.153  11.297  1.00  1.00            
ATOM    202    N THR A  26      21.993   4.165  10.040  3.00  1.00            
ATOM    203   CA THR A  26      21.700   5.505  10.406  3.00  1.00            
ATOM    204   CB THR A  26      20.610   6.109   9.573  3.00  1.00            
ATOM    205  OG1 THR A  26      20.956   6.040   8.198  3.00  1.00            
ATOM    206  CG2 THR A  26      20.450   7.582   9.986  3.00  1.00            
ATOM    207    C THR A  26      21.242   5.449  11.833  3.00  1.00            
ATOM    208    O THR A  26      21.428   6.385  12.608  3.00  1.00            
ATOM    209    N GLY A  27      20.638   4.303  12.202  3.00  1.00            
ATOM    210   CA GLY A  27      20.009   4.090  13.475  3.00  1.00            
ATOM    211    C GLY A  27      20.946   4.233  14.627  3.00  1.00            
ATOM    212    O GLY A  27      20.581   4.813  15.649  3.00  1.00            
ATOM    213    N ALA A  28      22.181   3.725  14.519  1.00  1.00            
ATOM    214   CA ALA A  28      22.940   3.729  15.730  1.00  1.00            
ATOM    215   CB ALA A  28      23.853   2.502  15.903  1.00  1.00            
ATOM    216    C ALA A  28      23.833   4.927  15.851  1.00  1.00            
ATOM    217    O ALA A  28      24.449   5.375  14.886  1.00  1.00            
ATOM    218    N ASP A  29      23.880   5.483  17.083  1.00  1.00            
ATOM    219   CA ASP A  29      24.663   6.634  17.434  1.00  1.00            
ATOM    220   CB ASP A  29      24.314   7.150  18.838  1.00  1.00            
ATOM    221   CG ASP A  29      22.858   7.596  18.820  1.00  1.00            
ATOM    222  OD1 ASP A  29      22.297   7.745  17.702  1.00  1.00            
ATOM    223  OD2 ASP A  29      22.286   7.789  19.926  1.00  1.00            
ATOM    224    C ASP A  29      26.134   6.349  17.434  1.00  1.00            
ATOM    225    O ASP A  29      26.900   7.037  16.764  1.00  1.00            
ATOM    226    N ASP A  30      26.583   5.317  18.179  1.00  1.00            
ATOM    227   CA ASP A  30      28.002   5.102  18.262  1.00  1.00            
ATOM    228   CB ASP A  30      28.481   4.592  19.634  1.00  1.00            
ATOM    229   CG ASP A  30      29.949   4.978  19.780  1.00  1.00            
ATOM    230  OD1 ASP A  30      30.502   5.581  18.822  1.00  1.00            
ATOM    231  OD2 ASP A  30      30.532   4.693  20.860  1.00  1.00            
ATOM    232    C ASP A  30      28.374   4.098  17.214  1.00  1.00            
ATOM    233    O ASP A  30      27.504   3.545  16.544  1.00  1.00            
ATOM    234    N THR A  31      29.691   3.849  17.036  1.00  1.00            
ATOM    235   CA THR A  31      30.139   2.877  16.078  1.00  1.00            
ATOM    236   CB THR A  31      31.376   3.286  15.334  1.00  1.00            
ATOM    237  OG1 THR A  31      32.460   3.452  16.235  1.00  1.00            
ATOM    238  CG2 THR A  31      31.089   4.606  14.597  1.00  1.00            
ATOM    239    C THR A  31      30.456   1.649  16.855  1.00  1.00            
ATOM    240    O THR A  31      31.293   1.675  17.756  1.00  1.00            
ATOM    241    N VAL A  32      29.762   0.536  16.550  4.00  1.00            
ATOM    242   CA VAL A  32      30.068  -0.657  17.273  4.00  1.00            
ATOM    243   CB VAL A  32      28.910  -1.562  17.584  4.00  1.00            
ATOM    244  CG1 VAL A  32      27.895  -0.807  18.456  4.00  1.00            
ATOM    245  CG2 VAL A  32      28.359  -2.136  16.270  4.00  1.00            
ATOM    246    C VAL A  32      30.975  -1.444  16.431  4.00  1.00            
ATOM    247    O VAL A  32      30.883  -1.445  15.206  4.00  1.00            
ATOM    248    N LEU A  33      31.911  -2.123  17.091  4.00  1.00            
ATOM    249   CA LEU A  33      32.799  -2.897  16.314  4.00  1.00            
ATOM    250   CB LEU A  33      34.235  -2.343  16.307  4.00  1.00            
ATOM    251   CG LEU A  33      34.354  -0.943  15.675  4.00  1.00            
ATOM    252  CD1 LEU A  33      35.808  -0.444  15.692  4.00  1.00            
ATOM    253  CD2 LEU A  33      33.730  -0.911  14.269  4.00  1.00            
ATOM    254    C LEU A  33      32.854  -4.251  16.934  4.00  1.00            
ATOM    255    O LEU A  33      32.340  -4.477  18.027  4.00  1.00            
ATOM    256    N GLU A  34      33.458  -5.204  16.205  1.00  1.00            
ATOM    257   CA GLU A  34      33.654  -6.535  16.692  1.00  1.00            
ATOM    258   CB GLU A  34      33.958  -7.517  15.551  1.00  1.00            
ATOM    259   CG GLU A  34      34.141  -8.973  15.972  1.00  1.00            
ATOM    260   CD GLU A  34      34.391  -9.756  14.692  1.00  1.00            
ATOM    261  OE1 GLU A  34      33.388 -10.136  14.031  1.00  1.00            
ATOM    262  OE2 GLU A  34      35.585  -9.965  14.346  1.00  1.00            
ATOM    263    C GLU A  34      34.847  -6.447  17.598  1.00  1.00            
ATOM    264    O GLU A  34      35.565  -5.449  17.573  1.00  1.00            
ATOM    265    N GLU A  35      35.090  -7.471  18.443  1.00  1.00            
ATOM    266   CA GLU A  35      36.191  -7.374  19.361  1.00  1.00            
ATOM    267   CB GLU A  35      36.385  -8.606  20.267  1.00  1.00            
ATOM    268   CG GLU A  35      36.730  -9.894  19.514  1.00  1.00            
ATOM    269   CD GLU A  35      37.029 -10.979  20.545  1.00  1.00            
ATOM    270  OE1 GLU A  35      36.147 -11.243  21.405  1.00  1.00            
ATOM    271  OE2 GLU A  35      38.145 -11.559  20.483  1.00  1.00            
ATOM    272    C GLU A  35      37.451  -7.180  18.580  1.00  1.00            
ATOM    273    O GLU A  35      37.664  -7.832  17.559  1.00  1.00            
ATOM    274    N MET A  36      38.317  -6.247  19.034  1.00  1.00            
ATOM    275   CA MET A  36      39.548  -6.023  18.333  1.00  1.00            
ATOM    276   CB MET A  36      39.422  -5.078  17.125  1.00  1.00            
ATOM    277   CG MET A  36      38.647  -5.665  15.945  1.00  1.00            
ATOM    278   SD MET A  36      38.491  -4.534  14.530  1.00  1.00            
ATOM    279   CE MET A  36      37.332  -3.427  15.384  1.00  1.00            
ATOM    280    C MET A  36      40.536  -5.384  19.243  1.00  1.00            
ATOM    281    O MET A  36      40.200  -4.892  20.319  1.00  1.00            
ATOM    282    N ASN A  37      41.811  -5.408  18.814  1.00  1.00            
ATOM    283   CA ASN A  37      42.833  -4.749  19.558  1.00  1.00            
ATOM    284   CB ASN A  37      44.117  -5.580  19.737  1.00  1.00            
ATOM    285   CG ASN A  37      43.841  -6.706  20.722  1.00  1.00            
ATOM    286  OD1 ASN A  37      43.264  -6.491  21.787  1.00  1.00            
ATOM    287  ND2 ASN A  37      44.267  -7.945  20.357  1.00  1.00            
ATOM    288    C ASN A  37      43.213  -3.557  18.755  1.00  1.00            
ATOM    289    O ASN A  37      43.654  -3.673  17.613  1.00  1.00            
ATOM    290    N LEU A  38      43.016  -2.366  19.340  1.00  1.00            
ATOM    291   CA LEU A  38      43.368  -1.156  18.661  1.00  1.00            
ATOM    292   CB LEU A  38      42.177  -0.214  18.461  1.00  1.00            
ATOM    293   CG LEU A  38      41.017  -0.854  17.679  1.00  1.00            
ATOM    294  CD1 LEU A  38      39.851   0.130  17.499  1.00  1.00            
ATOM    295  CD2 LEU A  38      41.505  -1.458  16.355  1.00  1.00            
ATOM    296    C LEU A  38      44.293  -0.460  19.601  1.00  1.00            
ATOM    297    O LEU A  38      44.133  -0.556  20.816  1.00  1.00            
ATOM    298    N PRO A  39      45.269   0.232  19.090  1.00  1.00            
ATOM    299   CA PRO A  39      46.144   0.906  20.001  1.00  1.00            
ATOM    300   CD PRO A  39      45.968  -0.229  17.905  1.00  1.00            
ATOM    301   CB PRO A  39      47.405   1.238  19.205  1.00  1.00            
ATOM    302   CG PRO A  39      47.446   0.138  18.129  1.00  1.00            
ATOM    303    C PRO A  39      45.443   2.078  20.578  1.00  1.00            
ATOM    304    O PRO A  39      44.573   2.638  19.916  1.00  1.00            
ATOM    305    N GLY A  40      45.786   2.451  21.824  1.00  1.00            
ATOM    306   CA GLY A  40      45.146   3.596  22.383  1.00  1.00            
ATOM    307    C GLY A  40      44.750   3.294  23.780  1.00  1.00            
ATOM    308    O GLY A  40      44.990   2.202  24.292  1.00  1.00            
ATOM    309    N LYS A  41      44.123   4.291  24.431  1.00  1.00            
ATOM    310   CA LYS A  41      43.686   4.117  25.777  1.00  1.00            
ATOM    311   CB LYS A  41      43.877   5.357  26.668  1.00  1.00            
ATOM    312   CG LYS A  41      45.348   5.634  26.992  1.00  1.00            
ATOM    313   CD LYS A  41      45.595   6.961  27.712  1.00  1.00            
ATOM    314   CE LYS A  41      47.037   7.122  28.199  1.00  1.00            
ATOM    315   NZ LYS A  41      47.153   8.316  29.063  1.00  1.00            
ATOM    316    C LYS A  41      42.252   3.783  25.751  1.00  1.00            
ATOM    317    O LYS A  41      41.500   4.272  24.909  1.00  1.00            
ATOM    318    N TRP A  42      41.828   2.914  26.680  1.00  1.00            
ATOM    319   CA TRP A  42      40.451   2.594  26.595  1.00  1.00            
ATOM    320   CB TRP A  42      40.156   1.188  26.032  1.00  1.00            
ATOM    321   CG TRP A  42      40.821   0.034  26.744  1.00  1.00            
ATOM    322  CD2 TRP A  42      42.099  -0.499  26.365  1.00  1.00            
ATOM    323  CD1 TRP A  42      40.384  -0.718  27.794  1.00  1.00            
ATOM    324  NE1 TRP A  42      41.309  -1.692  28.090  1.00  1.00            
ATOM    325  CE2 TRP A  42      42.370  -1.568  27.218  1.00  1.00            
ATOM    326  CE3 TRP A  42      42.972  -0.130  25.382  1.00  1.00            
ATOM    327  CZ2 TRP A  42      43.525  -2.288  27.099  1.00  1.00            
ATOM    328  CZ3 TRP A  42      44.138  -0.855  25.269  1.00  1.00            
ATOM    329  CH2 TRP A  42      44.409  -1.912  26.112  1.00  1.00            
ATOM    330    C TRP A  42      39.774   2.732  27.901  1.00  1.00            
ATOM    331    O TRP A  42      40.338   2.485  28.966  1.00  1.00            
ATOM    332    N LYS A  43      38.505   3.162  27.814  4.00  1.00            
ATOM    333   CA LYS A  43      37.689   3.325  28.966  4.00  1.00            
ATOM    334   CB LYS A  43      37.010   4.702  29.014  4.00  1.00            
ATOM    335   CG LYS A  43      36.578   5.148  30.409  4.00  1.00            
ATOM    336   CD LYS A  43      36.257   6.642  30.464  4.00  1.00            
ATOM    337   CE LYS A  43      36.384   7.245  31.862  4.00  1.00            
ATOM    338   NZ LYS A  43      37.815   7.425  32.197  4.00  1.00            
ATOM    339    C LYS A  43      36.609   2.305  28.807  4.00  1.00            
ATOM    340    O LYS A  43      36.058   2.147  27.718  4.00  1.00            
ATOM    341    N PRO A  44      36.315   1.569  29.839  4.00  0.00            
ATOM    342   CA PRO A  44      35.284   0.582  29.692  4.00  0.00            
ATOM    343   CD PRO A  44      37.354   1.129  30.757  4.00  0.00            
ATOM    344   CB PRO A  44      35.461  -0.392  30.852  4.00  0.00            
ATOM    345   CG PRO A  44      36.964  -0.303  31.165  4.00  0.00            
ATOM    346    C PRO A  44      33.986   1.323  29.711  4.00  0.00            
ATOM    347    O PRO A  44      33.950   2.415  30.272  4.00  0.00            
ATOM    348    N LYS A  45      32.915   0.787  29.093  4.00  0.00            
ATOM    349   CA LYS A  45      31.695   1.537  29.157  4.00  0.00            
ATOM    350   CB LYS A  45      31.554   2.621  28.073  4.00  0.00            
ATOM    351   CG LYS A  45      32.390   3.882  28.312  4.00  0.00            
ATOM    352   CD LYS A  45      32.456   4.796  27.085  4.00  0.00            
ATOM    353   CE LYS A  45      33.003   6.197  27.371  4.00  0.00            
ATOM    354   NZ LYS A  45      31.946   7.044  27.970  4.00  0.00            
ATOM    355    C LYS A  45      30.519   0.640  28.989  4.00  0.00            
ATOM    356    O LYS A  45      30.625  -0.468  28.466  4.00  0.00            
ATOM    357    N MET A  46      29.353   1.119  29.467  4.00  0.00            
ATOM    358   CA MET A  46      28.128   0.417  29.253  4.00  0.00            
ATOM    359   CB MET A  46      27.229   0.283  30.494  4.00  0.00            
ATOM    360   CG MET A  46      26.029  -0.634  30.246  4.00  0.00            
ATOM    361   SD MET A  46      24.889  -0.806  31.652  4.00  0.00            
ATOM    362   CE MET A  46      24.200   0.864  31.470  4.00  0.00            
ATOM    363    C MET A  46      27.380   1.267  28.271  4.00  0.00            
ATOM    364    O MET A  46      27.310   2.484  28.435  4.00  0.00            
ATOM    365    N ILE A  47      26.821   0.665  27.201  4.00  0.00            
ATOM    366   CA ILE A  47      26.176   1.501  26.227  4.00  0.00            
ATOM    367   CB ILE A  47      27.077   1.814  25.069  4.00  0.00            
ATOM    368  CG1 ILE A  47      26.427   2.831  24.118  4.00  0.00            
ATOM    369  CG2 ILE A  47      27.454   0.483  24.397  4.00  0.00            
ATOM    370  CD1 ILE A  47      27.403   3.378  23.077  4.00  0.00            
ATOM    371    C ILE A  47      24.992   0.835  25.654  4.00  0.00            
ATOM    372    O ILE A  47      24.901  -0.391  25.618  4.00  0.00            
ATOM    373    N GLY A  48      24.029   1.656  25.197  4.00  0.00            
ATOM    374   CA GLY A  48      22.992   1.013  24.475  4.00  0.00            
ATOM    375    C GLY A  48      21.657   1.585  24.752  4.00  0.00            
ATOM    376    O GLY A  48      21.517   2.649  25.354  4.00  0.00            
ATOM    377    N GLY A  49      20.622   0.852  24.290  4.00  0.00            
ATOM    378   CA GLY A  49      19.297   1.341  24.466  4.00  0.00            
ATOM    379    C GLY A  49      18.293   0.343  23.950  4.00  0.00            
ATOM    380    O GLY A  49      17.200   0.225  24.501  4.00  0.00            
ATOM    381    N ILE A  50      18.639  -0.426  22.899  3.00  0.00            
ATOM    382   CA ILE A  50      17.680  -1.274  22.232  3.00  0.00            
ATOM    383   CB ILE A  50      18.306  -1.975  21.045  3.00  0.00            
ATOM    384  CG1 ILE A  50      17.281  -2.742  20.181  3.00  0.00            
ATOM    385  CG2 ILE A  50      19.458  -2.848  21.569  3.00  0.00            
ATOM    386  CD1 ILE A  50      16.732  -4.021  20.813  3.00  0.00            
ATOM    387    C ILE A  50      17.080  -2.284  23.158  3.00  0.00            
ATOM    388    O ILE A  50      15.859  -2.411  23.226  3.00  0.00            
ATOM    389    N GLY A  51      17.895  -3.032  23.913  3.00  0.00            
ATOM    390   CA GLY A  51      17.304  -3.979  24.812  3.00  0.00            
ATOM    391    C GLY A  51      18.268  -4.058  25.946  3.00  0.00            
ATOM    392    O GLY A  51      18.821  -5.124  26.219  3.00  0.00            
ATOM    393    N GLY A  52      18.468  -2.921  26.651  4.00  0.00            
ATOM    394   CA GLY A  52      19.446  -2.903  27.698  4.00  0.00            
ATOM    395    C GLY A  52      20.705  -3.311  27.019  4.00  0.00            
ATOM    396    O GLY A  52      21.352  -4.293  27.379  4.00  0.00            
ATOM    397    N PHE A  53      21.059  -2.528  25.994  4.00  0.00            
ATOM    398   CA PHE A  53      22.084  -2.827  25.050  4.00  0.00            
ATOM    399   CB PHE A  53      22.153  -1.755  23.940  4.00  0.00            
ATOM    400   CG PHE A  53      22.959  -2.301  22.819  4.00  0.00            
ATOM    401  CD1 PHE A  53      22.422  -3.244  21.974  4.00  0.00            
ATOM    402  CD2 PHE A  53      24.250  -1.874  22.619  4.00  0.00            
ATOM    403  CE1 PHE A  53      23.165  -3.765  20.941  4.00  0.00            
ATOM    404  CE2 PHE A  53      24.996  -2.388  21.588  4.00  0.00            
ATOM    405   CZ PHE A  53      24.454  -3.335  20.750  4.00  0.00            
ATOM    406    C PHE A  53      23.428  -3.060  25.695  4.00  0.00            
ATOM    407    O PHE A  53      23.637  -2.807  26.880  4.00  0.00            
ATOM    408    N ILE A  54      24.359  -3.595  24.871  4.00  0.00            
ATOM    409   CA ILE A  54      25.641  -4.165  25.173  4.00  0.00            
ATOM    410   CB ILE A  54      26.330  -4.835  24.014  4.00  0.00            
ATOM    411  CG1 ILE A  54      27.343  -5.876  24.522  4.00  0.00            
ATOM    412  CG2 ILE A  54      27.041  -3.740  23.207  4.00  0.00            
ATOM    413  CD1 ILE A  54      26.702  -7.033  25.286  4.00  0.00            
ATOM    414    C ILE A  54      26.671  -3.325  25.838  4.00  0.00            
ATOM    415    O ILE A  54      26.780  -2.115  25.645  4.00  0.00            
ATOM    416    N LYS A  55      27.455  -4.045  26.673  4.00  0.00            
ATOM    417   CA LYS A  55      28.608  -3.573  27.371  4.00  0.00            
ATOM    418   CB LYS A  55      29.146  -4.602  28.375  4.00  0.00            
ATOM    419   CG LYS A  55      28.147  -4.852  29.507  4.00  0.00            
ATOM    420   CD LYS A  55      28.457  -6.063  30.385  4.00  0.00            
ATOM    421   CE LYS A  55      27.443  -6.246  31.515  4.00  0.00            
ATOM    422   NZ LYS A  55      26.116  -6.594  30.960  4.00  0.00            
ATOM    423    C LYS A  55      29.643  -3.319  26.321  4.00  0.00            
ATOM    424    O LYS A  55      29.764  -4.083  25.364  4.00  0.00            
ATOM    425    N VAL A  56      30.419  -2.223  26.453  4.00  0.00            
ATOM    426   CA VAL A  56      31.321  -1.955  25.375  4.00  0.00            
ATOM    427   CB VAL A  56      30.783  -0.958  24.400  4.00  0.00            
ATOM    428  CG1 VAL A  56      29.516  -1.550  23.763  4.00  0.00            
ATOM    429  CG2 VAL A  56      30.554   0.374  25.139  4.00  0.00            
ATOM    430    C VAL A  56      32.610  -1.416  25.866  4.00  0.00            
ATOM    431    O VAL A  56      32.756  -1.003  27.014  4.00  0.00            
ATOM    432    N ARG A  57      33.592  -1.448  24.949  4.00  0.00            
ATOM    433   CA ARG A  57      34.894  -0.921  25.174  4.00  0.00            
ATOM    434   CB ARG A  57      35.984  -1.892  24.694  4.00  0.00            
ATOM    435   CG ARG A  57      35.844  -3.242  25.404  4.00  0.00            
ATOM    436   CD ARG A  57      36.648  -4.396  24.805  4.00  0.00            
ATOM    437   NE ARG A  57      36.208  -5.627  25.521  4.00  0.00            
ATOM    438   CZ ARG A  57      36.537  -6.863  25.046  4.00  0.00            
ATOM    439  NH1 ARG A  57      37.297  -6.982  23.919  4.00  0.00            
ATOM    440  NH2 ARG A  57      36.102  -7.980  25.699  4.00  0.00            
ATOM    441    C ARG A  57      34.925   0.320  24.335  4.00  0.00            
ATOM    442    O ARG A  57      34.604   0.278  23.149  4.00  0.00            
ATOM    443    N GLN A  58      35.286   1.471  24.935  4.00  1.00            
ATOM    444   CA GLN A  58      35.243   2.697  24.186  4.00  1.00            
ATOM    445   CB GLN A  58      34.624   3.862  24.978  4.00  1.00            
ATOM    446   CG GLN A  58      34.244   5.057  24.106  4.00  1.00            
ATOM    447   CD GLN A  58      32.980   4.669  23.349  4.00  1.00            
ATOM    448  OE1 GLN A  58      32.861   4.907  22.149  4.00  1.00            
ATOM    449  NE2 GLN A  58      32.007   4.055  24.075  4.00  1.00            
ATOM    450    C GLN A  58      36.636   3.074  23.843  4.00  1.00            
ATOM    451    O GLN A  58      37.538   3.030  24.679  4.00  1.00            
ATOM    452    N TYR A  59      36.841   3.427  22.566  4.00  1.00            
ATOM    453   CA TYR A  59      38.112   3.918  22.151  4.00  1.00            
ATOM    454   CB TYR A  59      38.760   3.152  20.985  4.00  1.00            
ATOM    455   CG TYR A  59      40.069   3.810  20.694  4.00  1.00            
ATOM    456  CD1 TYR A  59      41.161   3.590  21.506  4.00  1.00            
ATOM    457  CD2 TYR A  59      40.214   4.639  19.608  4.00  1.00            
ATOM    458  CE1 TYR A  59      42.373   4.187  21.249  4.00  1.00            
ATOM    459  CE2 TYR A  59      41.423   5.241  19.343  4.00  1.00            
ATOM    460   CZ TYR A  59      42.505   5.019  20.162  4.00  1.00            
ATOM    461   OH TYR A  59      43.742   5.641  19.884  4.00  1.00            
ATOM    462    C TYR A  59      37.811   5.294  21.665  4.00  1.00            
ATOM    463    O TYR A  59      36.829   5.512  20.959  4.00  1.00            
ATOM    464    N ASP A  60      38.642   6.269  22.058  4.00  1.00            
ATOM    465   CA ASP A  60      38.387   7.625  21.686  4.00  1.00            
ATOM    466   CB ASP A  60      39.233   8.632  22.480  4.00  1.00            
ATOM    467   CG ASP A  60      38.815   8.546  23.942  4.00  1.00            
ATOM    468  OD1 ASP A  60      37.587   8.592  24.218  4.00  1.00            
ATOM    469  OD2 ASP A  60      39.727   8.436  24.806  4.00  1.00            
ATOM    470    C ASP A  60      38.755   7.768  20.251  4.00  1.00            
ATOM    471    O ASP A  60      38.287   7.024  19.390  4.00  1.00            
ATOM    472    N GLN A  61      39.626   8.750  19.967  4.00  1.00            
ATOM    473   CA GLN A  61      39.962   9.084  18.621  4.00  1.00            
ATOM    474   CB GLN A  61      40.697  10.430  18.550  4.00  1.00            
ATOM    475   CG GLN A  61      39.845  11.550  19.157  4.00  1.00            
ATOM    476   CD GLN A  61      40.623  12.855  19.150  4.00  1.00            
ATOM    477  OE1 GLN A  61      40.245  13.815  19.819  4.00  1.00            
ATOM    478  NE2 GLN A  61      41.742  12.895  18.378  4.00  1.00            
ATOM    479    C GLN A  61      40.799   8.011  17.994  4.00  1.00            
ATOM    480    O GLN A  61      41.934   7.773  18.405  4.00  1.00            
ATOM    481    N ILE A  62      40.225   7.325  16.975  4.00  1.00            
ATOM    482   CA ILE A  62      40.897   6.305  16.209  4.00  1.00            
ATOM    483   CB ILE A  62      40.436   4.907  16.501  4.00  1.00            
ATOM    484  CG1 ILE A  62      41.395   3.870  15.884  4.00  1.00            
ATOM    485  CG2 ILE A  62      38.994   4.781  16.001  4.00  1.00            
ATOM    486  CD1 ILE A  62      42.785   3.851  16.519  4.00  1.00            
ATOM    487    C ILE A  62      40.604   6.599  14.771  4.00  1.00            
ATOM    488    O ILE A  62      39.482   6.970  14.429  4.00  1.00            
ATOM    489    N PRO A  63      41.585   6.487  13.919  4.00  1.00            
ATOM    490   CA PRO A  63      41.357   6.745  12.525  4.00  1.00            
ATOM    491   CD PRO A  63      42.972   6.690  14.295  4.00  1.00            
ATOM    492   CB PRO A  63      42.737   6.961  11.897  4.00  1.00            
ATOM    493   CG PRO A  63      43.733   6.485  12.976  4.00  1.00            
ATOM    494    C PRO A  63      40.546   5.660  11.906  4.00  1.00            
ATOM    495    O PRO A  63      40.965   4.506  11.955  4.00  1.00            
ATOM    496    N VAL A  64      39.395   6.005  11.295  4.00  1.00            
ATOM    497   CA VAL A  64      38.610   5.006  10.635  4.00  1.00            
ATOM    498   CB VAL A  64      37.313   4.711  11.332  4.00  1.00            
ATOM    499  CG1 VAL A  64      36.517   6.012  11.493  4.00  1.00            
ATOM    500  CG2 VAL A  64      36.579   3.615  10.542  4.00  1.00            
ATOM    501    C VAL A  64      38.340   5.521   9.250  4.00  1.00            
ATOM    502    O VAL A  64      37.688   6.549   9.075  4.00  1.00            
ATOM    503    N GLU A  65      38.851   4.825   8.214  4.00  1.00            
ATOM    504   CA GLU A  65      38.602   5.279   6.874  4.00  1.00            
ATOM    505   CB GLU A  65      39.852   5.290   5.975  4.00  1.00            
ATOM    506   CG GLU A  65      40.892   6.329   6.402  4.00  1.00            
ATOM    507   CD GLU A  65      42.066   6.268   5.433  4.00  1.00            
ATOM    508  OE1 GLU A  65      41.811   6.170   4.202  4.00  1.00            
ATOM    509  OE2 GLU A  65      43.232   6.317   5.907  4.00  1.00            
ATOM    510    C GLU A  65      37.635   4.326   6.295  4.00  1.00            
ATOM    511    O GLU A  65      37.871   3.118   6.268  4.00  1.00            
ATOM    512    N ILE A  66      36.486   4.842   5.840  4.00  1.00            
ATOM    513   CA ILE A  66      35.568   3.908   5.295  4.00  1.00            
ATOM    514   CB ILE A  66      34.365   3.655   6.170  4.00  1.00            
ATOM    515  CG1 ILE A  66      33.481   4.902   6.339  4.00  1.00            
ATOM    516  CG2 ILE A  66      34.899   3.112   7.506  4.00  1.00            
ATOM    517  CD1 ILE A  66      32.567   5.178   5.146  4.00  1.00            
ATOM    518    C ILE A  66      35.147   4.381   3.962  4.00  1.00            
ATOM    519    O ILE A  66      34.889   5.563   3.743  4.00  1.00            
ATOM    520    N CYS A  67      35.114   3.433   3.020  3.00  1.00            
ATOM    521   CA CYS A  67      34.705   3.738   1.696  3.00  1.00            
ATOM    522   CB CYS A  67      33.261   4.277   1.620  3.00  1.00            
ATOM    523   SG CYS A  67      32.658   4.506  -0.083  3.00  1.00            
ATOM    524    C CYS A  67      35.652   4.753   1.146  3.00  1.00            
ATOM    525    O CYS A  67      35.344   5.459   0.187  3.00  1.00            
ATOM    526    N GLY A  68      36.855   4.843   1.741  3.00  1.00            
ATOM    527   CA GLY A  68      37.854   5.728   1.220  3.00  1.00            
ATOM    528    C GLY A  68      37.623   7.113   1.709  3.00  1.00            
ATOM    529    O GLY A  68      38.280   8.053   1.266  3.00  1.00            
ATOM    530    N HIS A  69      36.670   7.283   2.635  4.00  1.00            
ATOM    531   CA HIS A  69      36.458   8.586   3.178  4.00  1.00            
ATOM    532  ND1 HIS A  69      33.545   7.708   1.681  4.00  1.00            
ATOM    533   CG HIS A  69      34.183   8.844   2.127  4.00  1.00            
ATOM    534   CB HIS A  69      34.974   8.917   3.398  4.00  1.00            
ATOM    535  NE2 HIS A  69      33.179   9.282   0.155  4.00  1.00            
ATOM    536  CD2 HIS A  69      33.948   9.796   1.183  4.00  1.00            
ATOM    537  CE1 HIS A  69      32.961   8.026   0.498  4.00  1.00            
ATOM    538    C HIS A  69      37.109   8.529   4.511  4.00  1.00            
ATOM    539    O HIS A  69      37.504   7.456   4.963  4.00  1.00            
ATOM    540    N LYS A  70      37.262   9.679   5.185  4.00  1.00            
ATOM    541   CA LYS A  70      37.973   9.568   6.415  4.00  1.00            
ATOM    542   CB LYS A  70      39.314  10.307   6.371  4.00  1.00            
ATOM    543   CG LYS A  70      40.202   9.720   5.277  4.00  1.00            
ATOM    544   CD LYS A  70      41.346  10.618   4.821  4.00  1.00            
ATOM    545   CE LYS A  70      42.006  10.091   3.546  4.00  1.00            
ATOM    546   NZ LYS A  70      43.062  11.020   3.096  4.00  1.00            
ATOM    547    C LYS A  70      37.166  10.125   7.527  4.00  1.00            
ATOM    548    O LYS A  70      36.376  11.051   7.349  4.00  1.00            
ATOM    549    N ALA A  71      37.350   9.530   8.721  4.00  1.00            
ATOM    550   CA ALA A  71      36.646  10.000   9.866  4.00  1.00            
ATOM    551   CB ALA A  71      35.296   9.304  10.078  4.00  1.00            
ATOM    552    C ALA A  71      37.477   9.767  11.072  4.00  1.00            
ATOM    553    O ALA A  71      38.304   8.857  11.119  4.00  1.00            
ATOM    554    N ILE A  72      37.282  10.637  12.076  4.00  1.00            
ATOM    555   CA ILE A  72      37.964  10.513  13.321  4.00  1.00            
ATOM    556   CB ILE A  72      38.838  11.687  13.656  4.00  1.00            
ATOM    557  CG1 ILE A  72      39.641  11.417  14.940  4.00  1.00            
ATOM    558  CG2 ILE A  72      37.956  12.944  13.721  4.00  1.00            
ATOM    559  CD1 ILE A  72      40.735  12.451  15.205  4.00  1.00            
ATOM    560    C ILE A  72      36.905  10.438  14.356  4.00  1.00            
ATOM    561    O ILE A  72      35.934  11.191  14.304  4.00  1.00            
ATOM    562    N GLY A  73      37.030   9.513  15.326  4.00  1.00            
ATOM    563   CA GLY A  73      35.951   9.554  16.251  4.00  1.00            
ATOM    564    C GLY A  73      36.027   8.485  17.276  4.00  1.00            
ATOM    565    O GLY A  73      36.922   7.641  17.280  4.00  1.00            
ATOM    566    N THR A  74      35.034   8.529  18.188  4.00  1.00            
ATOM    567   CA THR A  74      34.922   7.573  19.239  4.00  1.00            
ATOM    568   CB THR A  74      33.913   7.944  20.286  4.00  1.00            
ATOM    569  OG1 THR A  74      32.619   8.040  19.710  4.00  1.00            
ATOM    570  CG2 THR A  74      34.321   9.292  20.907  4.00  1.00            
ATOM    571    C THR A  74      34.482   6.297  18.613  4.00  1.00            
ATOM    572    O THR A  74      33.534   6.268  17.830  4.00  1.00            
ATOM    573    N VAL A  75      35.187   5.200  18.941  4.00  1.00            
ATOM    574   CA VAL A  75      34.847   3.924  18.394  4.00  1.00            
ATOM    575   CB VAL A  75      35.941   3.305  17.582  4.00  1.00            
ATOM    576  CG1 VAL A  75      36.136   4.171  16.330  4.00  1.00            
ATOM    577  CG2 VAL A  75      37.199   3.176  18.459  4.00  1.00            
ATOM    578    C VAL A  75      34.557   3.019  19.530  4.00  1.00            
ATOM    579    O VAL A  75      35.106   3.159  20.620  4.00  1.00            
ATOM    580    N LEU A  76      33.644   2.069  19.289  4.00  1.00            
ATOM    581   CA LEU A  76      33.248   1.181  20.328  4.00  1.00            
ATOM    582   CB LEU A  76      31.722   1.271  20.591  4.00  1.00            
ATOM    583   CG LEU A  76      31.101   0.376  21.691  4.00  1.00            
ATOM    584  CD1 LEU A  76      29.629   0.760  21.902  4.00  1.00            
ATOM    585  CD2 LEU A  76      31.226  -1.130  21.397  4.00  1.00            
ATOM    586    C LEU A  76      33.576  -0.214  19.894  4.00  1.00            
ATOM    587    O LEU A  76      33.484  -0.549  18.713  4.00  1.00            
ATOM    588    N VAL A  77      33.995  -1.057  20.859  4.00  1.00            
ATOM    589   CA VAL A  77      34.265  -2.440  20.587  4.00  1.00            
ATOM    590   CB VAL A  77      35.679  -2.847  20.886  4.00  1.00            
ATOM    591  CG1 VAL A  77      35.818  -4.360  20.652  4.00  1.00            
ATOM    592  CG2 VAL A  77      36.618  -2.000  20.011  4.00  1.00            
ATOM    593    C VAL A  77      33.353  -3.228  21.480  4.00  1.00            
ATOM    594    O VAL A  77      33.064  -2.802  22.599  4.00  1.00            
ATOM    595    N GLY A  78      32.856  -4.393  21.010  1.00  1.00            
ATOM    596   CA GLY A  78      31.952  -5.149  21.837  1.00  1.00            
ATOM    597    C GLY A  78      31.549  -6.411  21.124  1.00  1.00            
ATOM    598    O GLY A  78      32.190  -6.878  20.184  1.00  1.00            
ATOM    599    N PRO A  79      30.474  -6.958  21.631  1.00  1.00            
ATOM    600   CA PRO A  79      29.886  -8.190  21.146  1.00  1.00            
ATOM    601   CD PRO A  79      30.214  -6.759  23.049  1.00  1.00            
ATOM    602   CB PRO A  79      28.944  -8.656  22.257  1.00  1.00            
ATOM    603   CG PRO A  79      29.534  -8.046  23.536  1.00  1.00            
ATOM    604    C PRO A  79      29.236  -8.362  19.806  1.00  1.00            
ATOM    605    O PRO A  79      29.150  -9.520  19.403  1.00  1.00            
ATOM    606    N THR A  80      28.726  -7.315  19.119  1.00  1.00            
ATOM    607   CA THR A  80      28.048  -7.542  17.861  1.00  1.00            
ATOM    608   CB THR A  80      28.962  -7.963  16.727  1.00  1.00            
ATOM    609  OG1 THR A  80      29.446  -9.289  16.876  1.00  1.00            
ATOM    610  CG2 THR A  80      30.146  -6.983  16.706  1.00  1.00            
ATOM    611    C THR A  80      26.921  -8.511  18.160  1.00  1.00            
ATOM    612    O THR A  80      26.472  -8.450  19.304  1.00  1.00            
ATOM    613    N PRO A  81      26.356  -9.394  17.345  1.00  1.00            
ATOM    614   CA PRO A  81      26.671  -9.681  15.967  1.00  1.00            
ATOM    615   CD PRO A  81      25.378 -10.330  17.878  1.00  1.00            
ATOM    616   CB PRO A  81      25.900 -10.952  15.601  1.00  1.00            
ATOM    617   CG PRO A  81      24.771 -11.016  16.644  1.00  1.00            
ATOM    618    C PRO A  81      26.390  -8.548  15.060  1.00  1.00            
ATOM    619    O PRO A  81      25.301  -7.979  15.130  1.00  1.00            
ATOM    620    N VAL A  82      27.390  -8.239  14.214  1.00  1.00            
ATOM    621   CA VAL A  82      27.366  -7.264  13.172  1.00  1.00            
ATOM    622   CB VAL A  82      26.045  -6.603  12.886  1.00  1.00            
ATOM    623  CG1 VAL A  82      25.761  -5.546  13.969  1.00  1.00            
ATOM    624  CG2 VAL A  82      26.100  -6.016  11.465  1.00  1.00            
ATOM    625    C VAL A  82      28.326  -6.173  13.534  1.00  1.00            
ATOM    626    O VAL A  82      28.590  -5.933  14.710  1.00  1.00            
ATOM    627    N ASN A  83      28.885  -5.477  12.523  1.00  1.00            
ATOM    628   CA ASN A  83      29.741  -4.355  12.796  1.00  1.00            
ATOM    629   CB ASN A  83      31.075  -4.395  12.035  1.00  1.00            
ATOM    630   CG ASN A  83      31.892  -5.530  12.638  1.00  1.00            
ATOM    631  OD1 ASN A  83      31.461  -6.178  13.590  1.00  1.00            
ATOM    632  ND2 ASN A  83      33.108  -5.772  12.081  1.00  1.00            
ATOM    633    C ASN A  83      28.959  -3.176  12.326  1.00  1.00            
ATOM    634    O ASN A  83      28.437  -3.181  11.212  1.00  1.00            
ATOM    635    N ILE A  84      28.823  -2.130  13.164  4.00  1.00            
ATOM    636   CA ILE A  84      27.985  -1.073  12.689  4.00  1.00            
ATOM    637   CB ILE A  84      26.705  -0.943  13.461  4.00  1.00            
ATOM    638  CG1 ILE A  84      25.623  -0.354  12.556  4.00  1.00            
ATOM    639  CG2 ILE A  84      26.961  -0.072  14.704  4.00  1.00            
ATOM    640  CD1 ILE A  84      25.171  -1.310  11.457  4.00  1.00            
ATOM    641    C ILE A  84      28.711   0.210  12.817  4.00  1.00            
ATOM    642    O ILE A  84      29.479   0.438  13.752  4.00  1.00            
ATOM    643    N ILE A  85      28.516   1.060  11.806  4.00  1.00            
ATOM    644   CA ILE A  85      29.022   2.383  11.876  4.00  1.00            
ATOM    645   CB ILE A  85      29.888   2.764  10.722  4.00  1.00            
ATOM    646  CG1 ILE A  85      31.233   2.019  10.750  4.00  1.00            
ATOM    647  CG2 ILE A  85      29.967   4.297  10.738  4.00  1.00            
ATOM    648  CD1 ILE A  85      31.103   0.520  10.486  4.00  1.00            
ATOM    649    C ILE A  85      27.811   3.245  11.738  4.00  1.00            
ATOM    650    O ILE A  85      27.120   3.192  10.721  4.00  1.00            
ATOM    651    N GLY A  86      27.503   4.052  12.766  1.00  1.00            
ATOM    652   CA GLY A  86      26.332   4.872  12.677  1.00  1.00            
ATOM    653    C GLY A  86      26.731   6.289  12.674  1.00  1.00            
ATOM    654    O GLY A  86      27.700   6.704  12.042  1.00  1.00            
ATOM    655    N ARG A  87      25.941   7.059  13.427  2.00  1.00            
ATOM    656   CA ARG A  87      26.163   8.447  13.603  2.00  1.00            
ATOM    657   CB ARG A  87      25.148   9.066  14.578  2.00  1.00            
ATOM    658   CG ARG A  87      25.382  10.537  14.915  2.00  1.00            
ATOM    659   CD ARG A  87      25.018  10.845  16.367  2.00  1.00            
ATOM    660   NE ARG A  87      25.813   9.896  17.202  2.00  1.00            
ATOM    661   CZ ARG A  87      25.761   9.957  18.563  2.00  1.00            
ATOM    662  NH1 ARG A  87      24.980  10.897  19.173  2.00  1.00            
ATOM    663  NH2 ARG A  87      26.490   9.080  19.314  2.00  1.00            
ATOM    664    C ARG A  87      27.521   8.569  14.223  2.00  1.00            
ATOM    665    O ARG A  87      28.143   7.590  14.630  2.00  1.00            
ATOM    666    N ASN A  88      28.027   9.806  14.255  2.00  1.00            
ATOM    667   CA ASN A  88      29.320  10.143  14.756  2.00  1.00            
ATOM    668   CB ASN A  88      29.721   9.385  16.041  2.00  1.00            
ATOM    669   CG ASN A  88      28.996   9.976  17.245  2.00  1.00            
ATOM    670  OD1 ASN A  88      28.264  10.958  17.133  2.00  1.00            
ATOM    671  ND2 ASN A  88      29.225   9.371  18.443  2.00  1.00            
ATOM    672    C ASN A  88      30.318   9.776  13.687  2.00  1.00            
ATOM    673    O ASN A  88      31.185  10.585  13.358  2.00  1.00            
ATOM    674    N LEU A  89      30.233   8.563  13.088  2.00  1.00            
ATOM    675   CA LEU A  89      31.134   8.264  12.000  2.00  1.00            
ATOM    676   CB LEU A  89      31.348   6.766  11.716  2.00  1.00            
ATOM    677   CG LEU A  89      32.540   6.571  10.756  2.00  1.00            
ATOM    678  CD1 LEU A  89      33.804   7.143  11.401  2.00  1.00            
ATOM    679  CD2 LEU A  89      32.750   5.114  10.316  2.00  1.00            
ATOM    680    C LEU A  89      30.614   8.895  10.733  2.00  1.00            
ATOM    681    O LEU A  89      31.357   9.512   9.971  2.00  1.00            
ATOM    682    N LEU A  90      29.287   8.754  10.499  2.00  1.00            
ATOM    683   CA LEU A  90      28.628   9.150   9.279  2.00  1.00            
ATOM    684   CB LEU A  90      27.191   8.611   9.161  2.00  1.00            
ATOM    685   CG LEU A  90      27.151   7.079   8.987  2.00  1.00            
ATOM    686  CD1 LEU A  90      25.719   6.569   8.761  2.00  1.00            
ATOM    687  CD2 LEU A  90      28.126   6.620   7.890  2.00  1.00            
ATOM    688    C LEU A  90      28.617  10.638   9.067  2.00  1.00            
ATOM    689    O LEU A  90      28.841  11.090   7.948  2.00  1.00            
ATOM    690    N THR A  91      28.370  11.455  10.109  3.00  1.00            
ATOM    691   CA THR A  91      28.337  12.881   9.895  3.00  1.00            
ATOM    692   CB THR A  91      28.047  13.651  11.157  3.00  1.00            
ATOM    693  OG1 THR A  91      27.865  15.028  10.861  3.00  1.00            
ATOM    694  CG2 THR A  91      29.205  13.467  12.153  3.00  1.00            
ATOM    695    C THR A  91      29.709  13.261   9.410  3.00  1.00            
ATOM    696    O THR A  91      29.850  14.108   8.530  3.00  1.00            
ATOM    697    N GLN A  92      30.760  12.611   9.959  3.00  1.00            
ATOM    698   CA GLN A  92      32.121  12.905   9.594  3.00  1.00            
ATOM    699   CB GLN A  92      33.121  11.984  10.307  3.00  1.00            
ATOM    700   CG GLN A  92      33.186  12.228  11.814  3.00  1.00            
ATOM    701   CD GLN A  92      33.983  13.505  12.034  3.00  1.00            
ATOM    702  OE1 GLN A  92      33.504  14.461  12.642  3.00  1.00            
ATOM    703  NE2 GLN A  92      35.242  13.522  11.519  3.00  1.00            
ATOM    704    C GLN A  92      32.243  12.658   8.116  3.00  1.00            
ATOM    705    O GLN A  92      32.779  13.487   7.382  3.00  1.00            
ATOM    706    N ILE A  93      31.714  11.511   7.643  3.00  1.00            
ATOM    707   CA ILE A  93      31.771  11.115   6.258  3.00  1.00            
ATOM    708   CB ILE A  93      31.224   9.734   6.045  3.00  1.00            
ATOM    709  CG1 ILE A  93      32.063   8.691   6.805  3.00  1.00            
ATOM    710  CG2 ILE A  93      31.142   9.487   4.530  3.00  1.00            
ATOM    711  CD1 ILE A  93      33.510   8.596   6.322  3.00  1.00            
ATOM    712    C ILE A  93      30.937  12.039   5.411  3.00  1.00            
ATOM    713    O ILE A  93      31.392  12.488   4.361  3.00  1.00            
ATOM    714    N GLY A  94      29.704  12.379   5.850  3.00  1.00            
ATOM    715   CA GLY A  94      28.876  13.231   5.037  3.00  1.00            
ATOM    716    C GLY A  94      27.648  12.527   4.490  3.00  1.00            
ATOM    717    O GLY A  94      26.924  13.119   3.692  3.00  1.00            
ATOM    718    N CYS A  95      27.352  11.266   4.884  1.00  1.00            
ATOM    719   CA CYS A  95      26.188  10.590   4.345  1.00  1.00            
ATOM    720   CB CYS A  95      26.147   9.086   4.672  1.00  1.00            
ATOM    721   SG CYS A  95      27.487   8.158   3.864  1.00  1.00            
ATOM    722    C CYS A  95      24.938  11.202   4.853  1.00  1.00            
ATOM    723    O CYS A  95      24.812  11.549   6.026  1.00  1.00            
ATOM    724    N THR A  96      23.978  11.363   3.928  4.00  1.00            
ATOM    725   CA THR A  96      22.693  11.858   4.283  4.00  1.00            
ATOM    726   CB THR A  96      22.362  13.193   3.683  4.00  1.00            
ATOM    727  OG1 THR A  96      22.366  13.109   2.267  4.00  1.00            
ATOM    728  CG2 THR A  96      23.398  14.224   4.159  4.00  1.00            
ATOM    729    C THR A  96      21.717  10.881   3.734  4.00  1.00            
ATOM    730    O THR A  96      21.899  10.359   2.635  4.00  1.00            
ATOM    731    N LEU A  97      20.656  10.580   4.501  4.00  1.00            
ATOM    732   CA LEU A  97      19.700   9.665   3.967  4.00  1.00            
ATOM    733   CB LEU A  97      18.761   9.054   5.022  4.00  1.00            
ATOM    734   CG LEU A  97      19.497   8.180   6.056  4.00  1.00            
ATOM    735  CD1 LEU A  97      18.508   7.459   6.986  4.00  1.00            
ATOM    736  CD2 LEU A  97      20.487   7.223   5.374  4.00  1.00            
ATOM    737    C LEU A  97      18.877  10.429   2.992  4.00  1.00            
ATOM    738    O LEU A  97      18.517  11.580   3.232  4.00  1.00            
ATOM    739    N ASN A  98      18.565   9.806   1.845  4.00  1.00            
ATOM    740   CA ASN A  98      17.797  10.511   0.870  4.00  1.00            
ATOM    741   CB ASN A  98      18.438  10.531  -0.529  4.00  1.00            
ATOM    742   CG ASN A  98      17.722  11.574  -1.377  4.00  1.00            
ATOM    743  OD1 ASN A  98      17.687  11.473  -2.602  4.00  1.00            
ATOM    744  ND2 ASN A  98      17.140  12.609  -0.715  4.00  1.00            
ATOM    745    C ASN A  98      16.479   9.820   0.758  4.00  1.00            
ATOM    746    O ASN A  98      16.393   8.599   0.877  4.00  1.00            
ATOM    747    N PHE A  99      15.415  10.615   0.531  1.00  1.00            
ATOM    748   CA PHE A  99      14.071  10.132   0.414  1.00  1.00            
ATOM    749   CB PHE A  99      13.715   9.590  -0.980  1.00  1.00            
ATOM    750   CG PHE A  99      13.686  10.774  -1.878  1.00  1.00            
ATOM    751  CD1 PHE A  99      12.595  11.612  -1.886  1.00  1.00            
ATOM    752  CD2 PHE A  99      14.747  11.043  -2.709  1.00  1.00            
ATOM    753  CE1 PHE A  99      12.565  12.710  -2.713  1.00  1.00            
ATOM    754  CE2 PHE A  99      14.723  12.138  -3.539  1.00  1.00            
ATOM    755   CZ PHE A  99      13.632  12.972  -3.540  1.00  1.00            
ATOM    756    C PHE A  99      13.752   9.060   1.445  1.00  1.00            
ATOM    757    O PHE A  99      14.292   9.138   2.581  1.00  1.00            
ATOM    758  OXT PHE A  99      12.937   8.158   1.113  1.00  1.00            
ATOM    759    N PRO B   1      12.287  14.773   2.569  1.00  1.00            
ATOM    760   CA PRO B   1      13.295  14.945   1.488  1.00  1.00            
ATOM    761   CD PRO B   1      11.834  16.124   3.049  1.00  1.00            
ATOM    762   CB PRO B   1      13.360  16.445   1.202  1.00  1.00            
ATOM    763   CG PRO B   1      12.859  17.115   2.483  1.00  1.00            
ATOM    764    C PRO B   1      14.575  14.391   2.035  1.00  1.00            
ATOM    765    O PRO B   1      14.535  13.349   2.688  1.00  1.00            
ATOM    766    N GLN B   2      15.714  15.071   1.788  4.00  1.00            
ATOM    767   CA GLN B   2      16.991  14.602   2.250  4.00  1.00            
ATOM    768   CB GLN B   2      18.179  15.346   1.612  4.00  1.00            
ATOM    769   CG GLN B   2      18.248  16.828   1.985  4.00  1.00            
ATOM    770   CD GLN B   2      19.419  17.461   1.244  4.00  1.00            
ATOM    771  OE1 GLN B   2      19.983  16.871   0.324  4.00  1.00            
ATOM    772  NE2 GLN B   2      19.794  18.703   1.652  4.00  1.00            
ATOM    773    C GLN B   2      17.052  14.808   3.736  4.00  1.00            
ATOM    774    O GLN B   2      16.416  15.712   4.275  4.00  1.00            
ATOM    775    N ILE B   3      17.826  13.952   4.441  4.00  1.00            
ATOM    776   CA ILE B   3      17.883  14.022   5.876  4.00  1.00            
ATOM    777   CB ILE B   3      17.341  12.788   6.539  4.00  1.00            
ATOM    778  CG1 ILE B   3      15.894  12.538   6.089  4.00  1.00            
ATOM    779  CG2 ILE B   3      17.476  12.960   8.061  4.00  1.00            
ATOM    780  CD1 ILE B   3      14.953  13.688   6.442  4.00  1.00            
ATOM    781    C ILE B   3      19.318  14.136   6.306  4.00  1.00            
ATOM    782    O ILE B   3      20.226  13.689   5.609  4.00  1.00            
ATOM    783    N THR B   4      19.549  14.773   7.477  1.00  1.00            
ATOM    784   CA THR B   4      20.867  14.910   8.027  1.00  1.00            
ATOM    785   CB THR B   4      21.152  16.286   8.553  1.00  1.00            
ATOM    786  OG1 THR B   4      20.236  16.612   9.588  1.00  1.00            
ATOM    787  CG2 THR B   4      21.032  17.294   7.398  1.00  1.00            
ATOM    788    C THR B   4      20.944  13.967   9.182  1.00  1.00            
ATOM    789    O THR B   4      20.060  13.955  10.037  1.00  1.00            
ATOM    790    N LEU B   5      22.004  13.134   9.234  1.00  1.00            
ATOM    791   CA LEU B   5      22.070  12.202  10.321  1.00  1.00            
ATOM    792   CB LEU B   5      22.596  10.811   9.910  1.00  1.00            
ATOM    793   CG LEU B   5      23.818  10.830   8.971  1.00  1.00            
ATOM    794  CD1 LEU B   5      25.062  11.424   9.648  1.00  1.00            
ATOM    795  CD2 LEU B   5      24.077   9.435   8.379  1.00  1.00            
ATOM    796    C LEU B   5      22.931  12.769  11.418  1.00  1.00            
ATOM    797    O LEU B   5      23.769  12.067  11.982  1.00  1.00            
ATOM    798    N TRP B   6      22.734  14.063  11.762  1.00  1.00            
ATOM    799   CA TRP B   6      23.457  14.694  12.840  1.00  1.00            
ATOM    800   CB TRP B   6      23.220  16.216  12.882  1.00  1.00            
ATOM    801   CG TRP B   6      24.123  16.993  13.813  1.00  1.00            
ATOM    802  CD2 TRP B   6      23.698  17.648  15.019  1.00  1.00            
ATOM    803  CD1 TRP B   6      25.450  17.273  13.669  1.00  1.00            
ATOM    804  NE1 TRP B   6      25.880  18.062  14.707  1.00  1.00            
ATOM    805  CE2 TRP B   6      24.812  18.304  15.545  1.00  1.00            
ATOM    806  CE3 TRP B   6      22.480  17.709  15.632  1.00  1.00            
ATOM    807  CZ2 TRP B   6      24.724  19.032  16.696  1.00  1.00            
ATOM    808  CZ3 TRP B   6      22.397  18.439  16.798  1.00  1.00            
ATOM    809  CH2 TRP B   6      23.497  19.088  17.320  1.00  1.00            
ATOM    810    C TRP B   6      22.955  14.096  14.114  1.00  1.00            
ATOM    811    O TRP B   6      23.725  13.689  14.983  1.00  1.00            
ATOM    812    N LYS B   7      21.614  14.022  14.226  1.00  1.00            
ATOM    813   CA LYS B   7      20.924  13.480  15.358  1.00  1.00            
ATOM    814   CB LYS B   7      20.061  14.515  16.103  1.00  1.00            
ATOM    815   CG LYS B   7      19.324  15.501  15.194  1.00  1.00            
ATOM    816   CD LYS B   7      18.217  14.896  14.332  1.00  1.00            
ATOM    817   CE LYS B   7      17.505  15.945  13.474  1.00  1.00            
ATOM    818   NZ LYS B   7      16.518  15.295  12.588  1.00  1.00            
ATOM    819    C LYS B   7      20.058  12.403  14.823  1.00  1.00            
ATOM    820    O LYS B   7      20.157  12.033  13.654  1.00  1.00            
ATOM    821    N ARG B   8      19.182  11.856  15.675  1.00  1.00            
ATOM    822   CA ARG B   8      18.412  10.746  15.230  1.00  1.00            
ATOM    823   CB ARG B   8      17.474  10.186  16.316  1.00  1.00            
ATOM    824   CG ARG B   8      16.679   8.956  15.878  1.00  1.00            
ATOM    825   CD ARG B   8      15.758   8.395  16.962  1.00  1.00            
ATOM    826   NE ARG B   8      14.362   8.771  16.611  1.00  1.00            
ATOM    827   CZ ARG B   8      13.919  10.039  16.852  1.00  1.00            
ATOM    828  NH1 ARG B   8      14.787  10.991  17.301  1.00  1.00            
ATOM    829  NH2 ARG B   8      12.607  10.351  16.646  1.00  1.00            
ATOM    830    C ARG B   8      17.565  11.154  14.094  1.00  1.00            
ATOM    831    O ARG B   8      16.993  12.243  14.067  1.00  1.00            
ATOM    832    N PRO B   9      17.509  10.293  13.123  1.00  1.00            
ATOM    833   CA PRO B   9      16.587  10.547  12.076  1.00  1.00            
ATOM    834   CD PRO B   9      18.663   9.552  12.652  1.00  1.00            
ATOM    835   CB PRO B   9      16.951   9.604  10.925  1.00  1.00            
ATOM    836   CG PRO B   9      18.083   8.722  11.494  1.00  1.00            
ATOM    837    C PRO B   9      15.253  10.372  12.717  1.00  1.00            
ATOM    838    O PRO B   9      14.969   9.279  13.204  1.00  1.00            
ATOM    839    N LEU B  10      14.420  11.428  12.747  4.00  1.00            
ATOM    840   CA LEU B  10      13.126  11.277  13.332  4.00  1.00            
ATOM    841   CB LEU B  10      12.797  12.265  14.467  4.00  1.00            
ATOM    842   CG LEU B  10      12.607  13.721  14.002  4.00  1.00            
ATOM    843  CD1 LEU B  10      12.282  14.645  15.186  4.00  1.00            
ATOM    844  CD2 LEU B  10      13.809  14.207  13.176  4.00  1.00            
ATOM    845    C LEU B  10      12.173  11.595  12.223  4.00  1.00            
ATOM    846    O LEU B  10      12.332  12.591  11.519  4.00  1.00            
ATOM    847    N VAL B  11      11.170  10.730  12.013  4.00  1.00            
ATOM    848   CA VAL B  11      10.202  10.971  10.986  4.00  1.00            
ATOM    849   CB VAL B  11      10.347  10.040   9.820  4.00  1.00            
ATOM    850  CG1 VAL B  11       9.184  10.286   8.850  4.00  1.00            
ATOM    851  CG2 VAL B  11      11.740  10.248   9.202  4.00  1.00            
ATOM    852    C VAL B  11       8.896  10.662  11.630  4.00  1.00            
ATOM    853    O VAL B  11       8.841   9.894  12.590  4.00  1.00            
ATOM    854    N THR B  12       7.802  11.271  11.145  4.00  1.00            
ATOM    855   CA THR B  12       6.545  10.966  11.755  4.00  1.00            
ATOM    856   CB THR B  12       5.528  12.060  11.622  4.00  1.00            
ATOM    857  OG1 THR B  12       4.371  11.751  12.386  4.00  1.00            
ATOM    858  CG2 THR B  12       5.162  12.211  10.137  4.00  1.00            
ATOM    859    C THR B  12       6.003   9.777  11.058  4.00  1.00            
ATOM    860    O THR B  12       6.168   9.637   9.852  4.00  1.00            
ATOM    861    N ILE B  13       5.337   8.879  11.796  4.00  1.00            
ATOM    862   CA ILE B  13       4.849   7.709  11.143  4.00  1.00            
ATOM    863   CB ILE B  13       5.530   6.454  11.603  4.00  1.00            
ATOM    864  CG1 ILE B  13       5.175   5.271  10.688  4.00  1.00            
ATOM    865  CG2 ILE B  13       5.178   6.239  13.085  4.00  1.00            
ATOM    866  CD1 ILE B  13       6.072   4.054  10.905  4.00  1.00            
ATOM    867    C ILE B  13       3.415   7.573  11.433  4.00  1.00            
ATOM    868    O ILE B  13       2.939   7.937  12.502  4.00  1.00            
ATOM    869    N ARG B  14       2.667   7.075  10.447  4.00  1.00            
ATOM    870   CA ARG B  14       1.298   6.878  10.750  4.00  1.00            
ATOM    871   CB ARG B  14       0.345   7.661   9.833  4.00  1.00            
ATOM    872   CG ARG B  14      -1.063   7.814  10.410  4.00  1.00            
ATOM    873   CD ARG B  14      -1.922   8.825   9.649  4.00  1.00            
ATOM    874   NE ARG B  14      -3.123   9.105  10.483  4.00  1.00            
ATOM    875   CZ ARG B  14      -4.277   8.403  10.288  4.00  1.00            
ATOM    876  NH1 ARG B  14      -4.345   7.460   9.304  4.00  1.00            
ATOM    877  NH2 ARG B  14      -5.366   8.656  11.071  4.00  1.00            
ATOM    878    C ARG B  14       1.061   5.424  10.548  4.00  1.00            
ATOM    879    O ARG B  14       1.501   4.835   9.561  4.00  1.00            
ATOM    880    N ILE B  15       0.373   4.807  11.515  4.00  1.00            
ATOM    881   CA ILE B  15       0.053   3.417  11.461  4.00  1.00            
ATOM    882   CB ILE B  15       0.774   2.580  12.491  4.00  1.00            
ATOM    883  CG1 ILE B  15       0.448   3.001  13.938  4.00  1.00            
ATOM    884  CG2 ILE B  15       2.272   2.642  12.152  4.00  1.00            
ATOM    885  CD1 ILE B  15      -0.899   2.513  14.473  4.00  1.00            
ATOM    886    C ILE B  15      -1.409   3.387  11.709  4.00  1.00            
ATOM    887    O ILE B  15      -2.049   4.439  11.706  4.00  1.00            
ATOM    888    N GLY B  16      -1.988   2.188  11.888  3.00  1.00            
ATOM    889   CA GLY B  16      -3.407   2.103  12.025  3.00  1.00            
ATOM    890    C GLY B  16      -3.895   2.996  13.117  3.00  1.00            
ATOM    891    O GLY B  16      -3.782   2.688  14.303  3.00  1.00            
ATOM    892    N GLY B  17      -4.464   4.145  12.702  3.00  1.00            
ATOM    893   CA GLY B  17      -5.105   5.071  13.586  3.00  1.00            
ATOM    894    C GLY B  17      -4.116   5.596  14.569  3.00  1.00            
ATOM    895    O GLY B  17      -4.504   6.127  15.608  3.00  1.00            
ATOM    896    N GLN B  18      -2.806   5.465  14.292  4.00  1.00            
ATOM    897   CA GLN B  18      -1.915   5.987  15.282  4.00  1.00            
ATOM    898   CB GLN B  18      -1.241   4.912  16.156  4.00  1.00            
ATOM    899   CG GLN B  18      -2.230   4.142  17.034  4.00  1.00            
ATOM    900   CD GLN B  18      -1.452   3.140  17.875  4.00  1.00            
ATOM    901  OE1 GLN B  18      -0.239   2.997  17.734  4.00  1.00            
ATOM    902  NE2 GLN B  18      -2.169   2.432  18.788  4.00  1.00            
ATOM    903    C GLN B  18      -0.832   6.773  14.617  4.00  1.00            
ATOM    904    O GLN B  18      -0.266   6.345  13.613  4.00  1.00            
ATOM    905    N LEU B  19      -0.526   7.966  15.172  4.00  1.00            
ATOM    906   CA LEU B  19       0.540   8.785  14.666  4.00  1.00            
ATOM    907   CB LEU B  19       0.217  10.289  14.647  4.00  1.00            
ATOM    908   CG LEU B  19       1.368  11.147  14.099  4.00  1.00            
ATOM    909  CD1 LEU B  19       1.657  10.823  12.625  4.00  1.00            
ATOM    910  CD2 LEU B  19       1.113  12.643  14.343  4.00  1.00            
ATOM    911    C LEU B  19       1.679   8.568  15.608  4.00  1.00            
ATOM    912    O LEU B  19       1.487   8.534  16.821  4.00  1.00            
ATOM    913    N LYS B  20       2.900   8.384  15.069  4.00  1.00            
ATOM    914   CA LYS B  20       4.022   8.097  15.908  4.00  1.00            
ATOM    915   CB LYS B  20       4.331   6.594  16.028  4.00  1.00            
ATOM    916   CG LYS B  20       3.269   5.811  16.802  4.00  1.00            
ATOM    917   CD LYS B  20       3.125   6.245  18.262  4.00  1.00            
ATOM    918   CE LYS B  20       1.921   5.618  18.968  4.00  1.00            
ATOM    919   NZ LYS B  20       2.077   4.148  19.034  4.00  1.00            
ATOM    920    C LYS B  20       5.241   8.743  15.351  4.00  1.00            
ATOM    921    O LYS B  20       5.191   9.449  14.346  4.00  1.00            
ATOM    922    N GLU B  21       6.375   8.537  16.043  4.00  1.00            
ATOM    923   CA GLU B  21       7.630   9.047  15.588  4.00  1.00            
ATOM    924   CB GLU B  21       8.446   9.787  16.660  4.00  1.00            
ATOM    925   CG GLU B  21       7.846  11.113  17.125  4.00  1.00            
ATOM    926   CD GLU B  21       8.790  11.680  18.175  4.00  1.00            
ATOM    927  OE1 GLU B  21      10.012  11.774  17.883  4.00  1.00            
ATOM    928  OE2 GLU B  21       8.304  12.011  19.289  4.00  1.00            
ATOM    929    C GLU B  21       8.447   7.855  15.241  4.00  1.00            
ATOM    930    O GLU B  21       8.229   6.768  15.772  4.00  1.00            
ATOM    931    N ALA B  22       9.414   8.014  14.323  4.00  1.00            
ATOM    932   CA ALA B  22      10.153   6.837  14.010  4.00  1.00            
ATOM    933   CB ALA B  22       9.629   6.094  12.768  4.00  1.00            
ATOM    934    C ALA B  22      11.572   7.172  13.741  4.00  1.00            
ATOM    935    O ALA B  22      11.915   8.293  13.370  4.00  1.00            
ATOM    936    N LEU B  23      12.438   6.170  13.963  4.00  1.00            
ATOM    937   CA LEU B  23      13.816   6.313  13.634  4.00  1.00            
ATOM    938   CB LEU B  23      14.782   5.796  14.709  4.00  1.00            
ATOM    939   CG LEU B  23      16.231   5.738  14.196  4.00  1.00            
ATOM    940  CD1 LEU B  23      16.660   7.086  13.606  4.00  1.00            
ATOM    941  CD2 LEU B  23      17.193   5.239  15.285  4.00  1.00            
ATOM    942    C LEU B  23      14.043   5.494  12.399  4.00  1.00            
ATOM    943    O LEU B  23      13.861   4.278  12.412  4.00  1.00            
ATOM    944    N LEU B  24      14.435   6.148  11.285  4.00  1.00            
ATOM    945   CA LEU B  24      14.694   5.418  10.076  4.00  1.00            
ATOM    946   CB LEU B  24      14.876   6.311   8.836  4.00  1.00            
ATOM    947   CG LEU B  24      13.599   7.047   8.398  4.00  1.00            
ATOM    948  CD1 LEU B  24      13.864   7.914   7.160  4.00  1.00            
ATOM    949  CD2 LEU B  24      12.436   6.065   8.181  4.00  1.00            
ATOM    950    C LEU B  24      16.001   4.694  10.288  4.00  1.00            
ATOM    951    O LEU B  24      16.970   5.294  10.750  4.00  1.00            
ATOM    952    N ASP B  25      16.070   3.376   9.976  1.00  1.00            
ATOM    953   CA ASP B  25      17.306   2.652  10.166  1.00  1.00            
ATOM    954   CB ASP B  25      17.312   1.771  11.424  1.00  1.00            
ATOM    955   CG ASP B  25      18.734   1.286  11.649  1.00  1.00            
ATOM    956  OD1 ASP B  25      19.611   1.597  10.799  1.00  1.00            
ATOM    957  OD2 ASP B  25      18.962   0.592  12.675  1.00  1.00            
ATOM    958    C ASP B  25      17.521   1.767   9.005  1.00  1.00            
ATOM    959    O ASP B  25      16.739   0.860   8.730  1.00  1.00            
ATOM    960    N THR B  26      18.611   2.040   8.282  3.00  1.00            
ATOM    961   CA THR B  26      18.954   1.235   7.166  3.00  1.00            
ATOM    962   CB THR B  26      20.146   1.763   6.427  3.00  1.00            
ATOM    963  OG1 THR B  26      21.293   1.732   7.264  3.00  1.00            
ATOM    964  CG2 THR B  26      19.851   3.209   5.992  3.00  1.00            
ATOM    965    C THR B  26      19.321  -0.106   7.687  3.00  1.00            
ATOM    966    O THR B  26      18.992  -1.137   7.103  3.00  1.00            
ATOM    967    N GLY B  27      20.000  -0.105   8.841  3.00  1.00            
ATOM    968   CA GLY B  27      20.541  -1.309   9.373  3.00  1.00            
ATOM    969    C GLY B  27      19.478  -2.317   9.647  3.00  1.00            
ATOM    970    O GLY B  27      19.644  -3.492   9.325  3.00  1.00            
ATOM    971    N ALA B  28      18.349  -1.905  10.244  1.00  1.00            
ATOM    972   CA ALA B  28      17.412  -2.926  10.597  1.00  1.00            
ATOM    973   CB ALA B  28      16.395  -2.489  11.664  1.00  1.00            
ATOM    974    C ALA B  28      16.651  -3.375   9.403  1.00  1.00            
ATOM    975    O ALA B  28      16.048  -2.582   8.680  1.00  1.00            
ATOM    976    N ASP B  29      16.696  -4.698   9.177  1.00  1.00            
ATOM    977   CA ASP B  29      16.011  -5.318   8.092  1.00  1.00            
ATOM    978   CB ASP B  29      16.425  -6.789   7.935  1.00  1.00            
ATOM    979   CG ASP B  29      17.902  -6.797   7.563  1.00  1.00            
ATOM    980  OD1 ASP B  29      18.275  -6.076   6.599  1.00  1.00            
ATOM    981  OD2 ASP B  29      18.680  -7.508   8.252  1.00  1.00            
ATOM    982    C ASP B  29      14.539  -5.281   8.333  1.00  1.00            
ATOM    983    O ASP B  29      13.768  -4.876   7.465  1.00  1.00            
ATOM    984    N ASP B  30      14.104  -5.700   9.537  1.00  1.00            
ATOM    985   CA ASP B  30      12.696  -5.718   9.793  1.00  1.00            
ATOM    986   CB ASP B  30      12.216  -6.873  10.686  1.00  1.00            
ATOM    987   CG ASP B  30      12.189  -8.115   9.805  1.00  1.00            
ATOM    988  OD1 ASP B  30      12.700  -8.031   8.656  1.00  1.00            
ATOM    989  OD2 ASP B  30      11.651  -9.158  10.262  1.00  1.00            
ATOM    990    C ASP B  30      12.296  -4.428  10.408  1.00  1.00            
ATOM    991    O ASP B  30      13.127  -3.568  10.699  1.00  1.00            
ATOM    992    N THR B  31      10.977  -4.261  10.605  1.00  1.00            
ATOM    993   CA THR B  31      10.499  -3.050  11.184  1.00  1.00            
ATOM    994   CB THR B  31       9.222  -2.554  10.577  1.00  1.00            
ATOM    995  OG1 THR B  31       8.178  -3.487  10.814  1.00  1.00            
ATOM    996  CG2 THR B  31       9.437  -2.371   9.067  1.00  1.00            
ATOM    997    C THR B  31      10.192  -3.358  12.634  1.00  1.00            
ATOM    998    O THR B  31       9.440  -4.288  12.919  1.00  1.00            
ATOM    999    N VAL B  32      10.790  -2.603  13.592  4.00  1.00            
ATOM   1000   CA VAL B  32      10.522  -2.773  15.007  4.00  1.00            
ATOM   1001   CB VAL B  32      11.749  -2.738  15.877  4.00  1.00            
ATOM   1002  CG1 VAL B  32      12.614  -3.968  15.559  4.00  1.00            
ATOM   1003  CG2 VAL B  32      12.475  -1.400  15.657  4.00  1.00            
ATOM   1004    C VAL B  32       9.665  -1.588  15.402  4.00  1.00            
ATOM   1005    O VAL B  32       9.975  -0.451  15.050  4.00  1.00            
ATOM   1006    N LEU B  33       8.540  -1.825  16.120  4.00  1.00            
ATOM   1007   CA LEU B  33       7.643  -0.779  16.571  4.00  1.00            
ATOM   1008   CB LEU B  33       6.180  -1.014  16.161  4.00  1.00            
ATOM   1009   CG LEU B  33       5.970  -1.083  14.639  4.00  1.00            
ATOM   1010  CD1 LEU B  33       4.486  -1.281  14.294  4.00  1.00            
ATOM   1011  CD2 LEU B  33       6.600   0.125  13.931  4.00  1.00            
ATOM   1012    C LEU B  33       7.667  -0.864  18.084  4.00  1.00            
ATOM   1013    O LEU B  33       8.041  -1.899  18.636  4.00  1.00            
ATOM   1014    N GLU B  34       7.290   0.219  18.805  1.00  1.00            
ATOM   1015   CA GLU B  34       7.253   0.188  20.252  1.00  1.00            
ATOM   1016   CB GLU B  34       7.102   1.564  20.927  1.00  1.00            
ATOM   1017   CG GLU B  34       5.768   2.258  20.642  1.00  1.00            
ATOM   1018   CD GLU B  34       5.973   3.256  19.513  1.00  1.00            
ATOM   1019  OE1 GLU B  34       6.630   2.889  18.502  1.00  1.00            
ATOM   1020  OE2 GLU B  34       5.477   4.405  19.655  1.00  1.00            
ATOM   1021    C GLU B  34       6.034  -0.611  20.618  1.00  1.00            
ATOM   1022    O GLU B  34       5.221  -0.940  19.756  1.00  1.00            
ATOM   1023    N GLU B  35       5.890  -0.964  21.914  1.00  1.00            
ATOM   1024   CA GLU B  35       4.787  -1.779  22.354  1.00  1.00            
ATOM   1025   CB GLU B  35       4.713  -1.925  23.887  1.00  1.00            
ATOM   1026   CG GLU B  35       5.967  -2.531  24.526  1.00  1.00            
ATOM   1027   CD GLU B  35       6.919  -1.390  24.868  1.00  1.00            
ATOM   1028  OE1 GLU B  35       6.541  -0.549  25.726  1.00  1.00            
ATOM   1029  OE2 GLU B  35       8.035  -1.342  24.282  1.00  1.00            
ATOM   1030    C GLU B  35       3.525  -1.115  21.915  1.00  1.00            
ATOM   1031    O GLU B  35       3.348   0.087  22.101  1.00  1.00            
ATOM   1032    N MET B  36       2.617  -1.893  21.287  1.00  1.00            
ATOM   1033   CA MET B  36       1.378  -1.317  20.855  1.00  1.00            
ATOM   1034   CB MET B  36       1.519  -0.514  19.551  1.00  1.00            
ATOM   1035   CG MET B  36       2.078  -1.331  18.385  1.00  1.00            
ATOM   1036   SD MET B  36       2.370  -0.367  16.872  1.00  1.00            
ATOM   1037   CE MET B  36       0.612  -0.157  16.473  1.00  1.00            
ATOM   1038    C MET B  36       0.378  -2.403  20.652  1.00  1.00            
ATOM   1039    O MET B  36       0.724  -3.519  20.273  1.00  1.00            
ATOM   1040    N ASN B  37      -0.905  -2.096  20.929  1.00  1.00            
ATOM   1041   CA ASN B  37      -1.932  -3.063  20.693  1.00  1.00            
ATOM   1042   CB ASN B  37      -3.039  -3.100  21.761  1.00  1.00            
ATOM   1043   CG ASN B  37      -2.507  -3.859  22.966  1.00  1.00            
ATOM   1044  OD1 ASN B  37      -2.026  -3.266  23.930  1.00  1.00            
ATOM   1045  ND2 ASN B  37      -2.596  -5.215  22.909  1.00  1.00            
ATOM   1046    C ASN B  37      -2.569  -2.685  19.398  1.00  1.00            
ATOM   1047    O ASN B  37      -3.205  -1.637  19.287  1.00  1.00            
ATOM   1048    N LEU B  38      -2.383  -3.533  18.371  1.00  1.00            
ATOM   1049   CA LEU B  38      -2.970  -3.281  17.089  1.00  1.00            
ATOM   1050   CB LEU B  38      -1.921  -3.145  15.959  1.00  1.00            
ATOM   1051   CG LEU B  38      -1.050  -4.397  15.686  1.00  1.00            
ATOM   1052  CD1 LEU B  38      -1.809  -5.491  14.915  1.00  1.00            
ATOM   1053  CD2 LEU B  38       0.280  -4.019  15.015  1.00  1.00            
ATOM   1054    C LEU B  38      -3.821  -4.479  16.792  1.00  1.00            
ATOM   1055    O LEU B  38      -3.450  -5.605  17.123  1.00  1.00            
ATOM   1056    N PRO B  39      -4.975  -4.281  16.218  1.00  1.00            
ATOM   1057   CA PRO B  39      -5.828  -5.401  15.910  1.00  1.00            
ATOM   1058   CD PRO B  39      -5.742  -3.073  16.477  1.00  1.00            
ATOM   1059   CB PRO B  39      -7.239  -4.831  15.767  1.00  1.00            
ATOM   1060   CG PRO B  39      -7.052  -3.302  15.712  1.00  1.00            
ATOM   1061    C PRO B  39      -5.304  -6.052  14.664  1.00  1.00            
ATOM   1062    O PRO B  39      -4.575  -5.397  13.920  1.00  1.00            
ATOM   1063    N GLY B  40      -5.625  -7.348  14.439  1.00  1.00            
ATOM   1064   CA GLY B  40      -5.172  -7.999  13.242  1.00  1.00            
ATOM   1065    C GLY B  40      -4.682  -9.366  13.596  1.00  1.00            
ATOM   1066    O GLY B  40      -4.621  -9.727  14.770  1.00  1.00            
ATOM   1067    N LYS B  41      -4.320 -10.170  12.570  1.00  1.00            
ATOM   1068   CA LYS B  41      -3.808 -11.487  12.827  1.00  1.00            
ATOM   1069   CB LYS B  41      -3.731 -12.427  11.606  1.00  1.00            
ATOM   1070   CG LYS B  41      -5.083 -12.748  10.968  1.00  1.00            
ATOM   1071   CD LYS B  41      -4.978 -13.682   9.758  1.00  1.00            
ATOM   1072   CE LYS B  41      -3.619 -13.657   9.054  1.00  1.00            
ATOM   1073   NZ LYS B  41      -3.568 -12.547   8.080  1.00  1.00            
ATOM   1074    C LYS B  41      -2.419 -11.304  13.319  1.00  1.00            
ATOM   1075    O LYS B  41      -1.703 -10.416  12.858  1.00  1.00            
ATOM   1076    N TRP B  42      -1.996 -12.140  14.284  1.00  1.00            
ATOM   1077   CA TRP B  42      -0.683 -11.928  14.805  1.00  1.00            
ATOM   1078   CB TRP B  42      -0.677 -11.459  16.268  1.00  1.00            
ATOM   1079   CG TRP B  42      -1.135 -12.530  17.225  1.00  1.00            
ATOM   1080  CD2 TRP B  42      -2.505 -12.897  17.442  1.00  1.00            
ATOM   1081  CD1 TRP B  42      -0.386 -13.344  18.022  1.00  1.00            
ATOM   1082  NE1 TRP B  42      -1.204 -14.194  18.726  1.00  1.00            
ATOM   1083  CE2 TRP B  42      -2.511 -13.930  18.379  1.00  1.00            
ATOM   1084  CE3 TRP B  42      -3.664 -12.416  16.902  1.00  1.00            
ATOM   1085  CZ2 TRP B  42      -3.681 -14.500  18.795  1.00  1.00            
ATOM   1086  CZ3 TRP B  42      -4.843 -12.991  17.326  1.00  1.00            
ATOM   1087  CH2 TRP B  42      -4.850 -14.012  18.253  1.00  1.00            
ATOM   1088    C TRP B  42       0.061 -13.230  14.801  1.00  1.00            
ATOM   1089    O TRP B  42      -0.542 -14.302  14.804  1.00  1.00            
ATOM   1090    N LYS B  43       1.409 -13.151  14.766  4.00  1.00            
ATOM   1091   CA LYS B  43       2.239 -14.332  14.827  4.00  1.00            
ATOM   1092   CB LYS B  43       2.692 -14.831  13.450  4.00  1.00            
ATOM   1093   CG LYS B  43       1.539 -15.251  12.532  4.00  1.00            
ATOM   1094   CD LYS B  43       0.692 -14.076  12.041  4.00  1.00            
ATOM   1095   CE LYS B  43      -0.457 -14.481  11.112  4.00  1.00            
ATOM   1096   NZ LYS B  43      -1.600 -14.991  11.902  4.00  1.00            
ATOM   1097    C LYS B  43       3.481 -13.948  15.586  4.00  1.00            
ATOM   1098    O LYS B  43       4.029 -12.868  15.384  4.00  1.00            
ATOM   1099    N PRO B  44       3.925 -14.810  16.470  4.00  0.00            
ATOM   1100   CA PRO B  44       5.115 -14.518  17.237  4.00  0.00            
ATOM   1101   CD PRO B  44       2.986 -15.608  17.226  4.00  0.00            
ATOM   1102   CB PRO B  44       5.002 -15.340  18.531  4.00  0.00            
ATOM   1103   CG PRO B  44       3.855 -16.328  18.269  4.00  0.00            
ATOM   1104    C PRO B  44       6.396 -14.717  16.497  4.00  0.00            
ATOM   1105    O PRO B  44       6.440 -15.549  15.587  4.00  0.00            
ATOM   1106    N LYS B  45       7.452 -13.955  16.865  4.00  0.00            
ATOM   1107   CA LYS B  45       8.745 -14.077  16.253  4.00  0.00            
ATOM   1108   CB LYS B  45       8.892 -13.308  14.929  4.00  0.00            
ATOM   1109   CG LYS B  45       8.038 -13.891  13.803  4.00  0.00            
ATOM   1110   CD LYS B  45       8.364 -15.351  13.477  4.00  0.00            
ATOM   1111   CE LYS B  45       7.498 -15.933  12.358  4.00  0.00            
ATOM   1112   NZ LYS B  45       6.075 -15.925  12.763  4.00  0.00            
ATOM   1113    C LYS B  45       9.747 -13.545  17.205  4.00  0.00            
ATOM   1114    O LYS B  45       9.423 -13.200  18.340  4.00  0.00            
ATOM   1115    N MET B  46      11.014 -13.481  16.768  4.00  0.00            
ATOM   1116   CA MET B  46      12.003 -12.969  17.658  4.00  0.00            
ATOM   1117   CB MET B  46      13.032 -14.014  18.114  4.00  0.00            
ATOM   1118   CG MET B  46      14.076 -13.442  19.076  4.00  0.00            
ATOM   1119   SD MET B  46      15.414 -14.589  19.518  4.00  0.00            
ATOM   1120   CE MET B  46      16.260 -14.445  17.917  4.00  0.00            
ATOM   1121    C MET B  46      12.769 -11.923  16.962  4.00  0.00            
ATOM   1122    O MET B  46      12.936 -11.942  15.744  4.00  0.00            
ATOM   1123    N ILE B  47      13.231 -10.953  17.754  4.00  0.00            
ATOM   1124   CA ILE B  47      14.062  -9.938  17.218  4.00  0.00            
ATOM   1125   CB ILE B  47      13.465  -8.562  17.296  4.00  0.00            
ATOM   1126  CG1 ILE B  47      12.191  -8.459  16.440  4.00  0.00            
ATOM   1127  CG2 ILE B  47      14.559  -7.556  16.901  4.00  0.00            
ATOM   1128  CD1 ILE B  47      12.444  -8.621  14.944  4.00  0.00            
ATOM   1129    C ILE B  47      15.252  -9.904  18.079  4.00  0.00            
ATOM   1130    O ILE B  47      15.154  -9.978  19.304  4.00  0.00            
ATOM   1131    N GLY B  48      16.429  -9.808  17.460  4.00  0.00            
ATOM   1132   CA GLY B  48      17.542  -9.731  18.327  4.00  0.00            
ATOM   1133    C GLY B  48      17.955  -8.313  18.325  4.00  0.00            
ATOM   1134    O GLY B  48      18.472  -7.805  17.331  4.00  0.00            
ATOM   1135    N GLY B  49      17.723  -7.626  19.462  4.00  0.00            
ATOM   1136   CA GLY B  49      18.345  -6.351  19.565  4.00  0.00            
ATOM   1137    C GLY B  49      19.753  -6.856  19.556  4.00  0.00            
ATOM   1138    O GLY B  49      19.986  -7.944  20.084  4.00  0.00            
ATOM   1139    N ILE B  50      20.724  -6.082  19.033  3.00  0.00            
ATOM   1140   CA ILE B  50      22.014  -6.642  18.713  3.00  0.00            
ATOM   1141   CB ILE B  50      22.997  -5.597  18.277  3.00  0.00            
ATOM   1142  CG1 ILE B  50      22.523  -4.924  16.977  3.00  0.00            
ATOM   1143  CG2 ILE B  50      24.383  -6.258  18.176  3.00  0.00            
ATOM   1144  CD1 ILE B  50      23.267  -3.630  16.650  3.00  0.00            
ATOM   1145    C ILE B  50      22.609  -7.337  19.890  3.00  0.00            
ATOM   1146    O ILE B  50      23.066  -8.474  19.783  3.00  0.00            
ATOM   1147    N GLY B  51      22.599  -6.687  21.056  3.00  0.00            
ATOM   1148   CA GLY B  51      22.955  -7.418  22.228  3.00  0.00            
ATOM   1149    C GLY B  51      21.685  -7.323  23.000  3.00  0.00            
ATOM   1150    O GLY B  51      21.132  -6.235  23.150  3.00  0.00            
ATOM   1151    N GLY B  52      21.179  -8.452  23.516  4.00  0.00            
ATOM   1152   CA GLY B  52      19.920  -8.377  24.190  4.00  0.00            
ATOM   1153    C GLY B  52      18.908  -9.113  23.350  4.00  0.00            
ATOM   1154    O GLY B  52      18.963  -9.066  22.124  4.00  0.00            
ATOM   1155    N PHE B  53      17.949  -9.817  23.999  4.00  0.00            
ATOM   1156   CA PHE B  53      16.961 -10.566  23.262  4.00  0.00            
ATOM   1157   CB PHE B  53      16.890 -12.053  23.644  4.00  0.00            
ATOM   1158   CG PHE B  53      18.173 -12.656  23.188  4.00  0.00            
ATOM   1159  CD1 PHE B  53      19.271 -12.668  24.016  4.00  0.00            
ATOM   1160  CD2 PHE B  53      18.283 -13.192  21.926  4.00  0.00            
ATOM   1161  CE1 PHE B  53      20.458 -13.219  23.596  4.00  0.00            
ATOM   1162  CE2 PHE B  53      19.467 -13.744  21.499  4.00  0.00            
ATOM   1163   CZ PHE B  53      20.557 -13.758  22.335  4.00  0.00            
ATOM   1164    C PHE B  53      15.616  -9.957  23.495  4.00  0.00            
ATOM   1165    O PHE B  53      15.288  -9.566  24.614  4.00  0.00            
ATOM   1166    N ILE B  54      14.803  -9.841  22.422  4.00  0.00            
ATOM   1167   CA ILE B  54      13.501  -9.259  22.571  4.00  0.00            
ATOM   1168   CB ILE B  54      13.353  -7.915  21.917  4.00  0.00            
ATOM   1169  CG1 ILE B  54      13.565  -8.021  20.398  4.00  0.00            
ATOM   1170  CG2 ILE B  54      14.305  -6.935  22.624  4.00  0.00            
ATOM   1171  CD1 ILE B  54      13.086  -6.788  19.632  4.00  0.00            
ATOM   1172    C ILE B  54      12.473 -10.175  21.965  4.00  0.00            
ATOM   1173    O ILE B  54      12.708 -10.798  20.931  4.00  0.00            
ATOM   1174    N LYS B  55      11.306 -10.293  22.636  4.00  0.00            
ATOM   1175   CA LYS B  55      10.194 -11.098  22.195  4.00  0.00            
ATOM   1176   CB LYS B  55       9.243 -11.464  23.348  4.00  0.00            
ATOM   1177   CG LYS B  55       8.037 -12.319  22.951  4.00  0.00            
ATOM   1178   CD LYS B  55       7.200 -12.758  24.156  4.00  0.00            
ATOM   1179   CE LYS B  55       6.010 -13.649  23.795  4.00  0.00            
ATOM   1180   NZ LYS B  55       6.477 -15.035  23.575  4.00  0.00            
ATOM   1181    C LYS B  55       9.416 -10.274  21.258  4.00  0.00            
ATOM   1182    O LYS B  55       9.340  -9.056  21.418  4.00  0.00            
ATOM   1183    N VAL B  56       8.806 -10.907  20.243  4.00  0.00            
ATOM   1184   CA VAL B  56       8.105 -10.010  19.403  4.00  0.00            
ATOM   1185   CB VAL B  56       8.935  -9.494  18.264  4.00  0.00            
ATOM   1186  CG1 VAL B  56      10.177  -8.783  18.827  4.00  0.00            
ATOM   1187  CG2 VAL B  56       9.260 -10.654  17.314  4.00  0.00            
ATOM   1188    C VAL B  56       6.892 -10.620  18.850  4.00  0.00            
ATOM   1189    O VAL B  56       6.788 -11.830  18.657  4.00  0.00            
ATOM   1190    N ARG B  57       5.917  -9.739  18.601  4.00  0.00            
ATOM   1191   CA ARG B  57       4.728 -10.171  17.975  4.00  0.00            
ATOM   1192   CB ARG B  57       3.449  -9.730  18.705  4.00  0.00            
ATOM   1193   CG ARG B  57       2.176 -10.379  18.155  4.00  0.00            
ATOM   1194   CD ARG B  57       0.932 -10.102  19.002  4.00  0.00            
ATOM   1195   NE ARG B  57       0.609  -8.655  18.869  4.00  0.00            
ATOM   1196   CZ ARG B  57      -0.376  -8.101  19.635  4.00  0.00            
ATOM   1197  NH1 ARG B  57      -1.056  -8.872  20.533  4.00  0.00            
ATOM   1198  NH2 ARG B  57      -0.675  -6.776  19.510  4.00  0.00            
ATOM   1199    C ARG B  57       4.764  -9.518  16.641  4.00  0.00            
ATOM   1200    O ARG B  57       5.000  -8.314  16.534  4.00  0.00            
ATOM   1201    N GLN B  58       4.548 -10.308  15.579  4.00  1.00            
ATOM   1202   CA GLN B  58       4.684  -9.748  14.275  4.00  1.00            
ATOM   1203   CB GLN B  58       5.510 -10.635  13.327  4.00  1.00            
ATOM   1204   CG GLN B  58       5.663 -10.053  11.925  4.00  1.00            
ATOM   1205   CD GLN B  58       6.543 -10.984  11.097  4.00  1.00            
ATOM   1206  OE1 GLN B  58       6.110 -11.533  10.085  4.00  1.00            
ATOM   1207  NE2 GLN B  58       7.818 -11.163  11.533  4.00  1.00            
ATOM   1208    C GLN B  58       3.332  -9.564  13.676  4.00  1.00            
ATOM   1209    O GLN B  58       2.397 -10.314  13.959  4.00  1.00            
ATOM   1210    N TYR B  59       3.197  -8.514  12.840  4.00  1.00            
ATOM   1211   CA TYR B  59       1.958  -8.278  12.164  4.00  1.00            
ATOM   1212   CB TYR B  59       1.352  -6.885  12.408  4.00  1.00            
ATOM   1213   CG TYR B  59       0.033  -6.892  11.719  4.00  1.00            
ATOM   1214  CD1 TYR B  59      -0.057  -6.616  10.375  4.00  1.00            
ATOM   1215  CD2 TYR B  59      -1.113  -7.186  12.419  4.00  1.00            
ATOM   1216  CE1 TYR B  59      -1.269  -6.634   9.733  4.00  1.00            
ATOM   1217  CE2 TYR B  59      -2.330  -7.204  11.782  4.00  1.00            
ATOM   1218   CZ TYR B  59      -2.407  -6.930  10.437  4.00  1.00            
ATOM   1219   OH TYR B  59      -3.652  -6.950   9.773  4.00  1.00            
ATOM   1220    C TYR B  59       2.277  -8.387  10.696  4.00  1.00            
ATOM   1221    O TYR B  59       3.207  -7.751  10.203  4.00  1.00            
ATOM   1222    N ASP B  60       1.500  -9.215   9.967  4.00  1.00            
ATOM   1223   CA ASP B  60       1.777  -9.560   8.596  4.00  1.00            
ATOM   1224   CB ASP B  60       0.776 -10.591   8.042  4.00  1.00            
ATOM   1225   CG ASP B  60       0.963 -11.919   8.759  4.00  1.00            
ATOM   1226  OD1 ASP B  60       2.090 -12.479   8.696  4.00  1.00            
ATOM   1227  OD2 ASP B  60      -0.029 -12.398   9.370  4.00  1.00            
ATOM   1228    C ASP B  60       1.738  -8.425   7.617  4.00  1.00            
ATOM   1229    O ASP B  60       2.737  -8.158   6.950  4.00  1.00            
ATOM   1230    N GLN B  61       0.596  -7.719   7.491  4.00  1.00            
ATOM   1231   CA GLN B  61       0.526  -6.720   6.458  4.00  1.00            
ATOM   1232   CB GLN B  61      -0.292  -7.211   5.254  4.00  1.00            
ATOM   1233   CG GLN B  61      -0.168  -6.357   3.993  4.00  1.00            
ATOM   1234   CD GLN B  61      -0.918  -7.104   2.902  4.00  1.00            
ATOM   1235  OE1 GLN B  61      -2.119  -7.343   3.013  4.00  1.00            
ATOM   1236  NE2 GLN B  61      -0.189  -7.505   1.826  4.00  1.00            
ATOM   1237    C GLN B  61      -0.168  -5.539   7.051  4.00  1.00            
ATOM   1238    O GLN B  61      -1.386  -5.541   7.221  4.00  1.00            
ATOM   1239    N ILE B  62       0.598  -4.482   7.379  4.00  1.00            
ATOM   1240   CA ILE B  62       0.001  -3.331   7.981  4.00  1.00            
ATOM   1241   CB ILE B  62       0.478  -3.108   9.388  4.00  1.00            
ATOM   1242  CG1 ILE B  62      -0.420  -2.091  10.106  4.00  1.00            
ATOM   1243  CG2 ILE B  62       1.958  -2.718   9.323  4.00  1.00            
ATOM   1244  CD1 ILE B  62      -1.835  -2.615  10.351  4.00  1.00            
ATOM   1245    C ILE B  62       0.420  -2.156   7.179  4.00  1.00            
ATOM   1246    O ILE B  62       1.547  -2.087   6.685  4.00  1.00            
ATOM   1247    N PRO B  63      -0.477  -1.244   6.992  4.00  1.00            
ATOM   1248   CA PRO B  63      -0.097  -0.111   6.211  4.00  1.00            
ATOM   1249   CD PRO B  63      -1.868  -1.613   6.753  4.00  1.00            
ATOM   1250   CB PRO B  63      -1.391   0.548   5.754  4.00  1.00            
ATOM   1251   CG PRO B  63      -2.379  -0.629   5.687  4.00  1.00            
ATOM   1252    C PRO B  63       0.785   0.765   7.011  4.00  1.00            
ATOM   1253    O PRO B  63       0.672   0.794   8.232  4.00  1.00            
ATOM   1254    N VAL B  64       1.695   1.463   6.322  4.00  1.00            
ATOM   1255   CA VAL B  64       2.530   2.360   7.032  4.00  1.00            
ATOM   1256   CB VAL B  64       3.904   1.806   7.277  4.00  1.00            
ATOM   1257  CG1 VAL B  64       4.762   2.890   7.949  4.00  1.00            
ATOM   1258  CG2 VAL B  64       3.764   0.518   8.106  4.00  1.00            
ATOM   1259    C VAL B  64       2.672   3.566   6.165  4.00  1.00            
ATOM   1260    O VAL B  64       2.980   3.453   4.979  4.00  1.00            
ATOM   1261    N GLU B  65       2.431   4.761   6.732  4.00  1.00            
ATOM   1262   CA GLU B  65       2.602   5.952   5.956  4.00  1.00            
ATOM   1263   CB GLU B  65       1.455   6.964   6.125  4.00  1.00            
ATOM   1264   CG GLU B  65       0.115   6.497   5.548  4.00  1.00            
ATOM   1265   CD GLU B  65      -0.926   7.569   5.851  4.00  1.00            
ATOM   1266  OE1 GLU B  65      -0.618   8.771   5.635  4.00  1.00            
ATOM   1267  OE2 GLU B  65      -2.038   7.200   6.312  4.00  1.00            
ATOM   1268    C GLU B  65       3.833   6.598   6.511  4.00  1.00            
ATOM   1269    O GLU B  65       3.825   7.115   7.627  4.00  1.00            
ATOM   1270    N ILE B  66       4.935   6.571   5.741  4.00  1.00            
ATOM   1271   CA ILE B  66       6.200   7.028   6.239  4.00  1.00            
ATOM   1272   CB ILE B  66       7.337   6.567   5.352  4.00  1.00            
ATOM   1273  CG1 ILE B  66       8.702   6.619   6.071  4.00  1.00            
ATOM   1274  CG2 ILE B  66       7.285   7.347   4.029  4.00  1.00            
ATOM   1275  CD1 ILE B  66       9.183   8.008   6.485  4.00  1.00            
ATOM   1276    C ILE B  66       6.283   8.517   6.447  4.00  1.00            
ATOM   1277    O ILE B  66       6.737   8.958   7.497  4.00  1.00            
ATOM   1278    N CYS B  67       5.896   9.342   5.457  3.00  1.00            
ATOM   1279   CA CYS B  67       5.896  10.778   5.600  3.00  1.00            
ATOM   1280   CB CYS B  67       7.158  11.461   5.050  3.00  1.00            
ATOM   1281   SG CYS B  67       8.685  10.981   5.903  3.00  1.00            
ATOM   1282    C CYS B  67       4.818  11.163   4.655  3.00  1.00            
ATOM   1283    O CYS B  67       4.795  12.267   4.114  3.00  1.00            
ATOM   1284    N GLY B  68       3.878  10.224   4.460  3.00  1.00            
ATOM   1285   CA GLY B  68       2.820  10.391   3.517  3.00  1.00            
ATOM   1286    C GLY B  68       3.055   9.415   2.408  3.00  1.00            
ATOM   1287    O GLY B  68       2.104   8.907   1.816  3.00  1.00            
ATOM   1288    N HIS B  69       4.331   9.114   2.090  4.00  1.00            
ATOM   1289   CA HIS B  69       4.563   8.093   1.111  4.00  1.00            
ATOM   1290  ND1 HIS B  69       6.266   6.817  -1.479  4.00  1.00            
ATOM   1291   CG HIS B  69       6.319   6.712  -0.108  4.00  1.00            
ATOM   1292   CB HIS B  69       6.057   7.840   0.844  4.00  1.00            
ATOM   1293  NE2 HIS B  69       6.810   4.710  -1.023  4.00  1.00            
ATOM   1294  CD2 HIS B  69       6.654   5.419   0.154  4.00  1.00            
ATOM   1295  CE1 HIS B  69       6.568   5.592  -1.977  4.00  1.00            
ATOM   1296    C HIS B  69       3.997   6.871   1.765  4.00  1.00            
ATOM   1297    O HIS B  69       4.267   6.624   2.938  4.00  1.00            
ATOM   1298    N LYS B  70       3.180   6.075   1.049  4.00  1.00            
ATOM   1299   CA LYS B  70       2.588   4.963   1.738  4.00  1.00            
ATOM   1300   CB LYS B  70       1.085   4.772   1.476  4.00  1.00            
ATOM   1301   CG LYS B  70       0.220   5.889   2.061  4.00  1.00            
ATOM   1302   CD LYS B  70      -1.243   5.822   1.620  4.00  1.00            
ATOM   1303   CE LYS B  70      -2.172   5.203   2.668  4.00  1.00            
ATOM   1304   NZ LYS B  70      -1.877   3.763   2.832  4.00  1.00            
ATOM   1305    C LYS B  70       3.270   3.704   1.352  4.00  1.00            
ATOM   1306    O LYS B  70       3.758   3.550   0.234  4.00  1.00            
ATOM   1307    N ALA B  71       3.328   2.767   2.317  4.00  1.00            
ATOM   1308   CA ALA B  71       3.944   1.502   2.085  4.00  1.00            
ATOM   1309   CB ALA B  71       5.442   1.480   2.432  4.00  1.00            
ATOM   1310    C ALA B  71       3.271   0.513   2.973  4.00  1.00            
ATOM   1311    O ALA B  71       2.597   0.885   3.930  4.00  1.00            
ATOM   1312    N ILE B  72       3.426  -0.786   2.656  4.00  1.00            
ATOM   1313   CA ILE B  72       2.802  -1.807   3.444  4.00  1.00            
ATOM   1314   CB ILE B  72       1.695  -2.510   2.713  4.00  1.00            
ATOM   1315  CG1 ILE B  72       0.669  -1.493   2.189  4.00  1.00            
ATOM   1316  CG2 ILE B  72       1.094  -3.572   3.650  4.00  1.00            
ATOM   1317  CD1 ILE B  72       0.039  -0.630   3.277  4.00  1.00            
ATOM   1318    C ILE B  72       3.844  -2.844   3.695  4.00  1.00            
ATOM   1319    O ILE B  72       4.814  -2.944   2.946  4.00  1.00            
ATOM   1320    N GLY B  73       3.685  -3.641   4.770  4.00  1.00            
ATOM   1321   CA GLY B  73       4.673  -4.650   4.993  4.00  1.00            
ATOM   1322    C GLY B  73       4.451  -5.271   6.332  4.00  1.00            
ATOM   1323    O GLY B  73       3.345  -5.254   6.871  4.00  1.00            
ATOM   1324    N THR B  74       5.535  -5.842   6.896  4.00  1.00            
ATOM   1325   CA THR B  74       5.466  -6.540   8.144  4.00  1.00            
ATOM   1326   CB THR B  74       6.326  -7.766   8.157  4.00  1.00            
ATOM   1327  OG1 THR B  74       5.916  -8.662   7.134  4.00  1.00            
ATOM   1328  CG2 THR B  74       6.200  -8.433   9.530  4.00  1.00            
ATOM   1329    C THR B  74       5.942  -5.632   9.230  4.00  1.00            
ATOM   1330    O THR B  74       6.970  -4.973   9.085  4.00  1.00            
ATOM   1331    N VAL B  75       5.183  -5.565  10.347  4.00  1.00            
ATOM   1332   CA VAL B  75       5.578  -4.732  11.446  4.00  1.00            
ATOM   1333   CB VAL B  75       4.621  -3.616  11.758  4.00  1.00            
ATOM   1334  CG1 VAL B  75       4.622  -2.645  10.565  4.00  1.00            
ATOM   1335  CG2 VAL B  75       3.241  -4.210  12.081  4.00  1.00            
ATOM   1336    C VAL B  75       5.758  -5.576  12.648  4.00  1.00            
ATOM   1337    O VAL B  75       4.998  -6.507  12.906  4.00  1.00            
ATOM   1338    N LEU B  76       6.810  -5.257  13.417  4.00  1.00            
ATOM   1339   CA LEU B  76       7.125  -6.040  14.562  4.00  1.00            
ATOM   1340   CB LEU B  76       8.614  -6.412  14.602  4.00  1.00            
ATOM   1341   CG LEU B  76       8.959  -7.396  15.721  4.00  1.00            
ATOM   1342  CD1 LEU B  76       8.934  -6.738  17.110  4.00  1.00            
ATOM   1343  CD2 LEU B  76       8.026  -8.606  15.608  4.00  1.00            
ATOM   1344    C LEU B  76       6.807  -5.212  15.771  4.00  1.00            
ATOM   1345    O LEU B  76       7.055  -4.008  15.798  4.00  1.00            
ATOM   1346    N VAL B  77       6.236  -5.857  16.809  4.00  1.00            
ATOM   1347   CA VAL B  77       5.895  -5.168  18.020  4.00  1.00            
ATOM   1348   CB VAL B  77       4.484  -5.418  18.468  4.00  1.00            
ATOM   1349  CG1 VAL B  77       3.527  -4.921  17.372  4.00  1.00            
ATOM   1350  CG2 VAL B  77       4.331  -6.912  18.809  4.00  1.00            
ATOM   1351    C VAL B  77       6.781  -5.715  19.086  4.00  1.00            
ATOM   1352    O VAL B  77       7.059  -6.914  19.108  4.00  1.00            
ATOM   1353    N GLY B  78       7.269  -4.860  20.006  1.00  1.00            
ATOM   1354   CA GLY B  78       8.117  -5.458  20.988  1.00  1.00            
ATOM   1355    C GLY B  78       8.695  -4.433  21.897  1.00  1.00            
ATOM   1356    O GLY B  78       8.290  -3.279  21.994  1.00  1.00            
ATOM   1357    N PRO B  79       9.660  -4.964  22.583  1.00  1.00            
ATOM   1358   CA PRO B  79      10.446  -4.268  23.564  1.00  1.00            
ATOM   1359   CD PRO B  79       9.677  -6.404  22.795  1.00  1.00            
ATOM   1360   CB PRO B  79      11.087  -5.352  24.438  1.00  1.00            
ATOM   1361   CG PRO B  79      10.935  -6.652  23.636  1.00  1.00            
ATOM   1362    C PRO B  79      11.404  -3.173  23.238  1.00  1.00            
ATOM   1363    O PRO B  79      11.707  -2.415  24.159  1.00  1.00            
ATOM   1364    N THR B  80      11.908  -3.041  21.993  1.00  1.00            
ATOM   1365   CA THR B  80      12.908  -2.016  21.797  1.00  1.00            
ATOM   1366   CB THR B  80      13.422  -1.952  20.392  1.00  1.00            
ATOM   1367  OG1 THR B  80      12.387  -1.580  19.493  1.00  1.00            
ATOM   1368  CG2 THR B  80      13.978  -3.343  20.010  1.00  1.00            
ATOM   1369    C THR B  80      12.283  -0.685  22.122  1.00  1.00            
ATOM   1370    O THR B  80      11.181  -0.358  21.689  1.00  1.00            
ATOM   1371    N PRO B  81      13.018   0.082  22.884  1.00  1.00            
ATOM   1372   CA PRO B  81      12.592   1.382  23.334  1.00  1.00            
ATOM   1373   CD PRO B  81      14.467   0.008  22.818  1.00  1.00            
ATOM   1374   CB PRO B  81      13.791   1.974  24.059  1.00  1.00            
ATOM   1375   CG PRO B  81      14.963   1.397  23.254  1.00  1.00            
ATOM   1376    C PRO B  81      12.296   2.222  22.147  1.00  1.00            
ATOM   1377    O PRO B  81      11.607   3.232  22.297  1.00  1.00            
ATOM   1378    N VAL B  82      12.809   1.849  20.958  1.00  1.00            
ATOM   1379   CA VAL B  82      12.628   2.785  19.900  1.00  1.00            
ATOM   1380   CB VAL B  82      13.935   3.375  19.455  1.00  1.00            
ATOM   1381  CG1 VAL B  82      13.712   4.381  18.309  1.00  1.00            
ATOM   1382  CG2 VAL B  82      14.608   3.998  20.691  1.00  1.00            
ATOM   1383    C VAL B  82      11.926   2.176  18.732  1.00  1.00            
ATOM   1384    O VAL B  82      11.941   0.964  18.524  1.00  1.00            
ATOM   1385    N ASN B  83      11.258   3.052  17.949  1.00  1.00            
ATOM   1386   CA ASN B  83      10.558   2.672  16.758  1.00  1.00            
ATOM   1387   CB ASN B  83       9.257   3.464  16.536  1.00  1.00            
ATOM   1388   CG ASN B  83       8.492   2.818  15.389  1.00  1.00            
ATOM   1389  OD1 ASN B  83       9.068   2.122  14.555  1.00  1.00            
ATOM   1390  ND2 ASN B  83       7.154   3.059  15.342  1.00  1.00            
ATOM   1391    C ASN B  83      11.470   2.956  15.609  1.00  1.00            
ATOM   1392    O ASN B  83      12.003   4.057  15.489  1.00  1.00            
ATOM   1393    N ILE B  84      11.695   1.948  14.743  4.00  1.00            
ATOM   1394   CA ILE B  84      12.557   2.130  13.612  4.00  1.00            
ATOM   1395   CB ILE B  84      13.793   1.279  13.662  4.00  1.00            
ATOM   1396  CG1 ILE B  84      14.657   1.642  14.881  4.00  1.00            
ATOM   1397  CG2 ILE B  84      14.522   1.430  12.318  4.00  1.00            
ATOM   1398  CD1 ILE B  84      14.012   1.277  16.218  4.00  1.00            
ATOM   1399    C ILE B  84      11.800   1.693  12.397  4.00  1.00            
ATOM   1400    O ILE B  84      11.115   0.673  12.418  4.00  1.00            
ATOM   1401    N ILE B  85      11.889   2.474  11.302  4.00  1.00            
ATOM   1402   CA ILE B  85      11.175   2.102  10.117  4.00  1.00            
ATOM   1403   CB ILE B  85      11.208   3.159   9.050  4.00  1.00            
ATOM   1404  CG1 ILE B  85      10.400   4.386   9.501  4.00  1.00            
ATOM   1405  CG2 ILE B  85      10.681   2.543   7.746  4.00  1.00            
ATOM   1406  CD1 ILE B  85       8.918   4.075   9.716  4.00  1.00            
ATOM   1407    C ILE B  85      11.736   0.838   9.543  4.00  1.00            
ATOM   1408    O ILE B  85      10.996  -0.112   9.286  4.00  1.00            
ATOM   1409    N GLY B  86      13.066   0.774   9.346  1.00  1.00            
ATOM   1410   CA GLY B  86      13.651  -0.436   8.843  1.00  1.00            
ATOM   1411    C GLY B  86      13.736  -0.405   7.371  1.00  1.00            
ATOM   1412    O GLY B  86      13.170   0.454   6.695  1.00  1.00            
ATOM   1413    N ARG B  87      14.473  -1.397   6.853  2.00  1.00            
ATOM   1414   CA ARG B  87      14.733  -1.478   5.461  2.00  1.00            
ATOM   1415   CB ARG B  87      15.790  -2.520   5.066  2.00  1.00            
ATOM   1416   CG ARG B  87      15.408  -3.973   5.336  2.00  1.00            
ATOM   1417   CD ARG B  87      16.338  -4.926   4.583  2.00  1.00            
ATOM   1418   NE ARG B  87      15.925  -6.328   4.859  2.00  1.00            
ATOM   1419   CZ ARG B  87      16.254  -7.292   3.951  2.00  1.00            
ATOM   1420  NH1 ARG B  87      16.911  -6.940   2.807  2.00  1.00            
ATOM   1421  NH2 ARG B  87      15.927  -8.597   4.182  2.00  1.00            
ATOM   1422    C ARG B  87      13.492  -1.794   4.682  2.00  1.00            
ATOM   1423    O ARG B  87      13.330  -1.285   3.573  2.00  1.00            
ATOM   1424    N ASN B  88      12.578  -2.630   5.223  2.00  1.00            
ATOM   1425   CA ASN B  88      11.455  -3.063   4.431  2.00  1.00            
ATOM   1426   CB ASN B  88      10.462  -3.964   5.184  2.00  1.00            
ATOM   1427   CG ASN B  88      11.056  -5.362   5.225  2.00  1.00            
ATOM   1428  OD1 ASN B  88      12.241  -5.553   4.959  2.00  1.00            
ATOM   1429  ND2 ASN B  88      10.202  -6.371   5.546  2.00  1.00            
ATOM   1430    C ASN B  88      10.680  -1.883   3.930  2.00  1.00            
ATOM   1431    O ASN B  88      10.454  -1.757   2.728  2.00  1.00            
ATOM   1432    N LEU B  89      10.283  -0.964   4.826  2.00  1.00            
ATOM   1433   CA LEU B  89       9.506   0.168   4.405  2.00  1.00            
ATOM   1434   CB LEU B  89       9.097   1.088   5.569  2.00  1.00            
ATOM   1435   CG LEU B  89       8.171   0.434   6.609  2.00  1.00            
ATOM   1436  CD1 LEU B  89       7.783   1.438   7.707  2.00  1.00            
ATOM   1437  CD2 LEU B  89       6.952  -0.224   5.942  2.00  1.00            
ATOM   1438    C LEU B  89      10.354   1.003   3.508  2.00  1.00            
ATOM   1439    O LEU B  89       9.891   1.523   2.494  2.00  1.00            
ATOM   1440    N LEU B  90      11.642   1.131   3.867  2.00  1.00            
ATOM   1441   CA LEU B  90      12.531   2.006   3.168  2.00  1.00            
ATOM   1442   CB LEU B  90      13.932   2.075   3.803  2.00  1.00            
ATOM   1443   CG LEU B  90      13.931   2.702   5.211  2.00  1.00            
ATOM   1444  CD1 LEU B  90      15.356   2.828   5.775  2.00  1.00            
ATOM   1445  CD2 LEU B  90      13.164   4.034   5.227  2.00  1.00            
ATOM   1446    C LEU B  90      12.686   1.578   1.740  2.00  1.00            
ATOM   1447    O LEU B  90      12.772   2.421   0.852  2.00  1.00            
ATOM   1448    N THR B  91      12.738   0.263   1.458  3.00  1.00            
ATOM   1449   CA THR B  91      12.892  -0.125   0.084  3.00  1.00            
ATOM   1450   CB THR B  91      12.943  -1.616  -0.110  3.00  1.00            
ATOM   1451  OG1 THR B  91      11.725  -2.217   0.306  3.00  1.00            
ATOM   1452  CG2 THR B  91      14.117  -2.173   0.712  3.00  1.00            
ATOM   1453    C THR B  91      11.694   0.399  -0.644  3.00  1.00            
ATOM   1454    O THR B  91      11.807   0.913  -1.756  3.00  1.00            
ATOM   1455    N GLN B  92      10.505   0.298  -0.015  3.00  1.00            
ATOM   1456   CA GLN B  92       9.313   0.784  -0.643  3.00  1.00            
ATOM   1457   CB GLN B  92       8.029   0.515   0.154  3.00  1.00            
ATOM   1458   CG GLN B  92       6.795   1.055  -0.570  3.00  1.00            
ATOM   1459   CD GLN B  92       6.767   0.399  -1.943  3.00  1.00            
ATOM   1460  OE1 GLN B  92       7.107  -0.773  -2.088  3.00  1.00            
ATOM   1461  NE2 GLN B  92       6.367   1.177  -2.984  3.00  1.00            
ATOM   1462    C GLN B  92       9.411   2.264  -0.807  3.00  1.00            
ATOM   1463    O GLN B  92       9.085   2.797  -1.866  3.00  1.00            
ATOM   1464    N ILE B  93       9.895   2.973   0.228  3.00  1.00            
ATOM   1465   CA ILE B  93       9.939   4.400   0.110  3.00  1.00            
ATOM   1466   CB ILE B  93      10.389   5.129   1.350  3.00  1.00            
ATOM   1467  CG1 ILE B  93      10.010   6.614   1.245  3.00  1.00            
ATOM   1468  CG2 ILE B  93      11.894   4.910   1.555  3.00  1.00            
ATOM   1469  CD1 ILE B  93      10.149   7.367   2.567  3.00  1.00            
ATOM   1470    C ILE B  93      10.854   4.725  -1.011  3.00  1.00            
ATOM   1471    O ILE B  93      10.588   5.637  -1.791  3.00  1.00            
ATOM   1472    N GLY B  94      11.951   3.960  -1.143  3.00  1.00            
ATOM   1473   CA GLY B  94      12.847   4.242  -2.220  3.00  1.00            
ATOM   1474    C GLY B  94      13.953   5.101  -1.712  3.00  1.00            
ATOM   1475    O GLY B  94      14.619   5.789  -2.483  3.00  1.00            
ATOM   1476    N CYS B  95      14.172   5.086  -0.385  1.00  1.00            
ATOM   1477   CA CYS B  95      15.198   5.909   0.180  1.00  1.00            
ATOM   1478   CB CYS B  95      15.028   6.189   1.684  1.00  1.00            
ATOM   1479   SG CYS B  95      15.120   4.682   2.692  1.00  1.00            
ATOM   1480    C CYS B  95      16.545   5.293  -0.025  1.00  1.00            
ATOM   1481    O CYS B  95      16.674   4.093  -0.261  1.00  1.00            
ATOM   1482    N THR B  96      17.595   6.138   0.053  4.00  1.00            
ATOM   1483   CA THR B  96      18.937   5.693  -0.184  4.00  1.00            
ATOM   1484   CB THR B  96      19.351   6.036  -1.595  4.00  1.00            
ATOM   1485  OG1 THR B  96      18.452   5.437  -2.515  4.00  1.00            
ATOM   1486  CG2 THR B  96      20.776   5.550  -1.885  4.00  1.00            
ATOM   1487    C THR B  96      19.847   6.418   0.768  4.00  1.00            
ATOM   1488    O THR B  96      19.440   7.373   1.427  4.00  1.00            
ATOM   1489    N LEU B  97      21.108   5.946   0.885  4.00  1.00            
ATOM   1490   CA LEU B  97      22.114   6.602   1.674  4.00  1.00            
ATOM   1491   CB LEU B  97      22.944   5.630   2.530  4.00  1.00            
ATOM   1492   CG LEU B  97      24.036   6.303   3.387  4.00  1.00            
ATOM   1493  CD1 LEU B  97      23.440   7.265   4.427  4.00  1.00            
ATOM   1494  CD2 LEU B  97      24.962   5.249   4.013  4.00  1.00            
ATOM   1495    C LEU B  97      23.030   7.232   0.683  4.00  1.00            
ATOM   1496    O LEU B  97      23.456   6.596  -0.277  4.00  1.00            
ATOM   1497    N ASN B  98      23.350   8.521   0.875  4.00  1.00            
ATOM   1498   CA ASN B  98      24.189   9.163  -0.085  4.00  1.00            
ATOM   1499   CB ASN B  98      23.744  10.585  -0.484  4.00  1.00            
ATOM   1500   CG ASN B  98      22.556  10.508  -1.435  4.00  1.00            
ATOM   1501  OD1 ASN B  98      22.631   9.894  -2.498  4.00  1.00            
ATOM   1502  ND2 ASN B  98      21.429  11.163  -1.049  4.00  1.00            
ATOM   1503    C ASN B  98      25.556   9.301   0.485  4.00  1.00            
ATOM   1504    O ASN B  98      25.793   9.014   1.657  4.00  1.00            
ATOM   1505    N PHE B  99      26.503   9.732  -0.371  1.00  1.00            
ATOM   1506   CA PHE B  99      27.861   9.916   0.039  1.00  1.00            
ATOM   1507   CB PHE B  99      28.036  10.983   1.131  1.00  1.00            
ATOM   1508   CG PHE B  99      27.670  12.292   0.528  1.00  1.00            
ATOM   1509  CD1 PHE B  99      26.365  12.725   0.546  1.00  1.00            
ATOM   1510  CD2 PHE B  99      28.631  13.080  -0.061  1.00  1.00            
ATOM   1511  CE1 PHE B  99      26.023  13.934  -0.011  1.00  1.00            
ATOM   1512  CE2 PHE B  99      28.294  14.289  -0.620  1.00  1.00            
ATOM   1513   CZ PHE B  99      26.989  14.719  -0.595  1.00  1.00            
ATOM   1514    C PHE B  99      28.360   8.594   0.612  1.00  1.00            
ATOM   1515    O PHE B  99      27.669   7.557   0.427  1.00  1.00            
ATOM   1516  OXT PHE B  99      29.449   8.607   1.246  1.00  1.00            
ATOM   1517    N GLY C   1      16.468 -15.288  13.445  1.00  0.00            
ATOM   1518   CA GLY C   1      15.167 -14.648  13.149  1.00  0.00            
ATOM   1519    C GLY C   1      15.398 -13.245  12.706  1.00  0.00            
ATOM   1520    O GLY C   1      16.440 -12.927  12.137  1.00  0.00            
ATOM   1521    N ALA C   2      14.418 -12.358  12.953  1.00  0.00            
ATOM   1522   CA ALA C   2      14.606 -11.007  12.529  1.00  0.00            
ATOM   1523   CB ALA C   2      13.334 -10.145  12.581  1.00  0.00            
ATOM   1524    C ALA C   2      15.637 -10.382  13.413  1.00  0.00            
ATOM   1525    O ALA C   2      15.735 -10.710  14.594  1.00  0.00            
ATOM   1526    N GLU C   3      16.464  -9.475  12.846  1.00  0.00            
ATOM   1527   CA GLU C   3      17.472  -8.841  13.646  1.00  0.00            
ATOM   1528   CB GLU C   3      18.888  -9.352  13.335  1.00  0.00            
ATOM   1529   CG GLU C   3      19.050 -10.830  13.700  1.00  0.00            
ATOM   1530   CD GLU C   3      20.419 -11.317  13.251  1.00  0.00            
ATOM   1531  OE1 GLU C   3      21.304 -10.460  12.989  1.00  0.00            
ATOM   1532  OE2 GLU C   3      20.595 -12.562  13.166  1.00  0.00            
ATOM   1533    C GLU C   3      17.411  -7.388  13.400  1.00  0.00            
ATOM   1534    O GLU C   3      17.503  -6.922  12.265  1.00  0.00            
ATOM   1535    N THR C   4      17.233  -6.632  14.492  1.00  0.00            
ATOM   1536   CA THR C   4      17.209  -5.219  14.359  1.00  0.00            
ATOM   1537   CB THR C   4      15.975  -4.573  14.921  1.00  0.00            
ATOM   1538  OG1 THR C   4      14.818  -5.102  14.287  1.00  0.00            
ATOM   1539  CG2 THR C   4      16.054  -3.056  14.669  1.00  0.00            
ATOM   1540    C THR C   4      18.377  -4.727  15.108  1.00  0.00            
ATOM   1541    O THR C   4      18.600  -5.092  16.261  1.00  0.00            
ATOM   1542    N PHE C   5      19.169  -3.876  14.449  1.00  0.00            
ATOM   1543   CA PHE C   5      20.346  -3.445  15.109  1.00  0.00            
ATOM   1544   CB PHE C   5      21.578  -3.412  14.193  1.00  0.00            
ATOM   1545   CG PHE C   5      21.752  -4.764  13.597  1.00  0.00            
ATOM   1546  CD1 PHE C   5      21.001  -5.125  12.502  1.00  0.00            
ATOM   1547  CD2 PHE C   5      22.659  -5.661  14.110  1.00  0.00            
ATOM   1548  CE1 PHE C   5      21.143  -6.365  11.928  1.00  0.00            
ATOM   1549  CE2 PHE C   5      22.806  -6.904  13.539  1.00  0.00            
ATOM   1550   CZ PHE C   5      22.049  -7.257  12.447  1.00  0.00            
ATOM   1551    C PHE C   5      20.133  -2.058  15.510  1.00  0.00            
ATOM   1552    O PHE C   5      19.531  -1.257  14.796  1.00  0.00            
ATOM   1553    N TYR C   6      20.614  -1.750  16.710  1.00  0.00            
ATOM   1554   CA TYR C   6      20.455  -0.412  17.110  1.00  0.00            
ATOM   1555   CB TYR C   6      18.963  -0.074  17.278  1.00  0.00            
ATOM   1556   CG TYR C   6      18.757   1.293  17.832  1.00  0.00            
ATOM   1557  CD1 TYR C   6      18.867   2.404  17.030  1.00  0.00            
ATOM   1558  CD2 TYR C   6      18.423   1.456  19.157  1.00  0.00            
ATOM   1559  CE1 TYR C   6      18.657   3.660  17.546  1.00  0.00            
ATOM   1560  CE2 TYR C   6      18.213   2.709  19.679  1.00  0.00            
ATOM   1561   CZ TYR C   6      18.330   3.815  18.872  1.00  0.00            
ATOM   1562   OH TYR C   6      18.111   5.106  19.399  1.00  0.00            
ATOM   1563    C TYR C   6      21.097  -0.318  18.418  1.00  0.00            
ATOM   1564    O TYR C   6      20.639  -0.884  19.410  1.00  0.00            
ATOM   1565    N VAL C   7      22.211   0.399  18.432  1.00  0.00            
ATOM   1566   CA VAL C   7      22.793   0.640  19.686  1.00  0.00            
ATOM   1567   CB VAL C   7      24.286   0.401  19.692  1.00  0.00            
ATOM   1568  CG1 VAL C   7      24.520  -0.963  19.032  1.00  0.00            
ATOM   1569  CG2 VAL C   7      25.068   1.537  19.011  1.00  0.00            
ATOM   1570    C VAL C   7      22.554   2.124  19.742  1.00  0.00            
ATOM   1571    O VAL C   7      22.683   2.806  18.726  1.00  0.00            
ATOM   1572    N ASP C   8      22.093   2.688  20.869  1.00  0.00            
ATOM   1573   CA ASP C   8      21.944   4.117  20.826  1.00  0.00            
ATOM   1574   CB ASP C   8      20.496   4.650  20.766  1.00  0.00            
ATOM   1575   CG ASP C   8      19.772   4.289  22.053  1.00  0.00            
ATOM   1576  OD1 ASP C   8      19.819   3.087  22.422  1.00  0.00            
ATOM   1577  OD2 ASP C   8      19.179   5.199  22.692  1.00  0.00            
ATOM   1578    C ASP C   8      22.551   4.628  22.083  1.00  0.00            
ATOM   1579    O ASP C   8      22.525   3.959  23.114  1.00  0.00            
ATOM   1580    N GLY C   9      23.138   5.834  22.024  1.00  0.00            
ATOM   1581   CA GLY C   9      23.713   6.375  23.214  1.00  0.00            
ATOM   1582    C GLY C   9      25.180   6.142  23.186  1.00  0.00            
ATOM   1583    O GLY C   9      25.691   5.393  22.356  1.00  0.00            
ATOM   1584    N ALA C  10      25.891   6.819  24.107  1.00  0.00            
ATOM   1585   CA ALA C  10      27.308   6.674  24.218  1.00  0.00            
ATOM   1586   CB ALA C  10      28.061   8.016  24.191  1.00  0.00            
ATOM   1587    C ALA C  10      27.565   6.043  25.581  1.00  0.00            
ATOM   1588    O ALA C  10      28.307   6.665  26.389  1.00  0.00            
ATOM   1589  OXT ALA C  10      27.023   4.935  25.835  1.00  0.00            
END
