# Supplementary material for: Integrative modeling of diverse protein-peptide systems using CABS-dock
Source: PLoS Comput Biol. 2023 Jul 5;19(7):e1011275. doi: 10.1371/journal.pcbi.1011275 (PMC10351741; doi:10.1371/journal.pcbi.1011275)
Supplement: S1 File — Files in pdb format containing atomic coordinates of the structures obtained in this study: the highest-scored amyloid models and 10 examples of the docked peptide for each enzyme-substrate complex. (ZIP) [file pcbi.1011275.s006.zip › 9_HIV1_GAETFYVDGA/3230.pdb]

CRYST1    0.000    0.000    0.000   0.00   0.00   0.00 P 1           1
ATOM      1    N PRO A   1      28.752   6.764  -2.849  1.00  1.00            
ATOM      2   CA PRO A   1      27.796   6.750  -3.989  1.00  1.00            
ATOM      3   CD PRO A   1      29.723   5.626  -3.000  1.00  1.00            
ATOM      4   CB PRO A   1      28.297   5.678  -4.955  1.00  1.00            
ATOM      5   CG PRO A   1      29.120   4.722  -4.085  1.00  1.00            
ATOM      6    C PRO A   1      26.451   6.438  -3.422  1.00  1.00            
ATOM      7    O PRO A   1      26.379   5.929  -2.305  1.00  1.00            
ATOM      8    N GLN A   2      25.373   6.715  -4.180  4.00  1.00            
ATOM      9   CA GLN A   2      24.062   6.468  -3.660  4.00  1.00            
ATOM     10   CB GLN A   2      22.946   6.865  -4.647  4.00  1.00            
ATOM     11   CG GLN A   2      21.525   6.793  -4.082  4.00  1.00            
ATOM     12   CD GLN A   2      20.598   7.477  -5.081  4.00  1.00            
ATOM     13  OE1 GLN A   2      19.376   7.357  -5.004  4.00  1.00            
ATOM     14  NE2 GLN A   2      21.195   8.223  -6.050  4.00  1.00            
ATOM     15    C GLN A   2      23.991   5.010  -3.372  4.00  1.00            
ATOM     16    O GLN A   2      24.170   4.176  -4.258  4.00  1.00            
ATOM     17    N ILE A   3      23.735   4.665  -2.096  4.00  1.00            
ATOM     18   CA ILE A   3      23.671   3.278  -1.763  4.00  1.00            
ATOM     19   CB ILE A   3      24.456   2.890  -0.542  4.00  1.00            
ATOM     20  CG1 ILE A   3      24.685   1.368  -0.529  4.00  1.00            
ATOM     21  CG2 ILE A   3      23.725   3.428   0.698  4.00  1.00            
ATOM     22  CD1 ILE A   3      25.791   0.917   0.425  4.00  1.00            
ATOM     23    C ILE A   3      22.219   2.980  -1.553  4.00  1.00            
ATOM     24    O ILE A   3      21.509   3.756  -0.916  4.00  1.00            
ATOM     25    N THR A   4      21.728   1.859  -2.118  1.00  1.00            
ATOM     26   CA THR A   4      20.318   1.586  -2.070  1.00  1.00            
ATOM     27   CB THR A   4      19.778   1.078  -3.376  1.00  1.00            
ATOM     28  OG1 THR A   4      20.382  -0.165  -3.704  1.00  1.00            
ATOM     29  CG2 THR A   4      20.079   2.114  -4.472  1.00  1.00            
ATOM     30    C THR A   4      20.036   0.541  -1.061  1.00  1.00            
ATOM     31    O THR A   4      20.894  -0.268  -0.709  1.00  1.00            
ATOM     32    N LEU A   5      18.789   0.561  -0.560  1.00  1.00            
ATOM     33   CA LEU A   5      18.386  -0.415   0.395  1.00  1.00            
ATOM     34   CB LEU A   5      17.284   0.067   1.353  1.00  1.00            
ATOM     35   CG LEU A   5      17.746   1.179   2.305  1.00  1.00            
ATOM     36  CD1 LEU A   5      18.793   0.655   3.300  1.00  1.00            
ATOM     37  CD2 LEU A   5      18.227   2.410   1.523  1.00  1.00            
ATOM     38    C LEU A   5      17.809  -1.554  -0.370  1.00  1.00            
ATOM     39    O LEU A   5      16.871  -1.407  -1.152  1.00  1.00            
ATOM     40    N TRP A   6      18.407  -2.731  -0.153  1.00  1.00            
ATOM     41   CA TRP A   6      18.032  -3.972  -0.751  1.00  1.00            
ATOM     42   CB TRP A   6      18.638  -4.169  -2.148  1.00  1.00            
ATOM     43   CG TRP A   6      18.006  -5.281  -2.946  1.00  1.00            
ATOM     44  CD2 TRP A   6      16.942  -5.062  -3.883  1.00  1.00            
ATOM     45  CD1 TRP A   6      18.284  -6.616  -2.982  1.00  1.00            
ATOM     46  NE1 TRP A   6      17.454  -7.244  -3.882  1.00  1.00            
ATOM     47  CE2 TRP A   6      16.624  -6.297  -4.445  1.00  1.00            
ATOM     48  CE3 TRP A   6      16.285  -3.921  -4.250  1.00  1.00            
ATOM     49  CZ2 TRP A   6      15.640  -6.411  -5.387  1.00  1.00            
ATOM     50  CZ3 TRP A   6      15.289  -4.041  -5.194  1.00  1.00            
ATOM     51  CH2 TRP A   6      14.973  -5.262  -5.751  1.00  1.00            
ATOM     52    C TRP A   6      18.726  -4.893   0.177  1.00  1.00            
ATOM     53    O TRP A   6      18.258  -5.159   1.282  1.00  1.00            
ATOM     54    N LYS A   7      19.881  -5.401  -0.266  1.00  1.00            
ATOM     55   CA LYS A   7      20.687  -6.133   0.649  1.00  1.00            
ATOM     56   CB LYS A   7      21.817  -6.924  -0.029  1.00  1.00            
ATOM     57   CG LYS A   7      22.624  -6.101  -1.034  1.00  1.00            
ATOM     58   CD LYS A   7      23.921  -6.785  -1.469  1.00  1.00            
ATOM     59   CE LYS A   7      24.566  -6.146  -2.700  1.00  1.00            
ATOM     60   NZ LYS A   7      24.616  -4.677  -2.540  1.00  1.00            
ATOM     61    C LYS A   7      21.264  -5.121   1.581  1.00  1.00            
ATOM     62    O LYS A   7      21.344  -3.939   1.255  1.00  1.00            
ATOM     63    N ARG A   8      21.661  -5.564   2.788  1.00  1.00            
ATOM     64   CA ARG A   8      22.157  -4.647   3.765  1.00  1.00            
ATOM     65   CB ARG A   8      22.616  -5.342   5.067  1.00  1.00            
ATOM     66   CG ARG A   8      23.713  -6.384   4.833  1.00  1.00            
ATOM     67   CD ARG A   8      24.213  -7.070   6.106  1.00  1.00            
ATOM     68   NE ARG A   8      25.266  -8.046   5.700  1.00  1.00            
ATOM     69   CZ ARG A   8      25.913  -8.793   6.643  1.00  1.00            
ATOM     70  NH1 ARG A   8      25.607  -8.641   7.964  1.00  1.00            
ATOM     71  NH2 ARG A   8      26.865  -9.695   6.264  1.00  1.00            
ATOM     72    C ARG A   8      23.331  -3.939   3.207  1.00  1.00            
ATOM     73    O ARG A   8      24.215  -4.521   2.575  1.00  1.00            
ATOM     74    N PRO A   9      23.310  -2.658   3.406  1.00  1.00            
ATOM     75   CA PRO A   9      24.380  -1.856   2.910  1.00  1.00            
ATOM     76   CD PRO A   9      22.056  -1.921   3.433  1.00  1.00            
ATOM     77   CB PRO A   9      23.837  -0.437   2.752  1.00  1.00            
ATOM     78   CG PRO A   9      22.495  -0.450   3.506  1.00  1.00            
ATOM     79    C PRO A   9      25.594  -1.966   3.736  1.00  1.00            
ATOM     80    O PRO A   9      25.480  -1.884   4.953  1.00  1.00            
ATOM     81    N LEU A  10      26.736  -2.206   3.061  4.00  1.00            
ATOM     82   CA LEU A  10      27.993  -2.018   3.690  4.00  1.00            
ATOM     83   CB LEU A  10      28.191  -2.040   5.185  4.00  1.00            
ATOM     84   CG LEU A  10      28.203  -0.569   5.655  4.00  1.00            
ATOM     85  CD1 LEU A  10      29.569   0.131   5.621  4.00  1.00            
ATOM     86  CD2 LEU A  10      27.189   0.248   4.844  4.00  1.00            
ATOM     87    C LEU A  10      29.217  -2.239   2.929  4.00  1.00            
ATOM     88    O LEU A  10      29.295  -2.943   1.924  4.00  1.00            
ATOM     89    N VAL A  11      30.217  -1.538   3.478  4.00  1.00            
ATOM     90   CA VAL A  11      31.445  -1.310   2.846  4.00  1.00            
ATOM     91   CB VAL A  11      31.659   0.138   2.510  4.00  1.00            
ATOM     92  CG1 VAL A  11      32.049   0.886   3.795  4.00  1.00            
ATOM     93  CG2 VAL A  11      32.669   0.251   1.356  4.00  1.00            
ATOM     94    C VAL A  11      32.606  -1.758   3.657  4.00  1.00            
ATOM     95    O VAL A  11      32.492  -2.103   4.832  4.00  1.00            
ATOM     96    N THR A  12      33.773  -1.771   2.985  4.00  1.00            
ATOM     97   CA THR A  12      34.997  -2.160   3.597  4.00  1.00            
ATOM     98   CB THR A  12      36.003  -2.693   2.620  4.00  1.00            
ATOM     99  OG1 THR A  12      35.481  -3.835   1.956  4.00  1.00            
ATOM    100  CG2 THR A  12      37.289  -3.055   3.378  4.00  1.00            
ATOM    101    C THR A  12      35.580  -0.939   4.234  4.00  1.00            
ATOM    102    O THR A  12      35.960   0.012   3.553  4.00  1.00            
ATOM    103    N ILE A  13      35.646  -0.941   5.580  4.00  1.00            
ATOM    104   CA ILE A  13      36.212   0.148   6.317  4.00  1.00            
ATOM    105   CB ILE A  13      35.251   0.803   7.279  4.00  1.00            
ATOM    106  CG1 ILE A  13      34.603  -0.200   8.255  4.00  1.00            
ATOM    107  CG2 ILE A  13      34.240   1.598   6.432  4.00  1.00            
ATOM    108  CD1 ILE A  13      35.529  -0.762   9.330  4.00  1.00            
ATOM    109    C ILE A  13      37.456  -0.329   6.976  4.00  1.00            
ATOM    110    O ILE A  13      37.505  -1.414   7.552  4.00  1.00            
ATOM    111    N ARG A  14      38.528   0.475   6.850  4.00  1.00            
ATOM    112   CA ARG A  14      39.782   0.024   7.361  4.00  1.00            
ATOM    113   CB ARG A  14      40.879   0.042   6.285  4.00  1.00            
ATOM    114   CG ARG A  14      40.497  -0.830   5.085  4.00  1.00            
ATOM    115   CD ARG A  14      41.365  -0.624   3.841  4.00  1.00            
ATOM    116   NE ARG A  14      42.527  -1.547   3.942  4.00  1.00            
ATOM    117   CZ ARG A  14      43.667  -1.123   4.559  4.00  1.00            
ATOM    118  NH1 ARG A  14      43.719   0.129   5.097  4.00  1.00            
ATOM    119  NH2 ARG A  14      44.750  -1.950   4.632  4.00  1.00            
ATOM    120    C ARG A  14      40.197   0.893   8.501  4.00  1.00            
ATOM    121    O ARG A  14      40.405   2.095   8.347  4.00  1.00            
ATOM    122    N ILE A  15      40.300   0.277   9.694  4.00  1.00            
ATOM    123   CA ILE A  15      40.764   0.929  10.885  4.00  1.00            
ATOM    124   CB ILE A  15      39.720   1.010  11.960  4.00  1.00            
ATOM    125  CG1 ILE A  15      39.282  -0.392  12.419  4.00  1.00            
ATOM    126  CG2 ILE A  15      38.566   1.862  11.415  4.00  1.00            
ATOM    127  CD1 ILE A  15      38.406  -0.378  13.672  4.00  1.00            
ATOM    128    C ILE A  15      41.865   0.044  11.389  4.00  1.00            
ATOM    129    O ILE A  15      41.717  -1.178  11.440  4.00  1.00            
ATOM    130    N GLY A  16      43.026   0.630  11.734  3.00  1.00            
ATOM    131   CA GLY A  16      44.086  -0.162  12.289  3.00  1.00            
ATOM    132    C GLY A  16      44.824  -0.883  11.209  3.00  1.00            
ATOM    133    O GLY A  16      45.593  -1.799  11.493  3.00  1.00            
ATOM    134    N GLY A  17      44.613  -0.507   9.936  3.00  1.00            
ATOM    135   CA GLY A  17      45.356  -1.158   8.896  3.00  1.00            
ATOM    136    C GLY A  17      44.675  -2.439   8.551  3.00  1.00            
ATOM    137    O GLY A  17      45.211  -3.241   7.790  3.00  1.00            
ATOM    138    N GLN A  18      43.467  -2.675   9.097  4.00  1.00            
ATOM    139   CA GLN A  18      42.828  -3.914   8.776  4.00  1.00            
ATOM    140   CB GLN A  18      42.468  -4.770   9.999  4.00  1.00            
ATOM    141   CG GLN A  18      43.706  -5.364  10.666  4.00  1.00            
ATOM    142   CD GLN A  18      44.356  -6.274   9.634  4.00  1.00            
ATOM    143  OE1 GLN A  18      43.724  -6.676   8.659  4.00  1.00            
ATOM    144  NE2 GLN A  18      45.659  -6.603   9.846  4.00  1.00            
ATOM    145    C GLN A  18      41.573  -3.651   8.021  4.00  1.00            
ATOM    146    O GLN A  18      40.877  -2.665   8.260  4.00  1.00            
ATOM    147    N LEU A  19      41.264  -4.544   7.060  4.00  1.00            
ATOM    148   CA LEU A  19      40.069  -4.367   6.301  4.00  1.00            
ATOM    149   CB LEU A  19      40.053  -5.134   4.959  4.00  1.00            
ATOM    150   CG LEU A  19      39.782  -6.653   5.039  4.00  1.00            
ATOM    151  CD1 LEU A  19      40.741  -7.348   6.017  4.00  1.00            
ATOM    152  CD2 LEU A  19      38.295  -6.980   5.260  4.00  1.00            
ATOM    153    C LEU A  19      38.941  -4.839   7.165  4.00  1.00            
ATOM    154    O LEU A  19      39.022  -5.909   7.765  4.00  1.00            
ATOM    155    N LYS A  20      37.855  -4.046   7.270  4.00  1.00            
ATOM    156   CA LYS A  20      36.763  -4.481   8.094  4.00  1.00            
ATOM    157   CB LYS A  20      36.610  -3.689   9.400  4.00  1.00            
ATOM    158   CG LYS A  20      35.604  -4.327  10.356  4.00  1.00            
ATOM    159   CD LYS A  20      36.074  -5.684  10.877  4.00  1.00            
ATOM    160   CE LYS A  20      35.109  -6.353  11.854  4.00  1.00            
ATOM    161   NZ LYS A  20      35.603  -7.709  12.187  4.00  1.00            
ATOM    162    C LYS A  20      35.494  -4.303   7.334  4.00  1.00            
ATOM    163    O LYS A  20      35.293  -3.288   6.672  4.00  1.00            
ATOM    164    N GLU A  21      34.600  -5.306   7.390  4.00  1.00            
ATOM    165   CA GLU A  21      33.326  -5.125   6.763  4.00  1.00            
ATOM    166   CB GLU A  21      32.577  -6.444   6.515  4.00  1.00            
ATOM    167   CG GLU A  21      33.290  -7.294   5.460  4.00  1.00            
ATOM    168   CD GLU A  21      32.542  -8.605   5.292  4.00  1.00            
ATOM    169  OE1 GLU A  21      31.480  -8.771   5.948  4.00  1.00            
ATOM    170  OE2 GLU A  21      33.026  -9.460   4.503  4.00  1.00            
ATOM    171    C GLU A  21      32.569  -4.260   7.705  4.00  1.00            
ATOM    172    O GLU A  21      32.786  -4.303   8.916  4.00  1.00            
ATOM    173    N ALA A  22      31.671  -3.423   7.169  4.00  1.00            
ATOM    174   CA ALA A  22      30.970  -2.508   8.013  4.00  1.00            
ATOM    175   CB ALA A  22      31.288  -1.034   7.715  4.00  1.00            
ATOM    176    C ALA A  22      29.526  -2.716   7.764  4.00  1.00            
ATOM    177    O ALA A  22      29.127  -3.685   7.123  4.00  1.00            
ATOM    178    N LEU A  23      28.721  -1.885   8.441  4.00  1.00            
ATOM    179   CA LEU A  23      27.329  -1.746   8.184  4.00  1.00            
ATOM    180   CB LEU A  23      26.386  -2.620   9.028  4.00  1.00            
ATOM    181   CG LEU A  23      26.320  -4.080   8.549  4.00  1.00            
ATOM    182  CD1 LEU A  23      25.354  -4.907   9.413  4.00  1.00            
ATOM    183  CD2 LEU A  23      25.974  -4.147   7.051  4.00  1.00            
ATOM    184    C LEU A  23      27.038  -0.323   8.522  4.00  1.00            
ATOM    185    O LEU A  23      27.316   0.120   9.632  4.00  1.00            
ATOM    186    N LEU A  24      26.481   0.446   7.572  4.00  1.00            
ATOM    187   CA LEU A  24      26.256   1.817   7.855  4.00  1.00            
ATOM    188   CB LEU A  24      26.123   2.743   6.633  4.00  1.00            
ATOM    189   CG LEU A  24      27.448   2.987   5.888  4.00  1.00            
ATOM    190  CD1 LEU A  24      27.278   4.025   4.766  4.00  1.00            
ATOM    191  CD2 LEU A  24      28.579   3.341   6.869  4.00  1.00            
ATOM    192    C LEU A  24      24.967   1.855   8.590  4.00  1.00            
ATOM    193    O LEU A  24      24.046   1.102   8.275  4.00  1.00            
ATOM    194    N ASP A  25      24.865   2.709   9.620  1.00  1.00            
ATOM    195   CA ASP A  25      23.624   2.683  10.323  1.00  1.00            
ATOM    196   CB ASP A  25      23.643   1.699  11.506  1.00  1.00            
ATOM    197   CG ASP A  25      22.217   1.466  11.982  1.00  1.00            
ATOM    198  OD1 ASP A  25      21.313   2.224  11.540  1.00  1.00            
ATOM    199  OD2 ASP A  25      22.014   0.521  12.790  1.00  1.00            
ATOM    200    C ASP A  25      23.354   4.035  10.868  1.00  1.00            
ATOM    201    O ASP A  25      24.058   4.521  11.753  1.00  1.00            
ATOM    202    N THR A  26      22.313   4.679  10.329  3.00  1.00            
ATOM    203   CA THR A  26      21.933   5.970  10.799  3.00  1.00            
ATOM    204   CB THR A  26      20.896   6.619   9.936  3.00  1.00            
ATOM    205  OG1 THR A  26      20.572   7.906  10.438  3.00  1.00            
ATOM    206  CG2 THR A  26      19.654   5.720   9.886  3.00  1.00            
ATOM    207    C THR A  26      21.406   5.818  12.196  3.00  1.00            
ATOM    208    O THR A  26      21.594   6.695  13.036  3.00  1.00            
ATOM    209    N GLY A  27      20.740   4.682  12.484  3.00  1.00            
ATOM    210   CA GLY A  27      20.108   4.475  13.759  3.00  1.00            
ATOM    211    C GLY A  27      21.110   4.521  14.873  3.00  1.00            
ATOM    212    O GLY A  27      20.857   5.143  15.903  3.00  1.00            
ATOM    213    N ALA A  28      22.272   3.861  14.718  1.00  1.00            
ATOM    214   CA ALA A  28      23.199   3.874  15.813  1.00  1.00            
ATOM    215   CB ALA A  28      24.295   2.799  15.715  1.00  1.00            
ATOM    216    C ALA A  28      23.883   5.190  15.859  1.00  1.00            
ATOM    217    O ALA A  28      24.264   5.755  14.835  1.00  1.00            
ATOM    218    N ASP A  29      24.022   5.713  17.085  1.00  1.00            
ATOM    219   CA ASP A  29      24.642   6.976  17.315  1.00  1.00            
ATOM    220   CB ASP A  29      24.422   7.420  18.776  1.00  1.00            
ATOM    221   CG ASP A  29      24.849   8.864  18.996  1.00  1.00            
ATOM    222  OD1 ASP A  29      25.970   9.237  18.556  1.00  1.00            
ATOM    223  OD2 ASP A  29      24.047   9.616  19.614  1.00  1.00            
ATOM    224    C ASP A  29      26.118   6.941  17.056  1.00  1.00            
ATOM    225    O ASP A  29      26.633   7.716  16.252  1.00  1.00            
ATOM    226    N ASP A  30      26.835   6.014  17.720  1.00  1.00            
ATOM    227   CA ASP A  30      28.270   5.994  17.632  1.00  1.00            
ATOM    228   CB ASP A  30      28.945   5.706  18.984  1.00  1.00            
ATOM    229   CG ASP A  30      28.663   6.892  19.897  1.00  1.00            
ATOM    230  OD1 ASP A  30      28.247   7.957  19.368  1.00  1.00            
ATOM    231  OD2 ASP A  30      28.857   6.749  21.134  1.00  1.00            
ATOM    232    C ASP A  30      28.689   4.924  16.675  1.00  1.00            
ATOM    233    O ASP A  30      27.864   4.334  15.981  1.00  1.00            
ATOM    234    N THR A  31      30.014   4.664  16.608  1.00  1.00            
ATOM    235   CA THR A  31      30.507   3.611  15.767  1.00  1.00            
ATOM    236   CB THR A  31      31.770   3.940  15.035  1.00  1.00            
ATOM    237  OG1 THR A  31      32.143   2.865  14.185  1.00  1.00            
ATOM    238  CG2 THR A  31      32.865   4.208  16.061  1.00  1.00            
ATOM    239    C THR A  31      30.746   2.427  16.675  1.00  1.00            
ATOM    240    O THR A  31      31.372   2.569  17.725  1.00  1.00            
ATOM    241    N VAL A  32      30.229   1.225  16.307  4.00  1.00            
ATOM    242   CA VAL A  32      30.349   0.059  17.155  4.00  1.00            
ATOM    243   CB VAL A  32      29.033  -0.507  17.599  4.00  1.00            
ATOM    244  CG1 VAL A  32      28.278  -1.057  16.374  4.00  1.00            
ATOM    245  CG2 VAL A  32      29.306  -1.543  18.701  4.00  1.00            
ATOM    246    C VAL A  32      31.083  -1.007  16.426  4.00  1.00            
ATOM    247    O VAL A  32      31.107  -1.035  15.197  4.00  1.00            
ATOM    248    N LEU A  33      31.725  -1.913  17.188  4.00  1.00            
ATOM    249   CA LEU A  33      32.520  -2.886  16.516  4.00  1.00            
ATOM    250   CB LEU A  33      33.999  -2.458  16.432  4.00  1.00            
ATOM    251   CG LEU A  33      34.897  -3.374  15.578  4.00  1.00            
ATOM    252  CD1 LEU A  33      34.595  -3.215  14.078  4.00  1.00            
ATOM    253  CD2 LEU A  33      36.383  -3.175  15.917  4.00  1.00            
ATOM    254    C LEU A  33      32.492  -4.198  17.245  4.00  1.00            
ATOM    255    O LEU A  33      32.052  -4.280  18.391  4.00  1.00            
ATOM    256    N GLU A  34      32.951  -5.272  16.558  1.00  1.00            
ATOM    257   CA GLU A  34      33.115  -6.570  17.162  1.00  1.00            
ATOM    258   CB GLU A  34      33.338  -7.731  16.177  1.00  1.00            
ATOM    259   CG GLU A  34      32.033  -8.279  15.601  1.00  1.00            
ATOM    260   CD GLU A  34      31.350  -9.043  16.729  1.00  1.00            
ATOM    261  OE1 GLU A  34      31.898  -9.019  17.864  1.00  1.00            
ATOM    262  OE2 GLU A  34      30.280  -9.657  16.477  1.00  1.00            
ATOM    263    C GLU A  34      34.323  -6.447  18.030  1.00  1.00            
ATOM    264    O GLU A  34      35.105  -5.514  17.859  1.00  1.00            
ATOM    265    N GLU A  35      34.498  -7.358  19.010  1.00  1.00            
ATOM    266   CA GLU A  35      35.625  -7.202  19.884  1.00  1.00            
ATOM    267   CB GLU A  35      35.733  -8.276  20.982  1.00  1.00            
ATOM    268   CG GLU A  35      34.587  -8.219  21.995  1.00  1.00            
ATOM    269   CD GLU A  35      34.880  -9.234  23.090  1.00  1.00            
ATOM    270  OE1 GLU A  35      36.071  -9.619  23.231  1.00  1.00            
ATOM    271  OE2 GLU A  35      33.920  -9.630  23.804  1.00  1.00            
ATOM    272    C GLU A  35      36.868  -7.232  19.058  1.00  1.00            
ATOM    273    O GLU A  35      37.138  -8.199  18.348  1.00  1.00            
ATOM    274    N MET A  36      37.654  -6.136  19.123  1.00  1.00            
ATOM    275   CA MET A  36      38.875  -6.075  18.378  1.00  1.00            
ATOM    276   CB MET A  36      38.783  -5.289  17.057  1.00  1.00            
ATOM    277   CG MET A  36      40.117  -5.243  16.305  1.00  1.00            
ATOM    278   SD MET A  36      40.704  -6.834  15.645  1.00  1.00            
ATOM    279   CE MET A  36      39.547  -6.897  14.247  1.00  1.00            
ATOM    280    C MET A  36      39.917  -5.424  19.216  1.00  1.00            
ATOM    281    O MET A  36      39.623  -4.541  20.020  1.00  1.00            
ATOM    282    N ASN A  37      41.179  -5.867  19.052  1.00  1.00            
ATOM    283   CA ASN A  37      42.242  -5.260  19.791  1.00  1.00            
ATOM    284   CB ASN A  37      43.400  -6.221  20.100  1.00  1.00            
ATOM    285   CG ASN A  37      44.409  -5.482  20.965  1.00  1.00            
ATOM    286  OD1 ASN A  37      45.299  -4.799  20.460  1.00  1.00            
ATOM    287  ND2 ASN A  37      44.263  -5.614  22.311  1.00  1.00            
ATOM    288    C ASN A  37      42.762  -4.175  18.919  1.00  1.00            
ATOM    289    O ASN A  37      43.511  -4.417  17.973  1.00  1.00            
ATOM    290    N LEU A  38      42.347  -2.935  19.219  1.00  1.00            
ATOM    291   CA LEU A  38      42.798  -1.813  18.464  1.00  1.00            
ATOM    292   CB LEU A  38      41.704  -0.764  18.194  1.00  1.00            
ATOM    293   CG LEU A  38      40.526  -1.269  17.345  1.00  1.00            
ATOM    294  CD1 LEU A  38      39.491  -0.151  17.123  1.00  1.00            
ATOM    295  CD2 LEU A  38      41.003  -1.903  16.028  1.00  1.00            
ATOM    296    C LEU A  38      43.799  -1.152  19.339  1.00  1.00            
ATOM    297    O LEU A  38      43.991  -1.522  20.497  1.00  1.00            
ATOM    298    N PRO A  39      44.472  -0.196  18.790  1.00  1.00            
ATOM    299   CA PRO A  39      45.447   0.506  19.562  1.00  1.00            
ATOM    300   CD PRO A  39      44.831  -0.252  17.382  1.00  1.00            
ATOM    301   CB PRO A  39      46.498   1.015  18.574  1.00  1.00            
ATOM    302   CG PRO A  39      45.819   0.905  17.197  1.00  1.00            
ATOM    303    C PRO A  39      44.904   1.580  20.430  1.00  1.00            
ATOM    304    O PRO A  39      43.783   2.034  20.213  1.00  1.00            
ATOM    305    N GLY A  40      45.714   1.992  21.420  1.00  1.00            
ATOM    306   CA GLY A  40      45.320   3.033  22.311  1.00  1.00            
ATOM    307    C GLY A  40      44.413   2.394  23.288  1.00  1.00            
ATOM    308    O GLY A  40      44.100   1.210  23.179  1.00  1.00            
ATOM    309    N LYS A  41      43.950   3.164  24.282  1.00  1.00            
ATOM    310   CA LYS A  41      43.096   2.506  25.206  1.00  1.00            
ATOM    311   CB LYS A  41      43.841   1.963  26.436  1.00  1.00            
ATOM    312   CG LYS A  41      42.953   1.148  27.373  1.00  1.00            
ATOM    313   CD LYS A  41      43.729   0.335  28.410  1.00  1.00            
ATOM    314   CE LYS A  41      42.819  -0.471  29.339  1.00  1.00            
ATOM    315   NZ LYS A  41      43.628  -1.242  30.311  1.00  1.00            
ATOM    316    C LYS A  41      42.067   3.454  25.688  1.00  1.00            
ATOM    317    O LYS A  41      42.314   4.654  25.790  1.00  1.00            
ATOM    318    N TRP A  42      40.860   2.939  25.983  1.00  1.00            
ATOM    319   CA TRP A  42      39.914   3.861  26.513  1.00  1.00            
ATOM    320   CB TRP A  42      39.188   4.720  25.438  1.00  1.00            
ATOM    321   CG TRP A  42      38.342   5.865  25.965  1.00  1.00            
ATOM    322  CD2 TRP A  42      38.886   7.082  26.500  1.00  1.00            
ATOM    323  CD1 TRP A  42      36.987   5.955  26.111  1.00  1.00            
ATOM    324  NE1 TRP A  42      36.653   7.152  26.700  1.00  1.00            
ATOM    325  CE2 TRP A  42      37.814   7.855  26.947  1.00  1.00            
ATOM    326  CE3 TRP A  42      40.174   7.515  26.619  1.00  1.00            
ATOM    327  CZ2 TRP A  42      38.018   9.076  27.525  1.00  1.00            
ATOM    328  CZ3 TRP A  42      40.375   8.752  27.192  1.00  1.00            
ATOM    329  CH2 TRP A  42      39.318   9.518  27.637  1.00  1.00            
ATOM    330    C TRP A  42      38.974   3.153  27.425  1.00  1.00            
ATOM    331    O TRP A  42      39.099   1.957  27.684  1.00  1.00            
ATOM    332    N LYS A  43      38.021   3.931  27.952  4.00  1.00            
ATOM    333   CA LYS A  43      37.132   3.555  28.989  4.00  1.00            
ATOM    334   CB LYS A  43      36.532   4.762  29.738  4.00  1.00            
ATOM    335   CG LYS A  43      37.531   5.467  30.657  4.00  1.00            
ATOM    336   CD LYS A  43      38.693   6.138  29.925  4.00  1.00            
ATOM    337   CE LYS A  43      39.649   6.868  30.872  4.00  1.00            
ATOM    338   NZ LYS A  43      40.804   7.406  30.118  4.00  1.00            
ATOM    339    C LYS A  43      35.995   2.702  28.593  4.00  1.00            
ATOM    340    O LYS A  43      35.608   2.502  27.445  4.00  1.00            
ATOM    341    N PRO A  44      35.529   2.174  29.691  4.00  0.00            
ATOM    342   CA PRO A  44      34.406   1.299  29.695  4.00  0.00            
ATOM    343   CD PRO A  44      36.425   1.913  30.808  4.00  0.00            
ATOM    344   CB PRO A  44      34.386   0.626  31.062  4.00  0.00            
ATOM    345   CG PRO A  44      35.861   0.661  31.499  4.00  0.00            
ATOM    346    C PRO A  44      33.189   2.108  29.419  4.00  0.00            
ATOM    347    O PRO A  44      33.124   3.263  29.844  4.00  0.00            
ATOM    348    N LYS A  45      32.225   1.526  28.690  4.00  0.00            
ATOM    349   CA LYS A  45      31.002   2.205  28.415  4.00  0.00            
ATOM    350   CB LYS A  45      30.942   2.777  26.986  4.00  0.00            
ATOM    351   CG LYS A  45      29.578   3.349  26.584  4.00  0.00            
ATOM    352   CD LYS A  45      29.180   4.629  27.322  4.00  0.00            
ATOM    353   CE LYS A  45      27.877   5.242  26.805  4.00  0.00            
ATOM    354   NZ LYS A  45      27.610   6.522  27.498  4.00  0.00            
ATOM    355    C LYS A  45      29.940   1.174  28.507  4.00  0.00            
ATOM    356    O LYS A  45      30.070   0.083  27.954  4.00  0.00            
ATOM    357    N MET A  46      28.864   1.491  29.241  4.00  0.00            
ATOM    358   CA MET A  46      27.775   0.574  29.297  4.00  0.00            
ATOM    359   CB MET A  46      27.207   0.397  30.718  4.00  0.00            
ATOM    360   CG MET A  46      26.043  -0.593  30.837  4.00  0.00            
ATOM    361   SD MET A  46      24.436   0.018  30.246  4.00  0.00            
ATOM    362   CE MET A  46      23.473  -1.267  31.099  4.00  0.00            
ATOM    363    C MET A  46      26.731   1.211  28.450  4.00  0.00            
ATOM    364    O MET A  46      26.312   2.338  28.714  4.00  0.00            
ATOM    365    N ILE A  47      26.297   0.512  27.387  4.00  0.00            
ATOM    366   CA ILE A  47      25.344   1.131  26.523  4.00  0.00            
ATOM    367   CB ILE A  47      25.739   1.148  25.079  4.00  0.00            
ATOM    368  CG1 ILE A  47      27.016   1.980  24.870  4.00  0.00            
ATOM    369  CG2 ILE A  47      24.535   1.666  24.276  4.00  0.00            
ATOM    370  CD1 ILE A  47      27.622   1.806  23.478  4.00  0.00            
ATOM    371    C ILE A  47      24.059   0.383  26.625  4.00  0.00            
ATOM    372    O ILE A  47      24.027  -0.844  26.544  4.00  0.00            
ATOM    373    N GLY A  48      22.962   1.134  26.839  4.00  0.00            
ATOM    374   CA GLY A  48      21.651   0.564  26.888  4.00  0.00            
ATOM    375    C GLY A  48      21.174   0.609  25.477  4.00  0.00            
ATOM    376    O GLY A  48      21.975   0.719  24.552  4.00  0.00            
ATOM    377    N GLY A  49      19.852   0.523  25.257  4.00  0.00            
ATOM    378   CA GLY A  49      19.418   0.576  23.897  4.00  0.00            
ATOM    379    C GLY A  49      18.191  -0.269  23.788  4.00  0.00            
ATOM    380    O GLY A  49      17.406  -0.364  24.730  4.00  0.00            
ATOM    381    N ILE A  50      18.002  -0.912  22.618  3.00  0.00            
ATOM    382   CA ILE A  50      16.830  -1.700  22.380  3.00  0.00            
ATOM    383   CB ILE A  50      16.511  -1.965  20.941  3.00  0.00            
ATOM    384  CG1 ILE A  50      17.665  -2.693  20.236  3.00  0.00            
ATOM    385  CG2 ILE A  50      16.076  -0.643  20.304  3.00  0.00            
ATOM    386  CD1 ILE A  50      17.290  -3.217  18.851  3.00  0.00            
ATOM    387    C ILE A  50      16.881  -3.004  23.052  3.00  0.00            
ATOM    388    O ILE A  50      17.845  -3.745  22.886  3.00  0.00            
ATOM    389    N GLY A  51      15.781  -3.312  23.779  3.00  0.00            
ATOM    390   CA GLY A  51      15.695  -4.511  24.548  3.00  0.00            
ATOM    391    C GLY A  51      16.834  -4.398  25.476  3.00  0.00            
ATOM    392    O GLY A  51      16.737  -3.752  26.518  3.00  0.00            
ATOM    393    N GLY A  52      17.959  -5.034  25.122  4.00  0.00            
ATOM    394   CA GLY A  52      19.055  -4.825  25.984  4.00  0.00            
ATOM    395    C GLY A  52      20.314  -4.682  25.243  4.00  0.00            
ATOM    396    O GLY A  52      20.407  -4.964  24.049  4.00  0.00            
ATOM    397    N PHE A  53      21.341  -4.236  25.980  4.00  0.00            
ATOM    398   CA PHE A  53      22.569  -4.035  25.311  4.00  0.00            
ATOM    399   CB PHE A  53      22.799  -2.615  24.769  4.00  0.00            
ATOM    400   CG PHE A  53      22.173  -2.618  23.416  4.00  0.00            
ATOM    401  CD1 PHE A  53      20.832  -2.380  23.231  4.00  0.00            
ATOM    402  CD2 PHE A  53      22.957  -2.884  22.318  4.00  0.00            
ATOM    403  CE1 PHE A  53      20.298  -2.402  21.963  4.00  0.00            
ATOM    404  CE2 PHE A  53      22.424  -2.906  21.051  4.00  0.00            
ATOM    405   CZ PHE A  53      21.086  -2.663  20.871  4.00  0.00            
ATOM    406    C PHE A  53      23.744  -4.472  26.067  4.00  0.00            
ATOM    407    O PHE A  53      23.658  -5.091  27.126  4.00  0.00            
ATOM    408    N ILE A  54      24.903  -4.143  25.484  4.00  0.00            
ATOM    409   CA ILE A  54      26.075  -4.735  25.997  4.00  0.00            
ATOM    410   CB ILE A  54      26.707  -5.669  24.998  4.00  0.00            
ATOM    411  CG1 ILE A  54      27.764  -6.574  25.650  4.00  0.00            
ATOM    412  CG2 ILE A  54      27.236  -4.814  23.833  4.00  0.00            
ATOM    413  CD1 ILE A  54      27.171  -7.592  26.621  4.00  0.00            
ATOM    414    C ILE A  54      27.092  -3.742  26.392  4.00  0.00            
ATOM    415    O ILE A  54      27.061  -2.572  26.013  4.00  0.00            
ATOM    416    N LYS A  55      28.013  -4.250  27.224  4.00  0.00            
ATOM    417   CA LYS A  55      29.139  -3.547  27.722  4.00  0.00            
ATOM    418   CB LYS A  55      29.980  -4.395  28.693  4.00  0.00            
ATOM    419   CG LYS A  55      30.552  -5.654  28.031  4.00  0.00            
ATOM    420   CD LYS A  55      31.583  -6.405  28.877  4.00  0.00            
ATOM    421   CE LYS A  55      32.945  -5.714  28.970  4.00  0.00            
ATOM    422   NZ LYS A  55      33.853  -6.503  29.835  4.00  0.00            
ATOM    423    C LYS A  55      30.002  -3.248  26.552  4.00  0.00            
ATOM    424    O LYS A  55      30.053  -4.022  25.596  4.00  0.00            
ATOM    425    N VAL A  56      30.690  -2.094  26.576  4.00  0.00            
ATOM    426   CA VAL A  56      31.516  -1.817  25.449  4.00  0.00            
ATOM    427   CB VAL A  56      30.884  -0.880  24.464  4.00  0.00            
ATOM    428  CG1 VAL A  56      30.687   0.473  25.162  4.00  0.00            
ATOM    429  CG2 VAL A  56      31.777  -0.798  23.214  4.00  0.00            
ATOM    430    C VAL A  56      32.768  -1.163  25.900  4.00  0.00            
ATOM    431    O VAL A  56      32.822  -0.524  26.949  4.00  0.00            
ATOM    432    N ARG A  57      33.822  -1.340  25.088  4.00  0.00            
ATOM    433   CA ARG A  57      35.075  -0.722  25.342  4.00  0.00            
ATOM    434   CB ARG A  57      36.263  -1.699  25.368  4.00  0.00            
ATOM    435   CG ARG A  57      36.480  -2.521  24.099  4.00  0.00            
ATOM    436   CD ARG A  57      37.241  -3.820  24.378  4.00  0.00            
ATOM    437   NE ARG A  57      36.215  -4.855  24.695  4.00  0.00            
ATOM    438   CZ ARG A  57      35.666  -4.930  25.943  4.00  0.00            
ATOM    439  NH1 ARG A  57      36.089  -4.094  26.936  4.00  0.00            
ATOM    440  NH2 ARG A  57      34.678  -5.838  26.195  4.00  0.00            
ATOM    441    C ARG A  57      35.262   0.336  24.302  4.00  0.00            
ATOM    442    O ARG A  57      35.429   0.049  23.117  4.00  0.00            
ATOM    443    N GLN A  58      35.219   1.609  24.744  4.00  1.00            
ATOM    444   CA GLN A  58      35.306   2.744  23.869  4.00  1.00            
ATOM    445   CB GLN A  58      34.754   4.036  24.492  4.00  1.00            
ATOM    446   CG GLN A  58      33.285   3.987  24.908  4.00  1.00            
ATOM    447   CD GLN A  58      32.974   5.308  25.598  4.00  1.00            
ATOM    448  OE1 GLN A  58      31.814   5.649  25.827  4.00  1.00            
ATOM    449  NE2 GLN A  58      34.041   6.079  25.944  4.00  1.00            
ATOM    450    C GLN A  58      36.737   3.029  23.646  4.00  1.00            
ATOM    451    O GLN A  58      37.583   2.721  24.483  4.00  1.00            
ATOM    452    N TYR A  59      37.031   3.593  22.468  4.00  1.00            
ATOM    453   CA TYR A  59      38.337   4.087  22.201  4.00  1.00            
ATOM    454   CB TYR A  59      39.119   3.311  21.130  4.00  1.00            
ATOM    455   CG TYR A  59      40.455   3.964  21.028  4.00  1.00            
ATOM    456  CD1 TYR A  59      41.421   3.715  21.978  4.00  1.00            
ATOM    457  CD2 TYR A  59      40.748   4.818  19.989  4.00  1.00            
ATOM    458  CE1 TYR A  59      42.657   4.311  21.895  4.00  1.00            
ATOM    459  CE2 TYR A  59      41.983   5.416  19.901  4.00  1.00            
ATOM    460   CZ TYR A  59      42.939   5.162  20.855  4.00  1.00            
ATOM    461   OH TYR A  59      44.205   5.777  20.767  4.00  1.00            
ATOM    462    C TYR A  59      38.064   5.463  21.682  4.00  1.00            
ATOM    463    O TYR A  59      37.036   5.693  21.047  4.00  1.00            
ATOM    464    N ASP A  60      38.962   6.425  21.960  4.00  1.00            
ATOM    465   CA ASP A  60      38.739   7.774  21.526  4.00  1.00            
ATOM    466   CB ASP A  60      39.577   8.814  22.297  4.00  1.00            
ATOM    467   CG ASP A  60      38.956   8.986  23.680  4.00  1.00            
ATOM    468  OD1 ASP A  60      37.920   8.321  23.949  4.00  1.00            
ATOM    469  OD2 ASP A  60      39.504   9.788  24.483  4.00  1.00            
ATOM    470    C ASP A  60      39.101   7.840  20.080  4.00  1.00            
ATOM    471    O ASP A  60      38.737   6.964  19.296  4.00  1.00            
ATOM    472    N GLN A  61      39.832   8.895  19.689  4.00  1.00            
ATOM    473   CA GLN A  61      40.108   9.097  18.301  4.00  1.00            
ATOM    474   CB GLN A  61      40.896  10.388  18.023  4.00  1.00            
ATOM    475   CG GLN A  61      40.134  11.641  18.452  4.00  1.00            
ATOM    476   CD GLN A  61      41.017  12.847  18.183  4.00  1.00            
ATOM    477  OE1 GLN A  61      42.093  12.729  17.597  4.00  1.00            
ATOM    478  NE2 GLN A  61      40.552  14.043  18.634  4.00  1.00            
ATOM    479    C GLN A  61      40.868   7.956  17.722  4.00  1.00            
ATOM    480    O GLN A  61      41.977   7.633  18.146  4.00  1.00            
ATOM    481    N ILE A  62      40.228   7.303  16.730  4.00  1.00            
ATOM    482   CA ILE A  62      40.821   6.275  15.939  4.00  1.00            
ATOM    483   CB ILE A  62      40.312   4.884  16.201  4.00  1.00            
ATOM    484  CG1 ILE A  62      41.151   3.859  15.412  4.00  1.00            
ATOM    485  CG2 ILE A  62      38.814   4.852  15.869  4.00  1.00            
ATOM    486  CD1 ILE A  62      40.949   2.411  15.863  4.00  1.00            
ATOM    487    C ILE A  62      40.460   6.614  14.546  4.00  1.00            
ATOM    488    O ILE A  62      39.350   7.050  14.260  4.00  1.00            
ATOM    489    N PRO A  63      41.404   6.463  13.682  4.00  1.00            
ATOM    490   CA PRO A  63      41.122   6.775  12.322  4.00  1.00            
ATOM    491   CD PRO A  63      42.791   6.716  14.024  4.00  1.00            
ATOM    492   CB PRO A  63      42.468   7.080  11.660  4.00  1.00            
ATOM    493   CG PRO A  63      43.522   6.606  12.680  4.00  1.00            
ATOM    494    C PRO A  63      40.359   5.671  11.684  4.00  1.00            
ATOM    495    O PRO A  63      40.535   4.521  12.081  4.00  1.00            
ATOM    496    N VAL A  64      39.498   6.004  10.710  4.00  1.00            
ATOM    497   CA VAL A  64      38.751   5.003  10.021  4.00  1.00            
ATOM    498   CB VAL A  64      37.359   4.831  10.556  4.00  1.00            
ATOM    499  CG1 VAL A  64      36.638   3.763   9.718  4.00  1.00            
ATOM    500  CG2 VAL A  64      37.446   4.508  12.058  4.00  1.00            
ATOM    501    C VAL A  64      38.624   5.458   8.625  4.00  1.00            
ATOM    502    O VAL A  64      38.360   6.628   8.364  4.00  1.00            
ATOM    503    N GLU A  65      38.830   4.541   7.673  4.00  1.00            
ATOM    504   CA GLU A  65      38.635   4.954   6.328  4.00  1.00            
ATOM    505   CB GLU A  65      39.772   4.558   5.370  4.00  1.00            
ATOM    506   CG GLU A  65      39.531   5.018   3.930  4.00  1.00            
ATOM    507   CD GLU A  65      40.650   4.471   3.054  4.00  1.00            
ATOM    508  OE1 GLU A  65      41.387   3.566   3.528  4.00  1.00            
ATOM    509  OE2 GLU A  65      40.778   4.949   1.895  4.00  1.00            
ATOM    510    C GLU A  65      37.422   4.224   5.865  4.00  1.00            
ATOM    511    O GLU A  65      37.365   2.998   5.931  4.00  1.00            
ATOM    512    N ILE A  66      36.402   4.966   5.401  4.00  1.00            
ATOM    513   CA ILE A  66      35.207   4.318   4.951  4.00  1.00            
ATOM    514   CB ILE A  66      33.991   4.751   5.725  4.00  1.00            
ATOM    515  CG1 ILE A  66      32.742   3.995   5.248  4.00  1.00            
ATOM    516  CG2 ILE A  66      33.879   6.287   5.658  4.00  1.00            
ATOM    517  CD1 ILE A  66      31.530   4.204   6.152  4.00  1.00            
ATOM    518    C ILE A  66      35.003   4.692   3.515  4.00  1.00            
ATOM    519    O ILE A  66      34.939   5.871   3.167  4.00  1.00            
ATOM    520    N CYS A  67      34.933   3.681   2.630  3.00  1.00            
ATOM    521   CA CYS A  67      34.670   3.919   1.241  3.00  1.00            
ATOM    522   CB CYS A  67      33.329   4.635   1.000  3.00  1.00            
ATOM    523   SG CYS A  67      31.899   3.667   1.564  3.00  1.00            
ATOM    524    C CYS A  67      35.756   4.790   0.684  3.00  1.00            
ATOM    525    O CYS A  67      35.578   5.417  -0.359  3.00  1.00            
ATOM    526    N GLY A  68      36.921   4.851   1.358  3.00  1.00            
ATOM    527   CA GLY A  68      38.025   5.614   0.844  3.00  1.00            
ATOM    528    C GLY A  68      38.071   6.959   1.498  3.00  1.00            
ATOM    529    O GLY A  68      39.125   7.591   1.536  3.00  1.00            
ATOM    530    N HIS A  69      36.932   7.444   2.028  4.00  1.00            
ATOM    531   CA HIS A  69      36.958   8.721   2.682  4.00  1.00            
ATOM    532  ND1 HIS A  69      33.946   8.528   1.142  4.00  1.00            
ATOM    533   CG HIS A  69      34.771   9.495   1.671  4.00  1.00            
ATOM    534   CB HIS A  69      35.563   9.317   2.932  4.00  1.00            
ATOM    535  NE2 HIS A  69      33.838  10.273  -0.231  4.00  1.00            
ATOM    536  CD2 HIS A  69      34.693  10.555   0.821  4.00  1.00            
ATOM    537  CE1 HIS A  69      33.414   9.045   0.005  4.00  1.00            
ATOM    538    C HIS A  69      37.572   8.465   4.022  4.00  1.00            
ATOM    539    O HIS A  69      37.434   7.370   4.567  4.00  1.00            
ATOM    540    N LYS A  70      38.289   9.449   4.595  4.00  1.00            
ATOM    541   CA LYS A  70      38.862   9.171   5.877  4.00  1.00            
ATOM    542   CB LYS A  70      40.338   9.584   6.044  4.00  1.00            
ATOM    543   CG LYS A  70      41.327   8.617   5.386  4.00  1.00            
ATOM    544   CD LYS A  70      42.786   9.076   5.457  4.00  1.00            
ATOM    545   CE LYS A  70      43.789   7.999   5.036  4.00  1.00            
ATOM    546   NZ LYS A  70      45.167   8.525   5.142  4.00  1.00            
ATOM    547    C LYS A  70      38.085   9.873   6.932  4.00  1.00            
ATOM    548    O LYS A  70      37.619  10.996   6.750  4.00  1.00            
ATOM    549    N ALA A  71      37.916   9.187   8.075  4.00  1.00            
ATOM    550   CA ALA A  71      37.222   9.778   9.169  4.00  1.00            
ATOM    551   CB ALA A  71      35.809   9.217   9.363  4.00  1.00            
ATOM    552    C ALA A  71      37.995   9.504  10.416  4.00  1.00            
ATOM    553    O ALA A  71      38.601   8.447  10.559  4.00  1.00            
ATOM    554    N ILE A  72      38.023  10.473  11.352  4.00  1.00            
ATOM    555   CA ILE A  72      38.700  10.222  12.592  4.00  1.00            
ATOM    556   CB ILE A  72      39.928  11.058  12.830  4.00  1.00            
ATOM    557  CG1 ILE A  72      41.022  10.750  11.793  4.00  1.00            
ATOM    558  CG2 ILE A  72      40.372  10.815  14.282  4.00  1.00            
ATOM    559  CD1 ILE A  72      42.202  11.719  11.856  4.00  1.00            
ATOM    560    C ILE A  72      37.746  10.547  13.683  4.00  1.00            
ATOM    561    O ILE A  72      37.034  11.549  13.622  4.00  1.00            
ATOM    562    N GLY A  73      37.693   9.698  14.725  4.00  1.00            
ATOM    563   CA GLY A  73      36.764  10.021  15.760  4.00  1.00            
ATOM    564    C GLY A  73      36.617   8.859  16.682  4.00  1.00            
ATOM    565    O GLY A  73      37.560   8.110  16.928  4.00  1.00            
ATOM    566    N THR A  74      35.389   8.702  17.210  4.00  1.00            
ATOM    567   CA THR A  74      35.068   7.735  18.217  4.00  1.00            
ATOM    568   CB THR A  74      33.782   8.069  18.924  4.00  1.00            
ATOM    569  OG1 THR A  74      33.859   9.378  19.470  4.00  1.00            
ATOM    570  CG2 THR A  74      33.535   7.058  20.057  4.00  1.00            
ATOM    571    C THR A  74      34.920   6.368  17.625  4.00  1.00            
ATOM    572    O THR A  74      34.692   6.216  16.427  4.00  1.00            
ATOM    573    N VAL A  75      35.109   5.334  18.480  4.00  1.00            
ATOM    574   CA VAL A  75      34.896   3.948  18.161  4.00  1.00            
ATOM    575   CB VAL A  75      36.147   3.219  17.781  4.00  1.00            
ATOM    576  CG1 VAL A  75      37.078   3.207  19.006  4.00  1.00            
ATOM    577  CG2 VAL A  75      35.764   1.814  17.283  4.00  1.00            
ATOM    578    C VAL A  75      34.419   3.325  19.415  4.00  1.00            
ATOM    579    O VAL A  75      34.817   3.714  20.512  4.00  1.00            
ATOM    580    N LEU A  76      33.509   2.356  19.288  4.00  1.00            
ATOM    581   CA LEU A  76      33.086   1.667  20.457  4.00  1.00            
ATOM    582   CB LEU A  76      31.583   1.822  20.757  4.00  1.00            
ATOM    583   CG LEU A  76      31.136   3.258  21.090  4.00  1.00            
ATOM    584  CD1 LEU A  76      31.693   3.720  22.443  4.00  1.00            
ATOM    585  CD2 LEU A  76      31.477   4.224  19.946  4.00  1.00            
ATOM    586    C LEU A  76      33.293   0.222  20.122  4.00  1.00            
ATOM    587    O LEU A  76      32.967  -0.199  19.013  4.00  1.00            
ATOM    588    N VAL A  77      33.862  -0.581  21.042  4.00  1.00            
ATOM    589   CA VAL A  77      34.053  -1.956  20.671  4.00  1.00            
ATOM    590   CB VAL A  77      35.490  -2.348  20.513  4.00  1.00            
ATOM    591  CG1 VAL A  77      35.543  -3.859  20.229  4.00  1.00            
ATOM    592  CG2 VAL A  77      36.127  -1.480  19.419  4.00  1.00            
ATOM    593    C VAL A  77      33.522  -2.837  21.732  4.00  1.00            
ATOM    594    O VAL A  77      33.884  -2.722  22.896  4.00  1.00            
ATOM    595    N GLY A  78      32.680  -3.793  21.342  1.00  1.00            
ATOM    596   CA GLY A  78      32.141  -4.657  22.332  1.00  1.00            
ATOM    597    C GLY A  78      31.297  -5.632  21.593  1.00  1.00            
ATOM    598    O GLY A  78      31.397  -5.740  20.372  1.00  1.00            
ATOM    599    N PRO A  79      30.474  -6.354  22.286  1.00  1.00            
ATOM    600   CA PRO A  79      29.652  -7.281  21.581  1.00  1.00            
ATOM    601   CD PRO A  79      30.824  -6.845  23.613  1.00  1.00            
ATOM    602   CB PRO A  79      29.086  -8.234  22.622  1.00  1.00            
ATOM    603   CG PRO A  79      30.166  -8.231  23.719  1.00  1.00            
ATOM    604    C PRO A  79      28.652  -6.620  20.716  1.00  1.00            
ATOM    605    O PRO A  79      27.760  -5.944  21.220  1.00  1.00            
ATOM    606    N THR A  80      28.789  -6.826  19.405  1.00  1.00            
ATOM    607   CA THR A  80      27.825  -6.359  18.472  1.00  1.00            
ATOM    608   CB THR A  80      28.118  -4.996  17.924  1.00  1.00            
ATOM    609  OG1 THR A  80      28.145  -4.052  18.983  1.00  1.00            
ATOM    610  CG2 THR A  80      27.031  -4.623  16.903  1.00  1.00            
ATOM    611    C THR A  80      27.895  -7.310  17.354  1.00  1.00            
ATOM    612    O THR A  80      28.951  -7.499  16.751  1.00  1.00            
ATOM    613    N PRO A  81      26.813  -7.945  17.068  1.00  1.00            
ATOM    614   CA PRO A  81      26.890  -8.769  15.923  1.00  1.00            
ATOM    615   CD PRO A  81      25.930  -8.494  18.084  1.00  1.00            
ATOM    616   CB PRO A  81      25.636  -9.634  15.950  1.00  1.00            
ATOM    617   CG PRO A  81      25.356  -9.781  17.460  1.00  1.00            
ATOM    618    C PRO A  81      26.971  -7.725  14.857  1.00  1.00            
ATOM    619    O PRO A  81      26.331  -6.690  15.028  1.00  1.00            
ATOM    620    N VAL A  82      27.760  -7.966  13.791  1.00  1.00            
ATOM    621   CA VAL A  82      28.018  -7.048  12.712  1.00  1.00            
ATOM    622   CB VAL A  82      26.847  -6.712  11.815  1.00  1.00            
ATOM    623  CG1 VAL A  82      26.249  -8.029  11.289  1.00  1.00            
ATOM    624  CG2 VAL A  82      25.863  -5.756  12.509  1.00  1.00            
ATOM    625    C VAL A  82      28.623  -5.797  13.232  1.00  1.00            
ATOM    626    O VAL A  82      28.414  -5.401  14.379  1.00  1.00            
ATOM    627    N ASN A  83      29.424  -5.148  12.372  1.00  1.00            
ATOM    628   CA ASN A  83      30.101  -3.951  12.757  1.00  1.00            
ATOM    629   CB ASN A  83      31.540  -3.924  12.235  1.00  1.00            
ATOM    630   CG ASN A  83      32.218  -5.166  12.799  1.00  1.00            
ATOM    631  OD1 ASN A  83      32.687  -5.177  13.935  1.00  1.00            
ATOM    632  ND2 ASN A  83      32.246  -6.258  11.987  1.00  1.00            
ATOM    633    C ASN A  83      29.354  -2.846  12.151  1.00  1.00            
ATOM    634    O ASN A  83      28.946  -2.903  10.992  1.00  1.00            
ATOM    635    N ILE A  84      29.130  -1.800  12.949  4.00  1.00            
ATOM    636   CA ILE A  84      28.343  -0.784  12.371  4.00  1.00            
ATOM    637   CB ILE A  84      27.007  -0.599  13.034  4.00  1.00            
ATOM    638  CG1 ILE A  84      26.147  -1.862  12.875  4.00  1.00            
ATOM    639  CG2 ILE A  84      26.350   0.664  12.452  4.00  1.00            
ATOM    640  CD1 ILE A  84      24.905  -1.865  13.767  4.00  1.00            
ATOM    641    C ILE A  84      29.030   0.507  12.459  4.00  1.00            
ATOM    642    O ILE A  84      29.692   0.834  13.443  4.00  1.00            
ATOM    643    N ILE A  85      28.890   1.270  11.373  4.00  1.00            
ATOM    644   CA ILE A  85      29.399   2.579  11.419  4.00  1.00            
ATOM    645   CB ILE A  85      30.219   2.992  10.233  4.00  1.00            
ATOM    646  CG1 ILE A  85      31.495   2.136  10.157  4.00  1.00            
ATOM    647  CG2 ILE A  85      30.501   4.499  10.359  4.00  1.00            
ATOM    648  CD1 ILE A  85      32.322   2.378   8.897  4.00  1.00            
ATOM    649    C ILE A  85      28.209   3.471  11.502  4.00  1.00            
ATOM    650    O ILE A  85      27.320   3.424  10.653  4.00  1.00            
ATOM    651    N GLY A  86      28.162   4.304  12.557  1.00  1.00            
ATOM    652   CA GLY A  86      26.979   5.068  12.797  1.00  1.00            
ATOM    653    C GLY A  86      27.134   6.511  12.472  1.00  1.00            
ATOM    654    O GLY A  86      27.909   6.925  11.613  1.00  1.00            
ATOM    655    N ARG A  87      26.360   7.304  13.228  2.00  1.00            
ATOM    656   CA ARG A  87      26.176   8.707  13.053  2.00  1.00            
ATOM    657   CB ARG A  87      25.196   9.285  14.088  2.00  1.00            
ATOM    658   CG ARG A  87      25.164  10.813  14.107  2.00  1.00            
ATOM    659   CD ARG A  87      24.057  11.403  14.984  2.00  1.00            
ATOM    660   NE ARG A  87      23.794  10.457  16.105  2.00  1.00            
ATOM    661   CZ ARG A  87      22.694   9.646  16.072  2.00  1.00            
ATOM    662  NH1 ARG A  87      21.833   9.691  15.013  2.00  1.00            
ATOM    663  NH2 ARG A  87      22.445   8.797  17.110  2.00  1.00            
ATOM    664    C ARG A  87      27.451   9.488  13.180  2.00  1.00            
ATOM    665    O ARG A  87      27.713  10.352  12.346  2.00  1.00            
ATOM    666    N ASN A  88      28.292   9.225  14.200  2.00  1.00            
ATOM    667   CA ASN A  88      29.440  10.079  14.358  2.00  1.00            
ATOM    668   CB ASN A  88      30.281   9.750  15.600  2.00  1.00            
ATOM    669   CG ASN A  88      29.520  10.291  16.803  2.00  1.00            
ATOM    670  OD1 ASN A  88      29.535   9.705  17.884  2.00  1.00            
ATOM    671  ND2 ASN A  88      28.835  11.451  16.610  2.00  1.00            
ATOM    672    C ASN A  88      30.314   9.992  13.136  2.00  1.00            
ATOM    673    O ASN A  88      30.691  11.014  12.565  2.00  1.00            
ATOM    674    N LEU A  89      30.644   8.766  12.683  2.00  1.00            
ATOM    675   CA LEU A  89      31.504   8.571  11.541  2.00  1.00            
ATOM    676   CB LEU A  89      31.830   7.081  11.349  2.00  1.00            
ATOM    677   CG LEU A  89      32.960   6.769  10.354  2.00  1.00            
ATOM    678  CD1 LEU A  89      32.671   7.266   8.926  2.00  1.00            
ATOM    679  CD2 LEU A  89      34.302   7.238  10.935  2.00  1.00            
ATOM    680    C LEU A  89      30.770   9.045  10.298  2.00  1.00            
ATOM    681    O LEU A  89      31.360   9.720   9.455  2.00  1.00            
ATOM    682    N LEU A  90      29.456   8.719  10.159  2.00  1.00            
ATOM    683   CA LEU A  90      28.642   9.058   9.005  2.00  1.00            
ATOM    684   CB LEU A  90      27.261   8.370   8.985  2.00  1.00            
ATOM    685   CG LEU A  90      27.313   6.946   8.375  2.00  1.00            
ATOM    686  CD1 LEU A  90      28.349   6.045   9.061  2.00  1.00            
ATOM    687  CD2 LEU A  90      25.917   6.304   8.325  2.00  1.00            
ATOM    688    C LEU A  90      28.532  10.540   8.887  2.00  1.00            
ATOM    689    O LEU A  90      28.470  11.073   7.780  2.00  1.00            
ATOM    690    N THR A  91      28.516  11.254  10.023  3.00  1.00            
ATOM    691   CA THR A  91      28.466  12.681   9.944  3.00  1.00            
ATOM    692   CB THR A  91      28.540  13.343  11.283  3.00  1.00            
ATOM    693  OG1 THR A  91      27.461  12.913  12.099  3.00  1.00            
ATOM    694  CG2 THR A  91      28.480  14.866  11.074  3.00  1.00            
ATOM    695    C THR A  91      29.701  13.087   9.179  3.00  1.00            
ATOM    696    O THR A  91      29.646  13.966   8.321  3.00  1.00            
ATOM    697    N GLN A  92      30.853  12.434   9.461  3.00  1.00            
ATOM    698   CA GLN A  92      32.105  12.791   8.839  3.00  1.00            
ATOM    699   CB GLN A  92      33.320  12.050   9.414  3.00  1.00            
ATOM    700   CG GLN A  92      33.700  12.480  10.827  3.00  1.00            
ATOM    701   CD GLN A  92      34.992  11.752  11.153  3.00  1.00            
ATOM    702  OE1 GLN A  92      36.025  11.983  10.525  3.00  1.00            
ATOM    703  NE2 GLN A  92      34.931  10.833  12.152  3.00  1.00            
ATOM    704    C GLN A  92      32.124  12.545   7.359  3.00  1.00            
ATOM    705    O GLN A  92      32.529  13.418   6.592  3.00  1.00            
ATOM    706    N ILE A  93      31.666  11.364   6.909  3.00  1.00            
ATOM    707   CA ILE A  93      31.714  11.013   5.514  3.00  1.00            
ATOM    708   CB ILE A  93      31.206   9.616   5.268  3.00  1.00            
ATOM    709  CG1 ILE A  93      31.605   9.109   3.874  3.00  1.00            
ATOM    710  CG2 ILE A  93      29.691   9.591   5.532  3.00  1.00            
ATOM    711  CD1 ILE A  93      31.405   7.602   3.713  3.00  1.00            
ATOM    712    C ILE A  93      30.852  11.994   4.791  3.00  1.00            
ATOM    713    O ILE A  93      31.167  12.402   3.675  3.00  1.00            
ATOM    714    N GLY A  94      29.737  12.416   5.421  3.00  1.00            
ATOM    715   CA GLY A  94      28.893  13.373   4.769  3.00  1.00            
ATOM    716    C GLY A  94      27.662  12.709   4.219  3.00  1.00            
ATOM    717    O GLY A  94      27.011  13.256   3.331  3.00  1.00            
ATOM    718    N CYS A  95      27.305  11.510   4.721  1.00  1.00            
ATOM    719   CA CYS A  95      26.121  10.859   4.229  1.00  1.00            
ATOM    720   CB CYS A  95      25.976   9.399   4.687  1.00  1.00            
ATOM    721   SG CYS A  95      25.692   9.275   6.480  1.00  1.00            
ATOM    722    C CYS A  95      24.919  11.573   4.721  1.00  1.00            
ATOM    723    O CYS A  95      24.900  12.139   5.814  1.00  1.00            
ATOM    724    N THR A  96      23.884  11.566   3.869  4.00  1.00            
ATOM    725   CA THR A  96      22.615  12.146   4.156  4.00  1.00            
ATOM    726   CB THR A  96      22.422  13.410   3.364  4.00  1.00            
ATOM    727  OG1 THR A  96      23.484  14.313   3.633  4.00  1.00            
ATOM    728  CG2 THR A  96      21.096  14.069   3.748  4.00  1.00            
ATOM    729    C THR A  96      21.651  11.108   3.643  4.00  1.00            
ATOM    730    O THR A  96      21.973  10.402   2.688  4.00  1.00            
ATOM    731    N LEU A  97      20.452  10.953   4.245  4.00  1.00            
ATOM    732   CA LEU A  97      19.595   9.907   3.746  4.00  1.00            
ATOM    733   CB LEU A  97      18.750   9.213   4.829  4.00  1.00            
ATOM    734   CG LEU A  97      19.573   8.482   5.903  4.00  1.00            
ATOM    735  CD1 LEU A  97      20.374   9.475   6.762  4.00  1.00            
ATOM    736  CD2 LEU A  97      18.691   7.537   6.734  4.00  1.00            
ATOM    737    C LEU A  97      18.623  10.500   2.779  4.00  1.00            
ATOM    738    O LEU A  97      17.713  11.229   3.163  4.00  1.00            
ATOM    739    N ASN A  98      18.757  10.163   1.485  4.00  1.00            
ATOM    740   CA ASN A  98      17.887  10.742   0.504  4.00  1.00            
ATOM    741   CB ASN A  98      18.427  10.627  -0.932  4.00  1.00            
ATOM    742   CG ASN A  98      19.680  11.488  -1.005  4.00  1.00            
ATOM    743  OD1 ASN A  98      20.011  12.201  -0.059  4.00  1.00            
ATOM    744  ND2 ASN A  98      20.395  11.429  -2.160  4.00  1.00            
ATOM    745    C ASN A  98      16.557  10.059   0.560  4.00  1.00            
ATOM    746    O ASN A  98      16.448   8.943   1.066  4.00  1.00            
ATOM    747    N PHE A  99      15.513  10.744   0.037  1.00  1.00            
ATOM    748   CA PHE A  99      14.156  10.267   0.028  1.00  1.00            
ATOM    749   CB PHE A  99      13.842   9.300  -1.124  1.00  1.00            
ATOM    750   CG PHE A  99      13.745  10.120  -2.363  1.00  1.00            
ATOM    751  CD1 PHE A  99      14.861  10.402  -3.115  1.00  1.00            
ATOM    752  CD2 PHE A  99      12.526  10.616  -2.767  1.00  1.00            
ATOM    753  CE1 PHE A  99      14.760  11.163  -4.256  1.00  1.00            
ATOM    754  CE2 PHE A  99      12.420  11.376  -3.906  1.00  1.00            
ATOM    755   CZ PHE A  99      13.539  11.651  -4.654  1.00  1.00            
ATOM    756    C PHE A  99      13.814   9.606   1.359  1.00  1.00            
ATOM    757    O PHE A  99      13.828  10.326   2.391  1.00  1.00            
ATOM    758  OXT PHE A  99      13.533   8.379   1.364  1.00  1.00            
ATOM    759    N PRO B   1      12.768  14.891   4.037  1.00  1.00            
ATOM    760   CA PRO B   1      13.220  14.923   2.621  1.00  1.00            
ATOM    761   CD PRO B   1      12.562  16.300   4.521  1.00  1.00            
ATOM    762   CB PRO B   1      13.049  16.362   2.146  1.00  1.00            
ATOM    763   CG PRO B   1      13.158  17.197   3.427  1.00  1.00            
ATOM    764    C PRO B   1      14.661  14.486   2.626  1.00  1.00            
ATOM    765    O PRO B   1      14.941  13.312   2.385  1.00  1.00            
ATOM    766    N GLN B   2      15.576  15.440   2.879  4.00  1.00            
ATOM    767   CA GLN B   2      17.008  15.293   2.859  4.00  1.00            
ATOM    768   CB GLN B   2      17.684  16.667   3.018  4.00  1.00            
ATOM    769   CG GLN B   2      19.197  16.627   3.250  4.00  1.00            
ATOM    770   CD GLN B   2      19.903  16.634   1.905  4.00  1.00            
ATOM    771  OE1 GLN B   2      19.779  15.698   1.118  4.00  1.00            
ATOM    772  NE2 GLN B   2      20.669  17.725   1.632  4.00  1.00            
ATOM    773    C GLN B   2      17.558  14.441   3.956  4.00  1.00            
ATOM    774    O GLN B   2      18.405  13.595   3.695  4.00  1.00            
ATOM    775    N ILE B   3      17.073  14.632   5.194  4.00  1.00            
ATOM    776   CA ILE B   3      17.591  14.062   6.412  4.00  1.00            
ATOM    777   CB ILE B   3      16.900  12.788   6.825  4.00  1.00            
ATOM    778  CG1 ILE B   3      17.220  12.452   8.288  4.00  1.00            
ATOM    779  CG2 ILE B   3      17.244  11.673   5.828  4.00  1.00            
ATOM    780  CD1 ILE B   3      16.239  11.446   8.882  4.00  1.00            
ATOM    781    C ILE B   3      19.079  13.913   6.388  4.00  1.00            
ATOM    782    O ILE B   3      19.646  12.989   5.808  4.00  1.00            
ATOM    783    N THR B   4      19.738  14.837   7.114  1.00  1.00            
ATOM    784   CA THR B   4      21.161  14.862   7.264  1.00  1.00            
ATOM    785   CB THR B   4      21.686  16.247   7.547  1.00  1.00            
ATOM    786  OG1 THR B   4      21.288  17.134   6.513  1.00  1.00            
ATOM    787  CG2 THR B   4      23.222  16.220   7.633  1.00  1.00            
ATOM    788    C THR B   4      21.393  14.030   8.470  1.00  1.00            
ATOM    789    O THR B   4      20.435  13.611   9.118  1.00  1.00            
ATOM    790    N LEU B   5      22.654  13.729   8.817  1.00  1.00            
ATOM    791   CA LEU B   5      22.715  12.894   9.965  1.00  1.00            
ATOM    792   CB LEU B   5      23.426  11.554   9.721  1.00  1.00            
ATOM    793   CG LEU B   5      22.592  10.592   8.859  1.00  1.00            
ATOM    794  CD1 LEU B   5      23.303   9.243   8.671  1.00  1.00            
ATOM    795  CD2 LEU B   5      21.173  10.442   9.432  1.00  1.00            
ATOM    796    C LEU B   5      23.375  13.550  11.138  1.00  1.00            
ATOM    797    O LEU B   5      24.410  13.083  11.610  1.00  1.00            
ATOM    798    N TRP B   6      22.793  14.653  11.645  1.00  1.00            
ATOM    799   CA TRP B   6      23.306  15.287  12.828  1.00  1.00            
ATOM    800   CB TRP B   6      22.722  16.688  13.038  1.00  1.00            
ATOM    801   CG TRP B   6      23.263  17.378  14.261  1.00  1.00            
ATOM    802  CD2 TRP B   6      24.511  18.082  14.264  1.00  1.00            
ATOM    803  CD1 TRP B   6      22.757  17.475  15.524  1.00  1.00            
ATOM    804  NE1 TRP B   6      23.611  18.207  16.314  1.00  1.00            
ATOM    805  CE2 TRP B   6      24.697  18.584  15.551  1.00  1.00            
ATOM    806  CE3 TRP B   6      25.426  18.287  13.273  1.00  1.00            
ATOM    807  CZ2 TRP B   6      25.810  19.308  15.867  1.00  1.00            
ATOM    808  CZ3 TRP B   6      26.545  19.020  13.594  1.00  1.00            
ATOM    809  CH2 TRP B   6      26.732  19.520  14.866  1.00  1.00            
ATOM    810    C TRP B   6      22.958  14.490  14.048  1.00  1.00            
ATOM    811    O TRP B   6      23.817  14.177  14.872  1.00  1.00            
ATOM    812    N LYS B   7      21.661  14.142  14.176  1.00  1.00            
ATOM    813   CA LYS B   7      21.140  13.442  15.318  1.00  1.00            
ATOM    814   CB LYS B   7      20.222  14.323  16.196  1.00  1.00            
ATOM    815   CG LYS B   7      19.878  13.743  17.575  1.00  1.00            
ATOM    816   CD LYS B   7      21.064  13.669  18.538  1.00  1.00            
ATOM    817   CE LYS B   7      20.710  13.093  19.911  1.00  1.00            
ATOM    818   NZ LYS B   7      20.751  11.614  19.870  1.00  1.00            
ATOM    819    C LYS B   7      20.323  12.342  14.754  1.00  1.00            
ATOM    820    O LYS B   7      20.526  11.913  13.619  1.00  1.00            
ATOM    821    N ARG B   8      19.376  11.847  15.558  1.00  1.00            
ATOM    822   CA ARG B   8      18.574  10.761  15.124  1.00  1.00            
ATOM    823   CB ARG B   8      17.657  10.195  16.225  1.00  1.00            
ATOM    824   CG ARG B   8      18.379   9.482  17.370  1.00  1.00            
ATOM    825   CD ARG B   8      17.433   8.984  18.469  1.00  1.00            
ATOM    826   NE ARG B   8      16.911  10.190  19.175  1.00  1.00            
ATOM    827   CZ ARG B   8      16.154  10.080  20.307  1.00  1.00            
ATOM    828  NH1 ARG B   8      15.821   8.854  20.806  1.00  1.00            
ATOM    829  NH2 ARG B   8      15.735  11.210  20.946  1.00  1.00            
ATOM    830    C ARG B   8      17.672  11.199  14.050  1.00  1.00            
ATOM    831    O ARG B   8      16.978  12.211  14.127  1.00  1.00            
ATOM    832    N PRO B   9      17.719  10.419  13.023  1.00  1.00            
ATOM    833   CA PRO B   9      16.774  10.577  11.980  1.00  1.00            
ATOM    834   CD PRO B   9      18.337   9.106  13.034  1.00  1.00            
ATOM    835   CB PRO B   9      17.069   9.451  10.996  1.00  1.00            
ATOM    836   CG PRO B   9      17.637   8.343  11.896  1.00  1.00            
ATOM    837    C PRO B   9      15.472  10.406  12.698  1.00  1.00            
ATOM    838    O PRO B   9      15.245   9.339  13.266  1.00  1.00            
ATOM    839    N LEU B  10      14.605  11.432  12.694  4.00  1.00            
ATOM    840   CA LEU B  10      13.344  11.308  13.359  4.00  1.00            
ATOM    841   CB LEU B  10      13.092  12.408  14.407  4.00  1.00            
ATOM    842   CG LEU B  10      14.138  12.479  15.536  4.00  1.00            
ATOM    843  CD1 LEU B  10      13.804  13.604  16.532  4.00  1.00            
ATOM    844  CD2 LEU B  10      14.326  11.115  16.217  4.00  1.00            
ATOM    845    C LEU B  10      12.327  11.550  12.295  4.00  1.00            
ATOM    846    O LEU B  10      12.343  12.595  11.645  4.00  1.00            
ATOM    847    N VAL B  11      11.423  10.586  12.062  4.00  1.00            
ATOM    848   CA VAL B  11      10.419  10.822  11.075  4.00  1.00            
ATOM    849   CB VAL B  11      10.679  10.132   9.770  4.00  1.00            
ATOM    850  CG1 VAL B  11       9.453  10.310   8.857  4.00  1.00            
ATOM    851  CG2 VAL B  11      11.974  10.719   9.184  4.00  1.00            
ATOM    852    C VAL B  11       9.126  10.334  11.612  4.00  1.00            
ATOM    853    O VAL B  11       9.052   9.256  12.192  4.00  1.00            
ATOM    854    N THR B  12       8.057  11.122  11.413  4.00  1.00            
ATOM    855   CA THR B  12       6.789  10.738  11.945  4.00  1.00            
ATOM    856   CB THR B  12       5.834  11.884  12.077  4.00  1.00            
ATOM    857  OG1 THR B  12       6.388  12.878  12.927  4.00  1.00            
ATOM    858  CG2 THR B  12       4.516  11.354  12.665  4.00  1.00            
ATOM    859    C THR B  12       6.168   9.738  11.030  4.00  1.00            
ATOM    860    O THR B  12       6.420   9.740   9.826  4.00  1.00            
ATOM    861    N ILE B  13       5.351   8.831  11.600  4.00  1.00            
ATOM    862   CA ILE B  13       4.722   7.829  10.796  4.00  1.00            
ATOM    863   CB ILE B  13       5.430   6.509  10.855  4.00  1.00            
ATOM    864  CG1 ILE B  13       6.865   6.677  10.336  4.00  1.00            
ATOM    865  CG2 ILE B  13       4.623   5.464  10.067  4.00  1.00            
ATOM    866  CD1 ILE B  13       7.721   5.440  10.574  4.00  1.00            
ATOM    867    C ILE B  13       3.328   7.637  11.276  4.00  1.00            
ATOM    868    O ILE B  13       3.017   7.887  12.436  4.00  1.00            
ATOM    869    N ARG B  14       2.431   7.217  10.368  4.00  1.00            
ATOM    870   CA ARG B  14       1.078   6.945  10.748  4.00  1.00            
ATOM    871   CB ARG B  14       0.070   7.660   9.832  4.00  1.00            
ATOM    872   CG ARG B  14      -1.400   7.416  10.172  4.00  1.00            
ATOM    873   CD ARG B  14      -2.347   7.963   9.101  4.00  1.00            
ATOM    874   NE ARG B  14      -3.739   7.579   9.467  4.00  1.00            
ATOM    875   CZ ARG B  14      -4.650   7.367   8.473  4.00  1.00            
ATOM    876  NH1 ARG B  14      -4.253   7.432   7.169  4.00  1.00            
ATOM    877  NH2 ARG B  14      -5.952   7.095   8.780  4.00  1.00            
ATOM    878    C ARG B  14       0.888   5.471  10.562  4.00  1.00            
ATOM    879    O ARG B  14       0.952   4.973   9.439  4.00  1.00            
ATOM    880    N ILE B  15       0.666   4.723  11.661  4.00  1.00            
ATOM    881   CA ILE B  15       0.428   3.312  11.528  4.00  1.00            
ATOM    882   CB ILE B  15       1.420   2.436  12.239  4.00  1.00            
ATOM    883  CG1 ILE B  15       1.219   0.967  11.827  4.00  1.00            
ATOM    884  CG2 ILE B  15       1.300   2.686  13.750  4.00  1.00            
ATOM    885  CD1 ILE B  15       2.354   0.044  12.273  4.00  1.00            
ATOM    886    C ILE B  15      -0.916   3.063  12.131  4.00  1.00            
ATOM    887    O ILE B  15      -1.230   3.592  13.196  4.00  1.00            
ATOM    888    N GLY B  16      -1.764   2.271  11.445  3.00  1.00            
ATOM    889   CA GLY B  16      -3.075   2.033  11.972  3.00  1.00            
ATOM    890    C GLY B  16      -3.712   3.376  12.057  3.00  1.00            
ATOM    891    O GLY B  16      -3.668   4.154  11.105  3.00  1.00            
ATOM    892    N GLY B  17      -4.334   3.689  13.207  3.00  1.00            
ATOM    893   CA GLY B  17      -4.878   5.003  13.348  3.00  1.00            
ATOM    894    C GLY B  17      -4.126   5.623  14.475  3.00  1.00            
ATOM    895    O GLY B  17      -4.683   5.884  15.541  3.00  1.00            
ATOM    896    N GLN B  18      -2.820   5.868  14.258  4.00  1.00            
ATOM    897   CA GLN B  18      -2.030   6.478  15.283  4.00  1.00            
ATOM    898   CB GLN B  18      -1.455   5.499  16.324  4.00  1.00            
ATOM    899   CG GLN B  18      -0.673   6.209  17.434  4.00  1.00            
ATOM    900   CD GLN B  18      -0.132   5.170  18.403  4.00  1.00            
ATOM    901  OE1 GLN B  18       0.930   5.353  18.994  4.00  1.00            
ATOM    902  NE2 GLN B  18      -0.882   4.049  18.577  4.00  1.00            
ATOM    903    C GLN B  18      -0.870   7.146  14.629  4.00  1.00            
ATOM    904    O GLN B  18      -0.546   6.870  13.474  4.00  1.00            
ATOM    905    N LEU B  19      -0.227   8.074  15.362  4.00  1.00            
ATOM    906   CA LEU B  19       0.926   8.746  14.852  4.00  1.00            
ATOM    907   CB LEU B  19       0.841  10.276  14.971  4.00  1.00            
ATOM    908   CG LEU B  19      -0.350  10.870  14.197  4.00  1.00            
ATOM    909  CD1 LEU B  19      -0.328  12.408  14.224  4.00  1.00            
ATOM    910  CD2 LEU B  19      -0.434  10.292  12.776  4.00  1.00            
ATOM    911    C LEU B  19       2.081   8.302  15.686  4.00  1.00            
ATOM    912    O LEU B  19       2.006   8.317  16.913  4.00  1.00            
ATOM    913    N LYS B  20       3.186   7.871  15.043  4.00  1.00            
ATOM    914   CA LYS B  20       4.302   7.452  15.832  4.00  1.00            
ATOM    915   CB LYS B  20       4.494   5.927  15.909  4.00  1.00            
ATOM    916   CG LYS B  20       3.373   5.232  16.683  4.00  1.00            
ATOM    917   CD LYS B  20       3.440   3.705  16.644  4.00  1.00            
ATOM    918   CE LYS B  20       4.081   3.094  17.892  4.00  1.00            
ATOM    919   NZ LYS B  20       3.069   2.952  18.961  4.00  1.00            
ATOM    920    C LYS B  20       5.563   8.049  15.306  4.00  1.00            
ATOM    921    O LYS B  20       5.761   8.159  14.099  4.00  1.00            
ATOM    922    N GLU B  21       6.458   8.460  16.228  4.00  1.00            
ATOM    923   CA GLU B  21       7.711   9.017  15.818  4.00  1.00            
ATOM    924   CB GLU B  21       8.363   9.901  16.895  4.00  1.00            
ATOM    925   CG GLU B  21       9.528  10.750  16.384  4.00  1.00            
ATOM    926   CD GLU B  21       9.906  11.721  17.494  4.00  1.00            
ATOM    927  OE1 GLU B  21       8.981  12.399  18.019  4.00  1.00            
ATOM    928  OE2 GLU B  21      11.115  11.790  17.840  4.00  1.00            
ATOM    929    C GLU B  21       8.604   7.857  15.548  4.00  1.00            
ATOM    930    O GLU B  21       8.713   6.941  16.361  4.00  1.00            
ATOM    931    N ALA B  22       9.271   7.861  14.383  4.00  1.00            
ATOM    932   CA ALA B  22      10.081   6.737  14.032  4.00  1.00            
ATOM    933   CB ALA B  22       9.602   6.004  12.770  4.00  1.00            
ATOM    934    C ALA B  22      11.467   7.207  13.769  4.00  1.00            
ATOM    935    O ALA B  22      11.687   8.349  13.376  4.00  1.00            
ATOM    936    N LEU B  23      12.455   6.331  14.021  4.00  1.00            
ATOM    937   CA LEU B  23      13.811   6.685  13.740  4.00  1.00            
ATOM    938   CB LEU B  23      14.748   6.387  14.935  4.00  1.00            
ATOM    939   CG LEU B  23      16.234   6.768  14.760  4.00  1.00            
ATOM    940  CD1 LEU B  23      17.008   6.592  16.071  4.00  1.00            
ATOM    941  CD2 LEU B  23      16.914   5.983  13.636  4.00  1.00            
ATOM    942    C LEU B  23      14.189   5.850  12.549  4.00  1.00            
ATOM    943    O LEU B  23      14.182   4.621  12.621  4.00  1.00            
ATOM    944    N LEU B  24      14.512   6.491  11.403  4.00  1.00            
ATOM    945   CA LEU B  24      14.839   5.710  10.240  4.00  1.00            
ATOM    946   CB LEU B  24      14.936   6.505   8.929  4.00  1.00            
ATOM    947   CG LEU B  24      13.560   6.982   8.435  4.00  1.00            
ATOM    948  CD1 LEU B  24      12.909   7.935   9.446  4.00  1.00            
ATOM    949  CD2 LEU B  24      13.647   7.569   7.018  4.00  1.00            
ATOM    950    C LEU B  24      16.160   5.031  10.502  4.00  1.00            
ATOM    951    O LEU B  24      17.115   5.686  10.914  4.00  1.00            
ATOM    952    N ASP B  25      16.244   3.690  10.292  1.00  1.00            
ATOM    953   CA ASP B  25      17.462   2.941  10.525  1.00  1.00            
ATOM    954   CB ASP B  25      17.370   1.914  11.665  1.00  1.00            
ATOM    955   CG ASP B  25      17.321   2.630  13.002  1.00  1.00            
ATOM    956  OD1 ASP B  25      16.314   3.341  13.260  1.00  1.00            
ATOM    957  OD2 ASP B  25      18.277   2.439  13.799  1.00  1.00            
ATOM    958    C ASP B  25      17.779   2.128   9.316  1.00  1.00            
ATOM    959    O ASP B  25      16.973   1.317   8.863  1.00  1.00            
ATOM    960    N THR B  26      18.972   2.354   8.744  3.00  1.00            
ATOM    961   CA THR B  26      19.413   1.587   7.620  3.00  1.00            
ATOM    962   CB THR B  26      20.637   2.164   6.975  3.00  1.00            
ATOM    963  OG1 THR B  26      21.721   2.154   7.892  3.00  1.00            
ATOM    964  CG2 THR B  26      20.327   3.604   6.534  3.00  1.00            
ATOM    965    C THR B  26      19.760   0.190   8.061  3.00  1.00            
ATOM    966    O THR B  26      19.476  -0.783   7.364  3.00  1.00            
ATOM    967    N GLY B  27      20.377   0.071   9.254  3.00  1.00            
ATOM    968   CA GLY B  27      20.932  -1.159   9.758  3.00  1.00            
ATOM    969    C GLY B  27      19.910  -2.229   9.958  3.00  1.00            
ATOM    970    O GLY B  27      20.169  -3.392   9.651  3.00  1.00            
ATOM    971    N ALA B  28      18.718  -1.894  10.479  1.00  1.00            
ATOM    972   CA ALA B  28      17.839  -2.979  10.797  1.00  1.00            
ATOM    973   CB ALA B  28      16.911  -2.679  11.988  1.00  1.00            
ATOM    974    C ALA B  28      16.970  -3.315   9.637  1.00  1.00            
ATOM    975    O ALA B  28      16.311  -2.453   9.057  1.00  1.00            
ATOM    976    N ASP B  29      16.978  -4.610   9.264  1.00  1.00            
ATOM    977   CA ASP B  29      16.175  -5.076   8.176  1.00  1.00            
ATOM    978   CB ASP B  29      16.453  -6.543   7.795  1.00  1.00            
ATOM    979   CG ASP B  29      17.843  -6.639   7.185  1.00  1.00            
ATOM    980  OD1 ASP B  29      18.619  -5.656   7.317  1.00  1.00            
ATOM    981  OD2 ASP B  29      18.144  -7.698   6.573  1.00  1.00            
ATOM    982    C ASP B  29      14.716  -5.012   8.533  1.00  1.00            
ATOM    983    O ASP B  29      13.915  -4.444   7.793  1.00  1.00            
ATOM    984    N ASP B  30      14.339  -5.571   9.702  1.00  1.00            
ATOM    985   CA ASP B  30      12.955  -5.669  10.089  1.00  1.00            
ATOM    986   CB ASP B  30      12.726  -6.739  11.170  1.00  1.00            
ATOM    987   CG ASP B  30      13.019  -8.101  10.553  1.00  1.00            
ATOM    988  OD1 ASP B  30      12.240  -8.534   9.663  1.00  1.00            
ATOM    989  OD2 ASP B  30      14.039  -8.720  10.957  1.00  1.00            
ATOM    990    C ASP B  30      12.523  -4.349  10.639  1.00  1.00            
ATOM    991    O ASP B  30      13.349  -3.484  10.928  1.00  1.00            
ATOM    992    N THR B  31      11.195  -4.157  10.787  1.00  1.00            
ATOM    993   CA THR B  31      10.685  -2.927  11.324  1.00  1.00            
ATOM    994   CB THR B  31       9.478  -2.401  10.605  1.00  1.00            
ATOM    995  OG1 THR B  31       8.413  -3.337  10.683  1.00  1.00            
ATOM    996  CG2 THR B  31       9.851  -2.139   9.136  1.00  1.00            
ATOM    997    C THR B  31      10.281  -3.209  12.722  1.00  1.00            
ATOM    998    O THR B  31       9.766  -4.283  13.027  1.00  1.00            
ATOM    999    N VAL B  32      10.541  -2.252  13.629  4.00  1.00            
ATOM   1000   CA VAL B  32      10.172  -2.510  14.981  4.00  1.00            
ATOM   1001   CB VAL B  32      11.338  -2.631  15.919  4.00  1.00            
ATOM   1002  CG1 VAL B  32      10.791  -2.834  17.343  4.00  1.00            
ATOM   1003  CG2 VAL B  32      12.244  -3.776  15.434  4.00  1.00            
ATOM   1004    C VAL B  32       9.316  -1.392  15.473  4.00  1.00            
ATOM   1005    O VAL B  32       9.509  -0.235  15.102  4.00  1.00            
ATOM   1006    N LEU B  33       8.320  -1.735  16.315  4.00  1.00            
ATOM   1007   CA LEU B  33       7.441  -0.748  16.872  4.00  1.00            
ATOM   1008   CB LEU B  33       6.024  -0.758  16.278  4.00  1.00            
ATOM   1009   CG LEU B  33       5.983  -0.423  14.779  4.00  1.00            
ATOM   1010  CD1 LEU B  33       4.535  -0.328  14.273  4.00  1.00            
ATOM   1011  CD2 LEU B  33       6.820   0.827  14.463  4.00  1.00            
ATOM   1012    C LEU B  33       7.267  -1.045  18.330  4.00  1.00            
ATOM   1013    O LEU B  33       7.589  -2.139  18.792  4.00  1.00            
ATOM   1014    N GLU B  34       6.760  -0.056  19.100  1.00  1.00            
ATOM   1015   CA GLU B  34       6.503  -0.271  20.497  1.00  1.00            
ATOM   1016   CB GLU B  34       6.309   1.000  21.337  1.00  1.00            
ATOM   1017   CG GLU B  34       5.064   1.812  20.980  1.00  1.00            
ATOM   1018   CD GLU B  34       4.846   2.796  22.120  1.00  1.00            
ATOM   1019  OE1 GLU B  34       4.451   2.336  23.224  1.00  1.00            
ATOM   1020  OE2 GLU B  34       5.084   4.015  21.909  1.00  1.00            
ATOM   1021    C GLU B  34       5.233  -1.061  20.565  1.00  1.00            
ATOM   1022    O GLU B  34       4.517  -1.169  19.570  1.00  1.00            
ATOM   1023    N GLU B  35       4.921  -1.662  21.734  1.00  1.00            
ATOM   1024   CA GLU B  35       3.751  -2.494  21.776  1.00  1.00            
ATOM   1025   CB GLU B  35       3.531  -3.229  23.112  1.00  1.00            
ATOM   1026   CG GLU B  35       3.432  -2.320  24.332  1.00  1.00            
ATOM   1027   CD GLU B  35       3.225  -3.209  25.551  1.00  1.00            
ATOM   1028  OE1 GLU B  35       2.998  -4.435  25.361  1.00  1.00            
ATOM   1029  OE2 GLU B  35       3.289  -2.673  26.688  1.00  1.00            
ATOM   1030    C GLU B  35       2.552  -1.696  21.420  1.00  1.00            
ATOM   1031    O GLU B  35       2.202  -0.712  22.069  1.00  1.00            
ATOM   1032    N MET B  36       1.915  -2.130  20.318  1.00  1.00            
ATOM   1033   CA MET B  36       0.694  -1.575  19.840  1.00  1.00            
ATOM   1034   CB MET B  36       0.767  -1.057  18.395  1.00  1.00            
ATOM   1035   CG MET B  36       1.660   0.174  18.243  1.00  1.00            
ATOM   1036   SD MET B  36       1.790   0.796  16.542  1.00  1.00            
ATOM   1037   CE MET B  36       0.056   1.322  16.450  1.00  1.00            
ATOM   1038    C MET B  36      -0.237  -2.732  19.853  1.00  1.00            
ATOM   1039    O MET B  36       0.106  -3.827  19.409  1.00  1.00            
ATOM   1040    N ASN B  37      -1.442  -2.520  20.390  1.00  1.00            
ATOM   1041   CA ASN B  37      -2.357  -3.598  20.567  1.00  1.00            
ATOM   1042   CB ASN B  37      -3.584  -3.211  21.405  1.00  1.00            
ATOM   1043   CG ASN B  37      -4.431  -4.465  21.553  1.00  1.00            
ATOM   1044  OD1 ASN B  37      -5.545  -4.539  21.038  1.00  1.00            
ATOM   1045  ND2 ASN B  37      -3.879  -5.489  22.256  1.00  1.00            
ATOM   1046    C ASN B  37      -2.859  -4.154  19.259  1.00  1.00            
ATOM   1047    O ASN B  37      -3.002  -5.368  19.116  1.00  1.00            
ATOM   1048    N LEU B  38      -3.111  -3.291  18.256  1.00  1.00            
ATOM   1049   CA LEU B  38      -3.844  -3.713  17.089  1.00  1.00            
ATOM   1050   CB LEU B  38      -4.892  -2.661  16.665  1.00  1.00            
ATOM   1051   CG LEU B  38      -6.106  -2.561  17.608  1.00  1.00            
ATOM   1052  CD1 LEU B  38      -5.699  -2.075  19.006  1.00  1.00            
ATOM   1053  CD2 LEU B  38      -7.229  -1.719  16.982  1.00  1.00            
ATOM   1054    C LEU B  38      -3.030  -4.020  15.875  1.00  1.00            
ATOM   1055    O LEU B  38      -1.811  -3.856  15.869  1.00  1.00            
ATOM   1056    N PRO B  39      -3.699  -4.503  14.826  1.00  1.00            
ATOM   1057   CA PRO B  39      -5.078  -4.998  14.849  1.00  1.00            
ATOM   1058   CD PRO B  39      -3.344  -3.999  13.509  1.00  1.00            
ATOM   1059   CB PRO B  39      -5.664  -4.677  13.475  1.00  1.00            
ATOM   1060   CG PRO B  39      -4.435  -4.528  12.565  1.00  1.00            
ATOM   1061    C PRO B  39      -5.194  -6.459  15.162  1.00  1.00            
ATOM   1062    O PRO B  39      -6.237  -6.875  15.663  1.00  1.00            
ATOM   1063    N GLY B  40      -4.151  -7.262  14.859  1.00  1.00            
ATOM   1064   CA GLY B  40      -4.288  -8.682  15.019  1.00  1.00            
ATOM   1065    C GLY B  40      -3.483  -9.363  13.960  1.00  1.00            
ATOM   1066    O GLY B  40      -2.666  -8.734  13.288  1.00  1.00            
ATOM   1067    N LYS B  41      -3.734 -10.678  13.771  1.00  1.00            
ATOM   1068   CA LYS B  41      -2.982 -11.499  12.861  1.00  1.00            
ATOM   1069   CB LYS B  41      -2.822 -10.882  11.463  1.00  1.00            
ATOM   1070   CG LYS B  41      -4.159 -10.560  10.798  1.00  1.00            
ATOM   1071   CD LYS B  41      -5.117 -11.750  10.766  1.00  1.00            
ATOM   1072   CE LYS B  41      -4.493 -13.030  10.210  1.00  1.00            
ATOM   1073   NZ LYS B  41      -5.440 -14.157  10.367  1.00  1.00            
ATOM   1074    C LYS B  41      -1.630 -11.590  13.495  1.00  1.00            
ATOM   1075    O LYS B  41      -0.993 -10.573  13.764  1.00  1.00            
ATOM   1076    N TRP B  42      -1.143 -12.810  13.784  1.00  1.00            
ATOM   1077   CA TRP B  42       0.105 -12.804  14.485  1.00  1.00            
ATOM   1078   CB TRP B  42      -0.068 -12.946  16.010  1.00  1.00            
ATOM   1079   CG TRP B  42      -0.755 -14.226  16.438  1.00  1.00            
ATOM   1080  CD2 TRP B  42      -2.166 -14.346  16.679  1.00  1.00            
ATOM   1081  CD1 TRP B  42      -0.218 -15.458  16.676  1.00  1.00            
ATOM   1082  NE1 TRP B  42      -1.206 -16.340  17.047  1.00  1.00            
ATOM   1083  CE2 TRP B  42      -2.410 -15.668  17.055  1.00  1.00            
ATOM   1084  CE3 TRP B  42      -3.176 -13.431  16.595  1.00  1.00            
ATOM   1085  CZ2 TRP B  42      -3.673 -16.094  17.353  1.00  1.00            
ATOM   1086  CZ3 TRP B  42      -4.448 -13.864  16.896  1.00  1.00            
ATOM   1087  CH2 TRP B  42      -4.692 -15.170  17.268  1.00  1.00            
ATOM   1088    C TRP B  42       0.960 -13.942  14.061  1.00  1.00            
ATOM   1089    O TRP B  42       0.476 -15.007  13.683  1.00  1.00            
ATOM   1090    N LYS B  43       2.281 -13.704  14.104  4.00  1.00            
ATOM   1091   CA LYS B  43       3.227 -14.742  13.861  4.00  1.00            
ATOM   1092   CB LYS B  43       3.779 -14.752  12.425  4.00  1.00            
ATOM   1093   CG LYS B  43       2.714 -15.138  11.396  4.00  1.00            
ATOM   1094   CD LYS B  43       2.105 -16.517  11.660  4.00  1.00            
ATOM   1095   CE LYS B  43       1.003 -16.915  10.677  4.00  1.00            
ATOM   1096   NZ LYS B  43       0.473 -18.253  11.035  4.00  1.00            
ATOM   1097    C LYS B  43       4.356 -14.487  14.797  4.00  1.00            
ATOM   1098    O LYS B  43       5.250 -13.689  14.524  4.00  1.00            
ATOM   1099    N PRO B  44       4.322 -15.172  15.898  4.00  0.00            
ATOM   1100   CA PRO B  44       5.328 -15.031  16.904  4.00  0.00            
ATOM   1101   CD PRO B  44       3.552 -16.394  16.045  4.00  0.00            
ATOM   1102   CB PRO B  44       4.979 -16.062  17.975  4.00  0.00            
ATOM   1103   CG PRO B  44       4.246 -17.161  17.184  4.00  0.00            
ATOM   1104    C PRO B  44       6.692 -15.259  16.353  4.00  0.00            
ATOM   1105    O PRO B  44       6.884 -16.217  15.608  4.00  0.00            
ATOM   1106    N LYS B  45       7.645 -14.378  16.721  4.00  0.00            
ATOM   1107   CA LYS B  45       9.014 -14.527  16.335  4.00  0.00            
ATOM   1108   CB LYS B  45       9.412 -13.834  15.018  4.00  0.00            
ATOM   1109   CG LYS B  45       9.107 -14.644  13.756  4.00  0.00            
ATOM   1110   CD LYS B  45       7.625 -14.758  13.414  4.00  0.00            
ATOM   1111   CE LYS B  45       7.350 -15.624  12.184  4.00  0.00            
ATOM   1112   NZ LYS B  45       7.720 -17.032  12.455  4.00  0.00            
ATOM   1113    C LYS B  45       9.843 -13.908  17.399  4.00  0.00            
ATOM   1114    O LYS B  45       9.367 -13.089  18.183  4.00  0.00            
ATOM   1115    N MET B  46      11.120 -14.318  17.468  4.00  0.00            
ATOM   1116   CA MET B  46      11.978 -13.721  18.436  4.00  0.00            
ATOM   1117   CB MET B  46      13.105 -14.636  18.946  4.00  0.00            
ATOM   1118   CG MET B  46      12.633 -15.812  19.800  4.00  0.00            
ATOM   1119   SD MET B  46      11.762 -17.113  18.880  4.00  0.00            
ATOM   1120   CE MET B  46      11.749 -18.281  20.269  4.00  0.00            
ATOM   1121    C MET B  46      12.660 -12.556  17.776  4.00  0.00            
ATOM   1122    O MET B  46      12.843 -12.545  16.560  4.00  0.00            
ATOM   1123    N ILE B  47      13.035 -11.527  18.569  4.00  0.00            
ATOM   1124   CA ILE B  47      13.745 -10.392  18.038  4.00  0.00            
ATOM   1125   CB ILE B  47      12.989  -9.098  18.146  4.00  0.00            
ATOM   1126  CG1 ILE B  47      13.584  -8.039  17.210  4.00  0.00            
ATOM   1127  CG2 ILE B  47      12.982  -8.664  19.616  4.00  0.00            
ATOM   1128  CD1 ILE B  47      12.690  -6.808  17.071  4.00  0.00            
ATOM   1129    C ILE B  47      14.988 -10.281  18.836  4.00  0.00            
ATOM   1130    O ILE B  47      14.978 -10.508  20.044  4.00  0.00            
ATOM   1131    N GLY B  48      16.113  -9.950  18.182  4.00  0.00            
ATOM   1132   CA GLY B  48      17.305  -9.919  18.965  4.00  0.00            
ATOM   1133    C GLY B  48      17.892  -8.552  18.916  4.00  0.00            
ATOM   1134    O GLY B  48      18.218  -8.033  17.850  4.00  0.00            
ATOM   1135    N GLY B  49      18.031  -7.936  20.105  4.00  0.00            
ATOM   1136   CA GLY B  49      18.758  -6.712  20.218  4.00  0.00            
ATOM   1137    C GLY B  49      20.125  -7.265  20.399  4.00  0.00            
ATOM   1138    O GLY B  49      20.332  -8.456  20.170  4.00  0.00            
ATOM   1139    N ILE B  50      21.116  -6.467  20.806  3.00  0.00            
ATOM   1140   CA ILE B  50      22.336  -7.184  20.977  3.00  0.00            
ATOM   1141   CB ILE B  50      23.555  -6.428  20.538  3.00  0.00            
ATOM   1142  CG1 ILE B  50      23.501  -6.150  19.023  3.00  0.00            
ATOM   1143  CG2 ILE B  50      24.784  -7.248  20.962  3.00  0.00            
ATOM   1144  CD1 ILE B  50      22.395  -5.182  18.609  3.00  0.00            
ATOM   1145    C ILE B  50      22.458  -7.453  22.446  3.00  0.00            
ATOM   1146    O ILE B  50      22.673  -6.539  23.242  3.00  0.00            
ATOM   1147    N GLY B  51      22.306  -8.732  22.843  3.00  0.00            
ATOM   1148   CA GLY B  51      22.450  -9.098  24.223  3.00  0.00            
ATOM   1149    C GLY B  51      21.133  -9.047  24.930  3.00  0.00            
ATOM   1150    O GLY B  51      21.079  -9.260  26.141  3.00  0.00            
ATOM   1151    N GLY B  52      20.027  -8.772  24.214  4.00  0.00            
ATOM   1152   CA GLY B  52      18.771  -8.734  24.909  4.00  0.00            
ATOM   1153    C GLY B  52      17.753  -9.446  24.057  4.00  0.00            
ATOM   1154    O GLY B  52      17.902  -9.521  22.838  4.00  0.00            
ATOM   1155    N PHE B  53      16.681  -9.989  24.684  4.00  0.00            
ATOM   1156   CA PHE B  53      15.661 -10.699  23.951  4.00  0.00            
ATOM   1157   CB PHE B  53      15.451 -12.150  24.416  4.00  0.00            
ATOM   1158   CG PHE B  53      14.211 -12.637  23.749  4.00  0.00            
ATOM   1159  CD1 PHE B  53      14.224 -13.055  22.439  4.00  0.00            
ATOM   1160  CD2 PHE B  53      13.025 -12.676  24.447  4.00  0.00            
ATOM   1161  CE1 PHE B  53      13.071 -13.500  21.834  4.00  0.00            
ATOM   1162  CE2 PHE B  53      11.869 -13.121  23.849  4.00  0.00            
ATOM   1163   CZ PHE B  53      11.892 -13.535  22.540  4.00  0.00            
ATOM   1164    C PHE B  53      14.344 -10.001  24.102  4.00  0.00            
ATOM   1165    O PHE B  53      13.951  -9.617  25.202  4.00  0.00            
ATOM   1166    N ILE B  54      13.637  -9.799  22.968  4.00  0.00            
ATOM   1167   CA ILE B  54      12.317  -9.235  23.001  4.00  0.00            
ATOM   1168   CB ILE B  54      12.215  -7.889  22.352  4.00  0.00            
ATOM   1169  CG1 ILE B  54      13.098  -6.887  23.112  4.00  0.00            
ATOM   1170  CG2 ILE B  54      10.730  -7.488  22.296  4.00  0.00            
ATOM   1171  CD1 ILE B  54      13.308  -5.570  22.373  4.00  0.00            
ATOM   1172    C ILE B  54      11.439 -10.197  22.260  4.00  0.00            
ATOM   1173    O ILE B  54      11.739 -10.580  21.131  4.00  0.00            
ATOM   1174    N LYS B  55      10.340 -10.647  22.895  4.00  0.00            
ATOM   1175   CA LYS B  55       9.441 -11.550  22.234  4.00  0.00            
ATOM   1176   CB LYS B  55       8.403 -12.170  23.187  4.00  0.00            
ATOM   1177   CG LYS B  55       7.531 -13.259  22.559  4.00  0.00            
ATOM   1178   CD LYS B  55       6.781 -14.092  23.600  4.00  0.00            
ATOM   1179   CE LYS B  55       5.887 -15.179  23.005  4.00  0.00            
ATOM   1180   NZ LYS B  55       5.239 -15.944  24.097  4.00  0.00            
ATOM   1181    C LYS B  55       8.719 -10.705  21.242  4.00  0.00            
ATOM   1182    O LYS B  55       8.595  -9.498  21.438  4.00  0.00            
ATOM   1183    N VAL B  56       8.241 -11.289  20.128  4.00  0.00            
ATOM   1184   CA VAL B  56       7.656 -10.378  19.195  4.00  0.00            
ATOM   1185   CB VAL B  56       8.603 -10.034  18.073  4.00  0.00            
ATOM   1186  CG1 VAL B  56       7.928  -9.059  17.094  4.00  0.00            
ATOM   1187  CG2 VAL B  56       9.900  -9.484  18.690  4.00  0.00            
ATOM   1188    C VAL B  56       6.423 -10.926  18.599  4.00  0.00            
ATOM   1189    O VAL B  56       6.236 -12.136  18.476  4.00  0.00            
ATOM   1190    N ARG B  57       5.531  -9.990  18.243  4.00  0.00            
ATOM   1191   CA ARG B  57       4.351 -10.334  17.539  4.00  0.00            
ATOM   1192   CB ARG B  57       3.088  -9.674  18.113  4.00  0.00            
ATOM   1193   CG ARG B  57       2.843  -9.992  19.589  4.00  0.00            
ATOM   1194   CD ARG B  57       2.779 -11.487  19.908  4.00  0.00            
ATOM   1195   NE ARG B  57       2.414 -11.616  21.347  4.00  0.00            
ATOM   1196   CZ ARG B  57       3.381 -11.597  22.311  4.00  0.00            
ATOM   1197  NH1 ARG B  57       4.693 -11.458  21.963  4.00  0.00            
ATOM   1198  NH2 ARG B  57       3.031 -11.717  23.625  4.00  0.00            
ATOM   1199    C ARG B  57       4.561  -9.771  16.172  4.00  0.00            
ATOM   1200    O ARG B  57       4.651  -8.557  16.002  4.00  0.00            
ATOM   1201    N GLN B  58       4.669 -10.650  15.159  4.00  1.00            
ATOM   1202   CA GLN B  58       4.865 -10.195  13.814  4.00  1.00            
ATOM   1203   CB GLN B  58       5.565 -11.234  12.921  4.00  1.00            
ATOM   1204   CG GLN B  58       5.709 -10.816  11.456  4.00  1.00            
ATOM   1205   CD GLN B  58       6.433 -11.945  10.732  4.00  1.00            
ATOM   1206  OE1 GLN B  58       7.163 -12.719  11.348  4.00  1.00            
ATOM   1207  NE2 GLN B  58       6.231 -12.046   9.391  4.00  1.00            
ATOM   1208    C GLN B  58       3.519  -9.936  13.253  4.00  1.00            
ATOM   1209    O GLN B  58       2.591 -10.726  13.412  4.00  1.00            
ATOM   1210    N TYR B  59       3.388  -8.789  12.580  4.00  1.00            
ATOM   1211   CA TYR B  59       2.152  -8.452  11.966  4.00  1.00            
ATOM   1212   CB TYR B  59       1.667  -7.029  12.297  4.00  1.00            
ATOM   1213   CG TYR B  59       0.417  -6.776  11.528  4.00  1.00            
ATOM   1214  CD1 TYR B  59      -0.807  -7.166  12.019  4.00  1.00            
ATOM   1215  CD2 TYR B  59       0.473  -6.148  10.307  4.00  1.00            
ATOM   1216  CE1 TYR B  59      -1.956  -6.931  11.299  4.00  1.00            
ATOM   1217  CE2 TYR B  59      -0.669  -5.909   9.580  4.00  1.00            
ATOM   1218   CZ TYR B  59      -1.887  -6.302  10.080  4.00  1.00            
ATOM   1219   OH TYR B  59      -3.066  -6.064   9.342  4.00  1.00            
ATOM   1220    C TYR B  59       2.446  -8.495  10.502  4.00  1.00            
ATOM   1221    O TYR B  59       3.522  -8.092  10.065  4.00  1.00            
ATOM   1222    N ASP B  60       1.498  -9.013   9.702  4.00  1.00            
ATOM   1223   CA ASP B  60       1.733  -9.159   8.297  4.00  1.00            
ATOM   1224   CB ASP B  60       0.732 -10.103   7.611  4.00  1.00            
ATOM   1225   CG ASP B  60       1.026 -11.509   8.118  4.00  1.00            
ATOM   1226  OD1 ASP B  60       2.200 -11.768   8.498  4.00  1.00            
ATOM   1227  OD2 ASP B  60       0.081 -12.342   8.139  4.00  1.00            
ATOM   1228    C ASP B  60       1.624  -7.805   7.670  4.00  1.00            
ATOM   1229    O ASP B  60       2.116  -6.820   8.217  4.00  1.00            
ATOM   1230    N GLN B  61       1.001  -7.718   6.478  4.00  1.00            
ATOM   1231   CA GLN B  61       0.966  -6.443   5.826  4.00  1.00            
ATOM   1232   CB GLN B  61       0.368  -6.450   4.407  4.00  1.00            
ATOM   1233   CG GLN B  61       1.237  -7.148   3.359  4.00  1.00            
ATOM   1234   CD GLN B  61       0.606  -6.884   1.999  4.00  1.00            
ATOM   1235  OE1 GLN B  61      -0.408  -6.196   1.899  4.00  1.00            
ATOM   1236  NE2 GLN B  61       1.225  -7.433   0.919  4.00  1.00            
ATOM   1237    C GLN B  61       0.169  -5.466   6.630  4.00  1.00            
ATOM   1238    O GLN B  61      -1.026  -5.646   6.861  4.00  1.00            
ATOM   1239    N ILE B  62       0.846  -4.391   7.088  4.00  1.00            
ATOM   1240   CA ILE B  62       0.195  -3.317   7.781  4.00  1.00            
ATOM   1241   CB ILE B  62       0.599  -3.150   9.213  4.00  1.00            
ATOM   1242  CG1 ILE B  62      -0.217  -2.006   9.841  4.00  1.00            
ATOM   1243  CG2 ILE B  62       2.123  -2.947   9.267  4.00  1.00            
ATOM   1244  CD1 ILE B  62      -1.715  -2.293   9.928  4.00  1.00            
ATOM   1245    C ILE B  62       0.569  -2.079   7.051  4.00  1.00            
ATOM   1246    O ILE B  62       1.732  -1.879   6.700  4.00  1.00            
ATOM   1247    N PRO B  63      -0.396  -1.249   6.790  4.00  1.00            
ATOM   1248   CA PRO B  63      -0.085  -0.036   6.104  4.00  1.00            
ATOM   1249   CD PRO B  63      -1.739  -1.719   6.495  4.00  1.00            
ATOM   1250   CB PRO B  63      -1.419   0.533   5.627  4.00  1.00            
ATOM   1251   CG PRO B  63      -2.302  -0.720   5.469  4.00  1.00            
ATOM   1252    C PRO B  63       0.703   0.864   6.998  4.00  1.00            
ATOM   1253    O PRO B  63       0.329   1.015   8.156  4.00  1.00            
ATOM   1254    N VAL B  64       1.798   1.463   6.483  4.00  1.00            
ATOM   1255   CA VAL B  64       2.573   2.392   7.257  4.00  1.00            
ATOM   1256   CB VAL B  64       3.914   1.851   7.678  4.00  1.00            
ATOM   1257  CG1 VAL B  64       3.683   0.652   8.614  4.00  1.00            
ATOM   1258  CG2 VAL B  64       4.729   1.498   6.423  4.00  1.00            
ATOM   1259    C VAL B  64       2.806   3.565   6.360  4.00  1.00            
ATOM   1260    O VAL B  64       3.169   3.399   5.196  4.00  1.00            
ATOM   1261    N GLU B  65       2.565   4.791   6.862  4.00  1.00            
ATOM   1262   CA GLU B  65       2.850   5.936   6.050  4.00  1.00            
ATOM   1263   CB GLU B  65       1.681   6.930   5.911  4.00  1.00            
ATOM   1264   CG GLU B  65       1.987   8.127   5.003  4.00  1.00            
ATOM   1265   CD GLU B  65       0.755   9.022   4.989  4.00  1.00            
ATOM   1266  OE1 GLU B  65       0.255   9.336   6.101  4.00  1.00            
ATOM   1267  OE2 GLU B  65       0.294   9.397   3.878  4.00  1.00            
ATOM   1268    C GLU B  65       3.953   6.656   6.762  4.00  1.00            
ATOM   1269    O GLU B  65       3.798   7.045   7.918  4.00  1.00            
ATOM   1270    N ILE B  66       5.112   6.835   6.094  4.00  1.00            
ATOM   1271   CA ILE B  66       6.200   7.528   6.725  4.00  1.00            
ATOM   1272   CB ILE B  66       7.511   6.778   6.670  4.00  1.00            
ATOM   1273  CG1 ILE B  66       7.999   6.554   5.227  4.00  1.00            
ATOM   1274  CG2 ILE B  66       7.328   5.472   7.461  4.00  1.00            
ATOM   1275  CD1 ILE B  66       7.049   5.724   4.363  4.00  1.00            
ATOM   1276    C ILE B  66       6.353   8.847   6.000  4.00  1.00            
ATOM   1277    O ILE B  66       6.659   8.896   4.810  4.00  1.00            
ATOM   1278    N CYS B  67       6.095   9.968   6.708  3.00  1.00            
ATOM   1279   CA CYS B  67       6.249  11.308   6.194  3.00  1.00            
ATOM   1280   CB CYS B  67       7.717  11.681   5.907  3.00  1.00            
ATOM   1281   SG CYS B  67       7.948  13.446   5.526  3.00  1.00            
ATOM   1282    C CYS B  67       5.436  11.487   4.937  3.00  1.00            
ATOM   1283    O CYS B  67       5.824  12.236   4.042  3.00  1.00            
ATOM   1284    N GLY B  68       4.272  10.817   4.826  3.00  1.00            
ATOM   1285   CA GLY B  68       3.422  11.049   3.686  3.00  1.00            
ATOM   1286    C GLY B  68       3.655   9.998   2.646  3.00  1.00            
ATOM   1287    O GLY B  68       2.789   9.743   1.809  3.00  1.00            
ATOM   1288    N HIS B  69       4.835   9.356   2.667  4.00  1.00            
ATOM   1289   CA HIS B  69       5.129   8.329   1.709  4.00  1.00            
ATOM   1290  ND1 HIS B  69       7.862   9.681   0.127  4.00  1.00            
ATOM   1291   CG HIS B  69       7.377   9.321   1.363  4.00  1.00            
ATOM   1292   CB HIS B  69       6.634   8.049   1.646  4.00  1.00            
ATOM   1293  NE2 HIS B  69       8.351  11.351   1.511  4.00  1.00            
ATOM   1294  CD2 HIS B  69       7.685  10.351   2.198  4.00  1.00            
ATOM   1295  CE1 HIS B  69       8.434  10.903   0.272  4.00  1.00            
ATOM   1296    C HIS B  69       4.410   7.106   2.206  4.00  1.00            
ATOM   1297    O HIS B  69       4.214   6.954   3.410  4.00  1.00            
ATOM   1298    N LYS B  70       3.972   6.207   1.294  4.00  1.00            
ATOM   1299   CA LYS B  70       3.216   5.054   1.714  4.00  1.00            
ATOM   1300   CB LYS B  70       1.951   4.829   0.868  4.00  1.00            
ATOM   1301   CG LYS B  70       0.940   5.970   1.017  4.00  1.00            
ATOM   1302   CD LYS B  70      -0.173   5.971  -0.034  4.00  1.00            
ATOM   1303   CE LYS B  70      -1.084   7.198   0.045  4.00  1.00            
ATOM   1304   NZ LYS B  70      -1.812   7.212   1.334  4.00  1.00            
ATOM   1305    C LYS B  70       4.079   3.840   1.607  4.00  1.00            
ATOM   1306    O LYS B  70       4.907   3.728   0.704  4.00  1.00            
ATOM   1307    N ALA B  71       3.915   2.901   2.561  4.00  1.00            
ATOM   1308   CA ALA B  71       4.694   1.700   2.526  4.00  1.00            
ATOM   1309   CB ALA B  71       5.954   1.754   3.407  4.00  1.00            
ATOM   1310    C ALA B  71       3.852   0.578   3.044  4.00  1.00            
ATOM   1311    O ALA B  71       2.897   0.791   3.790  4.00  1.00            
ATOM   1312    N ILE B  72       4.182  -0.659   2.626  4.00  1.00            
ATOM   1313   CA ILE B  72       3.469  -1.809   3.096  4.00  1.00            
ATOM   1314   CB ILE B  72       2.639  -2.487   2.046  4.00  1.00            
ATOM   1315  CG1 ILE B  72       1.535  -1.548   1.532  4.00  1.00            
ATOM   1316  CG2 ILE B  72       2.112  -3.800   2.644  4.00  1.00            
ATOM   1317  CD1 ILE B  72       0.821  -2.076   0.288  4.00  1.00            
ATOM   1318    C ILE B  72       4.489  -2.808   3.544  4.00  1.00            
ATOM   1319    O ILE B  72       5.585  -2.868   2.988  4.00  1.00            
ATOM   1320    N GLY B  73       4.173  -3.613   4.581  4.00  1.00            
ATOM   1321   CA GLY B  73       5.148  -4.594   4.960  4.00  1.00            
ATOM   1322    C GLY B  73       4.870  -5.137   6.314  4.00  1.00            
ATOM   1323    O GLY B  73       3.823  -4.896   6.913  4.00  1.00            
ATOM   1324    N THR B  74       5.851  -5.909   6.815  4.00  1.00            
ATOM   1325   CA THR B  74       5.730  -6.566   8.074  4.00  1.00            
ATOM   1326   CB THR B  74       6.648  -7.744   8.213  4.00  1.00            
ATOM   1327  OG1 THR B  74       6.349  -8.468   9.396  4.00  1.00            
ATOM   1328  CG2 THR B  74       8.099  -7.234   8.249  4.00  1.00            
ATOM   1329    C THR B  74       6.072  -5.609   9.172  4.00  1.00            
ATOM   1330    O THR B  74       6.906  -4.723   9.002  4.00  1.00            
ATOM   1331    N VAL B  75       5.401  -5.754  10.336  4.00  1.00            
ATOM   1332   CA VAL B  75       5.738  -4.937  11.467  4.00  1.00            
ATOM   1333   CB VAL B  75       4.693  -3.921  11.832  4.00  1.00            
ATOM   1334  CG1 VAL B  75       3.402  -4.649  12.231  4.00  1.00            
ATOM   1335  CG2 VAL B  75       5.262  -3.016  12.939  4.00  1.00            
ATOM   1336    C VAL B  75       5.952  -5.853  12.634  4.00  1.00            
ATOM   1337    O VAL B  75       5.121  -6.711  12.923  4.00  1.00            
ATOM   1338    N LEU B  76       7.098  -5.694  13.334  4.00  1.00            
ATOM   1339   CA LEU B  76       7.413  -6.499  14.484  4.00  1.00            
ATOM   1340   CB LEU B  76       8.914  -6.814  14.614  4.00  1.00            
ATOM   1341   CG LEU B  76       9.478  -7.605  13.420  4.00  1.00            
ATOM   1342  CD1 LEU B  76      10.973  -7.913  13.604  4.00  1.00            
ATOM   1343  CD2 LEU B  76       8.636  -8.858  13.137  4.00  1.00            
ATOM   1344    C LEU B  76       7.030  -5.659  15.657  4.00  1.00            
ATOM   1345    O LEU B  76       7.320  -4.464  15.683  4.00  1.00            
ATOM   1346    N VAL B  77       6.346  -6.250  16.655  4.00  1.00            
ATOM   1347   CA VAL B  77       5.937  -5.441  17.766  4.00  1.00            
ATOM   1348   CB VAL B  77       4.454  -5.418  17.990  4.00  1.00            
ATOM   1349  CG1 VAL B  77       4.169  -4.595  19.257  4.00  1.00            
ATOM   1350  CG2 VAL B  77       3.777  -4.865  16.723  4.00  1.00            
ATOM   1351    C VAL B  77       6.576  -5.962  19.002  4.00  1.00            
ATOM   1352    O VAL B  77       6.763  -7.166  19.168  4.00  1.00            
ATOM   1353    N GLY B  78       6.940  -5.033  19.905  1.00  1.00            
ATOM   1354   CA GLY B  78       7.566  -5.421  21.128  1.00  1.00            
ATOM   1355    C GLY B  78       7.746  -4.181  21.944  1.00  1.00            
ATOM   1356    O GLY B  78       7.356  -3.073  21.575  1.00  1.00            
ATOM   1357    N PRO B  79       8.328  -4.412  23.076  1.00  1.00            
ATOM   1358   CA PRO B  79       8.607  -3.387  24.046  1.00  1.00            
ATOM   1359   CD PRO B  79       8.200  -5.725  23.689  1.00  1.00            
ATOM   1360   CB PRO B  79       8.752  -4.110  25.389  1.00  1.00            
ATOM   1361   CG PRO B  79       8.939  -5.594  25.024  1.00  1.00            
ATOM   1362    C PRO B  79       9.760  -2.457  23.759  1.00  1.00            
ATOM   1363    O PRO B  79       9.989  -1.601  24.612  1.00  1.00            
ATOM   1364    N THR B  80      10.491  -2.601  22.631  1.00  1.00            
ATOM   1365   CA THR B  80      11.656  -1.786  22.354  1.00  1.00            
ATOM   1366   CB THR B  80      12.145  -1.889  20.936  1.00  1.00            
ATOM   1367  OG1 THR B  80      11.137  -1.426  20.048  1.00  1.00            
ATOM   1368  CG2 THR B  80      12.488  -3.346  20.622  1.00  1.00            
ATOM   1369    C THR B  80      11.309  -0.352  22.582  1.00  1.00            
ATOM   1370    O THR B  80      10.322   0.183  22.080  1.00  1.00            
ATOM   1371    N PRO B  81      12.172   0.259  23.337  1.00  1.00            
ATOM   1372   CA PRO B  81      12.036   1.640  23.687  1.00  1.00            
ATOM   1373   CD PRO B  81      13.558  -0.181  23.393  1.00  1.00            
ATOM   1374   CB PRO B  81      13.332   2.003  24.408  1.00  1.00            
ATOM   1375   CG PRO B  81      14.369   1.078  23.745  1.00  1.00            
ATOM   1376    C PRO B  81      11.825   2.500  22.498  1.00  1.00            
ATOM   1377    O PRO B  81      11.179   3.535  22.635  1.00  1.00            
ATOM   1378    N VAL B  82      12.360   2.120  21.328  1.00  1.00            
ATOM   1379   CA VAL B  82      12.199   3.035  20.252  1.00  1.00            
ATOM   1380   CB VAL B  82      13.508   3.554  19.723  1.00  1.00            
ATOM   1381  CG1 VAL B  82      13.243   4.523  18.558  1.00  1.00            
ATOM   1382  CG2 VAL B  82      14.279   4.193  20.889  1.00  1.00            
ATOM   1383    C VAL B  82      11.477   2.376  19.118  1.00  1.00            
ATOM   1384    O VAL B  82      11.524   1.159  18.950  1.00  1.00            
ATOM   1385    N ASN B  83      10.762   3.199  18.319  1.00  1.00            
ATOM   1386   CA ASN B  83      10.055   2.727  17.163  1.00  1.00            
ATOM   1387   CB ASN B  83       8.820   3.580  16.840  1.00  1.00            
ATOM   1388   CG ASN B  83       7.919   3.537  18.065  1.00  1.00            
ATOM   1389  OD1 ASN B  83       7.570   2.467  18.559  1.00  1.00            
ATOM   1390  ND2 ASN B  83       7.549   4.738  18.587  1.00  1.00            
ATOM   1391    C ASN B  83      11.027   2.890  16.022  1.00  1.00            
ATOM   1392    O ASN B  83      11.505   3.995  15.769  1.00  1.00            
ATOM   1393    N ILE B  84      11.359   1.787  15.311  4.00  1.00            
ATOM   1394   CA ILE B  84      12.333   1.837  14.244  4.00  1.00            
ATOM   1395   CB ILE B  84      13.513   0.944  14.500  4.00  1.00            
ATOM   1396  CG1 ILE B  84      14.528   1.047  13.352  4.00  1.00            
ATOM   1397  CG2 ILE B  84      12.993  -0.483  14.739  4.00  1.00            
ATOM   1398  CD1 ILE B  84      15.775   0.196  13.583  4.00  1.00            
ATOM   1399    C ILE B  84      11.709   1.337  12.978  4.00  1.00            
ATOM   1400    O ILE B  84      11.039   0.307  12.965  4.00  1.00            
ATOM   1401    N ILE B  85      11.903   2.084  11.872  4.00  1.00            
ATOM   1402   CA ILE B  85      11.490   1.591  10.592  4.00  1.00            
ATOM   1403   CB ILE B  85      10.868   2.609   9.688  4.00  1.00            
ATOM   1404  CG1 ILE B  85       9.589   3.185  10.306  4.00  1.00            
ATOM   1405  CG2 ILE B  85      10.615   1.910   8.344  4.00  1.00            
ATOM   1406  CD1 ILE B  85       8.485   2.145  10.495  4.00  1.00            
ATOM   1407    C ILE B  85      12.791   1.244   9.961  4.00  1.00            
ATOM   1408    O ILE B  85      13.656   2.103   9.796  4.00  1.00            
ATOM   1409    N GLY B  86      12.986  -0.033   9.616  1.00  1.00            
ATOM   1410   CA GLY B  86      14.262  -0.379   9.082  1.00  1.00            
ATOM   1411    C GLY B  86      14.149  -0.406   7.591  1.00  1.00            
ATOM   1412    O GLY B  86      13.403   0.371   7.001  1.00  1.00            
ATOM   1413    N ARG B  87      14.933  -1.312   6.973  2.00  1.00            
ATOM   1414   CA ARG B  87      15.097  -1.547   5.564  2.00  1.00            
ATOM   1415   CB ARG B  87      16.274  -2.493   5.274  2.00  1.00            
ATOM   1416   CG ARG B  87      16.329  -2.987   3.829  2.00  1.00            
ATOM   1417   CD ARG B  87      15.808  -4.417   3.683  2.00  1.00            
ATOM   1418   NE ARG B  87      15.797  -4.765   2.235  2.00  1.00            
ATOM   1419   CZ ARG B  87      15.497  -6.044   1.863  2.00  1.00            
ATOM   1420  NH1 ARG B  87      15.282  -6.992   2.820  2.00  1.00            
ATOM   1421  NH2 ARG B  87      15.404  -6.372   0.541  2.00  1.00            
ATOM   1422    C ARG B  87      13.897  -2.123   4.898  2.00  1.00            
ATOM   1423    O ARG B  87      13.695  -1.852   3.716  2.00  1.00            
ATOM   1424    N ASN B  88      13.075  -2.939   5.583  2.00  1.00            
ATOM   1425   CA ASN B  88      11.944  -3.455   4.861  2.00  1.00            
ATOM   1426   CB ASN B  88      11.097  -4.447   5.672  2.00  1.00            
ATOM   1427   CG ASN B  88      11.872  -5.761   5.717  2.00  1.00            
ATOM   1428  OD1 ASN B  88      12.925  -5.897   5.095  2.00  1.00            
ATOM   1429  ND2 ASN B  88      11.329  -6.764   6.458  2.00  1.00            
ATOM   1430    C ASN B  88      11.098  -2.309   4.414  2.00  1.00            
ATOM   1431    O ASN B  88      10.731  -2.218   3.244  2.00  1.00            
ATOM   1432    N LEU B  89      10.783  -1.383   5.333  2.00  1.00            
ATOM   1433   CA LEU B  89      10.148  -0.172   4.912  2.00  1.00            
ATOM   1434   CB LEU B  89       9.385   0.537   6.042  2.00  1.00            
ATOM   1435   CG LEU B  89       8.255  -0.336   6.621  2.00  1.00            
ATOM   1436  CD1 LEU B  89       7.470   0.399   7.721  2.00  1.00            
ATOM   1437  CD2 LEU B  89       7.356  -0.891   5.505  2.00  1.00            
ATOM   1438    C LEU B  89      11.339   0.623   4.532  2.00  1.00            
ATOM   1439    O LEU B  89      12.451   0.142   4.676  2.00  1.00            
ATOM   1440    N LEU B  90      11.191   1.820   3.982  2.00  1.00            
ATOM   1441   CA LEU B  90      12.373   2.540   3.619  2.00  1.00            
ATOM   1442   CB LEU B  90      13.475   2.662   4.695  2.00  1.00            
ATOM   1443   CG LEU B  90      13.213   3.794   5.700  2.00  1.00            
ATOM   1444  CD1 LEU B  90      13.433   5.165   5.038  2.00  1.00            
ATOM   1445  CD2 LEU B  90      11.817   3.680   6.323  2.00  1.00            
ATOM   1446    C LEU B  90      12.964   2.043   2.350  2.00  1.00            
ATOM   1447    O LEU B  90      13.649   2.795   1.661  2.00  1.00            
ATOM   1448    N THR B  91      12.791   0.761   2.006  3.00  1.00            
ATOM   1449   CA THR B  91      13.124   0.437   0.654  3.00  1.00            
ATOM   1450   CB THR B  91      13.290  -1.037   0.422  3.00  1.00            
ATOM   1451  OG1 THR B  91      14.334  -1.553   1.234  3.00  1.00            
ATOM   1452  CG2 THR B  91      13.606  -1.268  -1.066  3.00  1.00            
ATOM   1453    C THR B  91      11.923   0.847  -0.121  3.00  1.00            
ATOM   1454    O THR B  91      12.009   1.450  -1.189  3.00  1.00            
ATOM   1455    N GLN B  92      10.749   0.517   0.459  3.00  1.00            
ATOM   1456   CA GLN B  92       9.498   0.756  -0.187  3.00  1.00            
ATOM   1457   CB GLN B  92       8.299   0.278   0.653  3.00  1.00            
ATOM   1458   CG GLN B  92       8.221  -1.241   0.826  3.00  1.00            
ATOM   1459   CD GLN B  92       7.686  -1.833  -0.470  3.00  1.00            
ATOM   1460  OE1 GLN B  92       7.574  -1.145  -1.484  3.00  1.00            
ATOM   1461  NE2 GLN B  92       7.344  -3.149  -0.439  3.00  1.00            
ATOM   1462    C GLN B  92       9.349   2.223  -0.362  3.00  1.00            
ATOM   1463    O GLN B  92       9.158   2.708  -1.478  3.00  1.00            
ATOM   1464    N ILE B  93       9.468   2.987   0.737  3.00  1.00            
ATOM   1465   CA ILE B  93       9.511   4.387   0.490  3.00  1.00            
ATOM   1466   CB ILE B  93       9.540   5.242   1.727  3.00  1.00            
ATOM   1467  CG1 ILE B  93       9.585   6.726   1.335  3.00  1.00            
ATOM   1468  CG2 ILE B  93      10.702   4.791   2.630  3.00  1.00            
ATOM   1469  CD1 ILE B  93       9.568   7.665   2.536  3.00  1.00            
ATOM   1470    C ILE B  93      10.842   4.446  -0.171  3.00  1.00            
ATOM   1471    O ILE B  93      11.785   3.824   0.310  3.00  1.00            
ATOM   1472    N GLY B  94      10.973   5.109  -1.329  3.00  1.00            
ATOM   1473   CA GLY B  94      12.273   5.024  -1.920  3.00  1.00            
ATOM   1474    C GLY B  94      13.198   5.752  -1.013  3.00  1.00            
ATOM   1475    O GLY B  94      12.854   6.818  -0.509  3.00  1.00            
ATOM   1476    N CYS B  95      14.391   5.180  -0.764  1.00  1.00            
ATOM   1477   CA CYS B  95      15.297   5.849   0.115  1.00  1.00            
ATOM   1478   CB CYS B  95      14.982   5.599   1.601  1.00  1.00            
ATOM   1479   SG CYS B  95      16.133   6.448   2.722  1.00  1.00            
ATOM   1480    C CYS B  95      16.661   5.312  -0.142  1.00  1.00            
ATOM   1481    O CYS B  95      16.828   4.158  -0.532  1.00  1.00            
ATOM   1482    N THR B  96      17.682   6.163   0.057  4.00  1.00            
ATOM   1483   CA THR B  96      19.022   5.715  -0.143  4.00  1.00            
ATOM   1484   CB THR B  96      19.540   5.990  -1.524  4.00  1.00            
ATOM   1485  OG1 THR B  96      19.614   7.391  -1.746  4.00  1.00            
ATOM   1486  CG2 THR B  96      18.585   5.348  -2.544  4.00  1.00            
ATOM   1487    C THR B  96      19.887   6.485   0.787  4.00  1.00            
ATOM   1488    O THR B  96      19.460   7.475   1.381  4.00  1.00            
ATOM   1489    N LEU B  97      21.133   6.019   0.964  4.00  1.00            
ATOM   1490   CA LEU B  97      22.054   6.775   1.749  4.00  1.00            
ATOM   1491   CB LEU B  97      22.829   5.939   2.781  4.00  1.00            
ATOM   1492   CG LEU B  97      21.932   5.247   3.829  4.00  1.00            
ATOM   1493  CD1 LEU B  97      22.778   4.545   4.903  4.00  1.00            
ATOM   1494  CD2 LEU B  97      20.891   6.211   4.421  4.00  1.00            
ATOM   1495    C LEU B  97      23.026   7.289   0.755  4.00  1.00            
ATOM   1496    O LEU B  97      23.488   6.541  -0.105  4.00  1.00            
ATOM   1497    N ASN B  98      23.358   8.589   0.817  4.00  1.00            
ATOM   1498   CA ASN B  98      24.235   9.022  -0.218  4.00  1.00            
ATOM   1499   CB ASN B  98      23.648  10.129  -1.109  4.00  1.00            
ATOM   1500   CG ASN B  98      24.305  10.031  -2.484  4.00  1.00            
ATOM   1501  OD1 ASN B  98      25.498   9.761  -2.613  4.00  1.00            
ATOM   1502  ND2 ASN B  98      23.488  10.238  -3.551  4.00  1.00            
ATOM   1503    C ASN B  98      25.493   9.527   0.390  4.00  1.00            
ATOM   1504    O ASN B  98      25.490  10.111   1.473  4.00  1.00            
ATOM   1505    N PHE B  99      26.619   9.273  -0.302  1.00  1.00            
ATOM   1506   CA PHE B  99      27.883   9.736   0.168  1.00  1.00            
ATOM   1507   CB PHE B  99      29.055   8.785  -0.144  1.00  1.00            
ATOM   1508   CG PHE B  99      28.870   7.527   0.637  1.00  1.00            
ATOM   1509  CD1 PHE B  99      28.975   7.543   2.009  1.00  1.00            
ATOM   1510  CD2 PHE B  99      28.628   6.328   0.003  1.00  1.00            
ATOM   1511  CE1 PHE B  99      28.812   6.391   2.742  1.00  1.00            
ATOM   1512  CE2 PHE B  99      28.464   5.172   0.731  1.00  1.00            
ATOM   1513   CZ PHE B  99      28.558   5.202   2.102  1.00  1.00            
ATOM   1514    C PHE B  99      28.174  11.055  -0.534  1.00  1.00            
ATOM   1515    O PHE B  99      29.217  11.683  -0.207  1.00  1.00            
ATOM   1516  OXT PHE B  99      27.359  11.451  -1.409  1.00  1.00            
ATOM   1517    N GLY C   1      14.366 -15.653  14.059  1.00  0.00            
ATOM   1518   CA GLY C   1      14.394 -14.446  14.915  1.00  0.00            
ATOM   1519    C GLY C   1      14.810 -13.260  14.122  1.00  0.00            
ATOM   1520    O GLY C   1      15.905 -13.224  13.562  1.00  0.00            
ATOM   1521    N ALA C   2      13.942 -12.235  14.074  1.00  0.00            
ATOM   1522   CA ALA C   2      14.275 -11.080  13.304  1.00  0.00            
ATOM   1523   CB ALA C   2      13.179 -10.000  13.299  1.00  0.00            
ATOM   1524    C ALA C   2      15.507 -10.477  13.914  1.00  0.00            
ATOM   1525    O ALA C   2      15.671 -10.483  15.133  1.00  0.00            
ATOM   1526    N GLU C   3      16.421  -9.951  13.069  1.00  0.00            
ATOM   1527   CA GLU C   3      17.635  -9.347  13.553  1.00  0.00            
ATOM   1528   CB GLU C   3      18.817  -9.525  12.581  1.00  0.00            
ATOM   1529   CG GLU C   3      20.164  -9.022  13.106  1.00  0.00            
ATOM   1530   CD GLU C   3      21.204  -9.308  12.031  1.00  0.00            
ATOM   1531  OE1 GLU C   3      20.851  -9.204  10.825  1.00  0.00            
ATOM   1532  OE2 GLU C   3      22.361  -9.645  12.398  1.00  0.00            
ATOM   1533    C GLU C   3      17.348  -7.894  13.672  1.00  0.00            
ATOM   1534    O GLU C   3      16.914  -7.258  12.713  1.00  0.00            
ATOM   1535    N THR C   4      17.557  -7.326  14.874  1.00  0.00            
ATOM   1536   CA THR C   4      17.261  -5.936  14.992  1.00  0.00            
ATOM   1537   CB THR C   4      16.169  -5.620  15.967  1.00  0.00            
ATOM   1538  OG1 THR C   4      14.964  -6.252  15.565  1.00  0.00            
ATOM   1539  CG2 THR C   4      15.982  -4.093  16.007  1.00  0.00            
ATOM   1540    C THR C   4      18.465  -5.204  15.452  1.00  0.00            
ATOM   1541    O THR C   4      19.104  -5.577  16.434  1.00  0.00            
ATOM   1542    N PHE C   5      18.815  -4.138  14.711  1.00  0.00            
ATOM   1543   CA PHE C   5      19.902  -3.318  15.129  1.00  0.00            
ATOM   1544   CB PHE C   5      21.121  -3.411  14.196  1.00  0.00            
ATOM   1545   CG PHE C   5      21.871  -4.655  14.534  1.00  0.00            
ATOM   1546  CD1 PHE C   5      21.523  -5.876  14.003  1.00  0.00            
ATOM   1547  CD2 PHE C   5      22.931  -4.585  15.407  1.00  0.00            
ATOM   1548  CE1 PHE C   5      22.232  -7.008  14.337  1.00  0.00            
ATOM   1549  CE2 PHE C   5      23.643  -5.711  15.744  1.00  0.00            
ATOM   1550   CZ PHE C   5      23.295  -6.926  15.204  1.00  0.00            
ATOM   1551    C PHE C   5      19.454  -1.898  15.131  1.00  0.00            
ATOM   1552    O PHE C   5      19.748  -1.139  14.210  1.00  0.00            
ATOM   1553    N TYR C   6      18.715  -1.507  16.179  1.00  0.00            
ATOM   1554   CA TYR C   6      18.418  -0.124  16.360  1.00  0.00            
ATOM   1555   CB TYR C   6      16.928   0.249  16.429  1.00  0.00            
ATOM   1556   CG TYR C   6      16.900   1.558  17.143  1.00  0.00            
ATOM   1557  CD1 TYR C   6      17.272   2.737  16.543  1.00  0.00            
ATOM   1558  CD2 TYR C   6      16.496   1.595  18.455  1.00  0.00            
ATOM   1559  CE1 TYR C   6      17.230   3.912  17.260  1.00  0.00            
ATOM   1560  CE2 TYR C   6      16.452   2.762  19.173  1.00  0.00            
ATOM   1561   CZ TYR C   6      16.824   3.934  18.573  1.00  0.00            
ATOM   1562   OH TYR C   6      16.785   5.145  19.296  1.00  0.00            
ATOM   1563    C TYR C   6      19.001   0.195  17.686  1.00  0.00            
ATOM   1564    O TYR C   6      18.550  -0.321  18.707  1.00  0.00            
ATOM   1565    N VAL C   7      20.039   1.047  17.722  1.00  0.00            
ATOM   1566   CA VAL C   7      20.563   1.252  19.030  1.00  0.00            
ATOM   1567   CB VAL C   7      21.820   0.492  19.313  1.00  0.00            
ATOM   1568  CG1 VAL C   7      22.966   1.108  18.491  1.00  0.00            
ATOM   1569  CG2 VAL C   7      22.040   0.481  20.836  1.00  0.00            
ATOM   1570    C VAL C   7      20.847   2.682  19.257  1.00  0.00            
ATOM   1571    O VAL C   7      21.293   3.401  18.365  1.00  0.00            
ATOM   1572    N ASP C   8      20.561   3.122  20.491  1.00  0.00            
ATOM   1573   CA ASP C   8      20.917   4.448  20.847  1.00  0.00            
ATOM   1574   CB ASP C   8      19.989   5.105  21.880  1.00  0.00            
ATOM   1575   CG ASP C   8      20.508   6.519  22.108  1.00  0.00            
ATOM   1576  OD1 ASP C   8      21.453   6.920  21.377  1.00  0.00            
ATOM   1577  OD2 ASP C   8      19.975   7.215  23.013  1.00  0.00            
ATOM   1578    C ASP C   8      22.247   4.292  21.501  1.00  0.00            
ATOM   1579    O ASP C   8      22.335   4.010  22.694  1.00  0.00            
ATOM   1580    N GLY C   9      23.324   4.459  20.717  1.00  0.00            
ATOM   1581   CA GLY C   9      24.647   4.256  21.228  1.00  0.00            
ATOM   1582    C GLY C   9      25.032   2.904  20.762  1.00  0.00            
ATOM   1583    O GLY C   9      24.371   1.913  21.065  1.00  0.00            
ATOM   1584    N ALA C  10      26.130   2.828  19.999  1.00  0.00            
ATOM   1585   CA ALA C  10      26.519   1.549  19.508  1.00  0.00            
ATOM   1586   CB ALA C  10      26.283   1.389  17.998  1.00  0.00            
ATOM   1587    C ALA C  10      28.020   1.470  19.736  1.00  0.00            
ATOM   1588    O ALA C  10      28.768   1.929  18.833  1.00  0.00            
ATOM   1589  OXT ALA C  10      28.439   0.965  20.810  1.00  0.00            
END
