# Supplementary material for: Integrative modeling of diverse protein-peptide systems using CABS-dock
Source: PLoS Comput Biol. 2023 Jul 5;19(7):e1011275. doi: 10.1371/journal.pcbi.1011275 (PMC10351741; doi:10.1371/journal.pcbi.1011275)
Supplement: S1 File — Files in pdb format containing atomic coordinates of the structures obtained in this study: the highest-scored amyloid models and 10 examples of the docked peptide for each enzyme-substrate complex. (ZIP) [file pcbi.1011275.s006.zip › 9_HIV1_GAETFYVDGA/4656.pdb]

CRYST1    0.000    0.000    0.000   0.00   0.00   0.00 P 1           1
ATOM      1    N PRO A   1      27.852   7.007  -5.741  1.00  1.00            
ATOM      2   CA PRO A   1      28.153   7.322  -4.318  1.00  1.00            
ATOM      3   CD PRO A   1      27.826   8.281  -6.539  1.00  1.00            
ATOM      4   CB PRO A   1      28.539   8.798  -4.283  1.00  1.00            
ATOM      5   CG PRO A   1      27.835   9.410  -5.500  1.00  1.00            
ATOM      6    C PRO A   1      26.893   7.026  -3.573  1.00  1.00            
ATOM      7    O PRO A   1      26.945   6.893  -2.352  1.00  1.00            
ATOM      8    N GLN A   2      25.750   6.922  -4.280  4.00  1.00            
ATOM      9   CA GLN A   2      24.530   6.632  -3.594  4.00  1.00            
ATOM     10   CB GLN A   2      23.266   7.190  -4.272  4.00  1.00            
ATOM     11   CG GLN A   2      23.092   6.760  -5.727  4.00  1.00            
ATOM     12   CD GLN A   2      23.937   7.718  -6.555  4.00  1.00            
ATOM     13  OE1 GLN A   2      24.022   8.906  -6.248  4.00  1.00            
ATOM     14  NE2 GLN A   2      24.584   7.191  -7.630  4.00  1.00            
ATOM     15    C GLN A   2      24.395   5.163  -3.390  4.00  1.00            
ATOM     16    O GLN A   2      24.681   4.361  -4.279  4.00  1.00            
ATOM     17    N ILE A   3      23.961   4.784  -2.170  4.00  1.00            
ATOM     18   CA ILE A   3      23.812   3.404  -1.835  4.00  1.00            
ATOM     19   CB ILE A   3      24.562   3.017  -0.592  4.00  1.00            
ATOM     20  CG1 ILE A   3      26.068   3.266  -0.772  4.00  1.00            
ATOM     21  CG2 ILE A   3      24.219   1.557  -0.259  4.00  1.00            
ATOM     22  CD1 ILE A   3      26.846   3.245   0.542  4.00  1.00            
ATOM     23    C ILE A   3      22.371   3.154  -1.550  4.00  1.00            
ATOM     24    O ILE A   3      21.784   3.765  -0.660  4.00  1.00            
ATOM     25    N THR A   4      21.763   2.232  -2.316  1.00  1.00            
ATOM     26   CA THR A   4      20.390   1.910  -2.085  1.00  1.00            
ATOM     27   CB THR A   4      19.643   1.532  -3.328  1.00  1.00            
ATOM     28  OG1 THR A   4      20.212   0.364  -3.904  1.00  1.00            
ATOM     29  CG2 THR A   4      19.710   2.707  -4.319  1.00  1.00            
ATOM     30    C THR A   4      20.367   0.733  -1.187  1.00  1.00            
ATOM     31    O THR A   4      21.391   0.083  -0.983  1.00  1.00            
ATOM     32    N LEU A   5      19.196   0.416  -0.605  1.00  1.00            
ATOM     33   CA LEU A   5      19.273  -0.692   0.286  1.00  1.00            
ATOM     34   CB LEU A   5      18.817  -0.366   1.720  1.00  1.00            
ATOM     35   CG LEU A   5      19.679   0.679   2.447  1.00  1.00            
ATOM     36  CD1 LEU A   5      19.586   2.049   1.761  1.00  1.00            
ATOM     37  CD2 LEU A   5      19.334   0.743   3.944  1.00  1.00            
ATOM     38    C LEU A   5      18.401  -1.825  -0.143  1.00  1.00            
ATOM     39    O LEU A   5      17.362  -2.064   0.471  1.00  1.00            
ATOM     40    N TRP A   6      18.768  -2.559  -1.207  1.00  1.00            
ATOM     41   CA TRP A   6      18.016  -3.761  -1.426  1.00  1.00            
ATOM     42   CB TRP A   6      18.167  -4.395  -2.828  1.00  1.00            
ATOM     43   CG TRP A   6      19.555  -4.677  -3.352  1.00  1.00            
ATOM     44  CD2 TRP A   6      20.128  -3.982  -4.472  1.00  1.00            
ATOM     45  CD1 TRP A   6      20.467  -5.621  -2.978  1.00  1.00            
ATOM     46  NE1 TRP A   6      21.570  -5.560  -3.798  1.00  1.00            
ATOM     47  CE2 TRP A   6      21.373  -4.556  -4.723  1.00  1.00            
ATOM     48  CE3 TRP A   6      19.648  -2.956  -5.236  1.00  1.00            
ATOM     49  CZ2 TRP A   6      22.163  -4.108  -5.744  1.00  1.00            
ATOM     50  CZ3 TRP A   6      20.451  -2.502  -6.258  1.00  1.00            
ATOM     51  CH2 TRP A   6      21.685  -3.067  -6.507  1.00  1.00            
ATOM     52    C TRP A   6      18.451  -4.714  -0.370  1.00  1.00            
ATOM     53    O TRP A   6      17.652  -5.478   0.171  1.00  1.00            
ATOM     54    N LYS A   7      19.758  -4.671  -0.045  1.00  1.00            
ATOM     55   CA LYS A   7      20.300  -5.548   0.946  1.00  1.00            
ATOM     56   CB LYS A   7      21.381  -6.504   0.409  1.00  1.00            
ATOM     57   CG LYS A   7      22.654  -5.804  -0.064  1.00  1.00            
ATOM     58   CD LYS A   7      23.816  -6.770  -0.300  1.00  1.00            
ATOM     59   CE LYS A   7      23.652  -7.612  -1.566  1.00  1.00            
ATOM     60   NZ LYS A   7      23.856  -6.770  -2.766  1.00  1.00            
ATOM     61    C LYS A   7      20.909  -4.720   2.033  1.00  1.00            
ATOM     62    O LYS A   7      20.501  -3.584   2.267  1.00  1.00            
ATOM     63    N ARG A   8      21.892  -5.299   2.751  1.00  1.00            
ATOM     64   CA ARG A   8      22.516  -4.632   3.858  1.00  1.00            
ATOM     65   CB ARG A   8      23.315  -5.590   4.762  1.00  1.00            
ATOM     66   CG ARG A   8      22.503  -6.697   5.440  1.00  1.00            
ATOM     67   CD ARG A   8      23.388  -7.741   6.132  1.00  1.00            
ATOM     68   NE ARG A   8      22.502  -8.712   6.838  1.00  1.00            
ATOM     69   CZ ARG A   8      23.023  -9.855   7.374  1.00  1.00            
ATOM     70  NH1 ARG A   8      24.348 -10.142   7.219  1.00  1.00            
ATOM     71  NH2 ARG A   8      22.217 -10.716   8.063  1.00  1.00            
ATOM     72    C ARG A   8      23.530  -3.670   3.326  1.00  1.00            
ATOM     73    O ARG A   8      24.464  -4.090   2.643  1.00  1.00            
ATOM     74    N PRO A   9      23.356  -2.391   3.580  1.00  1.00            
ATOM     75   CA PRO A   9      24.373  -1.429   3.248  1.00  1.00            
ATOM     76   CD PRO A   9      22.472  -1.918   4.633  1.00  1.00            
ATOM     77   CB PRO A   9      23.886  -0.108   3.838  1.00  1.00            
ATOM     78   CG PRO A   9      23.053  -0.556   5.055  1.00  1.00            
ATOM     79    C PRO A   9      25.544  -1.970   3.980  1.00  1.00            
ATOM     80    O PRO A   9      25.576  -1.876   5.208  1.00  1.00            
ATOM     81    N LEU A  10      26.518  -2.541   3.261  4.00  1.00            
ATOM     82   CA LEU A  10      27.622  -3.090   3.969  4.00  1.00            
ATOM     83   CB LEU A  10      27.705  -4.624   3.850  4.00  1.00            
ATOM     84   CG LEU A  10      28.802  -5.275   4.709  4.00  1.00            
ATOM     85  CD1 LEU A  10      28.627  -4.929   6.198  4.00  1.00            
ATOM     86  CD2 LEU A  10      28.837  -6.795   4.476  4.00  1.00            
ATOM     87    C LEU A  10      28.822  -2.472   3.352  4.00  1.00            
ATOM     88    O LEU A  10      28.982  -2.491   2.132  4.00  1.00            
ATOM     89    N VAL A  11      29.690  -1.875   4.183  4.00  1.00            
ATOM     90   CA VAL A  11      30.816  -1.213   3.624  4.00  1.00            
ATOM     91   CB VAL A  11      30.750   0.283   3.728  4.00  1.00            
ATOM     92  CG1 VAL A  11      32.044   0.867   3.135  4.00  1.00            
ATOM     93  CG2 VAL A  11      29.470   0.765   3.025  4.00  1.00            
ATOM     94    C VAL A  11      32.063  -1.659   4.297  4.00  1.00            
ATOM     95    O VAL A  11      32.084  -1.946   5.488  4.00  1.00            
ATOM     96    N THR A  12      33.163  -1.719   3.528  4.00  1.00            
ATOM     97   CA THR A  12      34.382  -2.164   4.118  4.00  1.00            
ATOM     98   CB THR A  12      35.371  -2.696   3.122  4.00  1.00            
ATOM     99  OG1 THR A  12      36.545  -3.136   3.789  4.00  1.00            
ATOM    100  CG2 THR A  12      35.712  -1.584   2.119  4.00  1.00            
ATOM    101    C THR A  12      35.012  -1.019   4.841  4.00  1.00            
ATOM    102    O THR A  12      35.137   0.082   4.307  4.00  1.00            
ATOM    103    N ILE A  13      35.408  -1.269   6.104  4.00  1.00            
ATOM    104   CA ILE A  13      36.052  -0.276   6.912  4.00  1.00            
ATOM    105   CB ILE A  13      35.295   0.032   8.172  4.00  1.00            
ATOM    106  CG1 ILE A  13      35.169  -1.228   9.046  4.00  1.00            
ATOM    107  CG2 ILE A  13      33.940   0.643   7.772  4.00  1.00            
ATOM    108  CD1 ILE A  13      34.665  -0.941  10.459  4.00  1.00            
ATOM    109    C ILE A  13      37.399  -0.811   7.273  4.00  1.00            
ATOM    110    O ILE A  13      37.518  -1.912   7.808  4.00  1.00            
ATOM    111    N ARG A  14      38.464  -0.046   6.961  4.00  1.00            
ATOM    112   CA ARG A  14      39.778  -0.506   7.291  4.00  1.00            
ATOM    113   CB ARG A  14      40.803  -0.290   6.164  4.00  1.00            
ATOM    114   CG ARG A  14      40.951   1.163   5.708  4.00  1.00            
ATOM    115   CD ARG A  14      41.791   1.295   4.434  4.00  1.00            
ATOM    116   NE ARG A  14      41.779   2.722   3.999  4.00  1.00            
ATOM    117   CZ ARG A  14      42.570   3.107   2.952  4.00  1.00            
ATOM    118  NH1 ARG A  14      43.393   2.196   2.356  4.00  1.00            
ATOM    119  NH2 ARG A  14      42.538   4.387   2.482  4.00  1.00            
ATOM    120    C ARG A  14      40.227   0.241   8.505  4.00  1.00            
ATOM    121    O ARG A  14      40.450   1.449   8.462  4.00  1.00            
ATOM    122    N ILE A  15      40.347  -0.480   9.636  4.00  1.00            
ATOM    123   CA ILE A  15      40.741   0.140  10.865  4.00  1.00            
ATOM    124   CB ILE A  15      39.569   0.329  11.781  4.00  1.00            
ATOM    125  CG1 ILE A  15      38.492   1.194  11.104  4.00  1.00            
ATOM    126  CG2 ILE A  15      40.080   0.890  13.119  4.00  1.00            
ATOM    127  CD1 ILE A  15      37.134   1.134  11.802  4.00  1.00            
ATOM    128    C ILE A  15      41.668  -0.799  11.562  4.00  1.00            
ATOM    129    O ILE A  15      41.444  -2.009  11.570  4.00  1.00            
ATOM    130    N GLY A  16      42.741  -0.260  12.162  3.00  1.00            
ATOM    131   CA GLY A  16      43.640  -1.095  12.898  3.00  1.00            
ATOM    132    C GLY A  16      44.389  -1.897  11.897  3.00  1.00            
ATOM    133    O GLY A  16      45.100  -2.838  12.245  3.00  1.00            
ATOM    134    N GLY A  17      44.240  -1.536  10.610  3.00  1.00            
ATOM    135   CA GLY A  17      44.944  -2.246   9.588  3.00  1.00            
ATOM    136    C GLY A  17      44.165  -3.475   9.235  3.00  1.00            
ATOM    137    O GLY A  17      44.682  -4.365   8.561  3.00  1.00            
ATOM    138    N GLN A  18      42.893  -3.567   9.669  4.00  1.00            
ATOM    139   CA GLN A  18      42.170  -4.765   9.356  4.00  1.00            
ATOM    140   CB GLN A  18      41.608  -5.502  10.587  4.00  1.00            
ATOM    141   CG GLN A  18      40.958  -6.842  10.224  4.00  1.00            
ATOM    142   CD GLN A  18      40.450  -7.525  11.489  4.00  1.00            
ATOM    143  OE1 GLN A  18      39.420  -8.197  11.468  4.00  1.00            
ATOM    144  NE2 GLN A  18      41.200  -7.374  12.614  4.00  1.00            
ATOM    145    C GLN A  18      41.034  -4.452   8.440  4.00  1.00            
ATOM    146    O GLN A  18      40.620  -3.303   8.296  4.00  1.00            
ATOM    147    N LEU A  19      40.535  -5.509   7.768  4.00  1.00            
ATOM    148   CA LEU A  19      39.431  -5.422   6.859  4.00  1.00            
ATOM    149   CB LEU A  19      39.491  -6.499   5.762  4.00  1.00            
ATOM    150   CG LEU A  19      40.732  -6.406   4.855  4.00  1.00            
ATOM    151  CD1 LEU A  19      40.720  -7.509   3.786  4.00  1.00            
ATOM    152  CD2 LEU A  19      40.878  -5.003   4.249  4.00  1.00            
ATOM    153    C LEU A  19      38.212  -5.727   7.672  4.00  1.00            
ATOM    154    O LEU A  19      38.203  -6.688   8.440  4.00  1.00            
ATOM    155    N LYS A  20      37.145  -4.910   7.548  4.00  1.00            
ATOM    156   CA LYS A  20      35.970  -5.195   8.324  4.00  1.00            
ATOM    157   CB LYS A  20      35.829  -4.312   9.574  4.00  1.00            
ATOM    158   CG LYS A  20      37.042  -4.396  10.505  4.00  1.00            
ATOM    159   CD LYS A  20      37.409  -5.824  10.921  4.00  1.00            
ATOM    160   CE LYS A  20      36.422  -6.465  11.898  4.00  1.00            
ATOM    161   NZ LYS A  20      36.635  -5.922  13.257  4.00  1.00            
ATOM    162    C LYS A  20      34.778  -4.938   7.460  4.00  1.00            
ATOM    163    O LYS A  20      34.878  -4.300   6.415  4.00  1.00            
ATOM    164    N GLU A  21      33.614  -5.483   7.868  4.00  1.00            
ATOM    165   CA GLU A  21      32.394  -5.210   7.170  4.00  1.00            
ATOM    166   CB GLU A  21      31.467  -6.426   7.018  4.00  1.00            
ATOM    167   CG GLU A  21      32.098  -7.588   6.252  4.00  1.00            
ATOM    168   CD GLU A  21      32.976  -8.348   7.236  4.00  1.00            
ATOM    169  OE1 GLU A  21      32.594  -8.408   8.435  4.00  1.00            
ATOM    170  OE2 GLU A  21      34.036  -8.877   6.808  4.00  1.00            
ATOM    171    C GLU A  21      31.694  -4.262   8.061  4.00  1.00            
ATOM    172    O GLU A  21      31.750  -4.389   9.282  4.00  1.00            
ATOM    173    N ALA A  22      31.038  -3.256   7.480  4.00  1.00            
ATOM    174   CA ALA A  22      30.405  -2.332   8.347  4.00  1.00            
ATOM    175   CB ALA A  22      31.113  -0.969   8.425  4.00  1.00            
ATOM    176    C ALA A  22      29.038  -2.084   7.828  4.00  1.00            
ATOM    177    O ALA A  22      28.810  -2.048   6.624  4.00  1.00            
ATOM    178    N LEU A  23      28.063  -1.927   8.731  4.00  1.00            
ATOM    179   CA LEU A  23      26.767  -1.603   8.233  4.00  1.00            
ATOM    180   CB LEU A  23      25.598  -2.275   8.977  4.00  1.00            
ATOM    181   CG LEU A  23      25.497  -3.805   8.853  4.00  1.00            
ATOM    182  CD1 LEU A  23      24.235  -4.317   9.564  4.00  1.00            
ATOM    183  CD2 LEU A  23      25.569  -4.266   7.391  4.00  1.00            
ATOM    184    C LEU A  23      26.600  -0.155   8.533  4.00  1.00            
ATOM    185    O LEU A  23      26.921   0.294   9.632  4.00  1.00            
ATOM    186    N LEU A  24      26.121   0.636   7.558  4.00  1.00            
ATOM    187   CA LEU A  24      25.900   2.002   7.905  4.00  1.00            
ATOM    188   CB LEU A  24      25.921   2.965   6.699  4.00  1.00            
ATOM    189   CG LEU A  24      25.073   2.527   5.487  4.00  1.00            
ATOM    190  CD1 LEU A  24      23.568   2.577   5.777  4.00  1.00            
ATOM    191  CD2 LEU A  24      25.456   3.336   4.237  4.00  1.00            
ATOM    192    C LEU A  24      24.603   2.043   8.616  4.00  1.00            
ATOM    193    O LEU A  24      23.640   1.378   8.234  4.00  1.00            
ATOM    194    N ASP A  25      24.560   2.803   9.719  1.00  1.00            
ATOM    195   CA ASP A  25      23.339   2.769  10.446  1.00  1.00            
ATOM    196   CB ASP A  25      23.425   1.831  11.659  1.00  1.00            
ATOM    197   CG ASP A  25      22.020   1.516  12.137  1.00  1.00            
ATOM    198  OD1 ASP A  25      21.061   2.214  11.712  1.00  1.00            
ATOM    199  OD2 ASP A  25      21.897   0.556  12.939  1.00  1.00            
ATOM    200    C ASP A  25      23.051   4.131  10.953  1.00  1.00            
ATOM    201    O ASP A  25      23.752   4.655  11.817  1.00  1.00            
ATOM    202    N THR A  26      22.001   4.739  10.390  3.00  1.00            
ATOM    203   CA THR A  26      21.538   6.023  10.796  3.00  1.00            
ATOM    204   CB THR A  26      20.507   6.559   9.849  3.00  1.00            
ATOM    205  OG1 THR A  26      19.426   5.646   9.757  3.00  1.00            
ATOM    206  CG2 THR A  26      21.148   6.744   8.461  3.00  1.00            
ATOM    207    C THR A  26      20.921   5.891  12.156  3.00  1.00            
ATOM    208    O THR A  26      20.985   6.813  12.970  3.00  1.00            
ATOM    209    N GLY A  27      20.300   4.728  12.437  3.00  1.00            
ATOM    210   CA GLY A  27      19.604   4.527  13.680  3.00  1.00            
ATOM    211    C GLY A  27      20.561   4.672  14.811  3.00  1.00            
ATOM    212    O GLY A  27      20.246   5.285  15.831  3.00  1.00            
ATOM    213    N ALA A  28      21.768   4.112  14.655  1.00  1.00            
ATOM    214   CA ALA A  28      22.681   4.090  15.753  1.00  1.00            
ATOM    215   CB ALA A  28      23.771   3.022  15.576  1.00  1.00            
ATOM    216    C ALA A  28      23.364   5.389  15.959  1.00  1.00            
ATOM    217    O ALA A  28      23.752   6.071  15.013  1.00  1.00            
ATOM    218    N ASP A  29      23.500   5.765  17.246  1.00  1.00            
ATOM    219   CA ASP A  29      24.218   6.948  17.591  1.00  1.00            
ATOM    220   CB ASP A  29      24.044   7.386  19.057  1.00  1.00            
ATOM    221   CG ASP A  29      22.689   8.059  19.224  1.00  1.00            
ATOM    222  OD1 ASP A  29      21.653   7.359  19.074  1.00  1.00            
ATOM    223  OD2 ASP A  29      22.675   9.289  19.500  1.00  1.00            
ATOM    224    C ASP A  29      25.656   6.756  17.373  1.00  1.00            
ATOM    225    O ASP A  29      26.321   7.578  16.743  1.00  1.00            
ATOM    226    N ASP A  30      26.177   5.632  17.875  1.00  1.00            
ATOM    227   CA ASP A  30      27.585   5.565  17.787  1.00  1.00            
ATOM    228   CB ASP A  30      28.321   5.704  19.135  1.00  1.00            
ATOM    229   CG ASP A  30      27.904   4.593  20.083  1.00  1.00            
ATOM    230  OD1 ASP A  30      27.605   3.470  19.602  1.00  1.00            
ATOM    231  OD2 ASP A  30      27.865   4.866  21.313  1.00  1.00            
ATOM    232    C ASP A  30      28.047   4.381  17.060  1.00  1.00            
ATOM    233    O ASP A  30      27.280   3.631  16.459  1.00  1.00            
ATOM    234    N THR A  31      29.373   4.220  17.104  1.00  1.00            
ATOM    235   CA THR A  31      29.950   3.182  16.346  1.00  1.00            
ATOM    236   CB THR A  31      31.253   3.561  15.715  1.00  1.00            
ATOM    237  OG1 THR A  31      32.221   3.820  16.720  1.00  1.00            
ATOM    238  CG2 THR A  31      31.028   4.818  14.859  1.00  1.00            
ATOM    239    C THR A  31      30.213   2.021  17.217  1.00  1.00            
ATOM    240    O THR A  31      30.616   2.154  18.370  1.00  1.00            
ATOM    241    N VAL A  32      29.962   0.824  16.665  4.00  1.00            
ATOM    242   CA VAL A  32      30.223  -0.335  17.441  4.00  1.00            
ATOM    243   CB VAL A  32      29.012  -1.152  17.793  4.00  1.00            
ATOM    244  CG1 VAL A  32      28.094  -0.302  18.684  4.00  1.00            
ATOM    245  CG2 VAL A  32      28.350  -1.662  16.501  4.00  1.00            
ATOM    246    C VAL A  32      31.118  -1.219  16.677  4.00  1.00            
ATOM    247    O VAL A  32      31.120  -1.234  15.448  4.00  1.00            
ATOM    248    N LEU A  33      31.938  -1.972  17.420  4.00  1.00            
ATOM    249   CA LEU A  33      32.808  -2.875  16.760  4.00  1.00            
ATOM    250   CB LEU A  33      34.284  -2.442  16.800  4.00  1.00            
ATOM    251   CG LEU A  33      34.573  -1.104  16.096  4.00  1.00            
ATOM    252  CD1 LEU A  33      33.824   0.056  16.771  4.00  1.00            
ATOM    253  CD2 LEU A  33      36.087  -0.851  16.006  4.00  1.00            
ATOM    254    C LEU A  33      32.739  -4.165  17.482  4.00  1.00            
ATOM    255    O LEU A  33      32.475  -4.202  18.681  4.00  1.00            
ATOM    256    N GLU A  34      32.975  -5.267  16.755  1.00  1.00            
ATOM    257   CA GLU A  34      33.027  -6.540  17.399  1.00  1.00            
ATOM    258   CB GLU A  34      33.244  -7.695  16.404  1.00  1.00            
ATOM    259   CG GLU A  34      33.243  -9.090  17.027  1.00  1.00            
ATOM    260   CD GLU A  34      33.642 -10.074  15.934  1.00  1.00            
ATOM    261  OE1 GLU A  34      34.718  -9.863  15.310  1.00  1.00            
ATOM    262  OE2 GLU A  34      32.873 -11.043  15.703  1.00  1.00            
ATOM    263    C GLU A  34      34.219  -6.433  18.268  1.00  1.00            
ATOM    264    O GLU A  34      35.040  -5.539  18.072  1.00  1.00            
ATOM    265    N GLU A  35      34.314  -7.312  19.279  1.00  1.00            
ATOM    266   CA GLU A  35      35.404  -7.217  20.196  1.00  1.00            
ATOM    267   CB GLU A  35      35.409  -8.366  21.206  1.00  1.00            
ATOM    268   CG GLU A  35      34.154  -8.359  22.075  1.00  1.00            
ATOM    269   CD GLU A  35      34.113  -9.670  22.836  1.00  1.00            
ATOM    270  OE1 GLU A  35      34.122 -10.745  22.175  1.00  1.00            
ATOM    271  OE2 GLU A  35      34.066  -9.616  24.092  1.00  1.00            
ATOM    272    C GLU A  35      36.657  -7.277  19.413  1.00  1.00            
ATOM    273    O GLU A  35      36.933  -8.245  18.705  1.00  1.00            
ATOM    274    N MET A  36      37.438  -6.192  19.513  1.00  1.00            
ATOM    275   CA MET A  36      38.653  -6.152  18.781  1.00  1.00            
ATOM    276   CB MET A  36      38.625  -5.198  17.574  1.00  1.00            
ATOM    277   CG MET A  36      37.769  -5.685  16.405  1.00  1.00            
ATOM    278   SD MET A  36      38.394  -7.192  15.601  1.00  1.00            
ATOM    279   CE MET A  36      39.986  -6.457  15.128  1.00  1.00            
ATOM    280    C MET A  36      39.703  -5.639  19.682  1.00  1.00            
ATOM    281    O MET A  36      39.472  -4.732  20.480  1.00  1.00            
ATOM    282    N ASN A  37      40.902  -6.229  19.583  1.00  1.00            
ATOM    283   CA ASN A  37      41.943  -5.658  20.357  1.00  1.00            
ATOM    284   CB ASN A  37      43.168  -6.567  20.566  1.00  1.00            
ATOM    285   CG ASN A  37      42.829  -7.644  21.580  1.00  1.00            
ATOM    286  OD1 ASN A  37      42.053  -7.418  22.509  1.00  1.00            
ATOM    287  ND2 ASN A  37      43.439  -8.845  21.409  1.00  1.00            
ATOM    288    C ASN A  37      42.413  -4.542  19.514  1.00  1.00            
ATOM    289    O ASN A  37      43.161  -4.737  18.556  1.00  1.00            
ATOM    290    N LEU A  38      41.960  -3.331  19.842  1.00  1.00            
ATOM    291   CA LEU A  38      42.348  -2.241  19.026  1.00  1.00            
ATOM    292   CB LEU A  38      41.191  -1.257  18.752  1.00  1.00            
ATOM    293   CG LEU A  38      40.068  -1.878  17.907  1.00  1.00            
ATOM    294  CD1 LEU A  38      38.931  -0.874  17.654  1.00  1.00            
ATOM    295  CD2 LEU A  38      40.628  -2.470  16.603  1.00  1.00            
ATOM    296    C LEU A  38      43.375  -1.492  19.786  1.00  1.00            
ATOM    297    O LEU A  38      43.512  -1.592  20.999  1.00  1.00            
ATOM    298    N PRO A  39      44.132  -0.759  19.033  1.00  1.00            
ATOM    299   CA PRO A  39      45.165   0.011  19.651  1.00  1.00            
ATOM    300   CD PRO A  39      44.528  -1.251  17.726  1.00  1.00            
ATOM    301   CB PRO A  39      46.129   0.381  18.528  1.00  1.00            
ATOM    302   CG PRO A  39      45.982  -0.783  17.534  1.00  1.00            
ATOM    303    C PRO A  39      44.646   1.184  20.421  1.00  1.00            
ATOM    304    O PRO A  39      43.544   1.660  20.132  1.00  1.00            
ATOM    305    N GLY A  40      45.426   1.653  21.418  1.00  1.00            
ATOM    306   CA GLY A  40      45.061   2.802  22.193  1.00  1.00            
ATOM    307    C GLY A  40      44.448   2.362  23.478  1.00  1.00            
ATOM    308    O GLY A  40      44.096   1.197  23.653  1.00  1.00            
ATOM    309    N LYS A  41      44.330   3.310  24.429  1.00  1.00            
ATOM    310   CA LYS A  41      43.724   3.025  25.693  1.00  1.00            
ATOM    311   CB LYS A  41      44.283   3.844  26.872  1.00  1.00            
ATOM    312   CG LYS A  41      45.592   3.286  27.433  1.00  1.00            
ATOM    313   CD LYS A  41      45.438   1.874  28.005  1.00  1.00            
ATOM    314   CE LYS A  41      46.673   1.376  28.755  1.00  1.00            
ATOM    315   NZ LYS A  41      46.327   0.188  29.566  1.00  1.00            
ATOM    316    C LYS A  41      42.270   3.306  25.589  1.00  1.00            
ATOM    317    O LYS A  41      41.828   4.065  24.727  1.00  1.00            
ATOM    318    N TRP A  42      41.480   2.669  26.474  1.00  1.00            
ATOM    319   CA TRP A  42      40.070   2.864  26.396  1.00  1.00            
ATOM    320   CB TRP A  42      39.346   1.613  25.856  1.00  1.00            
ATOM    321   CG TRP A  42      39.620   0.345  26.636  1.00  1.00            
ATOM    322  CD2 TRP A  42      40.661  -0.595  26.323  1.00  1.00            
ATOM    323  CD1 TRP A  42      38.975  -0.147  27.733  1.00  1.00            
ATOM    324  NE1 TRP A  42      39.550  -1.334  28.122  1.00  1.00            
ATOM    325  CE2 TRP A  42      40.590  -1.622  27.265  1.00  1.00            
ATOM    326  CE3 TRP A  42      41.604  -0.603  25.334  1.00  1.00            
ATOM    327  CZ2 TRP A  42      41.461  -2.674  27.231  1.00  1.00            
ATOM    328  CZ3 TRP A  42      42.480  -1.667  25.303  1.00  1.00            
ATOM    329  CH2 TRP A  42      42.411  -2.682  26.232  1.00  1.00            
ATOM    330    C TRP A  42      39.514   3.163  27.743  1.00  1.00            
ATOM    331    O TRP A  42      39.936   2.608  28.756  1.00  1.00            
ATOM    332    N LYS A  43      38.547   4.097  27.765  4.00  1.00            
ATOM    333   CA LYS A  43      37.839   4.434  28.963  4.00  1.00            
ATOM    334   CB LYS A  43      37.266   5.858  28.929  4.00  1.00            
ATOM    335   CG LYS A  43      38.324   6.937  28.687  4.00  1.00            
ATOM    336   CD LYS A  43      39.390   7.029  29.778  4.00  1.00            
ATOM    337   CE LYS A  43      40.448   8.098  29.494  4.00  1.00            
ATOM    338   NZ LYS A  43      41.391   8.205  30.630  4.00  1.00            
ATOM    339    C LYS A  43      36.671   3.488  28.963  4.00  1.00            
ATOM    340    O LYS A  43      36.138   3.182  27.896  4.00  1.00            
ATOM    341    N PRO A  44      36.244   2.996  30.088  4.00  0.00            
ATOM    342   CA PRO A  44      35.120   2.096  30.078  4.00  0.00            
ATOM    343   CD PRO A  44      37.179   2.677  31.155  4.00  0.00            
ATOM    344   CB PRO A  44      35.233   1.250  31.352  4.00  0.00            
ATOM    345   CG PRO A  44      36.315   1.950  32.196  4.00  0.00            
ATOM    346    C PRO A  44      33.798   2.774  29.879  4.00  0.00            
ATOM    347    O PRO A  44      33.639   3.912  30.311  4.00  0.00            
ATOM    348    N LYS A  45      32.833   2.093  29.217  4.00  0.00            
ATOM    349   CA LYS A  45      31.540   2.669  28.982  4.00  0.00            
ATOM    350   CB LYS A  45      31.440   3.412  27.639  4.00  0.00            
ATOM    351   CG LYS A  45      32.161   4.759  27.645  4.00  0.00            
ATOM    352   CD LYS A  45      31.581   5.743  28.662  4.00  0.00            
ATOM    353   CE LYS A  45      32.179   7.146  28.581  4.00  0.00            
ATOM    354   NZ LYS A  45      31.336   8.084  29.353  4.00  0.00            
ATOM    355    C LYS A  45      30.536   1.556  28.943  4.00  0.00            
ATOM    356    O LYS A  45      30.856   0.430  28.565  4.00  0.00            
ATOM    357    N MET A  46      29.294   1.845  29.383  4.00  0.00            
ATOM    358   CA MET A  46      28.230   0.891  29.262  4.00  0.00            
ATOM    359   CB MET A  46      27.494   0.542  30.569  4.00  0.00            
ATOM    360   CG MET A  46      28.286  -0.394  31.485  4.00  0.00            
ATOM    361   SD MET A  46      27.378  -0.952  32.957  4.00  0.00            
ATOM    362   CE MET A  46      28.656  -2.127  33.488  4.00  0.00            
ATOM    363    C MET A  46      27.235   1.521  28.346  4.00  0.00            
ATOM    364    O MET A  46      26.849   2.673  28.537  4.00  0.00            
ATOM    365    N ILE A  47      26.804   0.781  27.308  4.00  0.00            
ATOM    366   CA ILE A  47      25.879   1.347  26.373  4.00  0.00            
ATOM    367   CB ILE A  47      26.374   1.343  24.958  4.00  0.00            
ATOM    368  CG1 ILE A  47      27.677   2.155  24.835  4.00  0.00            
ATOM    369  CG2 ILE A  47      25.232   1.874  24.076  4.00  0.00            
ATOM    370  CD1 ILE A  47      27.525   3.628  25.218  4.00  0.00            
ATOM    371    C ILE A  47      24.641   0.510  26.408  4.00  0.00            
ATOM    372    O ILE A  47      24.702  -0.712  26.531  4.00  0.00            
ATOM    373    N GLY A  48      23.470   1.172  26.320  4.00  0.00            
ATOM    374   CA GLY A  48      22.213   0.482  26.315  4.00  0.00            
ATOM    375    C GLY A  48      21.901   0.237  24.882  4.00  0.00            
ATOM    376    O GLY A  48      22.813   0.045  24.080  4.00  0.00            
ATOM    377    N GLY A  49      20.610   0.212  24.503  4.00  0.00            
ATOM    378   CA GLY A  49      20.439   0.009  23.101  4.00  0.00            
ATOM    379    C GLY A  49      19.047  -0.424  22.770  4.00  0.00            
ATOM    380    O GLY A  49      18.066   0.120  23.276  4.00  0.00            
ATOM    381    N ILE A  50      18.955  -1.444  21.888  3.00  0.00            
ATOM    382   CA ILE A  50      17.711  -1.833  21.292  3.00  0.00            
ATOM    383   CB ILE A  50      17.840  -3.000  20.360  3.00  0.00            
ATOM    384  CG1 ILE A  50      18.478  -2.615  19.018  3.00  0.00            
ATOM    385  CG2 ILE A  50      16.429  -3.584  20.219  3.00  0.00            
ATOM    386  CD1 ILE A  50      17.530  -1.790  18.152  3.00  0.00            
ATOM    387    C ILE A  50      16.655  -2.269  22.257  3.00  0.00            
ATOM    388    O ILE A  50      15.593  -1.658  22.374  3.00  0.00            
ATOM    389    N GLY A  51      16.970  -3.326  22.996  3.00  0.00            
ATOM    390   CA GLY A  51      16.149  -4.017  23.935  3.00  0.00            
ATOM    391    C GLY A  51      17.197  -4.941  24.377  3.00  0.00            
ATOM    392    O GLY A  51      16.977  -6.108  24.698  3.00  0.00            
ATOM    393    N GLY A  52      18.412  -4.361  24.370  4.00  0.00            
ATOM    394   CA GLY A  52      19.570  -5.139  24.598  4.00  0.00            
ATOM    395    C GLY A  52      20.640  -4.337  25.204  4.00  0.00            
ATOM    396    O GLY A  52      20.491  -3.146  25.475  4.00  0.00            
ATOM    397    N PHE A  53      21.769  -5.019  25.451  4.00  0.00            
ATOM    398   CA PHE A  53      22.823  -4.294  26.047  4.00  0.00            
ATOM    399   CB PHE A  53      23.022  -4.594  27.542  4.00  0.00            
ATOM    400   CG PHE A  53      21.813  -4.091  28.245  4.00  0.00            
ATOM    401  CD1 PHE A  53      21.744  -2.785  28.677  4.00  0.00            
ATOM    402  CD2 PHE A  53      20.742  -4.927  28.460  4.00  0.00            
ATOM    403  CE1 PHE A  53      20.621  -2.322  29.321  4.00  0.00            
ATOM    404  CE2 PHE A  53      19.619  -4.470  29.105  4.00  0.00            
ATOM    405   CZ PHE A  53      19.560  -3.168  29.542  4.00  0.00            
ATOM    406    C PHE A  53      24.127  -4.579  25.374  4.00  0.00            
ATOM    407    O PHE A  53      24.396  -5.700  24.943  4.00  0.00            
ATOM    408    N ILE A  54      24.963  -3.525  25.254  4.00  0.00            
ATOM    409   CA ILE A  54      26.293  -3.640  24.730  4.00  0.00            
ATOM    410   CB ILE A  54      26.480  -2.948  23.413  4.00  0.00            
ATOM    411  CG1 ILE A  54      27.951  -3.046  22.974  4.00  0.00            
ATOM    412  CG2 ILE A  54      25.931  -1.517  23.537  4.00  0.00            
ATOM    413  CD1 ILE A  54      28.437  -4.477  22.757  4.00  0.00            
ATOM    414    C ILE A  54      27.241  -3.021  25.712  4.00  0.00            
ATOM    415    O ILE A  54      27.135  -1.837  26.027  4.00  0.00            
ATOM    416    N LYS A  55      28.191  -3.826  26.238  4.00  0.00            
ATOM    417   CA LYS A  55      29.205  -3.304  27.113  4.00  0.00            
ATOM    418   CB LYS A  55      29.913  -4.381  27.961  4.00  0.00            
ATOM    419   CG LYS A  55      30.696  -5.435  27.165  4.00  0.00            
ATOM    420   CD LYS A  55      32.052  -4.966  26.625  4.00  0.00            
ATOM    421   CE LYS A  55      32.807  -6.050  25.849  4.00  0.00            
ATOM    422   NZ LYS A  55      34.119  -5.538  25.396  4.00  0.00            
ATOM    423    C LYS A  55      30.197  -2.720  26.201  4.00  0.00            
ATOM    424    O LYS A  55      30.381  -3.211  25.088  4.00  0.00            
ATOM    425    N VAL A  56      30.874  -1.646  26.616  4.00  0.00            
ATOM    426   CA VAL A  56      31.699  -1.177  25.568  4.00  0.00            
ATOM    427   CB VAL A  56      31.048  -0.094  24.755  4.00  0.00            
ATOM    428  CG1 VAL A  56      29.826  -0.692  24.035  4.00  0.00            
ATOM    429  CG2 VAL A  56      30.693   1.072  25.693  4.00  0.00            
ATOM    430    C VAL A  56      32.989  -0.664  26.040  4.00  0.00            
ATOM    431    O VAL A  56      33.155  -0.221  27.174  4.00  0.00            
ATOM    432    N ARG A  57      33.951  -0.751  25.112  4.00  0.00            
ATOM    433   CA ARG A  57      35.225  -0.193  25.351  4.00  0.00            
ATOM    434   CB ARG A  57      36.399  -1.067  24.898  4.00  0.00            
ATOM    435   CG ARG A  57      36.398  -2.474  25.491  4.00  0.00            
ATOM    436   CD ARG A  57      37.633  -3.273  25.085  4.00  0.00            
ATOM    437   NE ARG A  57      37.331  -4.713  25.303  4.00  0.00            
ATOM    438   CZ ARG A  57      38.079  -5.651  24.652  4.00  0.00            
ATOM    439  NH1 ARG A  57      39.111  -5.256  23.850  4.00  0.00            
ATOM    440  NH2 ARG A  57      37.797  -6.979  24.795  4.00  0.00            
ATOM    441    C ARG A  57      35.245   0.999  24.467  4.00  0.00            
ATOM    442    O ARG A  57      34.885   0.908  23.294  4.00  0.00            
ATOM    443    N GLN A  58      35.643   2.165  24.995  4.00  1.00            
ATOM    444   CA GLN A  58      35.593   3.279  24.106  4.00  1.00            
ATOM    445   CB GLN A  58      34.795   4.476  24.648  4.00  1.00            
ATOM    446   CG GLN A  58      34.689   5.631  23.648  4.00  1.00            
ATOM    447   CD GLN A  58      33.775   6.692  24.243  4.00  1.00            
ATOM    448  OE1 GLN A  58      33.467   7.697  23.605  4.00  1.00            
ATOM    449  NE2 GLN A  58      33.324   6.457  25.504  4.00  1.00            
ATOM    450    C GLN A  58      36.964   3.740  23.832  4.00  1.00            
ATOM    451    O GLN A  58      37.790   3.891  24.731  4.00  1.00            
ATOM    452    N TYR A  59      37.237   3.950  22.541  4.00  1.00            
ATOM    453   CA TYR A  59      38.495   4.501  22.195  4.00  1.00            
ATOM    454   CB TYR A  59      39.341   3.666  21.217  4.00  1.00            
ATOM    455   CG TYR A  59      40.593   4.434  20.931  4.00  1.00            
ATOM    456  CD1 TYR A  59      41.552   4.633  21.903  4.00  1.00            
ATOM    457  CD2 TYR A  59      40.822   4.931  19.670  4.00  1.00            
ATOM    458  CE1 TYR A  59      42.701   5.339  21.623  4.00  1.00            
ATOM    459  CE2 TYR A  59      41.968   5.634  19.390  4.00  1.00            
ATOM    460   CZ TYR A  59      42.914   5.840  20.361  4.00  1.00            
ATOM    461   OH TYR A  59      44.085   6.565  20.056  4.00  1.00            
ATOM    462    C TYR A  59      38.173   5.802  21.555  4.00  1.00            
ATOM    463    O TYR A  59      37.202   5.921  20.810  4.00  1.00            
ATOM    464    N ASP A  60      38.979   6.828  21.869  4.00  1.00            
ATOM    465   CA ASP A  60      38.708   8.137  21.373  4.00  1.00            
ATOM    466   CB ASP A  60      39.564   9.228  22.047  4.00  1.00            
ATOM    467   CG ASP A  60      39.043  10.594  21.615  4.00  1.00            
ATOM    468  OD1 ASP A  60      38.100  10.631  20.781  4.00  1.00            
ATOM    469  OD2 ASP A  60      39.588  11.617  22.111  4.00  1.00            
ATOM    470    C ASP A  60      38.986   8.155  19.895  4.00  1.00            
ATOM    471    O ASP A  60      38.382   7.407  19.130  4.00  1.00            
ATOM    472    N GLN A  61      39.917   9.024  19.448  4.00  1.00            
ATOM    473   CA GLN A  61      40.130   9.167  18.038  4.00  1.00            
ATOM    474   CB GLN A  61      40.895  10.448  17.652  4.00  1.00            
ATOM    475   CG GLN A  61      40.034  11.690  17.898  4.00  1.00            
ATOM    476   CD GLN A  61      40.798  12.945  17.507  4.00  1.00            
ATOM    477  OE1 GLN A  61      41.609  12.937  16.582  4.00  1.00            
ATOM    478  NE2 GLN A  61      40.517  14.066  18.224  4.00  1.00            
ATOM    479    C GLN A  61      40.817   7.968  17.490  4.00  1.00            
ATOM    480    O GLN A  61      42.016   7.763  17.676  4.00  1.00            
ATOM    481    N ILE A  62      40.024   7.150  16.774  4.00  1.00            
ATOM    482   CA ILE A  62      40.502   5.977  16.120  4.00  1.00            
ATOM    483   CB ILE A  62      39.721   4.726  16.448  4.00  1.00            
ATOM    484  CG1 ILE A  62      40.338   3.511  15.735  4.00  1.00            
ATOM    485  CG2 ILE A  62      38.241   4.970  16.102  4.00  1.00            
ATOM    486  CD1 ILE A  62      41.739   3.157  16.234  4.00  1.00            
ATOM    487    C ILE A  62      40.324   6.239  14.668  4.00  1.00            
ATOM    488    O ILE A  62      39.267   6.710  14.245  4.00  1.00            
ATOM    489    N PRO A  63      41.325   6.014  13.876  4.00  1.00            
ATOM    490   CA PRO A  63      41.128   6.265  12.487  4.00  1.00            
ATOM    491   CD PRO A  63      42.713   6.194  14.266  4.00  1.00            
ATOM    492   CB PRO A  63      42.519   6.323  11.850  4.00  1.00            
ATOM    493   CG PRO A  63      43.479   5.874  12.972  4.00  1.00            
ATOM    494    C PRO A  63      40.213   5.211  11.946  4.00  1.00            
ATOM    495    O PRO A  63      40.502   4.029  12.106  4.00  1.00            
ATOM    496    N VAL A  64      39.113   5.626  11.289  4.00  1.00            
ATOM    497   CA VAL A  64      38.193   4.705  10.694  4.00  1.00            
ATOM    498   CB VAL A  64      36.790   4.883  11.198  4.00  1.00            
ATOM    499  CG1 VAL A  64      35.853   3.953  10.409  4.00  1.00            
ATOM    500  CG2 VAL A  64      36.784   4.641  12.717  4.00  1.00            
ATOM    501    C VAL A  64      38.211   5.082   9.260  4.00  1.00            
ATOM    502    O VAL A  64      38.081   6.258   8.930  4.00  1.00            
ATOM    503    N GLU A  65      38.417   4.106   8.359  4.00  1.00            
ATOM    504   CA GLU A  65      38.426   4.491   6.984  4.00  1.00            
ATOM    505   CB GLU A  65      39.728   4.123   6.273  4.00  1.00            
ATOM    506   CG GLU A  65      40.905   4.793   6.980  4.00  1.00            
ATOM    507   CD GLU A  65      42.131   4.687   6.100  4.00  1.00            
ATOM    508  OE1 GLU A  65      42.066   5.218   4.962  4.00  1.00            
ATOM    509  OE2 GLU A  65      43.146   4.091   6.548  4.00  1.00            
ATOM    510    C GLU A  65      37.275   3.775   6.347  4.00  1.00            
ATOM    511    O GLU A  65      37.227   2.544   6.349  4.00  1.00            
ATOM    512    N ILE A  66      36.291   4.530   5.812  4.00  1.00            
ATOM    513   CA ILE A  66      35.167   3.869   5.215  4.00  1.00            
ATOM    514   CB ILE A  66      33.850   4.083   5.907  4.00  1.00            
ATOM    515  CG1 ILE A  66      32.783   3.172   5.267  4.00  1.00            
ATOM    516  CG2 ILE A  66      33.503   5.580   5.865  4.00  1.00            
ATOM    517  CD1 ILE A  66      31.474   3.088   6.053  4.00  1.00            
ATOM    518    C ILE A  66      34.991   4.314   3.813  4.00  1.00            
ATOM    519    O ILE A  66      34.938   5.506   3.518  4.00  1.00            
ATOM    520    N CYS A  67      34.916   3.326   2.899  3.00  1.00            
ATOM    521   CA CYS A  67      34.717   3.586   1.507  3.00  1.00            
ATOM    522   CB CYS A  67      33.480   4.460   1.232  3.00  1.00            
ATOM    523   SG CYS A  67      31.924   3.705   1.785  3.00  1.00            
ATOM    524    C CYS A  67      35.903   4.368   1.038  3.00  1.00            
ATOM    525    O CYS A  67      35.882   4.966  -0.037  3.00  1.00            
ATOM    526    N GLY A  68      36.981   4.376   1.838  3.00  1.00            
ATOM    527   CA GLY A  68      38.161   5.085   1.465  3.00  1.00            
ATOM    528    C GLY A  68      38.081   6.479   2.006  3.00  1.00            
ATOM    529    O GLY A  68      39.096   7.165   2.114  3.00  1.00            
ATOM    530    N HIS A  69      36.869   6.954   2.359  4.00  1.00            
ATOM    531   CA HIS A  69      36.823   8.276   2.910  4.00  1.00            
ATOM    532  ND1 HIS A  69      34.686  10.683   4.580  4.00  1.00            
ATOM    533   CG HIS A  69      35.406  10.315   3.465  4.00  1.00            
ATOM    534   CB HIS A  69      35.427   8.931   2.885  4.00  1.00            
ATOM    535  NE2 HIS A  69      35.751  12.506   3.883  4.00  1.00            
ATOM    536  CD2 HIS A  69      36.052  11.440   3.053  4.00  1.00            
ATOM    537  CE1 HIS A  69      34.927  12.003   4.784  4.00  1.00            
ATOM    538    C HIS A  69      37.266   8.128   4.334  4.00  1.00            
ATOM    539    O HIS A  69      36.747   7.285   5.066  4.00  1.00            
ATOM    540    N LYS A  70      38.245   8.942   4.773  4.00  1.00            
ATOM    541   CA LYS A  70      38.752   8.748   6.099  4.00  1.00            
ATOM    542   CB LYS A  70      40.187   9.265   6.344  4.00  1.00            
ATOM    543   CG LYS A  70      40.316  10.789   6.422  4.00  1.00            
ATOM    544   CD LYS A  70      41.598  11.253   7.121  4.00  1.00            
ATOM    545   CE LYS A  70      41.692  12.771   7.295  4.00  1.00            
ATOM    546   NZ LYS A  70      42.717  13.104   8.313  4.00  1.00            
ATOM    547    C LYS A  70      37.887   9.423   7.080  4.00  1.00            
ATOM    548    O LYS A  70      37.145  10.354   6.769  4.00  1.00            
ATOM    549    N ALA A  71      37.969   8.929   8.323  4.00  1.00            
ATOM    550   CA ALA A  71      37.161   9.471   9.355  4.00  1.00            
ATOM    551   CB ALA A  71      35.890   8.658   9.547  4.00  1.00            
ATOM    552    C ALA A  71      37.939   9.344  10.621  4.00  1.00            
ATOM    553    O ALA A  71      38.797   8.473  10.754  4.00  1.00            
ATOM    554    N ILE A  72      37.669  10.248  11.578  4.00  1.00            
ATOM    555   CA ILE A  72      38.305  10.193  12.858  4.00  1.00            
ATOM    556   CB ILE A  72      39.188  11.381  13.113  4.00  1.00            
ATOM    557  CG1 ILE A  72      40.336  11.414  12.087  4.00  1.00            
ATOM    558  CG2 ILE A  72      39.658  11.332  14.574  4.00  1.00            
ATOM    559  CD1 ILE A  72      41.093  12.741  12.048  4.00  1.00            
ATOM    560    C ILE A  72      37.195  10.219  13.853  4.00  1.00            
ATOM    561    O ILE A  72      36.275  11.027  13.734  4.00  1.00            
ATOM    562    N GLY A  73      37.225   9.324  14.857  4.00  1.00            
ATOM    563   CA GLY A  73      36.124   9.389  15.766  4.00  1.00            
ATOM    564    C GLY A  73      36.157   8.256  16.716  4.00  1.00            
ATOM    565    O GLY A  73      37.111   7.480  16.775  4.00  1.00            
ATOM    566    N THR A  74      35.058   8.143  17.481  4.00  1.00            
ATOM    567   CA THR A  74      34.977   7.187  18.529  4.00  1.00            
ATOM    568   CB THR A  74      33.987   7.549  19.594  4.00  1.00            
ATOM    569  OG1 THR A  74      34.133   6.686  20.713  4.00  1.00            
ATOM    570  CG2 THR A  74      32.570   7.422  19.008  4.00  1.00            
ATOM    571    C THR A  74      34.588   5.836  18.017  4.00  1.00            
ATOM    572    O THR A  74      33.961   5.711  16.967  4.00  1.00            
ATOM    573    N VAL A  75      35.003   4.782  18.756  4.00  1.00            
ATOM    574   CA VAL A  75      34.612   3.432  18.454  4.00  1.00            
ATOM    575   CB VAL A  75      35.650   2.633  17.729  4.00  1.00            
ATOM    576  CG1 VAL A  75      35.848   3.256  16.336  4.00  1.00            
ATOM    577  CG2 VAL A  75      36.927   2.598  18.582  4.00  1.00            
ATOM    578    C VAL A  75      34.313   2.758  19.740  4.00  1.00            
ATOM    579    O VAL A  75      35.089   2.824  20.692  4.00  1.00            
ATOM    580    N LEU A  76      33.147   2.096  19.798  4.00  1.00            
ATOM    581   CA LEU A  76      32.823   1.375  20.981  4.00  1.00            
ATOM    582   CB LEU A  76      31.407   1.637  21.517  4.00  1.00            
ATOM    583   CG LEU A  76      31.212   3.109  21.923  4.00  1.00            
ATOM    584  CD1 LEU A  76      29.913   3.311  22.719  4.00  1.00            
ATOM    585  CD2 LEU A  76      32.457   3.660  22.637  4.00  1.00            
ATOM    586    C LEU A  76      32.948  -0.062  20.598  4.00  1.00            
ATOM    587    O LEU A  76      32.467  -0.466  19.540  4.00  1.00            
ATOM    588    N VAL A  77      33.629  -0.875  21.429  4.00  1.00            
ATOM    589   CA VAL A  77      33.800  -2.237  21.027  4.00  1.00            
ATOM    590   CB VAL A  77      35.221  -2.719  21.044  4.00  1.00            
ATOM    591  CG1 VAL A  77      36.022  -1.914  20.009  4.00  1.00            
ATOM    592  CG2 VAL A  77      35.762  -2.623  22.478  4.00  1.00            
ATOM    593    C VAL A  77      33.021  -3.125  21.937  4.00  1.00            
ATOM    594    O VAL A  77      32.989  -2.925  23.149  4.00  1.00            
ATOM    595    N GLY A  78      32.364  -4.142  21.343  1.00  1.00            
ATOM    596   CA GLY A  78      31.588  -5.074  22.100  1.00  1.00            
ATOM    597    C GLY A  78      31.110  -6.129  21.145  1.00  1.00            
ATOM    598    O GLY A  78      31.248  -6.025  19.928  1.00  1.00            
ATOM    599    N PRO A  79      30.530  -7.140  21.710  1.00  1.00            
ATOM    600   CA PRO A  79      30.020  -8.252  20.944  1.00  1.00            
ATOM    601   CD PRO A  79      31.000  -7.554  23.022  1.00  1.00            
ATOM    602   CB PRO A  79      29.868  -9.399  21.943  1.00  1.00            
ATOM    603   CG PRO A  79      30.903  -9.084  23.035  1.00  1.00            
ATOM    604    C PRO A  79      28.802  -8.111  20.093  1.00  1.00            
ATOM    605    O PRO A  79      28.493  -9.106  19.436  1.00  1.00            
ATOM    606    N THR A  80      28.105  -6.956  20.083  1.00  1.00            
ATOM    607   CA THR A  80      26.862  -6.822  19.377  1.00  1.00            
ATOM    608   CB THR A  80      26.394  -5.394  19.278  1.00  1.00            
ATOM    609  OG1 THR A  80      27.324  -4.619  18.534  1.00  1.00            
ATOM    610  CG2 THR A  80      26.273  -4.839  20.707  1.00  1.00            
ATOM    611    C THR A  80      26.965  -7.384  17.998  1.00  1.00            
ATOM    612    O THR A  80      27.991  -7.288  17.332  1.00  1.00            
ATOM    613    N PRO A  81      25.898  -8.032  17.600  1.00  1.00            
ATOM    614   CA PRO A  81      25.847  -8.638  16.306  1.00  1.00            
ATOM    615   CD PRO A  81      24.993  -8.682  18.527  1.00  1.00            
ATOM    616   CB PRO A  81      24.576  -9.489  16.274  1.00  1.00            
ATOM    617   CG PRO A  81      23.867  -9.186  17.610  1.00  1.00            
ATOM    618    C PRO A  81      25.997  -7.604  15.242  1.00  1.00            
ATOM    619    O PRO A  81      25.377  -6.544  15.334  1.00  1.00            
ATOM    620    N VAL A  82      26.829  -7.905  14.237  1.00  1.00            
ATOM    621   CA VAL A  82      27.071  -7.002  13.156  1.00  1.00            
ATOM    622   CB VAL A  82      25.811  -6.475  12.538  1.00  1.00            
ATOM    623  CG1 VAL A  82      26.196  -5.450  11.461  1.00  1.00            
ATOM    624  CG2 VAL A  82      24.986  -7.660  12.008  1.00  1.00            
ATOM    625    C VAL A  82      27.872  -5.844  13.653  1.00  1.00            
ATOM    626    O VAL A  82      27.685  -5.370  14.771  1.00  1.00            
ATOM    627    N ASN A  83      28.814  -5.373  12.812  1.00  1.00            
ATOM    628   CA ASN A  83      29.618  -4.223  13.116  1.00  1.00            
ATOM    629   CB ASN A  83      30.933  -4.201  12.317  1.00  1.00            
ATOM    630   CG ASN A  83      31.748  -2.983  12.722  1.00  1.00            
ATOM    631  OD1 ASN A  83      31.282  -1.848  12.644  1.00  1.00            
ATOM    632  ND2 ASN A  83      33.007  -3.229  13.173  1.00  1.00            
ATOM    633    C ASN A  83      28.794  -3.074  12.672  1.00  1.00            
ATOM    634    O ASN A  83      28.123  -3.153  11.645  1.00  1.00            
ATOM    635    N ILE A  84      28.790  -1.972  13.438  4.00  1.00            
ATOM    636   CA ILE A  84      27.916  -0.940  12.988  4.00  1.00            
ATOM    637   CB ILE A  84      26.692  -0.814  13.850  4.00  1.00            
ATOM    638  CG1 ILE A  84      25.906  -2.138  13.784  4.00  1.00            
ATOM    639  CG2 ILE A  84      25.871   0.399  13.381  4.00  1.00            
ATOM    640  CD1 ILE A  84      24.778  -2.252  14.807  4.00  1.00            
ATOM    641    C ILE A  84      28.641   0.366  12.922  4.00  1.00            
ATOM    642    O ILE A  84      29.472   0.690  13.768  4.00  1.00            
ATOM    643    N ILE A  85      28.332   1.140  11.862  4.00  1.00            
ATOM    644   CA ILE A  85      28.887   2.444  11.653  4.00  1.00            
ATOM    645   CB ILE A  85      29.377   2.680  10.257  4.00  1.00            
ATOM    646  CG1 ILE A  85      30.521   1.705   9.946  4.00  1.00            
ATOM    647  CG2 ILE A  85      29.793   4.155  10.135  4.00  1.00            
ATOM    648  CD1 ILE A  85      31.697   1.841  10.914  4.00  1.00            
ATOM    649    C ILE A  85      27.772   3.352  11.918  4.00  1.00            
ATOM    650    O ILE A  85      26.626   3.064  11.576  4.00  1.00            
ATOM    651    N GLY A  86      28.066   4.485  12.555  1.00  1.00            
ATOM    652   CA GLY A  86      26.888   5.152  12.936  1.00  1.00            
ATOM    653    C GLY A  86      26.942   6.594  12.698  1.00  1.00            
ATOM    654    O GLY A  86      27.697   7.120  11.882  1.00  1.00            
ATOM    655    N ARG A  87      26.081   7.254  13.476  2.00  1.00            
ATOM    656   CA ARG A  87      25.812   8.632  13.344  2.00  1.00            
ATOM    657   CB ARG A  87      24.739   9.125  14.331  2.00  1.00            
ATOM    658   CG ARG A  87      24.342  10.587  14.114  2.00  1.00            
ATOM    659   CD ARG A  87      25.078  11.569  15.027  2.00  1.00            
ATOM    660   NE ARG A  87      24.526  11.410  16.402  2.00  1.00            
ATOM    661   CZ ARG A  87      25.373  11.332  17.467  2.00  1.00            
ATOM    662  NH1 ARG A  87      26.722  11.319  17.266  2.00  1.00            
ATOM    663  NH2 ARG A  87      24.873  11.270  18.739  2.00  1.00            
ATOM    664    C ARG A  87      27.038   9.455  13.565  2.00  1.00            
ATOM    665    O ARG A  87      27.268  10.412  12.827  2.00  1.00            
ATOM    666    N ASN A  88      27.862   9.117  14.571  2.00  1.00            
ATOM    667   CA ASN A  88      29.021   9.925  14.819  2.00  1.00            
ATOM    668   CB ASN A  88      29.894   9.368  15.960  2.00  1.00            
ATOM    669   CG ASN A  88      31.118  10.257  16.120  2.00  1.00            
ATOM    670  OD1 ASN A  88      32.198   9.940  15.621  2.00  1.00            
ATOM    671  ND2 ASN A  88      30.943  11.413  16.813  2.00  1.00            
ATOM    672    C ASN A  88      29.858   9.915  13.569  2.00  1.00            
ATOM    673    O ASN A  88      30.328  10.956  13.117  2.00  1.00            
ATOM    674    N LEU A  89      30.062   8.722  12.977  2.00  1.00            
ATOM    675   CA LEU A  89      30.894   8.561  11.814  2.00  1.00            
ATOM    676   CB LEU A  89      31.237   7.093  11.540  2.00  1.00            
ATOM    677   CG LEU A  89      32.077   7.006  10.272  2.00  1.00            
ATOM    678  CD1 LEU A  89      33.150   8.083  10.356  2.00  1.00            
ATOM    679  CD2 LEU A  89      32.678   5.608  10.054  2.00  1.00            
ATOM    680    C LEU A  89      30.330   9.134  10.566  2.00  1.00            
ATOM    681    O LEU A  89      31.034   9.804   9.811  2.00  1.00            
ATOM    682    N LEU A  90      29.032   8.916  10.331  2.00  1.00            
ATOM    683   CA LEU A  90      28.471   9.297   9.074  2.00  1.00            
ATOM    684   CB LEU A  90      26.996   8.898   8.940  2.00  1.00            
ATOM    685   CG LEU A  90      26.836   7.368   8.963  2.00  1.00            
ATOM    686  CD1 LEU A  90      25.410   6.942   8.584  2.00  1.00            
ATOM    687  CD2 LEU A  90      27.919   6.686   8.113  2.00  1.00            
ATOM    688    C LEU A  90      28.610  10.771   8.914  2.00  1.00            
ATOM    689    O LEU A  90      28.756  11.260   7.794  2.00  1.00            
ATOM    690    N THR A  91      28.576  11.522  10.033  3.00  1.00            
ATOM    691   CA THR A  91      28.691  12.945   9.922  3.00  1.00            
ATOM    692   CB THR A  91      28.659  13.673  11.243  3.00  1.00            
ATOM    693  OG1 THR A  91      28.483  15.066  11.024  3.00  1.00            
ATOM    694  CG2 THR A  91      29.969  13.435  12.007  3.00  1.00            
ATOM    695    C THR A  91      29.997  13.231   9.238  3.00  1.00            
ATOM    696    O THR A  91      30.075  14.105   8.375  3.00  1.00            
ATOM    697    N GLN A  92      31.051  12.466   9.584  3.00  1.00            
ATOM    698   CA GLN A  92      32.356  12.646   9.009  3.00  1.00            
ATOM    699   CB GLN A  92      33.382  11.662   9.600  3.00  1.00            
ATOM    700   CG GLN A  92      34.719  11.632   8.855  3.00  1.00            
ATOM    701   CD GLN A  92      35.433  12.961   9.044  3.00  1.00            
ATOM    702  OE1 GLN A  92      34.806  14.013   9.154  3.00  1.00            
ATOM    703  NE2 GLN A  92      36.792  12.908   9.080  3.00  1.00            
ATOM    704    C GLN A  92      32.321  12.404   7.528  3.00  1.00            
ATOM    705    O GLN A  92      32.852  13.203   6.762  3.00  1.00            
ATOM    706    N ILE A  93      31.675  11.311   7.073  3.00  1.00            
ATOM    707   CA ILE A  93      31.635  11.053   5.658  3.00  1.00            
ATOM    708   CB ILE A  93      30.837   9.840   5.275  3.00  1.00            
ATOM    709  CG1 ILE A  93      31.429   8.561   5.894  3.00  1.00            
ATOM    710  CG2 ILE A  93      30.783   9.803   3.739  3.00  1.00            
ATOM    711  CD1 ILE A  93      31.276   8.488   7.413  3.00  1.00            
ATOM    712    C ILE A  93      30.916  12.225   5.074  3.00  1.00            
ATOM    713    O ILE A  93      31.269  12.713   4.001  3.00  1.00            
ATOM    714    N GLY A  94      29.895  12.731   5.796  3.00  1.00            
ATOM    715   CA GLY A  94      29.122  13.826   5.291  3.00  1.00            
ATOM    716    C GLY A  94      27.897  13.252   4.646  3.00  1.00            
ATOM    717    O GLY A  94      27.296  13.863   3.764  3.00  1.00            
ATOM    718    N CYS A  95      27.498  12.044   5.089  1.00  1.00            
ATOM    719   CA CYS A  95      26.395  11.326   4.516  1.00  1.00            
ATOM    720   CB CYS A  95      26.400   9.826   4.865  1.00  1.00            
ATOM    721   SG CYS A  95      27.854   8.956   4.207  1.00  1.00            
ATOM    722    C CYS A  95      25.073  11.869   4.949  1.00  1.00            
ATOM    723    O CYS A  95      24.973  12.637   5.905  1.00  1.00            
ATOM    724    N THR A  96      24.018  11.472   4.200  4.00  1.00            
ATOM    725   CA THR A  96      22.672  11.904   4.449  4.00  1.00            
ATOM    726   CB THR A  96      22.376  13.178   3.696  4.00  1.00            
ATOM    727  OG1 THR A  96      23.329  14.166   4.060  4.00  1.00            
ATOM    728  CG2 THR A  96      20.968  13.701   4.017  4.00  1.00            
ATOM    729    C THR A  96      21.749  10.827   3.954  4.00  1.00            
ATOM    730    O THR A  96      22.189   9.863   3.328  4.00  1.00            
ATOM    731    N LEU A  97      20.439  10.954   4.255  4.00  1.00            
ATOM    732   CA LEU A  97      19.450  10.022   3.791  4.00  1.00            
ATOM    733   CB LEU A  97      18.471   9.545   4.878  4.00  1.00            
ATOM    734   CG LEU A  97      19.126   8.676   5.968  4.00  1.00            
ATOM    735  CD1 LEU A  97      19.622   7.339   5.393  4.00  1.00            
ATOM    736  CD2 LEU A  97      20.223   9.450   6.716  4.00  1.00            
ATOM    737    C LEU A  97      18.636  10.725   2.739  4.00  1.00            
ATOM    738    O LEU A  97      18.604  11.953   2.685  4.00  1.00            
ATOM    739    N ASN A  98      17.966   9.948   1.858  4.00  1.00            
ATOM    740   CA ASN A  98      17.193  10.497   0.775  4.00  1.00            
ATOM    741   CB ASN A  98      17.722  10.069  -0.608  4.00  1.00            
ATOM    742   CG ASN A  98      17.007  10.856  -1.698  4.00  1.00            
ATOM    743  OD1 ASN A  98      16.417  11.905  -1.443  4.00  1.00            
ATOM    744  ND2 ASN A  98      17.060  10.337  -2.954  4.00  1.00            
ATOM    745    C ASN A  98      15.802   9.947   0.886  4.00  1.00            
ATOM    746    O ASN A  98      15.563   8.971   1.596  4.00  1.00            
ATOM    747    N PHE A  99      14.842  10.583   0.182  1.00  1.00            
ATOM    748   CA PHE A  99      13.469  10.163   0.190  1.00  1.00            
ATOM    749   CB PHE A  99      12.563  11.031  -0.705  1.00  1.00            
ATOM    750   CG PHE A  99      11.209  10.402  -0.757  1.00  1.00            
ATOM    751  CD1 PHE A  99      10.396  10.371   0.352  1.00  1.00            
ATOM    752  CD2 PHE A  99      10.741   9.859  -1.933  1.00  1.00            
ATOM    753  CE1 PHE A  99       9.148   9.794   0.294  1.00  1.00            
ATOM    754  CE2 PHE A  99       9.495   9.281  -1.997  1.00  1.00            
ATOM    755   CZ PHE A  99       8.696   9.243  -0.881  1.00  1.00            
ATOM    756    C PHE A  99      13.360   8.720  -0.265  1.00  1.00            
ATOM    757    O PHE A  99      12.702   7.925   0.456  1.00  1.00            
ATOM    758  OXT PHE A  99      13.923   8.394  -1.343  1.00  1.00            
ATOM    759    N PRO B   1      12.158  14.267   1.502  1.00  1.00            
ATOM    760   CA PRO B   1      13.217  15.308   1.442  1.00  1.00            
ATOM    761   CD PRO B   1      10.908  14.854   2.101  1.00  1.00            
ATOM    762   CB PRO B   1      12.681  16.507   2.222  1.00  1.00            
ATOM    763   CG PRO B   1      11.157  16.366   2.165  1.00  1.00            
ATOM    764    C PRO B   1      14.431  14.711   2.077  1.00  1.00            
ATOM    765    O PRO B   1      14.332  13.629   2.654  1.00  1.00            
ATOM    766    N GLN B   2      15.582  15.404   1.997  4.00  1.00            
ATOM    767   CA GLN B   2      16.795  14.856   2.526  4.00  1.00            
ATOM    768   CB GLN B   2      18.045  15.324   1.754  4.00  1.00            
ATOM    769   CG GLN B   2      18.297  16.830   1.816  4.00  1.00            
ATOM    770   CD GLN B   2      19.396  17.150   0.813  4.00  1.00            
ATOM    771  OE1 GLN B   2      19.157  17.190  -0.394  4.00  1.00            
ATOM    772  NE2 GLN B   2      20.636  17.378   1.321  4.00  1.00            
ATOM    773    C GLN B   2      16.937  15.195   3.965  4.00  1.00            
ATOM    774    O GLN B   2      16.589  16.290   4.403  4.00  1.00            
ATOM    775    N ILE B   3      17.452  14.226   4.745  4.00  1.00            
ATOM    776   CA ILE B   3      17.584  14.442   6.151  4.00  1.00            
ATOM    777   CB ILE B   3      16.663  13.547   6.940  4.00  1.00            
ATOM    778  CG1 ILE B   3      16.615  13.960   8.420  4.00  1.00            
ATOM    779  CG2 ILE B   3      17.063  12.083   6.684  4.00  1.00            
ATOM    780  CD1 ILE B   3      15.886  15.280   8.667  4.00  1.00            
ATOM    781    C ILE B   3      18.996  14.192   6.570  4.00  1.00            
ATOM    782    O ILE B   3      19.565  13.135   6.302  4.00  1.00            
ATOM    783    N THR B   4      19.598  15.188   7.251  1.00  1.00            
ATOM    784   CA THR B   4      20.944  15.048   7.724  1.00  1.00            
ATOM    785   CB THR B   4      21.660  16.348   7.929  1.00  1.00            
ATOM    786  OG1 THR B   4      23.028  16.112   8.229  1.00  1.00            
ATOM    787  CG2 THR B   4      20.980  17.101   9.084  1.00  1.00            
ATOM    788    C THR B   4      20.876  14.360   9.037  1.00  1.00            
ATOM    789    O THR B   4      19.816  14.320   9.660  1.00  1.00            
ATOM    790    N LEU B   5      21.999  13.780   9.506  1.00  1.00            
ATOM    791   CA LEU B   5      21.843  13.078  10.737  1.00  1.00            
ATOM    792   CB LEU B   5      22.081  11.559  10.610  1.00  1.00            
ATOM    793   CG LEU B   5      23.303  11.143   9.757  1.00  1.00            
ATOM    794  CD1 LEU B   5      24.640  11.668  10.308  1.00  1.00            
ATOM    795  CD2 LEU B   5      23.324   9.620   9.548  1.00  1.00            
ATOM    796    C LEU B   5      22.757  13.564  11.828  1.00  1.00            
ATOM    797    O LEU B   5      23.404  12.755  12.489  1.00  1.00            
ATOM    798    N TRP B   6      22.812  14.881  12.102  1.00  1.00            
ATOM    799   CA TRP B   6      23.625  15.313  13.209  1.00  1.00            
ATOM    800   CB TRP B   6      23.681  16.850  13.299  1.00  1.00            
ATOM    801   CG TRP B   6      24.808  17.423  14.127  1.00  1.00            
ATOM    802  CD2 TRP B   6      26.058  17.812  13.540  1.00  1.00            
ATOM    803  CD1 TRP B   6      24.895  17.715  15.459  1.00  1.00            
ATOM    804  NE1 TRP B   6      26.126  18.267  15.735  1.00  1.00            
ATOM    805  CE2 TRP B   6      26.853  18.331  14.562  1.00  1.00            
ATOM    806  CE3 TRP B   6      26.507  17.744  12.252  1.00  1.00            
ATOM    807  CZ2 TRP B   6      28.113  18.792  14.307  1.00  1.00            
ATOM    808  CZ3 TRP B   6      27.779  18.206  11.999  1.00  1.00            
ATOM    809  CH2 TRP B   6      28.566  18.721  13.009  1.00  1.00            
ATOM    810    C TRP B   6      22.919  14.806  14.425  1.00  1.00            
ATOM    811    O TRP B   6      23.505  14.174  15.302  1.00  1.00            
ATOM    812    N LYS B   7      21.601  15.088  14.468  1.00  1.00            
ATOM    813   CA LYS B   7      20.683  14.640  15.475  1.00  1.00            
ATOM    814   CB LYS B   7      19.530  15.633  15.728  1.00  1.00            
ATOM    815   CG LYS B   7      19.971  16.995  16.271  1.00  1.00            
ATOM    816   CD LYS B   7      18.918  18.092  16.091  1.00  1.00            
ATOM    817   CE LYS B   7      19.360  19.463  16.612  1.00  1.00            
ATOM    818   NZ LYS B   7      18.491  20.522  16.049  1.00  1.00            
ATOM    819    C LYS B   7      20.070  13.449  14.839  1.00  1.00            
ATOM    820    O LYS B   7      20.344  13.151  13.678  1.00  1.00            
ATOM    821    N ARG B   8      19.231  12.721  15.580  1.00  1.00            
ATOM    822   CA ARG B   8      18.696  11.547  14.979  1.00  1.00            
ATOM    823   CB ARG B   8      18.015  10.585  15.969  1.00  1.00            
ATOM    824   CG ARG B   8      16.736  11.137  16.611  1.00  1.00            
ATOM    825   CD ARG B   8      16.851  11.521  18.091  1.00  1.00            
ATOM    826   NE ARG B   8      16.837  13.009  18.185  1.00  1.00            
ATOM    827   CZ ARG B   8      16.027  13.623  19.098  1.00  1.00            
ATOM    828  NH1 ARG B   8      15.210  12.876  19.899  1.00  1.00            
ATOM    829  NH2 ARG B   8      16.031  14.983  19.210  1.00  1.00            
ATOM    830    C ARG B   8      17.638  11.928  14.021  1.00  1.00            
ATOM    831    O ARG B   8      16.964  12.947  14.163  1.00  1.00            
ATOM    832    N PRO B   9      17.515  11.120  13.012  1.00  1.00            
ATOM    833   CA PRO B   9      16.419  11.327  12.131  1.00  1.00            
ATOM    834   CD PRO B   9      18.675  10.582  12.323  1.00  1.00            
ATOM    835   CB PRO B   9      16.719  10.512  10.879  1.00  1.00            
ATOM    836   CG PRO B   9      18.259  10.488  10.845  1.00  1.00            
ATOM    837    C PRO B   9      15.211  10.943  12.871  1.00  1.00            
ATOM    838    O PRO B   9      15.144   9.823  13.377  1.00  1.00            
ATOM    839    N LEU B  10      14.248  11.857  12.959  4.00  1.00            
ATOM    840   CA LEU B  10      13.044  11.474  13.593  4.00  1.00            
ATOM    841   CB LEU B  10      12.796  12.163  14.949  4.00  1.00            
ATOM    842   CG LEU B  10      11.532  11.664  15.677  4.00  1.00            
ATOM    843  CD1 LEU B  10      10.244  12.132  14.982  4.00  1.00            
ATOM    844  CD2 LEU B  10      11.581  10.139  15.870  4.00  1.00            
ATOM    845    C LEU B  10      12.004  11.902  12.633  4.00  1.00            
ATOM    846    O LEU B  10      12.044  13.012  12.104  4.00  1.00            
ATOM    847    N VAL B  11      11.042  11.014  12.374  4.00  1.00            
ATOM    848   CA VAL B  11      10.099  11.340  11.367  4.00  1.00            
ATOM    849   CB VAL B  11      10.337  10.513  10.134  4.00  1.00            
ATOM    850  CG1 VAL B  11      10.057   9.042  10.468  4.00  1.00            
ATOM    851  CG2 VAL B  11       9.478  11.028   8.978  4.00  1.00            
ATOM    852    C VAL B  11       8.751  11.037  11.912  4.00  1.00            
ATOM    853    O VAL B  11       8.611  10.546  13.029  4.00  1.00            
ATOM    854    N THR B  12       7.705  11.378  11.144  4.00  1.00            
ATOM    855   CA THR B  12       6.393  11.096  11.614  4.00  1.00            
ATOM    856   CB THR B  12       5.471  12.276  11.507  4.00  1.00            
ATOM    857  OG1 THR B  12       5.332  12.672  10.150  4.00  1.00            
ATOM    858  CG2 THR B  12       6.061  13.430  12.336  4.00  1.00            
ATOM    859    C THR B  12       5.854   9.998  10.782  4.00  1.00            
ATOM    860    O THR B  12       5.959  10.016   9.557  4.00  1.00            
ATOM    861    N ILE B  13       5.289   8.981  11.451  4.00  1.00            
ATOM    862   CA ILE B  13       4.746   7.894  10.708  4.00  1.00            
ATOM    863   CB ILE B  13       5.616   6.671  10.683  4.00  1.00            
ATOM    864  CG1 ILE B  13       5.830   6.100  12.092  4.00  1.00            
ATOM    865  CG2 ILE B  13       6.915   7.044   9.949  4.00  1.00            
ATOM    866  CD1 ILE B  13       6.464   4.709  12.081  4.00  1.00            
ATOM    867    C ILE B  13       3.430   7.542  11.267  4.00  1.00            
ATOM    868    O ILE B  13       3.132   7.792  12.431  4.00  1.00            
ATOM    869    N ARG B  14       2.589   6.962  10.406  4.00  1.00            
ATOM    870   CA ARG B  14       1.294   6.616  10.860  4.00  1.00            
ATOM    871   CB ARG B  14       0.178   7.200   9.984  4.00  1.00            
ATOM    872   CG ARG B  14       0.229   8.725   9.874  4.00  1.00            
ATOM    873   CD ARG B  14      -0.870   9.306   8.985  4.00  1.00            
ATOM    874   NE ARG B  14      -0.583  10.760   8.820  4.00  1.00            
ATOM    875   CZ ARG B  14      -1.404  11.535   8.056  4.00  1.00            
ATOM    876  NH1 ARG B  14      -2.509  10.989   7.471  4.00  1.00            
ATOM    877  NH2 ARG B  14      -1.123  12.860   7.878  4.00  1.00            
ATOM    878    C ARG B  14       1.183   5.136  10.756  4.00  1.00            
ATOM    879    O ARG B  14       1.823   4.501   9.918  4.00  1.00            
ATOM    880    N ILE B  15       0.370   4.559  11.647  4.00  1.00            
ATOM    881   CA ILE B  15       0.087   3.161  11.653  4.00  1.00            
ATOM    882   CB ILE B  15       0.622   2.414  12.838  4.00  1.00            
ATOM    883  CG1 ILE B  15      -0.019   2.913  14.141  4.00  1.00            
ATOM    884  CG2 ILE B  15       2.156   2.527  12.805  4.00  1.00            
ATOM    885  CD1 ILE B  15       0.233   1.980  15.324  4.00  1.00            
ATOM    886    C ILE B  15      -1.392   3.136  11.726  4.00  1.00            
ATOM    887    O ILE B  15      -2.027   4.172  11.529  4.00  1.00            
ATOM    888    N GLY B  16      -1.987   1.956  11.961  3.00  1.00            
ATOM    889   CA GLY B  16      -3.414   1.914  11.984  3.00  1.00            
ATOM    890    C GLY B  16      -3.925   2.878  13.009  3.00  1.00            
ATOM    891    O GLY B  16      -3.873   2.623  14.212  3.00  1.00            
ATOM    892    N GLY B  17      -4.446   4.027  12.526  3.00  1.00            
ATOM    893   CA GLY B  17      -5.076   5.016  13.349  3.00  1.00            
ATOM    894    C GLY B  17      -4.104   5.608  14.323  3.00  1.00            
ATOM    895    O GLY B  17      -4.511   6.028  15.405  3.00  1.00            
ATOM    896    N GLN B  18      -2.795   5.670  14.001  4.00  1.00            
ATOM    897   CA GLN B  18      -1.943   6.243  15.006  4.00  1.00            
ATOM    898   CB GLN B  18      -1.310   5.197  15.936  4.00  1.00            
ATOM    899   CG GLN B  18      -2.363   4.449  16.757  4.00  1.00            
ATOM    900   CD GLN B  18      -1.648   3.448  17.648  4.00  1.00            
ATOM    901  OE1 GLN B  18      -0.428   3.490  17.796  4.00  1.00            
ATOM    902  NE2 GLN B  18      -2.429   2.525  18.270  4.00  1.00            
ATOM    903    C GLN B  18      -0.855   7.047  14.379  4.00  1.00            
ATOM    904    O GLN B  18      -0.485   6.841  13.225  4.00  1.00            
ATOM    905    N LEU B  19      -0.334   8.026  15.148  4.00  1.00            
ATOM    906   CA LEU B  19       0.747   8.823  14.662  4.00  1.00            
ATOM    907   CB LEU B  19       0.431  10.337  14.652  4.00  1.00            
ATOM    908   CG LEU B  19       1.437  11.233  13.887  4.00  1.00            
ATOM    909  CD1 LEU B  19       1.008  12.709  13.950  4.00  1.00            
ATOM    910  CD2 LEU B  19       2.888  11.033  14.350  4.00  1.00            
ATOM    911    C LEU B  19       1.894   8.549  15.578  4.00  1.00            
ATOM    912    O LEU B  19       1.745   8.587  16.797  4.00  1.00            
ATOM    913    N LYS B  20       3.075   8.234  15.010  4.00  1.00            
ATOM    914   CA LYS B  20       4.184   7.924  15.859  4.00  1.00            
ATOM    915   CB LYS B  20       4.439   6.417  16.027  4.00  1.00            
ATOM    916   CG LYS B  20       3.379   5.713  16.875  4.00  1.00            
ATOM    917   CD LYS B  20       3.439   4.187  16.793  4.00  1.00            
ATOM    918   CE LYS B  20       2.457   3.492  17.735  4.00  1.00            
ATOM    919   NZ LYS B  20       2.832   3.768  19.140  4.00  1.00            
ATOM    920    C LYS B  20       5.430   8.511  15.315  4.00  1.00            
ATOM    921    O LYS B  20       5.551   8.786  14.122  4.00  1.00            
ATOM    922    N GLU B  21       6.392   8.731  16.225  4.00  1.00            
ATOM    923   CA GLU B  21       7.669   9.222  15.836  4.00  1.00            
ATOM    924   CB GLU B  21       8.521   9.693  17.031  4.00  1.00            
ATOM    925   CG GLU B  21       7.936  10.898  17.774  4.00  1.00            
ATOM    926   CD GLU B  21       8.855  11.237  18.942  4.00  1.00            
ATOM    927  OE1 GLU B  21       9.930  11.845  18.693  4.00  1.00            
ATOM    928  OE2 GLU B  21       8.493  10.892  20.099  4.00  1.00            
ATOM    929    C GLU B  21       8.367   8.048  15.230  4.00  1.00            
ATOM    930    O GLU B  21       8.179   6.918  15.674  4.00  1.00            
ATOM    931    N ALA B  22       9.182   8.275  14.183  4.00  1.00            
ATOM    932   CA ALA B  22       9.838   7.151  13.591  4.00  1.00            
ATOM    933   CB ALA B  22       9.309   6.777  12.195  4.00  1.00            
ATOM    934    C ALA B  22      11.291   7.438  13.468  4.00  1.00            
ATOM    935    O ALA B  22      11.712   8.555  13.171  4.00  1.00            
ATOM    936    N LEU B  23      12.092   6.389  13.721  4.00  1.00            
ATOM    937   CA LEU B  23      13.514   6.442  13.611  4.00  1.00            
ATOM    938   CB LEU B  23      14.197   5.667  14.750  4.00  1.00            
ATOM    939   CG LEU B  23      15.734   5.664  14.717  4.00  1.00            
ATOM    940  CD1 LEU B  23      16.310   7.076  14.908  4.00  1.00            
ATOM    941  CD2 LEU B  23      16.292   4.658  15.735  4.00  1.00            
ATOM    942    C LEU B  23      13.796   5.732  12.330  4.00  1.00            
ATOM    943    O LEU B  23      13.376   4.591  12.149  4.00  1.00            
ATOM    944    N LEU B  24      14.492   6.392  11.389  4.00  1.00            
ATOM    945   CA LEU B  24      14.746   5.751  10.132  4.00  1.00            
ATOM    946   CB LEU B  24      14.850   6.757   8.972  4.00  1.00            
ATOM    947   CG LEU B  24      13.579   7.623   8.826  4.00  1.00            
ATOM    948  CD1 LEU B  24      13.675   8.567   7.618  4.00  1.00            
ATOM    949  CD2 LEU B  24      12.300   6.769   8.820  4.00  1.00            
ATOM    950    C LEU B  24      16.035   5.052  10.299  4.00  1.00            
ATOM    951    O LEU B  24      17.030   5.659  10.687  4.00  1.00            
ATOM    952    N ASP B  25      16.036   3.732  10.056  1.00  1.00            
ATOM    953   CA ASP B  25      17.252   3.024  10.266  1.00  1.00            
ATOM    954   CB ASP B  25      17.187   2.033  11.444  1.00  1.00            
ATOM    955   CG ASP B  25      17.000   2.793  12.752  1.00  1.00            
ATOM    956  OD1 ASP B  25      16.860   4.043  12.708  1.00  1.00            
ATOM    957  OD2 ASP B  25      16.988   2.121  13.819  1.00  1.00            
ATOM    958    C ASP B  25      17.533   2.189   9.068  1.00  1.00            
ATOM    959    O ASP B  25      16.759   1.300   8.718  1.00  1.00            
ATOM    960    N THR B  26      18.649   2.486   8.386  3.00  1.00            
ATOM    961   CA THR B  26      19.072   1.659   7.300  3.00  1.00            
ATOM    962   CB THR B  26      20.245   2.227   6.560  3.00  1.00            
ATOM    963  OG1 THR B  26      21.347   2.362   7.443  3.00  1.00            
ATOM    964  CG2 THR B  26      19.863   3.599   5.983  3.00  1.00            
ATOM    965    C THR B  26      19.509   0.366   7.911  3.00  1.00            
ATOM    966    O THR B  26      19.266  -0.710   7.367  3.00  1.00            
ATOM    967    N GLY B  27      20.156   0.454   9.092  3.00  1.00            
ATOM    968   CA GLY B  27      20.725  -0.688   9.752  3.00  1.00            
ATOM    969    C GLY B  27      19.675  -1.693  10.110  3.00  1.00            
ATOM    970    O GLY B  27      19.863  -2.887   9.884  3.00  1.00            
ATOM    971    N ALA B  28      18.535  -1.261  10.676  1.00  1.00            
ATOM    972   CA ALA B  28      17.580  -2.263  11.047  1.00  1.00            
ATOM    973   CB ALA B  28      16.385  -1.724  11.854  1.00  1.00            
ATOM    974    C ALA B  28      17.058  -2.858   9.792  1.00  1.00            
ATOM    975    O ALA B  28      16.926  -2.190   8.767  1.00  1.00            
ATOM    976    N ASP B  29      16.776  -4.167   9.853  1.00  1.00            
ATOM    977   CA ASP B  29      16.247  -4.885   8.740  1.00  1.00            
ATOM    978   CB ASP B  29      16.449  -6.399   8.913  1.00  1.00            
ATOM    979   CG ASP B  29      15.959  -7.111   7.665  1.00  1.00            
ATOM    980  OD1 ASP B  29      15.753  -6.422   6.631  1.00  1.00            
ATOM    981  OD2 ASP B  29      15.785  -8.357   7.731  1.00  1.00            
ATOM    982    C ASP B  29      14.777  -4.634   8.805  1.00  1.00            
ATOM    983    O ASP B  29      14.268  -3.650   8.269  1.00  1.00            
ATOM    984    N ASP B  30      14.060  -5.533   9.504  1.00  1.00            
ATOM    985   CA ASP B  30      12.642  -5.408   9.657  1.00  1.00            
ATOM    986   CB ASP B  30      11.993  -6.681  10.223  1.00  1.00            
ATOM    987   CG ASP B  30      12.044  -7.721   9.114  1.00  1.00            
ATOM    988  OD1 ASP B  30      11.313  -7.532   8.106  1.00  1.00            
ATOM    989  OD2 ASP B  30      12.825  -8.702   9.247  1.00  1.00            
ATOM    990    C ASP B  30      12.389  -4.277  10.587  1.00  1.00            
ATOM    991    O ASP B  30      13.282  -3.846  11.315  1.00  1.00            
ATOM    992    N THR B  31      11.148  -3.755  10.577  1.00  1.00            
ATOM    993   CA THR B  31      10.878  -2.587  11.353  1.00  1.00            
ATOM    994   CB THR B  31       9.753  -1.738  10.833  1.00  1.00            
ATOM    995  OG1 THR B  31       8.532  -2.463  10.852  1.00  1.00            
ATOM    996  CG2 THR B  31      10.094  -1.286   9.405  1.00  1.00            
ATOM    997    C THR B  31      10.552  -2.921  12.750  1.00  1.00            
ATOM    998    O THR B  31      10.232  -4.060  13.086  1.00  1.00            
ATOM    999    N VAL B  32      10.657  -1.899  13.615  4.00  1.00            
ATOM   1000   CA VAL B  32      10.326  -2.173  14.965  4.00  1.00            
ATOM   1001   CB VAL B  32      11.511  -2.267  15.869  4.00  1.00            
ATOM   1002  CG1 VAL B  32      10.991  -2.612  17.272  4.00  1.00            
ATOM   1003  CG2 VAL B  32      12.507  -3.285  15.287  4.00  1.00            
ATOM   1004    C VAL B  32       9.458  -1.095  15.451  4.00  1.00            
ATOM   1005    O VAL B  32       9.617   0.073  15.101  4.00  1.00            
ATOM   1006    N LEU B  33       8.482  -1.489  16.270  4.00  1.00            
ATOM   1007   CA LEU B  33       7.625  -0.492  16.787  4.00  1.00            
ATOM   1008   CB LEU B  33       6.194  -0.561  16.220  4.00  1.00            
ATOM   1009   CG LEU B  33       6.121  -0.466  14.680  4.00  1.00            
ATOM   1010  CD1 LEU B  33       4.671  -0.294  14.202  4.00  1.00            
ATOM   1011  CD2 LEU B  33       7.068   0.609  14.126  4.00  1.00            
ATOM   1012    C LEU B  33       7.532  -0.737  18.250  4.00  1.00            
ATOM   1013    O LEU B  33       7.765  -1.850  18.718  4.00  1.00            
ATOM   1014    N GLU B  34       7.213   0.315  19.026  1.00  1.00            
ATOM   1015   CA GLU B  34       7.050   0.083  20.424  1.00  1.00            
ATOM   1016   CB GLU B  34       6.916   1.356  21.276  1.00  1.00            
ATOM   1017   CG GLU B  34       5.749   2.254  20.868  1.00  1.00            
ATOM   1018   CD GLU B  34       5.762   3.453  21.801  1.00  1.00            
ATOM   1019  OE1 GLU B  34       6.295   3.306  22.934  1.00  1.00            
ATOM   1020  OE2 GLU B  34       5.239   4.526  21.400  1.00  1.00            
ATOM   1021    C GLU B  34       5.787  -0.716  20.540  1.00  1.00            
ATOM   1022    O GLU B  34       4.938  -0.657  19.651  1.00  1.00            
ATOM   1023    N GLU B  35       5.631  -1.513  21.617  1.00  1.00            
ATOM   1024   CA GLU B  35       4.473  -2.359  21.706  1.00  1.00            
ATOM   1025   CB GLU B  35       4.479  -3.311  22.923  1.00  1.00            
ATOM   1026   CG GLU B  35       4.740  -2.635  24.272  1.00  1.00            
ATOM   1027   CD GLU B  35       6.231  -2.729  24.579  1.00  1.00            
ATOM   1028  OE1 GLU B  35       6.961  -3.397  23.798  1.00  1.00            
ATOM   1029  OE2 GLU B  35       6.659  -2.138  25.606  1.00  1.00            
ATOM   1030    C GLU B  35       3.241  -1.553  21.714  1.00  1.00            
ATOM   1031    O GLU B  35       3.104  -0.590  22.466  1.00  1.00            
ATOM   1032    N MET B  36       2.305  -1.956  20.838  1.00  1.00            
ATOM   1033   CA MET B  36       1.086  -1.231  20.761  1.00  1.00            
ATOM   1034   CB MET B  36       1.058  -0.197  19.630  1.00  1.00            
ATOM   1035   CG MET B  36       2.104   0.906  19.817  1.00  1.00            
ATOM   1036   SD MET B  36       1.983   1.817  21.389  1.00  1.00            
ATOM   1037   CE MET B  36       0.313   2.462  21.096  1.00  1.00            
ATOM   1038    C MET B  36      -0.047  -2.185  20.644  1.00  1.00            
ATOM   1039    O MET B  36       0.108  -3.316  20.185  1.00  1.00            
ATOM   1040    N ASN B  37      -1.231  -1.737  21.099  1.00  1.00            
ATOM   1041   CA ASN B  37      -2.386  -2.578  21.073  1.00  1.00            
ATOM   1042   CB ASN B  37      -3.522  -2.051  21.964  1.00  1.00            
ATOM   1043   CG ASN B  37      -3.038  -2.029  23.408  1.00  1.00            
ATOM   1044  OD1 ASN B  37      -2.594  -3.042  23.946  1.00  1.00            
ATOM   1045  ND2 ASN B  37      -3.118  -0.834  24.056  1.00  1.00            
ATOM   1046    C ASN B  37      -2.893  -2.548  19.675  1.00  1.00            
ATOM   1047    O ASN B  37      -3.847  -1.836  19.366  1.00  1.00            
ATOM   1048    N LEU B  38      -2.255  -3.322  18.776  1.00  1.00            
ATOM   1049   CA LEU B  38      -2.760  -3.356  17.443  1.00  1.00            
ATOM   1050   CB LEU B  38      -1.782  -2.891  16.353  1.00  1.00            
ATOM   1051   CG LEU B  38      -1.624  -1.359  16.358  1.00  1.00            
ATOM   1052  CD1 LEU B  38      -2.958  -0.669  16.023  1.00  1.00            
ATOM   1053  CD2 LEU B  38      -1.039  -0.860  17.682  1.00  1.00            
ATOM   1054    C LEU B  38      -3.226  -4.738  17.163  1.00  1.00            
ATOM   1055    O LEU B  38      -2.556  -5.732  17.442  1.00  1.00            
ATOM   1056    N PRO B  39      -4.412  -4.783  16.633  1.00  1.00            
ATOM   1057   CA PRO B  39      -5.021  -6.033  16.291  1.00  1.00            
ATOM   1058   CD PRO B  39      -5.406  -3.774  16.962  1.00  1.00            
ATOM   1059   CB PRO B  39      -6.527  -5.778  16.213  1.00  1.00            
ATOM   1060   CG PRO B  39      -6.669  -4.244  16.228  1.00  1.00            
ATOM   1061    C PRO B  39      -4.447  -6.677  15.083  1.00  1.00            
ATOM   1062    O PRO B  39      -3.899  -5.985  14.234  1.00  1.00            
ATOM   1063    N GLY B  40      -4.555  -8.019  15.013  1.00  1.00            
ATOM   1064   CA GLY B  40      -4.063  -8.687  13.856  1.00  1.00            
ATOM   1065    C GLY B  40      -3.601 -10.050  14.226  1.00  1.00            
ATOM   1066    O GLY B  40      -3.612 -10.442  15.392  1.00  1.00            
ATOM   1067    N LYS B  41      -3.181 -10.810  13.201  1.00  1.00            
ATOM   1068   CA LYS B  41      -2.655 -12.115  13.427  1.00  1.00            
ATOM   1069   CB LYS B  41      -2.459 -12.942  12.148  1.00  1.00            
ATOM   1070   CG LYS B  41      -3.740 -13.620  11.672  1.00  1.00            
ATOM   1071   CD LYS B  41      -4.297 -14.587  12.717  1.00  1.00            
ATOM   1072   CE LYS B  41      -3.272 -15.626  13.181  1.00  1.00            
ATOM   1073   NZ LYS B  41      -3.763 -16.311  14.397  1.00  1.00            
ATOM   1074    C LYS B  41      -1.314 -11.922  14.034  1.00  1.00            
ATOM   1075    O LYS B  41      -0.677 -10.885  13.857  1.00  1.00            
ATOM   1076    N TRP B  42      -0.856 -12.929  14.791  1.00  1.00            
ATOM   1077   CA TRP B  42       0.404 -12.755  15.432  1.00  1.00            
ATOM   1078   CB TRP B  42       0.381 -12.996  16.947  1.00  1.00            
ATOM   1079   CG TRP B  42      -0.026 -14.404  17.301  1.00  1.00            
ATOM   1080  CD2 TRP B  42      -1.304 -14.750  17.848  1.00  1.00            
ATOM   1081  CD1 TRP B  42       0.679 -15.566  17.193  1.00  1.00            
ATOM   1082  NE1 TRP B  42      -0.086 -16.621  17.630  1.00  1.00            
ATOM   1083  CE2 TRP B  42      -1.310 -16.132  18.040  1.00  1.00            
ATOM   1084  CE3 TRP B  42      -2.387 -13.983  18.164  1.00  1.00            
ATOM   1085  CZ2 TRP B  42      -2.405 -16.766  18.552  1.00  1.00            
ATOM   1086  CZ3 TRP B  42      -3.490 -14.622  18.684  1.00  1.00            
ATOM   1087  CH2 TRP B  42      -3.498 -15.989  18.874  1.00  1.00            
ATOM   1088    C TRP B  42       1.350 -13.767  14.897  1.00  1.00            
ATOM   1089    O TRP B  42       0.962 -14.770  14.301  1.00  1.00            
ATOM   1090    N LYS B  43       2.659 -13.483  15.075  4.00  1.00            
ATOM   1091   CA LYS B  43       3.708 -14.375  14.681  4.00  1.00            
ATOM   1092   CB LYS B  43       4.441 -13.881  13.430  4.00  1.00            
ATOM   1093   CG LYS B  43       5.229 -14.953  12.676  4.00  1.00            
ATOM   1094   CD LYS B  43       4.328 -15.876  11.856  4.00  1.00            
ATOM   1095   CE LYS B  43       5.088 -17.003  11.153  4.00  1.00            
ATOM   1096   NZ LYS B  43       6.161 -16.439  10.304  4.00  1.00            
ATOM   1097    C LYS B  43       4.700 -14.276  15.827  4.00  1.00            
ATOM   1098    O LYS B  43       4.968 -13.179  16.318  4.00  1.00            
ATOM   1099    N PRO B  44       5.234 -15.377  16.272  4.00  0.00            
ATOM   1100   CA PRO B  44       6.188 -15.428  17.367  4.00  0.00            
ATOM   1101   CD PRO B  44       4.444 -16.601  16.203  4.00  0.00            
ATOM   1102   CB PRO B  44       5.966 -16.778  18.056  4.00  0.00            
ATOM   1103   CG PRO B  44       5.230 -17.636  17.016  4.00  0.00            
ATOM   1104    C PRO B  44       7.670 -15.136  17.196  4.00  0.00            
ATOM   1105    O PRO B  44       8.391 -15.373  18.164  4.00  0.00            
ATOM   1106    N LYS B  45       8.153 -14.636  16.051  4.00  0.00            
ATOM   1107   CA LYS B  45       9.573 -14.536  15.733  4.00  0.00            
ATOM   1108   CB LYS B  45       9.854 -13.732  14.456  4.00  0.00            
ATOM   1109   CG LYS B  45       9.313 -14.428  13.203  4.00  0.00            
ATOM   1110   CD LYS B  45       9.935 -15.806  12.959  4.00  0.00            
ATOM   1111   CE LYS B  45       9.303 -16.563  11.791  4.00  0.00            
ATOM   1112   NZ LYS B  45       9.474 -15.791  10.542  4.00  0.00            
ATOM   1113    C LYS B  45      10.487 -14.073  16.818  4.00  0.00            
ATOM   1114    O LYS B  45      10.094 -13.516  17.841  4.00  0.00            
ATOM   1115    N MET B  46      11.779 -14.414  16.613  4.00  0.00            
ATOM   1116   CA MET B  46      12.836 -13.992  17.478  4.00  0.00            
ATOM   1117   CB MET B  46      13.853 -15.078  17.857  4.00  0.00            
ATOM   1118   CG MET B  46      13.292 -16.239  18.674  4.00  0.00            
ATOM   1119   SD MET B  46      14.581 -17.195  19.527  4.00  0.00            
ATOM   1120   CE MET B  46      15.696 -17.275  18.095  4.00  0.00            
ATOM   1121    C MET B  46      13.618 -12.966  16.704  4.00  0.00            
ATOM   1122    O MET B  46      13.918 -13.173  15.531  4.00  0.00            
ATOM   1123    N ILE B  47      13.952 -11.815  17.335  4.00  0.00            
ATOM   1124   CA ILE B  47      14.716 -10.806  16.648  4.00  0.00            
ATOM   1125   CB ILE B  47      14.007  -9.490  16.488  4.00  0.00            
ATOM   1126  CG1 ILE B  47      14.892  -8.493  15.723  4.00  0.00            
ATOM   1127  CG2 ILE B  47      13.598  -8.985  17.877  4.00  0.00            
ATOM   1128  CD1 ILE B  47      14.167  -7.221  15.291  4.00  0.00            
ATOM   1129    C ILE B  47      15.953 -10.536  17.427  4.00  0.00            
ATOM   1130    O ILE B  47      15.912 -10.341  18.641  4.00  0.00            
ATOM   1131    N GLY B  48      17.105 -10.544  16.733  4.00  0.00            
ATOM   1132   CA GLY B  48      18.327 -10.239  17.404  4.00  0.00            
ATOM   1133    C GLY B  48      18.290  -8.780  17.687  4.00  0.00            
ATOM   1134    O GLY B  48      17.993  -7.968  16.810  4.00  0.00            
ATOM   1135    N GLY B  49      18.588  -8.412  18.941  4.00  0.00            
ATOM   1136   CA GLY B  49      18.648  -7.027  19.285  4.00  0.00            
ATOM   1137    C GLY B  49      20.124  -6.707  19.316  4.00  0.00            
ATOM   1138    O GLY B  49      20.905  -7.298  18.573  4.00  0.00            
ATOM   1139    N ILE B  50      20.542  -5.749  20.175  3.00  0.00            
ATOM   1140   CA ILE B  50      21.925  -5.350  20.298  3.00  0.00            
ATOM   1141   CB ILE B  50      22.077  -4.182  21.225  3.00  0.00            
ATOM   1142  CG1 ILE B  50      21.311  -2.979  20.651  3.00  0.00            
ATOM   1143  CG2 ILE B  50      23.572  -3.909  21.437  3.00  0.00            
ATOM   1144  CD1 ILE B  50      21.783  -2.590  19.250  3.00  0.00            
ATOM   1145    C ILE B  50      22.719  -6.494  20.841  3.00  0.00            
ATOM   1146    O ILE B  50      23.779  -6.831  20.317  3.00  0.00            
ATOM   1147    N GLY B  51      22.202  -7.131  21.903  3.00  0.00            
ATOM   1148   CA GLY B  51      22.857  -8.239  22.532  3.00  0.00            
ATOM   1149    C GLY B  51      21.750  -8.952  23.214  3.00  0.00            
ATOM   1150    O GLY B  51      21.882 -10.100  23.636  3.00  0.00            
ATOM   1151    N GLY B  52      20.602  -8.259  23.311  4.00  0.00            
ATOM   1152   CA GLY B  52      19.475  -8.834  23.966  4.00  0.00            
ATOM   1153    C GLY B  52      18.587  -9.403  22.938  4.00  0.00            
ATOM   1154    O GLY B  52      18.278  -8.758  21.938  4.00  0.00            
ATOM   1155    N PHE B  53      18.143 -10.646  23.168  4.00  0.00            
ATOM   1156   CA PHE B  53      17.251 -11.180  22.204  4.00  0.00            
ATOM   1157   CB PHE B  53      17.132 -12.720  22.236  4.00  0.00            
ATOM   1158   CG PHE B  53      16.699 -13.204  23.580  4.00  0.00            
ATOM   1159  CD1 PHE B  53      15.366 -13.329  23.896  4.00  0.00            
ATOM   1160  CD2 PHE B  53      17.636 -13.552  24.526  4.00  0.00            
ATOM   1161  CE1 PHE B  53      14.975 -13.784  25.135  4.00  0.00            
ATOM   1162  CE2 PHE B  53      17.253 -14.006  25.767  4.00  0.00            
ATOM   1163   CZ PHE B  53      15.918 -14.127  26.073  4.00  0.00            
ATOM   1164    C PHE B  53      15.920 -10.533  22.461  4.00  0.00            
ATOM   1165    O PHE B  53      15.521 -10.359  23.610  4.00  0.00            
ATOM   1166    N ILE B  54      15.204 -10.136  21.388  4.00  0.00            
ATOM   1167   CA ILE B  54      13.953  -9.446  21.559  4.00  0.00            
ATOM   1168   CB ILE B  54      13.808  -8.219  20.710  4.00  0.00            
ATOM   1169  CG1 ILE B  54      14.911  -7.192  20.990  4.00  0.00            
ATOM   1170  CG2 ILE B  54      12.387  -7.669  20.917  4.00  0.00            
ATOM   1171  CD1 ILE B  54      14.956  -6.112  19.914  4.00  0.00            
ATOM   1172    C ILE B  54      12.860 -10.366  21.080  4.00  0.00            
ATOM   1173    O ILE B  54      12.966 -10.951  20.003  4.00  0.00            
ATOM   1174    N LYS B  55      11.784 -10.532  21.885  4.00  0.00            
ATOM   1175   CA LYS B  55      10.656 -11.347  21.500  4.00  0.00            
ATOM   1176   CB LYS B  55       9.713 -11.635  22.680  4.00  0.00            
ATOM   1177   CG LYS B  55       8.579 -12.611  22.370  4.00  0.00            
ATOM   1178   CD LYS B  55       7.782 -12.999  23.617  4.00  0.00            
ATOM   1179   CE LYS B  55       6.619 -13.949  23.334  4.00  0.00            
ATOM   1180   NZ LYS B  55       7.089 -15.351  23.381  4.00  0.00            
ATOM   1181    C LYS B  55       9.882 -10.514  20.502  4.00  0.00            
ATOM   1182    O LYS B  55       9.429  -9.415  20.823  4.00  0.00            
ATOM   1183    N VAL B  56       9.717 -11.013  19.256  4.00  0.00            
ATOM   1184   CA VAL B  56       9.220 -10.174  18.193  4.00  0.00            
ATOM   1185   CB VAL B  56       9.623 -10.601  16.805  4.00  0.00            
ATOM   1186  CG1 VAL B  56      11.141 -10.844  16.780  4.00  0.00            
ATOM   1187  CG2 VAL B  56       8.719 -11.735  16.301  4.00  0.00            
ATOM   1188    C VAL B  56       7.779  -9.811  18.088  4.00  0.00            
ATOM   1189    O VAL B  56       7.477  -8.635  17.914  4.00  0.00            
ATOM   1190    N ARG B  57       6.842 -10.770  18.169  4.00  0.00            
ATOM   1191   CA ARG B  57       5.475 -10.399  17.916  4.00  0.00            
ATOM   1192   CB ARG B  57       4.893  -9.484  19.005  4.00  0.00            
ATOM   1193   CG ARG B  57       4.848 -10.142  20.386  4.00  0.00            
ATOM   1194   CD ARG B  57       4.339  -9.218  21.495  4.00  0.00            
ATOM   1195   NE ARG B  57       4.435  -9.965  22.781  4.00  0.00            
ATOM   1196   CZ ARG B  57       4.587  -9.289  23.955  4.00  0.00            
ATOM   1197  NH1 ARG B  57       4.644  -7.925  23.959  4.00  0.00            
ATOM   1198  NH2 ARG B  57       4.691  -9.984  25.127  4.00  0.00            
ATOM   1199    C ARG B  57       5.336  -9.697  16.590  4.00  0.00            
ATOM   1200    O ARG B  57       5.082  -8.494  16.552  4.00  0.00            
ATOM   1201    N GLN B  58       5.512 -10.428  15.466  4.00  1.00            
ATOM   1202   CA GLN B  58       5.426  -9.842  14.149  4.00  1.00            
ATOM   1203   CB GLN B  58       6.150 -10.637  13.047  4.00  1.00            
ATOM   1204   CG GLN B  58       7.673 -10.686  13.193  4.00  1.00            
ATOM   1205   CD GLN B  58       8.228 -11.372  11.951  4.00  1.00            
ATOM   1206  OE1 GLN B  58       7.479 -11.790  11.069  4.00  1.00            
ATOM   1207  NE2 GLN B  58       9.582 -11.485  11.875  4.00  1.00            
ATOM   1208    C GLN B  58       4.028  -9.713  13.708  4.00  1.00            
ATOM   1209    O GLN B  58       3.123 -10.393  14.187  4.00  1.00            
ATOM   1210    N TYR B  59       3.843  -8.784  12.758  4.00  1.00            
ATOM   1211   CA TYR B  59       2.564  -8.577  12.180  4.00  1.00            
ATOM   1212   CB TYR B  59       1.933  -7.225  12.527  4.00  1.00            
ATOM   1213   CG TYR B  59       0.632  -7.130  11.812  4.00  1.00            
ATOM   1214  CD1 TYR B  59      -0.491  -7.742  12.319  4.00  1.00            
ATOM   1215  CD2 TYR B  59       0.539  -6.423  10.636  4.00  1.00            
ATOM   1216  CE1 TYR B  59      -1.691  -7.649  11.656  4.00  1.00            
ATOM   1217  CE2 TYR B  59      -0.658  -6.326   9.967  4.00  1.00            
ATOM   1218   CZ TYR B  59      -1.774  -6.934  10.484  4.00  1.00            
ATOM   1219   OH TYR B  59      -3.006  -6.837   9.805  4.00  1.00            
ATOM   1220    C TYR B  59       2.743  -8.654  10.710  4.00  1.00            
ATOM   1221    O TYR B  59       3.818  -8.380  10.179  4.00  1.00            
ATOM   1222    N ASP B  60       1.679  -9.071  10.009  4.00  1.00            
ATOM   1223   CA ASP B  60       1.773  -9.177   8.591  4.00  1.00            
ATOM   1224   CB ASP B  60       0.584  -9.907   7.940  4.00  1.00            
ATOM   1225   CG ASP B  60       0.619 -11.378   8.318  4.00  1.00            
ATOM   1226  OD1 ASP B  60       1.611 -11.805   8.965  4.00  1.00            
ATOM   1227  OD2 ASP B  60      -0.355 -12.096   7.964  4.00  1.00            
ATOM   1228    C ASP B  60       1.716  -7.790   8.066  4.00  1.00            
ATOM   1229    O ASP B  60       2.440  -6.903   8.514  4.00  1.00            
ATOM   1230    N GLN B  61       0.818  -7.582   7.090  4.00  1.00            
ATOM   1231   CA GLN B  61       0.749  -6.325   6.420  4.00  1.00            
ATOM   1232   CB GLN B  61       0.185  -6.477   5.001  4.00  1.00            
ATOM   1233   CG GLN B  61       1.078  -7.349   4.115  4.00  1.00            
ATOM   1234   CD GLN B  61       0.293  -7.711   2.866  4.00  1.00            
ATOM   1235  OE1 GLN B  61       0.853  -8.180   1.876  4.00  1.00            
ATOM   1236  NE2 GLN B  61      -1.049  -7.498   2.917  4.00  1.00            
ATOM   1237    C GLN B  61      -0.108  -5.365   7.166  4.00  1.00            
ATOM   1238    O GLN B  61      -1.314  -5.558   7.319  4.00  1.00            
ATOM   1239    N ILE B  62       0.537  -4.298   7.679  4.00  1.00            
ATOM   1240   CA ILE B  62      -0.162  -3.189   8.259  4.00  1.00            
ATOM   1241   CB ILE B  62       0.120  -2.940   9.708  4.00  1.00            
ATOM   1242  CG1 ILE B  62      -0.799  -1.819  10.226  4.00  1.00            
ATOM   1243  CG2 ILE B  62       1.617  -2.646   9.883  4.00  1.00            
ATOM   1244  CD1 ILE B  62      -0.813  -1.680  11.744  4.00  1.00            
ATOM   1245    C ILE B  62       0.331  -2.037   7.465  4.00  1.00            
ATOM   1246    O ILE B  62       1.536  -1.888   7.251  4.00  1.00            
ATOM   1247    N PRO B  63      -0.553  -1.226   6.981  4.00  1.00            
ATOM   1248   CA PRO B  63      -0.052  -0.126   6.224  4.00  1.00            
ATOM   1249   CD PRO B  63      -1.833  -1.696   6.487  4.00  1.00            
ATOM   1250   CB PRO B  63      -1.259   0.449   5.483  4.00  1.00            
ATOM   1251   CG PRO B  63      -2.166  -0.781   5.292  4.00  1.00            
ATOM   1252    C PRO B  63       0.666   0.810   7.107  4.00  1.00            
ATOM   1253    O PRO B  63       0.132   1.196   8.147  4.00  1.00            
ATOM   1254    N VAL B  64       1.885   1.179   6.702  4.00  1.00            
ATOM   1255   CA VAL B  64       2.626   2.127   7.459  4.00  1.00            
ATOM   1256   CB VAL B  64       3.987   1.642   7.871  4.00  1.00            
ATOM   1257  CG1 VAL B  64       3.809   0.453   8.827  4.00  1.00            
ATOM   1258  CG2 VAL B  64       4.807   1.304   6.612  4.00  1.00            
ATOM   1259    C VAL B  64       2.822   3.243   6.526  4.00  1.00            
ATOM   1260    O VAL B  64       3.112   3.051   5.346  4.00  1.00            
ATOM   1261    N GLU B  65       2.626   4.459   7.026  4.00  1.00            
ATOM   1262   CA GLU B  65       2.863   5.545   6.153  4.00  1.00            
ATOM   1263   CB GLU B  65       1.759   6.616   6.178  4.00  1.00            
ATOM   1264   CG GLU B  65       0.433   6.142   5.580  4.00  1.00            
ATOM   1265   CD GLU B  65      -0.167   5.122   6.537  4.00  1.00            
ATOM   1266  OE1 GLU B  65      -0.743   5.544   7.575  4.00  1.00            
ATOM   1267  OE2 GLU B  65      -0.048   3.902   6.246  4.00  1.00            
ATOM   1268    C GLU B  65       4.110   6.173   6.678  4.00  1.00            
ATOM   1269    O GLU B  65       4.541   5.910   7.799  4.00  1.00            
ATOM   1270    N ILE B  66       4.735   7.017   5.852  4.00  1.00            
ATOM   1271   CA ILE B  66       5.920   7.709   6.221  4.00  1.00            
ATOM   1272   CB ILE B  66       7.090   7.507   5.298  4.00  1.00            
ATOM   1273  CG1 ILE B  66       8.375   8.084   5.921  4.00  1.00            
ATOM   1274  CG2 ILE B  66       6.744   8.117   3.936  4.00  1.00            
ATOM   1275  CD1 ILE B  66       8.829   7.366   7.190  4.00  1.00            
ATOM   1276    C ILE B  66       5.484   9.126   6.174  4.00  1.00            
ATOM   1277    O ILE B  66       4.319   9.391   6.464  4.00  1.00            
ATOM   1278    N CYS B  67       6.389  10.085   5.917  3.00  1.00            
ATOM   1279   CA CYS B  67       5.851  11.397   5.781  3.00  1.00            
ATOM   1280   CB CYS B  67       6.891  12.528   5.822  3.00  1.00            
ATOM   1281   SG CYS B  67       7.507  12.843   7.501  3.00  1.00            
ATOM   1282    C CYS B  67       5.174  11.455   4.442  3.00  1.00            
ATOM   1283    O CYS B  67       5.717  11.982   3.471  3.00  1.00            
ATOM   1284    N GLY B  68       3.962  10.875   4.366  3.00  1.00            
ATOM   1285   CA GLY B  68       3.122  10.914   3.212  3.00  1.00            
ATOM   1286    C GLY B  68       3.267   9.674   2.385  3.00  1.00            
ATOM   1287    O GLY B  68       2.291   9.211   1.797  3.00  1.00            
ATOM   1288    N HIS B  69       4.475   9.083   2.319  4.00  1.00            
ATOM   1289   CA HIS B  69       4.626   7.932   1.476  4.00  1.00            
ATOM   1290  ND1 HIS B  69       6.433   5.144   0.716  4.00  1.00            
ATOM   1291   CG HIS B  69       6.292   6.427   0.243  4.00  1.00            
ATOM   1292   CB HIS B  69       6.092   7.622   1.120  4.00  1.00            
ATOM   1293  NE2 HIS B  69       6.619   5.024  -1.494  4.00  1.00            
ATOM   1294  CD2 HIS B  69       6.406   6.337  -1.114  4.00  1.00            
ATOM   1295  CE1 HIS B  69       6.627   4.344  -0.362  4.00  1.00            
ATOM   1296    C HIS B  69       4.003   6.752   2.151  4.00  1.00            
ATOM   1297    O HIS B  69       4.145   6.583   3.356  4.00  1.00            
ATOM   1298    N LYS B  70       3.278   5.890   1.403  4.00  1.00            
ATOM   1299   CA LYS B  70       2.673   4.784   2.092  4.00  1.00            
ATOM   1300   CB LYS B  70       1.183   4.524   1.790  4.00  1.00            
ATOM   1301   CG LYS B  70       0.892   3.968   0.395  4.00  1.00            
ATOM   1302   CD LYS B  70      -0.463   3.250   0.297  4.00  1.00            
ATOM   1303   CE LYS B  70      -1.666   4.153   0.007  4.00  1.00            
ATOM   1304   NZ LYS B  70      -2.858   3.323  -0.287  4.00  1.00            
ATOM   1305    C LYS B  70       3.407   3.533   1.792  4.00  1.00            
ATOM   1306    O LYS B  70       4.017   3.382   0.734  4.00  1.00            
ATOM   1307    N ALA B  71       3.367   2.597   2.758  4.00  1.00            
ATOM   1308   CA ALA B  71       4.064   1.370   2.566  4.00  1.00            
ATOM   1309   CB ALA B  71       5.480   1.375   3.164  4.00  1.00            
ATOM   1310    C ALA B  71       3.303   0.264   3.219  4.00  1.00            
ATOM   1311    O ALA B  71       2.452   0.495   4.077  4.00  1.00            
ATOM   1312    N ILE B  72       3.586  -0.980   2.782  4.00  1.00            
ATOM   1313   CA ILE B  72       2.941  -2.140   3.322  4.00  1.00            
ATOM   1314   CB ILE B  72       1.933  -2.727   2.372  4.00  1.00            
ATOM   1315  CG1 ILE B  72       1.106  -3.831   3.052  4.00  1.00            
ATOM   1316  CG2 ILE B  72       2.688  -3.190   1.115  4.00  1.00            
ATOM   1317  CD1 ILE B  72       0.203  -3.308   4.169  4.00  1.00            
ATOM   1318    C ILE B  72       3.986  -3.181   3.571  4.00  1.00            
ATOM   1319    O ILE B  72       4.960  -3.273   2.824  4.00  1.00            
ATOM   1320    N GLY B  73       3.820  -3.993   4.639  4.00  1.00            
ATOM   1321   CA GLY B  73       4.805  -5.012   4.885  4.00  1.00            
ATOM   1322    C GLY B  73       4.667  -5.543   6.263  4.00  1.00            
ATOM   1323    O GLY B  73       3.659  -5.334   6.936  4.00  1.00            
ATOM   1324    N THR B  74       5.718  -6.264   6.700  4.00  1.00            
ATOM   1325   CA THR B  74       5.739  -6.865   7.994  4.00  1.00            
ATOM   1326   CB THR B  74       6.737  -7.979   8.121  4.00  1.00            
ATOM   1327  OG1 THR B  74       6.559  -8.662   9.355  4.00  1.00            
ATOM   1328  CG2 THR B  74       8.153  -7.385   8.045  4.00  1.00            
ATOM   1329    C THR B  74       6.104  -5.816   8.995  4.00  1.00            
ATOM   1330    O THR B  74       6.743  -4.819   8.658  4.00  1.00            
ATOM   1331    N VAL B  75       5.670  -6.005  10.260  4.00  1.00            
ATOM   1332   CA VAL B  75       6.027  -5.093  11.312  4.00  1.00            
ATOM   1333   CB VAL B  75       4.925  -4.210  11.801  4.00  1.00            
ATOM   1334  CG1 VAL B  75       4.359  -3.431  10.607  4.00  1.00            
ATOM   1335  CG2 VAL B  75       3.914  -5.056  12.584  4.00  1.00            
ATOM   1336    C VAL B  75       6.422  -5.944  12.478  4.00  1.00            
ATOM   1337    O VAL B  75       6.132  -7.138  12.507  4.00  1.00            
ATOM   1338    N LEU B  76       7.134  -5.354  13.461  4.00  1.00            
ATOM   1339   CA LEU B  76       7.524  -6.101  14.623  4.00  1.00            
ATOM   1340   CB LEU B  76       9.051  -6.314  14.706  4.00  1.00            
ATOM   1341   CG LEU B  76       9.574  -7.192  15.864  4.00  1.00            
ATOM   1342  CD1 LEU B  76      11.081  -7.435  15.690  4.00  1.00            
ATOM   1343  CD2 LEU B  76       9.266  -6.604  17.251  4.00  1.00            
ATOM   1344    C LEU B  76       7.052  -5.315  15.820  4.00  1.00            
ATOM   1345    O LEU B  76       7.224  -4.098  15.866  4.00  1.00            
ATOM   1346    N VAL B  77       6.431  -5.990  16.820  4.00  1.00            
ATOM   1347   CA VAL B  77       5.951  -5.298  17.993  4.00  1.00            
ATOM   1348   CB VAL B  77       4.533  -5.628  18.344  4.00  1.00            
ATOM   1349  CG1 VAL B  77       4.207  -4.948  19.682  4.00  1.00            
ATOM   1350  CG2 VAL B  77       3.622  -5.187  17.186  4.00  1.00            
ATOM   1351    C VAL B  77       6.795  -5.701  19.166  4.00  1.00            
ATOM   1352    O VAL B  77       6.799  -6.860  19.570  4.00  1.00            
ATOM   1353    N GLY B  78       7.518  -4.747  19.786  1.00  1.00            
ATOM   1354   CA GLY B  78       8.337  -5.166  20.889  1.00  1.00            
ATOM   1355    C GLY B  78       8.749  -3.968  21.685  1.00  1.00            
ATOM   1356    O GLY B  78       8.469  -2.813  21.368  1.00  1.00            
ATOM   1357    N PRO B  79       9.464  -4.311  22.718  1.00  1.00            
ATOM   1358   CA PRO B  79       9.949  -3.437  23.752  1.00  1.00            
ATOM   1359   CD PRO B  79       9.991  -5.659  22.847  1.00  1.00            
ATOM   1360   CB PRO B  79      10.549  -4.362  24.807  1.00  1.00            
ATOM   1361   CG PRO B  79      11.010  -5.580  23.993  1.00  1.00            
ATOM   1362    C PRO B  79      10.930  -2.369  23.388  1.00  1.00            
ATOM   1363    O PRO B  79      11.154  -1.516  24.249  1.00  1.00            
ATOM   1364    N THR B  80      11.536  -2.386  22.182  1.00  1.00            
ATOM   1365   CA THR B  80      12.568  -1.430  21.875  1.00  1.00            
ATOM   1366   CB THR B  80      13.041  -1.468  20.451  1.00  1.00            
ATOM   1367  OG1 THR B  80      14.163  -0.615  20.286  1.00  1.00            
ATOM   1368  CG2 THR B  80      11.898  -0.996  19.548  1.00  1.00            
ATOM   1369    C THR B  80      12.102  -0.060  22.157  1.00  1.00            
ATOM   1370    O THR B  80      11.016   0.360  21.755  1.00  1.00            
ATOM   1371    N PRO B  81      12.879   0.610  22.955  1.00  1.00            
ATOM   1372   CA PRO B  81      12.527   1.962  23.176  1.00  1.00            
ATOM   1373   CD PRO B  81      13.558   0.014  24.095  1.00  1.00            
ATOM   1374   CB PRO B  81      13.360   2.426  24.368  1.00  1.00            
ATOM   1375   CG PRO B  81      13.597   1.124  25.162  1.00  1.00            
ATOM   1376    C PRO B  81      12.864   2.589  21.891  1.00  1.00            
ATOM   1377    O PRO B  81      14.020   2.966  21.712  1.00  1.00            
ATOM   1378    N VAL B  82      11.869   2.714  21.006  1.00  1.00            
ATOM   1379   CA VAL B  82      12.126   3.297  19.743  1.00  1.00            
ATOM   1380   CB VAL B  82      13.398   2.879  19.061  1.00  1.00            
ATOM   1381  CG1 VAL B  82      13.189   1.480  18.454  1.00  1.00            
ATOM   1382  CG2 VAL B  82      13.782   3.961  18.038  1.00  1.00            
ATOM   1383    C VAL B  82      11.074   2.832  18.822  1.00  1.00            
ATOM   1384    O VAL B  82      10.324   1.901  19.106  1.00  1.00            
ATOM   1385    N ASN B  83      10.997   3.522  17.682  1.00  1.00            
ATOM   1386   CA ASN B  83      10.168   3.094  16.616  1.00  1.00            
ATOM   1387   CB ASN B  83       9.005   4.065  16.336  1.00  1.00            
ATOM   1388   CG ASN B  83       8.143   3.525  15.201  1.00  1.00            
ATOM   1389  OD1 ASN B  83       8.632   2.859  14.290  1.00  1.00            
ATOM   1390  ND2 ASN B  83       6.819   3.830  15.255  1.00  1.00            
ATOM   1391    C ASN B  83      11.099   3.173  15.462  1.00  1.00            
ATOM   1392    O ASN B  83      11.697   4.218  15.217  1.00  1.00            
ATOM   1393    N ILE B  84      11.274   2.071  14.723  4.00  1.00            
ATOM   1394   CA ILE B  84      12.260   2.186  13.701  4.00  1.00            
ATOM   1395   CB ILE B  84      13.454   1.301  13.921  4.00  1.00            
ATOM   1396  CG1 ILE B  84      14.191   1.688  15.212  4.00  1.00            
ATOM   1397  CG2 ILE B  84      14.329   1.361  12.657  4.00  1.00            
ATOM   1398  CD1 ILE B  84      15.228   0.654  15.648  4.00  1.00            
ATOM   1399    C ILE B  84      11.678   1.765  12.404  4.00  1.00            
ATOM   1400    O ILE B  84      10.873   0.839  12.335  4.00  1.00            
ATOM   1401    N ILE B  85      12.075   2.469  11.333  4.00  1.00            
ATOM   1402   CA ILE B  85      11.662   2.067  10.030  4.00  1.00            
ATOM   1403   CB ILE B  85      11.212   3.201   9.155  4.00  1.00            
ATOM   1404  CG1 ILE B  85       9.991   3.900   9.778  4.00  1.00            
ATOM   1405  CG2 ILE B  85      10.943   2.637   7.750  4.00  1.00            
ATOM   1406  CD1 ILE B  85       9.621   5.210   9.085  4.00  1.00            
ATOM   1407    C ILE B  85      12.891   1.476   9.424  4.00  1.00            
ATOM   1408    O ILE B  85      13.902   2.159   9.257  4.00  1.00            
ATOM   1409    N GLY B  86      12.835   0.171   9.098  1.00  1.00            
ATOM   1410   CA GLY B  86      13.999  -0.501   8.604  1.00  1.00            
ATOM   1411    C GLY B  86      13.950  -0.611   7.134  1.00  1.00            
ATOM   1412    O GLY B  86      13.288   0.151   6.434  1.00  1.00            
ATOM   1413    N ARG B  87      14.695  -1.615   6.656  2.00  1.00            
ATOM   1414   CA ARG B  87      14.872  -1.846   5.270  2.00  1.00            
ATOM   1415   CB ARG B  87      16.012  -2.832   4.959  2.00  1.00            
ATOM   1416   CG ARG B  87      17.346  -2.291   5.486  2.00  1.00            
ATOM   1417   CD ARG B  87      18.601  -2.774   4.753  2.00  1.00            
ATOM   1418   NE ARG B  87      18.624  -4.260   4.796  2.00  1.00            
ATOM   1419   CZ ARG B  87      18.075  -4.973   3.771  2.00  1.00            
ATOM   1420  NH1 ARG B  87      17.540  -4.321   2.697  2.00  1.00            
ATOM   1421  NH2 ARG B  87      18.072  -6.336   3.816  2.00  1.00            
ATOM   1422    C ARG B  87      13.611  -2.277   4.613  2.00  1.00            
ATOM   1423    O ARG B  87      13.390  -1.949   3.448  2.00  1.00            
ATOM   1424    N ASN B  88      12.752  -3.025   5.330  2.00  1.00            
ATOM   1425   CA ASN B  88      11.559  -3.498   4.699  2.00  1.00            
ATOM   1426   CB ASN B  88      10.669  -4.317   5.655  2.00  1.00            
ATOM   1427   CG ASN B  88      10.340  -3.451   6.861  2.00  1.00            
ATOM   1428  OD1 ASN B  88      11.231  -2.864   7.472  2.00  1.00            
ATOM   1429  ND2 ASN B  88       9.031  -3.364   7.218  2.00  1.00            
ATOM   1430    C ASN B  88      10.784  -2.312   4.187  2.00  1.00            
ATOM   1431    O ASN B  88      10.398  -2.278   3.019  2.00  1.00            
ATOM   1432    N LEU B  89      10.551  -1.299   5.045  2.00  1.00            
ATOM   1433   CA LEU B  89       9.815  -0.119   4.670  2.00  1.00            
ATOM   1434   CB LEU B  89       9.447   0.746   5.886  2.00  1.00            
ATOM   1435   CG LEU B  89       8.530   0.024   6.886  2.00  1.00            
ATOM   1436  CD1 LEU B  89       8.100   0.965   8.023  2.00  1.00            
ATOM   1437  CD2 LEU B  89       7.347  -0.652   6.174  2.00  1.00            
ATOM   1438    C LEU B  89      10.588   0.753   3.743  2.00  1.00            
ATOM   1439    O LEU B  89      10.056   1.262   2.759  2.00  1.00            
ATOM   1440    N LEU B  90      11.883   0.929   4.045  2.00  1.00            
ATOM   1441   CA LEU B  90      12.676   1.930   3.397  2.00  1.00            
ATOM   1442   CB LEU B  90      14.058   2.112   4.043  2.00  1.00            
ATOM   1443   CG LEU B  90      13.991   2.717   5.458  2.00  1.00            
ATOM   1444  CD1 LEU B  90      15.394   2.883   6.060  2.00  1.00            
ATOM   1445  CD2 LEU B  90      13.184   4.027   5.463  2.00  1.00            
ATOM   1446    C LEU B  90      12.898   1.727   1.932  2.00  1.00            
ATOM   1447    O LEU B  90      12.807   2.683   1.166  2.00  1.00            
ATOM   1448    N THR B  91      13.203   0.502   1.476  3.00  1.00            
ATOM   1449   CA THR B  91      13.452   0.337   0.069  3.00  1.00            
ATOM   1450   CB THR B  91      13.816  -1.077  -0.294  3.00  1.00            
ATOM   1451  OG1 THR B  91      14.281  -1.143  -1.634  3.00  1.00            
ATOM   1452  CG2 THR B  91      12.580  -1.972  -0.114  3.00  1.00            
ATOM   1453    C THR B  91      12.158   0.697  -0.604  3.00  1.00            
ATOM   1454    O THR B  91      12.151   1.223  -1.716  3.00  1.00            
ATOM   1455    N GLN B  92      11.023   0.442   0.085  3.00  1.00            
ATOM   1456   CA GLN B  92       9.711   0.673  -0.457  3.00  1.00            
ATOM   1457   CB GLN B  92       8.602   0.191   0.493  3.00  1.00            
ATOM   1458   CG GLN B  92       8.736  -1.314   0.752  3.00  1.00            
ATOM   1459   CD GLN B  92       7.502  -1.841   1.469  3.00  1.00            
ATOM   1460  OE1 GLN B  92       7.145  -1.386   2.554  3.00  1.00            
ATOM   1461  NE2 GLN B  92       6.833  -2.842   0.837  3.00  1.00            
ATOM   1462    C GLN B  92       9.529   2.135  -0.793  3.00  1.00            
ATOM   1463    O GLN B  92       9.082   2.461  -1.892  3.00  1.00            
ATOM   1464    N ILE B  93       9.896   3.060   0.118  3.00  1.00            
ATOM   1465   CA ILE B  93       9.761   4.487  -0.088  3.00  1.00            
ATOM   1466   CB ILE B  93      10.040   5.261   1.174  3.00  1.00            
ATOM   1467  CG1 ILE B  93       9.640   6.736   1.028  3.00  1.00            
ATOM   1468  CG2 ILE B  93      11.511   5.060   1.555  3.00  1.00            
ATOM   1469  CD1 ILE B  93       9.650   7.496   2.357  3.00  1.00            
ATOM   1470    C ILE B  93      10.705   4.939  -1.158  3.00  1.00            
ATOM   1471    O ILE B  93      10.359   5.803  -1.961  3.00  1.00            
ATOM   1472    N GLY B  94      11.922   4.355  -1.218  3.00  1.00            
ATOM   1473   CA GLY B  94      12.868   4.822  -2.192  3.00  1.00            
ATOM   1474    C GLY B  94      13.999   5.504  -1.490  3.00  1.00            
ATOM   1475    O GLY B  94      14.828   6.156  -2.120  3.00  1.00            
ATOM   1476    N CYS B  95      14.074   5.353  -0.155  1.00  1.00            
ATOM   1477   CA CYS B  95      15.101   6.019   0.588  1.00  1.00            
ATOM   1478   CB CYS B  95      15.013   5.835   2.115  1.00  1.00            
ATOM   1479   SG CYS B  95      13.673   6.780   2.894  1.00  1.00            
ATOM   1480    C CYS B  95      16.452   5.541   0.199  1.00  1.00            
ATOM   1481    O CYS B  95      16.635   4.393  -0.205  1.00  1.00            
ATOM   1482    N THR B  96      17.445   6.452   0.304  4.00  1.00            
ATOM   1483   CA THR B  96      18.777   6.074  -0.040  4.00  1.00            
ATOM   1484   CB THR B  96      19.084   6.362  -1.487  4.00  1.00            
ATOM   1485  OG1 THR B  96      18.156   5.681  -2.319  4.00  1.00            
ATOM   1486  CG2 THR B  96      20.513   5.900  -1.821  4.00  1.00            
ATOM   1487    C THR B  96      19.755   6.802   0.803  4.00  1.00            
ATOM   1488    O THR B  96      19.484   7.882   1.326  4.00  1.00            
ATOM   1489    N LEU B  97      20.944   6.197   0.953  4.00  1.00            
ATOM   1490   CA LEU B  97      21.977   6.830   1.702  4.00  1.00            
ATOM   1491   CB LEU B  97      22.830   5.830   2.510  4.00  1.00            
ATOM   1492   CG LEU B  97      23.876   6.461   3.452  4.00  1.00            
ATOM   1493  CD1 LEU B  97      24.985   7.197   2.680  4.00  1.00            
ATOM   1494  CD2 LEU B  97      23.200   7.340   4.517  4.00  1.00            
ATOM   1495    C LEU B  97      22.843   7.492   0.682  4.00  1.00            
ATOM   1496    O LEU B  97      23.225   6.879  -0.313  4.00  1.00            
ATOM   1497    N ASN B  98      23.164   8.781   0.896  4.00  1.00            
ATOM   1498   CA ASN B  98      23.957   9.492  -0.061  4.00  1.00            
ATOM   1499   CB ASN B  98      23.344  10.843  -0.457  4.00  1.00            
ATOM   1500   CG ASN B  98      22.017  10.550  -1.137  4.00  1.00            
ATOM   1501  OD1 ASN B  98      21.973  10.068  -2.268  4.00  1.00            
ATOM   1502  ND2 ASN B  98      20.897  10.836  -0.418  4.00  1.00            
ATOM   1503    C ASN B  98      25.265   9.787   0.600  4.00  1.00            
ATOM   1504    O ASN B  98      25.348   9.884   1.824  4.00  1.00            
ATOM   1505    N PHE B  99      26.338   9.898  -0.206  1.00  1.00            
ATOM   1506   CA PHE B  99      27.628  10.245   0.315  1.00  1.00            
ATOM   1507   CB PHE B  99      28.748  10.076  -0.734  1.00  1.00            
ATOM   1508   CG PHE B  99      30.065  10.465  -0.144  1.00  1.00            
ATOM   1509  CD1 PHE B  99      30.840   9.545   0.526  1.00  1.00            
ATOM   1510  CD2 PHE B  99      30.527  11.756  -0.268  1.00  1.00            
ATOM   1511  CE1 PHE B  99      32.055   9.914   1.060  1.00  1.00            
ATOM   1512  CE2 PHE B  99      31.740  12.129   0.264  1.00  1.00            
ATOM   1513   CZ PHE B  99      32.505  11.207   0.934  1.00  1.00            
ATOM   1514    C PHE B  99      27.524  11.735   0.604  1.00  1.00            
ATOM   1515    O PHE B  99      27.236  12.498  -0.357  1.00  1.00            
ATOM   1516  OXT PHE B  99      27.727  12.132   1.782  1.00  1.00            
ATOM   1517    N GLY C   1      15.505 -13.936  12.949  1.00  0.00            
ATOM   1518   CA GLY C   1      14.647 -13.343  11.899  1.00  0.00            
ATOM   1519    C GLY C   1      14.990 -11.906  11.718  1.00  0.00            
ATOM   1520    O GLY C   1      15.947 -11.569  11.023  1.00  0.00            
ATOM   1521    N ALA C   2      14.208 -11.012  12.354  1.00  0.00            
ATOM   1522   CA ALA C   2      14.476  -9.612  12.220  1.00  0.00            
ATOM   1523   CB ALA C   2      13.408  -8.713  12.863  1.00  0.00            
ATOM   1524    C ALA C   2      15.790  -9.340  12.891  1.00  0.00            
ATOM   1525    O ALA C   2      16.158 -10.022  13.846  1.00  0.00            
ATOM   1526    N GLU C   3      16.571  -8.377  12.353  1.00  0.00            
ATOM   1527   CA GLU C   3      17.802  -7.987  12.989  1.00  0.00            
ATOM   1528   CB GLU C   3      19.065  -8.265  12.146  1.00  0.00            
ATOM   1529   CG GLU C   3      19.102  -7.574  10.780  1.00  0.00            
ATOM   1530   CD GLU C   3      20.488  -7.783  10.179  1.00  0.00            
ATOM   1531  OE1 GLU C   3      21.238  -8.657  10.693  1.00  0.00            
ATOM   1532  OE2 GLU C   3      20.816  -7.066   9.196  1.00  0.00            
ATOM   1533    C GLU C   3      17.683  -6.520  13.215  1.00  0.00            
ATOM   1534    O GLU C   3      17.733  -5.731  12.274  1.00  0.00            
ATOM   1535    N THR C   4      17.497  -6.101  14.480  1.00  0.00            
ATOM   1536   CA THR C   4      17.415  -4.689  14.664  1.00  0.00            
ATOM   1537   CB THR C   4      16.225  -4.203  15.448  1.00  0.00            
ATOM   1538  OG1 THR C   4      16.142  -2.788  15.353  1.00  0.00            
ATOM   1539  CG2 THR C   4      16.343  -4.634  16.918  1.00  0.00            
ATOM   1540    C THR C   4      18.661  -4.276  15.345  1.00  0.00            
ATOM   1541    O THR C   4      19.024  -4.799  16.398  1.00  0.00            
ATOM   1542    N PHE C   5      19.393  -3.343  14.721  1.00  0.00            
ATOM   1543   CA PHE C   5      20.597  -2.968  15.375  1.00  0.00            
ATOM   1544   CB PHE C   5      21.857  -3.181  14.520  1.00  0.00            
ATOM   1545   CG PHE C   5      21.959  -4.624  14.163  1.00  0.00            
ATOM   1546  CD1 PHE C   5      22.639  -5.501  14.977  1.00  0.00            
ATOM   1547  CD2 PHE C   5      21.374  -5.097  13.009  1.00  0.00            
ATOM   1548  CE1 PHE C   5      22.734  -6.832  14.646  1.00  0.00            
ATOM   1549  CE2 PHE C   5      21.467  -6.427  12.673  1.00  0.00            
ATOM   1550   CZ PHE C   5      22.149  -7.294  13.493  1.00  0.00            
ATOM   1551    C PHE C   5      20.537  -1.506  15.631  1.00  0.00            
ATOM   1552    O PHE C   5      20.589  -0.698  14.707  1.00  0.00            
ATOM   1553    N TYR C   6      20.404  -1.128  16.908  1.00  0.00            
ATOM   1554   CA TYR C   6      20.429   0.255  17.268  1.00  0.00            
ATOM   1555   CB TYR C   6      19.038   0.694  17.760  1.00  0.00            
ATOM   1556   CG TYR C   6      19.000   2.017  18.435  1.00  0.00            
ATOM   1557  CD1 TYR C   6      18.841   3.183  17.720  1.00  0.00            
ATOM   1558  CD2 TYR C   6      19.089   2.076  19.807  1.00  0.00            
ATOM   1559  CE1 TYR C   6      18.789   4.394  18.369  1.00  0.00            
ATOM   1560  CE2 TYR C   6      19.039   3.285  20.460  1.00  0.00            
ATOM   1561   CZ TYR C   6      18.891   4.443  19.740  1.00  0.00            
ATOM   1562   OH TYR C   6      18.838   5.683  20.406  1.00  0.00            
ATOM   1563    C TYR C   6      21.403   0.330  18.391  1.00  0.00            
ATOM   1564    O TYR C   6      21.066   0.040  19.539  1.00  0.00            
ATOM   1565    N VAL C   7      22.643   0.746  18.087  1.00  0.00            
ATOM   1566   CA VAL C   7      23.654   0.668  19.093  1.00  0.00            
ATOM   1567   CB VAL C   7      25.043   0.949  18.592  1.00  0.00            
ATOM   1568  CG1 VAL C   7      25.392  -0.101  17.519  1.00  0.00            
ATOM   1569  CG2 VAL C   7      25.130   2.407  18.113  1.00  0.00            
ATOM   1570    C VAL C   7      23.387   1.587  20.250  1.00  0.00            
ATOM   1571    O VAL C   7      23.430   1.158  21.401  1.00  0.00            
ATOM   1572    N ASP C   8      23.076   2.871  19.991  1.00  0.00            
ATOM   1573   CA ASP C   8      22.900   3.817  21.064  1.00  0.00            
ATOM   1574   CB ASP C   8      21.850   3.400  22.108  1.00  0.00            
ATOM   1575   CG ASP C   8      21.430   4.664  22.847  1.00  0.00            
ATOM   1576  OD1 ASP C   8      21.845   5.770  22.409  1.00  0.00            
ATOM   1577  OD2 ASP C   8      20.687   4.542  23.856  1.00  0.00            
ATOM   1578    C ASP C   8      24.212   4.027  21.737  1.00  0.00            
ATOM   1579    O ASP C   8      25.100   3.181  21.670  1.00  0.00            
ATOM   1580    N GLY C   9      24.403   5.195  22.379  1.00  0.00            
ATOM   1581   CA GLY C   9      25.667   5.329  23.027  1.00  0.00            
ATOM   1582    C GLY C   9      25.904   6.732  23.442  1.00  0.00            
ATOM   1583    O GLY C   9      25.012   7.579  23.415  1.00  0.00            
ATOM   1584    N ALA C  10      27.159   6.987  23.853  1.00  0.00            
ATOM   1585   CA ALA C  10      27.553   8.280  24.299  1.00  0.00            
ATOM   1586   CB ALA C  10      29.006   8.331  24.803  1.00  0.00            
ATOM   1587    C ALA C  10      27.446   9.225  23.111  1.00  0.00            
ATOM   1588    O ALA C  10      26.639  10.191  23.190  1.00  0.00            
ATOM   1589  OXT ALA C  10      28.172   8.996  22.107  1.00  0.00            
END
