# Supplementary material for: Integrative modeling of diverse protein-peptide systems using CABS-dock
Source: PLoS Comput Biol. 2023 Jul 5;19(7):e1011275. doi: 10.1371/journal.pcbi.1011275 (PMC10351741; doi:10.1371/journal.pcbi.1011275)
Supplement: S1 File — Files in pdb format containing atomic coordinates of the structures obtained in this study: the highest-scored amyloid models and 10 examples of the docked peptide for each enzyme-substrate complex. (ZIP) [file pcbi.1011275.s006.zip › 9_HIV1_GAETFYVDGA/4836.pdb]

CRYST1    0.000    0.000    0.000   0.00   0.00   0.00 P 1           1
ATOM      1    N PRO A   1      29.211   5.388  -2.247  1.00  1.00            
ATOM      2   CA PRO A   1      28.364   6.127  -3.223  1.00  1.00            
ATOM      3   CD PRO A   1      30.100   4.423  -2.983  1.00  1.00            
ATOM      4   CB PRO A   1      28.623   5.482  -4.584  1.00  1.00            
ATOM      5   CG PRO A   1      29.999   4.819  -4.461  1.00  1.00            
ATOM      6    C PRO A   1      26.950   5.937  -2.766  1.00  1.00            
ATOM      7    O PRO A   1      26.735   5.409  -1.676  1.00  1.00            
ATOM      8    N GLN A   2      25.982   6.350  -3.605  4.00  1.00            
ATOM      9   CA GLN A   2      24.574   6.235  -3.340  4.00  1.00            
ATOM     10   CB GLN A   2      23.771   6.661  -4.578  4.00  1.00            
ATOM     11   CG GLN A   2      24.076   5.746  -5.772  4.00  1.00            
ATOM     12   CD GLN A   2      23.622   6.409  -7.066  4.00  1.00            
ATOM     13  OE1 GLN A   2      23.376   5.739  -8.067  4.00  1.00            
ATOM     14  NE2 GLN A   2      23.533   7.765  -7.055  4.00  1.00            
ATOM     15    C GLN A   2      24.301   4.789  -3.113  4.00  1.00            
ATOM     16    O GLN A   2      24.790   3.931  -3.845  4.00  1.00            
ATOM     17    N ILE A   3      23.534   4.473  -2.053  4.00  1.00            
ATOM     18   CA ILE A   3      23.232   3.092  -1.845  4.00  1.00            
ATOM     19   CB ILE A   3      23.955   2.482  -0.677  4.00  1.00            
ATOM     20  CG1 ILE A   3      23.879   0.948  -0.749  4.00  1.00            
ATOM     21  CG2 ILE A   3      23.389   3.081   0.621  4.00  1.00            
ATOM     22  CD1 ILE A   3      24.664   0.359  -1.920  4.00  1.00            
ATOM     23    C ILE A   3      21.761   2.967  -1.617  4.00  1.00            
ATOM     24    O ILE A   3      21.172   3.735  -0.857  4.00  1.00            
ATOM     25    N THR A   4      21.118   2.000  -2.302  1.00  1.00            
ATOM     26   CA THR A   4      19.719   1.772  -2.091  1.00  1.00            
ATOM     27   CB THR A   4      19.037   1.065  -3.219  1.00  1.00            
ATOM     28  OG1 THR A   4      17.634   1.038  -2.996  1.00  1.00            
ATOM     29  CG2 THR A   4      19.598  -0.364  -3.310  1.00  1.00            
ATOM     30    C THR A   4      19.651   0.883  -0.896  1.00  1.00            
ATOM     31    O THR A   4      20.686   0.451  -0.392  1.00  1.00            
ATOM     32    N LEU A   5      18.443   0.597  -0.377  1.00  1.00            
ATOM     33   CA LEU A   5      18.464  -0.233   0.789  1.00  1.00            
ATOM     34   CB LEU A   5      17.681   0.346   1.985  1.00  1.00            
ATOM     35   CG LEU A   5      18.267   1.614   2.632  1.00  1.00            
ATOM     36  CD1 LEU A   5      17.390   2.078   3.808  1.00  1.00            
ATOM     37  CD2 LEU A   5      19.734   1.411   3.044  1.00  1.00            
ATOM     38    C LEU A   5      17.797  -1.556   0.535  1.00  1.00            
ATOM     39    O LEU A   5      17.002  -2.007   1.358  1.00  1.00            
ATOM     40    N TRP A   6      18.087  -2.231  -0.591  1.00  1.00            
ATOM     41   CA TRP A   6      17.464  -3.505  -0.831  1.00  1.00            
ATOM     42   CB TRP A   6      17.650  -3.945  -2.293  1.00  1.00            
ATOM     43   CG TRP A   6      16.951  -3.012  -3.259  1.00  1.00            
ATOM     44  CD2 TRP A   6      16.169  -3.429  -4.390  1.00  1.00            
ATOM     45  CD1 TRP A   6      16.943  -1.648  -3.269  1.00  1.00            
ATOM     46  NE1 TRP A   6      16.199  -1.187  -4.328  1.00  1.00            
ATOM     47  CE2 TRP A   6      15.719  -2.272  -5.029  1.00  1.00            
ATOM     48  CE3 TRP A   6      15.855  -4.671  -4.860  1.00  1.00            
ATOM     49  CZ2 TRP A   6      14.945  -2.342  -6.152  1.00  1.00            
ATOM     50  CZ3 TRP A   6      15.071  -4.737  -5.992  1.00  1.00            
ATOM     51  CH2 TRP A   6      14.625  -3.596  -6.624  1.00  1.00            
ATOM     52    C TRP A   6      18.029  -4.551   0.086  1.00  1.00            
ATOM     53    O TRP A   6      17.291  -5.250   0.777  1.00  1.00            
ATOM     54    N LYS A   7      19.374  -4.667   0.120  1.00  1.00            
ATOM     55   CA LYS A   7      20.063  -5.630   0.940  1.00  1.00            
ATOM     56   CB LYS A   7      21.207  -6.352   0.208  1.00  1.00            
ATOM     57   CG LYS A   7      20.726  -7.252  -0.932  1.00  1.00            
ATOM     58   CD LYS A   7      21.847  -7.694  -1.874  1.00  1.00            
ATOM     59   CE LYS A   7      21.368  -8.590  -3.017  1.00  1.00            
ATOM     60   NZ LYS A   7      22.502  -8.911  -3.912  1.00  1.00            
ATOM     61    C LYS A   7      20.696  -4.799   2.021  1.00  1.00            
ATOM     62    O LYS A   7      20.612  -3.573   1.976  1.00  1.00            
ATOM     63    N ARG A   8      21.326  -5.428   3.041  1.00  1.00            
ATOM     64   CA ARG A   8      21.958  -4.636   4.065  1.00  1.00            
ATOM     65   CB ARG A   8      22.559  -5.451   5.225  1.00  1.00            
ATOM     66   CG ARG A   8      21.500  -6.045   6.155  1.00  1.00            
ATOM     67   CD ARG A   8      22.059  -6.594   7.470  1.00  1.00            
ATOM     68   NE ARG A   8      22.738  -7.888   7.183  1.00  1.00            
ATOM     69   CZ ARG A   8      23.305  -8.594   8.206  1.00  1.00            
ATOM     70  NH1 ARG A   8      23.286  -8.088   9.474  1.00  1.00            
ATOM     71  NH2 ARG A   8      23.882  -9.806   7.965  1.00  1.00            
ATOM     72    C ARG A   8      23.076  -3.895   3.388  1.00  1.00            
ATOM     73    O ARG A   8      23.809  -4.415   2.546  1.00  1.00            
ATOM     74    N PRO A   9      23.154  -2.652   3.756  1.00  1.00            
ATOM     75   CA PRO A   9      24.077  -1.747   3.116  1.00  1.00            
ATOM     76   CD PRO A   9      21.882  -1.998   4.017  1.00  1.00            
ATOM     77   CB PRO A   9      23.438  -0.365   3.181  1.00  1.00            
ATOM     78   CG PRO A   9      21.939  -0.657   3.276  1.00  1.00            
ATOM     79    C PRO A   9      25.558  -1.698   3.336  1.00  1.00            
ATOM     80    O PRO A   9      26.157  -0.846   2.684  1.00  1.00            
ATOM     81    N LEU A  10      26.247  -2.513   4.163  4.00  1.00            
ATOM     82   CA LEU A  10      27.530  -1.884   4.241  4.00  1.00            
ATOM     83   CB LEU A  10      27.798  -1.184   5.597  4.00  1.00            
ATOM     84   CG LEU A  10      28.799   0.005   5.616  4.00  1.00            
ATOM     85  CD1 LEU A  10      28.210   1.232   4.900  4.00  1.00            
ATOM     86  CD2 LEU A  10      29.328   0.326   7.020  4.00  1.00            
ATOM     87    C LEU A  10      28.706  -2.600   3.723  4.00  1.00            
ATOM     88    O LEU A  10      28.647  -3.717   3.212  4.00  1.00            
ATOM     89    N VAL A  11      29.828  -1.869   3.847  4.00  1.00            
ATOM     90   CA VAL A  11      31.035  -2.189   3.211  4.00  1.00            
ATOM     91   CB VAL A  11      31.340  -1.223   2.094  4.00  1.00            
ATOM     92  CG1 VAL A  11      31.970   0.040   2.704  4.00  1.00            
ATOM     93  CG2 VAL A  11      32.158  -1.914   0.988  4.00  1.00            
ATOM     94    C VAL A  11      32.208  -2.218   4.123  4.00  1.00            
ATOM     95    O VAL A  11      32.111  -2.093   5.343  4.00  1.00            
ATOM     96    N THR A  12      33.368  -2.423   3.475  4.00  1.00            
ATOM     97   CA THR A  12      34.642  -2.570   4.081  4.00  1.00            
ATOM     98   CB THR A  12      35.721  -2.916   3.096  4.00  1.00            
ATOM     99  OG1 THR A  12      36.937  -3.198   3.773  4.00  1.00            
ATOM    100  CG2 THR A  12      35.906  -1.729   2.134  4.00  1.00            
ATOM    101    C THR A  12      35.038  -1.305   4.763  4.00  1.00            
ATOM    102    O THR A  12      34.666  -0.206   4.354  4.00  1.00            
ATOM    103    N ILE A  13      35.802  -1.466   5.860  4.00  1.00            
ATOM    104   CA ILE A  13      36.288  -0.380   6.654  4.00  1.00            
ATOM    105   CB ILE A  13      35.673  -0.347   8.028  4.00  1.00            
ATOM    106  CG1 ILE A  13      35.983   0.972   8.754  4.00  1.00            
ATOM    107  CG2 ILE A  13      36.147  -1.598   8.787  4.00  1.00            
ATOM    108  CD1 ILE A  13      35.162   1.162  10.030  4.00  1.00            
ATOM    109    C ILE A  13      37.757  -0.600   6.841  4.00  1.00            
ATOM    110    O ILE A  13      38.204  -1.738   6.977  4.00  1.00            
ATOM    111    N ARG A  14      38.558   0.483   6.827  4.00  1.00            
ATOM    112   CA ARG A  14      39.966   0.299   7.028  4.00  1.00            
ATOM    113   CB ARG A  14      40.821   0.806   5.855  4.00  1.00            
ATOM    114   CG ARG A  14      40.740  -0.080   4.613  4.00  1.00            
ATOM    115   CD ARG A  14      41.457   0.515   3.400  4.00  1.00            
ATOM    116   NE ARG A  14      41.598  -0.572   2.395  4.00  1.00            
ATOM    117   CZ ARG A  14      42.713  -1.357   2.430  4.00  1.00            
ATOM    118  NH1 ARG A  14      43.679  -1.120   3.365  4.00  1.00            
ATOM    119  NH2 ARG A  14      42.866  -2.376   1.535  4.00  1.00            
ATOM    120    C ARG A  14      40.384   1.081   8.232  4.00  1.00            
ATOM    121    O ARG A  14      40.422   2.310   8.204  4.00  1.00            
ATOM    122    N ILE A  15      40.702   0.370   9.333  4.00  1.00            
ATOM    123   CA ILE A  15      41.175   0.991  10.536  4.00  1.00            
ATOM    124   CB ILE A  15      40.089   1.129  11.572  4.00  1.00            
ATOM    125  CG1 ILE A  15      40.537   1.935  12.809  4.00  1.00            
ATOM    126  CG2 ILE A  15      39.586  -0.287  11.891  4.00  1.00            
ATOM    127  CD1 ILE A  15      41.565   1.235  13.700  4.00  1.00            
ATOM    128    C ILE A  15      42.242   0.097  11.073  4.00  1.00            
ATOM    129    O ILE A  15      42.108  -1.126  11.056  4.00  1.00            
ATOM    130    N GLY A  16      43.350   0.691  11.547  3.00  1.00            
ATOM    131   CA GLY A  16      44.394  -0.093  12.133  3.00  1.00            
ATOM    132    C GLY A  16      45.155  -0.739  11.020  3.00  1.00            
ATOM    133    O GLY A  16      46.077  -1.517  11.257  3.00  1.00            
ATOM    134    N GLY A  17      44.784  -0.423   9.766  3.00  1.00            
ATOM    135   CA GLY A  17      45.468  -0.998   8.647  3.00  1.00            
ATOM    136    C GLY A  17      44.815  -2.303   8.328  3.00  1.00            
ATOM    137    O GLY A  17      45.204  -2.982   7.378  3.00  1.00            
ATOM    138    N GLN A  18      43.789  -2.685   9.113  4.00  1.00            
ATOM    139   CA GLN A  18      43.137  -3.943   8.892  4.00  1.00            
ATOM    140   CB GLN A  18      42.868  -4.731  10.185  4.00  1.00            
ATOM    141   CG GLN A  18      42.080  -6.025   9.969  4.00  1.00            
ATOM    142   CD GLN A  18      42.933  -6.986   9.155  4.00  1.00            
ATOM    143  OE1 GLN A  18      43.220  -6.744   7.984  4.00  1.00            
ATOM    144  NE2 GLN A  18      43.346  -8.116   9.790  4.00  1.00            
ATOM    145    C GLN A  18      41.817  -3.698   8.242  4.00  1.00            
ATOM    146    O GLN A  18      41.181  -2.669   8.463  4.00  1.00            
ATOM    147    N LEU A  19      41.382  -4.658   7.401  4.00  1.00            
ATOM    148   CA LEU A  19      40.123  -4.540   6.727  4.00  1.00            
ATOM    149   CB LEU A  19      40.100  -5.288   5.372  4.00  1.00            
ATOM    150   CG LEU A  19      38.789  -5.228   4.548  4.00  1.00            
ATOM    151  CD1 LEU A  19      39.008  -5.847   3.158  4.00  1.00            
ATOM    152  CD2 LEU A  19      37.598  -5.903   5.250  4.00  1.00            
ATOM    153    C LEU A  19      39.100  -5.121   7.641  4.00  1.00            
ATOM    154    O LEU A  19      39.294  -6.195   8.210  4.00  1.00            
ATOM    155    N LYS A  20      37.982  -4.393   7.828  4.00  1.00            
ATOM    156   CA LYS A  20      36.921  -4.899   8.643  4.00  1.00            
ATOM    157   CB LYS A  20      36.841  -4.279  10.051  4.00  1.00            
ATOM    158   CG LYS A  20      37.826  -4.903  11.047  4.00  1.00            
ATOM    159   CD LYS A  20      37.566  -6.390  11.314  4.00  1.00            
ATOM    160   CE LYS A  20      38.538  -7.033  12.309  4.00  1.00            
ATOM    161   NZ LYS A  20      38.118  -8.423  12.602  4.00  1.00            
ATOM    162    C LYS A  20      35.628  -4.661   7.932  4.00  1.00            
ATOM    163    O LYS A  20      35.499  -3.712   7.162  4.00  1.00            
ATOM    164    N GLU A  21      34.633  -5.543   8.154  4.00  1.00            
ATOM    165   CA GLU A  21      33.365  -5.391   7.495  4.00  1.00            
ATOM    166   CB GLU A  21      32.539  -6.685   7.396  4.00  1.00            
ATOM    167   CG GLU A  21      32.167  -7.307   8.741  4.00  1.00            
ATOM    168   CD GLU A  21      31.272  -8.504   8.451  4.00  1.00            
ATOM    169  OE1 GLU A  21      30.358  -8.366   7.594  4.00  1.00            
ATOM    170  OE2 GLU A  21      31.493  -9.574   9.076  4.00  1.00            
ATOM    171    C GLU A  21      32.567  -4.381   8.241  4.00  1.00            
ATOM    172    O GLU A  21      32.843  -4.097   9.406  4.00  1.00            
ATOM    173    N ALA A  22      31.555  -3.782   7.580  4.00  1.00            
ATOM    174   CA ALA A  22      30.842  -2.769   8.293  4.00  1.00            
ATOM    175   CB ALA A  22      31.465  -1.371   8.132  4.00  1.00            
ATOM    176    C ALA A  22      29.403  -2.685   7.855  4.00  1.00            
ATOM    177    O ALA A  22      29.011  -3.282   6.855  4.00  1.00            
ATOM    178    N LEU A  23      28.574  -1.976   8.668  4.00  1.00            
ATOM    179   CA LEU A  23      27.185  -1.675   8.400  4.00  1.00            
ATOM    180   CB LEU A  23      26.183  -2.445   9.278  4.00  1.00            
ATOM    181   CG LEU A  23      26.107  -3.952   8.977  4.00  1.00            
ATOM    182  CD1 LEU A  23      25.021  -4.630   9.824  4.00  1.00            
ATOM    183  CD2 LEU A  23      25.926  -4.208   7.473  4.00  1.00            
ATOM    184    C LEU A  23      26.988  -0.201   8.716  4.00  1.00            
ATOM    185    O LEU A  23      27.429   0.263   9.762  4.00  1.00            
ATOM    186    N LEU A  24      26.327   0.584   7.828  4.00  1.00            
ATOM    187   CA LEU A  24      26.229   2.025   7.985  4.00  1.00            
ATOM    188   CB LEU A  24      26.008   2.822   6.684  4.00  1.00            
ATOM    189   CG LEU A  24      24.745   2.464   5.918  4.00  1.00            
ATOM    190  CD1 LEU A  24      24.776   0.990   5.508  4.00  1.00            
ATOM    191  CD2 LEU A  24      23.505   2.872   6.712  4.00  1.00            
ATOM    192    C LEU A  24      25.373   2.556   9.101  4.00  1.00            
ATOM    193    O LEU A  24      25.689   3.585   9.693  4.00  1.00            
ATOM    194    N ASP A  25      24.235   1.928   9.393  1.00  1.00            
ATOM    195   CA ASP A  25      23.479   2.267  10.565  1.00  1.00            
ATOM    196   CB ASP A  25      24.017   1.594  11.841  1.00  1.00            
ATOM    197   CG ASP A  25      23.541   0.149  11.828  1.00  1.00            
ATOM    198  OD1 ASP A  25      22.299  -0.054  11.771  1.00  1.00            
ATOM    199  OD2 ASP A  25      24.401  -0.770  11.882  1.00  1.00            
ATOM    200    C ASP A  25      23.195   3.686  10.911  1.00  1.00            
ATOM    201    O ASP A  25      23.730   4.197  11.894  1.00  1.00            
ATOM    202    N THR A  26      22.360   4.384  10.125  3.00  1.00            
ATOM    203   CA THR A  26      21.834   5.559  10.752  3.00  1.00            
ATOM    204   CB THR A  26      21.124   6.491   9.811  3.00  1.00            
ATOM    205  OG1 THR A  26      20.717   7.665  10.501  3.00  1.00            
ATOM    206  CG2 THR A  26      19.908   5.773   9.200  3.00  1.00            
ATOM    207    C THR A  26      20.858   4.936  11.672  3.00  1.00            
ATOM    208    O THR A  26      20.173   3.992  11.288  3.00  1.00            
ATOM    209    N GLY A  27      20.739   5.430  12.907  3.00  1.00            
ATOM    210   CA GLY A  27      19.925   4.674  13.803  3.00  1.00            
ATOM    211    C GLY A  27      20.812   4.256  14.937  3.00  1.00            
ATOM    212    O GLY A  27      20.328   3.911  16.012  3.00  1.00            
ATOM    213    N ALA A  28      22.146   4.277  14.726  1.00  1.00            
ATOM    214   CA ALA A  28      23.041   3.956  15.804  1.00  1.00            
ATOM    215   CB ALA A  28      24.079   2.882  15.444  1.00  1.00            
ATOM    216    C ALA A  28      23.791   5.199  16.118  1.00  1.00            
ATOM    217    O ALA A  28      24.372   5.831  15.237  1.00  1.00            
ATOM    218    N ASP A  29      23.777   5.605  17.398  1.00  1.00            
ATOM    219   CA ASP A  29      24.460   6.817  17.714  1.00  1.00            
ATOM    220   CB ASP A  29      24.364   7.218  19.198  1.00  1.00            
ATOM    221   CG ASP A  29      23.018   7.841  19.508  1.00  1.00            
ATOM    222  OD1 ASP A  29      22.348   8.341  18.566  1.00  1.00            
ATOM    223  OD2 ASP A  29      22.658   7.838  20.716  1.00  1.00            
ATOM    224    C ASP A  29      25.930   6.666  17.489  1.00  1.00            
ATOM    225    O ASP A  29      26.528   7.388  16.692  1.00  1.00            
ATOM    226    N ASP A  30      26.549   5.693  18.186  1.00  1.00            
ATOM    227   CA ASP A  30      27.971   5.535  18.117  1.00  1.00            
ATOM    228   CB ASP A  30      28.634   5.180  19.459  1.00  1.00            
ATOM    229   CG ASP A  30      28.136   3.813  19.889  1.00  1.00            
ATOM    230  OD1 ASP A  30      26.896   3.594  19.874  1.00  1.00            
ATOM    231  OD2 ASP A  30      29.002   2.962  20.223  1.00  1.00            
ATOM    232    C ASP A  30      28.279   4.449  17.152  1.00  1.00            
ATOM    233    O ASP A  30      27.420   4.006  16.393  1.00  1.00            
ATOM    234    N THR A  31      29.546   4.002  17.154  1.00  1.00            
ATOM    235   CA THR A  31      29.917   2.959  16.257  1.00  1.00            
ATOM    236   CB THR A  31      31.186   3.226  15.497  1.00  1.00            
ATOM    237  OG1 THR A  31      32.293   3.254  16.387  1.00  1.00            
ATOM    238  CG2 THR A  31      31.064   4.574  14.771  1.00  1.00            
ATOM    239    C THR A  31      30.197   1.754  17.079  1.00  1.00            
ATOM    240    O THR A  31      30.428   1.856  18.281  1.00  1.00            
ATOM    241    N VAL A  32      30.143   0.562  16.455  4.00  1.00            
ATOM    242   CA VAL A  32      30.463  -0.574  17.254  4.00  1.00            
ATOM    243   CB VAL A  32      29.280  -1.383  17.704  4.00  1.00            
ATOM    244  CG1 VAL A  32      28.302  -0.458  18.449  4.00  1.00            
ATOM    245  CG2 VAL A  32      28.699  -2.146  16.501  4.00  1.00            
ATOM    246    C VAL A  32      31.288  -1.506  16.451  4.00  1.00            
ATOM    247    O VAL A  32      31.102  -1.667  15.246  4.00  1.00            
ATOM    248    N LEU A  33      32.252  -2.135  17.133  4.00  1.00            
ATOM    249   CA LEU A  33      33.044  -3.138  16.522  4.00  1.00            
ATOM    250   CB LEU A  33      34.486  -2.743  16.157  4.00  1.00            
ATOM    251   CG LEU A  33      34.594  -2.069  14.776  4.00  1.00            
ATOM    252  CD1 LEU A  33      33.739  -0.799  14.681  4.00  1.00            
ATOM    253  CD2 LEU A  33      36.060  -1.826  14.391  4.00  1.00            
ATOM    254    C LEU A  33      33.082  -4.317  17.418  4.00  1.00            
ATOM    255    O LEU A  33      32.953  -4.203  18.636  4.00  1.00            
ATOM    256    N GLU A  34      33.234  -5.501  16.805  1.00  1.00            
ATOM    257   CA GLU A  34      33.318  -6.696  17.574  1.00  1.00            
ATOM    258   CB GLU A  34      33.222  -7.996  16.761  1.00  1.00            
ATOM    259   CG GLU A  34      31.822  -8.264  16.210  1.00  1.00            
ATOM    260   CD GLU A  34      31.807  -9.687  15.675  1.00  1.00            
ATOM    261  OE1 GLU A  34      32.885 -10.338  15.696  1.00  1.00            
ATOM    262  OE2 GLU A  34      30.715 -10.145  15.242  1.00  1.00            
ATOM    263    C GLU A  34      34.662  -6.661  18.224  1.00  1.00            
ATOM    264    O GLU A  34      35.468  -5.772  17.953  1.00  1.00            
ATOM    265    N GLU A  35      34.916  -7.622  19.131  1.00  1.00            
ATOM    266   CA GLU A  35      36.126  -7.668  19.899  1.00  1.00            
ATOM    267   CB GLU A  35      36.245  -9.002  20.657  1.00  1.00            
ATOM    268   CG GLU A  35      37.387  -9.098  21.666  1.00  1.00            
ATOM    269   CD GLU A  35      37.139 -10.362  22.482  1.00  1.00            
ATOM    270  OE1 GLU A  35      36.996 -11.450  21.862  1.00  1.00            
ATOM    271  OE2 GLU A  35      37.083 -10.258  23.736  1.00  1.00            
ATOM    272    C GLU A  35      37.304  -7.518  18.992  1.00  1.00            
ATOM    273    O GLU A  35      37.585  -8.383  18.164  1.00  1.00            
ATOM    274    N MET A  36      38.010  -6.375  19.125  1.00  1.00            
ATOM    275   CA MET A  36      39.211  -6.152  18.380  1.00  1.00            
ATOM    276   CB MET A  36      39.017  -5.671  16.929  1.00  1.00            
ATOM    277   CG MET A  36      38.345  -4.311  16.768  1.00  1.00            
ATOM    278   SD MET A  36      38.421  -3.672  15.066  1.00  1.00            
ATOM    279   CE MET A  36      40.088  -2.974  15.255  1.00  1.00            
ATOM    280    C MET A  36      40.052  -5.175  19.123  1.00  1.00            
ATOM    281    O MET A  36      39.552  -4.364  19.901  1.00  1.00            
ATOM    282    N ASN A  37      41.378  -5.257  18.904  1.00  1.00            
ATOM    283   CA ASN A  37      42.300  -4.401  19.583  1.00  1.00            
ATOM    284   CB ASN A  37      43.480  -5.192  20.178  1.00  1.00            
ATOM    285   CG ASN A  37      44.199  -4.334  21.205  1.00  1.00            
ATOM    286  OD1 ASN A  37      44.805  -3.318  20.873  1.00  1.00            
ATOM    287  ND2 ASN A  37      44.134  -4.760  22.495  1.00  1.00            
ATOM    288    C ASN A  37      42.838  -3.453  18.556  1.00  1.00            
ATOM    289    O ASN A  37      43.263  -3.857  17.473  1.00  1.00            
ATOM    290    N LEU A  38      42.799  -2.148  18.875  1.00  1.00            
ATOM    291   CA LEU A  38      43.275  -1.094  18.024  1.00  1.00            
ATOM    292   CB LEU A  38      42.144  -0.103  17.661  1.00  1.00            
ATOM    293   CG LEU A  38      41.660   0.782  18.823  1.00  1.00            
ATOM    294  CD1 LEU A  38      40.472   1.661  18.390  1.00  1.00            
ATOM    295  CD2 LEU A  38      41.359  -0.039  20.090  1.00  1.00            
ATOM    296    C LEU A  38      44.322  -0.414  18.851  1.00  1.00            
ATOM    297    O LEU A  38      44.933  -1.082  19.685  1.00  1.00            
ATOM    298    N PRO A  39      44.615   0.850  18.692  1.00  1.00            
ATOM    299   CA PRO A  39      45.625   1.382  19.556  1.00  1.00            
ATOM    300   CD PRO A  39      44.688   1.471  17.374  1.00  1.00            
ATOM    301   CB PRO A  39      45.952   2.763  18.999  1.00  1.00            
ATOM    302   CG PRO A  39      45.745   2.581  17.484  1.00  1.00            
ATOM    303    C PRO A  39      45.091   1.355  20.957  1.00  1.00            
ATOM    304    O PRO A  39      43.900   1.118  21.151  1.00  1.00            
ATOM    305    N GLY A  40      45.984   1.591  21.934  1.00  1.00            
ATOM    306   CA GLY A  40      45.817   1.404  23.344  1.00  1.00            
ATOM    307    C GLY A  40      44.802   2.215  24.088  1.00  1.00            
ATOM    308    O GLY A  40      44.237   1.700  25.047  1.00  1.00            
ATOM    309    N LYS A  41      44.558   3.493  23.748  1.00  1.00            
ATOM    310   CA LYS A  41      43.697   4.279  24.601  1.00  1.00            
ATOM    311   CB LYS A  41      43.483   5.700  24.062  1.00  1.00            
ATOM    312   CG LYS A  41      42.913   6.685  25.081  1.00  1.00            
ATOM    313   CD LYS A  41      42.955   8.127  24.573  1.00  1.00            
ATOM    314   CE LYS A  41      44.248   8.459  23.823  1.00  1.00            
ATOM    315   NZ LYS A  41      44.129   9.773  23.153  1.00  1.00            
ATOM    316    C LYS A  41      42.346   3.637  24.707  1.00  1.00            
ATOM    317    O LYS A  41      41.766   3.217  23.708  1.00  1.00            
ATOM    318    N TRP A  42      41.831   3.512  25.951  1.00  1.00            
ATOM    319   CA TRP A  42      40.513   2.970  26.116  1.00  1.00            
ATOM    320   CB TRP A  42      40.418   1.457  26.410  1.00  1.00            
ATOM    321   CG TRP A  42      40.797   0.557  25.260  1.00  1.00            
ATOM    322  CD2 TRP A  42      41.965  -0.278  25.226  1.00  1.00            
ATOM    323  CD1 TRP A  42      40.110   0.305  24.107  1.00  1.00            
ATOM    324  NE1 TRP A  42      40.793  -0.610  23.343  1.00  1.00            
ATOM    325  CE2 TRP A  42      41.933  -0.983  24.022  1.00  1.00            
ATOM    326  CE3 TRP A  42      42.968  -0.462  26.132  1.00  1.00            
ATOM    327  CZ2 TRP A  42      42.914  -1.878  23.703  1.00  1.00            
ATOM    328  CZ3 TRP A  42      43.970  -1.346  25.796  1.00  1.00            
ATOM    329  CH2 TRP A  42      43.943  -2.038  24.605  1.00  1.00            
ATOM    330    C TRP A  42      39.818   3.650  27.247  1.00  1.00            
ATOM    331    O TRP A  42      40.445   4.216  28.139  1.00  1.00            
ATOM    332    N LYS A  43      38.468   3.627  27.204  4.00  1.00            
ATOM    333   CA LYS A  43      37.679   4.154  28.260  4.00  1.00            
ATOM    334   CB LYS A  43      37.227   5.609  28.008  4.00  1.00            
ATOM    335   CG LYS A  43      36.449   6.236  29.162  4.00  1.00            
ATOM    336   CD LYS A  43      36.334   7.757  29.040  4.00  1.00            
ATOM    337   CE LYS A  43      35.522   8.415  30.156  4.00  1.00            
ATOM    338   NZ LYS A  43      35.523   9.883  29.972  4.00  1.00            
ATOM    339    C LYS A  43      36.438   3.312  28.337  4.00  1.00            
ATOM    340    O LYS A  43      35.630   3.296  27.409  4.00  1.00            
ATOM    341    N PRO A  44      36.269   2.592  29.413  4.00  0.00            
ATOM    342   CA PRO A  44      35.134   1.735  29.617  4.00  0.00            
ATOM    343   CD PRO A  44      37.072   2.758  30.613  4.00  0.00            
ATOM    344   CB PRO A  44      35.388   1.040  30.952  4.00  0.00            
ATOM    345   CG PRO A  44      36.269   2.049  31.717  4.00  0.00            
ATOM    346    C PRO A  44      33.890   2.579  29.660  4.00  0.00            
ATOM    347    O PRO A  44      33.965   3.723  30.111  4.00  0.00            
ATOM    348    N LYS A  45      32.752   2.044  29.180  4.00  0.00            
ATOM    349   CA LYS A  45      31.521   2.780  29.216  4.00  0.00            
ATOM    350   CB LYS A  45      31.095   3.341  27.841  4.00  0.00            
ATOM    351   CG LYS A  45      29.938   4.344  27.904  4.00  0.00            
ATOM    352   CD LYS A  45      29.793   5.219  26.651  4.00  0.00            
ATOM    353   CE LYS A  45      28.802   4.686  25.612  4.00  0.00            
ATOM    354   NZ LYS A  45      28.670   5.652  24.498  4.00  0.00            
ATOM    355    C LYS A  45      30.461   1.840  29.693  4.00  0.00            
ATOM    356    O LYS A  45      30.517   0.643  29.416  4.00  0.00            
ATOM    357    N MET A  46      29.482   2.342  30.474  4.00  0.00            
ATOM    358   CA MET A  46      28.410   1.469  30.856  4.00  0.00            
ATOM    359   CB MET A  46      27.832   1.720  32.265  4.00  0.00            
ATOM    360   CG MET A  46      27.103   3.055  32.457  4.00  0.00            
ATOM    361   SD MET A  46      26.237   3.192  34.050  4.00  0.00            
ATOM    362   CE MET A  46      25.573   4.857  33.766  4.00  0.00            
ATOM    363    C MET A  46      27.344   1.748  29.851  4.00  0.00            
ATOM    364    O MET A  46      26.872   2.878  29.731  4.00  0.00            
ATOM    365    N ILE A  47      26.953   0.727  29.067  4.00  0.00            
ATOM    366   CA ILE A  47      25.991   1.028  28.053  4.00  0.00            
ATOM    367   CB ILE A  47      26.546   0.988  26.648  4.00  0.00            
ATOM    368  CG1 ILE A  47      27.818   1.839  26.543  4.00  0.00            
ATOM    369  CG2 ILE A  47      25.465   1.479  25.668  4.00  0.00            
ATOM    370  CD1 ILE A  47      29.030   1.172  27.180  4.00  0.00            
ATOM    371    C ILE A  47      24.932  -0.003  28.109  4.00  0.00            
ATOM    372    O ILE A  47      25.127  -1.092  28.646  4.00  0.00            
ATOM    373    N GLY A  48      23.750   0.342  27.578  4.00  0.00            
ATOM    374   CA GLY A  48      22.741  -0.650  27.528  4.00  0.00            
ATOM    375    C GLY A  48      21.422   0.022  27.515  4.00  0.00            
ATOM    376    O GLY A  48      21.265   1.115  26.975  4.00  0.00            
ATOM    377    N GLY A  49      20.426  -0.633  28.134  4.00  0.00            
ATOM    378   CA GLY A  49      19.119  -0.078  28.073  4.00  0.00            
ATOM    379    C GLY A  49      18.669  -0.394  26.694  4.00  0.00            
ATOM    380    O GLY A  49      17.808   0.275  26.124  4.00  0.00            
ATOM    381    N ILE A  50      19.268  -1.460  26.133  3.00  0.00            
ATOM    382   CA ILE A  50      18.932  -1.889  24.816  3.00  0.00            
ATOM    383   CB ILE A  50      20.074  -2.101  23.868  3.00  0.00            
ATOM    384  CG1 ILE A  50      19.555  -2.106  22.418  3.00  0.00            
ATOM    385  CG2 ILE A  50      20.750  -3.422  24.247  3.00  0.00            
ATOM    386  CD1 ILE A  50      18.988  -0.758  21.973  3.00  0.00            
ATOM    387    C ILE A  50      18.256  -3.196  25.011  3.00  0.00            
ATOM    388    O ILE A  50      17.877  -3.510  26.138  3.00  0.00            
ATOM    389    N GLY A  51      17.995  -3.950  23.922  3.00  0.00            
ATOM    390   CA GLY A  51      17.409  -5.243  24.121  3.00  0.00            
ATOM    391    C GLY A  51      18.524  -6.123  24.591  3.00  0.00            
ATOM    392    O GLY A  51      18.913  -7.080  23.923  3.00  0.00            
ATOM    393    N GLY A  52      19.058  -5.790  25.781  4.00  0.00            
ATOM    394   CA GLY A  52      20.133  -6.478  26.413  4.00  0.00            
ATOM    395    C GLY A  52      21.387  -5.891  25.857  4.00  0.00            
ATOM    396    O GLY A  52      21.635  -5.986  24.657  4.00  0.00            
ATOM    397    N PHE A  53      22.228  -5.273  26.710  4.00  0.00            
ATOM    398   CA PHE A  53      23.445  -4.748  26.167  4.00  0.00            
ATOM    399   CB PHE A  53      23.343  -3.295  25.619  4.00  0.00            
ATOM    400   CG PHE A  53      24.598  -3.051  24.847  4.00  0.00            
ATOM    401  CD1 PHE A  53      24.920  -3.864  23.787  4.00  0.00            
ATOM    402  CD2 PHE A  53      25.466  -2.048  25.211  4.00  0.00            
ATOM    403  CE1 PHE A  53      26.084  -3.674  23.085  4.00  0.00            
ATOM    404  CE2 PHE A  53      26.633  -1.851  24.513  4.00  0.00            
ATOM    405   CZ PHE A  53      26.942  -2.667  23.452  4.00  0.00            
ATOM    406    C PHE A  53      24.517  -4.876  27.201  4.00  0.00            
ATOM    407    O PHE A  53      24.254  -5.219  28.352  4.00  0.00            
ATOM    408    N ILE A  54      25.770  -4.619  26.787  4.00  0.00            
ATOM    409   CA ILE A  54      26.905  -4.827  27.601  4.00  0.00            
ATOM    410   CB ILE A  54      27.773  -5.933  27.065  4.00  0.00            
ATOM    411  CG1 ILE A  54      28.812  -6.398  28.100  4.00  0.00            
ATOM    412  CG2 ILE A  54      28.374  -5.434  25.741  4.00  0.00            
ATOM    413  CD1 ILE A  54      28.192  -7.100  29.308  4.00  0.00            
ATOM    414    C ILE A  54      27.758  -3.617  27.704  4.00  0.00            
ATOM    415    O ILE A  54      27.638  -2.661  26.938  4.00  0.00            
ATOM    416    N LYS A  55      28.635  -3.654  28.724  4.00  0.00            
ATOM    417   CA LYS A  55      29.580  -2.619  28.976  4.00  0.00            
ATOM    418   CB LYS A  55      30.325  -2.780  30.310  4.00  0.00            
ATOM    419   CG LYS A  55      29.437  -2.503  31.526  4.00  0.00            
ATOM    420   CD LYS A  55      30.013  -3.010  32.849  4.00  0.00            
ATOM    421   CE LYS A  55      29.270  -2.485  34.080  4.00  0.00            
ATOM    422   NZ LYS A  55      27.849  -2.900  34.041  4.00  0.00            
ATOM    423    C LYS A  55      30.576  -2.642  27.861  4.00  0.00            
ATOM    424    O LYS A  55      30.927  -3.711  27.366  4.00  0.00            
ATOM    425    N VAL A  56      31.054  -1.460  27.411  4.00  0.00            
ATOM    426   CA VAL A  56      31.950  -1.523  26.293  4.00  0.00            
ATOM    427   CB VAL A  56      31.259  -1.376  24.969  4.00  0.00            
ATOM    428  CG1 VAL A  56      30.286  -2.554  24.798  4.00  0.00            
ATOM    429  CG2 VAL A  56      30.589   0.007  24.909  4.00  0.00            
ATOM    430    C VAL A  56      33.010  -0.488  26.357  4.00  0.00            
ATOM    431    O VAL A  56      32.902   0.516  27.057  4.00  0.00            
ATOM    432    N ARG A  57      34.090  -0.756  25.601  4.00  0.00            
ATOM    433   CA ARG A  57      35.202   0.132  25.511  4.00  0.00            
ATOM    434   CB ARG A  57      36.539  -0.549  25.174  4.00  0.00            
ATOM    435   CG ARG A  57      37.299  -1.141  26.362  4.00  0.00            
ATOM    436   CD ARG A  57      38.625  -1.769  25.923  4.00  0.00            
ATOM    437   NE ARG A  57      39.485  -1.957  27.125  4.00  0.00            
ATOM    438   CZ ARG A  57      40.699  -2.568  26.986  4.00  0.00            
ATOM    439  NH1 ARG A  57      41.067  -3.077  25.775  4.00  0.00            
ATOM    440  NH2 ARG A  57      41.549  -2.665  28.049  4.00  0.00            
ATOM    441    C ARG A  57      34.964   1.119  24.416  4.00  0.00            
ATOM    442    O ARG A  57      34.171   0.882  23.507  4.00  0.00            
ATOM    443    N GLN A  58      35.645   2.283  24.505  4.00  1.00            
ATOM    444   CA GLN A  58      35.557   3.280  23.476  4.00  1.00            
ATOM    445   CB GLN A  58      34.817   4.559  23.899  4.00  1.00            
ATOM    446   CG GLN A  58      35.534   5.352  24.993  4.00  1.00            
ATOM    447   CD GLN A  58      34.705   6.593  25.286  4.00  1.00            
ATOM    448  OE1 GLN A  58      35.179   7.539  25.913  4.00  1.00            
ATOM    449  NE2 GLN A  58      33.431   6.598  24.812  4.00  1.00            
ATOM    450    C GLN A  58      36.949   3.678  23.130  4.00  1.00            
ATOM    451    O GLN A  58      37.829   3.720  23.988  4.00  1.00            
ATOM    452    N TYR A  59      37.186   3.951  21.835  4.00  1.00            
ATOM    453   CA TYR A  59      38.466   4.435  21.423  4.00  1.00            
ATOM    454   CB TYR A  59      39.047   3.674  20.222  4.00  1.00            
ATOM    455   CG TYR A  59      40.380   4.269  19.942  4.00  1.00            
ATOM    456  CD1 TYR A  59      41.494   3.829  20.619  4.00  1.00            
ATOM    457  CD2 TYR A  59      40.513   5.270  19.011  4.00  1.00            
ATOM    458  CE1 TYR A  59      42.730   4.377  20.367  4.00  1.00            
ATOM    459  CE2 TYR A  59      41.747   5.818  18.758  4.00  1.00            
ATOM    460   CZ TYR A  59      42.856   5.375  19.432  4.00  1.00            
ATOM    461   OH TYR A  59      44.118   5.945  19.164  4.00  1.00            
ATOM    462    C TYR A  59      38.162   5.841  20.967  4.00  1.00            
ATOM    463    O TYR A  59      37.324   6.033  20.085  4.00  1.00            
ATOM    464    N ASP A  60      38.806   6.870  21.567  4.00  1.00            
ATOM    465   CA ASP A  60      38.441   8.240  21.285  4.00  1.00            
ATOM    466   CB ASP A  60      39.163   9.270  22.172  4.00  1.00            
ATOM    467   CG ASP A  60      38.446   9.333  23.514  4.00  1.00            
ATOM    468  OD1 ASP A  60      37.298   8.821  23.597  4.00  1.00            
ATOM    469  OD2 ASP A  60      39.032   9.908  24.469  4.00  1.00            
ATOM    470    C ASP A  60      38.666   8.669  19.871  4.00  1.00            
ATOM    471    O ASP A  60      37.711   9.033  19.184  4.00  1.00            
ATOM    472    N GLN A  61      39.913   8.633  19.363  4.00  1.00            
ATOM    473   CA GLN A  61      40.038   9.132  18.026  4.00  1.00            
ATOM    474   CB GLN A  61      40.669  10.538  17.936  4.00  1.00            
ATOM    475   CG GLN A  61      39.800  11.616  18.599  4.00  1.00            
ATOM    476   CD GLN A  61      40.381  12.991  18.290  4.00  1.00            
ATOM    477  OE1 GLN A  61      40.426  13.413  17.134  4.00  1.00            
ATOM    478  NE2 GLN A  61      40.832  13.717  19.348  4.00  1.00            
ATOM    479    C GLN A  61      40.860   8.171  17.234  4.00  1.00            
ATOM    480    O GLN A  61      42.087   8.192  17.291  4.00  1.00            
ATOM    481    N ILE A  62      40.177   7.291  16.479  4.00  1.00            
ATOM    482   CA ILE A  62      40.863   6.370  15.621  4.00  1.00            
ATOM    483   CB ILE A  62      40.529   4.920  15.820  4.00  1.00            
ATOM    484  CG1 ILE A  62      41.436   4.050  14.931  4.00  1.00            
ATOM    485  CG2 ILE A  62      39.033   4.733  15.536  4.00  1.00            
ATOM    486  CD1 ILE A  62      42.917   4.136  15.291  4.00  1.00            
ATOM    487    C ILE A  62      40.450   6.736  14.233  4.00  1.00            
ATOM    488    O ILE A  62      39.274   6.984  13.971  4.00  1.00            
ATOM    489    N PRO A  63      41.392   6.825  13.335  4.00  1.00            
ATOM    490   CA PRO A  63      41.065   7.171  11.979  4.00  1.00            
ATOM    491   CD PRO A  63      42.755   7.179  13.678  4.00  1.00            
ATOM    492   CB PRO A  63      42.376   7.624  11.329  4.00  1.00            
ATOM    493   CG PRO A  63      43.477   7.194  12.320  4.00  1.00            
ATOM    494    C PRO A  63      40.371   6.042  11.278  4.00  1.00            
ATOM    495    O PRO A  63      40.757   4.890  11.480  4.00  1.00            
ATOM    496    N VAL A  64      39.340   6.334  10.451  4.00  1.00            
ATOM    497   CA VAL A  64      38.662   5.277   9.757  4.00  1.00            
ATOM    498   CB VAL A  64      37.336   4.919  10.355  4.00  1.00            
ATOM    499  CG1 VAL A  64      36.674   3.854   9.465  4.00  1.00            
ATOM    500  CG2 VAL A  64      37.564   4.465  11.807  4.00  1.00            
ATOM    501    C VAL A  64      38.395   5.716   8.347  4.00  1.00            
ATOM    502    O VAL A  64      37.881   6.807   8.104  4.00  1.00            
ATOM    503    N GLU A  65      38.768   4.861   7.374  4.00  1.00            
ATOM    504   CA GLU A  65      38.610   5.161   5.977  4.00  1.00            
ATOM    505   CB GLU A  65      39.474   4.268   5.069  4.00  1.00            
ATOM    506   CG GLU A  65      40.975   4.529   5.218  4.00  1.00            
ATOM    507   CD GLU A  65      41.702   3.762   4.123  4.00  1.00            
ATOM    508  OE1 GLU A  65      41.005   3.217   3.225  4.00  1.00            
ATOM    509  OE2 GLU A  65      42.961   3.720   4.162  4.00  1.00            
ATOM    510    C GLU A  65      37.190   5.078   5.469  4.00  1.00            
ATOM    511    O GLU A  65      36.733   5.988   4.788  4.00  1.00            
ATOM    512    N ILE A  66      36.432   4.019   5.811  4.00  1.00            
ATOM    513   CA ILE A  66      35.118   3.729   5.270  4.00  1.00            
ATOM    514   CB ILE A  66      33.997   4.382   6.026  4.00  1.00            
ATOM    515  CG1 ILE A  66      33.904   3.809   7.451  4.00  1.00            
ATOM    516  CG2 ILE A  66      32.709   4.198   5.206  4.00  1.00            
ATOM    517  CD1 ILE A  66      33.588   2.312   7.487  4.00  1.00            
ATOM    518    C ILE A  66      34.981   4.084   3.816  4.00  1.00            
ATOM    519    O ILE A  66      34.747   5.228   3.430  4.00  1.00            
ATOM    520    N CYS A  67      35.062   3.032   2.976  3.00  1.00            
ATOM    521   CA CYS A  67      34.826   3.037   1.560  3.00  1.00            
ATOM    522   CB CYS A  67      33.326   3.076   1.203  3.00  1.00            
ATOM    523   SG CYS A  67      33.008   2.876  -0.576  3.00  1.00            
ATOM    524    C CYS A  67      35.531   4.155   0.849  3.00  1.00            
ATOM    525    O CYS A  67      34.906   4.909   0.106  3.00  1.00            
ATOM    526    N GLY A  68      36.852   4.312   1.050  3.00  1.00            
ATOM    527   CA GLY A  68      37.563   5.288   0.271  3.00  1.00            
ATOM    528    C GLY A  68      37.189   6.662   0.721  3.00  1.00            
ATOM    529    O GLY A  68      37.413   7.636   0.004  3.00  1.00            
ATOM    530    N HIS A  69      36.604   6.784   1.924  4.00  1.00            
ATOM    531   CA HIS A  69      36.271   8.087   2.415  4.00  1.00            
ATOM    532  ND1 HIS A  69      33.605   9.426   1.032  4.00  1.00            
ATOM    533   CG HIS A  69      33.883   8.275   1.735  4.00  1.00            
ATOM    534   CB HIS A  69      34.823   8.223   2.903  4.00  1.00            
ATOM    535  NE2 HIS A  69      32.458   7.794   0.053  4.00  1.00            
ATOM    536  CD2 HIS A  69      33.173   7.288   1.124  4.00  1.00            
ATOM    537  CE1 HIS A  69      32.750   9.082   0.038  4.00  1.00            
ATOM    538    C HIS A  69      37.223   8.360   3.532  4.00  1.00            
ATOM    539    O HIS A  69      38.238   7.677   3.658  4.00  1.00            
ATOM    540    N LYS A  70      36.974   9.400   4.347  4.00  1.00            
ATOM    541   CA LYS A  70      37.879   9.581   5.441  4.00  1.00            
ATOM    542   CB LYS A  70      38.877  10.743   5.258  4.00  1.00            
ATOM    543   CG LYS A  70      38.242  12.137   5.212  4.00  1.00            
ATOM    544   CD LYS A  70      39.264  13.269   5.364  4.00  1.00            
ATOM    545   CE LYS A  70      38.669  14.677   5.265  4.00  1.00            
ATOM    546   NZ LYS A  70      38.242  15.154   6.599  4.00  1.00            
ATOM    547    C LYS A  70      37.073   9.876   6.661  4.00  1.00            
ATOM    548    O LYS A  70      36.007  10.486   6.580  4.00  1.00            
ATOM    549    N ALA A  71      37.553   9.422   7.837  4.00  1.00            
ATOM    550   CA ALA A  71      36.812   9.708   9.028  4.00  1.00            
ATOM    551   CB ALA A  71      35.631   8.761   9.254  4.00  1.00            
ATOM    552    C ALA A  71      37.710   9.583  10.220  4.00  1.00            
ATOM    553    O ALA A  71      38.706   8.863  10.198  4.00  1.00            
ATOM    554    N ILE A  72      37.377  10.334  11.289  4.00  1.00            
ATOM    555   CA ILE A  72      38.061  10.259  12.549  4.00  1.00            
ATOM    556   CB ILE A  72      39.007  11.392  12.810  4.00  1.00            
ATOM    557  CG1 ILE A  72      39.798  11.133  14.104  4.00  1.00            
ATOM    558  CG2 ILE A  72      38.185  12.692  12.839  4.00  1.00            
ATOM    559  CD1 ILE A  72      40.715   9.913  14.033  4.00  1.00            
ATOM    560    C ILE A  72      36.995  10.341  13.589  4.00  1.00            
ATOM    561    O ILE A  72      35.970  10.985  13.371  4.00  1.00            
ATOM    562    N GLY A  73      37.178   9.673  14.745  4.00  1.00            
ATOM    563   CA GLY A  73      36.147   9.825  15.728  4.00  1.00            
ATOM    564    C GLY A  73      36.071   8.618  16.601  4.00  1.00            
ATOM    565    O GLY A  73      36.936   7.743  16.565  4.00  1.00            
ATOM    566    N THR A  74      34.987   8.552  17.404  4.00  1.00            
ATOM    567   CA THR A  74      34.806   7.515  18.376  4.00  1.00            
ATOM    568   CB THR A  74      33.698   7.774  19.354  4.00  1.00            
ATOM    569  OG1 THR A  74      33.756   6.832  20.415  4.00  1.00            
ATOM    570  CG2 THR A  74      32.351   7.657  18.619  4.00  1.00            
ATOM    571    C THR A  74      34.504   6.224  17.709  4.00  1.00            
ATOM    572    O THR A  74      33.796   6.164  16.705  4.00  1.00            
ATOM    573    N VAL A  75      35.091   5.152  18.265  4.00  1.00            
ATOM    574   CA VAL A  75      34.824   3.829  17.807  4.00  1.00            
ATOM    575   CB VAL A  75      35.944   3.212  17.024  4.00  1.00            
ATOM    576  CG1 VAL A  75      35.584   1.746  16.725  4.00  1.00            
ATOM    577  CG2 VAL A  75      36.173   4.060  15.763  4.00  1.00            
ATOM    578    C VAL A  75      34.651   3.027  19.025  4.00  1.00            
ATOM    579    O VAL A  75      35.352   3.225  20.016  4.00  1.00            
ATOM    580    N LEU A  76      33.691   2.100  19.002  4.00  1.00            
ATOM    581   CA LEU A  76      33.572   1.384  20.214  4.00  1.00            
ATOM    582   CB LEU A  76      32.268   1.637  20.997  4.00  1.00            
ATOM    583   CG LEU A  76      32.208   3.030  21.658  4.00  1.00            
ATOM    584  CD1 LEU A  76      32.165   4.153  20.611  4.00  1.00            
ATOM    585  CD2 LEU A  76      31.068   3.120  22.685  4.00  1.00            
ATOM    586    C LEU A  76      33.712  -0.075  19.972  4.00  1.00            
ATOM    587    O LEU A  76      33.370  -0.584  18.909  4.00  1.00            
ATOM    588    N VAL A  77      34.256  -0.776  20.984  4.00  1.00            
ATOM    589   CA VAL A  77      34.468  -2.190  20.928  4.00  1.00            
ATOM    590   CB VAL A  77      35.728  -2.610  21.640  4.00  1.00            
ATOM    591  CG1 VAL A  77      35.897  -4.137  21.558  4.00  1.00            
ATOM    592  CG2 VAL A  77      36.898  -1.818  21.033  4.00  1.00            
ATOM    593    C VAL A  77      33.302  -2.821  21.613  4.00  1.00            
ATOM    594    O VAL A  77      32.579  -2.163  22.361  4.00  1.00            
ATOM    595    N GLY A  78      33.082  -4.124  21.363  1.00  1.00            
ATOM    596   CA GLY A  78      31.892  -4.742  21.851  1.00  1.00            
ATOM    597    C GLY A  78      32.095  -5.623  23.029  1.00  1.00            
ATOM    598    O GLY A  78      32.731  -5.223  24.001  1.00  1.00            
ATOM    599    N PRO A  79      31.560  -6.834  22.991  1.00  1.00            
ATOM    600   CA PRO A  79      30.871  -7.405  21.846  1.00  1.00            
ATOM    601   CD PRO A  79      32.194  -7.870  23.795  1.00  1.00            
ATOM    602   CB PRO A  79      30.817  -8.911  22.098  1.00  1.00            
ATOM    603   CG PRO A  79      32.023  -9.179  23.012  1.00  1.00            
ATOM    604    C PRO A  79      29.519  -6.862  21.423  1.00  1.00            
ATOM    605    O PRO A  79      28.812  -6.296  22.255  1.00  1.00            
ATOM    606    N THR A  80      29.182  -7.021  20.112  1.00  1.00            
ATOM    607   CA THR A  80      27.929  -6.675  19.466  1.00  1.00            
ATOM    608   CB THR A  80      27.927  -5.290  18.892  1.00  1.00            
ATOM    609  OG1 THR A  80      28.888  -5.203  17.852  1.00  1.00            
ATOM    610  CG2 THR A  80      28.277  -4.298  20.012  1.00  1.00            
ATOM    611    C THR A  80      27.823  -7.611  18.280  1.00  1.00            
ATOM    612    O THR A  80      28.822  -8.193  17.866  1.00  1.00            
ATOM    613    N PRO A  81      26.642  -7.800  17.739  1.00  1.00            
ATOM    614   CA PRO A  81      26.377  -8.648  16.591  1.00  1.00            
ATOM    615   CD PRO A  81      25.459  -7.112  18.214  1.00  1.00            
ATOM    616   CB PRO A  81      24.858  -8.638  16.430  1.00  1.00            
ATOM    617   CG PRO A  81      24.419  -7.323  17.101  1.00  1.00            
ATOM    618    C PRO A  81      27.095  -8.449  15.275  1.00  1.00            
ATOM    619    O PRO A  81      27.817  -9.357  14.868  1.00  1.00            
ATOM    620    N VAL A  82      26.919  -7.289  14.596  1.00  1.00            
ATOM    621   CA VAL A  82      27.529  -6.994  13.315  1.00  1.00            
ATOM    622   CB VAL A  82      26.549  -6.918  12.182  1.00  1.00            
ATOM    623  CG1 VAL A  82      25.546  -5.793  12.481  1.00  1.00            
ATOM    624  CG2 VAL A  82      27.330  -6.740  10.870  1.00  1.00            
ATOM    625    C VAL A  82      28.131  -5.641  13.521  1.00  1.00            
ATOM    626    O VAL A  82      27.611  -4.853  14.307  1.00  1.00            
ATOM    627    N ASN A  83      29.249  -5.329  12.845  1.00  1.00            
ATOM    628   CA ASN A  83      29.872  -4.066  13.120  1.00  1.00            
ATOM    629   CB ASN A  83      31.287  -3.937  12.529  1.00  1.00            
ATOM    630   CG ASN A  83      32.188  -4.903  13.292  1.00  1.00            
ATOM    631  OD1 ASN A  83      33.300  -5.210  12.866  1.00  1.00            
ATOM    632  ND2 ASN A  83      31.689  -5.405  14.453  1.00  1.00            
ATOM    633    C ASN A  83      29.021  -2.980  12.581  1.00  1.00            
ATOM    634    O ASN A  83      28.517  -3.057  11.461  1.00  1.00            
ATOM    635    N ILE A  84      28.826  -1.934  13.400  4.00  1.00            
ATOM    636   CA ILE A  84      28.053  -0.839  12.921  4.00  1.00            
ATOM    637   CB ILE A  84      26.902  -0.436  13.803  4.00  1.00            
ATOM    638  CG1 ILE A  84      27.386   0.115  15.153  4.00  1.00            
ATOM    639  CG2 ILE A  84      25.975  -1.655  13.947  4.00  1.00            
ATOM    640  CD1 ILE A  84      26.319   0.887  15.922  4.00  1.00            
ATOM    641    C ILE A  84      28.984   0.329  12.838  4.00  1.00            
ATOM    642    O ILE A  84      29.686   0.660  13.791  4.00  1.00            
ATOM    643    N ILE A  85      29.077   0.955  11.656  4.00  1.00            
ATOM    644   CA ILE A  85      29.798   2.182  11.634  4.00  1.00            
ATOM    645   CB ILE A  85      30.800   2.337  10.511  4.00  1.00            
ATOM    646  CG1 ILE A  85      31.644   3.600  10.756  4.00  1.00            
ATOM    647  CG2 ILE A  85      30.105   2.280   9.139  4.00  1.00            
ATOM    648  CD1 ILE A  85      32.523   3.508  12.005  4.00  1.00            
ATOM    649    C ILE A  85      28.703   3.184  11.575  4.00  1.00            
ATOM    650    O ILE A  85      28.039   3.349  10.559  4.00  1.00            
ATOM    651    N GLY A  86      28.477   3.887  12.696  1.00  1.00            
ATOM    652   CA GLY A  86      27.265   4.636  12.795  1.00  1.00            
ATOM    653    C GLY A  86      27.417   6.081  12.469  1.00  1.00            
ATOM    654    O GLY A  86      28.157   6.488  11.576  1.00  1.00            
ATOM    655    N ARG A  87      26.664   6.876  13.251  2.00  1.00            
ATOM    656   CA ARG A  87      26.418   8.277  13.106  2.00  1.00            
ATOM    657   CB ARG A  87      25.478   8.796  14.208  2.00  1.00            
ATOM    658   CG ARG A  87      25.335  10.316  14.240  2.00  1.00            
ATOM    659   CD ARG A  87      26.351  10.978  15.170  2.00  1.00            
ATOM    660   NE ARG A  87      26.136  12.449  15.105  2.00  1.00            
ATOM    661   CZ ARG A  87      27.218  13.279  15.068  2.00  1.00            
ATOM    662  NH1 ARG A  87      28.478  12.753  15.082  2.00  1.00            
ATOM    663  NH2 ARG A  87      27.042  14.630  15.006  2.00  1.00            
ATOM    664    C ARG A  87      27.648   9.103  13.144  2.00  1.00            
ATOM    665    O ARG A  87      27.789  10.014  12.330  2.00  1.00            
ATOM    666    N ASN A  88      28.568   8.822  14.078  2.00  1.00            
ATOM    667   CA ASN A  88      29.716   9.668  14.160  2.00  1.00            
ATOM    668   CB ASN A  88      30.693   9.240  15.268  2.00  1.00            
ATOM    669   CG ASN A  88      30.045   9.568  16.607  2.00  1.00            
ATOM    670  OD1 ASN A  88      29.486   8.696  17.270  2.00  1.00            
ATOM    671  ND2 ASN A  88      30.118  10.863  17.017  2.00  1.00            
ATOM    672    C ASN A  88      30.436   9.599  12.848  2.00  1.00            
ATOM    673    O ASN A  88      30.814  10.623  12.281  2.00  1.00            
ATOM    674    N LEU A  89      30.619   8.377  12.320  2.00  1.00            
ATOM    675   CA LEU A  89      31.291   8.172  11.069  2.00  1.00            
ATOM    676   CB LEU A  89      31.417   6.662  10.766  2.00  1.00            
ATOM    677   CG LEU A  89      32.215   6.241   9.511  2.00  1.00            
ATOM    678  CD1 LEU A  89      31.599   6.737   8.191  2.00  1.00            
ATOM    679  CD2 LEU A  89      33.699   6.584   9.663  2.00  1.00            
ATOM    680    C LEU A  89      30.455   8.769   9.975  2.00  1.00            
ATOM    681    O LEU A  89      30.957   9.510   9.132  2.00  1.00            
ATOM    682    N LEU A  90      29.138   8.477   9.990  2.00  1.00            
ATOM    683   CA LEU A  90      28.252   8.872   8.927  2.00  1.00            
ATOM    684   CB LEU A  90      26.794   8.436   9.163  2.00  1.00            
ATOM    685   CG LEU A  90      26.559   6.917   9.071  2.00  1.00            
ATOM    686  CD1 LEU A  90      25.069   6.579   9.246  2.00  1.00            
ATOM    687  CD2 LEU A  90      27.148   6.341   7.773  2.00  1.00            
ATOM    688    C LEU A  90      28.229  10.368   8.831  2.00  1.00            
ATOM    689    O LEU A  90      28.255  10.928   7.737  2.00  1.00            
ATOM    690    N THR A  91      28.169  11.079   9.966  3.00  1.00            
ATOM    691   CA THR A  91      28.084  12.502   9.828  3.00  1.00            
ATOM    692   CB THR A  91      27.817  13.226  11.119  3.00  1.00            
ATOM    693  OG1 THR A  91      27.485  14.581  10.849  3.00  1.00            
ATOM    694  CG2 THR A  91      29.059  13.151  12.023  3.00  1.00            
ATOM    695    C THR A  91      29.347  13.033   9.224  3.00  1.00            
ATOM    696    O THR A  91      29.310  13.884   8.336  3.00  1.00            
ATOM    697    N GLN A  92      30.502  12.520   9.681  3.00  1.00            
ATOM    698   CA GLN A  92      31.777  12.992   9.230  3.00  1.00            
ATOM    699   CB GLN A  92      32.927  12.291   9.965  3.00  1.00            
ATOM    700   CG GLN A  92      34.307  12.787   9.544  3.00  1.00            
ATOM    701   CD GLN A  92      34.478  14.178  10.131  3.00  1.00            
ATOM    702  OE1 GLN A  92      34.697  15.148   9.407  3.00  1.00            
ATOM    703  NE2 GLN A  92      34.375  14.283  11.482  3.00  1.00            
ATOM    704    C GLN A  92      31.925  12.686   7.782  3.00  1.00            
ATOM    705    O GLN A  92      32.420  13.513   7.020  3.00  1.00            
ATOM    706    N ILE A  93      31.479  11.487   7.361  3.00  1.00            
ATOM    707   CA ILE A  93      31.620  11.149   5.978  3.00  1.00            
ATOM    708   CB ILE A  93      31.122   9.785   5.588  3.00  1.00            
ATOM    709  CG1 ILE A  93      31.655   9.423   4.191  3.00  1.00            
ATOM    710  CG2 ILE A  93      29.590   9.769   5.656  3.00  1.00            
ATOM    711  CD1 ILE A  93      31.426   7.962   3.810  3.00  1.00            
ATOM    712    C ILE A  93      30.827  12.177   5.234  3.00  1.00            
ATOM    713    O ILE A  93      31.208  12.604   4.146  3.00  1.00            
ATOM    714    N GLY A  94      29.695  12.618   5.821  3.00  1.00            
ATOM    715   CA GLY A  94      28.930  13.646   5.178  3.00  1.00            
ATOM    716    C GLY A  94      27.664  13.076   4.626  3.00  1.00            
ATOM    717    O GLY A  94      26.907  13.770   3.948  3.00  1.00            
ATOM    718    N CYS A  95      27.390  11.795   4.919  1.00  1.00            
ATOM    719   CA CYS A  95      26.240  11.157   4.353  1.00  1.00            
ATOM    720   CB CYS A  95      26.284   9.622   4.473  1.00  1.00            
ATOM    721   SG CYS A  95      26.356   9.044   6.189  1.00  1.00            
ATOM    722    C CYS A  95      24.957  11.642   4.940  1.00  1.00            
ATOM    723    O CYS A  95      24.864  11.972   6.121  1.00  1.00            
ATOM    724    N THR A  96      23.931  11.699   4.066  4.00  1.00            
ATOM    725   CA THR A  96      22.600  12.120   4.389  4.00  1.00            
ATOM    726   CB THR A  96      22.383  13.550   3.961  4.00  1.00            
ATOM    727  OG1 THR A  96      21.072  13.995   4.271  4.00  1.00            
ATOM    728  CG2 THR A  96      22.656  13.659   2.451  4.00  1.00            
ATOM    729    C THR A  96      21.668  11.237   3.616  4.00  1.00            
ATOM    730    O THR A  96      21.966  10.832   2.493  4.00  1.00            
ATOM    731    N LEU A  97      20.508  10.906   4.216  4.00  1.00            
ATOM    732   CA LEU A  97      19.530  10.051   3.600  4.00  1.00            
ATOM    733   CB LEU A  97      18.526   9.512   4.635  4.00  1.00            
ATOM    734   CG LEU A  97      17.435   8.587   4.078  4.00  1.00            
ATOM    735  CD1 LEU A  97      18.034   7.296   3.502  4.00  1.00            
ATOM    736  CD2 LEU A  97      16.355   8.321   5.141  4.00  1.00            
ATOM    737    C LEU A  97      18.779  10.867   2.603  4.00  1.00            
ATOM    738    O LEU A  97      18.559  12.064   2.793  4.00  1.00            
ATOM    739    N ASN A  98      18.380  10.222   1.492  4.00  1.00            
ATOM    740   CA ASN A  98      17.638  10.863   0.447  4.00  1.00            
ATOM    741   CB ASN A  98      18.338  10.733  -0.921  4.00  1.00            
ATOM    742   CG ASN A  98      17.595  11.528  -1.984  4.00  1.00            
ATOM    743  OD1 ASN A  98      16.601  12.198  -1.707  4.00  1.00            
ATOM    744  ND2 ASN A  98      18.089  11.440  -3.248  4.00  1.00            
ATOM    745    C ASN A  98      16.353  10.110   0.365  4.00  1.00            
ATOM    746    O ASN A  98      16.328   8.900   0.585  4.00  1.00            
ATOM    747    N PHE A  99      15.246  10.814   0.056  1.00  1.00            
ATOM    748   CA PHE A  99      13.974  10.164  -0.039  1.00  1.00            
ATOM    749   CB PHE A  99      14.018   8.886  -0.894  1.00  1.00            
ATOM    750   CG PHE A  99      14.276   9.300  -2.302  1.00  1.00            
ATOM    751  CD1 PHE A  99      15.564   9.439  -2.766  1.00  1.00            
ATOM    752  CD2 PHE A  99      13.227   9.562  -3.154  1.00  1.00            
ATOM    753  CE1 PHE A  99      15.799   9.823  -4.065  1.00  1.00            
ATOM    754  CE2 PHE A  99      13.454   9.946  -4.454  1.00  1.00            
ATOM    755   CZ PHE A  99      14.744  10.075  -4.911  1.00  1.00            
ATOM    756    C PHE A  99      13.530   9.791   1.370  1.00  1.00            
ATOM    757    O PHE A  99      12.440  10.271   1.783  1.00  1.00            
ATOM    758  OXT PHE A  99      14.265   9.030   2.054  1.00  1.00            
ATOM    759    N PRO B   1      12.138  14.614   2.963  1.00  1.00            
ATOM    760   CA PRO B   1      13.126  15.221   2.028  1.00  1.00            
ATOM    761   CD PRO B   1      11.458  15.702   3.752  1.00  1.00            
ATOM    762   CB PRO B   1      12.924  16.733   2.128  1.00  1.00            
ATOM    763   CG PRO B   1      12.299  16.962   3.509  1.00  1.00            
ATOM    764    C PRO B   1      14.471  14.776   2.511  1.00  1.00            
ATOM    765    O PRO B   1      14.671  13.578   2.707  1.00  1.00            
ATOM    766    N GLN B   2      15.396  15.732   2.717  4.00  1.00            
ATOM    767   CA GLN B   2      16.748  15.464   3.116  4.00  1.00            
ATOM    768   CB GLN B   2      17.620  16.709   2.897  4.00  1.00            
ATOM    769   CG GLN B   2      17.567  17.215   1.452  4.00  1.00            
ATOM    770   CD GLN B   2      18.039  18.664   1.429  4.00  1.00            
ATOM    771  OE1 GLN B   2      19.166  18.961   1.034  4.00  1.00            
ATOM    772  NE2 GLN B   2      17.152  19.599   1.867  4.00  1.00            
ATOM    773    C GLN B   2      16.758  15.163   4.577  4.00  1.00            
ATOM    774    O GLN B   2      16.118  15.853   5.370  4.00  1.00            
ATOM    775    N ILE B   3      17.483  14.096   4.968  4.00  1.00            
ATOM    776   CA ILE B   3      17.571  13.765   6.357  4.00  1.00            
ATOM    777   CB ILE B   3      17.038  12.397   6.664  4.00  1.00            
ATOM    778  CG1 ILE B   3      15.556  12.305   6.266  4.00  1.00            
ATOM    779  CG2 ILE B   3      17.287  12.109   8.154  4.00  1.00            
ATOM    780  CD1 ILE B   3      14.666  13.290   7.021  4.00  1.00            
ATOM    781    C ILE B   3      19.016  13.763   6.719  4.00  1.00            
ATOM    782    O ILE B   3      19.783  12.934   6.232  4.00  1.00            
ATOM    783    N THR B   4      19.430  14.695   7.598  1.00  1.00            
ATOM    784   CA THR B   4      20.802  14.708   7.997  1.00  1.00            
ATOM    785   CB THR B   4      21.359  16.079   8.232  1.00  1.00            
ATOM    786  OG1 THR B   4      22.761  16.004   8.445  1.00  1.00            
ATOM    787  CG2 THR B   4      20.664  16.690   9.461  1.00  1.00            
ATOM    788    C THR B   4      20.864  13.980   9.283  1.00  1.00            
ATOM    789    O THR B   4      19.848  13.826   9.959  1.00  1.00            
ATOM    790    N LEU B   5      22.054  13.488   9.670  1.00  1.00            
ATOM    791   CA LEU B   5      21.948  12.740  10.873  1.00  1.00            
ATOM    792   CB LEU B   5      22.224  11.237  10.684  1.00  1.00            
ATOM    793   CG LEU B   5      21.281  10.561   9.669  1.00  1.00            
ATOM    794  CD1 LEU B   5      19.805  10.733  10.071  1.00  1.00            
ATOM    795  CD2 LEU B   5      21.579  11.015   8.231  1.00  1.00            
ATOM    796    C LEU B   5      22.887  13.217  11.945  1.00  1.00            
ATOM    797    O LEU B   5      23.713  12.442  12.421  1.00  1.00            
ATOM    798    N TRP B   6      22.801  14.493  12.374  1.00  1.00            
ATOM    799   CA TRP B   6      23.614  14.880  13.498  1.00  1.00            
ATOM    800   CB TRP B   6      23.583  16.389  13.794  1.00  1.00            
ATOM    801   CG TRP B   6      24.443  16.782  14.973  1.00  1.00            
ATOM    802  CD2 TRP B   6      25.801  17.235  14.866  1.00  1.00            
ATOM    803  CD1 TRP B   6      24.133  16.800  16.301  1.00  1.00            
ATOM    804  NE1 TRP B   6      25.217  17.229  17.031  1.00  1.00            
ATOM    805  CE2 TRP B   6      26.249  17.502  16.160  1.00  1.00            
ATOM    806  CE3 TRP B   6      26.609  17.415  13.780  1.00  1.00            
ATOM    807  CZ2 TRP B   6      27.517  17.955  16.387  1.00  1.00            
ATOM    808  CZ3 TRP B   6      27.887  17.871  14.012  1.00  1.00            
ATOM    809  CH2 TRP B   6      28.332  18.135  15.291  1.00  1.00            
ATOM    810    C TRP B   6      23.031  14.198  14.703  1.00  1.00            
ATOM    811    O TRP B   6      23.733  13.541  15.471  1.00  1.00            
ATOM    812    N LYS B   7      21.694  14.335  14.868  1.00  1.00            
ATOM    813   CA LYS B   7      20.944  13.759  15.957  1.00  1.00            
ATOM    814   CB LYS B   7      19.914  14.731  16.575  1.00  1.00            
ATOM    815   CG LYS B   7      20.541  15.940  17.278  1.00  1.00            
ATOM    816   CD LYS B   7      19.555  17.079  17.572  1.00  1.00            
ATOM    817   CE LYS B   7      18.829  16.952  18.916  1.00  1.00            
ATOM    818   NZ LYS B   7      18.092  18.202  19.218  1.00  1.00            
ATOM    819    C LYS B   7      20.170  12.625  15.357  1.00  1.00            
ATOM    820    O LYS B   7      20.164  12.459  14.137  1.00  1.00            
ATOM    821    N ARG B   8      19.508  11.798  16.193  1.00  1.00            
ATOM    822   CA ARG B   8      18.770  10.703  15.617  1.00  1.00            
ATOM    823   CB ARG B   8      18.126   9.740  16.623  1.00  1.00            
ATOM    824   CG ARG B   8      19.119   8.735  17.210  1.00  1.00            
ATOM    825   CD ARG B   8      18.469   7.758  18.185  1.00  1.00            
ATOM    826   NE ARG B   8      17.967   8.571  19.323  1.00  1.00            
ATOM    827   CZ ARG B   8      18.839   8.924  20.309  1.00  1.00            
ATOM    828  NH1 ARG B   8      20.134   8.503  20.237  1.00  1.00            
ATOM    829  NH2 ARG B   8      18.427   9.696  21.354  1.00  1.00            
ATOM    830    C ARG B   8      17.706  11.275  14.760  1.00  1.00            
ATOM    831    O ARG B   8      17.071  12.282  15.065  1.00  1.00            
ATOM    832    N PRO B   9      17.573  10.628  13.643  1.00  1.00            
ATOM    833   CA PRO B   9      16.604  10.990  12.658  1.00  1.00            
ATOM    834   CD PRO B   9      18.550   9.677  13.155  1.00  1.00            
ATOM    835   CB PRO B   9      16.997  10.230  11.389  1.00  1.00            
ATOM    836   CG PRO B   9      17.898   9.088  11.893  1.00  1.00            
ATOM    837    C PRO B   9      15.270  10.606  13.186  1.00  1.00            
ATOM    838    O PRO B   9      15.188   9.620  13.920  1.00  1.00            
ATOM    839    N LEU B  10      14.222  11.382  12.863  4.00  1.00            
ATOM    840   CA LEU B  10      12.914  11.012  13.302  4.00  1.00            
ATOM    841   CB LEU B  10      12.407  11.767  14.545  4.00  1.00            
ATOM    842   CG LEU B  10      13.121  11.377  15.851  4.00  1.00            
ATOM    843  CD1 LEU B  10      12.524  12.119  17.059  4.00  1.00            
ATOM    844  CD2 LEU B  10      13.131   9.852  16.040  4.00  1.00            
ATOM    845    C LEU B  10      11.964  11.341  12.199  4.00  1.00            
ATOM    846    O LEU B  10      12.190  12.266  11.419  4.00  1.00            
ATOM    847    N VAL B  11      10.874  10.558  12.094  4.00  1.00            
ATOM    848   CA VAL B  11       9.864  10.826  11.114  4.00  1.00            
ATOM    849   CB VAL B  11       9.916   9.918   9.926  4.00  1.00            
ATOM    850  CG1 VAL B  11      11.226  10.206   9.176  4.00  1.00            
ATOM    851  CG2 VAL B  11       9.757   8.462  10.404  4.00  1.00            
ATOM    852    C VAL B  11       8.550  10.609  11.787  4.00  1.00            
ATOM    853    O VAL B  11       8.481   9.932  12.811  4.00  1.00            
ATOM    854    N THR B  12       7.465  11.204  11.247  4.00  1.00            
ATOM    855   CA THR B  12       6.183  10.983  11.851  4.00  1.00            
ATOM    856   CB THR B  12       5.298  12.193  11.916  4.00  1.00            
ATOM    857  OG1 THR B  12       5.014  12.669  10.609  4.00  1.00            
ATOM    858  CG2 THR B  12       6.006  13.275  12.747  4.00  1.00            
ATOM    859    C THR B  12       5.481   9.974  10.997  4.00  1.00            
ATOM    860    O THR B  12       5.239  10.224   9.821  4.00  1.00            
ATOM    861    N ILE B  13       5.115   8.803  11.561  4.00  1.00            
ATOM    862   CA ILE B  13       4.542   7.797  10.710  4.00  1.00            
ATOM    863   CB ILE B  13       5.397   6.585  10.595  4.00  1.00            
ATOM    864  CG1 ILE B  13       6.680   7.011   9.869  4.00  1.00            
ATOM    865  CG2 ILE B  13       4.601   5.475   9.887  4.00  1.00            
ATOM    866  CD1 ILE B  13       7.810   6.007   9.973  4.00  1.00            
ATOM    867    C ILE B  13       3.179   7.410  11.162  4.00  1.00            
ATOM    868    O ILE B  13       2.910   7.283  12.356  4.00  1.00            
ATOM    869    N ARG B  14       2.268   7.234  10.180  4.00  1.00            
ATOM    870   CA ARG B  14       0.923   6.867  10.493  4.00  1.00            
ATOM    871   CB ARG B  14      -0.146   7.584   9.650  4.00  1.00            
ATOM    872   CG ARG B  14      -1.571   7.166  10.017  4.00  1.00            
ATOM    873   CD ARG B  14      -2.653   8.011   9.345  4.00  1.00            
ATOM    874   NE ARG B  14      -3.972   7.439   9.734  4.00  1.00            
ATOM    875   CZ ARG B  14      -4.565   6.505   8.935  4.00  1.00            
ATOM    876  NH1 ARG B  14      -3.947   6.103   7.787  4.00  1.00            
ATOM    877  NH2 ARG B  14      -5.779   5.983   9.278  4.00  1.00            
ATOM    878    C ARG B  14       0.774   5.403  10.268  4.00  1.00            
ATOM    879    O ARG B  14       0.797   4.924   9.136  4.00  1.00            
ATOM    880    N ILE B  15       0.630   4.656  11.377  4.00  1.00            
ATOM    881   CA ILE B  15       0.408   3.245  11.324  4.00  1.00            
ATOM    882   CB ILE B  15       1.349   2.454  12.189  4.00  1.00            
ATOM    883  CG1 ILE B  15       2.811   2.689  11.782  4.00  1.00            
ATOM    884  CG2 ILE B  15       0.915   0.980  12.122  4.00  1.00            
ATOM    885  CD1 ILE B  15       3.122   2.248  10.356  4.00  1.00            
ATOM    886    C ILE B  15      -0.919   3.088  11.973  4.00  1.00            
ATOM    887    O ILE B  15      -1.135   3.608  13.067  4.00  1.00            
ATOM    888    N GLY B  16      -1.855   2.380  11.326  3.00  1.00            
ATOM    889   CA GLY B  16      -3.140   2.322  11.945  3.00  1.00            
ATOM    890    C GLY B  16      -3.609   3.736  11.898  3.00  1.00            
ATOM    891    O GLY B  16      -3.121   4.536  11.101  3.00  1.00            
ATOM    892    N GLY B  17      -4.568   4.083  12.764  3.00  1.00            
ATOM    893   CA GLY B  17      -5.048   5.429  12.813  3.00  1.00            
ATOM    894    C GLY B  17      -3.959   6.326  13.325  3.00  1.00            
ATOM    895    O GLY B  17      -3.831   7.471  12.894  3.00  1.00            
ATOM    896    N GLN B  18      -3.142   5.809  14.265  4.00  1.00            
ATOM    897   CA GLN B  18      -2.216   6.616  15.012  4.00  1.00            
ATOM    898   CB GLN B  18      -1.808   5.962  16.346  4.00  1.00            
ATOM    899   CG GLN B  18      -1.101   6.913  17.314  4.00  1.00            
ATOM    900   CD GLN B  18      -1.015   6.216  18.667  4.00  1.00            
ATOM    901  OE1 GLN B  18      -1.354   5.041  18.799  4.00  1.00            
ATOM    902  NE2 GLN B  18      -0.558   6.962  19.709  4.00  1.00            
ATOM    903    C GLN B  18      -0.985   7.035  14.277  4.00  1.00            
ATOM    904    O GLN B  18      -0.553   6.411  13.311  4.00  1.00            
ATOM    905    N LEU B  19      -0.417   8.166  14.756  4.00  1.00            
ATOM    906   CA LEU B  19       0.789   8.765  14.259  4.00  1.00            
ATOM    907   CB LEU B  19       0.660  10.289  14.055  4.00  1.00            
ATOM    908   CG LEU B  19       1.919  11.004  13.518  4.00  1.00            
ATOM    909  CD1 LEU B  19       3.039  11.089  14.569  4.00  1.00            
ATOM    910  CD2 LEU B  19       2.391  10.380  12.195  4.00  1.00            
ATOM    911    C LEU B  19       1.831   8.506  15.291  4.00  1.00            
ATOM    912    O LEU B  19       1.556   8.564  16.488  4.00  1.00            
ATOM    913    N LYS B  20       3.067   8.186  14.857  4.00  1.00            
ATOM    914   CA LYS B  20       4.059   7.905  15.848  4.00  1.00            
ATOM    915   CB LYS B  20       4.319   6.406  16.087  4.00  1.00            
ATOM    916   CG LYS B  20       3.169   5.663  16.767  4.00  1.00            
ATOM    917   CD LYS B  20       3.413   4.155  16.850  4.00  1.00            
ATOM    918   CE LYS B  20       4.592   3.787  17.756  4.00  1.00            
ATOM    919   NZ LYS B  20       4.767   2.318  17.793  4.00  1.00            
ATOM    920    C LYS B  20       5.372   8.487  15.448  4.00  1.00            
ATOM    921    O LYS B  20       5.520   9.082  14.382  4.00  1.00            
ATOM    922    N GLU B  21       6.352   8.347  16.363  4.00  1.00            
ATOM    923   CA GLU B  21       7.708   8.738  16.126  4.00  1.00            
ATOM    924   CB GLU B  21       8.559   8.906  17.400  4.00  1.00            
ATOM    925   CG GLU B  21       8.170  10.095  18.283  4.00  1.00            
ATOM    926   CD GLU B  21       9.117  10.108  19.479  4.00  1.00            
ATOM    927  OE1 GLU B  21      10.036   9.248  19.515  4.00  1.00            
ATOM    928  OE2 GLU B  21       8.937  10.979  20.371  4.00  1.00            
ATOM    929    C GLU B  21       8.293   7.599  15.380  4.00  1.00            
ATOM    930    O GLU B  21       7.638   6.572  15.231  4.00  1.00            
ATOM    931    N ALA B  22       9.509   7.768  14.828  4.00  1.00            
ATOM    932   CA ALA B  22      10.121   6.651  14.173  4.00  1.00            
ATOM    933   CB ALA B  22       9.510   6.338  12.798  4.00  1.00            
ATOM    934    C ALA B  22      11.559   6.978  13.945  4.00  1.00            
ATOM    935    O ALA B  22      11.943   8.147  13.929  4.00  1.00            
ATOM    936    N LEU B  23      12.407   5.942  13.778  4.00  1.00            
ATOM    937   CA LEU B  23      13.788   6.234  13.537  4.00  1.00            
ATOM    938   CB LEU B  23      14.714   5.712  14.654  4.00  1.00            
ATOM    939   CG LEU B  23      16.134   6.316  14.666  4.00  1.00            
ATOM    940  CD1 LEU B  23      16.982   5.711  15.794  4.00  1.00            
ATOM    941  CD2 LEU B  23      16.818   6.230  13.299  4.00  1.00            
ATOM    942    C LEU B  23      14.146   5.558  12.244  4.00  1.00            
ATOM    943    O LEU B  23      14.002   4.344  12.118  4.00  1.00            
ATOM    944    N LEU B  24      14.607   6.331  11.231  4.00  1.00            
ATOM    945   CA LEU B  24      14.976   5.711   9.983  4.00  1.00            
ATOM    946   CB LEU B  24      15.139   6.667   8.789  4.00  1.00            
ATOM    947   CG LEU B  24      13.786   7.083   8.186  4.00  1.00            
ATOM    948  CD1 LEU B  24      12.918   7.794   9.230  4.00  1.00            
ATOM    949  CD2 LEU B  24      13.961   7.894   6.890  4.00  1.00            
ATOM    950    C LEU B  24      16.261   4.971  10.195  4.00  1.00            
ATOM    951    O LEU B  24      17.236   5.538  10.684  4.00  1.00            
ATOM    952    N ASP B  25      16.308   3.671   9.819  1.00  1.00            
ATOM    953   CA ASP B  25      17.492   2.920  10.136  1.00  1.00            
ATOM    954   CB ASP B  25      17.332   2.131  11.455  1.00  1.00            
ATOM    955   CG ASP B  25      18.656   1.518  11.901  1.00  1.00            
ATOM    956  OD1 ASP B  25      19.629   1.527  11.104  1.00  1.00            
ATOM    957  OD2 ASP B  25      18.711   1.031  13.062  1.00  1.00            
ATOM    958    C ASP B  25      17.842   1.932   9.055  1.00  1.00            
ATOM    959    O ASP B  25      17.004   1.144   8.619  1.00  1.00            
ATOM    960    N THR B  26      19.110   1.976   8.583  3.00  1.00            
ATOM    961   CA THR B  26      19.635   1.057   7.607  3.00  1.00            
ATOM    962   CB THR B  26      20.928   1.499   7.020  3.00  1.00            
ATOM    963  OG1 THR B  26      20.753   2.732   6.340  3.00  1.00            
ATOM    964  CG2 THR B  26      21.414   0.413   6.053  3.00  1.00            
ATOM    965    C THR B  26      19.825  -0.312   8.183  3.00  1.00            
ATOM    966    O THR B  26      19.536  -1.319   7.539  3.00  1.00            
ATOM    967    N GLY B  27      20.303  -0.366   9.434  3.00  1.00            
ATOM    968   CA GLY B  27      20.720  -1.562  10.105  3.00  1.00            
ATOM    969    C GLY B  27      19.640  -2.578  10.367  3.00  1.00            
ATOM    970    O GLY B  27      19.887  -3.780  10.291  3.00  1.00            
ATOM    971    N ALA B  28      18.418  -2.123  10.679  1.00  1.00            
ATOM    972   CA ALA B  28      17.405  -2.958  11.266  1.00  1.00            
ATOM    973   CB ALA B  28      16.155  -2.153  11.660  1.00  1.00            
ATOM    974    C ALA B  28      16.897  -4.157  10.517  1.00  1.00            
ATOM    975    O ALA B  28      16.757  -5.219  11.118  1.00  1.00            
ATOM    976    N ASP B  29      16.571  -4.055   9.223  1.00  1.00            
ATOM    977   CA ASP B  29      16.053  -5.198   8.509  1.00  1.00            
ATOM    978   CB ASP B  29      16.897  -6.477   8.693  1.00  1.00            
ATOM    979   CG ASP B  29      18.268  -6.283   8.068  1.00  1.00            
ATOM    980  OD1 ASP B  29      18.335  -5.737   6.935  1.00  1.00            
ATOM    981  OD2 ASP B  29      19.271  -6.674   8.725  1.00  1.00            
ATOM    982    C ASP B  29      14.677  -5.562   8.921  1.00  1.00            
ATOM    983    O ASP B  29      14.136  -6.554   8.435  1.00  1.00            
ATOM    984    N ASP B  30      14.051  -4.768   9.792  1.00  1.00            
ATOM    985   CA ASP B  30      12.702  -5.074  10.145  1.00  1.00            
ATOM    986   CB ASP B  30      12.544  -6.173  11.211  1.00  1.00            
ATOM    987   CG ASP B  30      12.597  -7.511  10.487  1.00  1.00            
ATOM    988  OD1 ASP B  30      11.641  -7.792   9.715  1.00  1.00            
ATOM    989  OD2 ASP B  30      13.593  -8.257  10.670  1.00  1.00            
ATOM    990    C ASP B  30      12.124  -3.822  10.673  1.00  1.00            
ATOM    991    O ASP B  30      12.848  -2.895  11.031  1.00  1.00            
ATOM    992    N THR B  31      10.787  -3.737  10.700  1.00  1.00            
ATOM    993   CA THR B  31      10.262  -2.543  11.260  1.00  1.00            
ATOM    994   CB THR B  31       9.161  -1.894  10.462  1.00  1.00            
ATOM    995  OG1 THR B  31       8.844  -0.627  11.018  1.00  1.00            
ATOM    996  CG2 THR B  31       7.914  -2.790  10.448  1.00  1.00            
ATOM    997    C THR B  31       9.750  -2.882  12.612  1.00  1.00            
ATOM    998    O THR B  31       8.935  -3.789  12.782  1.00  1.00            
ATOM    999    N VAL B  32      10.249  -2.170  13.635  4.00  1.00            
ATOM   1000   CA VAL B  32       9.766  -2.499  14.933  4.00  1.00            
ATOM   1001   CB VAL B  32      10.824  -2.922  15.913  4.00  1.00            
ATOM   1002  CG1 VAL B  32      11.544  -4.158  15.351  4.00  1.00            
ATOM   1003  CG2 VAL B  32      11.739  -1.729  16.220  4.00  1.00            
ATOM   1004    C VAL B  32       9.103  -1.301  15.487  4.00  1.00            
ATOM   1005    O VAL B  32       9.557  -0.174  15.302  4.00  1.00            
ATOM   1006    N LEU B  33       7.972  -1.523  16.172  4.00  1.00            
ATOM   1007   CA LEU B  33       7.289  -0.414  16.740  4.00  1.00            
ATOM   1008   CB LEU B  33       5.878  -0.184  16.174  4.00  1.00            
ATOM   1009   CG LEU B  33       5.890   0.298  14.710  4.00  1.00            
ATOM   1010  CD1 LEU B  33       6.517   1.696  14.594  4.00  1.00            
ATOM   1011  CD2 LEU B  33       6.562  -0.727  13.781  4.00  1.00            
ATOM   1012    C LEU B  33       7.189  -0.635  18.210  4.00  1.00            
ATOM   1013    O LEU B  33       7.424  -1.738  18.700  4.00  1.00            
ATOM   1014    N GLU B  34       6.858   0.434  18.960  1.00  1.00            
ATOM   1015   CA GLU B  34       6.759   0.296  20.381  1.00  1.00            
ATOM   1016   CB GLU B  34       6.600   1.623  21.153  1.00  1.00            
ATOM   1017   CG GLU B  34       5.381   2.464  20.776  1.00  1.00            
ATOM   1018   CD GLU B  34       5.420   3.713  21.648  1.00  1.00            
ATOM   1019  OE1 GLU B  34       6.292   3.762  22.557  1.00  1.00            
ATOM   1020  OE2 GLU B  34       4.586   4.629  21.422  1.00  1.00            
ATOM   1021    C GLU B  34       5.594  -0.593  20.659  1.00  1.00            
ATOM   1022    O GLU B  34       4.726  -0.763  19.804  1.00  1.00            
ATOM   1023    N GLU B  35       5.569  -1.210  21.859  1.00  1.00            
ATOM   1024   CA GLU B  35       4.542  -2.167  22.144  1.00  1.00            
ATOM   1025   CB GLU B  35       4.623  -2.779  23.552  1.00  1.00            
ATOM   1026   CG GLU B  35       3.823  -4.077  23.683  1.00  1.00            
ATOM   1027   CD GLU B  35       4.082  -4.647  25.069  1.00  1.00            
ATOM   1028  OE1 GLU B  35       3.502  -4.107  26.047  1.00  1.00            
ATOM   1029  OE2 GLU B  35       4.867  -5.628  25.168  1.00  1.00            
ATOM   1030    C GLU B  35       3.221  -1.515  21.966  1.00  1.00            
ATOM   1031    O GLU B  35       2.884  -0.559  22.663  1.00  1.00            
ATOM   1032    N MET B  36       2.440  -2.020  20.992  1.00  1.00            
ATOM   1033   CA MET B  36       1.158  -1.430  20.795  1.00  1.00            
ATOM   1034   CB MET B  36       1.117  -0.290  19.764  1.00  1.00            
ATOM   1035   CG MET B  36      -0.211   0.471  19.797  1.00  1.00            
ATOM   1036   SD MET B  36      -0.186   2.076  18.946  1.00  1.00            
ATOM   1037   CE MET B  36       0.803   2.891  20.234  1.00  1.00            
ATOM   1038    C MET B  36       0.180  -2.475  20.379  1.00  1.00            
ATOM   1039    O MET B  36       0.553  -3.522  19.851  1.00  1.00            
ATOM   1040    N ASN B  37      -1.118  -2.212  20.631  1.00  1.00            
ATOM   1041   CA ASN B  37      -2.113  -3.176  20.277  1.00  1.00            
ATOM   1042   CB ASN B  37      -3.192  -3.373  21.352  1.00  1.00            
ATOM   1043   CG ASN B  37      -2.498  -4.044  22.530  1.00  1.00            
ATOM   1044  OD1 ASN B  37      -1.304  -4.334  22.474  1.00  1.00            
ATOM   1045  ND2 ASN B  37      -3.261  -4.307  23.624  1.00  1.00            
ATOM   1046    C ASN B  37      -2.754  -2.752  19.000  1.00  1.00            
ATOM   1047    O ASN B  37      -3.522  -1.792  18.956  1.00  1.00            
ATOM   1048    N LEU B  38      -2.432  -3.480  17.911  1.00  1.00            
ATOM   1049   CA LEU B  38      -2.964  -3.220  16.609  1.00  1.00            
ATOM   1050   CB LEU B  38      -1.865  -2.971  15.559  1.00  1.00            
ATOM   1051   CG LEU B  38      -1.072  -1.669  15.801  1.00  1.00            
ATOM   1052  CD1 LEU B  38      -0.405  -1.652  17.184  1.00  1.00            
ATOM   1053  CD2 LEU B  38      -0.054  -1.419  14.674  1.00  1.00            
ATOM   1054    C LEU B  38      -3.724  -4.456  16.239  1.00  1.00            
ATOM   1055    O LEU B  38      -3.301  -5.574  16.524  1.00  1.00            
ATOM   1056    N PRO B  39      -4.852  -4.270  15.621  1.00  1.00            
ATOM   1057   CA PRO B  39      -5.646  -5.404  15.229  1.00  1.00            
ATOM   1058   CD PRO B  39      -5.688  -3.146  16.023  1.00  1.00            
ATOM   1059   CB PRO B  39      -7.075  -4.895  15.082  1.00  1.00            
ATOM   1060   CG PRO B  39      -7.126  -3.679  16.022  1.00  1.00            
ATOM   1061    C PRO B  39      -5.192  -6.180  14.046  1.00  1.00            
ATOM   1062    O PRO B  39      -4.453  -5.650  13.220  1.00  1.00            
ATOM   1063    N GLY B  40      -5.669  -7.435  13.966  1.00  1.00            
ATOM   1064   CA GLY B  40      -5.345  -8.355  12.918  1.00  1.00            
ATOM   1065    C GLY B  40      -4.682  -9.506  13.584  1.00  1.00            
ATOM   1066    O GLY B  40      -4.350  -9.431  14.765  1.00  1.00            
ATOM   1067    N LYS B  41      -4.472 -10.616  12.855  1.00  1.00            
ATOM   1068   CA LYS B  41      -3.845 -11.709  13.527  1.00  1.00            
ATOM   1069   CB LYS B  41      -4.721 -12.967  13.619  1.00  1.00            
ATOM   1070   CG LYS B  41      -5.074 -13.588  12.269  1.00  1.00            
ATOM   1071   CD LYS B  41      -5.737 -14.958  12.412  1.00  1.00            
ATOM   1072   CE LYS B  41      -7.065 -14.901  13.170  1.00  1.00            
ATOM   1073   NZ LYS B  41      -7.485 -16.264  13.558  1.00  1.00            
ATOM   1074    C LYS B  41      -2.590 -12.055  12.825  1.00  1.00            
ATOM   1075    O LYS B  41      -2.563 -12.159  11.600  1.00  1.00            
ATOM   1076    N TRP B  42      -1.487 -12.229  13.584  1.00  1.00            
ATOM   1077   CA TRP B  42      -0.329 -12.587  12.838  1.00  1.00            
ATOM   1078   CB TRP B  42       0.406 -11.389  12.223  1.00  1.00            
ATOM   1079   CG TRP B  42       1.309 -11.798  11.088  1.00  1.00            
ATOM   1080  CD2 TRP B  42       0.796 -12.168   9.799  1.00  1.00            
ATOM   1081  CD1 TRP B  42       2.662 -11.943  11.022  1.00  1.00            
ATOM   1082  NE1 TRP B  42       3.028 -12.363   9.764  1.00  1.00            
ATOM   1083  CE2 TRP B  42       1.886 -12.510   9.003  1.00  1.00            
ATOM   1084  CE3 TRP B  42      -0.483 -12.222   9.323  1.00  1.00            
ATOM   1085  CZ2 TRP B  42       1.714 -12.911   7.708  1.00  1.00            
ATOM   1086  CZ3 TRP B  42      -0.655 -12.624   8.018  1.00  1.00            
ATOM   1087  CH2 TRP B  42       0.423 -12.962   7.226  1.00  1.00            
ATOM   1088    C TRP B  42       0.593 -13.428  13.663  1.00  1.00            
ATOM   1089    O TRP B  42       0.408 -13.595  14.868  1.00  1.00            
ATOM   1090    N LYS B  43       1.621 -14.000  12.998  4.00  1.00            
ATOM   1091   CA LYS B  43       2.511 -14.964  13.579  4.00  1.00            
ATOM   1092   CB LYS B  43       3.146 -15.885  12.518  4.00  1.00            
ATOM   1093   CG LYS B  43       4.031 -17.001  13.080  4.00  1.00            
ATOM   1094   CD LYS B  43       4.297 -18.116  12.068  4.00  1.00            
ATOM   1095   CE LYS B  43       5.243 -19.210  12.569  4.00  1.00            
ATOM   1096   NZ LYS B  43       5.190 -20.371  11.652  4.00  1.00            
ATOM   1097    C LYS B  43       3.613 -14.348  14.388  4.00  1.00            
ATOM   1098    O LYS B  43       4.041 -13.211  14.179  4.00  1.00            
ATOM   1099    N PRO B  44       4.031 -15.134  15.346  4.00  0.00            
ATOM   1100   CA PRO B  44       5.087 -14.767  16.250  4.00  0.00            
ATOM   1101   CD PRO B  44       3.100 -16.061  15.973  4.00  0.00            
ATOM   1102   CB PRO B  44       4.903 -15.604  17.513  4.00  0.00            
ATOM   1103   CG PRO B  44       3.913 -16.706  17.105  4.00  0.00            
ATOM   1104    C PRO B  44       6.452 -14.878  15.632  4.00  0.00            
ATOM   1105    O PRO B  44       6.637 -15.725  14.761  4.00  0.00            
ATOM   1106    N LYS B  45       7.400 -14.017  16.059  4.00  0.00            
ATOM   1107   CA LYS B  45       8.740 -14.125  15.556  4.00  0.00            
ATOM   1108   CB LYS B  45       9.061 -13.232  14.342  4.00  0.00            
ATOM   1109   CG LYS B  45      10.265 -13.740  13.535  4.00  0.00            
ATOM   1110   CD LYS B  45      10.415 -13.067  12.166  4.00  0.00            
ATOM   1111   CE LYS B  45      11.299 -13.832  11.176  4.00  0.00            
ATOM   1112   NZ LYS B  45      10.452 -14.619  10.249  4.00  0.00            
ATOM   1113    C LYS B  45       9.664 -13.744  16.664  4.00  0.00            
ATOM   1114    O LYS B  45       9.236 -13.229  17.695  4.00  0.00            
ATOM   1115    N MET B  46      10.965 -14.035  16.499  4.00  0.00            
ATOM   1116   CA MET B  46      11.894 -13.623  17.505  4.00  0.00            
ATOM   1117   CB MET B  46      12.882 -14.722  17.937  4.00  0.00            
ATOM   1118   CG MET B  46      12.257 -15.870  18.737  4.00  0.00            
ATOM   1119   SD MET B  46      11.835 -15.469  20.462  4.00  0.00            
ATOM   1120   CE MET B  46      10.337 -14.520  20.076  4.00  0.00            
ATOM   1121    C MET B  46      12.707 -12.522  16.892  4.00  0.00            
ATOM   1122    O MET B  46      13.339 -12.716  15.855  4.00  0.00            
ATOM   1123    N ILE B  47      12.705 -11.323  17.511  4.00  0.00            
ATOM   1124   CA ILE B  47      13.486 -10.249  16.965  4.00  0.00            
ATOM   1125   CB ILE B  47      12.707  -9.025  16.579  4.00  0.00            
ATOM   1126  CG1 ILE B  47      13.649  -7.994  15.931  4.00  0.00            
ATOM   1127  CG2 ILE B  47      11.937  -8.514  17.803  4.00  0.00            
ATOM   1128  CD1 ILE B  47      12.921  -6.857  15.217  4.00  0.00            
ATOM   1129    C ILE B  47      14.514  -9.885  17.955  4.00  0.00            
ATOM   1130    O ILE B  47      14.254  -9.788  19.153  4.00  0.00            
ATOM   1131    N GLY B  48      15.740  -9.674  17.462  4.00  0.00            
ATOM   1132   CA GLY B  48      16.779  -9.431  18.393  4.00  0.00            
ATOM   1133    C GLY B  48      17.092  -7.987  18.435  4.00  0.00            
ATOM   1134    O GLY B  48      17.003  -7.272  17.439  4.00  0.00            
ATOM   1135    N GLY B  49      17.476  -7.537  19.639  4.00  0.00            
ATOM   1136   CA GLY B  49      17.928  -6.202  19.808  4.00  0.00            
ATOM   1137    C GLY B  49      19.375  -6.316  19.485  4.00  0.00            
ATOM   1138    O GLY B  49      19.790  -7.256  18.810  4.00  0.00            
ATOM   1139    N ILE B  50      20.192  -5.367  19.953  3.00  0.00            
ATOM   1140   CA ILE B  50      21.572  -5.444  19.611  3.00  0.00            
ATOM   1141   CB ILE B  50      22.319  -4.202  20.011  3.00  0.00            
ATOM   1142  CG1 ILE B  50      22.217  -3.940  21.518  3.00  0.00            
ATOM   1143  CG2 ILE B  50      21.789  -3.038  19.155  3.00  0.00            
ATOM   1144  CD1 ILE B  50      22.969  -2.680  21.938  3.00  0.00            
ATOM   1145    C ILE B  50      22.197  -6.678  20.193  3.00  0.00            
ATOM   1146    O ILE B  50      22.906  -7.399  19.494  3.00  0.00            
ATOM   1147    N GLY B  51      21.937  -6.979  21.476  3.00  0.00            
ATOM   1148   CA GLY B  51      22.514  -8.149  22.078  3.00  0.00            
ATOM   1149    C GLY B  51      21.404  -9.117  22.312  3.00  0.00            
ATOM   1150    O GLY B  51      21.079  -9.933  21.452  3.00  0.00            
ATOM   1151    N GLY B  52      20.800  -9.038  23.512  4.00  0.00            
ATOM   1152   CA GLY B  52      19.757  -9.938  23.905  4.00  0.00            
ATOM   1153    C GLY B  52      18.601  -9.733  22.986  4.00  0.00            
ATOM   1154    O GLY B  52      18.634  -8.877  22.104  4.00  0.00            
ATOM   1155    N PHE B  53      17.532 -10.531  23.181  4.00  0.00            
ATOM   1156   CA PHE B  53      16.459 -10.513  22.236  4.00  0.00            
ATOM   1157   CB PHE B  53      16.112 -11.910  21.690  4.00  0.00            
ATOM   1158   CG PHE B  53      17.246 -12.432  20.877  4.00  0.00            
ATOM   1159  CD1 PHE B  53      18.336 -13.020  21.479  4.00  0.00            
ATOM   1160  CD2 PHE B  53      17.207 -12.353  19.504  4.00  0.00            
ATOM   1161  CE1 PHE B  53      19.375 -13.507  20.721  4.00  0.00            
ATOM   1162  CE2 PHE B  53      18.242 -12.838  18.743  4.00  0.00            
ATOM   1163   CZ PHE B  53      19.331 -13.417  19.350  4.00  0.00            
ATOM   1164    C PHE B  53      15.193 -10.017  22.830  4.00  0.00            
ATOM   1165    O PHE B  53      15.024  -9.954  24.047  4.00  0.00            
ATOM   1166    N ILE B  54      14.275  -9.616  21.926  4.00  0.00            
ATOM   1167   CA ILE B  54      12.959  -9.237  22.325  4.00  0.00            
ATOM   1168   CB ILE B  54      12.583  -7.816  22.022  4.00  0.00            
ATOM   1169  CG1 ILE B  54      12.571  -7.561  20.512  4.00  0.00            
ATOM   1170  CG2 ILE B  54      13.539  -6.896  22.799  4.00  0.00            
ATOM   1171  CD1 ILE B  54      11.831  -6.284  20.117  4.00  0.00            
ATOM   1172    C ILE B  54      12.004 -10.134  21.594  4.00  0.00            
ATOM   1173    O ILE B  54      12.086 -10.270  20.375  4.00  0.00            
ATOM   1174    N LYS B  55      11.069 -10.792  22.315  4.00  0.00            
ATOM   1175   CA LYS B  55      10.133 -11.616  21.603  4.00  0.00            
ATOM   1176   CB LYS B  55       9.114 -12.367  22.483  4.00  0.00            
ATOM   1177   CG LYS B  55       9.686 -13.525  23.306  4.00  0.00            
ATOM   1178   CD LYS B  55      10.505 -13.097  24.524  4.00  0.00            
ATOM   1179   CE LYS B  55      10.919 -14.276  25.408  4.00  0.00            
ATOM   1180   NZ LYS B  55      11.492 -13.785  26.680  4.00  0.00            
ATOM   1181    C LYS B  55       9.354 -10.665  20.762  4.00  0.00            
ATOM   1182    O LYS B  55       9.049  -9.558  21.203  4.00  0.00            
ATOM   1183    N VAL B  56       9.022 -11.053  19.515  4.00  0.00            
ATOM   1184   CA VAL B  56       8.313 -10.109  18.705  4.00  0.00            
ATOM   1185   CB VAL B  56       9.008  -9.720  17.433  4.00  0.00            
ATOM   1186  CG1 VAL B  56       8.831 -10.848  16.403  4.00  0.00            
ATOM   1187  CG2 VAL B  56       8.444  -8.370  16.964  4.00  0.00            
ATOM   1188    C VAL B  56       7.033 -10.707  18.288  4.00  0.00            
ATOM   1189    O VAL B  56       6.880 -11.925  18.200  4.00  0.00            
ATOM   1190    N ARG B  57       6.053  -9.824  18.067  4.00  0.00            
ATOM   1191   CA ARG B  57       4.840 -10.275  17.493  4.00  0.00            
ATOM   1192   CB ARG B  57       3.548  -9.795  18.192  4.00  0.00            
ATOM   1193   CG ARG B  57       3.220 -10.522  19.502  4.00  0.00            
ATOM   1194   CD ARG B  57       1.806 -10.241  20.030  4.00  0.00            
ATOM   1195   NE ARG B  57       0.842 -11.057  19.232  4.00  0.00            
ATOM   1196   CZ ARG B  57      -0.481 -11.091  19.571  4.00  0.00            
ATOM   1197  NH1 ARG B  57      -0.939 -10.354  20.626  4.00  0.00            
ATOM   1198  NH2 ARG B  57      -1.352 -11.864  18.856  4.00  0.00            
ATOM   1199    C ARG B  57       4.854  -9.681  16.134  4.00  0.00            
ATOM   1200    O ARG B  57       5.316  -8.557  15.943  4.00  0.00            
ATOM   1201    N GLN B  58       4.374 -10.436  15.136  4.00  1.00            
ATOM   1202   CA GLN B  58       4.436  -9.902  13.816  4.00  1.00            
ATOM   1203   CB GLN B  58       4.961 -10.906  12.781  4.00  1.00            
ATOM   1204   CG GLN B  58       5.093 -10.315  11.379  4.00  1.00            
ATOM   1205   CD GLN B  58       5.620 -11.409  10.462  4.00  1.00            
ATOM   1206  OE1 GLN B  58       5.617 -11.266   9.240  4.00  1.00            
ATOM   1207  NE2 GLN B  58       6.084 -12.536  11.066  4.00  1.00            
ATOM   1208    C GLN B  58       3.070  -9.514  13.419  4.00  1.00            
ATOM   1209    O GLN B  58       2.085 -10.053  13.917  4.00  1.00            
ATOM   1210    N TYR B  59       2.997  -8.504  12.542  4.00  1.00            
ATOM   1211   CA TYR B  59       1.742  -8.124  11.991  4.00  1.00            
ATOM   1212   CB TYR B  59       1.286  -6.707  12.378  4.00  1.00            
ATOM   1213   CG TYR B  59      -0.065  -6.506  11.780  4.00  1.00            
ATOM   1214  CD1 TYR B  59      -1.171  -7.046  12.394  4.00  1.00            
ATOM   1215  CD2 TYR B  59      -0.231  -5.810  10.604  4.00  1.00            
ATOM   1216  CE1 TYR B  59      -2.424  -6.878  11.858  4.00  1.00            
ATOM   1217  CE2 TYR B  59      -1.485  -5.638  10.064  4.00  1.00            
ATOM   1218   CZ TYR B  59      -2.585  -6.170  10.692  4.00  1.00            
ATOM   1219   OH TYR B  59      -3.872  -5.996  10.141  4.00  1.00            
ATOM   1220    C TYR B  59       1.967  -8.181  10.529  4.00  1.00            
ATOM   1221    O TYR B  59       3.032  -7.813  10.037  4.00  1.00            
ATOM   1222    N ASP B  60       0.962  -8.670   9.794  4.00  1.00            
ATOM   1223   CA ASP B  60       1.116  -8.837   8.389  4.00  1.00            
ATOM   1224   CB ASP B  60       0.042  -9.762   7.783  4.00  1.00            
ATOM   1225   CG ASP B  60      -1.343  -9.191   8.089  4.00  1.00            
ATOM   1226  OD1 ASP B  60      -1.667  -8.078   7.595  4.00  1.00            
ATOM   1227  OD2 ASP B  60      -2.096  -9.869   8.838  4.00  1.00            
ATOM   1228    C ASP B  60       1.002  -7.494   7.755  4.00  1.00            
ATOM   1229    O ASP B  60       1.246  -6.466   8.385  4.00  1.00            
ATOM   1230    N GLN B  61       0.626  -7.486   6.465  4.00  1.00            
ATOM   1231   CA GLN B  61       0.594  -6.277   5.709  4.00  1.00            
ATOM   1232   CB GLN B  61       0.122  -6.504   4.266  4.00  1.00            
ATOM   1233   CG GLN B  61       1.080  -7.406   3.485  4.00  1.00            
ATOM   1234   CD GLN B  61       0.428  -7.779   2.164  4.00  1.00            
ATOM   1235  OE1 GLN B  61       0.085  -8.938   1.938  4.00  1.00            
ATOM   1236  NE2 GLN B  61       0.248  -6.773   1.267  4.00  1.00            
ATOM   1237    C GLN B  61      -0.292  -5.272   6.359  4.00  1.00            
ATOM   1238    O GLN B  61      -1.513  -5.412   6.397  4.00  1.00            
ATOM   1239    N ILE B  62       0.355  -4.226   6.906  4.00  1.00            
ATOM   1240   CA ILE B  62      -0.298  -3.076   7.442  4.00  1.00            
ATOM   1241   CB ILE B  62      -0.104  -2.859   8.919  4.00  1.00            
ATOM   1242  CG1 ILE B  62      -0.918  -1.633   9.374  4.00  1.00            
ATOM   1243  CG2 ILE B  62       1.404  -2.748   9.210  4.00  1.00            
ATOM   1244  CD1 ILE B  62      -1.000  -1.468  10.889  4.00  1.00            
ATOM   1245    C ILE B  62       0.363  -1.951   6.750  4.00  1.00            
ATOM   1246    O ILE B  62       1.587  -1.933   6.588  4.00  1.00            
ATOM   1247    N PRO B  63      -0.396  -1.019   6.294  4.00  1.00            
ATOM   1248   CA PRO B  63       0.256   0.054   5.623  4.00  1.00            
ATOM   1249   CD PRO B  63      -1.692  -1.313   5.706  4.00  1.00            
ATOM   1250   CB PRO B  63      -0.774   0.676   4.678  4.00  1.00            
ATOM   1251   CG PRO B  63      -2.111   0.025   5.075  4.00  1.00            
ATOM   1252    C PRO B  63       0.916   1.021   6.547  4.00  1.00            
ATOM   1253    O PRO B  63       0.451   1.219   7.662  4.00  1.00            
ATOM   1254    N VAL B  64       2.024   1.620   6.066  4.00  1.00            
ATOM   1255   CA VAL B  64       2.745   2.601   6.809  4.00  1.00            
ATOM   1256   CB VAL B  64       4.139   2.168   7.156  4.00  1.00            
ATOM   1257  CG1 VAL B  64       4.841   3.328   7.881  4.00  1.00            
ATOM   1258  CG2 VAL B  64       4.086   0.852   7.950  4.00  1.00            
ATOM   1259    C VAL B  64       2.919   3.769   5.880  4.00  1.00            
ATOM   1260    O VAL B  64       3.279   3.586   4.718  4.00  1.00            
ATOM   1261    N GLU B  65       2.644   5.009   6.347  4.00  1.00            
ATOM   1262   CA GLU B  65       2.903   6.148   5.505  4.00  1.00            
ATOM   1263   CB GLU B  65       1.670   7.031   5.222  4.00  1.00            
ATOM   1264   CG GLU B  65       1.002   7.635   6.459  4.00  1.00            
ATOM   1265   CD GLU B  65      -0.179   8.468   5.977  4.00  1.00            
ATOM   1266  OE1 GLU B  65       0.057   9.438   5.209  4.00  1.00            
ATOM   1267  OE2 GLU B  65      -1.333   8.140   6.364  4.00  1.00            
ATOM   1268    C GLU B  65       3.930   6.978   6.241  4.00  1.00            
ATOM   1269    O GLU B  65       3.624   7.579   7.269  4.00  1.00            
ATOM   1270    N ILE B  66       5.191   7.013   5.743  4.00  1.00            
ATOM   1271   CA ILE B  66       6.278   7.670   6.434  4.00  1.00            
ATOM   1272   CB ILE B  66       7.618   7.295   5.863  4.00  1.00            
ATOM   1273  CG1 ILE B  66       7.729   7.720   4.390  4.00  1.00            
ATOM   1274  CG2 ILE B  66       7.823   5.787   6.089  4.00  1.00            
ATOM   1275  CD1 ILE B  66       9.140   7.573   3.822  4.00  1.00            
ATOM   1276    C ILE B  66       6.191   9.159   6.476  4.00  1.00            
ATOM   1277    O ILE B  66       6.241   9.750   7.550  4.00  1.00            
ATOM   1278    N CYS B  67       6.069   9.823   5.318  3.00  1.00            
ATOM   1279   CA CYS B  67       5.962  11.253   5.344  3.00  1.00            
ATOM   1280   CB CYS B  67       7.301  11.975   5.131  3.00  1.00            
ATOM   1281   SG CYS B  67       7.140  13.781   5.268  3.00  1.00            
ATOM   1282    C CYS B  67       5.097  11.533   4.169  3.00  1.00            
ATOM   1283    O CYS B  67       5.351  12.442   3.380  3.00  1.00            
ATOM   1284    N GLY B  68       4.031  10.720   4.048  3.00  1.00            
ATOM   1285   CA GLY B  68       3.091  10.832   2.979  3.00  1.00            
ATOM   1286    C GLY B  68       3.317   9.725   1.991  3.00  1.00            
ATOM   1287    O GLY B  68       2.400   9.364   1.256  3.00  1.00            
ATOM   1288    N HIS B  69       4.534   9.148   1.925  4.00  1.00            
ATOM   1289   CA HIS B  69       4.701   8.067   0.994  4.00  1.00            
ATOM   1290  ND1 HIS B  69       5.994   8.579  -1.916  4.00  1.00            
ATOM   1291   CG HIS B  69       6.479   8.746  -0.637  4.00  1.00            
ATOM   1292   CB HIS B  69       6.128   7.831   0.496  4.00  1.00            
ATOM   1293  NE2 HIS B  69       7.299  10.377  -1.963  4.00  1.00            
ATOM   1294  CD2 HIS B  69       7.272   9.850  -0.684  4.00  1.00            
ATOM   1295  CE1 HIS B  69       6.515   9.579  -2.667  4.00  1.00            
ATOM   1296    C HIS B  69       4.160   6.817   1.614  4.00  1.00            
ATOM   1297    O HIS B  69       4.064   6.703   2.836  4.00  1.00            
ATOM   1298    N LYS B  70       3.765   5.849   0.762  4.00  1.00            
ATOM   1299   CA LYS B  70       3.106   4.657   1.216  4.00  1.00            
ATOM   1300   CB LYS B  70       2.011   4.208   0.240  4.00  1.00            
ATOM   1301   CG LYS B  70       0.982   5.315   0.003  4.00  1.00            
ATOM   1302   CD LYS B  70       0.136   5.125  -1.256  4.00  1.00            
ATOM   1303   CE LYS B  70      -0.660   6.374  -1.642  4.00  1.00            
ATOM   1304   NZ LYS B  70      -1.684   6.662  -0.614  4.00  1.00            
ATOM   1305    C LYS B  70       4.074   3.534   1.378  4.00  1.00            
ATOM   1306    O LYS B  70       5.108   3.469   0.713  4.00  1.00            
ATOM   1307    N ALA B  71       3.749   2.621   2.317  4.00  1.00            
ATOM   1308   CA ALA B  71       4.557   1.463   2.543  4.00  1.00            
ATOM   1309   CB ALA B  71       5.675   1.688   3.575  4.00  1.00            
ATOM   1310    C ALA B  71       3.665   0.398   3.099  4.00  1.00            
ATOM   1311    O ALA B  71       2.637   0.690   3.703  4.00  1.00            
ATOM   1312    N ILE B  72       4.015  -0.882   2.866  4.00  1.00            
ATOM   1313   CA ILE B  72       3.252  -1.956   3.437  4.00  1.00            
ATOM   1314   CB ILE B  72       2.166  -2.460   2.533  4.00  1.00            
ATOM   1315  CG1 ILE B  72       1.179  -1.320   2.232  4.00  1.00            
ATOM   1316  CG2 ILE B  72       1.504  -3.679   3.199  4.00  1.00            
ATOM   1317  CD1 ILE B  72       0.235  -1.613   1.068  4.00  1.00            
ATOM   1318    C ILE B  72       4.211  -3.068   3.674  4.00  1.00            
ATOM   1319    O ILE B  72       5.237  -3.156   3.001  4.00  1.00            
ATOM   1320    N GLY B  73       3.918  -3.951   4.647  4.00  1.00            
ATOM   1321   CA GLY B  73       4.843  -5.022   4.837  4.00  1.00            
ATOM   1322    C GLY B  73       4.683  -5.582   6.205  4.00  1.00            
ATOM   1323    O GLY B  73       3.574  -5.679   6.731  4.00  1.00            
ATOM   1324    N THR B  74       5.815  -5.977   6.816  4.00  1.00            
ATOM   1325   CA THR B  74       5.744  -6.611   8.092  4.00  1.00            
ATOM   1326   CB THR B  74       6.628  -7.824   8.195  4.00  1.00            
ATOM   1327  OG1 THR B  74       6.469  -8.444   9.462  4.00  1.00            
ATOM   1328  CG2 THR B  74       8.094  -7.415   7.968  4.00  1.00            
ATOM   1329    C THR B  74       6.115  -5.654   9.178  4.00  1.00            
ATOM   1330    O THR B  74       7.227  -5.131   9.210  4.00  1.00            
ATOM   1331    N VAL B  75       5.162  -5.398  10.103  4.00  1.00            
ATOM   1332   CA VAL B  75       5.412  -4.542  11.227  4.00  1.00            
ATOM   1333   CB VAL B  75       4.315  -3.555  11.484  4.00  1.00            
ATOM   1334  CG1 VAL B  75       4.638  -2.798  12.783  4.00  1.00            
ATOM   1335  CG2 VAL B  75       4.172  -2.642  10.252  4.00  1.00            
ATOM   1336    C VAL B  75       5.497  -5.422  12.403  4.00  1.00            
ATOM   1337    O VAL B  75       4.546  -6.117  12.759  4.00  1.00            
ATOM   1338    N LEU B  76       6.674  -5.417  13.032  4.00  1.00            
ATOM   1339   CA LEU B  76       6.827  -6.225  14.185  4.00  1.00            
ATOM   1340   CB LEU B  76       8.271  -6.703  14.414  4.00  1.00            
ATOM   1341   CG LEU B  76       8.791  -7.682  13.344  4.00  1.00            
ATOM   1342  CD1 LEU B  76       8.776  -7.049  11.943  4.00  1.00            
ATOM   1343  CD2 LEU B  76      10.176  -8.231  13.730  4.00  1.00            
ATOM   1344    C LEU B  76       6.463  -5.365  15.347  4.00  1.00            
ATOM   1345    O LEU B  76       6.601  -4.145  15.295  4.00  1.00            
ATOM   1346    N VAL B  77       5.961  -5.987  16.429  4.00  1.00            
ATOM   1347   CA VAL B  77       5.605  -5.212  17.574  4.00  1.00            
ATOM   1348   CB VAL B  77       4.147  -5.285  17.915  4.00  1.00            
ATOM   1349  CG1 VAL B  77       3.895  -4.450  19.180  4.00  1.00            
ATOM   1350  CG2 VAL B  77       3.340  -4.814  16.692  4.00  1.00            
ATOM   1351    C VAL B  77       6.371  -5.747  18.725  4.00  1.00            
ATOM   1352    O VAL B  77       6.727  -6.925  18.745  4.00  1.00            
ATOM   1353    N GLY B  78       6.685  -4.888  19.716  1.00  1.00            
ATOM   1354   CA GLY B  78       7.393  -5.460  20.814  1.00  1.00            
ATOM   1355    C GLY B  78       8.019  -4.420  21.665  1.00  1.00            
ATOM   1356    O GLY B  78       7.805  -3.216  21.536  1.00  1.00            
ATOM   1357    N PRO B  79       8.785  -4.947  22.577  1.00  1.00            
ATOM   1358   CA PRO B  79       9.518  -4.110  23.470  1.00  1.00            
ATOM   1359   CD PRO B  79       8.490  -6.246  23.156  1.00  1.00            
ATOM   1360   CB PRO B  79      10.099  -5.040  24.529  1.00  1.00            
ATOM   1361   CG PRO B  79       9.084  -6.199  24.575  1.00  1.00            
ATOM   1362    C PRO B  79      10.505  -3.494  22.542  1.00  1.00            
ATOM   1363    O PRO B  79      10.895  -4.158  21.582  1.00  1.00            
ATOM   1364    N THR B  80      10.910  -2.236  22.763  1.00  1.00            
ATOM   1365   CA THR B  80      11.763  -1.649  21.779  1.00  1.00            
ATOM   1366   CB THR B  80      11.045  -0.528  21.079  1.00  1.00            
ATOM   1367  OG1 THR B  80      11.816  -0.057  19.992  1.00  1.00            
ATOM   1368  CG2 THR B  80      10.578   0.572  22.047  1.00  1.00            
ATOM   1369    C THR B  80      13.128  -1.374  22.402  1.00  1.00            
ATOM   1370    O THR B  80      13.768  -2.408  22.590  1.00  1.00            
ATOM   1371    N PRO B  81      13.771  -0.263  22.791  1.00  1.00            
ATOM   1372   CA PRO B  81      13.381   1.139  22.803  1.00  1.00            
ATOM   1373   CD PRO B  81      15.053  -0.450  23.452  1.00  1.00            
ATOM   1374   CB PRO B  81      14.399   1.858  23.685  1.00  1.00            
ATOM   1375   CG PRO B  81      15.639   0.957  23.628  1.00  1.00            
ATOM   1376    C PRO B  81      13.310   1.764  21.433  1.00  1.00            
ATOM   1377    O PRO B  81      14.021   1.322  20.533  1.00  1.00            
ATOM   1378    N VAL B  82      12.444   2.794  21.274  1.00  1.00            
ATOM   1379   CA VAL B  82      12.215   3.597  20.092  1.00  1.00            
ATOM   1380   CB VAL B  82      13.362   4.505  19.758  1.00  1.00            
ATOM   1381  CG1 VAL B  82      13.016   5.294  18.483  1.00  1.00            
ATOM   1382  CG2 VAL B  82      13.645   5.391  20.983  1.00  1.00            
ATOM   1383    C VAL B  82      11.876   2.787  18.886  1.00  1.00            
ATOM   1384    O VAL B  82      12.602   1.873  18.500  1.00  1.00            
ATOM   1385    N ASN B  83      10.760   3.165  18.221  1.00  1.00            
ATOM   1386   CA ASN B  83      10.312   2.421  17.080  1.00  1.00            
ATOM   1387   CB ASN B  83       8.836   2.610  16.696  1.00  1.00            
ATOM   1388   CG ASN B  83       8.659   4.010  16.168  1.00  1.00            
ATOM   1389  OD1 ASN B  83       8.441   4.193  14.973  1.00  1.00            
ATOM   1390  ND2 ASN B  83       8.768   5.020  17.072  1.00  1.00            
ATOM   1391    C ASN B  83      11.182   2.727  15.919  1.00  1.00            
ATOM   1392    O ASN B  83      11.749   3.813  15.812  1.00  1.00            
ATOM   1393    N ILE B  84      11.324   1.735  15.021  4.00  1.00            
ATOM   1394   CA ILE B  84      12.236   1.911  13.942  4.00  1.00            
ATOM   1395   CB ILE B  84      13.480   1.082  14.152  4.00  1.00            
ATOM   1396  CG1 ILE B  84      14.656   1.505  13.258  4.00  1.00            
ATOM   1397  CG2 ILE B  84      13.079  -0.389  13.965  4.00  1.00            
ATOM   1398  CD1 ILE B  84      14.502   1.102  11.799  4.00  1.00            
ATOM   1399    C ILE B  84      11.599   1.543  12.645  4.00  1.00            
ATOM   1400    O ILE B  84      10.879   0.551  12.545  4.00  1.00            
ATOM   1401    N ILE B  85      11.838   2.376  11.612  4.00  1.00            
ATOM   1402   CA ILE B  85      11.370   2.046  10.302  4.00  1.00            
ATOM   1403   CB ILE B  85      10.817   3.206   9.551  4.00  1.00            
ATOM   1404  CG1 ILE B  85       9.588   3.706  10.314  4.00  1.00            
ATOM   1405  CG2 ILE B  85      10.506   2.762   8.110  4.00  1.00            
ATOM   1406  CD1 ILE B  85       8.488   2.653  10.450  4.00  1.00            
ATOM   1407    C ILE B  85      12.590   1.547   9.622  4.00  1.00            
ATOM   1408    O ILE B  85      13.483   2.315   9.266  4.00  1.00            
ATOM   1409    N GLY B  86      12.656   0.217   9.446  1.00  1.00            
ATOM   1410   CA GLY B  86      13.867  -0.393   9.003  1.00  1.00            
ATOM   1411    C GLY B  86      13.914  -0.488   7.507  1.00  1.00            
ATOM   1412    O GLY B  86      13.204   0.210   6.788  1.00  1.00            
ATOM   1413    N ARG B  87      14.771  -1.409   7.021  2.00  1.00            
ATOM   1414   CA ARG B  87      15.064  -1.627   5.633  2.00  1.00            
ATOM   1415   CB ARG B  87      16.060  -2.786   5.420  2.00  1.00            
ATOM   1416   CG ARG B  87      16.447  -3.033   3.956  2.00  1.00            
ATOM   1417   CD ARG B  87      15.368  -3.719   3.110  2.00  1.00            
ATOM   1418   NE ARG B  87      15.231  -5.137   3.556  2.00  1.00            
ATOM   1419   CZ ARG B  87      14.204  -5.893   3.067  2.00  1.00            
ATOM   1420  NH1 ARG B  87      13.308  -5.338   2.201  2.00  1.00            
ATOM   1421  NH2 ARG B  87      14.069  -7.202   3.433  2.00  1.00            
ATOM   1422    C ARG B  87      13.816  -2.007   4.938  2.00  1.00            
ATOM   1423    O ARG B  87      13.591  -1.611   3.795  2.00  1.00            
ATOM   1424    N ASN B  88      12.971  -2.795   5.616  2.00  1.00            
ATOM   1425   CA ASN B  88      11.810  -3.271   4.944  2.00  1.00            
ATOM   1426   CB ASN B  88      10.889  -4.126   5.831  2.00  1.00            
ATOM   1427   CG ASN B  88      11.498  -5.511   5.995  2.00  1.00            
ATOM   1428  OD1 ASN B  88      12.544  -5.817   5.426  2.00  1.00            
ATOM   1429  ND2 ASN B  88      10.808  -6.382   6.779  2.00  1.00            
ATOM   1430    C ASN B  88      10.988  -2.128   4.459  2.00  1.00            
ATOM   1431    O ASN B  88      10.640  -2.061   3.281  2.00  1.00            
ATOM   1432    N LEU B  89      10.665  -1.186   5.354  2.00  1.00            
ATOM   1433   CA LEU B  89       9.844  -0.090   4.948  2.00  1.00            
ATOM   1434   CB LEU B  89       9.246   0.698   6.123  2.00  1.00            
ATOM   1435   CG LEU B  89       8.150  -0.110   6.849  2.00  1.00            
ATOM   1436  CD1 LEU B  89       8.717  -1.398   7.464  2.00  1.00            
ATOM   1437  CD2 LEU B  89       7.382   0.757   7.858  2.00  1.00            
ATOM   1438    C LEU B  89      10.560   0.830   4.034  2.00  1.00            
ATOM   1439    O LEU B  89       9.990   1.335   3.067  2.00  1.00            
ATOM   1440    N LEU B  90      11.847   1.058   4.310  2.00  1.00            
ATOM   1441   CA LEU B  90      12.582   2.010   3.548  2.00  1.00            
ATOM   1442   CB LEU B  90      13.975   2.343   4.114  2.00  1.00            
ATOM   1443   CG LEU B  90      13.943   3.380   5.252  2.00  1.00            
ATOM   1444  CD1 LEU B  90      13.080   2.917   6.434  2.00  1.00            
ATOM   1445  CD2 LEU B  90      15.365   3.783   5.663  2.00  1.00            
ATOM   1446    C LEU B  90      12.723   1.620   2.118  2.00  1.00            
ATOM   1447    O LEU B  90      12.833   2.480   1.248  2.00  1.00            
ATOM   1448    N THR B  91      12.765   0.323   1.807  3.00  1.00            
ATOM   1449   CA THR B  91      12.926   0.008   0.422  3.00  1.00            
ATOM   1450   CB THR B  91      13.017  -1.474   0.170  3.00  1.00            
ATOM   1451  OG1 THR B  91      13.350  -1.727  -1.187  3.00  1.00            
ATOM   1452  CG2 THR B  91      11.672  -2.132   0.522  3.00  1.00            
ATOM   1453    C THR B  91      11.751   0.544  -0.348  3.00  1.00            
ATOM   1454    O THR B  91      11.917   1.072  -1.447  3.00  1.00            
ATOM   1455    N GLN B  92      10.531   0.437   0.218  3.00  1.00            
ATOM   1456   CA GLN B  92       9.345   0.908  -0.450  3.00  1.00            
ATOM   1457   CB GLN B  92       8.066   0.670   0.371  3.00  1.00            
ATOM   1458   CG GLN B  92       7.665  -0.800   0.486  3.00  1.00            
ATOM   1459   CD GLN B  92       7.014  -1.200  -0.831  3.00  1.00            
ATOM   1460  OE1 GLN B  92       6.683  -2.363  -1.050  3.00  1.00            
ATOM   1461  NE2 GLN B  92       6.822  -0.203  -1.736  3.00  1.00            
ATOM   1462    C GLN B  92       9.449   2.391  -0.644  3.00  1.00            
ATOM   1463    O GLN B  92       9.141   2.896  -1.722  3.00  1.00            
ATOM   1464    N ILE B  93       9.907   3.136   0.384  3.00  1.00            
ATOM   1465   CA ILE B  93       9.973   4.559   0.212  3.00  1.00            
ATOM   1466   CB ILE B  93      10.416   5.361   1.412  3.00  1.00            
ATOM   1467  CG1 ILE B  93      10.405   6.855   1.058  3.00  1.00            
ATOM   1468  CG2 ILE B  93      11.805   4.916   1.872  3.00  1.00            
ATOM   1469  CD1 ILE B  93       9.023   7.406   0.747  3.00  1.00            
ATOM   1470    C ILE B  93      10.924   4.824  -0.914  3.00  1.00            
ATOM   1471    O ILE B  93      10.688   5.707  -1.737  3.00  1.00            
ATOM   1472    N GLY B  94      12.022   4.050  -1.003  3.00  1.00            
ATOM   1473   CA GLY B  94      12.940   4.277  -2.082  3.00  1.00            
ATOM   1474    C GLY B  94      14.032   5.177  -1.605  3.00  1.00            
ATOM   1475    O GLY B  94      14.743   5.784  -2.404  3.00  1.00            
ATOM   1476    N CYS B  95      14.191   5.279  -0.274  1.00  1.00            
ATOM   1477   CA CYS B  95      15.181   6.144   0.293  1.00  1.00            
ATOM   1478   CB CYS B  95      15.020   6.352   1.808  1.00  1.00            
ATOM   1479   SG CYS B  95      15.273   4.813   2.743  1.00  1.00            
ATOM   1480    C CYS B  95      16.539   5.583   0.071  1.00  1.00            
ATOM   1481    O CYS B  95      16.707   4.381  -0.126  1.00  1.00            
ATOM   1482    N THR B  96      17.554   6.469   0.076  4.00  1.00            
ATOM   1483   CA THR B  96      18.872   5.968  -0.128  4.00  1.00            
ATOM   1484   CB THR B  96      19.390   6.158  -1.525  4.00  1.00            
ATOM   1485  OG1 THR B  96      19.444   7.538  -1.853  4.00  1.00            
ATOM   1486  CG2 THR B  96      18.465   5.410  -2.501  4.00  1.00            
ATOM   1487    C THR B  96      19.836   6.605   0.800  4.00  1.00            
ATOM   1488    O THR B  96      19.631   7.707   1.308  4.00  1.00            
ATOM   1489    N LEU B  97      20.932   5.867   1.045  4.00  1.00            
ATOM   1490   CA LEU B  97      22.003   6.331   1.859  4.00  1.00            
ATOM   1491   CB LEU B  97      22.716   5.174   2.588  4.00  1.00            
ATOM   1492   CG LEU B  97      23.893   5.569   3.503  4.00  1.00            
ATOM   1493  CD1 LEU B  97      25.097   6.103   2.712  4.00  1.00            
ATOM   1494  CD2 LEU B  97      23.430   6.520   4.617  4.00  1.00            
ATOM   1495    C LEU B  97      22.946   6.938   0.884  4.00  1.00            
ATOM   1496    O LEU B  97      23.351   6.287  -0.077  4.00  1.00            
ATOM   1497    N ASN B  98      23.311   8.215   1.087  4.00  1.00            
ATOM   1498   CA ASN B  98      24.162   8.796   0.100  4.00  1.00            
ATOM   1499   CB ASN B  98      23.488   9.862  -0.784  4.00  1.00            
ATOM   1500   CG ASN B  98      22.659   9.162  -1.855  4.00  1.00            
ATOM   1501  OD1 ASN B  98      22.741   7.946  -2.031  4.00  1.00            
ATOM   1502  ND2 ASN B  98      21.854   9.956  -2.608  4.00  1.00            
ATOM   1503    C ASN B  98      25.319   9.454   0.725  4.00  1.00            
ATOM   1504    O ASN B  98      25.322   9.771   1.912  4.00  1.00            
ATOM   1505    N PHE B  99      26.354   9.663  -0.101  1.00  1.00            
ATOM   1506   CA PHE B  99      27.511  10.307   0.406  1.00  1.00            
ATOM   1507   CB PHE B  99      28.809   9.522   0.170  1.00  1.00            
ATOM   1508   CG PHE B  99      28.654   8.258   0.943  1.00  1.00            
ATOM   1509  CD1 PHE B  99      28.808   8.247   2.311  1.00  1.00            
ATOM   1510  CD2 PHE B  99      28.314   7.089   0.305  1.00  1.00            
ATOM   1511  CE1 PHE B  99      28.655   7.081   3.026  1.00  1.00            
ATOM   1512  CE2 PHE B  99      28.160   5.921   1.015  1.00  1.00            
ATOM   1513   CZ PHE B  99      28.333   5.915   2.378  1.00  1.00            
ATOM   1514    C PHE B  99      27.646  11.675  -0.249  1.00  1.00            
ATOM   1515    O PHE B  99      28.774  12.236  -0.231  1.00  1.00            
ATOM   1516  OXT PHE B  99      26.616  12.185  -0.765  1.00  1.00            
ATOM   1517    N GLY C   1      15.584 -15.140  12.441  1.00  0.00            
ATOM   1518   CA GLY C   1      14.677 -14.155  13.070  1.00  0.00            
ATOM   1519    C GLY C   1      14.985 -12.778  12.578  1.00  0.00            
ATOM   1520    O GLY C   1      15.694 -12.608  11.587  1.00  0.00            
ATOM   1521    N ALA C   2      14.458 -11.749  13.269  1.00  0.00            
ATOM   1522   CA ALA C   2      14.696 -10.397  12.853  1.00  0.00            
ATOM   1523   CB ALA C   2      13.503  -9.466  13.123  1.00  0.00            
ATOM   1524    C ALA C   2      15.828  -9.890  13.674  1.00  0.00            
ATOM   1525    O ALA C   2      15.875 -10.116  14.882  1.00  0.00            
ATOM   1526    N GLU C   3      16.795  -9.208  13.037  1.00  0.00            
ATOM   1527   CA GLU C   3      17.869  -8.699  13.830  1.00  0.00            
ATOM   1528   CB GLU C   3      19.272  -9.071  13.313  1.00  0.00            
ATOM   1529   CG GLU C   3      19.602 -10.563  13.376  1.00  0.00            
ATOM   1530   CD GLU C   3      21.072 -10.722  13.008  1.00  0.00            
ATOM   1531  OE1 GLU C   3      21.931 -10.382  13.865  1.00  0.00            
ATOM   1532  OE2 GLU C   3      21.359 -11.176  11.868  1.00  0.00            
ATOM   1533    C GLU C   3      17.808  -7.233  13.778  1.00  0.00            
ATOM   1534    O GLU C   3      18.074  -6.632  12.742  1.00  0.00            
ATOM   1535    N THR C   4      17.484  -6.606  14.913  1.00  0.00            
ATOM   1536   CA THR C   4      17.456  -5.191  14.829  1.00  0.00            
ATOM   1537   CB THR C   4      16.175  -4.569  15.314  1.00  0.00            
ATOM   1538  OG1 THR C   4      16.153  -3.185  14.995  1.00  0.00            
ATOM   1539  CG2 THR C   4      16.062  -4.765  16.834  1.00  0.00            
ATOM   1540    C THR C   4      18.551  -4.678  15.648  1.00  0.00            
ATOM   1541    O THR C   4      18.783  -5.125  16.771  1.00  0.00            
ATOM   1542    N PHE C   5      19.283  -3.721  15.077  1.00  0.00            
ATOM   1543   CA PHE C   5      20.357  -3.256  15.860  1.00  0.00            
ATOM   1544   CB PHE C   5      21.694  -3.342  15.110  1.00  0.00            
ATOM   1545   CG PHE C   5      21.737  -4.721  14.554  1.00  0.00            
ATOM   1546  CD1 PHE C   5      22.064  -5.798  15.342  1.00  0.00            
ATOM   1547  CD2 PHE C   5      21.437  -4.930  13.226  1.00  0.00            
ATOM   1548  CE1 PHE C   5      22.090  -7.066  14.810  1.00  0.00            
ATOM   1549  CE2 PHE C   5      21.463  -6.194  12.689  1.00  0.00            
ATOM   1550   CZ PHE C   5      21.789  -7.266  13.483  1.00  0.00            
ATOM   1551    C PHE C   5      20.096  -1.818  16.104  1.00  0.00            
ATOM   1552    O PHE C   5      20.135  -0.994  15.191  1.00  0.00            
ATOM   1553    N TYR C   6      19.800  -1.485  17.364  1.00  0.00            
ATOM   1554   CA TYR C   6      19.603  -0.119  17.706  1.00  0.00            
ATOM   1555   CB TYR C   6      18.276   0.042  18.469  1.00  0.00            
ATOM   1556   CG TYR C   6      17.887   1.468  18.628  1.00  0.00            
ATOM   1557  CD1 TYR C   6      17.249   2.131  17.606  1.00  0.00            
ATOM   1558  CD2 TYR C   6      18.135   2.136  19.803  1.00  0.00            
ATOM   1559  CE1 TYR C   6      16.872   3.445  17.747  1.00  0.00            
ATOM   1560  CE2 TYR C   6      17.759   3.450  19.949  1.00  0.00            
ATOM   1561   CZ TYR C   6      17.128   4.108  18.923  1.00  0.00            
ATOM   1562   OH TYR C   6      16.742   5.458  19.078  1.00  0.00            
ATOM   1563    C TYR C   6      20.734   0.135  18.660  1.00  0.00            
ATOM   1564    O TYR C   6      20.559   0.070  19.876  1.00  0.00            
ATOM   1565    N VAL C   7      21.933   0.440  18.122  1.00  0.00            
ATOM   1566   CA VAL C   7      23.111   0.613  18.929  1.00  0.00            
ATOM   1567   CB VAL C   7      24.351   0.576  18.092  1.00  0.00            
ATOM   1568  CG1 VAL C   7      25.535   1.115  18.907  1.00  0.00            
ATOM   1569  CG2 VAL C   7      24.541  -0.858  17.566  1.00  0.00            
ATOM   1570    C VAL C   7      23.055   1.962  19.525  1.00  0.00            
ATOM   1571    O VAL C   7      23.392   2.959  18.887  1.00  0.00            
ATOM   1572    N ASP C   8      22.600   2.013  20.782  1.00  0.00            
ATOM   1573   CA ASP C   8      22.680   3.239  21.488  1.00  0.00            
ATOM   1574   CB ASP C   8      21.460   3.563  22.362  1.00  0.00            
ATOM   1575   CG ASP C   8      20.338   4.051  21.461  1.00  0.00            
ATOM   1576  OD1 ASP C   8      20.533   4.073  20.216  1.00  0.00            
ATOM   1577  OD2 ASP C   8      19.272   4.425  22.016  1.00  0.00            
ATOM   1578    C ASP C   8      23.818   3.007  22.404  1.00  0.00            
ATOM   1579    O ASP C   8      23.638   2.595  23.549  1.00  0.00            
ATOM   1580    N GLY C   9      25.039   3.251  21.903  1.00  0.00            
ATOM   1581   CA GLY C   9      26.163   3.056  22.752  1.00  0.00            
ATOM   1582    C GLY C   9      26.656   1.647  22.693  1.00  0.00            
ATOM   1583    O GLY C   9      27.291   1.175  23.635  1.00  0.00            
ATOM   1584    N ALA C  10      26.386   0.921  21.593  1.00  0.00            
ATOM   1585   CA ALA C  10      26.863  -0.430  21.558  1.00  0.00            
ATOM   1586   CB ALA C  10      26.273  -1.290  20.426  1.00  0.00            
ATOM   1587    C ALA C  10      28.375  -0.467  21.418  1.00  0.00            
ATOM   1588    O ALA C  10      28.945  -1.575  21.610  1.00  0.00            
ATOM   1589  OXT ALA C  10      28.981   0.593  21.118  1.00  0.00            
END
