# Supplementary material for: Integrative modeling of diverse protein-peptide systems using CABS-dock
Source: PLoS Comput Biol. 2023 Jul 5;19(7):e1011275. doi: 10.1371/journal.pcbi.1011275 (PMC10351741; doi:10.1371/journal.pcbi.1011275)
Supplement: S1 File — Files in pdb format containing atomic coordinates of the structures obtained in this study: the highest-scored amyloid models and 10 examples of the docked peptide for each enzyme-substrate complex. (ZIP) [file pcbi.1011275.s006.zip › 9_HIV1_GAETFYVDGA/4903.pdb]

CRYST1    0.000    0.000    0.000   0.00   0.00   0.00 P 1           1
ATOM      1    N PRO A   1      28.197   5.551  -4.894  1.00  1.00            
ATOM      2   CA PRO A   1      28.097   6.744  -4.010  1.00  1.00            
ATOM      3   CD PRO A   1      28.494   5.993  -6.300  1.00  1.00            
ATOM      4   CB PRO A   1      28.155   7.964  -4.927  1.00  1.00            
ATOM      5   CG PRO A   1      28.870   7.477  -6.192  1.00  1.00            
ATOM      6    C PRO A   1      26.790   6.633  -3.290  1.00  1.00            
ATOM      7    O PRO A   1      26.683   7.152  -2.180  1.00  1.00            
ATOM      8    N GLN A   2      25.787   5.968  -3.899  4.00  1.00            
ATOM      9   CA GLN A   2      24.508   5.860  -3.258  4.00  1.00            
ATOM     10   CB GLN A   2      23.345   6.385  -4.124  4.00  1.00            
ATOM     11   CG GLN A   2      21.974   6.269  -3.453  4.00  1.00            
ATOM     12   CD GLN A   2      20.931   6.863  -4.393  4.00  1.00            
ATOM     13  OE1 GLN A   2      20.747   8.078  -4.444  4.00  1.00            
ATOM     14  NE2 GLN A   2      20.226   5.986  -5.158  4.00  1.00            
ATOM     15    C GLN A   2      24.236   4.411  -2.975  4.00  1.00            
ATOM     16    O GLN A   2      24.572   3.535  -3.771  4.00  1.00            
ATOM     17    N ILE A   3      23.629   4.123  -1.802  4.00  1.00            
ATOM     18   CA ILE A   3      23.318   2.767  -1.447  4.00  1.00            
ATOM     19   CB ILE A   3      24.083   2.328  -0.223  4.00  1.00            
ATOM     20  CG1 ILE A   3      23.927   0.829   0.069  4.00  1.00            
ATOM     21  CG2 ILE A   3      23.659   3.226   0.946  4.00  1.00            
ATOM     22  CD1 ILE A   3      22.554   0.465   0.618  4.00  1.00            
ATOM     23    C ILE A   3      21.832   2.682  -1.234  4.00  1.00            
ATOM     24    O ILE A   3      21.272   3.408  -0.414  4.00  1.00            
ATOM     25    N THR A   4      21.155   1.800  -2.006  1.00  1.00            
ATOM     26   CA THR A   4      19.731   1.613  -1.898  1.00  1.00            
ATOM     27   CB THR A   4      19.091   1.133  -3.164  1.00  1.00            
ATOM     28  OG1 THR A   4      19.593  -0.151  -3.505  1.00  1.00            
ATOM     29  CG2 THR A   4      19.402   2.139  -4.287  1.00  1.00            
ATOM     30    C THR A   4      19.523   0.550  -0.882  1.00  1.00            
ATOM     31    O THR A   4      20.341  -0.356  -0.752  1.00  1.00            
ATOM     32    N LEU A   5      18.396   0.602  -0.156  1.00  1.00            
ATOM     33   CA LEU A   5      18.291  -0.314   0.932  1.00  1.00            
ATOM     34   CB LEU A   5      17.495   0.272   2.117  1.00  1.00            
ATOM     35   CG LEU A   5      18.049   1.602   2.677  1.00  1.00            
ATOM     36  CD1 LEU A   5      19.463   1.435   3.256  1.00  1.00            
ATOM     37  CD2 LEU A   5      17.954   2.735   1.644  1.00  1.00            
ATOM     38    C LEU A   5      17.579  -1.575   0.517  1.00  1.00            
ATOM     39    O LEU A   5      16.732  -2.077   1.255  1.00  1.00            
ATOM     40    N TRP A   6      17.901  -2.141  -0.663  1.00  1.00            
ATOM     41   CA TRP A   6      17.299  -3.393  -1.049  1.00  1.00            
ATOM     42   CB TRP A   6      17.621  -3.763  -2.508  1.00  1.00            
ATOM     43   CG TRP A   6      16.995  -5.052  -2.978  1.00  1.00            
ATOM     44  CD2 TRP A   6      15.633  -5.145  -3.420  1.00  1.00            
ATOM     45  CD1 TRP A   6      17.520  -6.308  -3.076  1.00  1.00            
ATOM     46  NE1 TRP A   6      16.569  -7.178  -3.557  1.00  1.00            
ATOM     47  CE2 TRP A   6      15.402  -6.473  -3.774  1.00  1.00            
ATOM     48  CE3 TRP A   6      14.658  -4.197  -3.529  1.00  1.00            
ATOM     49  CZ2 TRP A   6      14.183  -6.875  -4.245  1.00  1.00            
ATOM     50  CZ3 TRP A   6      13.429  -4.605  -3.996  1.00  1.00            
ATOM     51  CH2 TRP A   6      13.196  -5.919  -4.349  1.00  1.00            
ATOM     52    C TRP A   6      17.869  -4.458  -0.169  1.00  1.00            
ATOM     53    O TRP A   6      17.150  -5.286   0.391  1.00  1.00            
ATOM     54    N LYS A   7      19.207  -4.441  -0.036  1.00  1.00            
ATOM     55   CA LYS A   7      19.936  -5.366   0.780  1.00  1.00            
ATOM     56   CB LYS A   7      21.040  -6.123   0.019  1.00  1.00            
ATOM     57   CG LYS A   7      20.514  -7.091  -1.047  1.00  1.00            
ATOM     58   CD LYS A   7      21.593  -7.559  -2.030  1.00  1.00            
ATOM     59   CE LYS A   7      21.078  -8.495  -3.128  1.00  1.00            
ATOM     60   NZ LYS A   7      22.195  -8.904  -4.011  1.00  1.00            
ATOM     61    C LYS A   7      20.594  -4.513   1.800  1.00  1.00            
ATOM     62    O LYS A   7      20.448  -3.292   1.789  1.00  1.00            
ATOM     63    N ARG A   8      21.331  -5.133   2.728  1.00  1.00            
ATOM     64   CA ARG A   8      21.914  -4.345   3.763  1.00  1.00            
ATOM     65   CB ARG A   8      22.552  -5.193   4.880  1.00  1.00            
ATOM     66   CG ARG A   8      21.611  -6.236   5.487  1.00  1.00            
ATOM     67   CD ARG A   8      22.259  -7.064   6.600  1.00  1.00            
ATOM     68   NE ARG A   8      21.352  -8.203   6.913  1.00  1.00            
ATOM     69   CZ ARG A   8      21.629  -9.015   7.975  1.00  1.00            
ATOM     70  NH1 ARG A   8      22.673  -8.717   8.803  1.00  1.00            
ATOM     71  NH2 ARG A   8      20.869 -10.124   8.207  1.00  1.00            
ATOM     72    C ARG A   8      23.011  -3.524   3.184  1.00  1.00            
ATOM     73    O ARG A   8      23.696  -3.945   2.254  1.00  1.00            
ATOM     74    N PRO A   9      23.162  -2.325   3.678  1.00  1.00            
ATOM     75   CA PRO A   9      24.303  -1.544   3.318  1.00  1.00            
ATOM     76   CD PRO A   9      22.069  -1.516   4.184  1.00  1.00            
ATOM     77   CB PRO A   9      24.004  -0.112   3.767  1.00  1.00            
ATOM     78   CG PRO A   9      22.776  -0.245   4.693  1.00  1.00            
ATOM     79    C PRO A   9      25.431  -2.206   4.019  1.00  1.00            
ATOM     80    O PRO A   9      25.435  -2.228   5.249  1.00  1.00            
ATOM     81    N LEU A  10      26.397  -2.744   3.267  4.00  1.00            
ATOM     82   CA LEU A  10      27.537  -3.318   3.898  4.00  1.00            
ATOM     83   CB LEU A  10      27.833  -4.785   3.528  4.00  1.00            
ATOM     84   CG LEU A  10      26.845  -5.820   4.096  4.00  1.00            
ATOM     85  CD1 LEU A  10      25.441  -5.655   3.501  4.00  1.00            
ATOM     86  CD2 LEU A  10      27.391  -7.249   3.933  4.00  1.00            
ATOM     87    C LEU A  10      28.658  -2.523   3.351  4.00  1.00            
ATOM     88    O LEU A  10      28.666  -2.166   2.174  4.00  1.00            
ATOM     89    N VAL A  11      29.630  -2.196   4.204  4.00  1.00            
ATOM     90   CA VAL A  11      30.694  -1.399   3.713  4.00  1.00            
ATOM     91   CB VAL A  11      30.588   0.042   4.125  4.00  1.00            
ATOM     92  CG1 VAL A  11      31.803   0.840   3.615  4.00  1.00            
ATOM     93  CG2 VAL A  11      29.260   0.569   3.560  4.00  1.00            
ATOM     94    C VAL A  11      31.956  -1.983   4.235  4.00  1.00            
ATOM     95    O VAL A  11      31.942  -2.770   5.176  4.00  1.00            
ATOM     96    N THR A  12      33.095  -1.658   3.602  4.00  1.00            
ATOM     97   CA THR A  12      34.309  -2.194   4.119  4.00  1.00            
ATOM     98   CB THR A  12      35.244  -2.717   3.061  4.00  1.00            
ATOM     99  OG1 THR A  12      36.345  -3.380   3.667  4.00  1.00            
ATOM    100  CG2 THR A  12      35.731  -1.550   2.184  4.00  1.00            
ATOM    101    C THR A  12      34.989  -1.085   4.861  4.00  1.00            
ATOM    102    O THR A  12      35.133   0.025   4.352  4.00  1.00            
ATOM    103    N ILE A  13      35.398  -1.355   6.115  4.00  1.00            
ATOM    104   CA ILE A  13      36.076  -0.345   6.872  4.00  1.00            
ATOM    105   CB ILE A  13      35.568  -0.143   8.264  4.00  1.00            
ATOM    106  CG1 ILE A  13      34.114   0.337   8.280  4.00  1.00            
ATOM    107  CG2 ILE A  13      36.539   0.817   8.969  4.00  1.00            
ATOM    108  CD1 ILE A  13      33.511   0.263   9.679  4.00  1.00            
ATOM    109    C ILE A  13      37.470  -0.828   7.061  4.00  1.00            
ATOM    110    O ILE A  13      37.698  -1.987   7.407  4.00  1.00            
ATOM    111    N ARG A  14      38.450   0.052   6.805  4.00  1.00            
ATOM    112   CA ARG A  14      39.802  -0.323   7.062  4.00  1.00            
ATOM    113   CB ARG A  14      40.768   0.067   5.930  4.00  1.00            
ATOM    114   CG ARG A  14      40.583  -0.768   4.661  4.00  1.00            
ATOM    115   CD ARG A  14      41.478  -0.335   3.498  4.00  1.00            
ATOM    116   NE ARG A  14      40.976   0.981   3.014  4.00  1.00            
ATOM    117   CZ ARG A  14      40.002   1.009   2.059  4.00  1.00            
ATOM    118  NH1 ARG A  14      39.503  -0.162   1.567  4.00  1.00            
ATOM    119  NH2 ARG A  14      39.523   2.205   1.607  4.00  1.00            
ATOM    120    C ARG A  14      40.188   0.443   8.282  4.00  1.00            
ATOM    121    O ARG A  14      40.255   1.671   8.258  4.00  1.00            
ATOM    122    N ILE A  15      40.428  -0.267   9.400  4.00  1.00            
ATOM    123   CA ILE A  15      40.786   0.406  10.612  4.00  1.00            
ATOM    124   CB ILE A  15      39.758   0.258  11.696  4.00  1.00            
ATOM    125  CG1 ILE A  15      40.096   1.167  12.888  4.00  1.00            
ATOM    126  CG2 ILE A  15      39.645  -1.234  12.053  4.00  1.00            
ATOM    127  CD1 ILE A  15      38.964   1.288  13.906  4.00  1.00            
ATOM    128    C ILE A  15      42.039  -0.206  11.108  4.00  1.00            
ATOM    129    O ILE A  15      42.197  -1.425  11.061  4.00  1.00            
ATOM    130    N GLY A  16      42.957   0.641  11.615  3.00  1.00            
ATOM    131   CA GLY A  16      44.217   0.111  12.029  3.00  1.00            
ATOM    132    C GLY A  16      44.749  -0.511  10.781  3.00  1.00            
ATOM    133    O GLY A  16      45.081   0.182   9.821  3.00  1.00            
ATOM    134    N GLY A  17      44.838  -1.854  10.766  3.00  1.00            
ATOM    135   CA GLY A  17      45.193  -2.539   9.562  3.00  1.00            
ATOM    136    C GLY A  17      44.297  -3.733   9.513  3.00  1.00            
ATOM    137    O GLY A  17      44.746  -4.872   9.634  3.00  1.00            
ATOM    138    N GLN A  18      42.990  -3.488   9.314  4.00  1.00            
ATOM    139   CA GLN A  18      42.025  -4.545   9.321  4.00  1.00            
ATOM    140   CB GLN A  18      41.258  -4.633  10.655  4.00  1.00            
ATOM    141   CG GLN A  18      39.970  -5.461  10.594  4.00  1.00            
ATOM    142   CD GLN A  18      40.297  -6.948  10.597  4.00  1.00            
ATOM    143  OE1 GLN A  18      40.941  -7.460   9.683  4.00  1.00            
ATOM    144  NE2 GLN A  18      39.826  -7.664  11.652  4.00  1.00            
ATOM    145    C GLN A  18      40.994  -4.264   8.291  4.00  1.00            
ATOM    146    O GLN A  18      40.699  -3.111   7.978  4.00  1.00            
ATOM    147    N LEU A  19      40.426  -5.342   7.723  4.00  1.00            
ATOM    148   CA LEU A  19      39.341  -5.188   6.806  4.00  1.00            
ATOM    149   CB LEU A  19      39.453  -6.054   5.540  4.00  1.00            
ATOM    150   CG LEU A  19      40.640  -5.671   4.636  4.00  1.00            
ATOM    151  CD1 LEU A  19      40.601  -6.445   3.307  4.00  1.00            
ATOM    152  CD2 LEU A  19      40.726  -4.149   4.442  4.00  1.00            
ATOM    153    C LEU A  19      38.125  -5.643   7.559  4.00  1.00            
ATOM    154    O LEU A  19      38.078  -6.782   8.019  4.00  1.00            
ATOM    155    N LYS A  20      37.111  -4.764   7.736  4.00  1.00            
ATOM    156   CA LYS A  20      35.953  -5.182   8.485  4.00  1.00            
ATOM    157   CB LYS A  20      35.923  -4.645   9.930  4.00  1.00            
ATOM    158   CG LYS A  20      34.821  -5.262  10.797  4.00  1.00            
ATOM    159   CD LYS A  20      35.018  -6.757  11.075  4.00  1.00            
ATOM    160   CE LYS A  20      36.083  -7.060  12.133  4.00  1.00            
ATOM    161   NZ LYS A  20      36.228  -8.525  12.309  4.00  1.00            
ATOM    162    C LYS A  20      34.710  -4.709   7.798  4.00  1.00            
ATOM    163    O LYS A  20      34.656  -3.592   7.288  4.00  1.00            
ATOM    164    N GLU A  21      33.669  -5.569   7.759  4.00  1.00            
ATOM    165   CA GLU A  21      32.431  -5.172   7.151  4.00  1.00            
ATOM    166   CB GLU A  21      31.487  -6.338   6.802  4.00  1.00            
ATOM    167   CG GLU A  21      31.068  -7.183   8.007  4.00  1.00            
ATOM    168   CD GLU A  21      32.266  -8.033   8.403  4.00  1.00            
ATOM    169  OE1 GLU A  21      32.735  -8.833   7.550  4.00  1.00            
ATOM    170  OE2 GLU A  21      32.730  -7.889   9.564  4.00  1.00            
ATOM    171    C GLU A  21      31.739  -4.293   8.114  4.00  1.00            
ATOM    172    O GLU A  21      31.807  -4.491   9.327  4.00  1.00            
ATOM    173    N ALA A  22      31.070  -3.267   7.577  4.00  1.00            
ATOM    174   CA ALA A  22      30.394  -2.377   8.443  4.00  1.00            
ATOM    175   CB ALA A  22      31.091  -1.020   8.602  4.00  1.00            
ATOM    176    C ALA A  22      29.056  -2.092   7.873  4.00  1.00            
ATOM    177    O ALA A  22      28.906  -1.851   6.679  4.00  1.00            
ATOM    178    N LEU A  23      28.025  -2.107   8.725  4.00  1.00            
ATOM    179   CA LEU A  23      26.755  -1.735   8.200  4.00  1.00            
ATOM    180   CB LEU A  23      25.570  -2.508   8.817  4.00  1.00            
ATOM    181   CG LEU A  23      25.514  -4.015   8.495  4.00  1.00            
ATOM    182  CD1 LEU A  23      25.085  -4.272   7.043  4.00  1.00            
ATOM    183  CD2 LEU A  23      26.837  -4.711   8.849  4.00  1.00            
ATOM    184    C LEU A  23      26.588  -0.310   8.607  4.00  1.00            
ATOM    185    O LEU A  23      26.604   0.004   9.795  4.00  1.00            
ATOM    186    N LEU A  24      26.457   0.613   7.639  4.00  1.00            
ATOM    187   CA LEU A  24      26.251   1.964   8.064  4.00  1.00            
ATOM    188   CB LEU A  24      26.428   3.016   6.956  4.00  1.00            
ATOM    189   CG LEU A  24      27.901   3.197   6.560  4.00  1.00            
ATOM    190  CD1 LEU A  24      28.512   1.869   6.093  4.00  1.00            
ATOM    191  CD2 LEU A  24      28.076   4.332   5.540  4.00  1.00            
ATOM    192    C LEU A  24      24.850   2.023   8.595  4.00  1.00            
ATOM    193    O LEU A  24      23.962   1.389   8.032  4.00  1.00            
ATOM    194    N ASP A  25      24.613   2.757   9.709  1.00  1.00            
ATOM    195   CA ASP A  25      23.293   2.774  10.297  1.00  1.00            
ATOM    196   CB ASP A  25      23.194   1.931  11.583  1.00  1.00            
ATOM    197   CG ASP A  25      21.736   1.845  12.024  1.00  1.00            
ATOM    198  OD1 ASP A  25      20.844   2.278  11.247  1.00  1.00            
ATOM    199  OD2 ASP A  25      21.496   1.342  13.154  1.00  1.00            
ATOM    200    C ASP A  25      22.901   4.172  10.682  1.00  1.00            
ATOM    201    O ASP A  25      23.682   4.901  11.291  1.00  1.00            
ATOM    202    N THR A  26      21.667   4.580  10.311  3.00  1.00            
ATOM    203   CA THR A  26      21.118   5.847  10.713  3.00  1.00            
ATOM    204   CB THR A  26      19.762   6.107  10.126  3.00  1.00            
ATOM    205  OG1 THR A  26      19.832   6.101   8.709  3.00  1.00            
ATOM    206  CG2 THR A  26      19.255   7.468  10.634  3.00  1.00            
ATOM    207    C THR A  26      20.952   5.763  12.193  3.00  1.00            
ATOM    208    O THR A  26      21.261   6.697  12.932  3.00  1.00            
ATOM    209    N GLY A  27      20.474   4.594  12.652  3.00  1.00            
ATOM    210   CA GLY A  27      20.111   4.385  14.020  3.00  1.00            
ATOM    211    C GLY A  27      21.238   4.461  14.998  3.00  1.00            
ATOM    212    O GLY A  27      21.112   5.134  16.021  3.00  1.00            
ATOM    213    N ALA A  28      22.375   3.792  14.736  1.00  1.00            
ATOM    214   CA ALA A  28      23.353   3.770  15.784  1.00  1.00            
ATOM    215   CB ALA A  28      24.483   2.747  15.563  1.00  1.00            
ATOM    216    C ALA A  28      23.980   5.120  15.931  1.00  1.00            
ATOM    217    O ALA A  28      24.451   5.716  14.965  1.00  1.00            
ATOM    218    N ASP A  29      23.970   5.637  17.175  1.00  1.00            
ATOM    219   CA ASP A  29      24.551   6.907  17.499  1.00  1.00            
ATOM    220   CB ASP A  29      24.162   7.354  18.924  1.00  1.00            
ATOM    221   CG ASP A  29      24.653   8.776  19.171  1.00  1.00            
ATOM    222  OD1 ASP A  29      25.339   9.334  18.275  1.00  1.00            
ATOM    223  OD2 ASP A  29      24.351   9.323  20.264  1.00  1.00            
ATOM    224    C ASP A  29      26.044   6.830  17.435  1.00  1.00            
ATOM    225    O ASP A  29      26.683   7.693  16.837  1.00  1.00            
ATOM    226    N ASP A  30      26.636   5.809  18.086  1.00  1.00            
ATOM    227   CA ASP A  30      28.061   5.639  18.095  1.00  1.00            
ATOM    228   CB ASP A  30      28.644   5.259  19.466  1.00  1.00            
ATOM    229   CG ASP A  30      28.705   6.533  20.292  1.00  1.00            
ATOM    230  OD1 ASP A  30      28.779   7.630  19.675  1.00  1.00            
ATOM    231  OD2 ASP A  30      28.683   6.431  21.546  1.00  1.00            
ATOM    232    C ASP A  30      28.380   4.556  17.141  1.00  1.00            
ATOM    233    O ASP A  30      27.549   4.144  16.335  1.00  1.00            
ATOM    234    N THR A  31      29.626   4.073  17.211  1.00  1.00            
ATOM    235   CA THR A  31      30.010   3.041  16.316  1.00  1.00            
ATOM    236   CB THR A  31      31.211   3.424  15.503  1.00  1.00            
ATOM    237  OG1 THR A  31      31.479   2.474  14.485  1.00  1.00            
ATOM    238  CG2 THR A  31      32.411   3.526  16.451  1.00  1.00            
ATOM    239    C THR A  31      30.361   1.850  17.119  1.00  1.00            
ATOM    240    O THR A  31      30.984   1.951  18.176  1.00  1.00            
ATOM    241    N VAL A  32      29.936   0.672  16.638  4.00  1.00            
ATOM    242   CA VAL A  32      30.287  -0.510  17.349  4.00  1.00            
ATOM    243   CB VAL A  32      29.124  -1.385  17.730  4.00  1.00            
ATOM    244  CG1 VAL A  32      28.168  -0.578  18.623  4.00  1.00            
ATOM    245  CG2 VAL A  32      28.470  -1.946  16.458  4.00  1.00            
ATOM    246    C VAL A  32      31.122  -1.301  16.442  4.00  1.00            
ATOM    247    O VAL A  32      30.872  -1.401  15.242  4.00  1.00            
ATOM    248    N LEU A  33      32.181  -1.856  17.022  4.00  1.00            
ATOM    249   CA LEU A  33      33.022  -2.698  16.267  4.00  1.00            
ATOM    250   CB LEU A  33      34.499  -2.279  16.344  4.00  1.00            
ATOM    251   CG LEU A  33      34.779  -0.840  15.869  4.00  1.00            
ATOM    252  CD1 LEU A  33      36.275  -0.506  15.981  4.00  1.00            
ATOM    253  CD2 LEU A  33      34.227  -0.593  14.456  4.00  1.00            
ATOM    254    C LEU A  33      32.941  -3.981  17.006  4.00  1.00            
ATOM    255    O LEU A  33      32.791  -3.986  18.226  4.00  1.00            
ATOM    256    N GLU A  34      33.007  -5.114  16.297  1.00  1.00            
ATOM    257   CA GLU A  34      33.025  -6.329  17.042  1.00  1.00            
ATOM    258   CB GLU A  34      33.100  -7.583  16.150  1.00  1.00            
ATOM    259   CG GLU A  34      33.084  -8.910  16.914  1.00  1.00            
ATOM    260   CD GLU A  34      33.182 -10.032  15.889  1.00  1.00            
ATOM    261  OE1 GLU A  34      33.888  -9.828  14.865  1.00  1.00            
ATOM    262  OE2 GLU A  34      32.561 -11.105  16.114  1.00  1.00            
ATOM    263    C GLU A  34      34.315  -6.238  17.803  1.00  1.00            
ATOM    264    O GLU A  34      35.236  -5.540  17.385  1.00  1.00            
ATOM    265    N GLU A  35      34.416  -6.929  18.951  1.00  1.00            
ATOM    266   CA GLU A  35      35.568  -6.788  19.797  1.00  1.00            
ATOM    267   CB GLU A  35      35.487  -7.699  21.038  1.00  1.00            
ATOM    268   CG GLU A  35      36.523  -7.418  22.128  1.00  1.00            
ATOM    269   CD GLU A  35      36.053  -8.158  23.377  1.00  1.00            
ATOM    270  OE1 GLU A  35      34.951  -7.810  23.879  1.00  1.00            
ATOM    271  OE2 GLU A  35      36.776  -9.080  23.840  1.00  1.00            
ATOM    272    C GLU A  35      36.812  -7.090  19.034  1.00  1.00            
ATOM    273    O GLU A  35      36.928  -8.109  18.355  1.00  1.00            
ATOM    274    N MET A  36      37.777  -6.157  19.131  1.00  1.00            
ATOM    275   CA MET A  36      39.040  -6.297  18.477  1.00  1.00            
ATOM    276   CB MET A  36      39.087  -5.624  17.096  1.00  1.00            
ATOM    277   CG MET A  36      40.407  -5.822  16.352  1.00  1.00            
ATOM    278   SD MET A  36      40.628  -7.471  15.622  1.00  1.00            
ATOM    279   CE MET A  36      40.761  -8.347  17.205  1.00  1.00            
ATOM    280    C MET A  36      40.033  -5.566  19.327  1.00  1.00            
ATOM    281    O MET A  36      39.670  -4.615  20.016  1.00  1.00            
ATOM    282    N ASN A  37      41.317  -5.990  19.323  1.00  1.00            
ATOM    283   CA ASN A  37      42.267  -5.235  20.090  1.00  1.00            
ATOM    284   CB ASN A  37      43.305  -6.074  20.853  1.00  1.00            
ATOM    285   CG ASN A  37      42.627  -6.594  22.113  1.00  1.00            
ATOM    286  OD1 ASN A  37      41.763  -7.466  22.056  1.00  1.00            
ATOM    287  ND2 ASN A  37      43.033  -6.043  23.290  1.00  1.00            
ATOM    288    C ASN A  37      42.995  -4.330  19.152  1.00  1.00            
ATOM    289    O ASN A  37      43.915  -4.743  18.445  1.00  1.00            
ATOM    290    N LEU A  38      42.561  -3.057  19.142  1.00  1.00            
ATOM    291   CA LEU A  38      43.143  -1.998  18.375  1.00  1.00            
ATOM    292   CB LEU A  38      42.085  -1.104  17.691  1.00  1.00            
ATOM    293   CG LEU A  38      42.664   0.072  16.888  1.00  1.00            
ATOM    294  CD1 LEU A  38      43.420  -0.412  15.641  1.00  1.00            
ATOM    295  CD2 LEU A  38      41.571   1.107  16.570  1.00  1.00            
ATOM    296    C LEU A  38      43.836  -1.153  19.396  1.00  1.00            
ATOM    297    O LEU A  38      43.578  -1.274  20.590  1.00  1.00            
ATOM    298    N PRO A  39      44.722  -0.309  18.964  1.00  1.00            
ATOM    299   CA PRO A  39      45.425   0.527  19.899  1.00  1.00            
ATOM    300   CD PRO A  39      45.575  -0.694  17.853  1.00  1.00            
ATOM    301   CB PRO A  39      46.795   0.813  19.280  1.00  1.00            
ATOM    302   CG PRO A  39      46.666   0.380  17.811  1.00  1.00            
ATOM    303    C PRO A  39      44.812   1.739  20.491  1.00  1.00            
ATOM    304    O PRO A  39      43.805   2.235  19.987  1.00  1.00            
ATOM    305    N GLY A  40      45.454   2.225  21.576  1.00  1.00            
ATOM    306   CA GLY A  40      45.075   3.445  22.212  1.00  1.00            
ATOM    307    C GLY A  40      44.546   3.203  23.576  1.00  1.00            
ATOM    308    O GLY A  40      44.139   2.099  23.933  1.00  1.00            
ATOM    309    N LYS A  41      44.557   4.286  24.378  1.00  1.00            
ATOM    310   CA LYS A  41      44.057   4.228  25.711  1.00  1.00            
ATOM    311   CB LYS A  41      44.272   5.530  26.509  1.00  1.00            
ATOM    312   CG LYS A  41      43.397   6.694  26.033  1.00  1.00            
ATOM    313   CD LYS A  41      43.349   7.876  27.007  1.00  1.00            
ATOM    314   CE LYS A  41      42.236   8.883  26.705  1.00  1.00            
ATOM    315   NZ LYS A  41      42.343   9.362  25.309  1.00  1.00            
ATOM    316    C LYS A  41      42.596   4.015  25.576  1.00  1.00            
ATOM    317    O LYS A  41      41.955   4.602  24.704  1.00  1.00            
ATOM    318    N TRP A  42      42.022   3.146  26.425  1.00  1.00            
ATOM    319   CA TRP A  42      40.620   2.935  26.259  1.00  1.00            
ATOM    320   CB TRP A  42      40.231   1.501  25.853  1.00  1.00            
ATOM    321   CG TRP A  42      40.519   0.450  26.895  1.00  1.00            
ATOM    322  CD2 TRP A  42      41.751  -0.278  26.990  1.00  1.00            
ATOM    323  CD1 TRP A  42      39.721  -0.007  27.902  1.00  1.00            
ATOM    324  NE1 TRP A  42      40.379  -0.977  28.620  1.00  1.00            
ATOM    325  CE2 TRP A  42      41.631  -1.154  28.069  1.00  1.00            
ATOM    326  CE3 TRP A  42      42.889  -0.221  26.239  1.00  1.00            
ATOM    327  CZ2 TRP A  42      42.655  -1.989  28.418  1.00  1.00            
ATOM    328  CZ3 TRP A  42      43.917  -1.064  26.592  1.00  1.00            
ATOM    329  CH2 TRP A  42      43.803  -1.931  27.660  1.00  1.00            
ATOM    330    C TRP A  42      39.937   3.222  27.552  1.00  1.00            
ATOM    331    O TRP A  42      40.551   3.183  28.616  1.00  1.00            
ATOM    332    N LYS A  43      38.630   3.557  27.491  4.00  1.00            
ATOM    333   CA LYS A  43      37.914   3.828  28.694  4.00  1.00            
ATOM    334   CB LYS A  43      37.465   5.302  28.782  4.00  1.00            
ATOM    335   CG LYS A  43      38.677   6.237  28.764  4.00  1.00            
ATOM    336   CD LYS A  43      38.364   7.719  28.545  4.00  1.00            
ATOM    337   CE LYS A  43      39.626   8.591  28.526  4.00  1.00            
ATOM    338   NZ LYS A  43      39.262  10.019  28.587  4.00  1.00            
ATOM    339    C LYS A  43      36.701   2.936  28.709  4.00  1.00            
ATOM    340    O LYS A  43      35.970   2.857  27.724  4.00  1.00            
ATOM    341    N PRO A  44      36.492   2.224  29.787  4.00  0.00            
ATOM    342   CA PRO A  44      35.364   1.329  29.885  4.00  0.00            
ATOM    343   CD PRO A  44      37.616   1.747  30.580  4.00  0.00            
ATOM    344   CB PRO A  44      35.747   0.246  30.891  4.00  0.00            
ATOM    345   CG PRO A  44      36.980   0.813  31.619  4.00  0.00            
ATOM    346    C PRO A  44      34.075   2.028  30.194  4.00  0.00            
ATOM    347    O PRO A  44      34.127   3.070  30.839  4.00  0.00            
ATOM    348    N LYS A  45      32.923   1.472  29.756  4.00  0.00            
ATOM    349   CA LYS A  45      31.661   2.102  30.045  4.00  0.00            
ATOM    350   CB LYS A  45      31.368   3.359  29.203  4.00  0.00            
ATOM    351   CG LYS A  45      32.210   4.579  29.587  4.00  0.00            
ATOM    352   CD LYS A  45      32.002   5.046  31.031  4.00  0.00            
ATOM    353   CE LYS A  45      30.923   6.121  31.194  4.00  0.00            
ATOM    354   NZ LYS A  45      29.584   5.496  31.274  4.00  0.00            
ATOM    355    C LYS A  45      30.518   1.177  29.820  4.00  0.00            
ATOM    356    O LYS A  45      30.679   0.049  29.360  4.00  0.00            
ATOM    357    N MET A  46      29.318   1.663  30.200  4.00  0.00            
ATOM    358   CA MET A  46      28.082   0.982  29.961  4.00  0.00            
ATOM    359   CB MET A  46      27.152   0.900  31.182  4.00  0.00            
ATOM    360   CG MET A  46      25.844   0.161  30.897  4.00  0.00            
ATOM    361   SD MET A  46      24.639   0.219  32.258  4.00  0.00            
ATOM    362   CE MET A  46      25.541  -0.936  33.330  4.00  0.00            
ATOM    363    C MET A  46      27.387   1.829  28.947  4.00  0.00            
ATOM    364    O MET A  46      27.282   3.044  29.101  4.00  0.00            
ATOM    365    N ILE A  47      26.921   1.200  27.858  4.00  0.00            
ATOM    366   CA ILE A  47      26.234   1.902  26.820  4.00  0.00            
ATOM    367   CB ILE A  47      26.929   1.811  25.495  4.00  0.00            
ATOM    368  CG1 ILE A  47      28.269   2.560  25.539  4.00  0.00            
ATOM    369  CG2 ILE A  47      25.959   2.311  24.414  4.00  0.00            
ATOM    370  CD1 ILE A  47      29.287   1.924  26.482  4.00  0.00            
ATOM    371    C ILE A  47      24.916   1.239  26.650  4.00  0.00            
ATOM    372    O ILE A  47      24.815   0.015  26.700  4.00  0.00            
ATOM    373    N GLY A  48      23.851   2.033  26.463  4.00  0.00            
ATOM    374   CA GLY A  48      22.578   1.411  26.298  4.00  0.00            
ATOM    375    C GLY A  48      22.532   0.800  24.937  4.00  0.00            
ATOM    376    O GLY A  48      22.955   1.399  23.950  4.00  0.00            
ATOM    377    N GLY A  49      22.008  -0.435  24.864  4.00  0.00            
ATOM    378   CA GLY A  49      21.752  -1.076  23.611  4.00  0.00            
ATOM    379    C GLY A  49      20.320  -0.709  23.402  4.00  0.00            
ATOM    380    O GLY A  49      19.882   0.345  23.862  4.00  0.00            
ATOM    381    N ILE A  50      19.535  -1.553  22.717  3.00  0.00            
ATOM    382   CA ILE A  50      18.174  -1.166  22.511  3.00  0.00            
ATOM    383   CB ILE A  50      17.445  -2.129  21.617  3.00  0.00            
ATOM    384  CG1 ILE A  50      15.967  -1.722  21.481  3.00  0.00            
ATOM    385  CG2 ILE A  50      17.669  -3.556  22.152  3.00  0.00            
ATOM    386  CD1 ILE A  50      15.745  -0.380  20.791  3.00  0.00            
ATOM    387    C ILE A  50      17.421  -1.073  23.791  3.00  0.00            
ATOM    388    O ILE A  50      16.842  -0.035  24.103  3.00  0.00            
ATOM    389    N GLY A  51      17.455  -2.149  24.588  3.00  0.00            
ATOM    390   CA GLY A  51      16.753  -2.197  25.833  3.00  0.00            
ATOM    391    C GLY A  51      17.724  -2.874  26.722  3.00  0.00            
ATOM    392    O GLY A  51      17.639  -2.819  27.949  3.00  0.00            
ATOM    393    N GLY A  52      18.684  -3.555  26.072  4.00  0.00            
ATOM    394   CA GLY A  52      19.742  -4.216  26.760  4.00  0.00            
ATOM    395    C GLY A  52      20.765  -3.193  27.060  4.00  0.00            
ATOM    396    O GLY A  52      20.799  -2.132  26.442  4.00  0.00            
ATOM    397    N PHE A  53      21.629  -3.491  28.036  4.00  0.00            
ATOM    398   CA PHE A  53      22.686  -2.585  28.322  4.00  0.00            
ATOM    399   CB PHE A  53      22.729  -2.152  29.799  4.00  0.00            
ATOM    400   CG PHE A  53      22.579  -3.374  30.636  4.00  0.00            
ATOM    401  CD1 PHE A  53      23.659  -4.143  30.994  4.00  0.00            
ATOM    402  CD2 PHE A  53      21.323  -3.744  31.060  4.00  0.00            
ATOM    403  CE1 PHE A  53      23.482  -5.268  31.764  4.00  0.00            
ATOM    404  CE2 PHE A  53      21.140  -4.866  31.830  4.00  0.00            
ATOM    405   CZ PHE A  53      22.224  -5.632  32.184  4.00  0.00            
ATOM    406    C PHE A  53      23.957  -3.260  27.910  4.00  0.00            
ATOM    407    O PHE A  53      24.205  -4.405  28.285  4.00  0.00            
ATOM    408    N ILE A  54      24.795  -2.571  27.103  4.00  0.00            
ATOM    409   CA ILE A  54      25.992  -3.194  26.612  4.00  0.00            
ATOM    410   CB ILE A  54      26.197  -3.141  25.126  4.00  0.00            
ATOM    411  CG1 ILE A  54      27.386  -4.046  24.742  4.00  0.00            
ATOM    412  CG2 ILE A  54      26.384  -1.672  24.714  4.00  0.00            
ATOM    413  CD1 ILE A  54      27.536  -4.295  23.241  4.00  0.00            
ATOM    414    C ILE A  54      27.179  -2.549  27.203  4.00  0.00            
ATOM    415    O ILE A  54      27.268  -1.326  27.290  4.00  0.00            
ATOM    416    N LYS A  55      28.128  -3.388  27.640  4.00  0.00            
ATOM    417   CA LYS A  55      29.318  -2.856  28.206  4.00  0.00            
ATOM    418   CB LYS A  55      30.024  -3.806  29.192  4.00  0.00            
ATOM    419   CG LYS A  55      29.217  -4.053  30.470  4.00  0.00            
ATOM    420   CD LYS A  55      29.693  -5.255  31.288  4.00  0.00            
ATOM    421   CE LYS A  55      28.868  -5.492  32.556  4.00  0.00            
ATOM    422   NZ LYS A  55      29.268  -6.766  33.192  4.00  0.00            
ATOM    423    C LYS A  55      30.260  -2.544  27.105  4.00  0.00            
ATOM    424    O LYS A  55      30.233  -3.184  26.054  4.00  0.00            
ATOM    425    N VAL A  56      31.128  -1.533  27.311  4.00  0.00            
ATOM    426   CA VAL A  56      31.940  -1.163  26.198  4.00  0.00            
ATOM    427   CB VAL A  56      31.257  -0.108  25.341  4.00  0.00            
ATOM    428  CG1 VAL A  56      32.131   0.297  24.140  4.00  0.00            
ATOM    429  CG2 VAL A  56      29.882  -0.638  24.902  4.00  0.00            
ATOM    430    C VAL A  56      33.246  -0.613  26.631  4.00  0.00            
ATOM    431    O VAL A  56      33.418  -0.133  27.749  4.00  0.00            
ATOM    432    N ARG A  57      34.218  -0.718  25.709  4.00  0.00            
ATOM    433   CA ARG A  57      35.481  -0.092  25.856  4.00  0.00            
ATOM    434   CB ARG A  57      36.663  -1.062  25.674  4.00  0.00            
ATOM    435   CG ARG A  57      36.700  -2.179  26.726  4.00  0.00            
ATOM    436   CD ARG A  57      37.936  -3.082  26.629  4.00  0.00            
ATOM    437   NE ARG A  57      37.819  -4.131  27.684  4.00  0.00            
ATOM    438   CZ ARG A  57      38.874  -4.948  27.975  4.00  0.00            
ATOM    439  NH1 ARG A  57      40.057  -4.807  27.309  4.00  0.00            
ATOM    440  NH2 ARG A  57      38.746  -5.901  28.944  4.00  0.00            
ATOM    441    C ARG A  57      35.503   0.916  24.743  4.00  0.00            
ATOM    442    O ARG A  57      35.086   0.616  23.624  4.00  0.00            
ATOM    443    N GLN A  58      35.970   2.151  25.017  4.00  1.00            
ATOM    444   CA GLN A  58      35.908   3.200  24.032  4.00  1.00            
ATOM    445   CB GLN A  58      35.371   4.521  24.619  4.00  1.00            
ATOM    446   CG GLN A  58      33.934   4.452  25.141  4.00  1.00            
ATOM    447   CD GLN A  58      33.650   5.721  25.939  4.00  1.00            
ATOM    448  OE1 GLN A  58      33.479   5.672  27.157  4.00  1.00            
ATOM    449  NE2 GLN A  58      33.600   6.889  25.245  4.00  1.00            
ATOM    450    C GLN A  58      37.274   3.501  23.555  4.00  1.00            
ATOM    451    O GLN A  58      38.257   3.389  24.286  4.00  1.00            
ATOM    452    N TYR A  59      37.352   3.873  22.272  4.00  1.00            
ATOM    453   CA TYR A  59      38.590   4.320  21.741  4.00  1.00            
ATOM    454   CB TYR A  59      39.161   3.448  20.611  4.00  1.00            
ATOM    455   CG TYR A  59      40.438   4.097  20.212  4.00  1.00            
ATOM    456  CD1 TYR A  59      41.528   4.067  21.052  4.00  1.00            
ATOM    457  CD2 TYR A  59      40.548   4.726  18.997  4.00  1.00            
ATOM    458  CE1 TYR A  59      42.711   4.665  20.691  4.00  1.00            
ATOM    459  CE2 TYR A  59      41.729   5.324  18.632  4.00  1.00            
ATOM    460   CZ TYR A  59      42.811   5.300  19.476  4.00  1.00            
ATOM    461   OH TYR A  59      44.018   5.919  19.093  4.00  1.00            
ATOM    462    C TYR A  59      38.284   5.664  21.181  4.00  1.00            
ATOM    463    O TYR A  59      37.208   5.890  20.628  4.00  1.00            
ATOM    464    N ASP A  60      39.227   6.605  21.336  4.00  1.00            
ATOM    465   CA ASP A  60      38.991   7.949  20.913  4.00  1.00            
ATOM    466   CB ASP A  60      39.810   8.970  21.724  4.00  1.00            
ATOM    467   CG ASP A  60      39.136  10.330  21.616  4.00  1.00            
ATOM    468  OD1 ASP A  60      38.263  10.491  20.722  4.00  1.00            
ATOM    469  OD2 ASP A  60      39.477  11.221  22.438  4.00  1.00            
ATOM    470    C ASP A  60      39.396   8.044  19.469  4.00  1.00            
ATOM    471    O ASP A  60      39.044   7.184  18.663  4.00  1.00            
ATOM    472    N GLN A  61      40.141   9.109  19.105  4.00  1.00            
ATOM    473   CA GLN A  61      40.520   9.344  17.735  4.00  1.00            
ATOM    474   CB GLN A  61      41.490  10.532  17.602  4.00  1.00            
ATOM    475   CG GLN A  61      41.734  10.998  16.168  4.00  1.00            
ATOM    476   CD GLN A  61      42.473  12.328  16.256  4.00  1.00            
ATOM    477  OE1 GLN A  61      42.186  13.148  17.126  4.00  1.00            
ATOM    478  NE2 GLN A  61      43.452  12.548  15.339  4.00  1.00            
ATOM    479    C GLN A  61      41.182   8.103  17.212  4.00  1.00            
ATOM    480    O GLN A  61      42.316   7.790  17.572  4.00  1.00            
ATOM    481    N ILE A  62      40.454   7.355  16.348  4.00  1.00            
ATOM    482   CA ILE A  62      40.897   6.060  15.903  4.00  1.00            
ATOM    483   CB ILE A  62      39.800   5.391  15.143  4.00  1.00            
ATOM    484  CG1 ILE A  62      38.510   5.434  15.971  4.00  1.00            
ATOM    485  CG2 ILE A  62      40.255   3.969  14.770  4.00  1.00            
ATOM    486  CD1 ILE A  62      37.260   5.315  15.106  4.00  1.00            
ATOM    487    C ILE A  62      42.084   6.097  14.969  4.00  1.00            
ATOM    488    O ILE A  62      43.148   5.694  15.441  4.00  1.00            
ATOM    489    N PRO A  63      42.094   6.533  13.701  4.00  1.00            
ATOM    490   CA PRO A  63      40.970   6.870  12.826  4.00  1.00            
ATOM    491   CD PRO A  63      43.309   7.199  13.256  4.00  1.00            
ATOM    492   CB PRO A  63      41.480   7.953  11.879  4.00  1.00            
ATOM    493   CG PRO A  63      43.000   7.742  11.855  4.00  1.00            
ATOM    494    C PRO A  63      40.428   5.686  12.045  4.00  1.00            
ATOM    495    O PRO A  63      40.989   4.599  12.164  4.00  1.00            
ATOM    496    N VAL A  64      39.352   5.882  11.226  4.00  1.00            
ATOM    497   CA VAL A  64      38.751   4.823  10.431  4.00  1.00            
ATOM    498   CB VAL A  64      37.372   4.455  10.890  4.00  1.00            
ATOM    499  CG1 VAL A  64      37.468   3.931  12.333  4.00  1.00            
ATOM    500  CG2 VAL A  64      36.453   5.678  10.724  4.00  1.00            
ATOM    501    C VAL A  64      38.631   5.247   8.989  4.00  1.00            
ATOM    502    O VAL A  64      38.596   6.438   8.682  4.00  1.00            
ATOM    503    N GLU A  65      38.585   4.262   8.059  4.00  1.00            
ATOM    504   CA GLU A  65      38.448   4.546   6.651  4.00  1.00            
ATOM    505   CB GLU A  65      39.614   4.013   5.800  4.00  1.00            
ATOM    506   CG GLU A  65      40.968   4.652   6.119  4.00  1.00            
ATOM    507   CD GLU A  65      42.006   4.003   5.213  4.00  1.00            
ATOM    508  OE1 GLU A  65      41.733   3.898   3.988  4.00  1.00            
ATOM    509  OE2 GLU A  65      43.078   3.594   5.733  4.00  1.00            
ATOM    510    C GLU A  65      37.201   3.841   6.162  4.00  1.00            
ATOM    511    O GLU A  65      36.999   2.664   6.456  4.00  1.00            
ATOM    512    N ILE A  66      36.315   4.552   5.420  4.00  1.00            
ATOM    513   CA ILE A  66      35.103   3.957   4.909  4.00  1.00            
ATOM    514   CB ILE A  66      33.866   4.539   5.547  4.00  1.00            
ATOM    515  CG1 ILE A  66      32.598   3.842   5.036  4.00  1.00            
ATOM    516  CG2 ILE A  66      33.875   6.070   5.375  4.00  1.00            
ATOM    517  CD1 ILE A  66      31.363   4.189   5.866  4.00  1.00            
ATOM    518    C ILE A  66      35.015   4.155   3.422  4.00  1.00            
ATOM    519    O ILE A  66      34.793   5.260   2.929  4.00  1.00            
ATOM    520    N CYS A  67      35.172   3.053   2.665  3.00  1.00            
ATOM    521   CA CYS A  67      35.039   3.064   1.235  3.00  1.00            
ATOM    522   CB CYS A  67      33.588   3.259   0.752  3.00  1.00            
ATOM    523   SG CYS A  67      33.416   3.075  -1.052  3.00  1.00            
ATOM    524    C CYS A  67      35.899   4.148   0.659  3.00  1.00            
ATOM    525    O CYS A  67      35.479   4.879  -0.235  3.00  1.00            
ATOM    526    N GLY A  68      37.138   4.296   1.162  3.00  1.00            
ATOM    527   CA GLY A  68      38.038   5.262   0.595  3.00  1.00            
ATOM    528    C GLY A  68      37.871   6.562   1.313  3.00  1.00            
ATOM    529    O GLY A  68      38.745   7.426   1.264  3.00  1.00            
ATOM    530    N HIS A  69      36.730   6.738   2.000  4.00  1.00            
ATOM    531   CA HIS A  69      36.474   7.937   2.741  4.00  1.00            
ATOM    532  ND1 HIS A  69      33.290   7.115   1.495  4.00  1.00            
ATOM    533   CG HIS A  69      34.112   8.156   1.866  4.00  1.00            
ATOM    534   CB HIS A  69      34.990   8.138   3.080  4.00  1.00            
ATOM    535  NE2 HIS A  69      33.028   8.704  -0.037  4.00  1.00            
ATOM    536  CD2 HIS A  69      33.940   9.118   0.919  4.00  1.00            
ATOM    537  CE1 HIS A  69      32.665   7.496   0.352  4.00  1.00            
ATOM    538    C HIS A  69      37.203   7.787   4.037  4.00  1.00            
ATOM    539    O HIS A  69      37.499   6.672   4.457  4.00  1.00            
ATOM    540    N LYS A  70      37.561   8.900   4.703  4.00  1.00            
ATOM    541   CA LYS A  70      38.205   8.720   5.971  4.00  1.00            
ATOM    542   CB LYS A  70      39.644   9.249   6.062  4.00  1.00            
ATOM    543   CG LYS A  70      39.725  10.774   6.093  4.00  1.00            
ATOM    544   CD LYS A  70      41.008  11.289   6.746  4.00  1.00            
ATOM    545   CE LYS A  70      41.076  10.956   8.239  4.00  1.00            
ATOM    546   NZ LYS A  70      42.294  11.533   8.840  4.00  1.00            
ATOM    547    C LYS A  70      37.438   9.484   6.969  4.00  1.00            
ATOM    548    O LYS A  70      36.879  10.541   6.684  4.00  1.00            
ATOM    549    N ALA A  71      37.376   8.927   8.181  4.00  1.00            
ATOM    550   CA ALA A  71      36.718   9.632   9.218  4.00  1.00            
ATOM    551   CB ALA A  71      35.277   9.159   9.464  4.00  1.00            
ATOM    552    C ALA A  71      37.481   9.338  10.442  4.00  1.00            
ATOM    553    O ALA A  71      37.998   8.238  10.631  4.00  1.00            
ATOM    554    N ILE A  72      37.583  10.343  11.310  4.00  1.00            
ATOM    555   CA ILE A  72      38.259  10.084  12.526  4.00  1.00            
ATOM    556   CB ILE A  72      39.351  11.073  12.840  4.00  1.00            
ATOM    557  CG1 ILE A  72      38.781  12.489  13.042  4.00  1.00            
ATOM    558  CG2 ILE A  72      40.392  10.990  11.713  4.00  1.00            
ATOM    559  CD1 ILE A  72      39.770  13.464  13.684  4.00  1.00            
ATOM    560    C ILE A  72      37.216  10.241  13.562  4.00  1.00            
ATOM    561    O ILE A  72      36.418  11.176  13.514  4.00  1.00            
ATOM    562    N GLY A  73      37.165   9.312  14.525  4.00  1.00            
ATOM    563   CA GLY A  73      36.106   9.483  15.458  4.00  1.00            
ATOM    564    C GLY A  73      36.148   8.387  16.453  4.00  1.00            
ATOM    565    O GLY A  73      37.166   7.725  16.652  4.00  1.00            
ATOM    566    N THR A  74      35.000   8.180  17.111  4.00  1.00            
ATOM    567   CA THR A  74      34.937   7.246  18.179  4.00  1.00            
ATOM    568   CB THR A  74      33.855   7.563  19.172  4.00  1.00            
ATOM    569  OG1 THR A  74      33.911   6.647  20.255  4.00  1.00            
ATOM    570  CG2 THR A  74      32.483   7.472  18.477  4.00  1.00            
ATOM    571    C THR A  74      34.655   5.873  17.685  4.00  1.00            
ATOM    572    O THR A  74      34.104   5.684  16.602  4.00  1.00            
ATOM    573    N VAL A  75      35.086   4.877  18.486  4.00  1.00            
ATOM    574   CA VAL A  75      34.749   3.504  18.259  4.00  1.00            
ATOM    575   CB VAL A  75      35.775   2.659  17.556  4.00  1.00            
ATOM    576  CG1 VAL A  75      35.744   2.996  16.061  4.00  1.00            
ATOM    577  CG2 VAL A  75      37.144   2.885  18.214  4.00  1.00            
ATOM    578    C VAL A  75      34.460   2.861  19.577  4.00  1.00            
ATOM    579    O VAL A  75      35.133   3.120  20.572  4.00  1.00            
ATOM    580    N LEU A  76      33.413   2.010  19.609  4.00  1.00            
ATOM    581   CA LEU A  76      33.068   1.283  20.796  4.00  1.00            
ATOM    582   CB LEU A  76      31.564   1.308  21.134  4.00  1.00            
ATOM    583   CG LEU A  76      31.023   2.705  21.494  4.00  1.00            
ATOM    584  CD1 LEU A  76      31.158   3.675  20.312  4.00  1.00            
ATOM    585  CD2 LEU A  76      29.585   2.633  22.033  4.00  1.00            
ATOM    586    C LEU A  76      33.435  -0.147  20.519  4.00  1.00            
ATOM    587    O LEU A  76      33.052  -0.702  19.490  4.00  1.00            
ATOM    588    N VAL A  77      34.216  -0.780  21.417  4.00  1.00            
ATOM    589   CA VAL A  77      34.569  -2.164  21.247  4.00  1.00            
ATOM    590   CB VAL A  77      35.927  -2.485  21.794  4.00  1.00            
ATOM    591  CG1 VAL A  77      36.160  -3.999  21.686  4.00  1.00            
ATOM    592  CG2 VAL A  77      36.972  -1.633  21.053  4.00  1.00            
ATOM    593    C VAL A  77      33.582  -2.906  22.087  4.00  1.00            
ATOM    594    O VAL A  77      33.388  -2.577  23.256  4.00  1.00            
ATOM    595    N GLY A  78      32.916  -3.925  21.513  1.00  1.00            
ATOM    596   CA GLY A  78      31.940  -4.629  22.294  1.00  1.00            
ATOM    597    C GLY A  78      31.479  -5.818  21.500  1.00  1.00            
ATOM    598    O GLY A  78      31.866  -6.032  20.351  1.00  1.00            
ATOM    599    N PRO A  79      30.661  -6.604  22.144  1.00  1.00            
ATOM    600   CA PRO A  79      30.113  -7.801  21.561  1.00  1.00            
ATOM    601   CD PRO A  79      30.695  -6.664  23.591  1.00  1.00            
ATOM    602   CB PRO A  79      29.420  -8.530  22.708  1.00  1.00            
ATOM    603   CG PRO A  79      30.197  -8.072  23.952  1.00  1.00            
ATOM    604    C PRO A  79      29.242  -7.725  20.342  1.00  1.00            
ATOM    605    O PRO A  79      29.386  -8.613  19.505  1.00  1.00            
ATOM    606    N THR A  80      28.294  -6.757  20.265  1.00  1.00            
ATOM    607   CA THR A  80      27.415  -6.491  19.143  1.00  1.00            
ATOM    608   CB THR A  80      28.074  -6.298  17.785  1.00  1.00            
ATOM    609  OG1 THR A  80      28.795  -7.432  17.331  1.00  1.00            
ATOM    610  CG2 THR A  80      29.015  -5.085  17.893  1.00  1.00            
ATOM    611    C THR A  80      26.161  -7.334  19.137  1.00  1.00            
ATOM    612    O THR A  80      25.505  -7.283  20.177  1.00  1.00            
ATOM    613    N PRO A  81      25.672  -8.111  18.166  1.00  1.00            
ATOM    614   CA PRO A  81      26.221  -8.453  16.861  1.00  1.00            
ATOM    615   CD PRO A  81      24.599  -9.018  18.537  1.00  1.00            
ATOM    616   CB PRO A  81      25.487  -9.718  16.411  1.00  1.00            
ATOM    617   CG PRO A  81      24.195  -9.730  17.240  1.00  1.00            
ATOM    618    C PRO A  81      26.259  -7.426  15.768  1.00  1.00            
ATOM    619    O PRO A  81      25.540  -6.429  15.829  1.00  1.00            
ATOM    620    N VAL A  82      27.142  -7.681  14.771  1.00  1.00            
ATOM    621   CA VAL A  82      27.343  -6.897  13.582  1.00  1.00            
ATOM    622   CB VAL A  82      26.068  -6.487  12.908  1.00  1.00            
ATOM    623  CG1 VAL A  82      26.415  -5.599  11.701  1.00  1.00            
ATOM    624  CG2 VAL A  82      25.289  -7.763  12.543  1.00  1.00            
ATOM    625    C VAL A  82      28.130  -5.680  13.944  1.00  1.00            
ATOM    626    O VAL A  82      28.015  -5.157  15.051  1.00  1.00            
ATOM    627    N ASN A  83      28.971  -5.209  13.002  1.00  1.00            
ATOM    628   CA ASN A  83      29.781  -4.045  13.222  1.00  1.00            
ATOM    629   CB ASN A  83      31.121  -4.104  12.464  1.00  1.00            
ATOM    630   CG ASN A  83      31.986  -2.926  12.882  1.00  1.00            
ATOM    631  OD1 ASN A  83      31.570  -1.771  12.802  1.00  1.00            
ATOM    632  ND2 ASN A  83      33.231  -3.226  13.342  1.00  1.00            
ATOM    633    C ASN A  83      28.996  -2.904  12.679  1.00  1.00            
ATOM    634    O ASN A  83      28.471  -2.981  11.568  1.00  1.00            
ATOM    635    N ILE A  84      28.870  -1.813  13.457  4.00  1.00            
ATOM    636   CA ILE A  84      28.064  -0.748  12.950  4.00  1.00            
ATOM    637   CB ILE A  84      26.850  -0.453  13.794  4.00  1.00            
ATOM    638  CG1 ILE A  84      25.772   0.267  12.965  4.00  1.00            
ATOM    639  CG2 ILE A  84      27.297   0.336  15.037  4.00  1.00            
ATOM    640  CD1 ILE A  84      25.072  -0.657  11.966  4.00  1.00            
ATOM    641    C ILE A  84      28.888   0.506  12.904  4.00  1.00            
ATOM    642    O ILE A  84      29.696   0.761  13.794  4.00  1.00            
ATOM    643    N ILE A  85      28.739   1.295  11.819  4.00  1.00            
ATOM    644   CA ILE A  85      29.339   2.602  11.739  4.00  1.00            
ATOM    645   CB ILE A  85      30.001   2.914  10.435  4.00  1.00            
ATOM    646  CG1 ILE A  85      31.298   2.102  10.311  4.00  1.00            
ATOM    647  CG2 ILE A  85      30.212   4.432  10.362  4.00  1.00            
ATOM    648  CD1 ILE A  85      32.312   2.420  11.413  4.00  1.00            
ATOM    649    C ILE A  85      28.173   3.506  11.907  4.00  1.00            
ATOM    650    O ILE A  85      27.232   3.442  11.117  4.00  1.00            
ATOM    651    N GLY A  86      28.167   4.370  12.944  1.00  1.00            
ATOM    652   CA GLY A  86      26.915   5.044  13.045  1.00  1.00            
ATOM    653    C GLY A  86      26.964   6.379  13.641  1.00  1.00            
ATOM    654    O GLY A  86      27.509   6.595  14.720  1.00  1.00            
ATOM    655    N ARG A  87      26.338   7.280  12.872  2.00  1.00            
ATOM    656   CA ARG A  87      26.011   8.639  13.124  2.00  1.00            
ATOM    657   CB ARG A  87      25.179   8.849  14.400  2.00  1.00            
ATOM    658   CG ARG A  87      24.659  10.284  14.524  2.00  1.00            
ATOM    659   CD ARG A  87      25.700  11.299  15.007  2.00  1.00            
ATOM    660   NE ARG A  87      25.707  11.279  16.496  2.00  1.00            
ATOM    661   CZ ARG A  87      26.855  11.540  17.187  2.00  1.00            
ATOM    662  NH1 ARG A  87      28.019  11.771  16.513  2.00  1.00            
ATOM    663  NH2 ARG A  87      26.842  11.572  18.552  2.00  1.00            
ATOM    664    C ARG A  87      27.248   9.474  13.256  2.00  1.00            
ATOM    665    O ARG A  87      27.323  10.566  12.694  2.00  1.00            
ATOM    666    N ASN A  88      28.268   8.973  13.980  2.00  1.00            
ATOM    667   CA ASN A  88      29.460   9.744  14.153  2.00  1.00            
ATOM    668   CB ASN A  88      30.453   9.141  15.159  2.00  1.00            
ATOM    669   CG ASN A  88      31.664  10.063  15.203  2.00  1.00            
ATOM    670  OD1 ASN A  88      32.473  10.072  14.277  2.00  1.00            
ATOM    671  ND2 ASN A  88      31.794  10.866  16.292  2.00  1.00            
ATOM    672    C ASN A  88      30.140   9.833  12.842  2.00  1.00            
ATOM    673    O ASN A  88      30.469  10.910  12.347  2.00  1.00            
ATOM    674    N LEU A  89      30.326   8.655  12.239  2.00  1.00            
ATOM    675   CA LEU A  89      31.049   8.549  11.022  2.00  1.00            
ATOM    676   CB LEU A  89      31.414   7.102  10.670  2.00  1.00            
ATOM    677   CG LEU A  89      32.312   6.423  11.720  2.00  1.00            
ATOM    678  CD1 LEU A  89      33.663   7.143  11.853  2.00  1.00            
ATOM    679  CD2 LEU A  89      31.578   6.256  13.059  2.00  1.00            
ATOM    680    C LEU A  89      30.320   9.106   9.866  2.00  1.00            
ATOM    681    O LEU A  89      30.918   9.734   8.994  2.00  1.00            
ATOM    682    N LEU A  90      29.004   8.882   9.834  2.00  1.00            
ATOM    683   CA LEU A  90      28.264   9.279   8.688  2.00  1.00            
ATOM    684   CB LEU A  90      26.764   8.982   8.856  2.00  1.00            
ATOM    685   CG LEU A  90      26.428   7.482   8.940  2.00  1.00            
ATOM    686  CD1 LEU A  90      27.070   6.833  10.175  2.00  1.00            
ATOM    687  CD2 LEU A  90      24.910   7.245   8.863  2.00  1.00            
ATOM    688    C LEU A  90      28.425  10.752   8.522  2.00  1.00            
ATOM    689    O LEU A  90      28.649  11.236   7.415  2.00  1.00            
ATOM    690    N THR A  91      28.334  11.504   9.631  3.00  1.00            
ATOM    691   CA THR A  91      28.452  12.924   9.521  3.00  1.00            
ATOM    692   CB THR A  91      28.203  13.646  10.816  3.00  1.00            
ATOM    693  OG1 THR A  91      28.085  15.042  10.581  3.00  1.00            
ATOM    694  CG2 THR A  91      29.347  13.354  11.802  3.00  1.00            
ATOM    695    C THR A  91      29.825  13.252   9.039  3.00  1.00            
ATOM    696    O THR A  91      29.996  14.116   8.182  3.00  1.00            
ATOM    697    N GLN A  92      30.843  12.543   9.555  3.00  1.00            
ATOM    698   CA GLN A  92      32.184  12.879   9.189  3.00  1.00            
ATOM    699   CB GLN A  92      33.216  11.945   9.838  3.00  1.00            
ATOM    700   CG GLN A  92      33.333  12.122  11.350  3.00  1.00            
ATOM    701   CD GLN A  92      34.040  13.449  11.575  3.00  1.00            
ATOM    702  OE1 GLN A  92      33.753  14.437  10.902  3.00  1.00            
ATOM    703  NE2 GLN A  92      34.999  13.472  12.538  3.00  1.00            
ATOM    704    C GLN A  92      32.332  12.714   7.726  3.00  1.00            
ATOM    705    O GLN A  92      32.801  13.614   7.031  3.00  1.00            
ATOM    706    N ILE A  93      31.897  11.560   7.209  3.00  1.00            
ATOM    707   CA ILE A  93      32.083  11.376   5.814  3.00  1.00            
ATOM    708   CB ILE A  93      31.701  10.008   5.340  3.00  1.00            
ATOM    709  CG1 ILE A  93      32.615   8.958   5.998  3.00  1.00            
ATOM    710  CG2 ILE A  93      31.771  10.013   3.804  3.00  1.00            
ATOM    711  CD1 ILE A  93      34.099   9.171   5.697  3.00  1.00            
ATOM    712    C ILE A  93      31.244  12.389   5.104  3.00  1.00            
ATOM    713    O ILE A  93      31.708  13.065   4.188  3.00  1.00            
ATOM    714    N GLY A  94      29.985  12.550   5.547  3.00  1.00            
ATOM    715   CA GLY A  94      29.076  13.459   4.913  3.00  1.00            
ATOM    716    C GLY A  94      28.129  12.600   4.145  3.00  1.00            
ATOM    717    O GLY A  94      28.364  12.288   2.979  3.00  1.00            
ATOM    718    N CYS A  95      27.017  12.198   4.790  1.00  1.00            
ATOM    719   CA CYS A  95      26.068  11.388   4.092  1.00  1.00            
ATOM    720   CB CYS A  95      26.269   9.877   4.281  1.00  1.00            
ATOM    721   SG CYS A  95      25.852   9.300   5.949  1.00  1.00            
ATOM    722    C CYS A  95      24.709  11.740   4.580  1.00  1.00            
ATOM    723    O CYS A  95      24.559  12.340   5.641  1.00  1.00            
ATOM    724    N THR A  96      23.672  11.403   3.792  4.00  1.00            
ATOM    725   CA THR A  96      22.350  11.736   4.221  4.00  1.00            
ATOM    726   CB THR A  96      21.882  13.057   3.676  4.00  1.00            
ATOM    727  OG1 THR A  96      20.588  13.371   4.164  4.00  1.00            
ATOM    728  CG2 THR A  96      21.862  12.985   2.140  4.00  1.00            
ATOM    729    C THR A  96      21.412  10.699   3.720  4.00  1.00            
ATOM    730    O THR A  96      21.740   9.916   2.831  4.00  1.00            
ATOM    731    N LEU A  97      20.207  10.663   4.316  4.00  1.00            
ATOM    732   CA LEU A  97      19.205   9.760   3.848  4.00  1.00            
ATOM    733   CB LEU A  97      18.449   9.030   4.973  4.00  1.00            
ATOM    734   CG LEU A  97      19.304   8.012   5.748  4.00  1.00            
ATOM    735  CD1 LEU A  97      19.657   6.800   4.874  4.00  1.00            
ATOM    736  CD2 LEU A  97      20.540   8.684   6.362  4.00  1.00            
ATOM    737    C LEU A  97      18.203  10.607   3.157  4.00  1.00            
ATOM    738    O LEU A  97      17.683  11.562   3.730  4.00  1.00            
ATOM    739    N ASN A  98      17.916  10.297   1.884  4.00  1.00            
ATOM    740   CA ASN A  98      16.938  11.100   1.232  4.00  1.00            
ATOM    741   CB ASN A  98      17.535  12.086   0.213  4.00  1.00            
ATOM    742   CG ASN A  98      18.326  11.287  -0.808  4.00  1.00            
ATOM    743  OD1 ASN A  98      19.139  10.438  -0.447  4.00  1.00            
ATOM    744  ND2 ASN A  98      18.086  11.566  -2.117  4.00  1.00            
ATOM    745    C ASN A  98      15.986  10.210   0.533  4.00  1.00            
ATOM    746    O ASN A  98      16.367   9.254  -0.139  4.00  1.00            
ATOM    747    N PHE A  99      14.695  10.518   0.717  1.00  1.00            
ATOM    748   CA PHE A  99      13.647   9.783   0.095  1.00  1.00            
ATOM    749   CB PHE A  99      13.048   8.711   1.019  1.00  1.00            
ATOM    750   CG PHE A  99      12.612   9.386   2.274  1.00  1.00            
ATOM    751  CD1 PHE A  99      11.385  10.001   2.365  1.00  1.00            
ATOM    752  CD2 PHE A  99      13.446   9.399   3.367  1.00  1.00            
ATOM    753  CE1 PHE A  99      11.001  10.618   3.532  1.00  1.00            
ATOM    754  CE2 PHE A  99      13.068  10.014   4.535  1.00  1.00            
ATOM    755   CZ PHE A  99      11.842  10.626   4.620  1.00  1.00            
ATOM    756    C PHE A  99      12.570  10.814  -0.213  1.00  1.00            
ATOM    757    O PHE A  99      11.530  10.443  -0.819  1.00  1.00            
ATOM    758  OXT PHE A  99      12.782  12.001   0.157  1.00  1.00            
ATOM    759    N PRO B   1      12.463  14.115   2.114  1.00  1.00            
ATOM    760   CA PRO B   1      13.296  15.344   2.230  1.00  1.00            
ATOM    761   CD PRO B   1      11.387  14.135   3.163  1.00  1.00            
ATOM    762   CB PRO B   1      12.597  16.229   3.260  1.00  1.00            
ATOM    763   CG PRO B   1      11.787  15.259   4.127  1.00  1.00            
ATOM    764    C PRO B   1      14.619  14.836   2.690  1.00  1.00            
ATOM    765    O PRO B   1      14.701  13.676   3.093  1.00  1.00            
ATOM    766    N GLN B   2      15.671  15.671   2.639  4.00  1.00            
ATOM    767   CA GLN B   2      16.946  15.194   3.075  4.00  1.00            
ATOM    768   CB GLN B   2      18.108  16.155   2.775  4.00  1.00            
ATOM    769   CG GLN B   2      18.453  16.286   1.293  4.00  1.00            
ATOM    770   CD GLN B   2      19.602  17.276   1.201  4.00  1.00            
ATOM    771  OE1 GLN B   2      20.046  17.824   2.211  4.00  1.00            
ATOM    772  NE2 GLN B   2      20.094  17.517  -0.042  4.00  1.00            
ATOM    773    C GLN B   2      16.879  15.046   4.562  4.00  1.00            
ATOM    774    O GLN B   2      16.323  15.897   5.253  4.00  1.00            
ATOM    775    N ILE B   3      17.429  13.935   5.093  4.00  1.00            
ATOM    776   CA ILE B   3      17.459  13.770   6.517  4.00  1.00            
ATOM    777   CB ILE B   3      17.035  12.410   6.999  4.00  1.00            
ATOM    778  CG1 ILE B   3      15.549  12.153   6.704  4.00  1.00            
ATOM    779  CG2 ILE B   3      17.396  12.305   8.490  4.00  1.00            
ATOM    780  CD1 ILE B   3      15.105  10.729   7.044  4.00  1.00            
ATOM    781    C ILE B   3      18.880  13.934   6.914  4.00  1.00            
ATOM    782    O ILE B   3      19.728  13.110   6.578  4.00  1.00            
ATOM    783    N THR B   4      19.183  15.014   7.651  1.00  1.00            
ATOM    784   CA THR B   4      20.547  15.203   8.033  1.00  1.00            
ATOM    785   CB THR B   4      20.859  16.586   8.528  1.00  1.00            
ATOM    786  OG1 THR B   4      22.256  16.720   8.750  1.00  1.00            
ATOM    787  CG2 THR B   4      20.088  16.823   9.837  1.00  1.00            
ATOM    788    C THR B   4      20.824  14.273   9.159  1.00  1.00            
ATOM    789    O THR B   4      19.945  13.918   9.942  1.00  1.00            
ATOM    790    N LEU B   5      22.092  13.857   9.232  1.00  1.00            
ATOM    791   CA LEU B   5      22.575  12.862  10.129  1.00  1.00            
ATOM    792   CB LEU B   5      24.015  12.449   9.789  1.00  1.00            
ATOM    793   CG LEU B   5      24.188  11.982   8.334  1.00  1.00            
ATOM    794  CD1 LEU B   5      25.640  11.586   8.048  1.00  1.00            
ATOM    795  CD2 LEU B   5      23.182  10.888   7.951  1.00  1.00            
ATOM    796    C LEU B   5      22.588  13.242  11.568  1.00  1.00            
ATOM    797    O LEU B   5      22.204  12.426  12.406  1.00  1.00            
ATOM    798    N TRP B   6      23.016  14.474  11.902  1.00  1.00            
ATOM    799   CA TRP B   6      23.258  14.777  13.285  1.00  1.00            
ATOM    800   CB TRP B   6      23.790  16.201  13.553  1.00  1.00            
ATOM    801   CG TRP B   6      24.368  16.405  14.943  1.00  1.00            
ATOM    802  CD2 TRP B   6      25.100  17.572  15.355  1.00  1.00            
ATOM    803  CD1 TRP B   6      24.362  15.564  16.018  1.00  1.00            
ATOM    804  NE1 TRP B   6      25.041  16.127  17.069  1.00  1.00            
ATOM    805  CE2 TRP B   6      25.502  17.363  16.675  1.00  1.00            
ATOM    806  CE3 TRP B   6      25.418  18.719  14.687  1.00  1.00            
ATOM    807  CZ2 TRP B   6      26.230  18.303  17.348  1.00  1.00            
ATOM    808  CZ3 TRP B   6      26.147  19.667  15.370  1.00  1.00            
ATOM    809  CH2 TRP B   6      26.544  19.462  16.673  1.00  1.00            
ATOM    810    C TRP B   6      22.014  14.584  14.073  1.00  1.00            
ATOM    811    O TRP B   6      20.916  14.923  13.633  1.00  1.00            
ATOM    812    N LYS B   7      22.173  13.975  15.267  1.00  1.00            
ATOM    813   CA LYS B   7      21.076  13.616  16.106  1.00  1.00            
ATOM    814   CB LYS B   7      20.087  14.757  16.396  1.00  1.00            
ATOM    815   CG LYS B   7      18.913  14.326  17.280  1.00  1.00            
ATOM    816   CD LYS B   7      19.331  13.793  18.651  1.00  1.00            
ATOM    817   CE LYS B   7      20.081  14.803  19.518  1.00  1.00            
ATOM    818   NZ LYS B   7      19.124  15.757  20.118  1.00  1.00            
ATOM    819    C LYS B   7      20.373  12.507  15.396  1.00  1.00            
ATOM    820    O LYS B   7      20.345  12.446  14.168  1.00  1.00            
ATOM    821    N ARG B   8      19.792  11.564  16.147  1.00  1.00            
ATOM    822   CA ARG B   8      19.183  10.497  15.429  1.00  1.00            
ATOM    823   CB ARG B   8      18.697   9.359  16.340  1.00  1.00            
ATOM    824   CG ARG B   8      17.673   9.811  17.372  1.00  1.00            
ATOM    825   CD ARG B   8      17.680   8.930  18.617  1.00  1.00            
ATOM    826   NE ARG B   8      18.968   9.209  19.311  1.00  1.00            
ATOM    827   CZ ARG B   8      19.074  10.315  20.102  1.00  1.00            
ATOM    828  NH1 ARG B   8      17.993  11.129  20.277  1.00  1.00            
ATOM    829  NH2 ARG B   8      20.261  10.617  20.705  1.00  1.00            
ATOM    830    C ARG B   8      18.032  11.082  14.694  1.00  1.00            
ATOM    831    O ARG B   8      17.355  11.999  15.158  1.00  1.00            
ATOM    832    N PRO B   9      17.841  10.581  13.518  1.00  1.00            
ATOM    833   CA PRO B   9      16.772  11.084  12.718  1.00  1.00            
ATOM    834   CD PRO B   9      18.970  10.146  12.709  1.00  1.00            
ATOM    835   CB PRO B   9      17.054  10.614  11.294  1.00  1.00            
ATOM    836   CG PRO B   9      18.589  10.491  11.262  1.00  1.00            
ATOM    837    C PRO B   9      15.433  10.702  13.245  1.00  1.00            
ATOM    838    O PRO B   9      15.296   9.643  13.852  1.00  1.00            
ATOM    839    N LEU B  10      14.440  11.587  13.033  4.00  1.00            
ATOM    840   CA LEU B  10      13.108  11.358  13.486  4.00  1.00            
ATOM    841   CB LEU B  10      12.738  12.276  14.671  4.00  1.00            
ATOM    842   CG LEU B  10      11.313  12.114  15.241  4.00  1.00            
ATOM    843  CD1 LEU B  10      10.241  12.693  14.303  4.00  1.00            
ATOM    844  CD2 LEU B  10      11.033  10.658  15.639  4.00  1.00            
ATOM    845    C LEU B  10      12.199  11.699  12.351  4.00  1.00            
ATOM    846    O LEU B  10      12.445  12.649  11.609  4.00  1.00            
ATOM    847    N VAL B  11      11.123  10.909  12.177  4.00  1.00            
ATOM    848   CA VAL B  11      10.149  11.200  11.166  4.00  1.00            
ATOM    849   CB VAL B  11      10.404  10.490   9.869  4.00  1.00            
ATOM    850  CG1 VAL B  11       9.236  10.778   8.913  4.00  1.00            
ATOM    851  CG2 VAL B  11      11.769  10.948   9.325  4.00  1.00            
ATOM    852    C VAL B  11       8.837  10.733  11.704  4.00  1.00            
ATOM    853    O VAL B  11       8.787   9.831  12.536  4.00  1.00            
ATOM    854    N THR B  12       7.725  11.332  11.240  4.00  1.00            
ATOM    855   CA THR B  12       6.461  10.922  11.773  4.00  1.00            
ATOM    856   CB THR B  12       5.434  12.015  11.811  4.00  1.00            
ATOM    857  OG1 THR B  12       5.899  13.104  12.593  4.00  1.00            
ATOM    858  CG2 THR B  12       4.135  11.452  12.413  4.00  1.00            
ATOM    859    C THR B  12       5.924   9.856  10.895  4.00  1.00            
ATOM    860    O THR B  12       5.828  10.010   9.678  4.00  1.00            
ATOM    861    N ILE B  13       5.582   8.717  11.511  4.00  1.00            
ATOM    862   CA ILE B  13       5.025   7.656  10.747  4.00  1.00            
ATOM    863   CB ILE B  13       5.800   6.375  10.846  4.00  1.00            
ATOM    864  CG1 ILE B  13       5.168   5.297   9.951  4.00  1.00            
ATOM    865  CG2 ILE B  13       5.909   5.989  12.330  4.00  1.00            
ATOM    866  CD1 ILE B  13       6.052   4.066   9.768  4.00  1.00            
ATOM    867    C ILE B  13       3.661   7.405  11.287  4.00  1.00            
ATOM    868    O ILE B  13       3.478   7.251  12.494  4.00  1.00            
ATOM    869    N ARG B  14       2.648   7.392  10.404  4.00  1.00            
ATOM    870   CA ARG B  14       1.339   7.100  10.892  4.00  1.00            
ATOM    871   CB ARG B  14       0.204   7.840  10.166  4.00  1.00            
ATOM    872   CG ARG B  14       0.037   9.283  10.646  4.00  1.00            
ATOM    873   CD ARG B  14      -1.013  10.063   9.856  4.00  1.00            
ATOM    874   NE ARG B  14      -2.238   9.218   9.789  4.00  1.00            
ATOM    875   CZ ARG B  14      -3.233   9.545   8.915  4.00  1.00            
ATOM    876  NH1 ARG B  14      -3.110  10.660   8.138  4.00  1.00            
ATOM    877  NH2 ARG B  14      -4.341   8.755   8.815  4.00  1.00            
ATOM    878    C ARG B  14       1.129   5.629  10.741  4.00  1.00            
ATOM    879    O ARG B  14       1.634   5.010   9.806  4.00  1.00            
ATOM    880    N ILE B  15       0.387   5.029  11.689  4.00  1.00            
ATOM    881   CA ILE B  15       0.120   3.621  11.666  4.00  1.00            
ATOM    882   CB ILE B  15       0.861   2.832  12.707  4.00  1.00            
ATOM    883  CG1 ILE B  15       0.437   3.250  14.124  4.00  1.00            
ATOM    884  CG2 ILE B  15       2.365   2.987  12.436  4.00  1.00            
ATOM    885  CD1 ILE B  15       0.937   2.294  15.207  4.00  1.00            
ATOM    886    C ILE B  15      -1.329   3.484  11.956  4.00  1.00            
ATOM    887    O ILE B  15      -2.056   4.474  11.907  4.00  1.00            
ATOM    888    N GLY B  16      -1.784   2.244  12.229  3.00  1.00            
ATOM    889   CA GLY B  16      -3.176   2.026  12.489  3.00  1.00            
ATOM    890    C GLY B  16      -3.605   2.952  13.576  3.00  1.00            
ATOM    891    O GLY B  16      -3.332   2.729  14.755  3.00  1.00            
ATOM    892    N GLY B  17      -4.296   4.034  13.172  3.00  1.00            
ATOM    893   CA GLY B  17      -4.858   4.986  14.075  3.00  1.00            
ATOM    894    C GLY B  17      -3.798   5.547  14.965  3.00  1.00            
ATOM    895    O GLY B  17      -4.060   5.810  16.138  3.00  1.00            
ATOM    896    N GLN B  18      -2.566   5.746  14.460  4.00  1.00            
ATOM    897   CA GLN B  18      -1.601   6.274  15.376  4.00  1.00            
ATOM    898   CB GLN B  18      -0.772   5.196  16.099  4.00  1.00            
ATOM    899   CG GLN B  18      -1.544   4.477  17.213  4.00  1.00            
ATOM    900   CD GLN B  18      -1.545   5.381  18.444  4.00  1.00            
ATOM    901  OE1 GLN B  18      -2.589   5.673  19.025  4.00  1.00            
ATOM    902  NE2 GLN B  18      -0.331   5.832  18.860  4.00  1.00            
ATOM    903    C GLN B  18      -0.651   7.213  14.709  4.00  1.00            
ATOM    904    O GLN B  18      -0.449   7.194  13.496  4.00  1.00            
ATOM    905    N LEU B  19      -0.075   8.099  15.545  4.00  1.00            
ATOM    906   CA LEU B  19       0.935   9.051  15.191  4.00  1.00            
ATOM    907   CB LEU B  19       0.660  10.421  15.838  4.00  1.00            
ATOM    908   CG LEU B  19       1.713  11.506  15.563  4.00  1.00            
ATOM    909  CD1 LEU B  19       1.735  11.901  14.080  4.00  1.00            
ATOM    910  CD2 LEU B  19       1.522  12.704  16.508  4.00  1.00            
ATOM    911    C LEU B  19       2.169   8.502  15.834  4.00  1.00            
ATOM    912    O LEU B  19       2.258   8.466  17.059  4.00  1.00            
ATOM    913    N LYS B  20       3.157   8.043  15.042  4.00  1.00            
ATOM    914   CA LYS B  20       4.296   7.452  15.688  4.00  1.00            
ATOM    915   CB LYS B  20       4.556   5.991  15.292  4.00  1.00            
ATOM    916   CG LYS B  20       5.634   5.323  16.148  4.00  1.00            
ATOM    917   CD LYS B  20       5.687   3.803  15.980  4.00  1.00            
ATOM    918   CE LYS B  20       4.467   3.078  16.551  4.00  1.00            
ATOM    919   NZ LYS B  20       4.580   1.624  16.300  4.00  1.00            
ATOM    920    C LYS B  20       5.517   8.218  15.341  4.00  1.00            
ATOM    921    O LYS B  20       5.701   8.659  14.208  4.00  1.00            
ATOM    922    N GLU B  21       6.375   8.418  16.356  4.00  1.00            
ATOM    923   CA GLU B  21       7.648   9.019  16.133  4.00  1.00            
ATOM    924   CB GLU B  21       8.340   9.408  17.450  4.00  1.00            
ATOM    925   CG GLU B  21       7.578  10.494  18.216  4.00  1.00            
ATOM    926   CD GLU B  21       7.979  10.436  19.687  4.00  1.00            
ATOM    927  OE1 GLU B  21       7.669   9.405  20.342  4.00  1.00            
ATOM    928  OE2 GLU B  21       8.590  11.421  20.179  4.00  1.00            
ATOM    929    C GLU B  21       8.414   7.907  15.493  4.00  1.00            
ATOM    930    O GLU B  21       8.215   6.743  15.841  4.00  1.00            
ATOM    931    N ALA B  22       9.294   8.209  14.524  4.00  1.00            
ATOM    932   CA ALA B  22       9.940   7.107  13.873  4.00  1.00            
ATOM    933   CB ALA B  22       9.429   6.868  12.441  4.00  1.00            
ATOM    934    C ALA B  22      11.404   7.371  13.783  4.00  1.00            
ATOM    935    O ALA B  22      11.842   8.514  13.677  4.00  1.00            
ATOM    936    N LEU B  23      12.201   6.289  13.862  4.00  1.00            
ATOM    937   CA LEU B  23      13.615   6.398  13.685  4.00  1.00            
ATOM    938   CB LEU B  23      14.417   5.805  14.857  4.00  1.00            
ATOM    939   CG LEU B  23      15.926   6.113  14.847  4.00  1.00            
ATOM    940  CD1 LEU B  23      16.610   5.473  16.061  4.00  1.00            
ATOM    941  CD2 LEU B  23      16.605   5.731  13.526  4.00  1.00            
ATOM    942    C LEU B  23      13.874   5.595  12.447  4.00  1.00            
ATOM    943    O LEU B  23      13.361   4.488  12.312  4.00  1.00            
ATOM    944    N LEU B  24      14.664   6.130  11.496  4.00  1.00            
ATOM    945   CA LEU B  24      14.899   5.443  10.253  4.00  1.00            
ATOM    946   CB LEU B  24      15.126   6.457   9.107  4.00  1.00            
ATOM    947   CG LEU B  24      15.337   5.918   7.674  4.00  1.00            
ATOM    948  CD1 LEU B  24      15.520   7.095   6.700  4.00  1.00            
ATOM    949  CD2 LEU B  24      16.498   4.916   7.555  4.00  1.00            
ATOM    950    C LEU B  24      16.138   4.604  10.450  4.00  1.00            
ATOM    951    O LEU B  24      17.160   5.108  10.914  4.00  1.00            
ATOM    952    N ASP B  25      16.082   3.291  10.106  1.00  1.00            
ATOM    953   CA ASP B  25      17.221   2.428  10.315  1.00  1.00            
ATOM    954   CB ASP B  25      17.051   1.409  11.460  1.00  1.00            
ATOM    955   CG ASP B  25      17.242   2.123  12.789  1.00  1.00            
ATOM    956  OD1 ASP B  25      17.664   3.309  12.769  1.00  1.00            
ATOM    957  OD2 ASP B  25      16.972   1.489  13.844  1.00  1.00            
ATOM    958    C ASP B  25      17.571   1.615   9.090  1.00  1.00            
ATOM    959    O ASP B  25      16.798   0.760   8.658  1.00  1.00            
ATOM    960    N THR B  26      18.755   1.885   8.491  3.00  1.00            
ATOM    961   CA THR B  26      19.322   1.099   7.419  3.00  1.00            
ATOM    962   CB THR B  26      20.494   1.762   6.767  3.00  1.00            
ATOM    963  OG1 THR B  26      21.488   2.028   7.740  3.00  1.00            
ATOM    964  CG2 THR B  26      20.031   3.071   6.110  3.00  1.00            
ATOM    965    C THR B  26      19.767  -0.164   8.039  3.00  1.00            
ATOM    966    O THR B  26      19.741  -1.233   7.431  3.00  1.00            
ATOM    967    N GLY B  27      20.178  -0.041   9.306  3.00  1.00            
ATOM    968   CA GLY B  27      20.737  -1.126  10.032  3.00  1.00            
ATOM    969    C GLY B  27      19.756  -2.262  10.184  3.00  1.00            
ATOM    970    O GLY B  27      20.153  -3.422  10.088  3.00  1.00            
ATOM    971    N ALA B  28      18.454  -1.985  10.423  1.00  1.00            
ATOM    972   CA ALA B  28      17.552  -3.070  10.731  1.00  1.00            
ATOM    973   CB ALA B  28      16.494  -2.705  11.788  1.00  1.00            
ATOM    974    C ALA B  28      16.805  -3.549   9.524  1.00  1.00            
ATOM    975    O ALA B  28      16.345  -2.764   8.698  1.00  1.00            
ATOM    976    N ASP B  29      16.703  -4.892   9.409  1.00  1.00            
ATOM    977   CA ASP B  29      16.039  -5.573   8.329  1.00  1.00            
ATOM    978   CB ASP B  29      16.294  -7.093   8.351  1.00  1.00            
ATOM    979   CG ASP B  29      17.781  -7.341   8.127  1.00  1.00            
ATOM    980  OD1 ASP B  29      18.585  -6.408   8.392  1.00  1.00            
ATOM    981  OD2 ASP B  29      18.134  -8.468   7.686  1.00  1.00            
ATOM    982    C ASP B  29      14.573  -5.371   8.379  1.00  1.00            
ATOM    983    O ASP B  29      13.951  -4.989   7.389  1.00  1.00            
ATOM    984    N ASP B  30      13.982  -5.606   9.556  1.00  1.00            
ATOM    985   CA ASP B  30      12.563  -5.527   9.608  1.00  1.00            
ATOM    986   CB ASP B  30      11.912  -6.707  10.347  1.00  1.00            
ATOM    987   CG ASP B  30      12.071  -7.941   9.474  1.00  1.00            
ATOM    988  OD1 ASP B  30      11.938  -7.798   8.228  1.00  1.00            
ATOM    989  OD2 ASP B  30      12.320  -9.041  10.035  1.00  1.00            
ATOM    990    C ASP B  30      12.158  -4.284  10.305  1.00  1.00            
ATOM    991    O ASP B  30      12.976  -3.560  10.871  1.00  1.00            
ATOM    992    N THR B  31      10.846  -4.005  10.235  1.00  1.00            
ATOM    993   CA THR B  31      10.296  -2.880  10.913  1.00  1.00            
ATOM    994   CB THR B  31       8.910  -2.538  10.447  1.00  1.00            
ATOM    995  OG1 THR B  31       8.921  -2.219   9.065  1.00  1.00            
ATOM    996  CG2 THR B  31       8.381  -1.353  11.270  1.00  1.00            
ATOM    997    C THR B  31      10.193  -3.294  12.360  1.00  1.00            
ATOM    998    O THR B  31       9.862  -4.442  12.655  1.00  1.00            
ATOM    999    N VAL B  32      10.506  -2.383  13.310  4.00  1.00            
ATOM   1000   CA VAL B  32      10.396  -2.713  14.711  4.00  1.00            
ATOM   1001   CB VAL B  32      11.689  -2.636  15.461  4.00  1.00            
ATOM   1002  CG1 VAL B  32      12.667  -3.654  14.852  4.00  1.00            
ATOM   1003  CG2 VAL B  32      12.190  -1.182  15.436  4.00  1.00            
ATOM   1004    C VAL B  32       9.500  -1.706  15.303  4.00  1.00            
ATOM   1005    O VAL B  32       9.535  -0.531  14.942  4.00  1.00            
ATOM   1006    N LEU B  33       8.647  -2.149  16.232  4.00  1.00            
ATOM   1007   CA LEU B  33       7.763  -1.175  16.758  4.00  1.00            
ATOM   1008   CB LEU B  33       6.340  -1.266  16.177  4.00  1.00            
ATOM   1009   CG LEU B  33       6.266  -1.009  14.665  4.00  1.00            
ATOM   1010  CD1 LEU B  33       4.823  -1.115  14.150  4.00  1.00            
ATOM   1011  CD2 LEU B  33       6.937   0.320  14.291  4.00  1.00            
ATOM   1012    C LEU B  33       7.614  -1.387  18.218  4.00  1.00            
ATOM   1013    O LEU B  33       7.790  -2.492  18.728  4.00  1.00            
ATOM   1014    N GLU B  34       7.288  -0.296  18.932  1.00  1.00            
ATOM   1015   CA GLU B  34       6.943  -0.436  20.309  1.00  1.00            
ATOM   1016   CB GLU B  34       6.711   0.894  21.049  1.00  1.00            
ATOM   1017   CG GLU B  34       6.335   0.698  22.521  1.00  1.00            
ATOM   1018   CD GLU B  34       5.997   2.052  23.130  1.00  1.00            
ATOM   1019  OE1 GLU B  34       6.814   2.998  22.969  1.00  1.00            
ATOM   1020  OE2 GLU B  34       4.914   2.155  23.764  1.00  1.00            
ATOM   1021    C GLU B  34       5.609  -1.129  20.224  1.00  1.00            
ATOM   1022    O GLU B  34       5.040  -1.245  19.140  1.00  1.00            
ATOM   1023    N GLU B  35       5.065  -1.628  21.346  1.00  1.00            
ATOM   1024   CA GLU B  35       3.875  -2.430  21.256  1.00  1.00            
ATOM   1025   CB GLU B  35       3.570  -3.212  22.546  1.00  1.00            
ATOM   1026   CG GLU B  35       2.339  -4.117  22.451  1.00  1.00            
ATOM   1027   CD GLU B  35       2.254  -4.930  23.737  1.00  1.00            
ATOM   1028  OE1 GLU B  35       3.276  -4.976  24.470  1.00  1.00            
ATOM   1029  OE2 GLU B  35       1.170  -5.514  24.003  1.00  1.00            
ATOM   1030    C GLU B  35       2.658  -1.668  20.887  1.00  1.00            
ATOM   1031    O GLU B  35       2.498  -0.492  21.208  1.00  1.00            
ATOM   1032    N MET B  36       1.773  -2.371  20.153  1.00  1.00            
ATOM   1033   CA MET B  36       0.498  -1.854  19.779  1.00  1.00            
ATOM   1034   CB MET B  36       0.467  -1.154  18.408  1.00  1.00            
ATOM   1035   CG MET B  36       1.218   0.178  18.383  1.00  1.00            
ATOM   1036   SD MET B  36       0.527   1.442  19.493  1.00  1.00            
ATOM   1037   CE MET B  36      -1.027   1.650  18.575  1.00  1.00            
ATOM   1038    C MET B  36      -0.448  -2.995  19.707  1.00  1.00            
ATOM   1039    O MET B  36      -0.055  -4.128  19.432  1.00  1.00            
ATOM   1040    N ASN B  37      -1.734  -2.723  19.990  1.00  1.00            
ATOM   1041   CA ASN B  37      -2.691  -3.777  19.869  1.00  1.00            
ATOM   1042   CB ASN B  37      -3.830  -3.717  20.911  1.00  1.00            
ATOM   1043   CG ASN B  37      -3.283  -3.872  22.323  1.00  1.00            
ATOM   1044  OD1 ASN B  37      -2.075  -3.946  22.541  1.00  1.00            
ATOM   1045  ND2 ASN B  37      -4.209  -3.922  23.316  1.00  1.00            
ATOM   1046    C ASN B  37      -3.359  -3.547  18.555  1.00  1.00            
ATOM   1047    O ASN B  37      -4.553  -3.244  18.504  1.00  1.00            
ATOM   1048    N LEU B  38      -2.601  -3.690  17.456  1.00  1.00            
ATOM   1049   CA LEU B  38      -3.195  -3.519  16.165  1.00  1.00            
ATOM   1050   CB LEU B  38      -2.192  -3.235  15.024  1.00  1.00            
ATOM   1051   CG LEU B  38      -1.553  -1.832  15.088  1.00  1.00            
ATOM   1052  CD1 LEU B  38      -0.628  -1.587  13.887  1.00  1.00            
ATOM   1053  CD2 LEU B  38      -2.630  -0.747  15.255  1.00  1.00            
ATOM   1054    C LEU B  38      -3.870  -4.802  15.831  1.00  1.00            
ATOM   1055    O LEU B  38      -3.431  -5.877  16.224  1.00  1.00            
ATOM   1056    N PRO B  39      -4.959  -4.693  15.133  1.00  1.00            
ATOM   1057   CA PRO B  39      -5.663  -5.895  14.804  1.00  1.00            
ATOM   1058   CD PRO B  39      -5.870  -3.584  15.369  1.00  1.00            
ATOM   1059   CB PRO B  39      -7.084  -5.464  14.438  1.00  1.00            
ATOM   1060   CG PRO B  39      -7.285  -4.170  15.247  1.00  1.00            
ATOM   1061    C PRO B  39      -4.973  -6.668  13.737  1.00  1.00            
ATOM   1062    O PRO B  39      -4.344  -6.055  12.866  1.00  1.00            
ATOM   1063    N GLY B  40      -5.067  -8.010  13.788  1.00  1.00            
ATOM   1064   CA GLY B  40      -4.465  -8.773  12.746  1.00  1.00            
ATOM   1065    C GLY B  40      -4.103 -10.126  13.246  1.00  1.00            
ATOM   1066    O GLY B  40      -4.197 -10.420  14.437  1.00  1.00            
ATOM   1067    N LYS B  41      -3.683 -10.995  12.308  1.00  1.00            
ATOM   1068   CA LYS B  41      -3.231 -12.303  12.663  1.00  1.00            
ATOM   1069   CB LYS B  41      -3.111 -13.276  11.480  1.00  1.00            
ATOM   1070   CG LYS B  41      -2.764 -14.704  11.906  1.00  1.00            
ATOM   1071   CD LYS B  41      -3.900 -15.379  12.675  1.00  1.00            
ATOM   1072   CE LYS B  41      -5.253 -15.223  11.980  1.00  1.00            
ATOM   1073   NZ LYS B  41      -6.330 -15.763  12.836  1.00  1.00            
ATOM   1074    C LYS B  41      -1.852 -12.098  13.186  1.00  1.00            
ATOM   1075    O LYS B  41      -1.183 -11.140  12.804  1.00  1.00            
ATOM   1076    N TRP B  42      -1.381 -12.973  14.095  1.00  1.00            
ATOM   1077   CA TRP B  42      -0.063 -12.713  14.585  1.00  1.00            
ATOM   1078   CB TRP B  42       0.003 -12.374  16.090  1.00  1.00            
ATOM   1079   CG TRP B  42      -0.656 -11.080  16.511  1.00  1.00            
ATOM   1080  CD2 TRP B  42      -0.049  -9.779  16.423  1.00  1.00            
ATOM   1081  CD1 TRP B  42      -1.893 -10.892  17.052  1.00  1.00            
ATOM   1082  NE1 TRP B  42      -2.093  -9.558  17.316  1.00  1.00            
ATOM   1083  CE2 TRP B  42      -0.966  -8.862  16.933  1.00  1.00            
ATOM   1084  CE3 TRP B  42       1.171  -9.382  15.955  1.00  1.00            
ATOM   1085  CZ2 TRP B  42      -0.677  -7.528  16.981  1.00  1.00            
ATOM   1086  CZ3 TRP B  42       1.463  -8.036  16.010  1.00  1.00            
ATOM   1087  CH2 TRP B  42       0.556  -7.128  16.513  1.00  1.00            
ATOM   1088    C TRP B  42       0.796 -13.928  14.410  1.00  1.00            
ATOM   1089    O TRP B  42       0.306 -15.056  14.395  1.00  1.00            
ATOM   1090    N LYS B  43       2.118 -13.701  14.237  4.00  1.00            
ATOM   1091   CA LYS B  43       3.073 -14.776  14.143  4.00  1.00            
ATOM   1092   CB LYS B  43       3.521 -15.100  12.710  4.00  1.00            
ATOM   1093   CG LYS B  43       2.585 -16.072  11.984  4.00  1.00            
ATOM   1094   CD LYS B  43       1.167 -15.549  11.757  4.00  1.00            
ATOM   1095   CE LYS B  43       0.274 -16.543  11.010  4.00  1.00            
ATOM   1096   NZ LYS B  43       0.260 -17.847  11.713  4.00  1.00            
ATOM   1097    C LYS B  43       4.291 -14.396  14.927  4.00  1.00            
ATOM   1098    O LYS B  43       4.853 -13.320  14.750  4.00  1.00            
ATOM   1099    N PRO B  44       4.682 -15.268  15.821  4.00  0.00            
ATOM   1100   CA PRO B  44       5.852 -14.982  16.607  4.00  0.00            
ATOM   1101   CD PRO B  44       3.684 -15.990  16.591  4.00  0.00            
ATOM   1102   CB PRO B  44       5.762 -15.874  17.843  4.00  0.00            
ATOM   1103   CG PRO B  44       4.249 -16.078  18.020  4.00  0.00            
ATOM   1104    C PRO B  44       7.107 -15.165  15.815  4.00  0.00            
ATOM   1105    O PRO B  44       7.197 -16.139  15.058  4.00  0.00            
ATOM   1106    N LYS B  45       8.094 -14.255  15.952  4.00  0.00            
ATOM   1107   CA LYS B  45       9.344 -14.473  15.287  4.00  0.00            
ATOM   1108   CB LYS B  45       9.560 -13.714  13.966  4.00  0.00            
ATOM   1109   CG LYS B  45      10.893 -14.101  13.318  4.00  0.00            
ATOM   1110   CD LYS B  45      10.983 -13.842  11.813  4.00  0.00            
ATOM   1111   CE LYS B  45      10.498 -15.024  10.965  4.00  0.00            
ATOM   1112   NZ LYS B  45      10.624 -14.712   9.524  4.00  0.00            
ATOM   1113    C LYS B  45      10.432 -14.109  16.243  4.00  0.00            
ATOM   1114    O LYS B  45      10.360 -13.083  16.918  4.00  0.00            
ATOM   1115    N MET B  46      11.470 -14.963  16.347  4.00  0.00            
ATOM   1116   CA MET B  46      12.542 -14.640  17.242  4.00  0.00            
ATOM   1117   CB MET B  46      13.534 -15.790  17.490  4.00  0.00            
ATOM   1118   CG MET B  46      12.934 -16.978  18.243  4.00  0.00            
ATOM   1119   SD MET B  46      14.103 -18.338  18.540  4.00  0.00            
ATOM   1120   CE MET B  46      14.180 -18.864  16.803  4.00  0.00            
ATOM   1121    C MET B  46      13.304 -13.539  16.574  4.00  0.00            
ATOM   1122    O MET B  46      13.675 -13.652  15.407  4.00  0.00            
ATOM   1123    N ILE B  47      13.542 -12.426  17.296  4.00  0.00            
ATOM   1124   CA ILE B  47      14.261 -11.339  16.703  4.00  0.00            
ATOM   1125   CB ILE B  47      13.464 -10.074  16.619  4.00  0.00            
ATOM   1126  CG1 ILE B  47      12.137 -10.343  15.896  4.00  0.00            
ATOM   1127  CG2 ILE B  47      14.335  -8.996  15.952  4.00  0.00            
ATOM   1128  CD1 ILE B  47      12.290 -11.009  14.535  4.00  0.00            
ATOM   1129    C ILE B  47      15.401 -11.050  17.610  4.00  0.00            
ATOM   1130    O ILE B  47      15.259 -11.062  18.831  4.00  0.00            
ATOM   1131    N GLY B  48      16.586 -10.815  17.031  4.00  0.00            
ATOM   1132   CA GLY B  48      17.683 -10.498  17.882  4.00  0.00            
ATOM   1133    C GLY B  48      17.686  -9.013  18.074  4.00  0.00            
ATOM   1134    O GLY B  48      16.994  -8.281  17.368  4.00  0.00            
ATOM   1135    N GLY B  49      18.497  -8.538  19.039  4.00  0.00            
ATOM   1136   CA GLY B  49      18.638  -7.139  19.338  4.00  0.00            
ATOM   1137    C GLY B  49      20.090  -6.957  19.527  4.00  0.00            
ATOM   1138    O GLY B  49      20.874  -7.867  19.263  4.00  0.00            
ATOM   1139    N ILE B  50      20.505  -5.769  19.978  3.00  0.00            
ATOM   1140   CA ILE B  50      21.906  -5.661  20.168  3.00  0.00            
ATOM   1141   CB ILE B  50      22.467  -4.359  19.684  3.00  0.00            
ATOM   1142  CG1 ILE B  50      22.078  -4.172  18.210  3.00  0.00            
ATOM   1143  CG2 ILE B  50      23.988  -4.374  19.914  3.00  0.00            
ATOM   1144  CD1 ILE B  50      22.471  -5.361  17.336  3.00  0.00            
ATOM   1145    C ILE B  50      22.117  -5.743  21.644  3.00  0.00            
ATOM   1146    O ILE B  50      21.782  -4.817  22.381  3.00  0.00            
ATOM   1147    N GLY B  51      22.670  -6.879  22.113  3.00  0.00            
ATOM   1148   CA GLY B  51      22.885  -7.071  23.517  3.00  0.00            
ATOM   1149    C GLY B  51      21.571  -7.447  24.112  3.00  0.00            
ATOM   1150    O GLY B  51      21.424  -7.500  25.332  3.00  0.00            
ATOM   1151    N GLY B  52      20.563  -7.727  23.265  4.00  0.00            
ATOM   1152   CA GLY B  52      19.304  -8.068  23.850  4.00  0.00            
ATOM   1153    C GLY B  52      18.575  -8.993  22.927  4.00  0.00            
ATOM   1154    O GLY B  52      18.739  -8.929  21.709  4.00  0.00            
ATOM   1155    N PHE B  53      17.739  -9.889  23.495  4.00  0.00            
ATOM   1156   CA PHE B  53      16.956 -10.770  22.674  4.00  0.00            
ATOM   1157   CB PHE B  53      16.888 -12.214  23.195  4.00  0.00            
ATOM   1158   CG PHE B  53      16.293 -13.075  22.129  4.00  0.00            
ATOM   1159  CD1 PHE B  53      14.930 -13.218  21.999  4.00  0.00            
ATOM   1160  CD2 PHE B  53      17.115 -13.753  21.256  4.00  0.00            
ATOM   1161  CE1 PHE B  53      14.401 -14.017  21.011  4.00  0.00            
ATOM   1162  CE2 PHE B  53      16.592 -14.552  20.267  4.00  0.00            
ATOM   1163   CZ PHE B  53      15.230 -14.692  20.146  4.00  0.00            
ATOM   1164    C PHE B  53      15.581 -10.197  22.710  4.00  0.00            
ATOM   1165    O PHE B  53      14.966 -10.108  23.771  4.00  0.00            
ATOM   1166    N ILE B  54      15.063  -9.769  21.544  4.00  0.00            
ATOM   1167   CA ILE B  54      13.755  -9.192  21.562  4.00  0.00            
ATOM   1168   CB ILE B  54      13.681  -7.825  20.941  4.00  0.00            
ATOM   1169  CG1 ILE B  54      14.071  -7.864  19.456  4.00  0.00            
ATOM   1170  CG2 ILE B  54      14.551  -6.874  21.782  4.00  0.00            
ATOM   1171  CD1 ILE B  54      13.712  -6.579  18.715  4.00  0.00            
ATOM   1172    C ILE B  54      12.821 -10.111  20.840  4.00  0.00            
ATOM   1173    O ILE B  54      12.961 -10.362  19.644  4.00  0.00            
ATOM   1174    N LYS B  55      11.836 -10.666  21.575  4.00  0.00            
ATOM   1175   CA LYS B  55      10.871 -11.533  20.964  4.00  0.00            
ATOM   1176   CB LYS B  55      10.146 -12.427  21.985  4.00  0.00            
ATOM   1177   CG LYS B  55      11.113 -13.379  22.696  4.00  0.00            
ATOM   1178   CD LYS B  55      10.578 -14.024  23.976  4.00  0.00            
ATOM   1179   CE LYS B  55      11.622 -14.897  24.677  4.00  0.00            
ATOM   1180   NZ LYS B  55      11.140 -15.299  26.017  4.00  0.00            
ATOM   1181    C LYS B  55       9.892 -10.633  20.304  4.00  0.00            
ATOM   1182    O LYS B  55       9.614  -9.546  20.807  4.00  0.00            
ATOM   1183    N VAL B  56       9.351 -11.034  19.140  4.00  0.00            
ATOM   1184   CA VAL B  56       8.468 -10.088  18.543  4.00  0.00            
ATOM   1185   CB VAL B  56       9.050  -9.339  17.382  4.00  0.00            
ATOM   1186  CG1 VAL B  56      10.332  -8.623  17.840  4.00  0.00            
ATOM   1187  CG2 VAL B  56       9.212 -10.316  16.209  4.00  0.00            
ATOM   1188    C VAL B  56       7.275 -10.755  18.011  4.00  0.00            
ATOM   1189    O VAL B  56       7.261 -11.954  17.737  4.00  0.00            
ATOM   1190    N ARG B  57       6.217  -9.944  17.876  4.00  0.00            
ATOM   1191   CA ARG B  57       5.039 -10.444  17.276  4.00  0.00            
ATOM   1192   CB ARG B  57       3.756 -10.115  18.060  4.00  0.00            
ATOM   1193   CG ARG B  57       3.754 -10.696  19.478  4.00  0.00            
ATOM   1194   CD ARG B  57       2.392 -10.623  20.171  4.00  0.00            
ATOM   1195   NE ARG B  57       2.556 -11.218  21.528  4.00  0.00            
ATOM   1196   CZ ARG B  57       2.863 -10.413  22.588  4.00  0.00            
ATOM   1197  NH1 ARG B  57       2.956  -9.063  22.415  4.00  0.00            
ATOM   1198  NH2 ARG B  57       3.067 -10.956  23.824  4.00  0.00            
ATOM   1199    C ARG B  57       4.961  -9.774  15.951  4.00  0.00            
ATOM   1200    O ARG B  57       4.939  -8.547  15.866  4.00  0.00            
ATOM   1201    N GLN B  58       4.942 -10.568  14.865  4.00  1.00            
ATOM   1202   CA GLN B  58       4.914  -9.958  13.573  4.00  1.00            
ATOM   1203   CB GLN B  58       5.648 -10.731  12.461  4.00  1.00            
ATOM   1204   CG GLN B  58       7.174 -10.719  12.577  4.00  1.00            
ATOM   1205   CD GLN B  58       7.734 -11.298  11.283  4.00  1.00            
ATOM   1206  OE1 GLN B  58       7.408 -12.420  10.898  4.00  1.00            
ATOM   1207  NE2 GLN B  58       8.589 -10.506  10.581  4.00  1.00            
ATOM   1208    C GLN B  58       3.522  -9.810  13.132  4.00  1.00            
ATOM   1209    O GLN B  58       2.619 -10.527  13.561  4.00  1.00            
ATOM   1210    N TYR B  59       3.339  -8.818  12.257  4.00  1.00            
ATOM   1211   CA TYR B  59       2.067  -8.578  11.694  4.00  1.00            
ATOM   1212   CB TYR B  59       1.413  -7.274  12.178  4.00  1.00            
ATOM   1213   CG TYR B  59       0.130  -7.103  11.439  4.00  1.00            
ATOM   1214  CD1 TYR B  59      -0.945  -7.928  11.680  4.00  1.00            
ATOM   1215  CD2 TYR B  59      -0.002  -6.091  10.518  4.00  1.00            
ATOM   1216  CE1 TYR B  59      -2.124  -7.757  10.992  4.00  1.00            
ATOM   1217  CE2 TYR B  59      -1.176  -5.913   9.828  4.00  1.00            
ATOM   1218   CZ TYR B  59      -2.240  -6.749  10.064  4.00  1.00            
ATOM   1219   OH TYR B  59      -3.447  -6.568   9.358  4.00  1.00            
ATOM   1220    C TYR B  59       2.268  -8.494  10.227  4.00  1.00            
ATOM   1221    O TYR B  59       3.339  -8.126   9.744  4.00  1.00            
ATOM   1222    N ASP B  60       1.217  -8.853   9.480  4.00  1.00            
ATOM   1223   CA ASP B  60       1.284  -8.871   8.058  4.00  1.00            
ATOM   1224   CB ASP B  60       0.184  -9.744   7.429  4.00  1.00            
ATOM   1225   CG ASP B  60       0.501 -11.190   7.782  4.00  1.00            
ATOM   1226  OD1 ASP B  60       1.530 -11.707   7.269  4.00  1.00            
ATOM   1227  OD2 ASP B  60      -0.277 -11.797   8.564  4.00  1.00            
ATOM   1228    C ASP B  60       1.102  -7.470   7.593  4.00  1.00            
ATOM   1229    O ASP B  60       1.506  -6.526   8.269  4.00  1.00            
ATOM   1230    N GLN B  61       0.486  -7.295   6.409  4.00  1.00            
ATOM   1231   CA GLN B  61       0.449  -5.982   5.849  4.00  1.00            
ATOM   1232   CB GLN B  61      -0.022  -5.896   4.385  4.00  1.00            
ATOM   1233   CG GLN B  61      -1.483  -6.264   4.141  4.00  1.00            
ATOM   1234   CD GLN B  61      -1.759  -6.037   2.660  4.00  1.00            
ATOM   1235  OE1 GLN B  61      -0.843  -5.782   1.878  4.00  1.00            
ATOM   1236  NE2 GLN B  61      -3.055  -6.135   2.259  4.00  1.00            
ATOM   1237    C GLN B  61      -0.342  -5.023   6.660  4.00  1.00            
ATOM   1238    O GLN B  61      -1.533  -5.203   6.907  4.00  1.00            
ATOM   1239    N ILE B  62       0.363  -3.968   7.115  4.00  1.00            
ATOM   1240   CA ILE B  62      -0.239  -2.852   7.763  4.00  1.00            
ATOM   1241   CB ILE B  62       0.005  -2.745   9.242  4.00  1.00            
ATOM   1242  CG1 ILE B  62      -0.859  -1.618   9.829  4.00  1.00            
ATOM   1243  CG2 ILE B  62       1.505  -2.542   9.461  4.00  1.00            
ATOM   1244  CD1 ILE B  62      -2.363  -1.867   9.710  4.00  1.00            
ATOM   1245    C ILE B  62       0.359  -1.663   7.122  4.00  1.00            
ATOM   1246    O ILE B  62       1.559  -1.615   6.856  4.00  1.00            
ATOM   1247    N PRO B  63      -0.453  -0.699   6.848  4.00  1.00            
ATOM   1248   CA PRO B  63       0.103   0.450   6.220  4.00  1.00            
ATOM   1249   CD PRO B  63      -1.807  -0.973   6.379  4.00  1.00            
ATOM   1250   CB PRO B  63      -1.069   1.212   5.612  4.00  1.00            
ATOM   1251   CG PRO B  63      -2.094   0.101   5.319  4.00  1.00            
ATOM   1252    C PRO B  63       0.972   1.274   7.113  4.00  1.00            
ATOM   1253    O PRO B  63       0.638   1.450   8.280  4.00  1.00            
ATOM   1254    N VAL B  64       2.094   1.782   6.571  4.00  1.00            
ATOM   1255   CA VAL B  64       2.961   2.681   7.272  4.00  1.00            
ATOM   1256   CB VAL B  64       4.364   2.161   7.449  4.00  1.00            
ATOM   1257  CG1 VAL B  64       4.311   0.925   8.364  4.00  1.00            
ATOM   1258  CG2 VAL B  64       4.982   1.866   6.069  4.00  1.00            
ATOM   1259    C VAL B  64       3.020   3.897   6.400  4.00  1.00            
ATOM   1260    O VAL B  64       3.260   3.800   5.198  4.00  1.00            
ATOM   1261    N GLU B  65       2.752   5.087   6.962  4.00  1.00            
ATOM   1262   CA GLU B  65       2.839   6.261   6.143  4.00  1.00            
ATOM   1263   CB GLU B  65       1.606   7.174   6.254  4.00  1.00            
ATOM   1264   CG GLU B  65       0.330   6.538   5.705  4.00  1.00            
ATOM   1265   CD GLU B  65      -0.837   7.440   6.080  4.00  1.00            
ATOM   1266  OE1 GLU B  65      -0.588   8.492   6.728  4.00  1.00            
ATOM   1267  OE2 GLU B  65      -1.995   7.086   5.727  4.00  1.00            
ATOM   1268    C GLU B  65       4.003   7.027   6.698  4.00  1.00            
ATOM   1269    O GLU B  65       3.985   7.420   7.863  4.00  1.00            
ATOM   1270    N ILE B  66       5.061   7.245   5.889  4.00  1.00            
ATOM   1271   CA ILE B  66       6.191   7.972   6.399  4.00  1.00            
ATOM   1272   CB ILE B  66       7.495   7.234   6.273  4.00  1.00            
ATOM   1273  CG1 ILE B  66       7.466   5.933   7.092  4.00  1.00            
ATOM   1274  CG2 ILE B  66       8.629   8.193   6.678  4.00  1.00            
ATOM   1275  CD1 ILE B  66       8.630   4.996   6.773  4.00  1.00            
ATOM   1276    C ILE B  66       6.329   9.218   5.588  4.00  1.00            
ATOM   1277    O ILE B  66       6.544   9.172   4.379  4.00  1.00            
ATOM   1278    N CYS B  67       6.187  10.379   6.251  3.00  1.00            
ATOM   1279   CA CYS B  67       6.395  11.644   5.614  3.00  1.00            
ATOM   1280   CB CYS B  67       7.861  11.857   5.189  3.00  1.00            
ATOM   1281   SG CYS B  67       8.203  13.555   4.630  3.00  1.00            
ATOM   1282    C CYS B  67       5.512  11.761   4.405  3.00  1.00            
ATOM   1283    O CYS B  67       5.884  12.388   3.416  3.00  1.00            
ATOM   1284    N GLY B  68       4.305  11.169   4.449  3.00  1.00            
ATOM   1285   CA GLY B  68       3.398  11.323   3.345  3.00  1.00            
ATOM   1286    C GLY B  68       3.581  10.181   2.391  3.00  1.00            
ATOM   1287    O GLY B  68       2.731   9.942   1.534  3.00  1.00            
ATOM   1288    N HIS B  69       4.702   9.443   2.511  4.00  1.00            
ATOM   1289   CA HIS B  69       4.954   8.335   1.630  4.00  1.00            
ATOM   1290  ND1 HIS B  69       7.189   9.177  -0.706  4.00  1.00            
ATOM   1291   CG HIS B  69       7.075   9.168   0.666  4.00  1.00            
ATOM   1292   CB HIS B  69       6.447   8.051   1.441  4.00  1.00            
ATOM   1293  NE2 HIS B  69       8.025  11.108   0.013  4.00  1.00            
ATOM   1294  CD2 HIS B  69       7.590  10.355   1.090  4.00  1.00            
ATOM   1295  CE1 HIS B  69       7.764  10.359  -1.043  4.00  1.00            
ATOM   1296    C HIS B  69       4.261   7.129   2.183  4.00  1.00            
ATOM   1297    O HIS B  69       4.027   7.040   3.387  4.00  1.00            
ATOM   1298    N LYS B  70       3.896   6.164   1.309  4.00  1.00            
ATOM   1299   CA LYS B  70       3.136   5.036   1.772  4.00  1.00            
ATOM   1300   CB LYS B  70       1.818   4.860   1.000  4.00  1.00            
ATOM   1301   CG LYS B  70       0.922   6.095   1.102  4.00  1.00            
ATOM   1302   CD LYS B  70       0.626   6.497   2.547  4.00  1.00            
ATOM   1303   CE LYS B  70       0.024   7.896   2.692  4.00  1.00            
ATOM   1304   NZ LYS B  70       0.093   8.612   1.398  4.00  1.00            
ATOM   1305    C LYS B  70       3.924   3.786   1.621  4.00  1.00            
ATOM   1306    O LYS B  70       4.728   3.639   0.701  4.00  1.00            
ATOM   1307    N ALA B  71       3.714   2.849   2.567  4.00  1.00            
ATOM   1308   CA ALA B  71       4.389   1.592   2.499  4.00  1.00            
ATOM   1309   CB ALA B  71       5.760   1.596   3.193  4.00  1.00            
ATOM   1310    C ALA B  71       3.546   0.567   3.193  4.00  1.00            
ATOM   1311    O ALA B  71       2.791   0.887   4.109  4.00  1.00            
ATOM   1312    N ILE B  72       3.652  -0.704   2.751  4.00  1.00            
ATOM   1313   CA ILE B  72       2.918  -1.771   3.372  4.00  1.00            
ATOM   1314   CB ILE B  72       1.772  -2.312   2.559  4.00  1.00            
ATOM   1315  CG1 ILE B  72       2.267  -2.989   1.272  4.00  1.00            
ATOM   1316  CG2 ILE B  72       0.789  -1.157   2.311  4.00  1.00            
ATOM   1317  CD1 ILE B  72       1.199  -3.847   0.592  4.00  1.00            
ATOM   1318    C ILE B  72       3.868  -2.901   3.572  4.00  1.00            
ATOM   1319    O ILE B  72       4.899  -2.974   2.906  4.00  1.00            
ATOM   1320    N GLY B  73       3.560  -3.807   4.523  4.00  1.00            
ATOM   1321   CA GLY B  73       4.461  -4.903   4.706  4.00  1.00            
ATOM   1322    C GLY B  73       4.249  -5.525   6.045  4.00  1.00            
ATOM   1323    O GLY B  73       3.125  -5.628   6.534  4.00  1.00            
ATOM   1324    N THR B  74       5.361  -5.968   6.665  4.00  1.00            
ATOM   1325   CA THR B  74       5.295  -6.657   7.918  4.00  1.00            
ATOM   1326   CB THR B  74       6.218  -7.842   7.993  4.00  1.00            
ATOM   1327  OG1 THR B  74       5.919  -8.771   6.961  4.00  1.00            
ATOM   1328  CG2 THR B  74       6.056  -8.509   9.368  4.00  1.00            
ATOM   1329    C THR B  74       5.703  -5.732   9.015  4.00  1.00            
ATOM   1330    O THR B  74       6.603  -4.909   8.851  4.00  1.00            
ATOM   1331    N VAL B  75       5.018  -5.838  10.172  4.00  1.00            
ATOM   1332   CA VAL B  75       5.385  -5.019  11.286  4.00  1.00            
ATOM   1333   CB VAL B  75       4.335  -4.042  11.716  4.00  1.00            
ATOM   1334  CG1 VAL B  75       4.182  -2.992  10.607  4.00  1.00            
ATOM   1335  CG2 VAL B  75       3.045  -4.817  12.032  4.00  1.00            
ATOM   1336    C VAL B  75       5.696  -5.882  12.432  4.00  1.00            
ATOM   1337    O VAL B  75       4.988  -6.843  12.726  4.00  1.00            
ATOM   1338    N LEU B  76       6.801  -5.550  13.109  4.00  1.00            
ATOM   1339   CA LEU B  76       7.128  -6.334  14.239  4.00  1.00            
ATOM   1340   CB LEU B  76       8.604  -6.757  14.308  4.00  1.00            
ATOM   1341   CG LEU B  76       8.980  -7.748  13.192  4.00  1.00            
ATOM   1342  CD1 LEU B  76       8.822  -7.110  11.804  4.00  1.00            
ATOM   1343  CD2 LEU B  76      10.371  -8.362  13.421  4.00  1.00            
ATOM   1344    C LEU B  76       6.793  -5.531  15.458  4.00  1.00            
ATOM   1345    O LEU B  76       7.334  -4.445  15.667  4.00  1.00            
ATOM   1346    N VAL B  77       5.860  -6.049  16.285  4.00  1.00            
ATOM   1347   CA VAL B  77       5.459  -5.385  17.495  4.00  1.00            
ATOM   1348   CB VAL B  77       4.039  -5.656  17.900  4.00  1.00            
ATOM   1349  CG1 VAL B  77       3.095  -5.102  16.820  4.00  1.00            
ATOM   1350  CG2 VAL B  77       3.886  -7.167  18.144  4.00  1.00            
ATOM   1351    C VAL B  77       6.324  -5.930  18.583  4.00  1.00            
ATOM   1352    O VAL B  77       6.656  -7.113  18.580  4.00  1.00            
ATOM   1353    N GLY B  78       6.729  -5.081  19.546  1.00  1.00            
ATOM   1354   CA GLY B  78       7.548  -5.609  20.594  1.00  1.00            
ATOM   1355    C GLY B  78       7.864  -4.503  21.565  1.00  1.00            
ATOM   1356    O GLY B  78       7.445  -3.357  21.418  1.00  1.00            
ATOM   1357    N PRO B  79       8.585  -4.894  22.581  1.00  1.00            
ATOM   1358   CA PRO B  79       9.015  -4.031  23.661  1.00  1.00            
ATOM   1359   CD PRO B  79       8.554  -6.292  22.987  1.00  1.00            
ATOM   1360   CB PRO B  79       9.243  -4.945  24.864  1.00  1.00            
ATOM   1361   CG PRO B  79       9.405  -6.348  24.263  1.00  1.00            
ATOM   1362    C PRO B  79      10.162  -3.073  23.474  1.00  1.00            
ATOM   1363    O PRO B  79      10.391  -2.305  24.408  1.00  1.00            
ATOM   1364    N THR B  80      10.894  -3.081  22.343  1.00  1.00            
ATOM   1365   CA THR B  80      12.073  -2.252  22.221  1.00  1.00            
ATOM   1366   CB THR B  80      12.685  -2.275  20.857  1.00  1.00            
ATOM   1367  OG1 THR B  80      11.766  -1.763  19.901  1.00  1.00            
ATOM   1368  CG2 THR B  80      13.059  -3.728  20.504  1.00  1.00            
ATOM   1369    C THR B  80      11.737  -0.829  22.548  1.00  1.00            
ATOM   1370    O THR B  80      10.610  -0.360  22.384  1.00  1.00            
ATOM   1371    N PRO B  81      12.739  -0.159  23.062  1.00  1.00            
ATOM   1372   CA PRO B  81      12.611   1.224  23.435  1.00  1.00            
ATOM   1373   CD PRO B  81      13.696  -0.850  23.906  1.00  1.00            
ATOM   1374   CB PRO B  81      13.826   1.543  24.304  1.00  1.00            
ATOM   1375   CG PRO B  81      14.158   0.187  24.946  1.00  1.00            
ATOM   1376    C PRO B  81      12.410   2.132  22.295  1.00  1.00            
ATOM   1377    O PRO B  81      12.091   3.299  22.518  1.00  1.00            
ATOM   1378    N VAL B  82      12.588   1.662  21.053  1.00  1.00            
ATOM   1379   CA VAL B  82      12.460   2.674  20.068  1.00  1.00            
ATOM   1380   CB VAL B  82      13.782   3.081  19.476  1.00  1.00            
ATOM   1381  CG1 VAL B  82      14.288   1.922  18.602  1.00  1.00            
ATOM   1382  CG2 VAL B  82      13.636   4.424  18.732  1.00  1.00            
ATOM   1383    C VAL B  82      11.603   2.240  18.942  1.00  1.00            
ATOM   1384    O VAL B  82      11.345   1.057  18.728  1.00  1.00            
ATOM   1385    N ASN B  83      11.130   3.253  18.196  1.00  1.00            
ATOM   1386   CA ASN B  83      10.333   3.038  17.041  1.00  1.00            
ATOM   1387   CB ASN B  83       9.320   4.171  16.804  1.00  1.00            
ATOM   1388   CG ASN B  83       8.514   4.370  18.080  1.00  1.00            
ATOM   1389  OD1 ASN B  83       8.600   5.419  18.717  1.00  1.00            
ATOM   1390  ND2 ASN B  83       7.714   3.343  18.472  1.00  1.00            
ATOM   1391    C ASN B  83      11.296   3.120  15.915  1.00  1.00            
ATOM   1392    O ASN B  83      12.024   4.104  15.780  1.00  1.00            
ATOM   1393    N ILE B  84      11.349   2.067  15.087  4.00  1.00            
ATOM   1394   CA ILE B  84      12.303   2.124  14.032  4.00  1.00            
ATOM   1395   CB ILE B  84      13.465   1.195  14.227  4.00  1.00            
ATOM   1396  CG1 ILE B  84      14.218   1.529  15.524  4.00  1.00            
ATOM   1397  CG2 ILE B  84      14.346   1.289  12.971  4.00  1.00            
ATOM   1398  CD1 ILE B  84      14.843   2.923  15.524  4.00  1.00            
ATOM   1399    C ILE B  84      11.649   1.694  12.767  4.00  1.00            
ATOM   1400    O ILE B  84      10.777   0.826  12.756  4.00  1.00            
ATOM   1401    N ILE B  85      12.065   2.328  11.659  4.00  1.00            
ATOM   1402   CA ILE B  85      11.627   1.945  10.359  4.00  1.00            
ATOM   1403   CB ILE B  85      11.171   3.099   9.499  4.00  1.00            
ATOM   1404  CG1 ILE B  85      12.300   4.121   9.270  4.00  1.00            
ATOM   1405  CG2 ILE B  85       9.918   3.704  10.150  4.00  1.00            
ATOM   1406  CD1 ILE B  85      11.995   5.136   8.170  4.00  1.00            
ATOM   1407    C ILE B  85      12.831   1.319   9.739  4.00  1.00            
ATOM   1408    O ILE B  85      13.893   1.932   9.654  4.00  1.00            
ATOM   1409    N GLY B  86      12.713   0.053   9.310  1.00  1.00            
ATOM   1410   CA GLY B  86      13.885  -0.623   8.846  1.00  1.00            
ATOM   1411    C GLY B  86      13.985  -0.547   7.377  1.00  1.00            
ATOM   1412    O GLY B  86      13.390   0.294   6.704  1.00  1.00            
ATOM   1413    N ARG B  87      14.793  -1.484   6.875  2.00  1.00            
ATOM   1414   CA ARG B  87      15.130  -1.634   5.510  2.00  1.00            
ATOM   1415   CB ARG B  87      16.206  -2.712   5.321  2.00  1.00            
ATOM   1416   CG ARG B  87      16.671  -2.894   3.881  2.00  1.00            
ATOM   1417   CD ARG B  87      17.661  -4.049   3.711  2.00  1.00            
ATOM   1418   NE ARG B  87      16.883  -5.314   3.825  2.00  1.00            
ATOM   1419   CZ ARG B  87      17.517  -6.520   3.916  2.00  1.00            
ATOM   1420  NH1 ARG B  87      18.880  -6.589   3.948  2.00  1.00            
ATOM   1421  NH2 ARG B  87      16.777  -7.665   3.978  2.00  1.00            
ATOM   1422    C ARG B  87      13.910  -2.020   4.713  2.00  1.00            
ATOM   1423    O ARG B  87      13.764  -1.563   3.580  2.00  1.00            
ATOM   1424    N ASN B  88      12.997  -2.859   5.267  2.00  1.00            
ATOM   1425   CA ASN B  88      11.863  -3.297   4.487  2.00  1.00            
ATOM   1426   CB ASN B  88      10.915  -4.264   5.232  2.00  1.00            
ATOM   1427   CG ASN B  88      10.267  -3.569   6.419  2.00  1.00            
ATOM   1428  OD1 ASN B  88      10.904  -2.783   7.118  2.00  1.00            
ATOM   1429  ND2 ASN B  88       8.959  -3.863   6.649  2.00  1.00            
ATOM   1430    C ASN B  88      11.118  -2.088   4.045  2.00  1.00            
ATOM   1431    O ASN B  88      10.824  -1.914   2.863  2.00  1.00            
ATOM   1432    N LEU B  89      10.831  -1.199   5.000  2.00  1.00            
ATOM   1433   CA LEU B  89      10.084  -0.027   4.703  2.00  1.00            
ATOM   1434   CB LEU B  89       9.574   0.693   5.964  2.00  1.00            
ATOM   1435   CG LEU B  89       8.650  -0.169   6.847  2.00  1.00            
ATOM   1436  CD1 LEU B  89       8.086   0.646   8.020  2.00  1.00            
ATOM   1437  CD2 LEU B  89       7.556  -0.866   6.020  2.00  1.00            
ATOM   1438    C LEU B  89      10.860   0.961   3.927  2.00  1.00            
ATOM   1439    O LEU B  89      10.322   1.614   3.034  2.00  1.00            
ATOM   1440    N LEU B  90      12.152   1.097   4.258  2.00  1.00            
ATOM   1441   CA LEU B  90      12.942   2.086   3.603  2.00  1.00            
ATOM   1442   CB LEU B  90      14.416   2.071   4.041  2.00  1.00            
ATOM   1443   CG LEU B  90      14.636   2.458   5.514  2.00  1.00            
ATOM   1444  CD1 LEU B  90      16.130   2.455   5.876  2.00  1.00            
ATOM   1445  CD2 LEU B  90      13.943   3.787   5.847  2.00  1.00            
ATOM   1446    C LEU B  90      12.905   1.739   2.155  2.00  1.00            
ATOM   1447    O LEU B  90      12.907   2.610   1.288  2.00  1.00            
ATOM   1448    N THR B  91      12.850   0.431   1.864  3.00  1.00            
ATOM   1449   CA THR B  91      12.858   0.004   0.504  3.00  1.00            
ATOM   1450   CB THR B  91      12.861  -1.488   0.352  3.00  1.00            
ATOM   1451  OG1 THR B  91      13.998  -2.044   0.997  3.00  1.00            
ATOM   1452  CG2 THR B  91      12.907  -1.816  -1.150  3.00  1.00            
ATOM   1453    C THR B  91      11.663   0.527  -0.245  3.00  1.00            
ATOM   1454    O THR B  91      11.804   1.052  -1.348  3.00  1.00            
ATOM   1455    N GLN B  92      10.454   0.412   0.336  3.00  1.00            
ATOM   1456   CA GLN B  92       9.246   0.819  -0.337  3.00  1.00            
ATOM   1457   CB GLN B  92       7.981   0.535   0.493  3.00  1.00            
ATOM   1458   CG GLN B  92       7.829  -0.921   0.944  3.00  1.00            
ATOM   1459   CD GLN B  92       7.607  -1.822  -0.264  3.00  1.00            
ATOM   1460  OE1 GLN B  92       7.412  -1.350  -1.383  3.00  1.00            
ATOM   1461  NE2 GLN B  92       7.629  -3.160  -0.023  3.00  1.00            
ATOM   1462    C GLN B  92       9.300   2.300  -0.540  3.00  1.00            
ATOM   1463    O GLN B  92       8.855   2.820  -1.562  3.00  1.00            
ATOM   1464    N ILE B  93       9.879   3.011   0.445  3.00  1.00            
ATOM   1465   CA ILE B  93       9.914   4.445   0.485  3.00  1.00            
ATOM   1466   CB ILE B  93      10.621   4.975   1.697  3.00  1.00            
ATOM   1467  CG1 ILE B  93       9.921   4.483   2.974  3.00  1.00            
ATOM   1468  CG2 ILE B  93      10.686   6.507   1.566  3.00  1.00            
ATOM   1469  CD1 ILE B  93       8.449   4.883   3.064  3.00  1.00            
ATOM   1470    C ILE B  93      10.633   4.989  -0.713  3.00  1.00            
ATOM   1471    O ILE B  93      10.226   6.012  -1.261  3.00  1.00            
ATOM   1472    N GLY B  94      11.708   4.327  -1.182  3.00  1.00            
ATOM   1473   CA GLY B  94      12.439   4.936  -2.258  3.00  1.00            
ATOM   1474    C GLY B  94      13.612   5.620  -1.646  3.00  1.00            
ATOM   1475    O GLY B  94      14.137   6.601  -2.172  3.00  1.00            
ATOM   1476    N CYS B  95      14.044   5.086  -0.492  1.00  1.00            
ATOM   1477   CA CYS B  95      15.096   5.661   0.283  1.00  1.00            
ATOM   1478   CB CYS B  95      15.148   5.102   1.714  1.00  1.00            
ATOM   1479   SG CYS B  95      16.476   5.836   2.715  1.00  1.00            
ATOM   1480    C CYS B  95      16.423   5.471  -0.325  1.00  1.00            
ATOM   1481    O CYS B  95      16.707   4.468  -0.975  1.00  1.00            
ATOM   1482    N THR B  96      17.274   6.492  -0.125  4.00  1.00            
ATOM   1483   CA THR B  96      18.597   6.362  -0.610  4.00  1.00            
ATOM   1484   CB THR B  96      18.812   6.999  -1.951  4.00  1.00            
ATOM   1485  OG1 THR B  96      18.536   8.390  -1.889  4.00  1.00            
ATOM   1486  CG2 THR B  96      17.881   6.315  -2.969  4.00  1.00            
ATOM   1487    C THR B  96      19.562   6.937   0.357  4.00  1.00            
ATOM   1488    O THR B  96      19.397   8.053   0.845  4.00  1.00            
ATOM   1489    N LEU B  97      20.607   6.151   0.672  4.00  1.00            
ATOM   1490   CA LEU B  97      21.649   6.654   1.504  4.00  1.00            
ATOM   1491   CB LEU B  97      22.440   5.567   2.247  4.00  1.00            
ATOM   1492   CG LEU B  97      23.576   6.116   3.130  4.00  1.00            
ATOM   1493  CD1 LEU B  97      23.043   7.033   4.241  4.00  1.00            
ATOM   1494  CD2 LEU B  97      24.454   4.974   3.666  4.00  1.00            
ATOM   1495    C LEU B  97      22.576   7.352   0.560  4.00  1.00            
ATOM   1496    O LEU B  97      22.723   6.934  -0.588  4.00  1.00            
ATOM   1497    N ASN B  98      23.217   8.450   1.006  4.00  1.00            
ATOM   1498   CA ASN B  98      24.055   9.168   0.091  4.00  1.00            
ATOM   1499   CB ASN B  98      23.576  10.597  -0.218  4.00  1.00            
ATOM   1500   CG ASN B  98      22.401  10.477  -1.183  4.00  1.00            
ATOM   1501  OD1 ASN B  98      22.219   9.448  -1.831  4.00  1.00            
ATOM   1502  ND2 ASN B  98      21.586  11.560  -1.295  4.00  1.00            
ATOM   1503    C ASN B  98      25.441   9.235   0.628  4.00  1.00            
ATOM   1504    O ASN B  98      25.688   8.908   1.788  4.00  1.00            
ATOM   1505    N PHE B  99      26.372   9.630  -0.263  1.00  1.00            
ATOM   1506   CA PHE B  99      27.772   9.820  -0.017  1.00  1.00            
ATOM   1507   CB PHE B  99      28.086  11.259   0.421  1.00  1.00            
ATOM   1508   CG PHE B  99      27.624  12.135  -0.698  1.00  1.00            
ATOM   1509  CD1 PHE B  99      28.468  12.452  -1.738  1.00  1.00            
ATOM   1510  CD2 PHE B  99      26.338  12.625  -0.717  1.00  1.00            
ATOM   1511  CE1 PHE B  99      28.040  13.251  -2.772  1.00  1.00            
ATOM   1512  CE2 PHE B  99      25.904  13.427  -1.749  1.00  1.00            
ATOM   1513   CZ PHE B  99      26.757  13.742  -2.779  1.00  1.00            
ATOM   1514    C PHE B  99      28.308   8.841   1.019  1.00  1.00            
ATOM   1515    O PHE B  99      28.854   9.315   2.051  1.00  1.00            
ATOM   1516  OXT PHE B  99      28.185   7.608   0.791  1.00  1.00            
ATOM   1517    N GLY C   1      17.381 -15.299  10.567  1.00  0.00            
ATOM   1518   CA GLY C   1      16.118 -14.834  11.190  1.00  0.00            
ATOM   1519    C GLY C   1      15.992 -13.365  11.002  1.00  0.00            
ATOM   1520    O GLY C   1      16.517 -12.806  10.040  1.00  0.00            
ATOM   1521    N ALA C   2      15.280 -12.688  11.918  1.00  0.00            
ATOM   1522   CA ALA C   2      15.192 -11.276  11.748  1.00  0.00            
ATOM   1523   CB ALA C   2      13.815 -10.672  12.048  1.00  0.00            
ATOM   1524    C ALA C   2      16.187 -10.655  12.680  1.00  0.00            
ATOM   1525    O ALA C   2      16.283 -11.041  13.844  1.00  0.00            
ATOM   1526    N GLU C   3      16.981  -9.686  12.174  1.00  0.00            
ATOM   1527   CA GLU C   3      17.965  -9.051  13.005  1.00  0.00            
ATOM   1528   CB GLU C   3      19.417  -9.288  12.552  1.00  0.00            
ATOM   1529   CG GLU C   3      19.868 -10.737  12.760  1.00  0.00            
ATOM   1530   CD GLU C   3      21.316 -10.873  12.315  1.00  0.00            
ATOM   1531  OE1 GLU C   3      21.570 -10.807  11.083  1.00  0.00            
ATOM   1532  OE2 GLU C   3      22.186 -11.049  13.210  1.00  0.00            
ATOM   1533    C GLU C   3      17.707  -7.572  13.025  1.00  0.00            
ATOM   1534    O GLU C   3      17.403  -6.970  11.996  1.00  0.00            
ATOM   1535    N THR C   4      17.794  -6.959  14.227  1.00  0.00            
ATOM   1536   CA THR C   4      17.625  -5.540  14.400  1.00  0.00            
ATOM   1537   CB THR C   4      16.498  -5.181  15.319  1.00  0.00            
ATOM   1538  OG1 THR C   4      15.269  -5.669  14.801  1.00  0.00            
ATOM   1539  CG2 THR C   4      16.455  -3.652  15.467  1.00  0.00            
ATOM   1540    C THR C   4      18.881  -5.054  15.038  1.00  0.00            
ATOM   1541    O THR C   4      19.324  -5.601  16.047  1.00  0.00            
ATOM   1542    N PHE C   5      19.502  -4.016  14.449  1.00  0.00            
ATOM   1543   CA PHE C   5      20.711  -3.499  15.016  1.00  0.00            
ATOM   1544   CB PHE C   5      21.877  -3.411  14.012  1.00  0.00            
ATOM   1545   CG PHE C   5      23.049  -2.848  14.746  1.00  0.00            
ATOM   1546  CD1 PHE C   5      23.928  -3.677  15.406  1.00  0.00            
ATOM   1547  CD2 PHE C   5      23.263  -1.488  14.786  1.00  0.00            
ATOM   1548  CE1 PHE C   5      25.010  -3.168  16.086  1.00  0.00            
ATOM   1549  CE2 PHE C   5      24.344  -0.972  15.464  1.00  0.00            
ATOM   1550   CZ PHE C   5      25.217  -1.811  16.116  1.00  0.00            
ATOM   1551    C PHE C   5      20.441  -2.101  15.445  1.00  0.00            
ATOM   1552    O PHE C   5      19.963  -1.283  14.661  1.00  0.00            
ATOM   1553    N TYR C   6      20.721  -1.785  16.722  1.00  0.00            
ATOM   1554   CA TYR C   6      20.459  -0.441  17.120  1.00  0.00            
ATOM   1555   CB TYR C   6      18.990  -0.262  17.560  1.00  0.00            
ATOM   1556   CG TYR C   6      18.757   1.150  17.964  1.00  0.00            
ATOM   1557  CD1 TYR C   6      18.467   2.100  17.013  1.00  0.00            
ATOM   1558  CD2 TYR C   6      18.826   1.526  19.285  1.00  0.00            
ATOM   1559  CE1 TYR C   6      18.250   3.406  17.375  1.00  0.00            
ATOM   1560  CE2 TYR C   6      18.610   2.833  19.652  1.00  0.00            
ATOM   1561   CZ TYR C   6      18.320   3.776  18.696  1.00  0.00            
ATOM   1562   OH TYR C   6      18.096   5.118  19.065  1.00  0.00            
ATOM   1563    C TYR C   6      21.316  -0.108  18.261  1.00  0.00            
ATOM   1564    O TYR C   6      21.826  -0.986  18.955  1.00  0.00            
ATOM   1565    N VAL C   7      21.530   1.196  18.470  1.00  0.00            
ATOM   1566   CA VAL C   7      22.249   1.456  19.653  1.00  0.00            
ATOM   1567   CB VAL C   7      23.731   1.244  19.516  1.00  0.00            
ATOM   1568  CG1 VAL C   7      24.279   2.238  18.479  1.00  0.00            
ATOM   1569  CG2 VAL C   7      24.383   1.366  20.905  1.00  0.00            
ATOM   1570    C VAL C   7      22.026   2.844  20.084  1.00  0.00            
ATOM   1571    O VAL C   7      21.908   3.763  19.274  1.00  0.00            
ATOM   1572    N ASP C   8      21.949   3.016  21.408  1.00  0.00            
ATOM   1573   CA ASP C   8      21.829   4.335  21.906  1.00  0.00            
ATOM   1574   CB ASP C   8      20.558   4.580  22.735  1.00  0.00            
ATOM   1575   CG ASP C   8      20.507   6.070  23.041  1.00  0.00            
ATOM   1576  OD1 ASP C   8      21.343   6.816  22.462  1.00  0.00            
ATOM   1577  OD2 ASP C   8      19.639   6.484  23.856  1.00  0.00            
ATOM   1578    C ASP C   8      22.981   4.519  22.812  1.00  0.00            
ATOM   1579    O ASP C   8      22.839   4.508  24.034  1.00  0.00            
ATOM   1580    N GLY C   9      24.170   4.692  22.224  1.00  0.00            
ATOM   1581   CA GLY C   9      25.302   4.851  23.065  1.00  0.00            
ATOM   1582    C GLY C   9      25.910   6.155  22.705  1.00  0.00            
ATOM   1583    O GLY C   9      25.859   6.585  21.555  1.00  0.00            
ATOM   1584    N ALA C  10      26.506   6.826  23.701  1.00  0.00            
ATOM   1585   CA ALA C  10      27.091   8.094  23.417  1.00  0.00            
ATOM   1586   CB ALA C  10      26.272   9.269  23.979  1.00  0.00            
ATOM   1587    C ALA C  10      28.455   8.130  24.089  1.00  0.00            
ATOM   1588    O ALA C  10      29.090   9.218  24.069  1.00  0.00            
ATOM   1589  OXT ALA C  10      28.877   7.078  24.634  1.00  0.00            
END
