# Supplementary material for: Integrative modeling of diverse protein-peptide systems using CABS-dock
Source: PLoS Comput Biol. 2023 Jul 5;19(7):e1011275. doi: 10.1371/journal.pcbi.1011275 (PMC10351741; doi:10.1371/journal.pcbi.1011275)
Supplement: S1 File — Files in pdb format containing atomic coordinates of the structures obtained in this study: the highest-scored amyloid models and 10 examples of the docked peptide for each enzyme-substrate complex. (ZIP) [file pcbi.1011275.s006.zip › 10_HIV1_IRKILFLDGI/150.pdb]

CRYST1    0.000    0.000    0.000   0.00   0.00   0.00 P 1           1
ATOM      1    N PRO A   1      28.095   8.827  -3.962  1.00  1.00            
ATOM      2   CA PRO A   1      27.716   7.391  -4.036  1.00  1.00            
ATOM      3   CD PRO A   1      29.467   8.952  -3.361  1.00  1.00            
ATOM      4   CB PRO A   1      28.815   6.615  -3.315  1.00  1.00            
ATOM      5   CG PRO A   1      30.044   7.528  -3.362  1.00  1.00            
ATOM      6    C PRO A   1      26.389   7.275  -3.363  1.00  1.00            
ATOM      7    O PRO A   1      26.135   8.016  -2.414  1.00  1.00            
ATOM      8    N GLN A   2      25.519   6.371  -3.847  4.00  1.00            
ATOM      9   CA GLN A   2      24.247   6.184  -3.217  4.00  1.00            
ATOM     10   CB GLN A   2      23.054   6.603  -4.098  4.00  1.00            
ATOM     11   CG GLN A   2      23.075   8.089  -4.458  4.00  1.00            
ATOM     12   CD GLN A   2      21.854   8.419  -5.304  4.00  1.00            
ATOM     13  OE1 GLN A   2      21.488   7.675  -6.213  4.00  1.00            
ATOM     14  NE2 GLN A   2      21.200   9.570  -4.994  4.00  1.00            
ATOM     15    C GLN A   2      24.130   4.715  -2.972  4.00  1.00            
ATOM     16    O GLN A   2      24.644   3.906  -3.744  4.00  1.00            
ATOM     17    N ILE A   3      23.456   4.329  -1.874  4.00  1.00            
ATOM     18   CA ILE A   3      23.329   2.935  -1.565  4.00  1.00            
ATOM     19   CB ILE A   3      23.860   2.581  -0.207  4.00  1.00            
ATOM     20  CG1 ILE A   3      25.344   2.971  -0.083  4.00  1.00            
ATOM     21  CG2 ILE A   3      23.589   1.086   0.028  4.00  1.00            
ATOM     22  CD1 ILE A   3      26.258   2.279  -1.095  4.00  1.00            
ATOM     23    C ILE A   3      21.861   2.639  -1.545  4.00  1.00            
ATOM     24    O ILE A   3      21.060   3.478  -1.135  4.00  1.00            
ATOM     25    N THR A   4      21.465   1.438  -2.013  1.00  1.00            
ATOM     26   CA THR A   4      20.076   1.065  -2.009  1.00  1.00            
ATOM     27   CB THR A   4      19.643   0.362  -3.262  1.00  1.00            
ATOM     28  OG1 THR A   4      18.250   0.091  -3.215  1.00  1.00            
ATOM     29  CG2 THR A   4      20.445  -0.942  -3.409  1.00  1.00            
ATOM     30    C THR A   4      19.892   0.134  -0.858  1.00  1.00            
ATOM     31    O THR A   4      20.747  -0.694  -0.548  1.00  1.00            
ATOM     32    N LEU A   5      18.742   0.287  -0.190  1.00  1.00            
ATOM     33   CA LEU A   5      18.432  -0.363   1.042  1.00  1.00            
ATOM     34   CB LEU A   5      17.223   0.261   1.757  1.00  1.00            
ATOM     35   CG LEU A   5      16.896  -0.442   3.084  1.00  1.00            
ATOM     36  CD1 LEU A   5      18.108  -0.419   4.031  1.00  1.00            
ATOM     37  CD2 LEU A   5      15.635   0.153   3.732  1.00  1.00            
ATOM     38    C LEU A   5      18.211  -1.849   0.977  1.00  1.00            
ATOM     39    O LEU A   5      18.528  -2.537   1.946  1.00  1.00            
ATOM     40    N TRP A   6      17.672  -2.389  -0.135  1.00  1.00            
ATOM     41   CA TRP A   6      17.263  -3.774  -0.174  1.00  1.00            
ATOM     42   CB TRP A   6      16.791  -4.182  -1.583  1.00  1.00            
ATOM     43   CG TRP A   6      16.465  -5.646  -1.750  1.00  1.00            
ATOM     44  CD2 TRP A   6      17.300  -6.555  -2.481  1.00  1.00            
ATOM     45  CD1 TRP A   6      15.394  -6.370  -1.311  1.00  1.00            
ATOM     46  NE1 TRP A   6      15.517  -7.679  -1.716  1.00  1.00            
ATOM     47  CE2 TRP A   6      16.684  -7.806  -2.440  1.00  1.00            
ATOM     48  CE3 TRP A   6      18.483  -6.364  -3.136  1.00  1.00            
ATOM     49  CZ2 TRP A   6      17.246  -8.888  -3.056  1.00  1.00            
ATOM     50  CZ3 TRP A   6      19.047  -7.458  -3.753  1.00  1.00            
ATOM     51  CH2 TRP A   6      18.441  -8.695  -3.714  1.00  1.00            
ATOM     52    C TRP A   6      18.391  -4.666   0.239  1.00  1.00            
ATOM     53    O TRP A   6      18.223  -5.483   1.142  1.00  1.00            
ATOM     54    N LYS A   7      19.577  -4.542  -0.380  1.00  1.00            
ATOM     55   CA LYS A   7      20.655  -5.345   0.122  1.00  1.00            
ATOM     56   CB LYS A   7      21.850  -5.434  -0.843  1.00  1.00            
ATOM     57   CG LYS A   7      22.966  -6.385  -0.398  1.00  1.00            
ATOM     58   CD LYS A   7      22.574  -7.865  -0.440  1.00  1.00            
ATOM     59   CE LYS A   7      23.763  -8.827  -0.351  1.00  1.00            
ATOM     60   NZ LYS A   7      24.171  -9.015   1.058  1.00  1.00            
ATOM     61    C LYS A   7      21.105  -4.618   1.338  1.00  1.00            
ATOM     62    O LYS A   7      21.048  -3.390   1.407  1.00  1.00            
ATOM     63    N ARG A   8      21.551  -5.377   2.346  1.00  1.00            
ATOM     64   CA ARG A   8      22.008  -4.821   3.580  1.00  1.00            
ATOM     65   CB ARG A   8      22.504  -5.975   4.466  1.00  1.00            
ATOM     66   CG ARG A   8      23.141  -5.635   5.806  1.00  1.00            
ATOM     67   CD ARG A   8      23.835  -6.864   6.400  1.00  1.00            
ATOM     68   NE ARG A   8      25.031  -7.146   5.550  1.00  1.00            
ATOM     69   CZ ARG A   8      25.287  -8.403   5.081  1.00  1.00            
ATOM     70  NH1 ARG A   8      24.441  -9.435   5.364  1.00  1.00            
ATOM     71  NH2 ARG A   8      26.403  -8.630   4.325  1.00  1.00            
ATOM     72    C ARG A   8      23.157  -3.943   3.240  1.00  1.00            
ATOM     73    O ARG A   8      24.091  -4.378   2.568  1.00  1.00            
ATOM     74    N PRO A   9      23.071  -2.703   3.652  1.00  1.00            
ATOM     75   CA PRO A   9      24.124  -1.769   3.387  1.00  1.00            
ATOM     76   CD PRO A   9      22.317  -2.338   4.842  1.00  1.00            
ATOM     77   CB PRO A   9      23.743  -0.501   4.136  1.00  1.00            
ATOM     78   CG PRO A   9      22.985  -1.050   5.361  1.00  1.00            
ATOM     79    C PRO A   9      25.315  -2.429   4.025  1.00  1.00            
ATOM     80    O PRO A   9      25.299  -2.650   5.234  1.00  1.00            
ATOM     81    N LEU A  10      26.355  -2.766   3.240  4.00  1.00            
ATOM     82   CA LEU A  10      27.502  -3.403   3.818  4.00  1.00            
ATOM     83   CB LEU A  10      27.655  -4.876   3.388  4.00  1.00            
ATOM     84   CG LEU A  10      28.861  -5.621   3.999  4.00  1.00            
ATOM     85  CD1 LEU A  10      30.204  -5.131   3.434  4.00  1.00            
ATOM     86  CD2 LEU A  10      28.810  -5.581   5.535  4.00  1.00            
ATOM     87    C LEU A  10      28.652  -2.628   3.292  4.00  1.00            
ATOM     88    O LEU A  10      28.671  -2.246   2.123  4.00  1.00            
ATOM     89    N VAL A  11      29.653  -2.360   4.141  4.00  1.00            
ATOM     90   CA VAL A  11      30.702  -1.533   3.652  4.00  1.00            
ATOM     91   CB VAL A  11      30.618  -0.135   4.222  4.00  1.00            
ATOM     92  CG1 VAL A  11      31.761   0.747   3.690  4.00  1.00            
ATOM     93  CG2 VAL A  11      29.219   0.422   3.903  4.00  1.00            
ATOM     94    C VAL A  11      32.012  -2.123   4.051  4.00  1.00            
ATOM     95    O VAL A  11      32.086  -2.975   4.931  4.00  1.00            
ATOM     96    N THR A  12      33.091  -1.705   3.361  4.00  1.00            
ATOM     97   CA THR A  12      34.397  -2.141   3.732  4.00  1.00            
ATOM     98   CB THR A  12      35.234  -2.594   2.572  4.00  1.00            
ATOM     99  OG1 THR A  12      35.438  -1.527   1.658  4.00  1.00            
ATOM    100  CG2 THR A  12      34.510  -3.760   1.876  4.00  1.00            
ATOM    101    C THR A  12      35.052  -0.960   4.377  4.00  1.00            
ATOM    102    O THR A  12      35.078   0.133   3.812  4.00  1.00            
ATOM    103    N ILE A  13      35.594  -1.155   5.598  4.00  1.00            
ATOM    104   CA ILE A  13      36.140  -0.068   6.363  4.00  1.00            
ATOM    105   CB ILE A  13      35.358   0.152   7.627  4.00  1.00            
ATOM    106  CG1 ILE A  13      35.881   1.360   8.417  4.00  1.00            
ATOM    107  CG2 ILE A  13      35.352  -1.171   8.412  4.00  1.00            
ATOM    108  CD1 ILE A  13      34.946   1.778   9.551  4.00  1.00            
ATOM    109    C ILE A  13      37.549  -0.386   6.744  4.00  1.00            
ATOM    110    O ILE A  13      37.895  -1.535   7.019  4.00  1.00            
ATOM    111    N ARG A  14      38.403   0.657   6.741  4.00  1.00            
ATOM    112   CA ARG A  14      39.782   0.523   7.108  4.00  1.00            
ATOM    113   CB ARG A  14      40.696   1.228   6.095  4.00  1.00            
ATOM    114   CG ARG A  14      42.190   1.165   6.400  4.00  1.00            
ATOM    115   CD ARG A  14      43.009   1.947   5.374  4.00  1.00            
ATOM    116   NE ARG A  14      44.445   1.841   5.744  4.00  1.00            
ATOM    117   CZ ARG A  14      45.398   2.108   4.804  4.00  1.00            
ATOM    118  NH1 ARG A  14      45.023   2.435   3.533  4.00  1.00            
ATOM    119  NH2 ARG A  14      46.719   2.055   5.137  4.00  1.00            
ATOM    120    C ARG A  14      39.943   1.221   8.433  4.00  1.00            
ATOM    121    O ARG A  14      40.070   2.443   8.482  4.00  1.00            
ATOM    122    N ILE A  15      39.930   0.457   9.549  4.00  1.00            
ATOM    123   CA ILE A  15      40.161   1.011  10.860  4.00  1.00            
ATOM    124   CB ILE A  15      39.054   0.776  11.849  4.00  1.00            
ATOM    125  CG1 ILE A  15      39.368   1.503  13.171  4.00  1.00            
ATOM    126  CG2 ILE A  15      38.829  -0.738  11.987  4.00  1.00            
ATOM    127  CD1 ILE A  15      38.181   1.595  14.131  4.00  1.00            
ATOM    128    C ILE A  15      41.386   0.317  11.345  4.00  1.00            
ATOM    129    O ILE A  15      41.494  -0.905  11.249  4.00  1.00            
ATOM    130    N GLY A  16      42.364   1.082  11.863  3.00  1.00            
ATOM    131   CA GLY A  16      43.591   0.443  12.223  3.00  1.00            
ATOM    132    C GLY A  16      44.128  -0.017  10.915  3.00  1.00            
ATOM    133    O GLY A  16      43.988   0.679   9.910  3.00  1.00            
ATOM    134    N GLY A  17      44.760  -1.201  10.875  3.00  1.00            
ATOM    135   CA GLY A  17      45.176  -1.668   9.592  3.00  1.00            
ATOM    136    C GLY A  17      44.385  -2.908   9.357  3.00  1.00            
ATOM    137    O GLY A  17      44.897  -4.019   9.486  3.00  1.00            
ATOM    138    N GLN A  18      43.096  -2.746   8.999  4.00  1.00            
ATOM    139   CA GLN A  18      42.303  -3.918   8.792  4.00  1.00            
ATOM    140   CB GLN A  18      41.726  -4.515  10.085  4.00  1.00            
ATOM    141   CG GLN A  18      40.739  -3.587  10.791  4.00  1.00            
ATOM    142   CD GLN A  18      40.245  -4.293  12.044  4.00  1.00            
ATOM    143  OE1 GLN A  18      39.817  -5.444  11.991  4.00  1.00            
ATOM    144  NE2 GLN A  18      40.306  -3.589  13.207  4.00  1.00            
ATOM    145    C GLN A  18      41.145  -3.585   7.909  4.00  1.00            
ATOM    146    O GLN A  18      40.702  -2.440   7.852  4.00  1.00            
ATOM    147    N LEU A  19      40.636  -4.597   7.174  4.00  1.00            
ATOM    148   CA LEU A  19      39.458  -4.389   6.385  4.00  1.00            
ATOM    149   CB LEU A  19      39.470  -5.050   4.994  4.00  1.00            
ATOM    150   CG LEU A  19      40.510  -4.459   4.025  4.00  1.00            
ATOM    151  CD1 LEU A  19      40.261  -2.960   3.786  4.00  1.00            
ATOM    152  CD2 LEU A  19      41.948  -4.783   4.461  4.00  1.00            
ATOM    153    C LEU A  19      38.339  -5.012   7.162  4.00  1.00            
ATOM    154    O LEU A  19      38.446  -6.163   7.585  4.00  1.00            
ATOM    155    N LYS A  20      37.240  -4.265   7.404  4.00  1.00            
ATOM    156   CA LYS A  20      36.165  -4.850   8.158  4.00  1.00            
ATOM    157   CB LYS A  20      36.100  -4.401   9.625  4.00  1.00            
ATOM    158   CG LYS A  20      37.158  -5.095  10.485  4.00  1.00            
ATOM    159   CD LYS A  20      37.033  -6.620  10.456  4.00  1.00            
ATOM    160   CE LYS A  20      35.715  -7.137  11.039  4.00  1.00            
ATOM    161   NZ LYS A  20      35.539  -8.571  10.717  4.00  1.00            
ATOM    162    C LYS A  20      34.858  -4.564   7.497  4.00  1.00            
ATOM    163    O LYS A  20      34.725  -3.618   6.723  4.00  1.00            
ATOM    164    N GLU A  21      33.854  -5.420   7.789  4.00  1.00            
ATOM    165   CA GLU A  21      32.549  -5.277   7.207  4.00  1.00            
ATOM    166   CB GLU A  21      31.729  -6.576   7.195  4.00  1.00            
ATOM    167   CG GLU A  21      32.261  -7.650   6.247  4.00  1.00            
ATOM    168   CD GLU A  21      31.335  -8.852   6.365  4.00  1.00            
ATOM    169  OE1 GLU A  21      30.418  -8.805   7.229  4.00  1.00            
ATOM    170  OE2 GLU A  21      31.530  -9.832   5.598  4.00  1.00            
ATOM    171    C GLU A  21      31.776  -4.309   8.062  4.00  1.00            
ATOM    172    O GLU A  21      31.507  -4.555   9.237  4.00  1.00            
ATOM    173    N ALA A  22      31.429  -3.162   7.452  4.00  1.00            
ATOM    174   CA ALA A  22      30.854  -1.988   8.048  4.00  1.00            
ATOM    175   CB ALA A  22      30.989  -0.782   7.105  4.00  1.00            
ATOM    176    C ALA A  22      29.442  -1.950   8.557  4.00  1.00            
ATOM    177    O ALA A  22      29.236  -1.540   9.699  4.00  1.00            
ATOM    178    N LEU A  23      28.431  -2.392   7.785  4.00  1.00            
ATOM    179   CA LEU A  23      27.067  -2.158   8.206  4.00  1.00            
ATOM    180   CB LEU A  23      26.579  -3.040   9.372  4.00  1.00            
ATOM    181   CG LEU A  23      26.429  -4.535   9.039  4.00  1.00            
ATOM    182  CD1 LEU A  23      27.792  -5.208   8.818  4.00  1.00            
ATOM    183  CD2 LEU A  23      25.560  -5.246  10.089  4.00  1.00            
ATOM    184    C LEU A  23      26.802  -0.741   8.611  4.00  1.00            
ATOM    185    O LEU A  23      26.996  -0.358   9.762  4.00  1.00            
ATOM    186    N LEU A  24      26.370   0.085   7.638  4.00  1.00            
ATOM    187   CA LEU A  24      26.026   1.455   7.893  4.00  1.00            
ATOM    188   CB LEU A  24      25.651   2.202   6.592  4.00  1.00            
ATOM    189   CG LEU A  24      25.464   3.736   6.675  4.00  1.00            
ATOM    190  CD1 LEU A  24      25.097   4.299   5.293  4.00  1.00            
ATOM    191  CD2 LEU A  24      24.459   4.173   7.750  4.00  1.00            
ATOM    192    C LEU A  24      24.832   1.458   8.819  4.00  1.00            
ATOM    193    O LEU A  24      23.905   0.670   8.638  4.00  1.00            
ATOM    194    N ASP A  25      24.831   2.333   9.860  1.00  1.00            
ATOM    195   CA ASP A  25      23.717   2.377  10.778  1.00  1.00            
ATOM    196   CB ASP A  25      24.021   1.843  12.190  1.00  1.00            
ATOM    197   CG ASP A  25      24.213   0.336  12.172  1.00  1.00            
ATOM    198  OD1 ASP A  25      25.163  -0.136  11.495  1.00  1.00            
ATOM    199  OD2 ASP A  25      23.410  -0.365  12.843  1.00  1.00            
ATOM    200    C ASP A  25      23.300   3.797  11.036  1.00  1.00            
ATOM    201    O ASP A  25      24.014   4.543  11.703  1.00  1.00            
ATOM    202    N THR A  26      22.137   4.221  10.501  3.00  1.00            
ATOM    203   CA THR A  26      21.594   5.500  10.873  3.00  1.00            
ATOM    204   CB THR A  26      20.416   5.909  10.045  3.00  1.00            
ATOM    205  OG1 THR A  26      19.856   7.113  10.543  3.00  1.00            
ATOM    206  CG2 THR A  26      19.381   4.789  10.085  3.00  1.00            
ATOM    207    C THR A  26      21.145   5.376  12.271  3.00  1.00            
ATOM    208    O THR A  26      21.315   6.283  13.086  3.00  1.00            
ATOM    209    N GLY A  27      20.578   4.205  12.589  3.00  1.00            
ATOM    210   CA GLY A  27      20.023   4.086  13.888  3.00  1.00            
ATOM    211    C GLY A  27      21.064   3.654  14.847  3.00  1.00            
ATOM    212    O GLY A  27      21.097   2.504  15.280  3.00  1.00            
ATOM    213    N ALA A  28      21.946   4.595  15.214  1.00  1.00            
ATOM    214   CA ALA A  28      22.880   4.263  16.229  1.00  1.00            
ATOM    215   CB ALA A  28      23.851   3.140  15.827  1.00  1.00            
ATOM    216    C ALA A  28      23.695   5.484  16.518  1.00  1.00            
ATOM    217    O ALA A  28      24.130   6.180  15.601  1.00  1.00            
ATOM    218    N ASP A  29      23.902   5.789  17.816  1.00  1.00            
ATOM    219   CA ASP A  29      24.644   6.957  18.199  1.00  1.00            
ATOM    220   CB ASP A  29      24.504   7.272  19.696  1.00  1.00            
ATOM    221   CG ASP A  29      23.064   7.693  19.941  1.00  1.00            
ATOM    222  OD1 ASP A  29      22.312   7.844  18.940  1.00  1.00            
ATOM    223  OD2 ASP A  29      22.696   7.871  21.132  1.00  1.00            
ATOM    224    C ASP A  29      26.109   6.823  17.910  1.00  1.00            
ATOM    225    O ASP A  29      26.685   7.642  17.195  1.00  1.00            
ATOM    226    N ASP A  30      26.747   5.761  18.442  1.00  1.00            
ATOM    227   CA ASP A  30      28.167   5.609  18.290  1.00  1.00            
ATOM    228   CB ASP A  30      28.932   5.609  19.623  1.00  1.00            
ATOM    229   CG ASP A  30      28.912   7.052  20.117  1.00  1.00            
ATOM    230  OD1 ASP A  30      28.681   7.959  19.271  1.00  1.00            
ATOM    231  OD2 ASP A  30      29.122   7.270  21.340  1.00  1.00            
ATOM    232    C ASP A  30      28.414   4.341  17.563  1.00  1.00            
ATOM    233    O ASP A  30      27.480   3.666  17.134  1.00  1.00            
ATOM    234    N THR A  31      29.700   3.993  17.391  1.00  1.00            
ATOM    235   CA THR A  31      29.995   2.831  16.619  1.00  1.00            
ATOM    236   CB THR A  31      31.086   3.060  15.613  1.00  1.00            
ATOM    237  OG1 THR A  31      31.262   1.908  14.803  1.00  1.00            
ATOM    238  CG2 THR A  31      32.387   3.393  16.359  1.00  1.00            
ATOM    239    C THR A  31      30.425   1.725  17.503  1.00  1.00            
ATOM    240    O THR A  31      31.144   1.919  18.483  1.00  1.00            
ATOM    241    N VAL A  32      29.954   0.513  17.162  4.00  1.00            
ATOM    242   CA VAL A  32      30.323  -0.636  17.916  4.00  1.00            
ATOM    243   CB VAL A  32      29.152  -1.347  18.526  4.00  1.00            
ATOM    244  CG1 VAL A  32      29.670  -2.586  19.277  4.00  1.00            
ATOM    245  CG2 VAL A  32      28.396  -0.351  19.422  4.00  1.00            
ATOM    246    C VAL A  32      31.006  -1.558  16.993  4.00  1.00            
ATOM    247    O VAL A  32      30.576  -1.776  15.862  4.00  1.00            
ATOM    248    N LEU A  33      32.122  -2.113  17.473  4.00  1.00            
ATOM    249   CA LEU A  33      32.874  -2.974  16.639  4.00  1.00            
ATOM    250   CB LEU A  33      34.308  -2.486  16.366  4.00  1.00            
ATOM    251   CG LEU A  33      34.371  -1.169  15.570  4.00  1.00            
ATOM    252  CD1 LEU A  33      33.809   0.006  16.384  4.00  1.00            
ATOM    253  CD2 LEU A  33      35.786  -0.905  15.034  4.00  1.00            
ATOM    254    C LEU A  33      32.974  -4.303  17.307  4.00  1.00            
ATOM    255    O LEU A  33      32.461  -4.511  18.405  4.00  1.00            
ATOM    256    N GLU A  34      33.629  -5.250  16.612  1.00  1.00            
ATOM    257   CA GLU A  34      33.802  -6.590  17.082  1.00  1.00            
ATOM    258   CB GLU A  34      33.882  -7.614  15.938  1.00  1.00            
ATOM    259   CG GLU A  34      33.782  -9.065  16.407  1.00  1.00            
ATOM    260   CD GLU A  34      33.875  -9.953  15.176  1.00  1.00            
ATOM    261  OE1 GLU A  34      33.264  -9.588  14.136  1.00  1.00            
ATOM    262  OE2 GLU A  34      34.562 -11.007  15.257  1.00  1.00            
ATOM    263    C GLU A  34      35.076  -6.664  17.861  1.00  1.00            
ATOM    264    O GLU A  34      35.768  -5.661  18.031  1.00  1.00            
ATOM    265    N GLU A  35      35.398  -7.866  18.387  1.00  1.00            
ATOM    266   CA GLU A  35      36.587  -8.021  19.175  1.00  1.00            
ATOM    267   CB GLU A  35      36.814  -9.449  19.697  1.00  1.00            
ATOM    268   CG GLU A  35      35.787  -9.856  20.756  1.00  1.00            
ATOM    269   CD GLU A  35      35.957  -8.932  21.955  1.00  1.00            
ATOM    270  OE1 GLU A  35      37.113  -8.492  22.201  1.00  1.00            
ATOM    271  OE2 GLU A  35      34.936  -8.647  22.637  1.00  1.00            
ATOM    272    C GLU A  35      37.744  -7.628  18.340  1.00  1.00            
ATOM    273    O GLU A  35      38.143  -8.338  17.417  1.00  1.00            
ATOM    274    N MET A  36      38.308  -6.447  18.647  1.00  1.00            
ATOM    275   CA MET A  36      39.454  -6.037  17.912  1.00  1.00            
ATOM    276   CB MET A  36      39.144  -5.106  16.726  1.00  1.00            
ATOM    277   CG MET A  36      40.332  -4.926  15.775  1.00  1.00            
ATOM    278   SD MET A  36      40.753  -6.423  14.830  1.00  1.00            
ATOM    279   CE MET A  36      42.149  -5.679  13.937  1.00  1.00            
ATOM    280    C MET A  36      40.348  -5.297  18.840  1.00  1.00            
ATOM    281    O MET A  36      39.902  -4.453  19.615  1.00  1.00            
ATOM    282    N ASN A  37      41.651  -5.618  18.793  1.00  1.00            
ATOM    283   CA ASN A  37      42.569  -4.898  19.612  1.00  1.00            
ATOM    284   CB ASN A  37      43.740  -5.746  20.136  1.00  1.00            
ATOM    285   CG ASN A  37      43.226  -6.711  21.194  1.00  1.00            
ATOM    286  OD1 ASN A  37      42.291  -7.474  20.961  1.00  1.00            
ATOM    287  ND2 ASN A  37      43.862  -6.678  22.396  1.00  1.00            
ATOM    288    C ASN A  37      43.166  -3.880  18.709  1.00  1.00            
ATOM    289    O ASN A  37      43.936  -4.208  17.809  1.00  1.00            
ATOM    290    N LEU A  38      42.799  -2.611  18.923  1.00  1.00            
ATOM    291   CA LEU A  38      43.346  -1.568  18.119  1.00  1.00            
ATOM    292   CB LEU A  38      42.335  -0.468  17.747  1.00  1.00            
ATOM    293   CG LEU A  38      41.286  -0.887  16.707  1.00  1.00            
ATOM    294  CD1 LEU A  38      40.304   0.262  16.421  1.00  1.00            
ATOM    295  CD2 LEU A  38      41.963  -1.396  15.422  1.00  1.00            
ATOM    296    C LEU A  38      44.362  -0.884  18.967  1.00  1.00            
ATOM    297    O LEU A  38      44.215  -0.798  20.185  1.00  1.00            
ATOM    298    N PRO A  39      45.405  -0.420  18.341  1.00  1.00            
ATOM    299   CA PRO A  39      46.451   0.252  19.057  1.00  1.00            
ATOM    300   CD PRO A  39      45.338   0.001  16.952  1.00  1.00            
ATOM    301   CB PRO A  39      47.391   0.790  17.985  1.00  1.00            
ATOM    302   CG PRO A  39      46.435   1.071  16.808  1.00  1.00            
ATOM    303    C PRO A  39      45.810   1.385  19.790  1.00  1.00            
ATOM    304    O PRO A  39      44.983   2.077  19.201  1.00  1.00            
ATOM    305    N GLY A  40      46.155   1.601  21.077  1.00  1.00            
ATOM    306   CA GLY A  40      45.559   2.745  21.693  1.00  1.00            
ATOM    307    C GLY A  40      45.225   2.484  23.114  1.00  1.00            
ATOM    308    O GLY A  40      45.357   1.373  23.626  1.00  1.00            
ATOM    309    N LYS A  41      44.781   3.564  23.782  1.00  1.00            
ATOM    310   CA LYS A  41      44.356   3.510  25.140  1.00  1.00            
ATOM    311   CB LYS A  41      44.543   4.830  25.915  1.00  1.00            
ATOM    312   CG LYS A  41      43.941   6.061  25.235  1.00  1.00            
ATOM    313   CD LYS A  41      44.575   6.385  23.879  1.00  1.00            
ATOM    314   CE LYS A  41      44.197   7.765  23.338  1.00  1.00            
ATOM    315   NZ LYS A  41      42.728   7.864  23.193  1.00  1.00            
ATOM    316    C LYS A  41      42.917   3.149  25.137  1.00  1.00            
ATOM    317    O LYS A  41      42.247   3.247  24.112  1.00  1.00            
ATOM    318    N TRP A  42      42.399   2.685  26.287  1.00  1.00            
ATOM    319   CA TRP A  42      41.037   2.276  26.241  1.00  1.00            
ATOM    320   CB TRP A  42      40.858   0.748  26.336  1.00  1.00            
ATOM    321   CG TRP A  42      41.299   0.135  27.650  1.00  1.00            
ATOM    322  CD2 TRP A  42      42.629  -0.336  27.929  1.00  1.00            
ATOM    323  CD1 TRP A  42      40.565  -0.094  28.778  1.00  1.00            
ATOM    324  NE1 TRP A  42      41.352  -0.684  29.739  1.00  1.00            
ATOM    325  CE2 TRP A  42      42.625  -0.837  29.231  1.00  1.00            
ATOM    326  CE3 TRP A  42      43.761  -0.354  27.163  1.00  1.00            
ATOM    327  CZ2 TRP A  42      43.755  -1.363  29.790  1.00  1.00            
ATOM    328  CZ3 TRP A  42      44.899  -0.885  27.731  1.00  1.00            
ATOM    329  CH2 TRP A  42      44.897  -1.380  29.019  1.00  1.00            
ATOM    330    C TRP A  42      40.277   2.857  27.387  1.00  1.00            
ATOM    331    O TRP A  42      40.840   3.183  28.431  1.00  1.00            
ATOM    332    N LYS A  43      38.948   3.023  27.193  4.00  1.00            
ATOM    333   CA LYS A  43      38.112   3.505  28.258  4.00  1.00            
ATOM    334   CB LYS A  43      37.816   5.004  28.225  4.00  1.00            
ATOM    335   CG LYS A  43      38.945   5.865  28.799  4.00  1.00            
ATOM    336   CD LYS A  43      38.749   7.372  28.611  4.00  1.00            
ATOM    337   CE LYS A  43      39.720   8.212  29.443  4.00  1.00            
ATOM    338   NZ LYS A  43      39.527   9.652  29.155  4.00  1.00            
ATOM    339    C LYS A  43      36.804   2.776  28.232  4.00  1.00            
ATOM    340    O LYS A  43      36.225   2.531  27.176  4.00  1.00            
ATOM    341    N PRO A  44      36.311   2.428  29.384  4.00  0.00            
ATOM    342   CA PRO A  44      35.046   1.752  29.432  4.00  0.00            
ATOM    343   CD PRO A  44      37.176   2.038  30.481  4.00  0.00            
ATOM    344   CB PRO A  44      35.012   1.000  30.771  4.00  0.00            
ATOM    345   CG PRO A  44      36.198   1.573  31.569  4.00  0.00            
ATOM    346    C PRO A  44      33.888   2.671  29.204  4.00  0.00            
ATOM    347    O PRO A  44      33.948   3.827  29.616  4.00  0.00            
ATOM    348    N LYS A  45      32.827   2.179  28.532  4.00  0.00            
ATOM    349   CA LYS A  45      31.625   2.939  28.342  4.00  0.00            
ATOM    350   CB LYS A  45      31.541   3.728  27.019  4.00  0.00            
ATOM    351   CG LYS A  45      30.338   4.680  26.974  4.00  0.00            
ATOM    352   CD LYS A  45      30.353   5.665  25.799  4.00  0.00            
ATOM    353   CE LYS A  45      29.144   6.608  25.760  4.00  0.00            
ATOM    354   NZ LYS A  45      29.491   7.921  26.353  4.00  0.00            
ATOM    355    C LYS A  45      30.527   1.938  28.322  4.00  0.00            
ATOM    356    O LYS A  45      30.762   0.741  28.161  4.00  0.00            
ATOM    357    N MET A  46      29.287   2.399  28.521  4.00  0.00            
ATOM    358   CA MET A  46      28.213   1.465  28.487  4.00  0.00            
ATOM    359   CB MET A  46      27.111   1.780  29.512  4.00  0.00            
ATOM    360   CG MET A  46      26.070   0.671  29.654  4.00  0.00            
ATOM    361   SD MET A  46      26.711  -0.824  30.463  4.00  0.00            
ATOM    362   CE MET A  46      27.078   0.008  32.036  4.00  0.00            
ATOM    363    C MET A  46      27.623   1.546  27.107  4.00  0.00            
ATOM    364    O MET A  46      27.655   2.599  26.473  4.00  0.00            
ATOM    365    N ILE A  47      27.097   0.419  26.585  4.00  0.00            
ATOM    366   CA ILE A  47      26.523   0.431  25.267  4.00  0.00            
ATOM    367   CB ILE A  47      27.106  -0.616  24.366  4.00  0.00            
ATOM    368  CG1 ILE A  47      28.640  -0.526  24.359  4.00  0.00            
ATOM    369  CG2 ILE A  47      26.475  -0.448  22.974  4.00  0.00            
ATOM    370  CD1 ILE A  47      29.179   0.844  23.966  4.00  0.00            
ATOM    371    C ILE A  47      25.100   0.055  25.452  4.00  0.00            
ATOM    372    O ILE A  47      24.794  -0.938  26.108  4.00  0.00            
ATOM    373    N GLY A  48      24.178   0.850  24.889  4.00  0.00            
ATOM    374   CA GLY A  48      22.816   0.470  25.058  4.00  0.00            
ATOM    375    C GLY A  48      22.373  -0.107  23.756  4.00  0.00            
ATOM    376    O GLY A  48      22.544   0.502  22.702  4.00  0.00            
ATOM    377    N GLY A  49      21.782  -1.317  23.804  4.00  0.00            
ATOM    378   CA GLY A  49      21.167  -1.878  22.636  4.00  0.00            
ATOM    379    C GLY A  49      19.819  -1.247  22.747  4.00  0.00            
ATOM    380    O GLY A  49      19.674  -0.210  23.393  4.00  0.00            
ATOM    381    N ILE A  50      18.760  -1.803  22.156  3.00  0.00            
ATOM    382   CA ILE A  50      17.598  -1.032  22.455  3.00  0.00            
ATOM    383   CB ILE A  50      16.494  -1.135  21.445  3.00  0.00            
ATOM    384  CG1 ILE A  50      16.989  -0.764  20.041  3.00  0.00            
ATOM    385  CG2 ILE A  50      15.337  -0.252  21.940  3.00  0.00            
ATOM    386  CD1 ILE A  50      17.928  -1.817  19.455  3.00  0.00            
ATOM    387    C ILE A  50      17.039  -1.646  23.701  3.00  0.00            
ATOM    388    O ILE A  50      16.351  -2.664  23.648  3.00  0.00            
ATOM    389    N GLY A  51      17.337  -1.042  24.869  3.00  0.00            
ATOM    390   CA GLY A  51      16.804  -1.539  26.105  3.00  0.00            
ATOM    391    C GLY A  51      17.720  -2.582  26.678  3.00  0.00            
ATOM    392    O GLY A  51      17.451  -3.107  27.758  3.00  0.00            
ATOM    393    N GLY A  52      18.832  -2.912  25.989  4.00  0.00            
ATOM    394   CA GLY A  52      19.711  -3.927  26.509  4.00  0.00            
ATOM    395    C GLY A  52      21.027  -3.267  26.824  4.00  0.00            
ATOM    396    O GLY A  52      21.257  -2.127  26.423  4.00  0.00            
ATOM    397    N PHE A  53      21.934  -3.962  27.558  4.00  0.00            
ATOM    398   CA PHE A  53      23.188  -3.349  27.922  4.00  0.00            
ATOM    399   CB PHE A  53      23.339  -3.103  29.433  4.00  0.00            
ATOM    400   CG PHE A  53      22.385  -2.016  29.787  4.00  0.00            
ATOM    401  CD1 PHE A  53      21.084  -2.300  30.134  4.00  0.00            
ATOM    402  CD2 PHE A  53      22.796  -0.704  29.759  4.00  0.00            
ATOM    403  CE1 PHE A  53      20.210  -1.288  30.456  4.00  0.00            
ATOM    404  CE2 PHE A  53      21.928   0.311  30.080  4.00  0.00            
ATOM    405   CZ PHE A  53      20.631   0.020  30.431  4.00  0.00            
ATOM    406    C PHE A  53      24.354  -4.196  27.480  4.00  0.00            
ATOM    407    O PHE A  53      24.331  -5.421  27.596  4.00  0.00            
ATOM    408    N ILE A  54      25.406  -3.536  26.935  4.00  0.00            
ATOM    409   CA ILE A  54      26.650  -4.151  26.534  4.00  0.00            
ATOM    410   CB ILE A  54      26.897  -4.111  25.053  4.00  0.00            
ATOM    411  CG1 ILE A  54      25.908  -5.031  24.316  4.00  0.00            
ATOM    412  CG2 ILE A  54      28.374  -4.461  24.808  4.00  0.00            
ATOM    413  CD1 ILE A  54      24.453  -4.582  24.432  4.00  0.00            
ATOM    414    C ILE A  54      27.739  -3.335  27.173  4.00  0.00            
ATOM    415    O ILE A  54      27.721  -2.108  27.098  4.00  0.00            
ATOM    416    N LYS A  55      28.711  -3.999  27.838  4.00  0.00            
ATOM    417   CA LYS A  55      29.820  -3.310  28.451  4.00  0.00            
ATOM    418   CB LYS A  55      30.636  -4.211  29.395  4.00  0.00            
ATOM    419   CG LYS A  55      29.795  -4.905  30.471  4.00  0.00            
ATOM    420   CD LYS A  55      30.539  -6.035  31.192  4.00  0.00            
ATOM    421   CE LYS A  55      29.641  -6.916  32.065  4.00  0.00            
ATOM    422   NZ LYS A  55      29.187  -8.095  31.292  4.00  0.00            
ATOM    423    C LYS A  55      30.715  -2.968  27.315  4.00  0.00            
ATOM    424    O LYS A  55      30.722  -3.672  26.306  4.00  0.00            
ATOM    425    N VAL A  56      31.491  -1.876  27.408  4.00  0.00            
ATOM    426   CA VAL A  56      32.247  -1.662  26.220  4.00  0.00            
ATOM    427   CB VAL A  56      31.641  -0.665  25.273  4.00  0.00            
ATOM    428  CG1 VAL A  56      32.025   0.752  25.734  4.00  0.00            
ATOM    429  CG2 VAL A  56      32.098  -0.992  23.844  4.00  0.00            
ATOM    430    C VAL A  56      33.587  -1.138  26.524  4.00  0.00            
ATOM    431    O VAL A  56      33.877  -0.648  27.614  4.00  0.00            
ATOM    432    N ARG A  57      34.448  -1.279  25.510  4.00  0.00            
ATOM    433   CA ARG A  57      35.727  -0.674  25.554  4.00  0.00            
ATOM    434   CB ARG A  57      36.899  -1.547  25.073  4.00  0.00            
ATOM    435   CG ARG A  57      37.291  -2.710  25.986  4.00  0.00            
ATOM    436   CD ARG A  57      38.702  -3.217  25.670  4.00  0.00            
ATOM    437   NE ARG A  57      38.990  -4.414  26.510  4.00  0.00            
ATOM    438   CZ ARG A  57      38.737  -5.659  26.014  4.00  0.00            
ATOM    439  NH1 ARG A  57      38.179  -5.801  24.777  4.00  0.00            
ATOM    440  NH2 ARG A  57      39.059  -6.766  26.745  4.00  0.00            
ATOM    441    C ARG A  57      35.611   0.420  24.558  4.00  0.00            
ATOM    442    O ARG A  57      34.862   0.307  23.589  4.00  0.00            
ATOM    443    N GLN A  58      36.325   1.528  24.778  4.00  1.00            
ATOM    444   CA GLN A  58      36.168   2.590  23.843  4.00  1.00            
ATOM    445   CB GLN A  58      35.544   3.869  24.415  4.00  1.00            
ATOM    446   CG GLN A  58      36.470   4.597  25.389  4.00  1.00            
ATOM    447   CD GLN A  58      35.741   5.837  25.879  4.00  1.00            
ATOM    448  OE1 GLN A  58      36.351   6.761  26.415  4.00  1.00            
ATOM    449  NE2 GLN A  58      34.397   5.866  25.682  4.00  1.00            
ATOM    450    C GLN A  58      37.513   2.974  23.394  4.00  1.00            
ATOM    451    O GLN A  58      38.495   2.859  24.126  4.00  1.00            
ATOM    452    N TYR A  59      37.592   3.415  22.136  4.00  1.00            
ATOM    453   CA TYR A  59      38.841   3.934  21.731  4.00  1.00            
ATOM    454   CB TYR A  59      39.502   3.233  20.534  4.00  1.00            
ATOM    455   CG TYR A  59      40.817   3.921  20.401  4.00  1.00            
ATOM    456  CD1 TYR A  59      41.837   3.624  21.276  4.00  1.00            
ATOM    457  CD2 TYR A  59      41.036   4.857  19.418  4.00  1.00            
ATOM    458  CE1 TYR A  59      43.057   4.251  21.182  4.00  1.00            
ATOM    459  CE2 TYR A  59      42.256   5.487  19.319  4.00  1.00            
ATOM    460   CZ TYR A  59      43.266   5.186  20.201  4.00  1.00            
ATOM    461   OH TYR A  59      44.516   5.835  20.099  4.00  1.00            
ATOM    462    C TYR A  59      38.529   5.344  21.323  4.00  1.00            
ATOM    463    O TYR A  59      37.473   5.610  20.751  4.00  1.00            
ATOM    464    N ASP A  60      39.437   6.294  21.620  4.00  1.00            
ATOM    465   CA ASP A  60      39.169   7.683  21.372  4.00  1.00            
ATOM    466   CB ASP A  60      40.030   8.608  22.252  4.00  1.00            
ATOM    467   CG ASP A  60      39.306   9.937  22.403  4.00  1.00            
ATOM    468  OD1 ASP A  60      38.778  10.452  21.383  4.00  1.00            
ATOM    469  OD2 ASP A  60      39.254  10.445  23.556  4.00  1.00            
ATOM    470    C ASP A  60      39.457   7.962  19.928  4.00  1.00            
ATOM    471    O ASP A  60      38.956   7.263  19.049  4.00  1.00            
ATOM    472    N GLN A  61      40.257   9.011  19.632  4.00  1.00            
ATOM    473   CA GLN A  61      40.509   9.324  18.254  4.00  1.00            
ATOM    474   CB GLN A  61      41.399  10.554  18.014  4.00  1.00            
ATOM    475   CG GLN A  61      41.617  10.812  16.520  4.00  1.00            
ATOM    476   CD GLN A  61      42.521  12.023  16.344  4.00  1.00            
ATOM    477  OE1 GLN A  61      42.882  12.693  17.309  4.00  1.00            
ATOM    478  NE2 GLN A  61      42.902  12.307  15.069  4.00  1.00            
ATOM    479    C GLN A  61      41.206   8.169  17.624  4.00  1.00            
ATOM    480    O GLN A  61      42.351   7.861  17.945  4.00  1.00            
ATOM    481    N ILE A  62      40.501   7.505  16.701  4.00  1.00            
ATOM    482   CA ILE A  62      41.068   6.408  15.978  4.00  1.00            
ATOM    483   CB ILE A  62      40.469   5.087  16.386  4.00  1.00            
ATOM    484  CG1 ILE A  62      41.348   3.904  15.938  4.00  1.00            
ATOM    485  CG2 ILE A  62      39.024   5.040  15.867  4.00  1.00            
ATOM    486  CD1 ILE A  62      41.502   3.766  14.426  4.00  1.00            
ATOM    487    C ILE A  62      40.728   6.689  14.559  4.00  1.00            
ATOM    488    O ILE A  62      39.638   7.176  14.263  4.00  1.00            
ATOM    489    N PRO A  63      41.631   6.444  13.662  4.00  1.00            
ATOM    490   CA PRO A  63      41.287   6.714  12.302  4.00  1.00            
ATOM    491   CD PRO A  63      43.042   6.655  13.928  4.00  1.00            
ATOM    492   CB PRO A  63      42.605   6.714  11.533  4.00  1.00            
ATOM    493   CG PRO A  63      43.633   7.146  12.595  4.00  1.00            
ATOM    494    C PRO A  63      40.301   5.745  11.812  4.00  1.00            
ATOM    495    O PRO A  63      40.465   4.543  12.008  4.00  1.00            
ATOM    496    N VAL A  64      39.247   6.249  11.161  4.00  1.00            
ATOM    497   CA VAL A  64      38.339   5.338  10.582  4.00  1.00            
ATOM    498   CB VAL A  64      36.964   5.369  11.181  4.00  1.00            
ATOM    499  CG1 VAL A  64      36.050   4.445  10.359  4.00  1.00            
ATOM    500  CG2 VAL A  64      37.067   4.981  12.667  4.00  1.00            
ATOM    501    C VAL A  64      38.206   5.799   9.182  4.00  1.00            
ATOM    502    O VAL A  64      38.042   6.988   8.926  4.00  1.00            
ATOM    503    N GLU A  65      38.306   4.871   8.225  4.00  1.00            
ATOM    504   CA GLU A  65      38.178   5.279   6.867  4.00  1.00            
ATOM    505   CB GLU A  65      39.444   4.913   6.070  4.00  1.00            
ATOM    506   CG GLU A  65      39.455   5.294   4.591  4.00  1.00            
ATOM    507   CD GLU A  65      40.827   4.882   4.067  4.00  1.00            
ATOM    508  OE1 GLU A  65      41.791   4.894   4.878  4.00  1.00            
ATOM    509  OE2 GLU A  65      40.932   4.543   2.857  4.00  1.00            
ATOM    510    C GLU A  65      37.024   4.469   6.341  4.00  1.00            
ATOM    511    O GLU A  65      37.105   3.244   6.280  4.00  1.00            
ATOM    512    N ILE A  66      35.904   5.125   5.968  4.00  1.00            
ATOM    513   CA ILE A  66      34.777   4.402   5.438  4.00  1.00            
ATOM    514   CB ILE A  66      33.454   4.814   6.041  4.00  1.00            
ATOM    515  CG1 ILE A  66      32.322   3.930   5.495  4.00  1.00            
ATOM    516  CG2 ILE A  66      33.239   6.326   5.848  4.00  1.00            
ATOM    517  CD1 ILE A  66      32.385   2.485   5.987  4.00  1.00            
ATOM    518    C ILE A  66      34.779   4.684   3.979  4.00  1.00            
ATOM    519    O ILE A  66      34.645   5.832   3.556  4.00  1.00            
ATOM    520    N CYS A  67      34.942   3.623   3.166  3.00  1.00            
ATOM    521   CA CYS A  67      35.083   3.858   1.766  3.00  1.00            
ATOM    522   CB CYS A  67      33.873   4.576   1.138  3.00  1.00            
ATOM    523   SG CYS A  67      33.935   4.620  -0.681  3.00  1.00            
ATOM    524    C CYS A  67      36.296   4.725   1.683  3.00  1.00            
ATOM    525    O CYS A  67      37.167   4.651   2.547  3.00  1.00            
ATOM    526    N GLY A  68      36.401   5.553   0.636  3.00  1.00            
ATOM    527   CA GLY A  68      37.528   6.431   0.546  3.00  1.00            
ATOM    528    C GLY A  68      37.468   7.430   1.669  3.00  1.00            
ATOM    529    O GLY A  68      38.495   7.793   2.239  3.00  1.00            
ATOM    530    N HIS A  69      36.250   7.896   2.021  4.00  1.00            
ATOM    531   CA HIS A  69      36.079   8.950   2.988  4.00  1.00            
ATOM    532  ND1 HIS A  69      33.961  11.400   1.922  4.00  1.00            
ATOM    533   CG HIS A  69      33.989  10.031   2.073  4.00  1.00            
ATOM    534   CB HIS A  69      34.610   9.328   3.242  4.00  1.00            
ATOM    535  NE2 HIS A  69      32.961  10.542   0.131  4.00  1.00            
ATOM    536  CD2 HIS A  69      33.376   9.522   0.969  4.00  1.00            
ATOM    537  CE1 HIS A  69      33.335  11.651   0.745  4.00  1.00            
ATOM    538    C HIS A  69      36.709   8.604   4.301  4.00  1.00            
ATOM    539    O HIS A  69      36.733   7.447   4.719  4.00  1.00            
ATOM    540    N LYS A  70      37.252   9.645   4.976  4.00  1.00            
ATOM    541   CA LYS A  70      37.942   9.510   6.231  4.00  1.00            
ATOM    542   CB LYS A  70      39.280  10.267   6.260  4.00  1.00            
ATOM    543   CG LYS A  70      39.105  11.783   6.142  4.00  1.00            
ATOM    544   CD LYS A  70      40.373  12.588   6.436  4.00  1.00            
ATOM    545   CE LYS A  70      41.017  13.195   5.186  4.00  1.00            
ATOM    546   NZ LYS A  70      41.499  12.123   4.288  4.00  1.00            
ATOM    547    C LYS A  70      37.095  10.073   7.324  4.00  1.00            
ATOM    548    O LYS A  70      36.440  11.101   7.158  4.00  1.00            
ATOM    549    N ALA A  71      37.088   9.379   8.480  4.00  1.00            
ATOM    550   CA ALA A  71      36.365   9.810   9.640  4.00  1.00            
ATOM    551   CB ALA A  71      35.125   8.953   9.942  4.00  1.00            
ATOM    552    C ALA A  71      37.294   9.669  10.813  4.00  1.00            
ATOM    553    O ALA A  71      38.080   8.726  10.882  4.00  1.00            
ATOM    554    N ILE A  72      37.232  10.626  11.761  4.00  1.00            
ATOM    555   CA ILE A  72      38.043  10.611  12.951  4.00  1.00            
ATOM    556   CB ILE A  72      38.834  11.876  13.122  4.00  1.00            
ATOM    557  CG1 ILE A  72      39.779  12.102  11.932  4.00  1.00            
ATOM    558  CG2 ILE A  72      39.547  11.809  14.482  4.00  1.00            
ATOM    559  CD1 ILE A  72      40.353  13.518  11.881  4.00  1.00            
ATOM    560    C ILE A  72      37.055  10.600  14.071  4.00  1.00            
ATOM    561    O ILE A  72      36.081  11.351  14.035  4.00  1.00            
ATOM    562    N GLY A  73      37.243   9.742  15.092  4.00  1.00            
ATOM    563   CA GLY A  73      36.266   9.793  16.139  4.00  1.00            
ATOM    564    C GLY A  73      36.317   8.548  16.955  4.00  1.00            
ATOM    565    O GLY A  73      37.259   7.761  16.870  4.00  1.00            
ATOM    566    N THR A  74      35.261   8.347  17.768  4.00  1.00            
ATOM    567   CA THR A  74      35.240   7.266  18.703  4.00  1.00            
ATOM    568   CB THR A  74      34.420   7.552  19.930  4.00  1.00            
ATOM    569  OG1 THR A  74      34.606   6.525  20.893  4.00  1.00            
ATOM    570  CG2 THR A  74      32.938   7.659  19.536  4.00  1.00            
ATOM    571    C THR A  74      34.758   6.000  18.101  4.00  1.00            
ATOM    572    O THR A  74      33.916   5.980  17.204  4.00  1.00            
ATOM    573    N VAL A  75      35.333   4.897  18.615  4.00  1.00            
ATOM    574   CA VAL A  75      34.973   3.572  18.222  4.00  1.00            
ATOM    575   CB VAL A  75      36.050   2.865  17.459  4.00  1.00            
ATOM    576  CG1 VAL A  75      36.288   3.621  16.142  4.00  1.00            
ATOM    577  CG2 VAL A  75      37.294   2.769  18.357  4.00  1.00            
ATOM    578    C VAL A  75      34.767   2.827  19.471  4.00  1.00            
ATOM    579    O VAL A  75      35.411   3.083  20.486  4.00  1.00            
ATOM    580    N LEU A  76      33.818   1.893  19.434  4.00  1.00            
ATOM    581   CA LEU A  76      33.629   1.139  20.613  4.00  1.00            
ATOM    582   CB LEU A  76      32.217   1.274  21.200  4.00  1.00            
ATOM    583   CG LEU A  76      31.914   2.714  21.660  4.00  1.00            
ATOM    584  CD1 LEU A  76      30.500   2.835  22.245  4.00  1.00            
ATOM    585  CD2 LEU A  76      32.997   3.229  22.621  4.00  1.00            
ATOM    586    C LEU A  76      33.871  -0.281  20.243  4.00  1.00            
ATOM    587    O LEU A  76      33.568  -0.699  19.129  4.00  1.00            
ATOM    588    N VAL A  77      34.466  -1.059  21.164  4.00  1.00            
ATOM    589   CA VAL A  77      34.710  -2.432  20.852  4.00  1.00            
ATOM    590   CB VAL A  77      36.131  -2.853  21.080  4.00  1.00            
ATOM    591  CG1 VAL A  77      36.231  -4.374  20.875  4.00  1.00            
ATOM    592  CG2 VAL A  77      37.037  -2.034  20.144  4.00  1.00            
ATOM    593    C VAL A  77      33.858  -3.244  21.761  4.00  1.00            
ATOM    594    O VAL A  77      33.774  -2.972  22.957  4.00  1.00            
ATOM    595    N GLY A  78      33.198  -4.279  21.210  1.00  1.00            
ATOM    596   CA GLY A  78      32.345  -5.072  22.039  1.00  1.00            
ATOM    597    C GLY A  78      31.790  -6.185  21.197  1.00  1.00            
ATOM    598    O GLY A  78      32.206  -6.447  20.071  1.00  1.00            
ATOM    599    N PRO A  79      30.844  -6.839  21.802  1.00  1.00            
ATOM    600   CA PRO A  79      30.205  -8.034  21.304  1.00  1.00            
ATOM    601   CD PRO A  79      30.631  -6.650  23.227  1.00  1.00            
ATOM    602   CB PRO A  79      29.628  -8.726  22.544  1.00  1.00            
ATOM    603   CG PRO A  79      29.485  -7.605  23.584  1.00  1.00            
ATOM    604    C PRO A  79      29.201  -8.052  20.195  1.00  1.00            
ATOM    605    O PRO A  79      28.840  -9.154  19.777  1.00  1.00            
ATOM    606    N THR A  80      28.727  -6.907  19.695  1.00  1.00            
ATOM    607   CA THR A  80      27.599  -6.922  18.808  1.00  1.00            
ATOM    608   CB THR A  80      27.278  -5.556  18.268  1.00  1.00            
ATOM    609  OG1 THR A  80      27.041  -4.655  19.339  1.00  1.00            
ATOM    610  CG2 THR A  80      26.028  -5.649  17.377  1.00  1.00            
ATOM    611    C THR A  80      27.751  -7.825  17.645  1.00  1.00            
ATOM    612    O THR A  80      28.798  -7.957  17.012  1.00  1.00            
ATOM    613    N PRO A  81      26.643  -8.476  17.410  1.00  1.00            
ATOM    614   CA PRO A  81      26.520  -9.269  16.236  1.00  1.00            
ATOM    615   CD PRO A  81      25.795  -8.959  18.489  1.00  1.00            
ATOM    616   CB PRO A  81      25.232 -10.071  16.396  1.00  1.00            
ATOM    617   CG PRO A  81      25.102 -10.214  17.926  1.00  1.00            
ATOM    618    C PRO A  81      26.530  -8.253  15.139  1.00  1.00            
ATOM    619    O PRO A  81      25.741  -7.314  15.214  1.00  1.00            
ATOM    620    N VAL A  82      27.373  -8.454  14.109  1.00  1.00            
ATOM    621   CA VAL A  82      27.632  -7.557  13.015  1.00  1.00            
ATOM    622   CB VAL A  82      26.676  -7.666  11.858  1.00  1.00            
ATOM    623  CG1 VAL A  82      26.915  -9.034  11.191  1.00  1.00            
ATOM    624  CG2 VAL A  82      25.235  -7.477  12.360  1.00  1.00            
ATOM    625    C VAL A  82      27.860  -6.139  13.434  1.00  1.00            
ATOM    626    O VAL A  82      27.053  -5.481  14.087  1.00  1.00            
ATOM    627    N ASN A  83      29.027  -5.647  12.982  1.00  1.00            
ATOM    628   CA ASN A  83      29.609  -4.368  13.249  1.00  1.00            
ATOM    629   CB ASN A  83      30.955  -4.247  12.505  1.00  1.00            
ATOM    630   CG ASN A  83      31.771  -3.063  12.992  1.00  1.00            
ATOM    631  OD1 ASN A  83      31.301  -1.928  13.032  1.00  1.00            
ATOM    632  ND2 ASN A  83      33.053  -3.334  13.360  1.00  1.00            
ATOM    633    C ASN A  83      28.700  -3.317  12.718  1.00  1.00            
ATOM    634    O ASN A  83      27.962  -3.542  11.760  1.00  1.00            
ATOM    635    N ILE A  84      28.713  -2.137  13.363  4.00  1.00            
ATOM    636   CA ILE A  84      27.860  -1.091  12.902  4.00  1.00            
ATOM    637   CB ILE A  84      26.708  -0.821  13.835  4.00  1.00            
ATOM    638  CG1 ILE A  84      27.173  -0.344  15.227  4.00  1.00            
ATOM    639  CG2 ILE A  84      25.864  -2.105  13.889  4.00  1.00            
ATOM    640  CD1 ILE A  84      27.600   1.122  15.302  4.00  1.00            
ATOM    641    C ILE A  84      28.662   0.174  12.729  4.00  1.00            
ATOM    642    O ILE A  84      29.570   0.451  13.512  4.00  1.00            
ATOM    643    N ILE A  85      28.360   0.961  11.668  4.00  1.00            
ATOM    644   CA ILE A  85      28.953   2.263  11.464  4.00  1.00            
ATOM    645   CB ILE A  85      29.132   2.658  10.028  4.00  1.00            
ATOM    646  CG1 ILE A  85      30.094   1.719   9.290  4.00  1.00            
ATOM    647  CG2 ILE A  85      29.573   4.133  10.006  4.00  1.00            
ATOM    648  CD1 ILE A  85      30.059   1.930   7.777  4.00  1.00            
ATOM    649    C ILE A  85      27.860   3.173  11.977  4.00  1.00            
ATOM    650    O ILE A  85      26.718   3.059  11.534  4.00  1.00            
ATOM    651    N GLY A  86      28.148   4.085  12.934  1.00  1.00            
ATOM    652   CA GLY A  86      27.060   4.828  13.528  1.00  1.00            
ATOM    653    C GLY A  86      26.972   6.240  13.084  1.00  1.00            
ATOM    654    O GLY A  86      27.552   6.666  12.088  1.00  1.00            
ATOM    655    N ARG A  87      26.193   6.984  13.892  2.00  1.00            
ATOM    656   CA ARG A  87      25.845   8.355  13.710  2.00  1.00            
ATOM    657   CB ARG A  87      24.862   8.861  14.773  2.00  1.00            
ATOM    658   CG ARG A  87      24.563  10.355  14.650  2.00  1.00            
ATOM    659   CD ARG A  87      23.973  10.940  15.932  2.00  1.00            
ATOM    660   NE ARG A  87      24.957  10.665  17.019  2.00  1.00            
ATOM    661   CZ ARG A  87      24.693  11.061  18.297  2.00  1.00            
ATOM    662  NH1 ARG A  87      23.533  11.723  18.580  2.00  1.00            
ATOM    663  NH2 ARG A  87      25.584  10.790  19.294  2.00  1.00            
ATOM    664    C ARG A  87      27.037   9.255  13.795  2.00  1.00            
ATOM    665    O ARG A  87      27.188  10.158  12.973  2.00  1.00            
ATOM    666    N ASN A  88      27.919   9.036  14.787  2.00  1.00            
ATOM    667   CA ASN A  88      29.037   9.919  14.959  2.00  1.00            
ATOM    668   CB ASN A  88      29.965   9.461  16.099  2.00  1.00            
ATOM    669   CG ASN A  88      31.017  10.532  16.346  2.00  1.00            
ATOM    670  OD1 ASN A  88      31.420  11.249  15.432  2.00  1.00            
ATOM    671  ND2 ASN A  88      31.484  10.637  17.620  2.00  1.00            
ATOM    672    C ASN A  88      29.822   9.865  13.677  2.00  1.00            
ATOM    673    O ASN A  88      30.206  10.895  13.125  2.00  1.00            
ATOM    674    N LEU A  89      30.052   8.636  13.174  2.00  1.00            
ATOM    675   CA LEU A  89      30.833   8.325  12.006  2.00  1.00            
ATOM    676   CB LEU A  89      31.128   6.806  11.975  2.00  1.00            
ATOM    677   CG LEU A  89      32.125   6.288  10.918  2.00  1.00            
ATOM    678  CD1 LEU A  89      32.409   4.794  11.140  2.00  1.00            
ATOM    679  CD2 LEU A  89      31.640   6.544   9.485  2.00  1.00            
ATOM    680    C LEU A  89      30.184   8.771  10.738  2.00  1.00            
ATOM    681    O LEU A  89      30.850   9.300   9.850  2.00  1.00            
ATOM    682    N LEU A  90      28.861   8.587  10.616  2.00  1.00            
ATOM    683   CA LEU A  90      28.215   8.911   9.379  2.00  1.00            
ATOM    684   CB LEU A  90      26.704   8.639   9.405  2.00  1.00            
ATOM    685   CG LEU A  90      26.359   7.154   9.620  2.00  1.00            
ATOM    686  CD1 LEU A  90      24.839   6.931   9.618  2.00  1.00            
ATOM    687  CD2 LEU A  90      27.100   6.256   8.617  2.00  1.00            
ATOM    688    C LEU A  90      28.397  10.378   9.141  2.00  1.00            
ATOM    689    O LEU A  90      28.620  10.810   8.011  2.00  1.00            
ATOM    690    N THR A  91      28.334  11.179  10.220  3.00  1.00            
ATOM    691   CA THR A  91      28.389  12.609  10.110  3.00  1.00            
ATOM    692   CB THR A  91      28.338  13.288  11.449  3.00  1.00            
ATOM    693  OG1 THR A  91      27.143  12.935  12.132  3.00  1.00            
ATOM    694  CG2 THR A  91      28.399  14.811  11.236  3.00  1.00            
ATOM    695    C THR A  91      29.665  13.031   9.453  3.00  1.00            
ATOM    696    O THR A  91      29.651  13.865   8.548  3.00  1.00            
ATOM    697    N GLN A  92      30.803  12.456   9.874  3.00  1.00            
ATOM    698   CA GLN A  92      32.067  12.853   9.323  3.00  1.00            
ATOM    699   CB GLN A  92      33.245  12.107   9.972  3.00  1.00            
ATOM    700   CG GLN A  92      33.345  12.312  11.488  3.00  1.00            
ATOM    701   CD GLN A  92      33.765  13.748  11.778  3.00  1.00            
ATOM    702  OE1 GLN A  92      33.867  14.577  10.875  3.00  1.00            
ATOM    703  NE2 GLN A  92      34.016  14.052  13.080  3.00  1.00            
ATOM    704    C GLN A  92      32.051  12.514   7.864  3.00  1.00            
ATOM    705    O GLN A  92      32.541  13.280   7.035  3.00  1.00            
ATOM    706    N ILE A  93      31.453  11.358   7.514  3.00  1.00            
ATOM    707   CA ILE A  93      31.403  10.910   6.150  3.00  1.00            
ATOM    708   CB ILE A  93      30.683   9.612   5.972  3.00  1.00            
ATOM    709  CG1 ILE A  93      31.336   8.506   6.812  3.00  1.00            
ATOM    710  CG2 ILE A  93      30.690   9.305   4.467  3.00  1.00            
ATOM    711  CD1 ILE A  93      30.491   7.236   6.863  3.00  1.00            
ATOM    712    C ILE A  93      30.654  11.941   5.382  3.00  1.00            
ATOM    713    O ILE A  93      31.009  12.270   4.251  3.00  1.00            
ATOM    714    N GLY A  94      29.601  12.505   5.997  3.00  1.00            
ATOM    715   CA GLY A  94      28.812  13.452   5.276  3.00  1.00            
ATOM    716    C GLY A  94      27.635  12.708   4.757  3.00  1.00            
ATOM    717    O GLY A  94      26.886  13.202   3.917  3.00  1.00            
ATOM    718    N CYS A  95      27.456  11.474   5.257  1.00  1.00            
ATOM    719   CA CYS A  95      26.370  10.665   4.811  1.00  1.00            
ATOM    720   CB CYS A  95      26.434   9.204   5.292  1.00  1.00            
ATOM    721   SG CYS A  95      27.805   8.263   4.559  1.00  1.00            
ATOM    722    C CYS A  95      25.089  11.217   5.329  1.00  1.00            
ATOM    723    O CYS A  95      24.997  11.663   6.472  1.00  1.00            
ATOM    724    N THR A  96      24.062  11.215   4.460  4.00  1.00            
ATOM    725   CA THR A  96      22.752  11.624   4.853  4.00  1.00            
ATOM    726   CB THR A  96      22.416  13.034   4.465  4.00  1.00            
ATOM    727  OG1 THR A  96      22.469  13.181   3.054  4.00  1.00            
ATOM    728  CG2 THR A  96      23.422  13.986   5.137  4.00  1.00            
ATOM    729    C THR A  96      21.806  10.723   4.136  4.00  1.00            
ATOM    730    O THR A  96      22.121  10.206   3.064  4.00  1.00            
ATOM    731    N LEU A  97      20.618  10.491   4.721  4.00  1.00            
ATOM    732   CA LEU A  97      19.672   9.651   4.057  4.00  1.00            
ATOM    733   CB LEU A  97      18.755   8.865   5.012  4.00  1.00            
ATOM    734   CG LEU A  97      19.487   7.790   5.836  4.00  1.00            
ATOM    735  CD1 LEU A  97      20.567   8.405   6.741  4.00  1.00            
ATOM    736  CD2 LEU A  97      18.489   6.919   6.615  4.00  1.00            
ATOM    737    C LEU A  97      18.812  10.536   3.247  4.00  1.00            
ATOM    738    O LEU A  97      18.497  11.656   3.643  4.00  1.00            
ATOM    739    N ASN A  98      18.425  10.054   2.058  4.00  1.00            
ATOM    740   CA ASN A  98      17.610  10.897   1.259  4.00  1.00            
ATOM    741   CB ASN A  98      18.309  11.426  -0.002  4.00  1.00            
ATOM    742   CG ASN A  98      17.336  12.366  -0.698  4.00  1.00            
ATOM    743  OD1 ASN A  98      16.718  13.220  -0.063  4.00  1.00            
ATOM    744  ND2 ASN A  98      17.187  12.203  -2.039  4.00  1.00            
ATOM    745    C ASN A  98      16.418  10.123   0.808  4.00  1.00            
ATOM    746    O ASN A  98      16.481   8.910   0.626  4.00  1.00            
ATOM    747    N PHE A  99      15.275  10.817   0.645  1.00  1.00            
ATOM    748   CA PHE A  99      14.116  10.158   0.127  1.00  1.00            
ATOM    749   CB PHE A  99      12.798  10.923   0.352  1.00  1.00            
ATOM    750   CG PHE A  99      11.705  10.200  -0.367  1.00  1.00            
ATOM    751  CD1 PHE A  99      11.430  10.483  -1.688  1.00  1.00            
ATOM    752  CD2 PHE A  99      10.952   9.236   0.264  1.00  1.00            
ATOM    753  CE1 PHE A  99      10.430   9.828  -2.366  1.00  1.00            
ATOM    754  CE2 PHE A  99       9.949   8.580  -0.412  1.00  1.00            
ATOM    755   CZ PHE A  99       9.682   8.871  -1.726  1.00  1.00            
ATOM    756    C PHE A  99      14.342  10.145  -1.379  1.00  1.00            
ATOM    757    O PHE A  99      14.100  11.204  -2.016  1.00  1.00            
ATOM    758  OXT PHE A  99      14.765   9.085  -1.912  1.00  1.00            
ATOM    759    N PRO B   1      12.884  14.072   2.323  1.00  1.00            
ATOM    760   CA PRO B   1      13.683  15.325   2.413  1.00  1.00            
ATOM    761   CD PRO B   1      11.823  14.076   3.390  1.00  1.00            
ATOM    762   CB PRO B   1      12.975  16.202   3.444  1.00  1.00            
ATOM    763   CG PRO B   1      12.212  15.218   4.338  1.00  1.00            
ATOM    764    C PRO B   1      15.025  14.865   2.874  1.00  1.00            
ATOM    765    O PRO B   1      15.135  13.735   3.348  1.00  1.00            
ATOM    766    N GLN B   2      16.058  15.717   2.762  4.00  1.00            
ATOM    767   CA GLN B   2      17.365  15.284   3.152  4.00  1.00            
ATOM    768   CB GLN B   2      18.473  16.271   2.745  4.00  1.00            
ATOM    769   CG GLN B   2      19.886  15.709   2.887  4.00  1.00            
ATOM    770   CD GLN B   2      20.107  14.770   1.710  4.00  1.00            
ATOM    771  OE1 GLN B   2      20.203  13.555   1.874  4.00  1.00            
ATOM    772  NE2 GLN B   2      20.183  15.350   0.482  4.00  1.00            
ATOM    773    C GLN B   2      17.385  15.185   4.635  4.00  1.00            
ATOM    774    O GLN B   2      16.958  16.102   5.335  4.00  1.00            
ATOM    775    N ILE B   3      17.868  14.044   5.159  4.00  1.00            
ATOM    776   CA ILE B   3      17.962  13.954   6.582  4.00  1.00            
ATOM    777   CB ILE B   3      17.179  12.836   7.205  4.00  1.00            
ATOM    778  CG1 ILE B   3      15.674  13.100   7.034  4.00  1.00            
ATOM    779  CG2 ILE B   3      17.615  12.709   8.673  4.00  1.00            
ATOM    780  CD1 ILE B   3      14.785  11.971   7.551  4.00  1.00            
ATOM    781    C ILE B   3      19.396  13.786   6.934  4.00  1.00            
ATOM    782    O ILE B   3      20.044  12.820   6.534  4.00  1.00            
ATOM    783    N THR B   4      19.930  14.760   7.691  1.00  1.00            
ATOM    784   CA THR B   4      21.290  14.678   8.115  1.00  1.00            
ATOM    785   CB THR B   4      21.946  16.023   8.264  1.00  1.00            
ATOM    786  OG1 THR B   4      21.860  16.739   7.041  1.00  1.00            
ATOM    787  CG2 THR B   4      23.426  15.831   8.635  1.00  1.00            
ATOM    788    C THR B   4      21.245  14.025   9.447  1.00  1.00            
ATOM    789    O THR B   4      20.169  13.886  10.025  1.00  1.00            
ATOM    790    N LEU B   5      22.394  13.580   9.984  1.00  1.00            
ATOM    791   CA LEU B   5      22.175  12.895  11.208  1.00  1.00            
ATOM    792   CB LEU B   5      22.312  11.381  11.034  1.00  1.00            
ATOM    793   CG LEU B   5      21.198  10.847  10.120  1.00  1.00            
ATOM    794  CD1 LEU B   5      21.356   9.346   9.869  1.00  1.00            
ATOM    795  CD2 LEU B   5      19.811  11.214  10.675  1.00  1.00            
ATOM    796    C LEU B   5      23.063  13.358  12.332  1.00  1.00            
ATOM    797    O LEU B   5      23.892  12.595  12.824  1.00  1.00            
ATOM    798    N TRP B   6      22.911  14.626  12.776  1.00  1.00            
ATOM    799   CA TRP B   6      23.601  15.086  13.956  1.00  1.00            
ATOM    800   CB TRP B   6      23.511  16.613  14.138  1.00  1.00            
ATOM    801   CG TRP B   6      24.261  17.163  15.330  1.00  1.00            
ATOM    802  CD2 TRP B   6      25.657  17.498  15.315  1.00  1.00            
ATOM    803  CD1 TRP B   6      23.811  17.445  16.586  1.00  1.00            
ATOM    804  NE1 TRP B   6      24.839  17.943  17.352  1.00  1.00            
ATOM    805  CE2 TRP B   6      25.982  17.978  16.582  1.00  1.00            
ATOM    806  CE3 TRP B   6      26.592  17.414  14.323  1.00  1.00            
ATOM    807  CZ2 TRP B   6      27.252  18.382  16.878  1.00  1.00            
ATOM    808  CZ3 TRP B   6      27.873  17.820  14.625  1.00  1.00            
ATOM    809  CH2 TRP B   6      28.197  18.296  15.880  1.00  1.00            
ATOM    810    C TRP B   6      22.916  14.422  15.108  1.00  1.00            
ATOM    811    O TRP B   6      23.547  13.855  15.998  1.00  1.00            
ATOM    812    N LYS B   7      21.569  14.473  15.078  1.00  1.00            
ATOM    813   CA LYS B   7      20.722  13.872  16.063  1.00  1.00            
ATOM    814   CB LYS B   7      19.584  14.785  16.545  1.00  1.00            
ATOM    815   CG LYS B   7      20.062  15.986  17.360  1.00  1.00            
ATOM    816   CD LYS B   7      20.790  15.588  18.643  1.00  1.00            
ATOM    817   CE LYS B   7      21.267  16.783  19.468  1.00  1.00            
ATOM    818   NZ LYS B   7      21.953  16.309  20.691  1.00  1.00            
ATOM    819    C LYS B   7      20.085  12.742  15.354  1.00  1.00            
ATOM    820    O LYS B   7      20.321  12.526  14.165  1.00  1.00            
ATOM    821    N ARG B   8      19.258  11.979  16.078  1.00  1.00            
ATOM    822   CA ARG B   8      18.677  10.838  15.466  1.00  1.00            
ATOM    823   CB ARG B   8      18.020   9.891  16.480  1.00  1.00            
ATOM    824   CG ARG B   8      19.004   9.393  17.538  1.00  1.00            
ATOM    825   CD ARG B   8      18.329   8.722  18.733  1.00  1.00            
ATOM    826   NE ARG B   8      19.380   8.495  19.761  1.00  1.00            
ATOM    827   CZ ARG B   8      19.174   8.919  21.043  1.00  1.00            
ATOM    828  NH1 ARG B   8      18.008   9.551  21.367  1.00  1.00            
ATOM    829  NH2 ARG B   8      20.133   8.721  21.991  1.00  1.00            
ATOM    830    C ARG B   8      17.630  11.264  14.505  1.00  1.00            
ATOM    831    O ARG B   8      16.807  12.141  14.764  1.00  1.00            
ATOM    832    N PRO B   9      17.678  10.616  13.378  1.00  1.00            
ATOM    833   CA PRO B   9      16.749  10.872  12.325  1.00  1.00            
ATOM    834   CD PRO B   9      18.286   9.298  13.264  1.00  1.00            
ATOM    835   CB PRO B   9      17.093   9.870  11.231  1.00  1.00            
ATOM    836   CG PRO B   9      17.623   8.662  12.029  1.00  1.00            
ATOM    837    C PRO B   9      15.391  10.596  12.877  1.00  1.00            
ATOM    838    O PRO B   9      15.254   9.672  13.680  1.00  1.00            
ATOM    839    N LEU B  10      14.384  11.396  12.489  4.00  1.00            
ATOM    840   CA LEU B  10      13.053  11.146  12.947  4.00  1.00            
ATOM    841   CB LEU B  10      12.590  12.093  14.065  4.00  1.00            
ATOM    842   CG LEU B  10      11.154  11.805  14.543  4.00  1.00            
ATOM    843  CD1 LEU B  10      11.053  10.429  15.220  4.00  1.00            
ATOM    844  CD2 LEU B  10      10.614  12.950  15.415  4.00  1.00            
ATOM    845    C LEU B  10      12.145  11.373  11.780  4.00  1.00            
ATOM    846    O LEU B  10      12.478  12.121  10.863  4.00  1.00            
ATOM    847    N VAL B  11      10.975  10.704  11.771  4.00  1.00            
ATOM    848   CA VAL B  11      10.039  10.880  10.696  4.00  1.00            
ATOM    849   CB VAL B  11      10.235   9.890   9.588  4.00  1.00            
ATOM    850  CG1 VAL B  11       9.954   8.482  10.138  4.00  1.00            
ATOM    851  CG2 VAL B  11       9.343  10.287   8.405  4.00  1.00            
ATOM    852    C VAL B  11       8.673  10.649  11.273  4.00  1.00            
ATOM    853    O VAL B  11       8.545  10.116  12.373  4.00  1.00            
ATOM    854    N THR B  12       7.607  11.062  10.552  4.00  1.00            
ATOM    855   CA THR B  12       6.281  10.833  11.058  4.00  1.00            
ATOM    856   CB THR B  12       5.328  11.960  10.810  4.00  1.00            
ATOM    857  OG1 THR B  12       5.815  13.152  11.410  4.00  1.00            
ATOM    858  CG2 THR B  12       3.967  11.585  11.419  4.00  1.00            
ATOM    859    C THR B  12       5.752   9.610  10.336  4.00  1.00            
ATOM    860    O THR B  12       5.579   9.616   9.118  4.00  1.00            
ATOM    861    N ILE B  13       5.507   8.523  11.105  4.00  1.00            
ATOM    862   CA ILE B  13       5.179   7.179  10.674  4.00  1.00            
ATOM    863   CB ILE B  13       5.369   6.177  11.771  4.00  1.00            
ATOM    864  CG1 ILE B  13       5.456   4.751  11.201  4.00  1.00            
ATOM    865  CG2 ILE B  13       4.214   6.363  12.762  4.00  1.00            
ATOM    866  CD1 ILE B  13       5.957   3.722  12.214  4.00  1.00            
ATOM    867    C ILE B  13       3.822   6.884  10.073  4.00  1.00            
ATOM    868    O ILE B  13       3.751   6.126   9.108  4.00  1.00            
ATOM    869    N ARG B  14       2.705   7.407  10.621  4.00  1.00            
ATOM    870   CA ARG B  14       1.386   7.095  10.111  4.00  1.00            
ATOM    871   CB ARG B  14       1.118   7.650   8.702  4.00  1.00            
ATOM    872   CG ARG B  14       1.140   9.174   8.607  4.00  1.00            
ATOM    873   CD ARG B  14       0.278   9.701   7.460  4.00  1.00            
ATOM    874   NE ARG B  14      -1.116   9.286   7.781  4.00  1.00            
ATOM    875   CZ ARG B  14      -1.844  10.018   8.675  4.00  1.00            
ATOM    876  NH1 ARG B  14      -1.309  11.152   9.216  4.00  1.00            
ATOM    877  NH2 ARG B  14      -3.094   9.612   9.037  4.00  1.00            
ATOM    878    C ARG B  14       1.066   5.622  10.043  4.00  1.00            
ATOM    879    O ARG B  14       1.084   5.037   8.961  4.00  1.00            
ATOM    880    N ILE B  15       0.763   4.977  11.195  4.00  1.00            
ATOM    881   CA ILE B  15       0.343   3.593  11.176  4.00  1.00            
ATOM    882   CB ILE B  15       1.350   2.641  11.746  4.00  1.00            
ATOM    883  CG1 ILE B  15       0.911   1.194  11.470  4.00  1.00            
ATOM    884  CG2 ILE B  15       1.539   2.975  13.234  4.00  1.00            
ATOM    885  CD1 ILE B  15       0.866   0.850   9.982  4.00  1.00            
ATOM    886    C ILE B  15      -0.911   3.473  11.966  4.00  1.00            
ATOM    887    O ILE B  15      -1.223   4.335  12.785  4.00  1.00            
ATOM    888    N GLY B  16      -1.676   2.388  11.723  3.00  1.00            
ATOM    889   CA GLY B  16      -2.945   2.286  12.375  3.00  1.00            
ATOM    890    C GLY B  16      -3.655   3.481  11.850  3.00  1.00            
ATOM    891    O GLY B  16      -3.754   3.670  10.639  3.00  1.00            
ATOM    892    N GLY B  17      -4.173   4.325  12.752  3.00  1.00            
ATOM    893   CA GLY B  17      -4.714   5.564  12.294  3.00  1.00            
ATOM    894    C GLY B  17      -4.092   6.563  13.198  3.00  1.00            
ATOM    895    O GLY B  17      -4.778   7.348  13.849  3.00  1.00            
ATOM    896    N GLN B  18      -2.746   6.560  13.249  4.00  1.00            
ATOM    897   CA GLN B  18      -2.132   7.436  14.188  4.00  1.00            
ATOM    898   CB GLN B  18      -1.937   6.785  15.565  4.00  1.00            
ATOM    899   CG GLN B  18      -3.263   6.399  16.223  4.00  1.00            
ATOM    900   CD GLN B  18      -2.957   5.705  17.540  4.00  1.00            
ATOM    901  OE1 GLN B  18      -3.305   6.200  18.610  4.00  1.00            
ATOM    902  NE2 GLN B  18      -2.287   4.524  17.464  4.00  1.00            
ATOM    903    C GLN B  18      -0.788   7.857  13.701  4.00  1.00            
ATOM    904    O GLN B  18      -0.252   7.305  12.742  4.00  1.00            
ATOM    905    N LEU B  19      -0.226   8.888  14.362  4.00  1.00            
ATOM    906   CA LEU B  19       1.087   9.339  14.023  4.00  1.00            
ATOM    907   CB LEU B  19       1.242  10.870  13.962  4.00  1.00            
ATOM    908   CG LEU B  19       0.468  11.535  12.808  4.00  1.00            
ATOM    909  CD1 LEU B  19       0.704  13.054  12.781  4.00  1.00            
ATOM    910  CD2 LEU B  19       0.780  10.860  11.463  4.00  1.00            
ATOM    911    C LEU B  19       2.013   8.844  15.086  4.00  1.00            
ATOM    912    O LEU B  19       1.792   9.083  16.273  4.00  1.00            
ATOM    913    N LYS B  20       3.077   8.121  14.683  4.00  1.00            
ATOM    914   CA LYS B  20       4.022   7.644  15.649  4.00  1.00            
ATOM    915   CB LYS B  20       4.217   6.117  15.688  4.00  1.00            
ATOM    916   CG LYS B  20       2.979   5.320  16.101  4.00  1.00            
ATOM    917   CD LYS B  20       3.117   3.826  15.795  4.00  1.00            
ATOM    918   CE LYS B  20       1.896   2.991  16.182  4.00  1.00            
ATOM    919   NZ LYS B  20       2.115   1.574  15.810  4.00  1.00            
ATOM    920    C LYS B  20       5.346   8.230  15.288  4.00  1.00            
ATOM    921    O LYS B  20       5.536   8.733  14.181  4.00  1.00            
ATOM    922    N GLU B  21       6.293   8.204  16.242  4.00  1.00            
ATOM    923   CA GLU B  21       7.604   8.728  16.000  4.00  1.00            
ATOM    924   CB GLU B  21       8.159   9.482  17.217  4.00  1.00            
ATOM    925   CG GLU B  21       8.208   8.617  18.479  4.00  1.00            
ATOM    926   CD GLU B  21       8.492   9.524  19.667  4.00  1.00            
ATOM    927  OE1 GLU B  21       8.519  10.769  19.461  4.00  1.00            
ATOM    928  OE2 GLU B  21       8.679   8.992  20.792  4.00  1.00            
ATOM    929    C GLU B  21       8.483   7.560  15.736  4.00  1.00            
ATOM    930    O GLU B  21       8.563   6.638  16.545  4.00  1.00            
ATOM    931    N ALA B  22       9.168   7.563  14.580  4.00  1.00            
ATOM    932   CA ALA B  22       9.974   6.423  14.281  4.00  1.00            
ATOM    933   CB ALA B  22       9.482   5.629  13.060  4.00  1.00            
ATOM    934    C ALA B  22      11.358   6.869  13.988  4.00  1.00            
ATOM    935    O ALA B  22      11.582   7.948  13.442  4.00  1.00            
ATOM    936    N LEU B  23      12.332   6.031  14.383  4.00  1.00            
ATOM    937   CA LEU B  23      13.689   6.321  14.060  4.00  1.00            
ATOM    938   CB LEU B  23      14.720   5.787  15.069  4.00  1.00            
ATOM    939   CG LEU B  23      14.838   6.638  16.345  4.00  1.00            
ATOM    940  CD1 LEU B  23      15.534   7.976  16.047  4.00  1.00            
ATOM    941  CD2 LEU B  23      13.476   6.821  17.029  4.00  1.00            
ATOM    942    C LEU B  23      13.953   5.656  12.754  4.00  1.00            
ATOM    943    O LEU B  23      13.700   4.464  12.589  4.00  1.00            
ATOM    944    N LEU B  24      14.456   6.425  11.771  4.00  1.00            
ATOM    945   CA LEU B  24      14.715   5.838  10.493  4.00  1.00            
ATOM    946   CB LEU B  24      14.927   6.875   9.377  4.00  1.00            
ATOM    947   CG LEU B  24      13.673   7.721   9.091  4.00  1.00            
ATOM    948  CD1 LEU B  24      13.261   8.542  10.324  4.00  1.00            
ATOM    949  CD2 LEU B  24      13.856   8.591   7.836  4.00  1.00            
ATOM    950    C LEU B  24      15.950   5.032  10.631  4.00  1.00            
ATOM    951    O LEU B  24      16.919   5.472  11.248  4.00  1.00            
ATOM    952    N ASP B  25      15.948   3.818  10.052  1.00  1.00            
ATOM    953   CA ASP B  25      17.082   2.986  10.291  1.00  1.00            
ATOM    954   CB ASP B  25      16.793   1.844  11.288  1.00  1.00            
ATOM    955   CG ASP B  25      16.394   2.390  12.651  1.00  1.00            
ATOM    956  OD1 ASP B  25      16.639   3.594  12.921  1.00  1.00            
ATOM    957  OD2 ASP B  25      15.827   1.596  13.449  1.00  1.00            
ATOM    958    C ASP B  25      17.478   2.260   9.044  1.00  1.00            
ATOM    959    O ASP B  25      16.645   1.955   8.193  1.00  1.00            
ATOM    960    N THR B  26      18.788   1.977   8.905  3.00  1.00            
ATOM    961   CA THR B  26      19.234   1.120   7.847  3.00  1.00            
ATOM    962   CB THR B  26      20.229   1.752   6.918  3.00  1.00            
ATOM    963  OG1 THR B  26      20.441   0.913   5.791  3.00  1.00            
ATOM    964  CG2 THR B  26      21.550   1.981   7.669  3.00  1.00            
ATOM    965    C THR B  26      19.880  -0.016   8.534  3.00  1.00            
ATOM    966    O THR B  26      20.259  -1.019   7.930  3.00  1.00            
ATOM    967    N GLY B  27      19.991   0.147   9.858  3.00  1.00            
ATOM    968   CA GLY B  27      20.565  -0.842  10.699  3.00  1.00            
ATOM    969    C GLY B  27      19.680  -2.059  10.724  3.00  1.00            
ATOM    970    O GLY B  27      20.174  -3.184  10.743  3.00  1.00            
ATOM    971    N ALA B  28      18.341  -1.870  10.724  1.00  1.00            
ATOM    972   CA ALA B  28      17.455  -2.990  10.917  1.00  1.00            
ATOM    973   CB ALA B  28      16.299  -2.686  11.884  1.00  1.00            
ATOM    974    C ALA B  28      16.838  -3.459   9.628  1.00  1.00            
ATOM    975    O ALA B  28      16.454  -2.664   8.774  1.00  1.00            
ATOM    976    N ASP B  29      16.769  -4.804   9.476  1.00  1.00            
ATOM    977   CA ASP B  29      16.200  -5.521   8.360  1.00  1.00            
ATOM    978   CB ASP B  29      16.454  -7.032   8.503  1.00  1.00            
ATOM    979   CG ASP B  29      15.923  -7.759   7.280  1.00  1.00            
ATOM    980  OD1 ASP B  29      15.714  -7.090   6.233  1.00  1.00            
ATOM    981  OD2 ASP B  29      15.715  -8.998   7.380  1.00  1.00            
ATOM    982    C ASP B  29      14.714  -5.326   8.315  1.00  1.00            
ATOM    983    O ASP B  29      14.158  -4.984   7.272  1.00  1.00            
ATOM    984    N ASP B  30      14.032  -5.518   9.463  1.00  1.00            
ATOM    985   CA ASP B  30      12.595  -5.482   9.483  1.00  1.00            
ATOM    986   CB ASP B  30      11.976  -6.835   9.891  1.00  1.00            
ATOM    987   CG ASP B  30      12.543  -7.276  11.236  1.00  1.00            
ATOM    988  OD1 ASP B  30      13.085  -6.420  11.984  1.00  1.00            
ATOM    989  OD2 ASP B  30      12.446  -8.499  11.526  1.00  1.00            
ATOM    990    C ASP B  30      12.110  -4.411  10.392  1.00  1.00            
ATOM    991    O ASP B  30      12.875  -3.807  11.141  1.00  1.00            
ATOM    992    N THR B  31      10.793  -4.147  10.316  1.00  1.00            
ATOM    993   CA THR B  31      10.211  -3.093  11.081  1.00  1.00            
ATOM    994   CB THR B  31       8.916  -2.588  10.532  1.00  1.00            
ATOM    995  OG1 THR B  31       7.953  -3.630  10.551  1.00  1.00            
ATOM    996  CG2 THR B  31       9.147  -2.090   9.094  1.00  1.00            
ATOM    997    C THR B  31       9.952  -3.540  12.465  1.00  1.00            
ATOM    998    O THR B  31       9.718  -4.715  12.738  1.00  1.00            
ATOM    999    N VAL B  32      10.020  -2.563  13.382  4.00  1.00            
ATOM   1000   CA VAL B  32       9.730  -2.811  14.750  4.00  1.00            
ATOM   1001   CB VAL B  32      10.945  -2.810  15.630  4.00  1.00            
ATOM   1002  CG1 VAL B  32      10.496  -2.985  17.091  4.00  1.00            
ATOM   1003  CG2 VAL B  32      11.898  -3.913  15.139  4.00  1.00            
ATOM   1004    C VAL B  32       8.854  -1.705  15.167  4.00  1.00            
ATOM   1005    O VAL B  32       8.870  -0.625  14.581  4.00  1.00            
ATOM   1006    N LEU B  33       8.017  -1.978  16.170  4.00  1.00            
ATOM   1007   CA LEU B  33       7.151  -0.952  16.605  4.00  1.00            
ATOM   1008   CB LEU B  33       5.755  -0.954  15.955  4.00  1.00            
ATOM   1009   CG LEU B  33       5.761  -0.533  14.474  4.00  1.00            
ATOM   1010  CD1 LEU B  33       4.334  -0.452  13.912  4.00  1.00            
ATOM   1011  CD2 LEU B  33       6.534   0.780  14.270  4.00  1.00            
ATOM   1012    C LEU B  33       6.958  -1.065  18.075  4.00  1.00            
ATOM   1013    O LEU B  33       7.272  -2.084  18.687  4.00  1.00            
ATOM   1014    N GLU B  34       6.454   0.026  18.677  1.00  1.00            
ATOM   1015   CA GLU B  34       6.165   0.025  20.074  1.00  1.00            
ATOM   1016   CB GLU B  34       5.909   1.425  20.653  1.00  1.00            
ATOM   1017   CG GLU B  34       7.158   2.309  20.609  1.00  1.00            
ATOM   1018   CD GLU B  34       6.812   3.666  21.198  1.00  1.00            
ATOM   1019  OE1 GLU B  34       5.697   4.175  20.904  1.00  1.00            
ATOM   1020  OE2 GLU B  34       7.657   4.211  21.957  1.00  1.00            
ATOM   1021    C GLU B  34       4.939  -0.797  20.224  1.00  1.00            
ATOM   1022    O GLU B  34       4.210  -0.998  19.253  1.00  1.00            
ATOM   1023    N GLU B  35       4.710  -1.333  21.438  1.00  1.00            
ATOM   1024   CA GLU B  35       3.561  -2.159  21.630  1.00  1.00            
ATOM   1025   CB GLU B  35       3.413  -2.645  23.086  1.00  1.00            
ATOM   1026   CG GLU B  35       2.396  -3.772  23.288  1.00  1.00            
ATOM   1027   CD GLU B  35       1.038  -3.166  23.607  1.00  1.00            
ATOM   1028  OE1 GLU B  35       0.958  -1.915  23.731  1.00  1.00            
ATOM   1029  OE2 GLU B  35       0.062  -3.951  23.740  1.00  1.00            
ATOM   1030    C GLU B  35       2.388  -1.320  21.263  1.00  1.00            
ATOM   1031    O GLU B  35       2.135  -0.274  21.859  1.00  1.00            
ATOM   1032    N MET B  36       1.650  -1.775  20.235  1.00  1.00            
ATOM   1033   CA MET B  36       0.541  -1.032  19.726  1.00  1.00            
ATOM   1034   CB MET B  36       0.685  -0.684  18.233  1.00  1.00            
ATOM   1035   CG MET B  36      -0.442   0.182  17.664  1.00  1.00            
ATOM   1036   SD MET B  36      -0.384   1.939  18.137  1.00  1.00            
ATOM   1037   CE MET B  36      -1.207   1.741  19.743  1.00  1.00            
ATOM   1038    C MET B  36      -0.653  -1.911  19.848  1.00  1.00            
ATOM   1039    O MET B  36      -0.531  -3.131  19.939  1.00  1.00            
ATOM   1040    N ASN B  37      -1.849  -1.300  19.893  1.00  1.00            
ATOM   1041   CA ASN B  37      -3.035  -2.096  19.969  1.00  1.00            
ATOM   1042   CB ASN B  37      -4.176  -1.369  20.693  1.00  1.00            
ATOM   1043   CG ASN B  37      -3.681  -0.961  22.073  1.00  1.00            
ATOM   1044  OD1 ASN B  37      -4.237  -0.061  22.700  1.00  1.00            
ATOM   1045  ND2 ASN B  37      -2.593  -1.623  22.550  1.00  1.00            
ATOM   1046    C ASN B  37      -3.478  -2.243  18.546  1.00  1.00            
ATOM   1047    O ASN B  37      -4.383  -1.537  18.105  1.00  1.00            
ATOM   1048    N LEU B  38      -2.858  -3.163  17.777  1.00  1.00            
ATOM   1049   CA LEU B  38      -3.288  -3.308  16.413  1.00  1.00            
ATOM   1050   CB LEU B  38      -2.175  -3.426  15.355  1.00  1.00            
ATOM   1051   CG LEU B  38      -1.531  -4.823  15.285  1.00  1.00            
ATOM   1052  CD1 LEU B  38      -0.437  -4.878  14.209  1.00  1.00            
ATOM   1053  CD2 LEU B  38      -1.030  -5.277  16.664  1.00  1.00            
ATOM   1054    C LEU B  38      -4.049  -4.599  16.343  1.00  1.00            
ATOM   1055    O LEU B  38      -3.847  -5.506  17.148  1.00  1.00            
ATOM   1056    N PRO B  39      -4.958  -4.666  15.413  1.00  1.00            
ATOM   1057   CA PRO B  39      -5.769  -5.842  15.218  1.00  1.00            
ATOM   1058   CD PRO B  39      -5.629  -3.457  14.958  1.00  1.00            
ATOM   1059   CB PRO B  39      -7.067  -5.352  14.571  1.00  1.00            
ATOM   1060   CG PRO B  39      -6.724  -3.962  14.012  1.00  1.00            
ATOM   1061    C PRO B  39      -5.066  -6.866  14.383  1.00  1.00            
ATOM   1062    O PRO B  39      -4.029  -6.551  13.798  1.00  1.00            
ATOM   1063    N GLY B  40      -5.621  -8.097  14.323  1.00  1.00            
ATOM   1064   CA GLY B  40      -5.072  -9.152  13.518  1.00  1.00            
ATOM   1065    C GLY B  40      -4.328 -10.098  14.406  1.00  1.00            
ATOM   1066    O GLY B  40      -3.894  -9.732  15.496  1.00  1.00            
ATOM   1067    N LYS B  41      -4.170 -11.362  13.950  1.00  1.00            
ATOM   1068   CA LYS B  41      -3.458 -12.338  14.724  1.00  1.00            
ATOM   1069   CB LYS B  41      -4.277 -13.590  15.086  1.00  1.00            
ATOM   1070   CG LYS B  41      -5.253 -13.337  16.239  1.00  1.00            
ATOM   1071   CD LYS B  41      -6.262 -14.463  16.465  1.00  1.00            
ATOM   1072   CE LYS B  41      -7.599 -14.236  15.758  1.00  1.00            
ATOM   1073   NZ LYS B  41      -7.388 -14.148  14.296  1.00  1.00            
ATOM   1074    C LYS B  41      -2.243 -12.755  13.965  1.00  1.00            
ATOM   1075    O LYS B  41      -2.271 -12.806  12.736  1.00  1.00            
ATOM   1076    N TRP B  42      -1.115 -13.044  14.662  1.00  1.00            
ATOM   1077   CA TRP B  42      -0.003 -13.411  13.840  1.00  1.00            
ATOM   1078   CB TRP B  42       0.547 -12.217  13.032  1.00  1.00            
ATOM   1079   CG TRP B  42       1.445 -12.619  11.888  1.00  1.00            
ATOM   1080  CD2 TRP B  42       0.973 -13.376  10.764  1.00  1.00            
ATOM   1081  CD1 TRP B  42       2.791 -12.481  11.728  1.00  1.00            
ATOM   1082  NE1 TRP B  42       3.190 -13.105  10.570  1.00  1.00            
ATOM   1083  CE2 TRP B  42       2.080 -13.663   9.970  1.00  1.00            
ATOM   1084  CE3 TRP B  42      -0.278 -13.816  10.436  1.00  1.00            
ATOM   1085  CZ2 TRP B  42       1.955 -14.401   8.828  1.00  1.00            
ATOM   1086  CZ3 TRP B  42      -0.408 -14.538   9.271  1.00  1.00            
ATOM   1087  CH2 TRP B  42       0.688 -14.824   8.484  1.00  1.00            
ATOM   1088    C TRP B  42       1.058 -14.178  14.591  1.00  1.00            
ATOM   1089    O TRP B  42       0.798 -14.756  15.643  1.00  1.00            
ATOM   1090    N LYS B  43       2.283 -14.233  14.015  4.00  1.00            
ATOM   1091   CA LYS B  43       3.381 -15.071  14.442  4.00  1.00            
ATOM   1092   CB LYS B  43       4.211 -15.588  13.266  4.00  1.00            
ATOM   1093   CG LYS B  43       3.416 -16.447  12.277  4.00  1.00            
ATOM   1094   CD LYS B  43       4.104 -16.636  10.922  4.00  1.00            
ATOM   1095   CE LYS B  43       5.080 -17.814  10.872  4.00  1.00            
ATOM   1096   NZ LYS B  43       4.362 -19.049  10.488  4.00  1.00            
ATOM   1097    C LYS B  43       4.334 -14.399  15.396  4.00  1.00            
ATOM   1098    O LYS B  43       4.487 -13.175  15.433  4.00  1.00            
ATOM   1099    N PRO B  44       4.955 -15.246  16.197  4.00  0.00            
ATOM   1100   CA PRO B  44       5.947 -14.898  17.197  4.00  0.00            
ATOM   1101   CD PRO B  44       4.545 -16.637  16.288  4.00  0.00            
ATOM   1102   CB PRO B  44       6.188 -16.177  18.013  4.00  0.00            
ATOM   1103   CG PRO B  44       5.653 -17.310  17.115  4.00  0.00            
ATOM   1104    C PRO B  44       7.219 -14.195  16.809  4.00  0.00            
ATOM   1105    O PRO B  44       7.413 -13.060  17.244  4.00  0.00            
ATOM   1106    N LYS B  45       8.086 -14.814  15.960  4.00  0.00            
ATOM   1107   CA LYS B  45       9.373 -14.303  15.525  4.00  0.00            
ATOM   1108   CB LYS B  45       9.262 -13.204  14.459  4.00  0.00            
ATOM   1109   CG LYS B  45      10.493 -13.167  13.556  4.00  0.00            
ATOM   1110   CD LYS B  45      10.580 -14.420  12.681  4.00  0.00            
ATOM   1111   CE LYS B  45      11.833 -14.501  11.807  4.00  0.00            
ATOM   1112   NZ LYS B  45      11.817 -15.761  11.031  4.00  0.00            
ATOM   1113    C LYS B  45      10.176 -13.796  16.684  4.00  0.00            
ATOM   1114    O LYS B  45       9.744 -13.837  17.835  4.00  0.00            
ATOM   1115    N MET B  46      11.420 -13.355  16.400  4.00  0.00            
ATOM   1116   CA MET B  46      12.268 -12.861  17.448  4.00  0.00            
ATOM   1117   CB MET B  46      13.279 -13.915  17.928  4.00  0.00            
ATOM   1118   CG MET B  46      12.607 -15.131  18.565  4.00  0.00            
ATOM   1119   SD MET B  46      13.683 -16.585  18.748  4.00  0.00            
ATOM   1120   CE MET B  46      14.811 -15.833  19.955  4.00  0.00            
ATOM   1121    C MET B  46      13.052 -11.695  16.915  4.00  0.00            
ATOM   1122    O MET B  46      13.423 -11.673  15.743  4.00  0.00            
ATOM   1123    N ILE B  47      13.311 -10.679  17.769  4.00  0.00            
ATOM   1124   CA ILE B  47      14.090  -9.534  17.370  4.00  0.00            
ATOM   1125   CB ILE B  47      13.319  -8.249  17.337  4.00  0.00            
ATOM   1126  CG1 ILE B  47      12.279  -8.301  16.210  4.00  0.00            
ATOM   1127  CG2 ILE B  47      14.321  -7.089  17.202  4.00  0.00            
ATOM   1128  CD1 ILE B  47      12.910  -8.502  14.832  4.00  0.00            
ATOM   1129    C ILE B  47      15.181  -9.369  18.351  4.00  0.00            
ATOM   1130    O ILE B  47      14.997  -9.559  19.552  4.00  0.00            
ATOM   1131    N GLY B  48      16.371  -9.030  17.839  4.00  0.00            
ATOM   1132   CA GLY B  48      17.458  -8.813  18.727  4.00  0.00            
ATOM   1133    C GLY B  48      17.767  -7.365  18.644  4.00  0.00            
ATOM   1134    O GLY B  48      18.050  -6.858  17.564  4.00  0.00            
ATOM   1135    N GLY B  49      17.742  -6.668  19.795  4.00  0.00            
ATOM   1136   CA GLY B  49      17.965  -5.253  19.802  4.00  0.00            
ATOM   1137    C GLY B  49      19.341  -4.984  19.306  4.00  0.00            
ATOM   1138    O GLY B  49      19.611  -4.034  18.574  4.00  0.00            
ATOM   1139    N ILE B  50      20.246  -5.827  19.792  3.00  0.00            
ATOM   1140   CA ILE B  50      21.643  -5.932  19.547  3.00  0.00            
ATOM   1141   CB ILE B  50      22.441  -5.013  20.435  3.00  0.00            
ATOM   1142  CG1 ILE B  50      23.950  -5.185  20.198  3.00  0.00            
ATOM   1143  CG2 ILE B  50      21.958  -5.159  21.890  3.00  0.00            
ATOM   1144  CD1 ILE B  50      24.798  -4.140  20.922  3.00  0.00            
ATOM   1145    C ILE B  50      21.791  -7.356  20.004  3.00  0.00            
ATOM   1146    O ILE B  50      21.029  -8.220  19.572  3.00  0.00            
ATOM   1147    N GLY B  51      22.763  -7.659  20.881  3.00  0.00            
ATOM   1148   CA GLY B  51      22.842  -8.987  21.419  3.00  0.00            
ATOM   1149    C GLY B  51      21.589  -9.278  22.209  3.00  0.00            
ATOM   1150    O GLY B  51      21.085 -10.400  22.181  3.00  0.00            
ATOM   1151    N GLY B  52      21.044  -8.273  22.934  4.00  0.00            
ATOM   1152   CA GLY B  52      19.895  -8.482  23.787  4.00  0.00            
ATOM   1153    C GLY B  52      18.699  -8.758  22.930  4.00  0.00            
ATOM   1154    O GLY B  52      18.770  -8.668  21.705  4.00  0.00            
ATOM   1155    N PHE B  53      17.552  -9.096  23.563  4.00  0.00            
ATOM   1156   CA PHE B  53      16.425  -9.523  22.785  4.00  0.00            
ATOM   1157   CB PHE B  53      16.197 -11.035  22.915  4.00  0.00            
ATOM   1158   CG PHE B  53      15.998 -11.309  24.368  4.00  0.00            
ATOM   1159  CD1 PHE B  53      17.084 -11.453  25.200  4.00  0.00            
ATOM   1160  CD2 PHE B  53      14.735 -11.400  24.907  4.00  0.00            
ATOM   1161  CE1 PHE B  53      16.922 -11.700  26.542  4.00  0.00            
ATOM   1162  CE2 PHE B  53      14.565 -11.648  26.250  4.00  0.00            
ATOM   1163   CZ PHE B  53      15.658 -11.800  27.071  4.00  0.00            
ATOM   1164    C PHE B  53      15.158  -8.847  23.163  4.00  0.00            
ATOM   1165    O PHE B  53      14.954  -8.403  24.292  4.00  0.00            
ATOM   1166    N ILE B  54      14.293  -8.742  22.137  4.00  0.00            
ATOM   1167   CA ILE B  54      12.951  -8.264  22.212  4.00  0.00            
ATOM   1168   CB ILE B  54      12.737  -7.004  21.428  4.00  0.00            
ATOM   1169  CG1 ILE B  54      13.407  -5.808  22.124  4.00  0.00            
ATOM   1170  CG2 ILE B  54      11.233  -6.851  21.172  4.00  0.00            
ATOM   1171  CD1 ILE B  54      12.837  -5.522  23.513  4.00  0.00            
ATOM   1172    C ILE B  54      12.120  -9.335  21.544  4.00  0.00            
ATOM   1173    O ILE B  54      12.414  -9.719  20.414  4.00  0.00            
ATOM   1174    N LYS B  55      11.076  -9.877  22.217  4.00  0.00            
ATOM   1175   CA LYS B  55      10.246 -10.861  21.560  4.00  0.00            
ATOM   1176   CB LYS B  55       9.380 -11.721  22.500  4.00  0.00            
ATOM   1177   CG LYS B  55      10.081 -12.979  23.024  4.00  0.00            
ATOM   1178   CD LYS B  55      11.209 -12.744  24.028  4.00  0.00            
ATOM   1179   CE LYS B  55      11.879 -14.052  24.461  4.00  0.00            
ATOM   1180   NZ LYS B  55      12.743 -13.826  25.639  4.00  0.00            
ATOM   1181    C LYS B  55       9.328 -10.110  20.636  4.00  0.00            
ATOM   1182    O LYS B  55       8.783  -9.066  20.991  4.00  0.00            
ATOM   1183    N VAL B  56       9.163 -10.633  19.404  4.00  0.00            
ATOM   1184   CA VAL B  56       8.518  -9.917  18.335  4.00  0.00            
ATOM   1185   CB VAL B  56       8.844 -10.492  16.988  4.00  0.00            
ATOM   1186  CG1 VAL B  56       8.078  -9.682  15.926  4.00  0.00            
ATOM   1187  CG2 VAL B  56      10.371 -10.472  16.804  4.00  0.00            
ATOM   1188    C VAL B  56       7.049  -9.654  18.322  4.00  0.00            
ATOM   1189    O VAL B  56       6.637  -8.499  18.362  4.00  0.00            
ATOM   1190    N ARG B  57       6.183 -10.672  18.322  4.00  0.00            
ATOM   1191   CA ARG B  57       4.820 -10.301  18.056  4.00  0.00            
ATOM   1192   CB ARG B  57       4.185  -9.445  19.168  4.00  0.00            
ATOM   1193   CG ARG B  57       4.044 -10.192  20.496  4.00  0.00            
ATOM   1194   CD ARG B  57       2.943 -11.255  20.497  4.00  0.00            
ATOM   1195   NE ARG B  57       3.414 -12.397  19.663  4.00  0.00            
ATOM   1196   CZ ARG B  57       2.862 -13.635  19.824  4.00  0.00            
ATOM   1197  NH1 ARG B  57       1.882 -13.832  20.754  4.00  0.00            
ATOM   1198  NH2 ARG B  57       3.288 -14.675  19.052  4.00  0.00            
ATOM   1199    C ARG B  57       4.699  -9.567  16.749  4.00  0.00            
ATOM   1200    O ARG B  57       4.550  -8.347  16.720  4.00  0.00            
ATOM   1201    N GLN B  58       4.781 -10.317  15.625  4.00  1.00            
ATOM   1202   CA GLN B  58       4.722  -9.754  14.301  4.00  1.00            
ATOM   1203   CB GLN B  58       5.702 -10.430  13.328  4.00  1.00            
ATOM   1204   CG GLN B  58       5.402 -11.911  13.099  4.00  1.00            
ATOM   1205   CD GLN B  58       6.515 -12.479  12.234  4.00  1.00            
ATOM   1206  OE1 GLN B  58       7.207 -13.415  12.629  4.00  1.00            
ATOM   1207  NE2 GLN B  58       6.700 -11.892  11.021  4.00  1.00            
ATOM   1208    C GLN B  58       3.368  -9.830  13.729  4.00  1.00            
ATOM   1209    O GLN B  58       2.580 -10.712  14.058  4.00  1.00            
ATOM   1210    N TYR B  59       3.069  -8.838  12.872  4.00  1.00            
ATOM   1211   CA TYR B  59       1.840  -8.840  12.155  4.00  1.00            
ATOM   1212   CB TYR B  59       0.854  -7.728  12.548  4.00  1.00            
ATOM   1213   CG TYR B  59      -0.415  -8.029  11.826  4.00  1.00            
ATOM   1214  CD1 TYR B  59      -1.268  -9.002  12.299  4.00  1.00            
ATOM   1215  CD2 TYR B  59      -0.756  -7.348  10.681  4.00  1.00            
ATOM   1216  CE1 TYR B  59      -2.441  -9.291  11.643  4.00  1.00            
ATOM   1217  CE2 TYR B  59      -1.929  -7.633  10.021  4.00  1.00            
ATOM   1218   CZ TYR B  59      -2.774  -8.605  10.499  4.00  1.00            
ATOM   1219   OH TYR B  59      -3.978  -8.896   9.821  4.00  1.00            
ATOM   1220    C TYR B  59       2.221  -8.645  10.735  4.00  1.00            
ATOM   1221    O TYR B  59       3.191  -7.952  10.429  4.00  1.00            
ATOM   1222    N ASP B  60       1.468  -9.276   9.822  4.00  1.00            
ATOM   1223   CA ASP B  60       1.810  -9.184   8.439  4.00  1.00            
ATOM   1224   CB ASP B  60       1.034 -10.147   7.529  4.00  1.00            
ATOM   1225   CG ASP B  60       1.664 -11.522   7.641  4.00  1.00            
ATOM   1226  OD1 ASP B  60       2.752 -11.623   8.268  4.00  1.00            
ATOM   1227  OD2 ASP B  60       1.072 -12.484   7.084  4.00  1.00            
ATOM   1228    C ASP B  60       1.513  -7.809   7.952  4.00  1.00            
ATOM   1229    O ASP B  60       1.936  -6.809   8.532  4.00  1.00            
ATOM   1230    N GLN B  61       0.751  -7.758   6.848  4.00  1.00            
ATOM   1231   CA GLN B  61       0.439  -6.554   6.146  4.00  1.00            
ATOM   1232   CB GLN B  61      -0.647  -6.760   5.085  4.00  1.00            
ATOM   1233   CG GLN B  61      -1.963  -7.198   5.727  4.00  1.00            
ATOM   1234   CD GLN B  61      -3.028  -7.296   4.650  4.00  1.00            
ATOM   1235  OE1 GLN B  61      -2.854  -6.804   3.537  4.00  1.00            
ATOM   1236  NE2 GLN B  61      -4.173  -7.940   4.996  4.00  1.00            
ATOM   1237    C GLN B  61      -0.075  -5.522   7.078  4.00  1.00            
ATOM   1238    O GLN B  61      -0.993  -5.759   7.863  4.00  1.00            
ATOM   1239    N ILE B  62       0.558  -4.337   7.021  4.00  1.00            
ATOM   1240   CA ILE B  62       0.089  -3.211   7.761  4.00  1.00            
ATOM   1241   CB ILE B  62       0.800  -3.026   9.072  4.00  1.00            
ATOM   1242  CG1 ILE B  62      -0.051  -2.181  10.034  4.00  1.00            
ATOM   1243  CG2 ILE B  62       2.194  -2.442   8.791  4.00  1.00            
ATOM   1244  CD1 ILE B  62       0.380  -2.318  11.495  4.00  1.00            
ATOM   1245    C ILE B  62       0.332  -2.047   6.853  4.00  1.00            
ATOM   1246    O ILE B  62       1.242  -2.024   6.026  4.00  1.00            
ATOM   1247    N PRO B  63      -0.533  -1.109   7.002  4.00  1.00            
ATOM   1248   CA PRO B  63      -0.588   0.026   6.115  4.00  1.00            
ATOM   1249   CD PRO B  63      -1.861  -1.511   7.442  4.00  1.00            
ATOM   1250   CB PRO B  63      -2.029   0.541   6.194  4.00  1.00            
ATOM   1251   CG PRO B  63      -2.850  -0.684   6.615  4.00  1.00            
ATOM   1252    C PRO B  63       0.370   1.182   6.198  4.00  1.00            
ATOM   1253    O PRO B  63       0.061   2.188   5.562  4.00  1.00            
ATOM   1254    N VAL B  64       1.492   1.100   6.935  4.00  1.00            
ATOM   1255   CA VAL B  64       2.363   2.222   7.203  4.00  1.00            
ATOM   1256   CB VAL B  64       3.739   1.801   7.637  4.00  1.00            
ATOM   1257  CG1 VAL B  64       3.628   1.028   8.962  4.00  1.00            
ATOM   1258  CG2 VAL B  64       4.379   0.988   6.499  4.00  1.00            
ATOM   1259    C VAL B  64       2.540   3.205   6.074  4.00  1.00            
ATOM   1260    O VAL B  64       2.695   2.847   4.912  4.00  1.00            
ATOM   1261    N GLU B  65       2.479   4.516   6.406  4.00  1.00            
ATOM   1262   CA GLU B  65       2.724   5.557   5.438  4.00  1.00            
ATOM   1263   CB GLU B  65       1.487   6.422   5.144  4.00  1.00            
ATOM   1264   CG GLU B  65       0.369   5.666   4.426  4.00  1.00            
ATOM   1265   CD GLU B  65      -0.781   6.638   4.204  4.00  1.00            
ATOM   1266  OE1 GLU B  65      -1.282   7.200   5.213  4.00  1.00            
ATOM   1267  OE2 GLU B  65      -1.170   6.836   3.021  4.00  1.00            
ATOM   1268    C GLU B  65       3.759   6.468   6.052  4.00  1.00            
ATOM   1269    O GLU B  65       3.425   7.295   6.896  4.00  1.00            
ATOM   1270    N ILE B  66       5.039   6.383   5.614  4.00  1.00            
ATOM   1271   CA ILE B  66       6.102   7.171   6.205  4.00  1.00            
ATOM   1272   CB ILE B  66       7.432   6.462   6.229  4.00  1.00            
ATOM   1273  CG1 ILE B  66       7.936   6.143   4.808  4.00  1.00            
ATOM   1274  CG2 ILE B  66       7.274   5.216   7.117  4.00  1.00            
ATOM   1275  CD1 ILE B  66       7.041   5.178   4.032  4.00  1.00            
ATOM   1276    C ILE B  66       6.257   8.425   5.430  4.00  1.00            
ATOM   1277    O ILE B  66       6.475   8.387   4.220  4.00  1.00            
ATOM   1278    N CYS B  67       6.187   9.574   6.145  3.00  1.00            
ATOM   1279   CA CYS B  67       6.156  10.830   5.465  3.00  1.00            
ATOM   1280   CB CYS B  67       7.388  11.100   4.582  3.00  1.00            
ATOM   1281   SG CYS B  67       8.921  11.303   5.537  3.00  1.00            
ATOM   1282    C CYS B  67       4.980  10.640   4.562  3.00  1.00            
ATOM   1283    O CYS B  67       4.030   9.942   4.912  3.00  1.00            
ATOM   1284    N GLY B  68       4.995  11.269   3.384  3.00  1.00            
ATOM   1285   CA GLY B  68       3.934  11.057   2.450  3.00  1.00            
ATOM   1286    C GLY B  68       3.981   9.661   1.896  3.00  1.00            
ATOM   1287    O GLY B  68       2.941   9.063   1.620  3.00  1.00            
ATOM   1288    N HIS B  69       5.198   9.108   1.712  4.00  1.00            
ATOM   1289   CA HIS B  69       5.356   7.867   1.002  4.00  1.00            
ATOM   1290  ND1 HIS B  69       6.615   5.144  -0.330  4.00  1.00            
ATOM   1291   CG HIS B  69       6.938   6.482  -0.380  4.00  1.00            
ATOM   1292   CB HIS B  69       6.816   7.440   0.771  4.00  1.00            
ATOM   1293  NE2 HIS B  69       7.290   5.557  -2.410  4.00  1.00            
ATOM   1294  CD2 HIS B  69       7.348   6.716  -1.658  4.00  1.00            
ATOM   1295  CE1 HIS B  69       6.844   4.639  -1.570  4.00  1.00            
ATOM   1296    C HIS B  69       4.631   6.745   1.682  4.00  1.00            
ATOM   1297    O HIS B  69       4.422   6.762   2.894  4.00  1.00            
ATOM   1298    N LYS B  70       4.208   5.736   0.880  4.00  1.00            
ATOM   1299   CA LYS B  70       3.433   4.630   1.378  4.00  1.00            
ATOM   1300   CB LYS B  70       2.184   4.326   0.536  4.00  1.00            
ATOM   1301   CG LYS B  70       2.521   3.948  -0.907  4.00  1.00            
ATOM   1302   CD LYS B  70       1.367   3.281  -1.657  4.00  1.00            
ATOM   1303   CE LYS B  70       1.716   2.920  -3.102  4.00  1.00            
ATOM   1304   NZ LYS B  70       0.696   2.002  -3.655  4.00  1.00            
ATOM   1305    C LYS B  70       4.240   3.371   1.430  4.00  1.00            
ATOM   1306    O LYS B  70       5.115   3.140   0.596  4.00  1.00            
ATOM   1307    N ALA B  71       3.960   2.527   2.448  4.00  1.00            
ATOM   1308   CA ALA B  71       4.634   1.265   2.566  4.00  1.00            
ATOM   1309   CB ALA B  71       5.838   1.295   3.524  4.00  1.00            
ATOM   1310    C ALA B  71       3.663   0.244   3.105  4.00  1.00            
ATOM   1311    O ALA B  71       2.803   0.544   3.926  4.00  1.00            
ATOM   1312    N ILE B  72       3.743  -1.015   2.638  4.00  1.00            
ATOM   1313   CA ILE B  72       2.905  -2.030   3.221  4.00  1.00            
ATOM   1314   CB ILE B  72       1.853  -2.595   2.307  4.00  1.00            
ATOM   1315  CG1 ILE B  72       2.494  -3.307   1.106  4.00  1.00            
ATOM   1316  CG2 ILE B  72       0.889  -1.458   1.929  4.00  1.00            
ATOM   1317  CD1 ILE B  72       1.513  -4.180   0.323  4.00  1.00            
ATOM   1318    C ILE B  72       3.843  -3.139   3.554  4.00  1.00            
ATOM   1319    O ILE B  72       4.799  -3.375   2.817  4.00  1.00            
ATOM   1320    N GLY B  73       3.634  -3.842   4.683  4.00  1.00            
ATOM   1321   CA GLY B  73       4.583  -4.883   4.924  4.00  1.00            
ATOM   1322    C GLY B  73       4.478  -5.385   6.307  4.00  1.00            
ATOM   1323    O GLY B  73       3.443  -5.278   6.965  4.00  1.00            
ATOM   1324    N THR B  74       5.588  -5.979   6.770  4.00  1.00            
ATOM   1325   CA THR B  74       5.579  -6.542   8.072  4.00  1.00            
ATOM   1326   CB THR B  74       6.684  -7.524   8.331  4.00  1.00            
ATOM   1327  OG1 THR B  74       6.455  -8.204   9.557  4.00  1.00            
ATOM   1328  CG2 THR B  74       8.022  -6.769   8.385  4.00  1.00            
ATOM   1329    C THR B  74       5.698  -5.451   9.066  4.00  1.00            
ATOM   1330    O THR B  74       6.253  -4.392   8.781  4.00  1.00            
ATOM   1331    N VAL B  75       5.097  -5.685  10.245  4.00  1.00            
ATOM   1332   CA VAL B  75       5.204  -4.799  11.358  4.00  1.00            
ATOM   1333   CB VAL B  75       3.924  -4.074  11.662  4.00  1.00            
ATOM   1334  CG1 VAL B  75       2.786  -5.098  11.817  4.00  1.00            
ATOM   1335  CG2 VAL B  75       4.148  -3.216  12.916  4.00  1.00            
ATOM   1336    C VAL B  75       5.536  -5.684  12.505  4.00  1.00            
ATOM   1337    O VAL B  75       4.823  -6.643  12.796  4.00  1.00            
ATOM   1338    N LEU B  76       6.654  -5.402  13.185  4.00  1.00            
ATOM   1339   CA LEU B  76       6.981  -6.255  14.277  4.00  1.00            
ATOM   1340   CB LEU B  76       8.467  -6.652  14.329  4.00  1.00            
ATOM   1341   CG LEU B  76       8.953  -7.483  13.128  4.00  1.00            
ATOM   1342  CD1 LEU B  76      10.443  -7.825  13.275  4.00  1.00            
ATOM   1343  CD2 LEU B  76       8.073  -8.722  12.900  4.00  1.00            
ATOM   1344    C LEU B  76       6.723  -5.464  15.521  4.00  1.00            
ATOM   1345    O LEU B  76       7.399  -4.471  15.767  4.00  1.00            
ATOM   1346    N VAL B  77       5.745  -5.887  16.346  4.00  1.00            
ATOM   1347   CA VAL B  77       5.419  -5.216  17.578  4.00  1.00            
ATOM   1348   CB VAL B  77       4.144  -5.743  18.182  4.00  1.00            
ATOM   1349  CG1 VAL B  77       3.828  -5.001  19.493  4.00  1.00            
ATOM   1350  CG2 VAL B  77       3.034  -5.619  17.122  4.00  1.00            
ATOM   1351    C VAL B  77       6.583  -5.505  18.487  4.00  1.00            
ATOM   1352    O VAL B  77       7.526  -6.170  18.070  4.00  1.00            
ATOM   1353    N GLY B  78       6.631  -4.931  19.706  1.00  1.00            
ATOM   1354   CA GLY B  78       7.716  -5.314  20.567  1.00  1.00            
ATOM   1355    C GLY B  78       7.896  -4.267  21.617  1.00  1.00            
ATOM   1356    O GLY B  78       7.258  -3.214  21.632  1.00  1.00            
ATOM   1357    N PRO B  79       8.793  -4.599  22.497  1.00  1.00            
ATOM   1358   CA PRO B  79       9.129  -3.735  23.593  1.00  1.00            
ATOM   1359   CD PRO B  79       8.896  -5.999  22.885  1.00  1.00            
ATOM   1360   CB PRO B  79       9.956  -4.580  24.555  1.00  1.00            
ATOM   1361   CG PRO B  79       9.393  -5.996  24.341  1.00  1.00            
ATOM   1362    C PRO B  79       9.767  -2.423  23.219  1.00  1.00            
ATOM   1363    O PRO B  79       9.762  -1.530  24.065  1.00  1.00            
ATOM   1364    N THR B  80      10.373  -2.292  22.015  1.00  1.00            
ATOM   1365   CA THR B  80      10.945  -1.044  21.572  1.00  1.00            
ATOM   1366   CB THR B  80       9.944   0.046  21.295  1.00  1.00            
ATOM   1367  OG1 THR B  80       9.155   0.355  22.434  1.00  1.00            
ATOM   1368  CG2 THR B  80       9.068  -0.416  20.120  1.00  1.00            
ATOM   1369    C THR B  80      12.101  -0.638  22.462  1.00  1.00            
ATOM   1370    O THR B  80      12.973  -1.501  22.554  1.00  1.00            
ATOM   1371    N PRO B  81      12.324   0.486  23.155  1.00  1.00            
ATOM   1372   CA PRO B  81      11.497   1.671  23.328  1.00  1.00            
ATOM   1373   CD PRO B  81      13.252   0.346  24.269  1.00  1.00            
ATOM   1374   CB PRO B  81      12.122   2.471  24.470  1.00  1.00            
ATOM   1375   CG PRO B  81      12.857   1.411  25.300  1.00  1.00            
ATOM   1376    C PRO B  81      11.165   2.553  22.164  1.00  1.00            
ATOM   1377    O PRO B  81      10.164   3.263  22.254  1.00  1.00            
ATOM   1378    N VAL B  82      11.949   2.566  21.077  1.00  1.00            
ATOM   1379   CA VAL B  82      11.553   3.437  20.009  1.00  1.00            
ATOM   1380   CB VAL B  82      12.680   4.244  19.431  1.00  1.00            
ATOM   1381  CG1 VAL B  82      13.255   5.156  20.527  1.00  1.00            
ATOM   1382  CG2 VAL B  82      13.703   3.275  18.818  1.00  1.00            
ATOM   1383    C VAL B  82      11.055   2.562  18.912  1.00  1.00            
ATOM   1384    O VAL B  82      11.316   1.360  18.894  1.00  1.00            
ATOM   1385    N ASN B  83      10.302   3.150  17.967  1.00  1.00            
ATOM   1386   CA ASN B  83       9.664   2.328  16.990  1.00  1.00            
ATOM   1387   CB ASN B  83       8.719   3.106  16.058  1.00  1.00            
ATOM   1388   CG ASN B  83       7.395   3.304  16.782  1.00  1.00            
ATOM   1389  OD1 ASN B  83       6.799   2.348  17.278  1.00  1.00            
ATOM   1390  ND2 ASN B  83       6.912   4.573  16.845  1.00  1.00            
ATOM   1391    C ASN B  83      10.588   1.537  16.106  1.00  1.00            
ATOM   1392    O ASN B  83      10.592   0.310  16.187  1.00  1.00            
ATOM   1393    N ILE B  84      11.419   2.210  15.283  4.00  1.00            
ATOM   1394   CA ILE B  84      12.289   1.577  14.319  4.00  1.00            
ATOM   1395   CB ILE B  84      12.924   0.289  14.767  4.00  1.00            
ATOM   1396  CG1 ILE B  84      13.829   0.528  15.986  4.00  1.00            
ATOM   1397  CG2 ILE B  84      13.660  -0.324  13.565  4.00  1.00            
ATOM   1398  CD1 ILE B  84      14.267  -0.762  16.680  4.00  1.00            
ATOM   1399    C ILE B  84      11.551   1.310  13.042  4.00  1.00            
ATOM   1400    O ILE B  84      10.547   0.601  13.015  4.00  1.00            
ATOM   1401    N ILE B  85      12.058   1.911  11.943  4.00  1.00            
ATOM   1402   CA ILE B  85      11.596   1.677  10.603  4.00  1.00            
ATOM   1403   CB ILE B  85      11.433   2.917   9.773  4.00  1.00            
ATOM   1404  CG1 ILE B  85      10.412   3.891  10.374  4.00  1.00            
ATOM   1405  CG2 ILE B  85      11.100   2.470   8.339  4.00  1.00            
ATOM   1406  CD1 ILE B  85      10.476   5.278   9.734  4.00  1.00            
ATOM   1407    C ILE B  85      12.782   1.023  10.013  4.00  1.00            
ATOM   1408    O ILE B  85      13.883   1.566  10.079  4.00  1.00            
ATOM   1409    N GLY B  86      12.621  -0.168   9.438  1.00  1.00            
ATOM   1410   CA GLY B  86      13.838  -0.755   9.002  1.00  1.00            
ATOM   1411    C GLY B  86      13.956  -0.693   7.539  1.00  1.00            
ATOM   1412    O GLY B  86      13.466   0.221   6.882  1.00  1.00            
ATOM   1413    N ARG B  87      14.694  -1.696   7.048  2.00  1.00            
ATOM   1414   CA ARG B  87      15.066  -1.971   5.703  2.00  1.00            
ATOM   1415   CB ARG B  87      16.102  -3.103   5.653  2.00  1.00            
ATOM   1416   CG ARG B  87      16.545  -3.527   4.252  2.00  1.00            
ATOM   1417   CD ARG B  87      17.461  -4.753   4.279  2.00  1.00            
ATOM   1418   NE ARG B  87      18.680  -4.368   5.043  2.00  1.00            
ATOM   1419   CZ ARG B  87      19.264  -5.248   5.911  2.00  1.00            
ATOM   1420  NH1 ARG B  87      18.750  -6.502   6.071  2.00  1.00            
ATOM   1421  NH2 ARG B  87      20.366  -4.867   6.623  2.00  1.00            
ATOM   1422    C ARG B  87      13.917  -2.416   4.843  2.00  1.00            
ATOM   1423    O ARG B  87      13.882  -2.069   3.662  2.00  1.00            
ATOM   1424    N ASN B  88      12.948  -3.204   5.357  2.00  1.00            
ATOM   1425   CA ASN B  88      11.891  -3.614   4.464  2.00  1.00            
ATOM   1426   CB ASN B  88      10.886  -4.605   5.098  2.00  1.00            
ATOM   1427   CG ASN B  88      10.155  -3.958   6.269  2.00  1.00            
ATOM   1428  OD1 ASN B  88      10.732  -3.720   7.329  2.00  1.00            
ATOM   1429  ND2 ASN B  88       8.844  -3.656   6.069  2.00  1.00            
ATOM   1430    C ASN B  88      11.167  -2.391   4.021  2.00  1.00            
ATOM   1431    O ASN B  88      10.947  -2.179   2.829  2.00  1.00            
ATOM   1432    N LEU B  89      10.803  -1.535   4.989  2.00  1.00            
ATOM   1433   CA LEU B  89      10.230  -0.267   4.686  2.00  1.00            
ATOM   1434   CB LEU B  89       9.465   0.309   5.905  2.00  1.00            
ATOM   1435   CG LEU B  89       8.500   1.501   5.680  2.00  1.00            
ATOM   1436  CD1 LEU B  89       7.714   1.793   6.967  2.00  1.00            
ATOM   1437  CD2 LEU B  89       9.185   2.778   5.175  2.00  1.00            
ATOM   1438    C LEU B  89      11.501   0.473   4.419  2.00  1.00            
ATOM   1439    O LEU B  89      12.569  -0.098   4.554  2.00  1.00            
ATOM   1440    N LEU B  90      11.487   1.718   3.969  2.00  1.00            
ATOM   1441   CA LEU B  90      12.718   2.402   3.690  2.00  1.00            
ATOM   1442   CB LEU B  90      13.788   2.333   4.795  2.00  1.00            
ATOM   1443   CG LEU B  90      13.334   3.056   6.077  2.00  1.00            
ATOM   1444  CD1 LEU B  90      14.489   3.218   7.073  2.00  1.00            
ATOM   1445  CD2 LEU B  90      12.635   4.385   5.748  2.00  1.00            
ATOM   1446    C LEU B  90      13.274   1.960   2.379  2.00  1.00            
ATOM   1447    O LEU B  90      14.109   2.626   1.771  2.00  1.00            
ATOM   1448    N THR B  91      12.774   0.813   1.924  3.00  1.00            
ATOM   1449   CA THR B  91      12.848   0.313   0.592  3.00  1.00            
ATOM   1450   CB THR B  91      13.440  -1.059   0.476  3.00  1.00            
ATOM   1451  OG1 THR B  91      14.769  -1.065   0.977  3.00  1.00            
ATOM   1452  CG2 THR B  91      13.427  -1.472  -1.006  3.00  1.00            
ATOM   1453    C THR B  91      11.365   0.192   0.525  3.00  1.00            
ATOM   1454    O THR B  91      10.740   0.108   1.581  3.00  1.00            
ATOM   1455    N GLN B  92      10.739   0.212  -0.655  3.00  1.00            
ATOM   1456   CA GLN B  92       9.303   0.269  -0.732  3.00  1.00            
ATOM   1457   CB GLN B  92       8.543  -0.710   0.184  3.00  1.00            
ATOM   1458   CG GLN B  92       8.702  -2.173  -0.235  3.00  1.00            
ATOM   1459   CD GLN B  92       7.865  -3.034   0.698  3.00  1.00            
ATOM   1460  OE1 GLN B  92       6.761  -2.660   1.088  3.00  1.00            
ATOM   1461  NE2 GLN B  92       8.406  -4.226   1.068  3.00  1.00            
ATOM   1462    C GLN B  92       8.855   1.673  -0.449  3.00  1.00            
ATOM   1463    O GLN B  92       7.727   2.059  -0.752  3.00  1.00            
ATOM   1464    N ILE B  93       9.761   2.472   0.134  3.00  1.00            
ATOM   1465   CA ILE B  93       9.697   3.898   0.192  3.00  1.00            
ATOM   1466   CB ILE B  93       9.423   4.485   1.557  3.00  1.00            
ATOM   1467  CG1 ILE B  93       9.495   6.018   1.545  3.00  1.00            
ATOM   1468  CG2 ILE B  93      10.375   3.872   2.574  3.00  1.00            
ATOM   1469  CD1 ILE B  93      10.932   6.539   1.459  3.00  1.00            
ATOM   1470    C ILE B  93      11.078   4.174  -0.291  3.00  1.00            
ATOM   1471    O ILE B  93      12.047   3.886   0.410  3.00  1.00            
ATOM   1472    N GLY B  94      11.207   4.686  -1.530  3.00  1.00            
ATOM   1473   CA GLY B  94      12.518   4.798  -2.096  3.00  1.00            
ATOM   1474    C GLY B  94      13.317   5.676  -1.206  3.00  1.00            
ATOM   1475    O GLY B  94      13.060   6.873  -1.084  3.00  1.00            
ATOM   1476    N CYS B  95      14.328   5.078  -0.558  1.00  1.00            
ATOM   1477   CA CYS B  95      15.134   5.838   0.335  1.00  1.00            
ATOM   1478   CB CYS B  95      15.003   5.403   1.806  1.00  1.00            
ATOM   1479   SG CYS B  95      15.985   6.434   2.938  1.00  1.00            
ATOM   1480    C CYS B  95      16.539   5.619  -0.082  1.00  1.00            
ATOM   1481    O CYS B  95      16.839   4.692  -0.832  1.00  1.00            
ATOM   1482    N THR B  96      17.448   6.492   0.377  4.00  1.00            
ATOM   1483   CA THR B  96      18.788   6.323  -0.072  4.00  1.00            
ATOM   1484   CB THR B  96      19.130   7.244  -1.204  4.00  1.00            
ATOM   1485  OG1 THR B  96      19.048   8.596  -0.773  4.00  1.00            
ATOM   1486  CG2 THR B  96      18.135   6.999  -2.351  4.00  1.00            
ATOM   1487    C THR B  96      19.730   6.650   1.028  4.00  1.00            
ATOM   1488    O THR B  96      19.379   7.299   2.012  4.00  1.00            
ATOM   1489    N LEU B  97      20.968   6.154   0.871  4.00  1.00            
ATOM   1490   CA LEU B  97      22.036   6.481   1.753  4.00  1.00            
ATOM   1491   CB LEU B  97      22.717   5.255   2.383  4.00  1.00            
ATOM   1492   CG LEU B  97      21.818   4.463   3.348  4.00  1.00            
ATOM   1493  CD1 LEU B  97      22.561   3.254   3.937  4.00  1.00            
ATOM   1494  CD2 LEU B  97      21.232   5.375   4.433  4.00  1.00            
ATOM   1495    C LEU B  97      23.063   7.131   0.866  4.00  1.00            
ATOM   1496    O LEU B  97      23.546   6.508  -0.077  4.00  1.00            
ATOM   1497    N ASN B  98      23.426   8.405   1.128  4.00  1.00            
ATOM   1498   CA ASN B  98      24.395   9.061   0.289  4.00  1.00            
ATOM   1499   CB ASN B  98      23.999  10.467  -0.203  4.00  1.00            
ATOM   1500   CG ASN B  98      23.287  10.342  -1.542  4.00  1.00            
ATOM   1501  OD1 ASN B  98      22.079  10.541  -1.653  4.00  1.00            
ATOM   1502  ND2 ASN B  98      24.080  10.020  -2.599  4.00  1.00            
ATOM   1503    C ASN B  98      25.681   9.211   1.025  4.00  1.00            
ATOM   1504    O ASN B  98      25.731   9.151   2.252  4.00  1.00            
ATOM   1505    N PHE B  99      26.770   9.382   0.250  1.00  1.00            
ATOM   1506   CA PHE B  99      28.084   9.554   0.791  1.00  1.00            
ATOM   1507   CB PHE B  99      29.180   8.998  -0.134  1.00  1.00            
ATOM   1508   CG PHE B  99      29.131   7.511  -0.033  1.00  1.00            
ATOM   1509  CD1 PHE B  99      28.002   6.818  -0.403  1.00  1.00            
ATOM   1510  CD2 PHE B  99      30.228   6.803   0.402  1.00  1.00            
ATOM   1511  CE1 PHE B  99      27.958   5.447  -0.316  1.00  1.00            
ATOM   1512  CE2 PHE B  99      30.192   5.431   0.489  1.00  1.00            
ATOM   1513   CZ PHE B  99      29.053   4.750   0.132  1.00  1.00            
ATOM   1514    C PHE B  99      28.338  11.040   0.994  1.00  1.00            
ATOM   1515    O PHE B  99      27.486  11.858   0.555  1.00  1.00            
ATOM   1516  OXT PHE B  99      29.390  11.376   1.599  1.00  1.00            
ATOM   1517    N ILE C   1      16.865 -15.389  14.165  4.00  0.00            
ATOM   1518   CA ILE C   1      15.953 -14.236  14.342  4.00  0.00            
ATOM   1519   CB ILE C   1      16.103 -13.634  15.712  4.00  0.00            
ATOM   1520  CG1 ILE C   1      17.461 -12.916  15.871  4.00  0.00            
ATOM   1521  CG2 ILE C   1      15.885 -14.759  16.737  4.00  0.00            
ATOM   1522  CD1 ILE C   1      18.704 -13.799  15.747  4.00  0.00            
ATOM   1523    C ILE C   1      16.368 -13.185  13.370  4.00  0.00            
ATOM   1524    O ILE C   1      17.504 -13.172  12.897  4.00  0.00            
ATOM   1525    N ARG C   2      15.433 -12.285  13.023  4.00  0.00            
ATOM   1526   CA ARG C   2      15.756 -11.185  12.169  4.00  0.00            
ATOM   1527   CB ARG C   2      14.506 -10.472  11.621  4.00  0.00            
ATOM   1528   CG ARG C   2      13.523 -11.410  10.913  4.00  0.00            
ATOM   1529   CD ARG C   2      13.829 -11.646   9.434  4.00  0.00            
ATOM   1530   NE ARG C   2      15.169 -12.291   9.350  4.00  0.00            
ATOM   1531   CZ ARG C   2      15.324 -13.435   8.622  4.00  0.00            
ATOM   1532  NH1 ARG C   2      14.237 -14.035   8.055  4.00  0.00            
ATOM   1533  NH2 ARG C   2      16.567 -13.977   8.461  4.00  0.00            
ATOM   1534    C ARG C   2      16.438 -10.222  13.091  4.00  0.00            
ATOM   1535    O ARG C   2      16.324 -10.358  14.308  4.00  0.00            
ATOM   1536    N LYS C   3      17.177  -9.227  12.564  4.00  0.00            
ATOM   1537   CA LYS C   3      17.910  -8.409  13.486  4.00  0.00            
ATOM   1538   CB LYS C   3      19.418  -8.396  13.201  4.00  0.00            
ATOM   1539   CG LYS C   3      19.750  -7.837  11.817  4.00  0.00            
ATOM   1540   CD LYS C   3      21.224  -7.474  11.639  4.00  0.00            
ATOM   1541   CE LYS C   3      21.547  -6.923  10.251  4.00  0.00            
ATOM   1542   NZ LYS C   3      21.431  -8.004   9.245  4.00  0.00            
ATOM   1543    C LYS C   3      17.475  -6.992  13.464  4.00  0.00            
ATOM   1544    O LYS C   3      17.033  -6.466  12.444  4.00  0.00            
ATOM   1545    N ILE C   4      17.570  -6.356  14.650  4.00  0.00            
ATOM   1546   CA ILE C   4      17.390  -4.946  14.738  4.00  0.00            
ATOM   1547   CB ILE C   4      16.236  -4.478  15.592  4.00  0.00            
ATOM   1548  CG1 ILE C   4      15.853  -3.047  15.187  4.00  0.00            
ATOM   1549  CG2 ILE C   4      16.591  -4.599  17.082  4.00  0.00            
ATOM   1550  CD1 ILE C   4      16.989  -2.041  15.347  4.00  0.00            
ATOM   1551    C ILE C   4      18.682  -4.462  15.295  4.00  0.00            
ATOM   1552    O ILE C   4      19.182  -4.999  16.278  4.00  0.00            
ATOM   1553    N LEU C   5      19.325  -3.484  14.642  4.00  0.00            
ATOM   1554   CA LEU C   5      20.559  -3.069  15.230  4.00  0.00            
ATOM   1555   CB LEU C   5      21.776  -3.267  14.309  4.00  0.00            
ATOM   1556   CG LEU C   5      21.986  -4.737  13.898  4.00  0.00            
ATOM   1557  CD1 LEU C   5      23.286  -4.916  13.097  4.00  0.00            
ATOM   1558  CD2 LEU C   5      21.886  -5.683  15.107  4.00  0.00            
ATOM   1559    C LEU C   5      20.423  -1.612  15.511  4.00  0.00            
ATOM   1560    O LEU C   5      20.530  -0.775  14.616  4.00  0.00            
ATOM   1561    N PHE C   6      20.158  -1.279  16.785  4.00  0.00            
ATOM   1562   CA PHE C   6      20.013   0.085  17.192  4.00  0.00            
ATOM   1563   CB PHE C   6      18.546   0.363  17.571  4.00  0.00            
ATOM   1564   CG PHE C   6      18.276   1.809  17.780  4.00  0.00            
ATOM   1565  CD1 PHE C   6      18.002   2.622  16.705  4.00  0.00            
ATOM   1566  CD2 PHE C   6      18.263   2.343  19.046  4.00  0.00            
ATOM   1567  CE1 PHE C   6      17.739   3.957  16.888  4.00  0.00            
ATOM   1568  CE2 PHE C   6      18.000   3.679  19.235  4.00  0.00            
ATOM   1569   CZ PHE C   6      17.737   4.488  18.155  4.00  0.00            
ATOM   1570    C PHE C   6      20.844   0.164  18.413  4.00  0.00            
ATOM   1571    O PHE C   6      20.557  -0.493  19.412  4.00  0.00            
ATOM   1572    N LEU C   7      21.919   0.958  18.365  4.00  0.00            
ATOM   1573   CA LEU C   7      22.722   0.975  19.535  4.00  0.00            
ATOM   1574   CB LEU C   7      24.131   0.400  19.312  4.00  0.00            
ATOM   1575   CG LEU C   7      24.128  -1.085  18.898  4.00  0.00            
ATOM   1576  CD1 LEU C   7      23.431  -1.292  17.543  4.00  0.00            
ATOM   1577  CD2 LEU C   7      25.543  -1.679  18.925  4.00  0.00            
ATOM   1578    C LEU C   7      22.889   2.384  19.948  4.00  0.00            
ATOM   1579    O LEU C   7      23.292   3.239  19.161  4.00  0.00            
ATOM   1580    N ASP C   8      22.559   2.659  21.217  4.00  0.00            
ATOM   1581   CA ASP C   8      22.742   3.977  21.709  4.00  0.00            
ATOM   1582   CB ASP C   8      21.489   4.560  22.381  4.00  0.00            
ATOM   1583   CG ASP C   8      20.454   4.792  21.289  4.00  0.00            
ATOM   1584  OD1 ASP C   8      20.778   4.538  20.098  4.00  0.00            
ATOM   1585  OD2 ASP C   8      19.323   5.229  21.631  4.00  0.00            
ATOM   1586    C ASP C   8      23.826   3.900  22.720  4.00  0.00            
ATOM   1587    O ASP C   8      23.709   3.186  23.715  4.00  0.00            
ATOM   1588    N GLY C   9      24.930   4.625  22.475  4.00  0.00            
ATOM   1589   CA GLY C   9      25.993   4.577  23.425  4.00  0.00            
ATOM   1590    C GLY C   9      25.466   5.201  24.670  4.00  0.00            
ATOM   1591    O GLY C   9      24.709   6.170  24.621  4.00  0.00            
ATOM   1592    N ILE C  10      25.856   4.644  25.830  4.00  0.00            
ATOM   1593   CA ILE C  10      25.384   5.187  27.063  4.00  0.00            
ATOM   1594   CB ILE C  10      24.314   4.334  27.702  4.00  0.00            
ATOM   1595  CG1 ILE C  10      23.671   5.010  28.930  4.00  0.00            
ATOM   1596  CG2 ILE C  10      24.902   2.946  27.968  4.00  0.00            
ATOM   1597  CD1 ILE C  10      24.581   5.157  30.152  4.00  0.00            
ATOM   1598    C ILE C  10      26.574   5.355  28.004  4.00  0.00            
ATOM   1599    O ILE C  10      26.778   6.507  28.476  4.00  0.00            
ATOM   1600  OXT ILE C  10      27.287   4.352  28.269  4.00  0.00            
END
