# Supplementary material for: Integrative modeling of diverse protein-peptide systems using CABS-dock
Source: PLoS Comput Biol. 2023 Jul 5;19(7):e1011275. doi: 10.1371/journal.pcbi.1011275 (PMC10351741; doi:10.1371/journal.pcbi.1011275)
Supplement: S1 File — Files in pdb format containing atomic coordinates of the structures obtained in this study: the highest-scored amyloid models and 10 examples of the docked peptide for each enzyme-substrate complex. (ZIP) [file pcbi.1011275.s006.zip › 10_HIV1_IRKILFLDGI/1638.pdb]

CRYST1    0.000    0.000    0.000   0.00   0.00   0.00 P 1           1
ATOM      1    N PRO A   1      28.579   7.330  -3.062  1.00  1.00            
ATOM      2   CA PRO A   1      27.718   6.864  -4.184  1.00  1.00            
ATOM      3   CD PRO A   1      29.622   6.287  -2.771  1.00  1.00            
ATOM      4   CB PRO A   1      28.381   5.608  -4.736  1.00  1.00            
ATOM      5   CG PRO A   1      29.181   5.047  -3.557  1.00  1.00            
ATOM      6    C PRO A   1      26.394   6.600  -3.553  1.00  1.00            
ATOM      7    O PRO A   1      26.356   6.359  -2.347  1.00  1.00            
ATOM      8    N GLN A   2      25.298   6.633  -4.338  4.00  1.00            
ATOM      9   CA GLN A   2      24.012   6.420  -3.747  4.00  1.00            
ATOM     10   CB GLN A   2      22.842   7.039  -4.532  4.00  1.00            
ATOM     11   CG GLN A   2      22.861   8.570  -4.505  4.00  1.00            
ATOM     12   CD GLN A   2      21.668   9.080  -5.299  4.00  1.00            
ATOM     13  OE1 GLN A   2      20.537   8.647  -5.093  4.00  1.00            
ATOM     14  NE2 GLN A   2      21.926  10.030  -6.239  4.00  1.00            
ATOM     15    C GLN A   2      23.770   4.967  -3.574  4.00  1.00            
ATOM     16    O GLN A   2      24.064   4.154  -4.449  4.00  1.00            
ATOM     17    N ILE A   3      23.242   4.608  -2.389  4.00  1.00            
ATOM     18   CA ILE A   3      22.973   3.235  -2.118  4.00  1.00            
ATOM     19   CB ILE A   3      23.915   2.656  -1.093  4.00  1.00            
ATOM     20  CG1 ILE A   3      23.756   1.131  -1.003  4.00  1.00            
ATOM     21  CG2 ILE A   3      23.730   3.408   0.237  4.00  1.00            
ATOM     22  CD1 ILE A   3      24.268   0.403  -2.245  4.00  1.00            
ATOM     23    C ILE A   3      21.570   3.106  -1.626  4.00  1.00            
ATOM     24    O ILE A   3      21.167   3.752  -0.659  4.00  1.00            
ATOM     25    N THR A   4      20.777   2.256  -2.302  1.00  1.00            
ATOM     26   CA THR A   4      19.437   2.055  -1.851  1.00  1.00            
ATOM     27   CB THR A   4      18.460   1.718  -2.939  1.00  1.00            
ATOM     28  OG1 THR A   4      17.138   1.697  -2.420  1.00  1.00            
ATOM     29  CG2 THR A   4      18.827   0.352  -3.535  1.00  1.00            
ATOM     30    C THR A   4      19.497   0.937  -0.879  1.00  1.00            
ATOM     31    O THR A   4      20.545   0.315  -0.710  1.00  1.00            
ATOM     32    N LEU A   5      18.382   0.649  -0.186  1.00  1.00            
ATOM     33   CA LEU A   5      18.537  -0.373   0.797  1.00  1.00            
ATOM     34   CB LEU A   5      17.872  -0.044   2.147  1.00  1.00            
ATOM     35   CG LEU A   5      18.527   1.117   2.915  1.00  1.00            
ATOM     36  CD1 LEU A   5      18.365   2.449   2.169  1.00  1.00            
ATOM     37  CD2 LEU A   5      18.022   1.173   4.365  1.00  1.00            
ATOM     38    C LEU A   5      17.919  -1.665   0.352  1.00  1.00            
ATOM     39    O LEU A   5      16.988  -2.145   0.997  1.00  1.00            
ATOM     40    N TRP A   6      18.390  -2.269  -0.764  1.00  1.00            
ATOM     41   CA TRP A   6      17.860  -3.565  -1.110  1.00  1.00            
ATOM     42   CB TRP A   6      18.159  -4.032  -2.544  1.00  1.00            
ATOM     43   CG TRP A   6      17.551  -5.391  -2.817  1.00  1.00            
ATOM     44  CD2 TRP A   6      18.301  -6.594  -3.032  1.00  1.00            
ATOM     45  CD1 TRP A   6      16.233  -5.735  -2.917  1.00  1.00            
ATOM     46  NE1 TRP A   6      16.116  -7.080  -3.169  1.00  1.00            
ATOM     47  CE2 TRP A   6      17.381  -7.622  -3.246  1.00  1.00            
ATOM     48  CE3 TRP A   6      19.646  -6.824  -3.052  1.00  1.00            
ATOM     49  CZ2 TRP A   6      17.796  -8.901  -3.480  1.00  1.00            
ATOM     50  CZ3 TRP A   6      20.061  -8.116  -3.287  1.00  1.00            
ATOM     51  CH2 TRP A   6      19.153  -9.133  -3.497  1.00  1.00            
ATOM     52    C TRP A   6      18.418  -4.601  -0.176  1.00  1.00            
ATOM     53    O TRP A   6      17.666  -5.322   0.477  1.00  1.00            
ATOM     54    N LYS A   7      19.767  -4.672  -0.064  1.00  1.00            
ATOM     55   CA LYS A   7      20.403  -5.688   0.737  1.00  1.00            
ATOM     56   CB LYS A   7      21.095  -6.763  -0.120  1.00  1.00            
ATOM     57   CG LYS A   7      21.628  -7.970   0.655  1.00  1.00            
ATOM     58   CD LYS A   7      20.536  -8.911   1.165  1.00  1.00            
ATOM     59   CE LYS A   7      21.076 -10.240   1.695  1.00  1.00            
ATOM     60   NZ LYS A   7      19.965 -11.050   2.239  1.00  1.00            
ATOM     61    C LYS A   7      21.473  -5.021   1.563  1.00  1.00            
ATOM     62    O LYS A   7      22.366  -4.382   1.008  1.00  1.00            
ATOM     63    N ARG A   8      21.393  -5.129   2.915  1.00  1.00            
ATOM     64   CA ARG A   8      22.420  -4.620   3.793  1.00  1.00            
ATOM     65   CB ARG A   8      23.851  -4.858   3.259  1.00  1.00            
ATOM     66   CG ARG A   8      24.280  -6.330   3.255  1.00  1.00            
ATOM     67   CD ARG A   8      25.252  -6.694   4.384  1.00  1.00            
ATOM     68   NE ARG A   8      24.453  -6.998   5.605  1.00  1.00            
ATOM     69   CZ ARG A   8      25.064  -7.071   6.825  1.00  1.00            
ATOM     70  NH1 ARG A   8      26.401  -6.817   6.938  1.00  1.00            
ATOM     71  NH2 ARG A   8      24.337  -7.395   7.933  1.00  1.00            
ATOM     72    C ARG A   8      22.090  -3.193   4.189  1.00  1.00            
ATOM     73    O ARG A   8      21.062  -3.072   4.854  1.00  1.00            
ATOM     74    N PRO A   9      22.752  -2.062   3.940  1.00  1.00            
ATOM     75   CA PRO A   9      24.006  -1.916   3.232  1.00  1.00            
ATOM     76   CD PRO A   9      21.897  -0.912   3.682  1.00  1.00            
ATOM     77   CB PRO A   9      24.063  -0.479   2.720  1.00  1.00            
ATOM     78   CG PRO A   9      22.589  -0.079   2.596  1.00  1.00            
ATOM     79    C PRO A   9      25.251  -2.284   3.977  1.00  1.00            
ATOM     80    O PRO A   9      25.290  -2.130   5.196  1.00  1.00            
ATOM     81    N LEU A  10      26.283  -2.770   3.249  4.00  1.00            
ATOM     82   CA LEU A  10      27.559  -3.035   3.850  4.00  1.00            
ATOM     83   CB LEU A  10      27.975  -4.519   3.937  4.00  1.00            
ATOM     84   CG LEU A  10      28.269  -5.198   2.586  4.00  1.00            
ATOM     85  CD1 LEU A  10      28.760  -6.643   2.781  4.00  1.00            
ATOM     86  CD2 LEU A  10      27.049  -5.121   1.655  4.00  1.00            
ATOM     87    C LEU A  10      28.594  -2.351   3.022  4.00  1.00            
ATOM     88    O LEU A  10      28.499  -2.300   1.796  4.00  1.00            
ATOM     89    N VAL A  11      29.608  -1.786   3.698  4.00  1.00            
ATOM     90   CA VAL A  11      30.685  -1.123   3.029  4.00  1.00            
ATOM     91   CB VAL A  11      30.643   0.365   3.198  4.00  1.00            
ATOM     92  CG1 VAL A  11      29.360   0.882   2.529  4.00  1.00            
ATOM     93  CG2 VAL A  11      30.722   0.689   4.698  4.00  1.00            
ATOM     94    C VAL A  11      31.930  -1.621   3.688  4.00  1.00            
ATOM     95    O VAL A  11      31.902  -2.010   4.854  4.00  1.00            
ATOM     96    N THR A  12      33.065  -1.638   2.959  4.00  1.00            
ATOM     97   CA THR A  12      34.266  -2.120   3.575  4.00  1.00            
ATOM     98   CB THR A  12      35.173  -2.878   2.650  4.00  1.00            
ATOM     99  OG1 THR A  12      34.493  -4.015   2.134  4.00  1.00            
ATOM    100  CG2 THR A  12      36.420  -3.320   3.434  4.00  1.00            
ATOM    101    C THR A  12      34.999  -0.928   4.122  4.00  1.00            
ATOM    102    O THR A  12      35.215   0.060   3.422  4.00  1.00            
ATOM    103    N ILE A  13      35.383  -1.003   5.416  4.00  1.00            
ATOM    104   CA ILE A  13      36.031   0.069   6.128  4.00  1.00            
ATOM    105   CB ILE A  13      35.203   0.534   7.303  4.00  1.00            
ATOM    106  CG1 ILE A  13      35.824   1.729   8.055  4.00  1.00            
ATOM    107  CG2 ILE A  13      34.955  -0.691   8.198  4.00  1.00            
ATOM    108  CD1 ILE A  13      37.043   1.379   8.912  4.00  1.00            
ATOM    109    C ILE A  13      37.356  -0.437   6.623  4.00  1.00            
ATOM    110    O ILE A  13      37.479  -1.608   6.978  4.00  1.00            
ATOM    111    N ARG A  14      38.404   0.424   6.630  4.00  1.00            
ATOM    112   CA ARG A  14      39.667  -0.032   7.146  4.00  1.00            
ATOM    113   CB ARG A  14      40.864   0.120   6.182  4.00  1.00            
ATOM    114   CG ARG A  14      41.230   1.533   5.723  4.00  1.00            
ATOM    115   CD ARG A  14      42.282   1.481   4.610  4.00  1.00            
ATOM    116   NE ARG A  14      42.684   2.863   4.224  4.00  1.00            
ATOM    117   CZ ARG A  14      43.753   3.455   4.833  4.00  1.00            
ATOM    118  NH1 ARG A  14      44.383   2.820   5.865  4.00  1.00            
ATOM    119  NH2 ARG A  14      44.210   4.663   4.394  4.00  1.00            
ATOM    120    C ARG A  14      39.961   0.675   8.434  4.00  1.00            
ATOM    121    O ARG A  14      39.976   1.904   8.498  4.00  1.00            
ATOM    122    N ILE A  15      40.173  -0.113   9.514  4.00  1.00            
ATOM    123   CA ILE A  15      40.479   0.442  10.803  4.00  1.00            
ATOM    124   CB ILE A  15      39.374   0.249  11.808  4.00  1.00            
ATOM    125  CG1 ILE A  15      39.576   1.130  13.058  4.00  1.00            
ATOM    126  CG2 ILE A  15      39.239  -1.256  12.090  4.00  1.00            
ATOM    127  CD1 ILE A  15      40.801   0.780  13.903  4.00  1.00            
ATOM    128    C ILE A  15      41.732  -0.200  11.287  4.00  1.00            
ATOM    129    O ILE A  15      41.863  -1.423  11.279  4.00  1.00            
ATOM    130    N GLY A  16      42.701   0.628  11.718  3.00  1.00            
ATOM    131   CA GLY A  16      43.956   0.068  12.104  3.00  1.00            
ATOM    132    C GLY A  16      44.468  -0.510  10.832  3.00  1.00            
ATOM    133    O GLY A  16      44.040  -0.118   9.748  3.00  1.00            
ATOM    134    N GLY A  17      45.402  -1.464  10.925  3.00  1.00            
ATOM    135   CA GLY A  17      45.873  -2.103   9.736  3.00  1.00            
ATOM    136    C GLY A  17      44.733  -2.882   9.175  3.00  1.00            
ATOM    137    O GLY A  17      44.605  -3.050   7.963  3.00  1.00            
ATOM    138    N GLN A  18      43.879  -3.391  10.079  4.00  1.00            
ATOM    139   CA GLN A  18      42.798  -4.259   9.732  4.00  1.00            
ATOM    140   CB GLN A  18      41.980  -4.733  10.950  4.00  1.00            
ATOM    141   CG GLN A  18      42.688  -5.759  11.835  4.00  1.00            
ATOM    142   CD GLN A  18      42.385  -7.135  11.265  4.00  1.00            
ATOM    143  OE1 GLN A  18      41.246  -7.599  11.304  4.00  1.00            
ATOM    144  NE2 GLN A  18      43.428  -7.807  10.709  4.00  1.00            
ATOM    145    C GLN A  18      41.823  -3.607   8.814  4.00  1.00            
ATOM    146    O GLN A  18      41.565  -2.407   8.885  4.00  1.00            
ATOM    147    N LEU A  19      41.283  -4.428   7.891  4.00  1.00            
ATOM    148   CA LEU A  19      40.222  -4.016   7.024  4.00  1.00            
ATOM    149   CB LEU A  19      40.421  -4.335   5.532  4.00  1.00            
ATOM    150   CG LEU A  19      41.499  -3.488   4.830  4.00  1.00            
ATOM    151  CD1 LEU A  19      42.909  -3.814   5.342  4.00  1.00            
ATOM    152  CD2 LEU A  19      41.369  -3.597   3.301  4.00  1.00            
ATOM    153    C LEU A  19      39.023  -4.792   7.486  4.00  1.00            
ATOM    154    O LEU A  19      39.118  -5.995   7.722  4.00  1.00            
ATOM    155    N LYS A  20      37.865  -4.119   7.658  4.00  1.00            
ATOM    156   CA LYS A  20      36.689  -4.812   8.115  4.00  1.00            
ATOM    157   CB LYS A  20      36.130  -4.336   9.471  4.00  1.00            
ATOM    158   CG LYS A  20      36.838  -4.821  10.737  4.00  1.00            
ATOM    159   CD LYS A  20      36.189  -4.223  11.991  4.00  1.00            
ATOM    160   CE LYS A  20      36.534  -4.924  13.308  4.00  1.00            
ATOM    161   NZ LYS A  20      35.654  -4.418  14.389  4.00  1.00            
ATOM    162    C LYS A  20      35.559  -4.534   7.170  4.00  1.00            
ATOM    163    O LYS A  20      35.570  -3.541   6.445  4.00  1.00            
ATOM    164    N GLU A  21      34.549  -5.433   7.154  4.00  1.00            
ATOM    165   CA GLU A  21      33.365  -5.166   6.387  4.00  1.00            
ATOM    166   CB GLU A  21      32.755  -6.377   5.669  4.00  1.00            
ATOM    167   CG GLU A  21      32.291  -7.509   6.580  4.00  1.00            
ATOM    168   CD GLU A  21      31.613  -8.503   5.655  4.00  1.00            
ATOM    169  OE1 GLU A  21      31.302  -8.098   4.503  4.00  1.00            
ATOM    170  OE2 GLU A  21      31.398  -9.670   6.077  4.00  1.00            
ATOM    171    C GLU A  21      32.380  -4.634   7.384  4.00  1.00            
ATOM    172    O GLU A  21      32.205  -5.220   8.451  4.00  1.00            
ATOM    173    N ALA A  22      31.717  -3.497   7.085  4.00  1.00            
ATOM    174   CA ALA A  22      30.866  -2.931   8.095  4.00  1.00            
ATOM    175   CB ALA A  22      31.432  -1.656   8.740  4.00  1.00            
ATOM    176    C ALA A  22      29.534  -2.584   7.537  4.00  1.00            
ATOM    177    O ALA A  22      29.336  -2.500   6.325  4.00  1.00            
ATOM    178    N LEU A  23      28.576  -2.396   8.463  4.00  1.00            
ATOM    179   CA LEU A  23      27.223  -2.084   8.132  4.00  1.00            
ATOM    180   CB LEU A  23      26.248  -3.064   8.825  4.00  1.00            
ATOM    181   CG LEU A  23      24.743  -2.870   8.576  4.00  1.00            
ATOM    182  CD1 LEU A  23      23.963  -4.078   9.112  4.00  1.00            
ATOM    183  CD2 LEU A  23      24.229  -1.571   9.207  4.00  1.00            
ATOM    184    C LEU A  23      26.959  -0.670   8.554  4.00  1.00            
ATOM    185    O LEU A  23      27.432  -0.221   9.597  4.00  1.00            
ATOM    186    N LEU A  24      26.196   0.072   7.722  4.00  1.00            
ATOM    187   CA LEU A  24      25.914   1.460   7.970  4.00  1.00            
ATOM    188   CB LEU A  24      25.600   2.264   6.696  4.00  1.00            
ATOM    189   CG LEU A  24      26.757   2.349   5.685  4.00  1.00            
ATOM    190  CD1 LEU A  24      26.354   3.177   4.452  4.00  1.00            
ATOM    191  CD2 LEU A  24      28.047   2.860   6.346  4.00  1.00            
ATOM    192    C LEU A  24      24.687   1.549   8.806  4.00  1.00            
ATOM    193    O LEU A  24      23.646   0.993   8.460  4.00  1.00            
ATOM    194    N ASP A  25      24.771   2.283   9.930  1.00  1.00            
ATOM    195   CA ASP A  25      23.620   2.310  10.774  1.00  1.00            
ATOM    196   CB ASP A  25      23.849   1.550  12.085  1.00  1.00            
ATOM    197   CG ASP A  25      22.513   1.399  12.787  1.00  1.00            
ATOM    198  OD1 ASP A  25      21.483   1.711  12.136  1.00  1.00            
ATOM    199  OD2 ASP A  25      22.498   0.968  13.971  1.00  1.00            
ATOM    200    C ASP A  25      23.268   3.696  11.158  1.00  1.00            
ATOM    201    O ASP A  25      24.023   4.382  11.845  1.00  1.00            
ATOM    202    N THR A  26      22.091   4.144  10.700  3.00  1.00            
ATOM    203   CA THR A  26      21.637   5.446  11.056  3.00  1.00            
ATOM    204   CB THR A  26      20.510   5.940  10.206  3.00  1.00            
ATOM    205  OG1 THR A  26      20.902   5.968   8.842  3.00  1.00            
ATOM    206  CG2 THR A  26      20.151   7.361  10.677  3.00  1.00            
ATOM    207    C THR A  26      21.196   5.496  12.480  3.00  1.00            
ATOM    208    O THR A  26      21.462   6.462  13.194  3.00  1.00            
ATOM    209    N GLY A  27      20.526   4.426  12.933  3.00  1.00            
ATOM    210   CA GLY A  27      19.902   4.409  14.221  3.00  1.00            
ATOM    211    C GLY A  27      20.901   4.595  15.307  3.00  1.00            
ATOM    212    O GLY A  27      20.607   5.232  16.317  3.00  1.00            
ATOM    213    N ALA A  28      22.110   4.036  15.148  1.00  1.00            
ATOM    214   CA ALA A  28      23.003   4.098  16.260  1.00  1.00            
ATOM    215   CB ALA A  28      24.011   2.936  16.296  1.00  1.00            
ATOM    216    C ALA A  28      23.787   5.369  16.294  1.00  1.00            
ATOM    217    O ALA A  28      24.412   5.757  15.309  1.00  1.00            
ATOM    218    N ASP A  29      23.745   6.059  17.457  1.00  1.00            
ATOM    219   CA ASP A  29      24.518   7.250  17.674  1.00  1.00            
ATOM    220   CB ASP A  29      24.169   7.972  18.986  1.00  1.00            
ATOM    221   CG ASP A  29      22.850   8.705  18.779  1.00  1.00            
ATOM    222  OD1 ASP A  29      22.501   8.976  17.600  1.00  1.00            
ATOM    223  OD2 ASP A  29      22.179   9.009  19.802  1.00  1.00            
ATOM    224    C ASP A  29      25.967   6.876  17.728  1.00  1.00            
ATOM    225    O ASP A  29      26.795   7.476  17.045  1.00  1.00            
ATOM    226    N ASP A  30      26.308   5.849  18.534  1.00  1.00            
ATOM    227   CA ASP A  30      27.683   5.457  18.666  1.00  1.00            
ATOM    228   CB ASP A  30      28.073   4.885  20.038  1.00  1.00            
ATOM    229   CG ASP A  30      28.383   6.051  20.966  1.00  1.00            
ATOM    230  OD1 ASP A  30      28.513   7.198  20.460  1.00  1.00            
ATOM    231  OD2 ASP A  30      28.509   5.808  22.195  1.00  1.00            
ATOM    232    C ASP A  30      28.032   4.435  17.635  1.00  1.00            
ATOM    233    O ASP A  30      27.177   3.957  16.893  1.00  1.00            
ATOM    234    N THR A  31      29.334   4.083  17.574  1.00  1.00            
ATOM    235   CA THR A  31      29.823   3.114  16.636  1.00  1.00            
ATOM    236   CB THR A  31      31.119   3.496  15.984  1.00  1.00            
ATOM    237  OG1 THR A  31      32.148   3.583  16.957  1.00  1.00            
ATOM    238  CG2 THR A  31      30.940   4.847  15.273  1.00  1.00            
ATOM    239    C THR A  31      30.090   1.867  17.405  1.00  1.00            
ATOM    240    O THR A  31      30.380   1.919  18.598  1.00  1.00            
ATOM    241    N VAL A  32      29.959   0.698  16.750  4.00  1.00            
ATOM    242   CA VAL A  32      30.256  -0.484  17.493  4.00  1.00            
ATOM    243   CB VAL A  32      29.058  -1.271  17.940  4.00  1.00            
ATOM    244  CG1 VAL A  32      28.216  -0.380  18.869  4.00  1.00            
ATOM    245  CG2 VAL A  32      28.305  -1.801  16.713  4.00  1.00            
ATOM    246    C VAL A  32      31.134  -1.384  16.678  4.00  1.00            
ATOM    247    O VAL A  32      31.088  -1.379  15.448  4.00  1.00            
ATOM    248    N LEU A  33      31.996  -2.161  17.368  4.00  1.00            
ATOM    249   CA LEU A  33      32.892  -3.081  16.726  4.00  1.00            
ATOM    250   CB LEU A  33      34.383  -2.777  16.956  4.00  1.00            
ATOM    251   CG LEU A  33      34.870  -1.444  16.367  4.00  1.00            
ATOM    252  CD1 LEU A  33      36.366  -1.237  16.649  4.00  1.00            
ATOM    253  CD2 LEU A  33      34.524  -1.328  14.874  4.00  1.00            
ATOM    254    C LEU A  33      32.672  -4.414  17.378  4.00  1.00            
ATOM    255    O LEU A  33      32.116  -4.494  18.471  4.00  1.00            
ATOM    256    N GLU A  34      33.073  -5.503  16.691  1.00  1.00            
ATOM    257   CA GLU A  34      33.070  -6.815  17.278  1.00  1.00            
ATOM    258   CB GLU A  34      33.296  -7.955  16.272  1.00  1.00            
ATOM    259   CG GLU A  34      32.217  -8.112  15.202  1.00  1.00            
ATOM    260   CD GLU A  34      32.651  -9.276  14.321  1.00  1.00            
ATOM    261  OE1 GLU A  34      33.602  -9.995  14.729  1.00  1.00            
ATOM    262  OE2 GLU A  34      32.049  -9.460  13.229  1.00  1.00            
ATOM    263    C GLU A  34      34.319  -6.777  18.102  1.00  1.00            
ATOM    264    O GLU A  34      35.035  -5.777  18.080  1.00  1.00            
ATOM    265    N GLU A  35      34.622  -7.835  18.875  1.00  1.00            
ATOM    266   CA GLU A  35      35.816  -7.758  19.667  1.00  1.00            
ATOM    267   CB GLU A  35      36.026  -8.971  20.594  1.00  1.00            
ATOM    268   CG GLU A  35      37.168  -8.784  21.598  1.00  1.00            
ATOM    269   CD GLU A  35      37.074  -9.887  22.647  1.00  1.00            
ATOM    270  OE1 GLU A  35      37.034 -11.083  22.252  1.00  1.00            
ATOM    271  OE2 GLU A  35      37.033  -9.545  23.860  1.00  1.00            
ATOM    272    C GLU A  35      36.993  -7.647  18.759  1.00  1.00            
ATOM    273    O GLU A  35      37.123  -8.382  17.781  1.00  1.00            
ATOM    274    N MET A  36      37.878  -6.681  19.072  1.00  1.00            
ATOM    275   CA MET A  36      39.072  -6.480  18.311  1.00  1.00            
ATOM    276   CB MET A  36      38.881  -5.610  17.061  1.00  1.00            
ATOM    277   CG MET A  36      38.082  -6.320  15.970  1.00  1.00            
ATOM    278   SD MET A  36      38.916  -7.786  15.289  1.00  1.00            
ATOM    279   CE MET A  36      40.129  -6.832  14.332  1.00  1.00            
ATOM    280    C MET A  36      40.045  -5.779  19.202  1.00  1.00            
ATOM    281    O MET A  36      39.688  -5.323  20.287  1.00  1.00            
ATOM    282    N ASN A  37      41.322  -5.707  18.777  1.00  1.00            
ATOM    283   CA ASN A  37      42.286  -4.984  19.553  1.00  1.00            
ATOM    284   CB ASN A  37      43.711  -5.565  19.524  1.00  1.00            
ATOM    285   CG ASN A  37      43.752  -6.862  20.313  1.00  1.00            
ATOM    286  OD1 ASN A  37      42.790  -7.230  20.985  1.00  1.00            
ATOM    287  ND2 ASN A  37      44.909  -7.572  20.240  1.00  1.00            
ATOM    288    C ASN A  37      42.406  -3.647  18.896  1.00  1.00            
ATOM    289    O ASN A  37      42.610  -3.562  17.686  1.00  1.00            
ATOM    290    N LEU A  38      42.261  -2.557  19.671  1.00  1.00            
ATOM    291   CA LEU A  38      42.392  -1.263  19.063  1.00  1.00            
ATOM    292   CB LEU A  38      41.087  -0.455  19.008  1.00  1.00            
ATOM    293   CG LEU A  38      40.039  -1.072  18.063  1.00  1.00            
ATOM    294  CD1 LEU A  38      40.531  -1.060  16.606  1.00  1.00            
ATOM    295  CD2 LEU A  38      39.610  -2.470  18.538  1.00  1.00            
ATOM    296    C LEU A  38      43.391  -0.479  19.838  1.00  1.00            
ATOM    297    O LEU A  38      43.725  -0.779  20.984  1.00  1.00            
ATOM    298    N PRO A  39      43.895   0.519  19.176  1.00  1.00            
ATOM    299   CA PRO A  39      44.868   1.362  19.806  1.00  1.00            
ATOM    300   CD PRO A  39      44.132   0.384  17.750  1.00  1.00            
ATOM    301   CB PRO A  39      45.570   2.105  18.668  1.00  1.00            
ATOM    302   CG PRO A  39      45.441   1.143  17.476  1.00  1.00            
ATOM    303    C PRO A  39      44.275   2.256  20.833  1.00  1.00            
ATOM    304    O PRO A  39      43.095   2.589  20.741  1.00  1.00            
ATOM    305    N GLY A  40      45.075   2.616  21.852  1.00  1.00            
ATOM    306   CA GLY A  40      44.635   3.525  22.862  1.00  1.00            
ATOM    307    C GLY A  40      43.849   2.732  23.841  1.00  1.00            
ATOM    308    O GLY A  40      42.815   2.159  23.501  1.00  1.00            
ATOM    309    N LYS A  41      44.310   2.679  25.100  1.00  1.00            
ATOM    310   CA LYS A  41      43.489   1.991  26.039  1.00  1.00            
ATOM    311   CB LYS A  41      44.139   1.775  27.415  1.00  1.00            
ATOM    312   CG LYS A  41      45.367   0.865  27.409  1.00  1.00            
ATOM    313   CD LYS A  41      46.188   0.975  28.696  1.00  1.00            
ATOM    314   CE LYS A  41      47.444   0.104  28.713  1.00  1.00            
ATOM    315   NZ LYS A  41      48.251   0.414  29.915  1.00  1.00            
ATOM    316    C LYS A  41      42.370   2.928  26.258  1.00  1.00            
ATOM    317    O LYS A  41      42.604   4.120  26.455  1.00  1.00            
ATOM    318    N TRP A  42      41.109   2.471  26.223  1.00  1.00            
ATOM    319   CA TRP A  42      40.264   3.580  26.474  1.00  1.00            
ATOM    320   CB TRP A  42      39.759   4.324  25.226  1.00  1.00            
ATOM    321   CG TRP A  42      39.363   5.744  25.564  1.00  1.00            
ATOM    322  CD2 TRP A  42      40.357   6.733  25.856  1.00  1.00            
ATOM    323  CD1 TRP A  42      38.151   6.347  25.750  1.00  1.00            
ATOM    324  NE1 TRP A  42      38.334   7.657  26.141  1.00  1.00            
ATOM    325  CE2 TRP A  42      39.691   7.903  26.212  1.00  1.00            
ATOM    326  CE3 TRP A  42      41.719   6.660  25.839  1.00  1.00            
ATOM    327  CZ2 TRP A  42      40.388   9.025  26.562  1.00  1.00            
ATOM    328  CZ3 TRP A  42      42.420   7.795  26.177  1.00  1.00            
ATOM    329  CH2 TRP A  42      41.766   8.956  26.534  1.00  1.00            
ATOM    330    C TRP A  42      39.171   3.224  27.416  1.00  1.00            
ATOM    331    O TRP A  42      39.106   2.111  27.937  1.00  1.00            
ATOM    332    N LYS A  43      38.290   4.207  27.660  4.00  1.00            
ATOM    333   CA LYS A  43      37.289   4.136  28.668  4.00  1.00            
ATOM    334   CB LYS A  43      36.262   5.279  28.610  4.00  1.00            
ATOM    335   CG LYS A  43      35.214   5.155  29.715  4.00  1.00            
ATOM    336   CD LYS A  43      34.340   6.393  29.910  4.00  1.00            
ATOM    337   CE LYS A  43      33.387   6.262  31.100  4.00  1.00            
ATOM    338   NZ LYS A  43      32.446   7.402  31.128  4.00  1.00            
ATOM    339    C LYS A  43      36.525   2.864  28.601  4.00  1.00            
ATOM    340    O LYS A  43      36.110   2.383  27.548  4.00  1.00            
ATOM    341    N PRO A  44      36.387   2.309  29.773  4.00  0.00            
ATOM    342   CA PRO A  44      35.611   1.117  29.915  4.00  0.00            
ATOM    343   CD PRO A  44      37.462   2.378  30.750  4.00  0.00            
ATOM    344   CB PRO A  44      35.989   0.520  31.268  4.00  0.00            
ATOM    345   CG PRO A  44      37.418   1.039  31.503  4.00  0.00            
ATOM    346    C PRO A  44      34.194   1.576  29.836  4.00  0.00            
ATOM    347    O PRO A  44      33.924   2.678  30.312  4.00  0.00            
ATOM    348    N LYS A  45      33.262   0.798  29.254  4.00  0.00            
ATOM    349   CA LYS A  45      31.949   1.369  29.231  4.00  0.00            
ATOM    350   CB LYS A  45      31.825   2.542  28.239  4.00  0.00            
ATOM    351   CG LYS A  45      30.393   3.048  28.060  4.00  0.00            
ATOM    352   CD LYS A  45      30.284   4.413  27.375  4.00  0.00            
ATOM    353   CE LYS A  45      28.932   4.625  26.692  4.00  0.00            
ATOM    354   NZ LYS A  45      28.622   6.067  26.599  4.00  0.00            
ATOM    355    C LYS A  45      30.908   0.362  28.895  4.00  0.00            
ATOM    356    O LYS A  45      31.125  -0.549  28.097  4.00  0.00            
ATOM    357    N MET A  46      29.731   0.522  29.534  4.00  0.00            
ATOM    358   CA MET A  46      28.611  -0.315  29.244  4.00  0.00            
ATOM    359   CB MET A  46      27.961  -0.929  30.497  4.00  0.00            
ATOM    360   CG MET A  46      26.787  -1.862  30.195  4.00  0.00            
ATOM    361   SD MET A  46      26.230  -2.844  31.621  4.00  0.00            
ATOM    362   CE MET A  46      24.562  -3.147  30.970  4.00  0.00            
ATOM    363    C MET A  46      27.626   0.567  28.525  4.00  0.00            
ATOM    364    O MET A  46      27.188   1.583  29.063  4.00  0.00            
ATOM    365    N ILE A  47      27.264   0.211  27.270  4.00  0.00            
ATOM    366   CA ILE A  47      26.413   1.058  26.471  4.00  0.00            
ATOM    367   CB ILE A  47      27.174   1.778  25.398  4.00  0.00            
ATOM    368  CG1 ILE A  47      26.328   2.894  24.767  4.00  0.00            
ATOM    369  CG2 ILE A  47      27.668   0.725  24.397  4.00  0.00            
ATOM    370  CD1 ILE A  47      27.141   3.823  23.866  4.00  0.00            
ATOM    371    C ILE A  47      25.380   0.213  25.798  4.00  0.00            
ATOM    372    O ILE A  47      25.538  -1.002  25.748  4.00  0.00            
ATOM    373    N GLY A  48      24.272   0.821  25.304  4.00  0.00            
ATOM    374   CA GLY A  48      23.316   0.031  24.571  4.00  0.00            
ATOM    375    C GLY A  48      21.906   0.451  24.854  4.00  0.00            
ATOM    376    O GLY A  48      21.611   1.639  24.977  4.00  0.00            
ATOM    377    N GLY A  49      20.983  -0.536  24.968  4.00  0.00            
ATOM    378   CA GLY A  49      19.631  -0.160  25.268  4.00  0.00            
ATOM    379    C GLY A  49      18.562  -0.744  24.356  4.00  0.00            
ATOM    380    O GLY A  49      17.383  -0.587  24.668  4.00  0.00            
ATOM    381    N ILE A  50      18.870  -1.419  23.224  3.00  0.00            
ATOM    382   CA ILE A  50      17.755  -1.914  22.437  3.00  0.00            
ATOM    383   CB ILE A  50      18.160  -2.559  21.134  3.00  0.00            
ATOM    384  CG1 ILE A  50      16.903  -2.932  20.331  3.00  0.00            
ATOM    385  CG2 ILE A  50      19.109  -3.742  21.398  3.00  0.00            
ATOM    386  CD1 ILE A  50      17.197  -3.379  18.900  3.00  0.00            
ATOM    387    C ILE A  50      16.975  -2.929  23.231  3.00  0.00            
ATOM    388    O ILE A  50      15.754  -2.838  23.350  3.00  0.00            
ATOM    389    N GLY A  51      17.683  -3.911  23.816  3.00  0.00            
ATOM    390   CA GLY A  51      17.138  -4.934  24.662  3.00  0.00            
ATOM    391    C GLY A  51      18.093  -4.855  25.787  3.00  0.00            
ATOM    392    O GLY A  51      17.896  -5.397  26.873  3.00  0.00            
ATOM    393    N GLY A  52      19.185  -4.129  25.491  4.00  0.00            
ATOM    394   CA GLY A  52      20.208  -3.826  26.430  4.00  0.00            
ATOM    395    C GLY A  52      21.408  -4.671  26.164  4.00  0.00            
ATOM    396    O GLY A  52      21.319  -5.896  26.241  4.00  0.00            
ATOM    397    N PHE A  53      22.570  -4.046  25.841  4.00  0.00            
ATOM    398   CA PHE A  53      23.728  -4.884  25.703  4.00  0.00            
ATOM    399   CB PHE A  53      23.545  -5.989  24.653  4.00  0.00            
ATOM    400   CG PHE A  53      24.648  -6.952  24.884  4.00  0.00            
ATOM    401  CD1 PHE A  53      24.549  -7.860  25.911  4.00  0.00            
ATOM    402  CD2 PHE A  53      25.769  -6.950  24.088  4.00  0.00            
ATOM    403  CE1 PHE A  53      25.559  -8.760  26.145  4.00  0.00            
ATOM    404  CE2 PHE A  53      26.783  -7.849  24.318  4.00  0.00            
ATOM    405   CZ PHE A  53      26.677  -8.754  25.348  4.00  0.00            
ATOM    406    C PHE A  53      24.944  -4.133  25.331  4.00  0.00            
ATOM    407    O PHE A  53      24.863  -3.142  24.609  4.00  0.00            
ATOM    408    N ILE A  54      26.092  -4.643  25.840  4.00  0.00            
ATOM    409   CA ILE A  54      27.433  -4.228  25.537  4.00  0.00            
ATOM    410   CB ILE A  54      27.592  -3.098  24.555  4.00  0.00            
ATOM    411  CG1 ILE A  54      27.142  -3.535  23.150  4.00  0.00            
ATOM    412  CG2 ILE A  54      29.061  -2.643  24.601  4.00  0.00            
ATOM    413  CD1 ILE A  54      27.939  -4.712  22.587  4.00  0.00            
ATOM    414    C ILE A  54      28.225  -3.890  26.757  4.00  0.00            
ATOM    415    O ILE A  54      27.762  -3.179  27.648  4.00  0.00            
ATOM    416    N LYS A  55      29.462  -4.430  26.826  4.00  0.00            
ATOM    417   CA LYS A  55      30.313  -4.154  27.945  4.00  0.00            
ATOM    418   CB LYS A  55      30.294  -5.323  28.943  4.00  0.00            
ATOM    419   CG LYS A  55      28.914  -5.536  29.566  4.00  0.00            
ATOM    420   CD LYS A  55      28.666  -6.955  30.083  4.00  0.00            
ATOM    421   CE LYS A  55      28.195  -7.907  28.979  4.00  0.00            
ATOM    422   NZ LYS A  55      26.994  -7.353  28.310  4.00  0.00            
ATOM    423    C LYS A  55      31.709  -4.033  27.454  4.00  0.00            
ATOM    424    O LYS A  55      32.524  -4.918  27.712  4.00  0.00            
ATOM    425    N VAL A  56      32.055  -2.937  26.750  4.00  0.00            
ATOM    426   CA VAL A  56      33.412  -2.946  26.303  4.00  0.00            
ATOM    427   CB VAL A  56      33.612  -3.686  24.972  4.00  0.00            
ATOM    428  CG1 VAL A  56      35.101  -3.817  24.599  4.00  0.00            
ATOM    429  CG2 VAL A  56      32.948  -5.071  25.015  4.00  0.00            
ATOM    430    C VAL A  56      33.932  -1.540  26.199  4.00  0.00            
ATOM    431    O VAL A  56      33.185  -0.570  26.313  4.00  0.00            
ATOM    432    N ARG A  57      35.258  -1.413  25.983  4.00  0.00            
ATOM    433   CA ARG A  57      35.955  -0.170  25.951  4.00  0.00            
ATOM    434   CB ARG A  57      37.489  -0.304  25.865  4.00  0.00            
ATOM    435   CG ARG A  57      38.000  -0.895  24.547  4.00  0.00            
ATOM    436   CD ARG A  57      37.652  -2.365  24.312  4.00  0.00            
ATOM    437   NE ARG A  57      38.421  -3.186  25.288  4.00  0.00            
ATOM    438   CZ ARG A  57      39.695  -3.590  25.003  4.00  0.00            
ATOM    439  NH1 ARG A  57      40.313  -3.185  23.856  4.00  0.00            
ATOM    440  NH2 ARG A  57      40.348  -4.411  25.876  4.00  0.00            
ATOM    441    C ARG A  57      35.553   0.639  24.766  4.00  0.00            
ATOM    442    O ARG A  57      35.195   0.107  23.715  4.00  0.00            
ATOM    443    N GLN A  58      35.594   1.979  24.938  4.00  1.00            
ATOM    444   CA GLN A  58      35.304   2.860  23.849  4.00  1.00            
ATOM    445   CB GLN A  58      34.244   3.941  24.159  4.00  1.00            
ATOM    446   CG GLN A  58      33.957   4.858  22.963  4.00  1.00            
ATOM    447   CD GLN A  58      32.782   5.779  23.276  4.00  1.00            
ATOM    448  OE1 GLN A  58      32.598   6.218  24.410  4.00  1.00            
ATOM    449  NE2 GLN A  58      31.961   6.083  22.234  4.00  1.00            
ATOM    450    C GLN A  58      36.566   3.565  23.493  4.00  1.00            
ATOM    451    O GLN A  58      37.183   4.187  24.352  4.00  1.00            
ATOM    452    N TYR A  59      36.971   3.509  22.206  4.00  1.00            
ATOM    453   CA TYR A  59      38.203   4.122  21.814  4.00  1.00            
ATOM    454   CB TYR A  59      39.075   3.223  20.922  4.00  1.00            
ATOM    455   CG TYR A  59      40.260   4.018  20.492  4.00  1.00            
ATOM    456  CD1 TYR A  59      41.187   4.460  21.407  4.00  1.00            
ATOM    457  CD2 TYR A  59      40.455   4.295  19.158  4.00  1.00            
ATOM    458  CE1 TYR A  59      42.280   5.191  20.999  4.00  1.00            
ATOM    459  CE2 TYR A  59      41.544   5.021  18.743  4.00  1.00            
ATOM    460   CZ TYR A  59      42.458   5.472  19.665  4.00  1.00            
ATOM    461   OH TYR A  59      43.576   6.220  19.237  4.00  1.00            
ATOM    462    C TYR A  59      37.916   5.401  21.098  4.00  1.00            
ATOM    463    O TYR A  59      37.219   5.431  20.084  4.00  1.00            
ATOM    464    N ASP A  60      38.446   6.510  21.654  4.00  1.00            
ATOM    465   CA ASP A  60      38.261   7.806  21.075  4.00  1.00            
ATOM    466   CB ASP A  60      38.336   8.960  22.088  4.00  1.00            
ATOM    467   CG ASP A  60      37.019   8.988  22.852  4.00  1.00            
ATOM    468  OD1 ASP A  60      35.953   9.035  22.181  4.00  1.00            
ATOM    469  OD2 ASP A  60      37.059   8.953  24.110  4.00  1.00            
ATOM    470    C ASP A  60      39.322   8.022  20.030  4.00  1.00            
ATOM    471    O ASP A  60      40.296   7.275  19.946  4.00  1.00            
ATOM    472    N GLN A  61      39.121   9.061  19.190  4.00  1.00            
ATOM    473   CA GLN A  61      40.044   9.510  18.179  4.00  1.00            
ATOM    474   CB GLN A  61      41.201  10.356  18.754  4.00  1.00            
ATOM    475   CG GLN A  61      40.740  11.657  19.419  4.00  1.00            
ATOM    476   CD GLN A  61      41.962  12.401  19.945  4.00  1.00            
ATOM    477  OE1 GLN A  61      42.820  12.841  19.181  4.00  1.00            
ATOM    478  NE2 GLN A  61      42.038  12.551  21.295  4.00  1.00            
ATOM    479    C GLN A  61      40.646   8.378  17.398  4.00  1.00            
ATOM    480    O GLN A  61      41.824   8.066  17.571  4.00  1.00            
ATOM    481    N ILE A  62      39.861   7.716  16.519  4.00  1.00            
ATOM    482   CA ILE A  62      40.435   6.667  15.718  4.00  1.00            
ATOM    483   CB ILE A  62      39.875   5.303  15.992  4.00  1.00            
ATOM    484  CG1 ILE A  62      40.662   4.237  15.207  4.00  1.00            
ATOM    485  CG2 ILE A  62      38.373   5.336  15.671  4.00  1.00            
ATOM    486  CD1 ILE A  62      42.113   4.094  15.665  4.00  1.00            
ATOM    487    C ILE A  62      40.210   6.940  14.275  4.00  1.00            
ATOM    488    O ILE A  62      39.171   7.463  13.877  4.00  1.00            
ATOM    489    N PRO A  63      41.202   6.635  13.481  4.00  1.00            
ATOM    490   CA PRO A  63      41.028   6.772  12.071  4.00  1.00            
ATOM    491   CD PRO A  63      42.594   6.777  13.870  4.00  1.00            
ATOM    492   CB PRO A  63      42.428   6.840  11.456  4.00  1.00            
ATOM    493   CG PRO A  63      43.370   6.404  12.594  4.00  1.00            
ATOM    494    C PRO A  63      40.185   5.638  11.604  4.00  1.00            
ATOM    495    O PRO A  63      40.442   4.497  11.987  4.00  1.00            
ATOM    496    N VAL A  64      39.168   5.938  10.785  4.00  1.00            
ATOM    497   CA VAL A  64      38.332   4.927  10.221  4.00  1.00            
ATOM    498   CB VAL A  64      36.975   4.870  10.859  4.00  1.00            
ATOM    499  CG1 VAL A  64      36.084   3.925  10.042  4.00  1.00            
ATOM    500  CG2 VAL A  64      37.142   4.456  12.332  4.00  1.00            
ATOM    501    C VAL A  64      38.148   5.369   8.791  4.00  1.00            
ATOM    502    O VAL A  64      37.887   6.547   8.547  4.00  1.00            
ATOM    503    N GLU A  65      38.304   4.462   7.797  4.00  1.00            
ATOM    504   CA GLU A  65      38.105   4.888   6.431  4.00  1.00            
ATOM    505   CB GLU A  65      39.290   4.598   5.492  4.00  1.00            
ATOM    506   CG GLU A  65      39.069   5.144   4.078  4.00  1.00            
ATOM    507   CD GLU A  65      40.406   5.180   3.352  4.00  1.00            
ATOM    508  OE1 GLU A  65      41.441   5.423   4.030  4.00  1.00            
ATOM    509  OE2 GLU A  65      40.410   4.979   2.108  4.00  1.00            
ATOM    510    C GLU A  65      36.882   4.165   5.910  4.00  1.00            
ATOM    511    O GLU A  65      36.898   2.948   5.736  4.00  1.00            
ATOM    512    N ILE A  66      35.772   4.909   5.671  4.00  1.00            
ATOM    513   CA ILE A  66      34.502   4.332   5.280  4.00  1.00            
ATOM    514   CB ILE A  66      33.401   5.353   5.335  4.00  1.00            
ATOM    515  CG1 ILE A  66      33.221   5.899   6.767  4.00  1.00            
ATOM    516  CG2 ILE A  66      32.134   4.709   4.752  4.00  1.00            
ATOM    517  CD1 ILE A  66      34.372   6.779   7.259  4.00  1.00            
ATOM    518    C ILE A  66      34.489   3.764   3.905  4.00  1.00            
ATOM    519    O ILE A  66      34.263   2.568   3.729  4.00  1.00            
ATOM    520    N CYS A  67      34.758   4.610   2.896  3.00  1.00            
ATOM    521   CA CYS A  67      34.729   4.158   1.538  3.00  1.00            
ATOM    522   CB CYS A  67      33.319   4.038   0.932  3.00  1.00            
ATOM    523   SG CYS A  67      32.336   2.673   1.615  3.00  1.00            
ATOM    524    C CYS A  67      35.406   5.223   0.737  3.00  1.00            
ATOM    525    O CYS A  67      34.784   5.846  -0.121  3.00  1.00            
ATOM    526    N GLY A  68      36.703   5.461   0.994  3.00  1.00            
ATOM    527   CA GLY A  68      37.405   6.471   0.260  3.00  1.00            
ATOM    528    C GLY A  68      37.233   7.747   1.020  3.00  1.00            
ATOM    529    O GLY A  68      38.028   8.677   0.887  3.00  1.00            
ATOM    530    N HIS A  69      36.168   7.814   1.842  4.00  1.00            
ATOM    531   CA HIS A  69      35.939   8.956   2.675  4.00  1.00            
ATOM    532  ND1 HIS A  69      33.722   9.310   0.493  4.00  1.00            
ATOM    533   CG HIS A  69      33.760   9.860   1.756  4.00  1.00            
ATOM    534   CB HIS A  69      34.449   9.240   2.933  4.00  1.00            
ATOM    535  NE2 HIS A  69      32.590  11.221   0.388  4.00  1.00            
ATOM    536  CD2 HIS A  69      33.063  11.027   1.673  4.00  1.00            
ATOM    537  CE1 HIS A  69      33.011  10.166  -0.284  4.00  1.00            
ATOM    538    C HIS A  69      36.575   8.633   3.991  4.00  1.00            
ATOM    539    O HIS A  69      36.530   7.487   4.434  4.00  1.00            
ATOM    540    N LYS A  70      37.206   9.625   4.651  4.00  1.00            
ATOM    541   CA LYS A  70      37.818   9.330   5.917  4.00  1.00            
ATOM    542   CB LYS A  70      39.296   9.738   6.028  4.00  1.00            
ATOM    543   CG LYS A  70      40.223   8.695   5.399  4.00  1.00            
ATOM    544   CD LYS A  70      41.642   9.196   5.139  4.00  1.00            
ATOM    545   CE LYS A  70      41.814   9.805   3.747  4.00  1.00            
ATOM    546   NZ LYS A  70      43.181  10.347   3.605  4.00  1.00            
ATOM    547    C LYS A  70      37.036   9.978   7.014  4.00  1.00            
ATOM    548    O LYS A  70      36.383  11.001   6.812  4.00  1.00            
ATOM    549    N ALA A  71      37.057   9.353   8.213  4.00  1.00            
ATOM    550   CA ALA A  71      36.332   9.863   9.343  4.00  1.00            
ATOM    551   CB ALA A  71      35.056   9.061   9.655  4.00  1.00            
ATOM    552    C ALA A  71      37.223   9.765  10.551  4.00  1.00            
ATOM    553    O ALA A  71      38.078   8.884  10.632  4.00  1.00            
ATOM    554    N ILE A  72      37.066  10.711  11.508  4.00  1.00            
ATOM    555   CA ILE A  72      37.786  10.659  12.754  4.00  1.00            
ATOM    556   CB ILE A  72      38.772  11.775  12.992  4.00  1.00            
ATOM    557  CG1 ILE A  72      38.074  13.140  13.100  4.00  1.00            
ATOM    558  CG2 ILE A  72      39.836  11.707  11.884  4.00  1.00            
ATOM    559  CD1 ILE A  72      37.346  13.568  11.828  4.00  1.00            
ATOM    560    C ILE A  72      36.743  10.754  13.827  4.00  1.00            
ATOM    561    O ILE A  72      35.766  11.484  13.676  4.00  1.00            
ATOM    562    N GLY A  73      36.896  10.000  14.938  4.00  1.00            
ATOM    563   CA GLY A  73      35.883  10.082  15.956  4.00  1.00            
ATOM    564    C GLY A  73      36.077   8.965  16.926  4.00  1.00            
ATOM    565    O GLY A  73      37.200   8.517  17.154  4.00  1.00            
ATOM    566    N THR A  74      34.962   8.480  17.517  4.00  1.00            
ATOM    567   CA THR A  74      35.040   7.488  18.550  4.00  1.00            
ATOM    568   CB THR A  74      34.296   7.888  19.792  4.00  1.00            
ATOM    569  OG1 THR A  74      34.564   6.975  20.845  4.00  1.00            
ATOM    570  CG2 THR A  74      32.790   7.925  19.482  4.00  1.00            
ATOM    571    C THR A  74      34.497   6.180  18.097  4.00  1.00            
ATOM    572    O THR A  74      33.704   6.097  17.161  4.00  1.00            
ATOM    573    N VAL A  75      34.961   5.111  18.777  4.00  1.00            
ATOM    574   CA VAL A  75      34.563   3.776  18.460  4.00  1.00            
ATOM    575   CB VAL A  75      35.640   3.006  17.746  4.00  1.00            
ATOM    576  CG1 VAL A  75      35.170   1.559  17.510  4.00  1.00            
ATOM    577  CG2 VAL A  75      35.995   3.765  16.457  4.00  1.00            
ATOM    578    C VAL A  75      34.269   3.057  19.728  4.00  1.00            
ATOM    579    O VAL A  75      34.777   3.405  20.790  4.00  1.00            
ATOM    580    N LEU A  76      33.395   2.039  19.649  4.00  1.00            
ATOM    581   CA LEU A  76      33.116   1.261  20.812  4.00  1.00            
ATOM    582   CB LEU A  76      31.626   1.202  21.187  4.00  1.00            
ATOM    583   CG LEU A  76      31.362   0.424  22.490  4.00  1.00            
ATOM    584  CD1 LEU A  76      31.864   1.204  23.717  4.00  1.00            
ATOM    585  CD2 LEU A  76      29.891  -0.001  22.600  4.00  1.00            
ATOM    586    C LEU A  76      33.527  -0.151  20.479  4.00  1.00            
ATOM    587    O LEU A  76      33.386  -0.586  19.338  4.00  1.00            
ATOM    588    N VAL A  77      34.080  -0.896  21.462  4.00  1.00            
ATOM    589   CA VAL A  77      34.438  -2.281  21.274  4.00  1.00            
ATOM    590   CB VAL A  77      35.725  -2.662  21.943  4.00  1.00            
ATOM    591  CG1 VAL A  77      35.957  -4.171  21.753  4.00  1.00            
ATOM    592  CG2 VAL A  77      36.841  -1.775  21.363  4.00  1.00            
ATOM    593    C VAL A  77      33.317  -3.043  21.927  4.00  1.00            
ATOM    594    O VAL A  77      32.594  -2.474  22.743  4.00  1.00            
ATOM    595    N GLY A  78      33.079  -4.324  21.555  1.00  1.00            
ATOM    596   CA GLY A  78      32.020  -5.037  22.226  1.00  1.00            
ATOM    597    C GLY A  78      31.617  -6.242  21.410  1.00  1.00            
ATOM    598    O GLY A  78      32.147  -6.546  20.343  1.00  1.00            
ATOM    599    N PRO A  79      30.664  -6.923  21.985  1.00  1.00            
ATOM    600   CA PRO A  79      30.073  -8.140  21.460  1.00  1.00            
ATOM    601   CD PRO A  79      30.598  -6.870  23.439  1.00  1.00            
ATOM    602   CB PRO A  79      29.392  -8.807  22.659  1.00  1.00            
ATOM    603   CG PRO A  79      30.138  -8.261  23.885  1.00  1.00            
ATOM    604    C PRO A  79      29.114  -8.063  20.285  1.00  1.00            
ATOM    605    O PRO A  79      28.678  -9.125  19.844  1.00  1.00            
ATOM    606    N THR A  80      28.754  -6.871  19.761  1.00  1.00            
ATOM    607   CA THR A  80      27.704  -6.733  18.765  1.00  1.00            
ATOM    608   CB THR A  80      27.651  -5.363  18.158  1.00  1.00            
ATOM    609  OG1 THR A  80      28.859  -5.096  17.460  1.00  1.00            
ATOM    610  CG2 THR A  80      27.451  -4.326  19.278  1.00  1.00            
ATOM    611    C THR A  80      27.836  -7.707  17.636  1.00  1.00            
ATOM    612    O THR A  80      28.918  -8.073  17.180  1.00  1.00            
ATOM    613    N PRO A  81      26.669  -8.124  17.212  1.00  1.00            
ATOM    614   CA PRO A  81      26.499  -9.064  16.137  1.00  1.00            
ATOM    615   CD PRO A  81      25.465  -7.340  17.440  1.00  1.00            
ATOM    616   CB PRO A  81      24.991  -9.182  15.941  1.00  1.00            
ATOM    617   CG PRO A  81      24.480  -7.787  16.346  1.00  1.00            
ATOM    618    C PRO A  81      27.152  -8.576  14.902  1.00  1.00            
ATOM    619    O PRO A  81      27.690  -9.384  14.147  1.00  1.00            
ATOM    620    N VAL A  82      27.097  -7.260  14.658  1.00  1.00            
ATOM    621   CA VAL A  82      27.675  -6.778  13.451  1.00  1.00            
ATOM    622   CB VAL A  82      26.655  -6.336  12.454  1.00  1.00            
ATOM    623  CG1 VAL A  82      25.808  -5.224  13.098  1.00  1.00            
ATOM    624  CG2 VAL A  82      27.387  -5.886  11.179  1.00  1.00            
ATOM    625    C VAL A  82      28.477  -5.564  13.788  1.00  1.00            
ATOM    626    O VAL A  82      28.178  -4.866  14.756  1.00  1.00            
ATOM    627    N ASN A  83      29.544  -5.291  13.006  1.00  1.00            
ATOM    628   CA ASN A  83      30.265  -4.075  13.243  1.00  1.00            
ATOM    629   CB ASN A  83      31.715  -4.050  12.718  1.00  1.00            
ATOM    630   CG ASN A  83      31.738  -4.258  11.216  1.00  1.00            
ATOM    631  OD1 ASN A  83      30.891  -4.953  10.660  1.00  1.00            
ATOM    632  ND2 ASN A  83      32.752  -3.651  10.543  1.00  1.00            
ATOM    633    C ASN A  83      29.448  -2.997  12.629  1.00  1.00            
ATOM    634    O ASN A  83      28.833  -3.201  11.583  1.00  1.00            
ATOM    635    N ILE A  84      29.395  -1.819  13.274  4.00  1.00            
ATOM    636   CA ILE A  84      28.466  -0.865  12.762  4.00  1.00            
ATOM    637   CB ILE A  84      27.300  -0.710  13.694  4.00  1.00            
ATOM    638  CG1 ILE A  84      26.014  -0.334  12.949  4.00  1.00            
ATOM    639  CG2 ILE A  84      27.704   0.317  14.768  4.00  1.00            
ATOM    640  CD1 ILE A  84      24.771  -0.665  13.776  4.00  1.00            
ATOM    641    C ILE A  84      29.148   0.465  12.633  4.00  1.00            
ATOM    642    O ILE A  84      30.036   0.804  13.413  4.00  1.00            
ATOM    643    N ILE A  85      28.756   1.235  11.597  4.00  1.00            
ATOM    644   CA ILE A  85      29.206   2.587  11.403  4.00  1.00            
ATOM    645   CB ILE A  85      29.385   2.944   9.958  4.00  1.00            
ATOM    646  CG1 ILE A  85      30.506   2.103   9.333  4.00  1.00            
ATOM    647  CG2 ILE A  85      29.601   4.462   9.863  4.00  1.00            
ATOM    648  CD1 ILE A  85      30.528   2.167   7.808  4.00  1.00            
ATOM    649    C ILE A  85      28.026   3.370  11.892  4.00  1.00            
ATOM    650    O ILE A  85      26.914   3.181  11.401  4.00  1.00            
ATOM    651    N GLY A  86      28.218   4.245  12.897  1.00  1.00            
ATOM    652   CA GLY A  86      27.076   4.901  13.473  1.00  1.00            
ATOM    653    C GLY A  86      26.893   6.280  12.935  1.00  1.00            
ATOM    654    O GLY A  86      27.477   6.669  11.927  1.00  1.00            
ATOM    655    N ARG A  87      26.030   7.046  13.640  2.00  1.00            
ATOM    656   CA ARG A  87      25.716   8.402  13.297  2.00  1.00            
ATOM    657   CB ARG A  87      24.664   9.053  14.210  2.00  1.00            
ATOM    658   CG ARG A  87      24.412  10.523  13.860  2.00  1.00            
ATOM    659   CD ARG A  87      23.593  11.278  14.909  2.00  1.00            
ATOM    660   NE ARG A  87      24.491  11.576  16.061  2.00  1.00            
ATOM    661   CZ ARG A  87      23.973  12.148  17.188  2.00  1.00            
ATOM    662  NH1 ARG A  87      22.640  12.438  17.246  2.00  1.00            
ATOM    663  NH2 ARG A  87      24.777  12.419  18.256  2.00  1.00            
ATOM    664    C ARG A  87      26.950   9.228  13.448  2.00  1.00            
ATOM    665    O ARG A  87      27.232  10.081  12.607  2.00  1.00            
ATOM    666    N ASN A  88      27.734   8.986  14.519  2.00  1.00            
ATOM    667   CA ASN A  88      28.879   9.819  14.750  2.00  1.00            
ATOM    668   CB ASN A  88      29.663   9.459  16.028  2.00  1.00            
ATOM    669   CG ASN A  88      30.195   8.041  15.909  2.00  1.00            
ATOM    670  OD1 ASN A  88      29.430   7.079  15.854  2.00  1.00            
ATOM    671  ND2 ASN A  88      31.548   7.908  15.872  2.00  1.00            
ATOM    672    C ASN A  88      29.773   9.720  13.560  2.00  1.00            
ATOM    673    O ASN A  88      30.233  10.733  13.033  2.00  1.00            
ATOM    674    N LEU A  89      30.030   8.491  13.089  2.00  1.00            
ATOM    675   CA LEU A  89      30.865   8.328  11.939  2.00  1.00            
ATOM    676   CB LEU A  89      31.332   6.882  11.719  2.00  1.00            
ATOM    677   CG LEU A  89      32.231   6.387  12.866  2.00  1.00            
ATOM    678  CD1 LEU A  89      32.864   5.025  12.538  2.00  1.00            
ATOM    679  CD2 LEU A  89      33.255   7.461  13.274  2.00  1.00            
ATOM    680    C LEU A  89      30.169   8.806  10.693  2.00  1.00            
ATOM    681    O LEU A  89      30.798   9.397   9.816  2.00  1.00            
ATOM    682    N LEU A  90      28.843   8.578  10.587  2.00  1.00            
ATOM    683   CA LEU A  90      28.136   8.859   9.365  2.00  1.00            
ATOM    684   CB LEU A  90      26.674   8.391   9.371  2.00  1.00            
ATOM    685   CG LEU A  90      26.082   8.384   7.952  2.00  1.00            
ATOM    686  CD1 LEU A  90      26.875   7.412   7.063  2.00  1.00            
ATOM    687  CD2 LEU A  90      24.579   8.073   7.960  2.00  1.00            
ATOM    688    C LEU A  90      28.176  10.327   9.056  2.00  1.00            
ATOM    689    O LEU A  90      28.265  10.719   7.897  2.00  1.00            
ATOM    690    N THR A  91      28.078  11.204  10.065  3.00  1.00            
ATOM    691   CA THR A  91      28.104  12.607   9.756  3.00  1.00            
ATOM    692   CB THR A  91      27.739  13.481  10.915  3.00  1.00            
ATOM    693  OG1 THR A  91      27.580  14.822  10.475  3.00  1.00            
ATOM    694  CG2 THR A  91      28.861  13.399  11.963  3.00  1.00            
ATOM    695    C THR A  91      29.473  13.040   9.307  3.00  1.00            
ATOM    696    O THR A  91      29.582  13.941   8.477  3.00  1.00            
ATOM    697    N GLN A  92      30.557  12.430   9.843  3.00  1.00            
ATOM    698   CA GLN A  92      31.891  12.870   9.510  3.00  1.00            
ATOM    699   CB GLN A  92      32.985  11.968  10.108  3.00  1.00            
ATOM    700   CG GLN A  92      32.932  11.867  11.632  3.00  1.00            
ATOM    701   CD GLN A  92      33.086  13.263  12.217  3.00  1.00            
ATOM    702  OE1 GLN A  92      33.437  14.215  11.520  3.00  1.00            
ATOM    703  NE2 GLN A  92      32.809  13.391  13.542  3.00  1.00            
ATOM    704    C GLN A  92      32.007  12.754   8.028  3.00  1.00            
ATOM    705    O GLN A  92      32.493  13.661   7.353  3.00  1.00            
ATOM    706    N ILE A  93      31.519  11.630   7.477  3.00  1.00            
ATOM    707   CA ILE A  93      31.568  11.465   6.062  3.00  1.00            
ATOM    708   CB ILE A  93      31.210  10.092   5.559  3.00  1.00            
ATOM    709  CG1 ILE A  93      29.750   9.734   5.840  3.00  1.00            
ATOM    710  CG2 ILE A  93      32.217   9.108   6.176  3.00  1.00            
ATOM    711  CD1 ILE A  93      29.297   8.433   5.182  3.00  1.00            
ATOM    712    C ILE A  93      30.675  12.490   5.442  3.00  1.00            
ATOM    713    O ILE A  93      30.969  13.013   4.369  3.00  1.00            
ATOM    714    N GLY A  94      29.553  12.814   6.114  3.00  1.00            
ATOM    715   CA GLY A  94      28.657  13.784   5.562  3.00  1.00            
ATOM    716    C GLY A  94      27.536  13.049   4.915  3.00  1.00            
ATOM    717    O GLY A  94      26.752  13.617   4.158  3.00  1.00            
ATOM    718    N CYS A  95      27.430  11.744   5.215  1.00  1.00            
ATOM    719   CA CYS A  95      26.384  10.972   4.624  1.00  1.00            
ATOM    720   CB CYS A  95      26.399   9.494   5.037  1.00  1.00            
ATOM    721   SG CYS A  95      25.019   8.549   4.325  1.00  1.00            
ATOM    722    C CYS A  95      25.069  11.534   5.059  1.00  1.00            
ATOM    723    O CYS A  95      24.866  11.858   6.229  1.00  1.00            
ATOM    724    N THR A  96      24.144  11.683   4.089  4.00  1.00            
ATOM    725   CA THR A  96      22.816  12.157   4.347  4.00  1.00            
ATOM    726   CB THR A  96      22.563  13.520   3.771  4.00  1.00            
ATOM    727  OG1 THR A  96      21.262  13.972   4.115  4.00  1.00            
ATOM    728  CG2 THR A  96      22.719  13.454   2.241  4.00  1.00            
ATOM    729    C THR A  96      21.899  11.205   3.647  4.00  1.00            
ATOM    730    O THR A  96      22.178  10.781   2.527  4.00  1.00            
ATOM    731    N LEU A  97      20.784  10.812   4.295  4.00  1.00            
ATOM    732   CA LEU A  97      19.876   9.945   3.604  4.00  1.00            
ATOM    733   CB LEU A  97      18.937   9.108   4.496  4.00  1.00            
ATOM    734   CG LEU A  97      19.591   7.896   5.185  4.00  1.00            
ATOM    735  CD1 LEU A  97      20.680   8.318   6.183  4.00  1.00            
ATOM    736  CD2 LEU A  97      18.521   6.980   5.803  4.00  1.00            
ATOM    737    C LEU A  97      19.009  10.789   2.741  4.00  1.00            
ATOM    738    O LEU A  97      18.701  11.930   3.081  4.00  1.00            
ATOM    739    N ASN A  98      18.605  10.244   1.577  4.00  1.00            
ATOM    740   CA ASN A  98      17.743  11.008   0.733  4.00  1.00            
ATOM    741   CB ASN A  98      18.289  11.295  -0.677  4.00  1.00            
ATOM    742   CG ASN A  98      17.338  12.297  -1.328  4.00  1.00            
ATOM    743  OD1 ASN A  98      16.650  13.054  -0.645  4.00  1.00            
ATOM    744  ND2 ASN A  98      17.289  12.298  -2.687  4.00  1.00            
ATOM    745    C ASN A  98      16.471  10.250   0.541  4.00  1.00            
ATOM    746    O ASN A  98      16.483   9.045   0.298  4.00  1.00            
ATOM    747    N PHE A  99      15.325  10.945   0.669  1.00  1.00            
ATOM    748   CA PHE A  99      14.073  10.302   0.407  1.00  1.00            
ATOM    749   CB PHE A  99      12.908  10.755   1.315  1.00  1.00            
ATOM    750   CG PHE A  99      12.996  10.113   2.659  1.00  1.00            
ATOM    751  CD1 PHE A  99      13.799  10.632   3.649  1.00  1.00            
ATOM    752  CD2 PHE A  99      12.247   8.989   2.933  1.00  1.00            
ATOM    753  CE1 PHE A  99      13.860  10.030   4.884  1.00  1.00            
ATOM    754  CE2 PHE A  99      12.303   8.382   4.165  1.00  1.00            
ATOM    755   CZ PHE A  99      13.114   8.904   5.143  1.00  1.00            
ATOM    756    C PHE A  99      13.672  10.688  -1.011  1.00  1.00            
ATOM    757    O PHE A  99      13.609   9.775  -1.876  1.00  1.00            
ATOM    758  OXT PHE A  99      13.415  11.899  -1.244  1.00  1.00            
ATOM    759    N PRO B   1      12.259  14.027   1.552  1.00  1.00            
ATOM    760   CA PRO B   1      13.205  15.175   1.645  1.00  1.00            
ATOM    761   CD PRO B   1      11.135  14.217   2.528  1.00  1.00            
ATOM    762   CB PRO B   1      12.642  16.096   2.729  1.00  1.00            
ATOM    763   CG PRO B   1      11.676  15.228   3.544  1.00  1.00            
ATOM    764    C PRO B   1      14.486  14.516   2.015  1.00  1.00            
ATOM    765    O PRO B   1      14.544  13.287   1.982  1.00  1.00            
ATOM    766    N GLN B   2      15.530  15.290   2.358  4.00  1.00            
ATOM    767   CA GLN B   2      16.760  14.652   2.715  4.00  1.00            
ATOM    768   CB GLN B   2      17.990  15.278   2.055  4.00  1.00            
ATOM    769   CG GLN B   2      17.948  15.187   0.533  4.00  1.00            
ATOM    770   CD GLN B   2      19.323  15.569   0.018  4.00  1.00            
ATOM    771  OE1 GLN B   2      20.082  14.711  -0.428  4.00  1.00            
ATOM    772  NE2 GLN B   2      19.664  16.884   0.089  4.00  1.00            
ATOM    773    C GLN B   2      16.922  14.800   4.185  4.00  1.00            
ATOM    774    O GLN B   2      16.599  15.840   4.757  4.00  1.00            
ATOM    775    N ILE B   3      17.411  13.734   4.844  4.00  1.00            
ATOM    776   CA ILE B   3      17.629  13.833   6.251  4.00  1.00            
ATOM    777   CB ILE B   3      16.858  12.837   7.078  4.00  1.00            
ATOM    778  CG1 ILE B   3      17.206  11.390   6.696  4.00  1.00            
ATOM    779  CG2 ILE B   3      15.363  13.174   6.940  4.00  1.00            
ATOM    780  CD1 ILE B   3      16.776  11.018   5.277  4.00  1.00            
ATOM    781    C ILE B   3      19.080  13.677   6.516  4.00  1.00            
ATOM    782    O ILE B   3      19.708  12.703   6.104  4.00  1.00            
ATOM    783    N THR B   4      19.653  14.675   7.210  1.00  1.00            
ATOM    784   CA THR B   4      21.044  14.621   7.511  1.00  1.00            
ATOM    785   CB THR B   4      21.717  15.960   7.457  1.00  1.00            
ATOM    786  OG1 THR B   4      21.525  16.535   6.173  1.00  1.00            
ATOM    787  CG2 THR B   4      23.224  15.781   7.711  1.00  1.00            
ATOM    788    C THR B   4      21.171  14.058   8.895  1.00  1.00            
ATOM    789    O THR B   4      20.187  13.999   9.630  1.00  1.00            
ATOM    790    N LEU B   5      22.381  13.616   9.307  1.00  1.00            
ATOM    791   CA LEU B   5      22.412  12.984  10.592  1.00  1.00            
ATOM    792   CB LEU B   5      23.025  11.573  10.575  1.00  1.00            
ATOM    793   CG LEU B   5      22.185  10.531   9.819  1.00  1.00            
ATOM    794  CD1 LEU B   5      22.760   9.122  10.025  1.00  1.00            
ATOM    795  CD2 LEU B   5      20.699  10.617  10.196  1.00  1.00            
ATOM    796    C LEU B   5      23.181  13.738  11.633  1.00  1.00            
ATOM    797    O LEU B   5      24.221  13.262  12.086  1.00  1.00            
ATOM    798    N TRP B   6      22.721  14.933  12.049  1.00  1.00            
ATOM    799   CA TRP B   6      23.327  15.528  13.212  1.00  1.00            
ATOM    800   CB TRP B   6      22.908  16.996  13.410  1.00  1.00            
ATOM    801   CG TRP B   6      23.290  17.564  14.755  1.00  1.00            
ATOM    802  CD2 TRP B   6      22.340  18.075  15.704  1.00  1.00            
ATOM    803  CD1 TRP B   6      24.523  17.736  15.311  1.00  1.00            
ATOM    804  NE1 TRP B   6      24.401  18.305  16.556  1.00  1.00            
ATOM    805  CE2 TRP B   6      23.062  18.523  16.808  1.00  1.00            
ATOM    806  CE3 TRP B   6      20.977  18.166  15.655  1.00  1.00            
ATOM    807  CZ2 TRP B   6      22.428  19.070  17.889  1.00  1.00            
ATOM    808  CZ3 TRP B   6      20.342  18.715  16.746  1.00  1.00            
ATOM    809  CH2 TRP B   6      21.054  19.157  17.842  1.00  1.00            
ATOM    810    C TRP B   6      22.861  14.750  14.389  1.00  1.00            
ATOM    811    O TRP B   6      23.645  14.263  15.200  1.00  1.00            
ATOM    812    N LYS B   7      21.529  14.594  14.459  1.00  1.00            
ATOM    813   CA LYS B   7      20.878  13.901  15.521  1.00  1.00            
ATOM    814   CB LYS B   7      19.830  14.775  16.241  1.00  1.00            
ATOM    815   CG LYS B   7      18.831  15.429  15.284  1.00  1.00            
ATOM    816   CD LYS B   7      17.813  14.451  14.705  1.00  1.00            
ATOM    817   CE LYS B   7      17.195  14.929  13.396  1.00  1.00            
ATOM    818   NZ LYS B   7      18.180  14.760  12.304  1.00  1.00            
ATOM    819    C LYS B   7      20.203  12.737  14.876  1.00  1.00            
ATOM    820    O LYS B   7      20.157  12.637  13.652  1.00  1.00            
ATOM    821    N ARG B   8      19.663  11.816  15.690  1.00  1.00            
ATOM    822   CA ARG B   8      19.076  10.638  15.124  1.00  1.00            
ATOM    823   CB ARG B   8      18.638   9.617  16.174  1.00  1.00            
ATOM    824   CG ARG B   8      17.563  10.180  17.096  1.00  1.00            
ATOM    825   CD ARG B   8      17.273   9.306  18.310  1.00  1.00            
ATOM    826   NE ARG B   8      16.068   9.879  18.968  1.00  1.00            
ATOM    827   CZ ARG B   8      15.620   9.353  20.143  1.00  1.00            
ATOM    828  NH1 ARG B   8      16.320   8.348  20.745  1.00  1.00            
ATOM    829  NH2 ARG B   8      14.474   9.830  20.711  1.00  1.00            
ATOM    830    C ARG B   8      17.882  11.024  14.333  1.00  1.00            
ATOM    831    O ARG B   8      17.040  11.820  14.742  1.00  1.00            
ATOM    832    N PRO B   9      17.819  10.410  13.191  1.00  1.00            
ATOM    833   CA PRO B   9      16.744  10.639  12.279  1.00  1.00            
ATOM    834   CD PRO B   9      18.416   9.095  13.006  1.00  1.00            
ATOM    835   CB PRO B   9      16.944   9.620  11.161  1.00  1.00            
ATOM    836   CG PRO B   9      17.588   8.430  11.895  1.00  1.00            
ATOM    837    C PRO B   9      15.435  10.429  12.952  1.00  1.00            
ATOM    838    O PRO B   9      15.283   9.459  13.693  1.00  1.00            
ATOM    839    N LEU B  10      14.485  11.347  12.709  4.00  1.00            
ATOM    840   CA LEU B  10      13.169  11.207  13.239  4.00  1.00            
ATOM    841   CB LEU B  10      12.768  12.353  14.177  4.00  1.00            
ATOM    842   CG LEU B  10      13.633  12.430  15.444  4.00  1.00            
ATOM    843  CD1 LEU B  10      13.167  13.576  16.355  4.00  1.00            
ATOM    844  CD2 LEU B  10      13.693  11.073  16.164  4.00  1.00            
ATOM    845    C LEU B  10      12.273  11.274  12.059  4.00  1.00            
ATOM    846    O LEU B  10      12.537  12.012  11.111  4.00  1.00            
ATOM    847    N VAL B  11      11.204  10.465  12.058  4.00  1.00            
ATOM    848   CA VAL B  11      10.317  10.590  10.953  4.00  1.00            
ATOM    849   CB VAL B  11      10.483   9.558   9.870  4.00  1.00            
ATOM    850  CG1 VAL B  11      11.852   9.778   9.202  4.00  1.00            
ATOM    851  CG2 VAL B  11      10.303   8.153  10.467  4.00  1.00            
ATOM    852    C VAL B  11       8.923  10.537  11.452  4.00  1.00            
ATOM    853    O VAL B  11       8.628   9.911  12.470  4.00  1.00            
ATOM    854    N THR B  12       8.025  11.225  10.730  4.00  1.00            
ATOM    855   CA THR B  12       6.662  11.234  11.141  4.00  1.00            
ATOM    856   CB THR B  12       5.919  12.481  10.750  4.00  1.00            
ATOM    857  OG1 THR B  12       5.875  12.608   9.336  4.00  1.00            
ATOM    858  CG2 THR B  12       6.636  13.695  11.361  4.00  1.00            
ATOM    859    C THR B  12       6.009  10.098  10.427  4.00  1.00            
ATOM    860    O THR B  12       6.024  10.036   9.199  4.00  1.00            
ATOM    861    N ILE B  13       5.434   9.138  11.178  4.00  1.00            
ATOM    862   CA ILE B  13       4.823   8.053  10.477  4.00  1.00            
ATOM    863   CB ILE B  13       5.549   6.742  10.595  4.00  1.00            
ATOM    864  CG1 ILE B  13       6.923   6.847   9.909  4.00  1.00            
ATOM    865  CG2 ILE B  13       4.657   5.641  10.001  4.00  1.00            
ATOM    866  CD1 ILE B  13       7.793   5.601  10.064  4.00  1.00            
ATOM    867    C ILE B  13       3.419   7.866  10.944  4.00  1.00            
ATOM    868    O ILE B  13       3.127   7.962  12.134  4.00  1.00            
ATOM    869    N ARG B  14       2.499   7.619   9.987  4.00  1.00            
ATOM    870   CA ARG B  14       1.134   7.387  10.350  4.00  1.00            
ATOM    871   CB ARG B  14       0.145   8.354   9.669  4.00  1.00            
ATOM    872   CG ARG B  14       0.445   9.830   9.965  4.00  1.00            
ATOM    873   CD ARG B  14      -0.776  10.757   9.907  4.00  1.00            
ATOM    874   NE ARG B  14      -1.383  10.670   8.547  4.00  1.00            
ATOM    875   CZ ARG B  14      -1.088  11.599   7.588  4.00  1.00            
ATOM    876  NH1 ARG B  14      -0.194  12.596   7.849  4.00  1.00            
ATOM    877  NH2 ARG B  14      -1.707  11.539   6.373  4.00  1.00            
ATOM    878    C ARG B  14       0.809   5.981   9.943  4.00  1.00            
ATOM    879    O ARG B  14       0.875   5.632   8.765  4.00  1.00            
ATOM    880    N ILE B  15       0.459   5.129  10.930  4.00  1.00            
ATOM    881   CA ILE B  15       0.162   3.748  10.666  4.00  1.00            
ATOM    882   CB ILE B  15       1.239   2.837  11.196  4.00  1.00            
ATOM    883  CG1 ILE B  15       1.237   1.449  10.529  4.00  1.00            
ATOM    884  CG2 ILE B  15       1.091   2.801  12.725  4.00  1.00            
ATOM    885  CD1 ILE B  15       0.017   0.582  10.825  4.00  1.00            
ATOM    886    C ILE B  15      -1.119   3.461  11.367  4.00  1.00            
ATOM    887    O ILE B  15      -1.371   4.012  12.438  4.00  1.00            
ATOM    888    N GLY B  16      -1.965   2.586  10.786  3.00  1.00            
ATOM    889   CA GLY B  16      -3.255   2.427  11.377  3.00  1.00            
ATOM    890    C GLY B  16      -3.803   3.799  11.205  3.00  1.00            
ATOM    891    O GLY B  16      -3.817   4.330  10.095  3.00  1.00            
ATOM    892    N GLY B  17      -4.257   4.425  12.299  3.00  1.00            
ATOM    893   CA GLY B  17      -4.634   5.795  12.164  3.00  1.00            
ATOM    894    C GLY B  17      -4.052   6.465  13.356  3.00  1.00            
ATOM    895    O GLY B  17      -4.753   6.772  14.319  3.00  1.00            
ATOM    896    N GLN B  18      -2.731   6.711  13.314  4.00  1.00            
ATOM    897   CA GLN B  18      -2.102   7.323  14.438  4.00  1.00            
ATOM    898   CB GLN B  18      -1.704   6.317  15.528  4.00  1.00            
ATOM    899   CG GLN B  18      -1.033   6.962  16.739  4.00  1.00            
ATOM    900   CD GLN B  18      -2.124   7.394  17.704  4.00  1.00            
ATOM    901  OE1 GLN B  18      -2.091   7.041  18.882  4.00  1.00            
ATOM    902  NE2 GLN B  18      -3.116   8.174  17.199  4.00  1.00            
ATOM    903    C GLN B  18      -0.827   7.929  13.955  4.00  1.00            
ATOM    904    O GLN B  18      -0.366   7.631  12.855  4.00  1.00            
ATOM    905    N LEU B  19      -0.224   8.820  14.767  4.00  1.00            
ATOM    906   CA LEU B  19       1.018   9.406  14.362  4.00  1.00            
ATOM    907   CB LEU B  19       0.972  10.953  14.354  4.00  1.00            
ATOM    908   CG LEU B  19       2.140  11.673  13.636  4.00  1.00            
ATOM    909  CD1 LEU B  19       2.065  13.195  13.847  4.00  1.00            
ATOM    910  CD2 LEU B  19       3.518  11.099  13.993  4.00  1.00            
ATOM    911    C LEU B  19       2.025   8.985  15.391  4.00  1.00            
ATOM    912    O LEU B  19       1.793   9.139  16.588  4.00  1.00            
ATOM    913    N LYS B  20       3.167   8.414  14.953  4.00  1.00            
ATOM    914   CA LYS B  20       4.186   8.028  15.890  4.00  1.00            
ATOM    915   CB LYS B  20       4.279   6.507  16.130  4.00  1.00            
ATOM    916   CG LYS B  20       5.328   6.123  17.179  4.00  1.00            
ATOM    917   CD LYS B  20       5.123   4.741  17.808  4.00  1.00            
ATOM    918   CE LYS B  20       4.291   4.789  19.092  4.00  1.00            
ATOM    919   NZ LYS B  20       4.269   3.459  19.743  4.00  1.00            
ATOM    920    C LYS B  20       5.491   8.525  15.342  4.00  1.00            
ATOM    921    O LYS B  20       5.574   8.893  14.170  4.00  1.00            
ATOM    922    N GLU B  21       6.544   8.587  16.186  4.00  1.00            
ATOM    923   CA GLU B  21       7.801   9.093  15.710  4.00  1.00            
ATOM    924   CB GLU B  21       8.514   9.998  16.725  4.00  1.00            
ATOM    925   CG GLU B  21       7.664  11.196  17.153  4.00  1.00            
ATOM    926   CD GLU B  21       6.904  11.698  15.934  4.00  1.00            
ATOM    927  OE1 GLU B  21       7.522  12.383  15.076  4.00  1.00            
ATOM    928  OE2 GLU B  21       5.685  11.392  15.847  4.00  1.00            
ATOM    929    C GLU B  21       8.686   7.940  15.461  4.00  1.00            
ATOM    930    O GLU B  21       9.178   7.306  16.392  4.00  1.00            
ATOM    931    N ALA B  22       8.946   7.676  14.174  4.00  1.00            
ATOM    932   CA ALA B  22       9.720   6.528  13.864  4.00  1.00            
ATOM    933   CB ALA B  22       9.206   5.749  12.645  4.00  1.00            
ATOM    934    C ALA B  22      11.086   6.940  13.545  4.00  1.00            
ATOM    935    O ALA B  22      11.335   8.017  13.005  4.00  1.00            
ATOM    936    N LEU B  23      12.021   6.068  13.920  4.00  1.00            
ATOM    937   CA LEU B  23      13.346   6.384  13.569  4.00  1.00            
ATOM    938   CB LEU B  23      14.367   6.208  14.704  4.00  1.00            
ATOM    939   CG LEU B  23      14.249   7.307  15.775  4.00  1.00            
ATOM    940  CD1 LEU B  23      12.863   7.300  16.435  4.00  1.00            
ATOM    941  CD2 LEU B  23      15.402   7.233  16.788  4.00  1.00            
ATOM    942    C LEU B  23      13.720   5.521  12.422  4.00  1.00            
ATOM    943    O LEU B  23      13.390   4.337  12.365  4.00  1.00            
ATOM    944    N LEU B  24      14.420   6.139  11.462  4.00  1.00            
ATOM    945   CA LEU B  24      14.821   5.486  10.261  4.00  1.00            
ATOM    946   CB LEU B  24      15.431   6.460   9.234  4.00  1.00            
ATOM    947   CG LEU B  24      14.517   7.631   8.820  4.00  1.00            
ATOM    948  CD1 LEU B  24      15.207   8.550   7.798  4.00  1.00            
ATOM    949  CD2 LEU B  24      13.159   7.132   8.317  4.00  1.00            
ATOM    950    C LEU B  24      15.911   4.564  10.623  4.00  1.00            
ATOM    951    O LEU B  24      16.550   4.714  11.663  4.00  1.00            
ATOM    952    N ASP B  25      16.139   3.547   9.782  1.00  1.00            
ATOM    953   CA ASP B  25      17.188   2.695  10.205  1.00  1.00            
ATOM    954   CB ASP B  25      16.736   1.808  11.380  1.00  1.00            
ATOM    955   CG ASP B  25      17.910   0.975  11.854  1.00  1.00            
ATOM    956  OD1 ASP B  25      19.060   1.343  11.502  1.00  1.00            
ATOM    957  OD2 ASP B  25      17.681  -0.031  12.577  1.00  1.00            
ATOM    958    C ASP B  25      17.571   1.775   9.102  1.00  1.00            
ATOM    959    O ASP B  25      16.809   0.895   8.703  1.00  1.00            
ATOM    960    N THR B  26      18.776   1.996   8.568  3.00  1.00            
ATOM    961   CA THR B  26      19.386   1.151   7.590  3.00  1.00            
ATOM    962   CB THR B  26      20.636   1.795   7.074  3.00  1.00            
ATOM    963  OG1 THR B  26      20.332   3.053   6.492  3.00  1.00            
ATOM    964  CG2 THR B  26      21.301   0.878   6.044  3.00  1.00            
ATOM    965    C THR B  26      19.790  -0.109   8.283  3.00  1.00            
ATOM    966    O THR B  26      19.724  -1.204   7.727  3.00  1.00            
ATOM    967    N GLY B  27      20.215   0.042   9.550  3.00  1.00            
ATOM    968   CA GLY B  27      20.789  -1.006  10.343  3.00  1.00            
ATOM    969    C GLY B  27      19.844  -2.142  10.552  3.00  1.00            
ATOM    970    O GLY B  27      20.263  -3.298  10.532  3.00  1.00            
ATOM    971    N ALA B  28      18.544  -1.869  10.765  1.00  1.00            
ATOM    972   CA ALA B  28      17.699  -2.970  11.120  1.00  1.00            
ATOM    973   CB ALA B  28      16.635  -2.603  12.171  1.00  1.00            
ATOM    974    C ALA B  28      16.964  -3.523   9.930  1.00  1.00            
ATOM    975    O ALA B  28      16.376  -2.783   9.144  1.00  1.00            
ATOM    976    N ASP B  29      17.007  -4.869   9.778  1.00  1.00            
ATOM    977   CA ASP B  29      16.319  -5.598   8.741  1.00  1.00            
ATOM    978   CB ASP B  29      16.688  -7.091   8.714  1.00  1.00            
ATOM    979   CG ASP B  29      18.119  -7.233   8.213  1.00  1.00            
ATOM    980  OD1 ASP B  29      18.563  -6.352   7.431  1.00  1.00            
ATOM    981  OD2 ASP B  29      18.785  -8.229   8.603  1.00  1.00            
ATOM    982    C ASP B  29      14.826  -5.530   8.993  1.00  1.00            
ATOM    983    O ASP B  29      14.045  -5.303   8.070  1.00  1.00            
ATOM    984    N ASP B  30      14.396  -5.715  10.265  1.00  1.00            
ATOM    985   CA ASP B  30      13.001  -5.774  10.653  1.00  1.00            
ATOM    986   CB ASP B  30      12.786  -6.540  11.970  1.00  1.00            
ATOM    987   CG ASP B  30      13.219  -7.989  11.783  1.00  1.00            
ATOM    988  OD1 ASP B  30      13.542  -8.379  10.629  1.00  1.00            
ATOM    989  OD2 ASP B  30      13.236  -8.726  12.805  1.00  1.00            
ATOM    990    C ASP B  30      12.497  -4.371  10.893  1.00  1.00            
ATOM    991    O ASP B  30      13.222  -3.398  10.697  1.00  1.00            
ATOM    992    N THR B  31      11.209  -4.249  11.304  1.00  1.00            
ATOM    993   CA THR B  31      10.564  -2.995  11.624  1.00  1.00            
ATOM    994   CB THR B  31       9.312  -2.749  10.843  1.00  1.00            
ATOM    995  OG1 THR B  31       8.364  -3.767  11.122  1.00  1.00            
ATOM    996  CG2 THR B  31       9.647  -2.734   9.346  1.00  1.00            
ATOM    997    C THR B  31      10.137  -3.105  13.059  1.00  1.00            
ATOM    998    O THR B  31       9.906  -4.210  13.549  1.00  1.00            
ATOM    999    N VAL B  32      10.040  -1.970  13.790  4.00  1.00            
ATOM   1000   CA VAL B  32       9.651  -2.067  15.174  4.00  1.00            
ATOM   1001   CB VAL B  32      10.825  -2.037  16.107  4.00  1.00            
ATOM   1002  CG1 VAL B  32      10.317  -2.069  17.558  4.00  1.00            
ATOM   1003  CG2 VAL B  32      11.757  -3.204  15.744  4.00  1.00            
ATOM   1004    C VAL B  32       8.775  -0.924  15.527  4.00  1.00            
ATOM   1005    O VAL B  32       8.874   0.167  14.967  4.00  1.00            
ATOM   1006    N LEU B  33       7.859  -1.189  16.471  4.00  1.00            
ATOM   1007   CA LEU B  33       6.993  -0.179  16.978  4.00  1.00            
ATOM   1008   CB LEU B  33       5.536  -0.287  16.488  4.00  1.00            
ATOM   1009   CG LEU B  33       5.362  -0.160  14.963  4.00  1.00            
ATOM   1010  CD1 LEU B  33       5.967  -1.370  14.236  4.00  1.00            
ATOM   1011  CD2 LEU B  33       3.895   0.100  14.579  4.00  1.00            
ATOM   1012    C LEU B  33       6.943  -0.414  18.461  4.00  1.00            
ATOM   1013    O LEU B  33       7.320  -1.483  18.936  4.00  1.00            
ATOM   1014    N GLU B  34       6.485   0.589  19.237  1.00  1.00            
ATOM   1015   CA GLU B  34       6.360   0.455  20.665  1.00  1.00            
ATOM   1016   CB GLU B  34       6.247   1.797  21.405  1.00  1.00            
ATOM   1017   CG GLU B  34       7.511   2.649  21.322  1.00  1.00            
ATOM   1018   CD GLU B  34       7.306   3.856  22.222  1.00  1.00            
ATOM   1019  OE1 GLU B  34       6.201   4.459  22.168  1.00  1.00            
ATOM   1020  OE2 GLU B  34       8.254   4.180  22.986  1.00  1.00            
ATOM   1021    C GLU B  34       5.085  -0.284  20.905  1.00  1.00            
ATOM   1022    O GLU B  34       4.355  -0.609  19.971  1.00  1.00            
ATOM   1023    N GLU B  35       4.806  -0.598  22.183  1.00  1.00            
ATOM   1024   CA GLU B  35       3.624  -1.333  22.517  1.00  1.00            
ATOM   1025   CB GLU B  35       3.434  -1.457  24.035  1.00  1.00            
ATOM   1026   CG GLU B  35       4.556  -2.257  24.699  1.00  1.00            
ATOM   1027   CD GLU B  35       4.415  -2.128  26.208  1.00  1.00            
ATOM   1028  OE1 GLU B  35       4.523  -0.981  26.718  1.00  1.00            
ATOM   1029  OE2 GLU B  35       4.204  -3.178  26.874  1.00  1.00            
ATOM   1030    C GLU B  35       2.451  -0.588  21.957  1.00  1.00            
ATOM   1031    O GLU B  35       2.259   0.592  22.246  1.00  1.00            
ATOM   1032    N MET B  36       1.642  -1.273  21.120  1.00  1.00            
ATOM   1033   CA MET B  36       0.484  -0.669  20.518  1.00  1.00            
ATOM   1034   CB MET B  36       0.790   0.052  19.196  1.00  1.00            
ATOM   1035   CG MET B  36      -0.396   0.833  18.627  1.00  1.00            
ATOM   1036   SD MET B  36      -0.006   1.792  17.132  1.00  1.00            
ATOM   1037   CE MET B  36       0.871   3.107  18.025  1.00  1.00            
ATOM   1038    C MET B  36      -0.494  -1.764  20.229  1.00  1.00            
ATOM   1039    O MET B  36      -0.141  -2.940  20.286  1.00  1.00            
ATOM   1040    N ASN B  37      -1.767  -1.411  19.939  1.00  1.00            
ATOM   1041   CA ASN B  37      -2.709  -2.459  19.661  1.00  1.00            
ATOM   1042   CB ASN B  37      -3.980  -2.418  20.524  1.00  1.00            
ATOM   1043   CG ASN B  37      -4.750  -3.700  20.232  1.00  1.00            
ATOM   1044  OD1 ASN B  37      -4.388  -4.780  20.699  1.00  1.00            
ATOM   1045  ND2 ASN B  37      -5.846  -3.580  19.437  1.00  1.00            
ATOM   1046    C ASN B  37      -3.155  -2.386  18.237  1.00  1.00            
ATOM   1047    O ASN B  37      -4.062  -1.627  17.899  1.00  1.00            
ATOM   1048    N LEU B  38      -2.527  -3.194  17.361  1.00  1.00            
ATOM   1049   CA LEU B  38      -2.996  -3.277  16.011  1.00  1.00            
ATOM   1050   CB LEU B  38      -1.907  -3.537  14.951  1.00  1.00            
ATOM   1051   CG LEU B  38      -0.935  -2.369  14.706  1.00  1.00            
ATOM   1052  CD1 LEU B  38      -0.038  -2.100  15.924  1.00  1.00            
ATOM   1053  CD2 LEU B  38      -0.140  -2.590  13.408  1.00  1.00            
ATOM   1054    C LEU B  38      -3.884  -4.476  16.012  1.00  1.00            
ATOM   1055    O LEU B  38      -3.662  -5.427  16.756  1.00  1.00            
ATOM   1056    N PRO B  39      -4.907  -4.442  15.217  1.00  1.00            
ATOM   1057   CA PRO B  39      -5.798  -5.566  15.169  1.00  1.00            
ATOM   1058   CD PRO B  39      -5.594  -3.188  14.957  1.00  1.00            
ATOM   1059   CB PRO B  39      -7.093  -5.046  14.546  1.00  1.00            
ATOM   1060   CG PRO B  39      -7.086  -3.546  14.883  1.00  1.00            
ATOM   1061    C PRO B  39      -5.174  -6.639  14.360  1.00  1.00            
ATOM   1062    O PRO B  39      -4.113  -6.414  13.779  1.00  1.00            
ATOM   1063    N GLY B  40      -5.810  -7.819  14.313  1.00  1.00            
ATOM   1064   CA GLY B  40      -5.257  -8.854  13.509  1.00  1.00            
ATOM   1065    C GLY B  40      -4.616  -9.850  14.409  1.00  1.00            
ATOM   1066    O GLY B  40      -4.602  -9.709  15.630  1.00  1.00            
ATOM   1067    N LYS B  41      -4.081 -10.911  13.785  1.00  1.00            
ATOM   1068   CA LYS B  41      -3.497 -12.017  14.473  1.00  1.00            
ATOM   1069   CB LYS B  41      -3.604 -13.301  13.625  1.00  1.00            
ATOM   1070   CG LYS B  41      -2.977 -13.140  12.234  1.00  1.00            
ATOM   1071   CD LYS B  41      -3.057 -14.382  11.343  1.00  1.00            
ATOM   1072   CE LYS B  41      -2.329 -15.608  11.886  1.00  1.00            
ATOM   1073   NZ LYS B  41      -2.585 -16.766  11.001  1.00  1.00            
ATOM   1074    C LYS B  41      -2.067 -11.753  14.750  1.00  1.00            
ATOM   1075    O LYS B  41      -1.395 -11.059  13.989  1.00  1.00            
ATOM   1076    N TRP B  42      -1.560 -12.292  15.873  1.00  1.00            
ATOM   1077   CA TRP B  42      -0.170 -12.064  16.058  1.00  1.00            
ATOM   1078   CB TRP B  42       0.253 -11.203  17.273  1.00  1.00            
ATOM   1079   CG TRP B  42       0.064 -11.768  18.663  1.00  1.00            
ATOM   1080  CD2 TRP B  42      -0.477 -11.004  19.753  1.00  1.00            
ATOM   1081  CD1 TRP B  42       0.445 -12.970  19.186  1.00  1.00            
ATOM   1082  NE1 TRP B  42       0.170 -13.004  20.534  1.00  1.00            
ATOM   1083  CE2 TRP B  42      -0.393 -11.798  20.897  1.00  1.00            
ATOM   1084  CE3 TRP B  42      -0.983  -9.737  19.801  1.00  1.00            
ATOM   1085  CZ2 TRP B  42      -0.814 -11.334  22.109  1.00  1.00            
ATOM   1086  CZ3 TRP B  42      -1.424  -9.278  21.022  1.00  1.00            
ATOM   1087  CH2 TRP B  42      -1.339 -10.061  22.154  1.00  1.00            
ATOM   1088    C TRP B  42       0.548 -13.361  16.170  1.00  1.00            
ATOM   1089    O TRP B  42       0.041 -14.332  16.730  1.00  1.00            
ATOM   1090    N LYS B  43       1.762 -13.392  15.595  4.00  1.00            
ATOM   1091   CA LYS B  43       2.577 -14.561  15.653  4.00  1.00            
ATOM   1092   CB LYS B  43       2.899 -15.167  14.274  4.00  1.00            
ATOM   1093   CG LYS B  43       3.602 -16.525  14.345  4.00  1.00            
ATOM   1094   CD LYS B  43       3.691 -17.234  12.991  4.00  1.00            
ATOM   1095   CE LYS B  43       4.402 -18.589  13.048  4.00  1.00            
ATOM   1096   NZ LYS B  43       4.492 -19.162  11.687  4.00  1.00            
ATOM   1097    C LYS B  43       3.871 -14.149  16.272  4.00  1.00            
ATOM   1098    O LYS B  43       4.491 -13.163  15.878  4.00  1.00            
ATOM   1099    N PRO B  44       4.283 -14.890  17.253  4.00  0.00            
ATOM   1100   CA PRO B  44       5.500 -14.634  17.963  4.00  0.00            
ATOM   1101   CD PRO B  44       3.732 -16.205  17.537  4.00  0.00            
ATOM   1102   CB PRO B  44       5.520 -15.673  19.082  4.00  0.00            
ATOM   1103   CG PRO B  44       4.760 -16.866  18.470  4.00  0.00            
ATOM   1104    C PRO B  44       6.701 -14.794  17.084  4.00  0.00            
ATOM   1105    O PRO B  44       6.644 -15.569  16.133  4.00  0.00            
ATOM   1106    N LYS B  45       7.783 -14.041  17.375  4.00  0.00            
ATOM   1107   CA LYS B  45       9.024 -14.173  16.667  4.00  0.00            
ATOM   1108   CB LYS B  45       9.106 -13.329  15.382  4.00  0.00            
ATOM   1109   CG LYS B  45      10.342 -13.653  14.540  4.00  0.00            
ATOM   1110   CD LYS B  45      10.270 -13.150  13.096  4.00  0.00            
ATOM   1111   CE LYS B  45      10.582 -11.663  12.937  4.00  0.00            
ATOM   1112   NZ LYS B  45      10.714 -11.336  11.500  4.00  0.00            
ATOM   1113    C LYS B  45      10.077 -13.694  17.612  4.00  0.00            
ATOM   1114    O LYS B  45       9.780 -12.971  18.562  4.00  0.00            
ATOM   1115    N MET B  46      11.342 -14.101  17.406  4.00  0.00            
ATOM   1116   CA MET B  46      12.359 -13.670  18.320  4.00  0.00            
ATOM   1117   CB MET B  46      13.057 -14.873  18.968  4.00  0.00            
ATOM   1118   CG MET B  46      12.041 -15.771  19.679  4.00  0.00            
ATOM   1119   SD MET B  46      12.632 -17.434  20.108  4.00  0.00            
ATOM   1120   CE MET B  46      10.974 -18.176  20.046  4.00  0.00            
ATOM   1121    C MET B  46      13.362 -12.902  17.514  4.00  0.00            
ATOM   1122    O MET B  46      14.106 -13.485  16.728  4.00  0.00            
ATOM   1123    N ILE B  47      13.388 -11.560  17.664  4.00  0.00            
ATOM   1124   CA ILE B  47      14.238 -10.776  16.812  4.00  0.00            
ATOM   1125   CB ILE B  47      13.896  -9.314  16.849  4.00  0.00            
ATOM   1126  CG1 ILE B  47      12.486  -9.065  16.300  4.00  0.00            
ATOM   1127  CG2 ILE B  47      14.996  -8.522  16.134  4.00  0.00            
ATOM   1128  CD1 ILE B  47      11.972  -7.663  16.619  4.00  0.00            
ATOM   1129    C ILE B  47      15.696 -10.863  17.072  4.00  0.00            
ATOM   1130    O ILE B  47      16.462 -11.354  16.245  4.00  0.00            
ATOM   1131    N GLY B  48      16.123 -10.481  18.278  4.00  0.00            
ATOM   1132   CA GLY B  48      17.534 -10.306  18.394  4.00  0.00            
ATOM   1133    C GLY B  48      17.694  -9.030  19.130  4.00  0.00            
ATOM   1134    O GLY B  48      17.233  -8.881  20.260  4.00  0.00            
ATOM   1135    N GLY B  49      18.339  -8.059  18.477  4.00  0.00            
ATOM   1136   CA GLY B  49      18.649  -6.834  19.132  4.00  0.00            
ATOM   1137    C GLY B  49      20.129  -6.840  19.019  4.00  0.00            
ATOM   1138    O GLY B  49      20.661  -7.491  18.120  4.00  0.00            
ATOM   1139    N ILE B  50      20.863  -6.119  19.881  3.00  0.00            
ATOM   1140   CA ILE B  50      22.265  -6.344  19.730  3.00  0.00            
ATOM   1141   CB ILE B  50      23.111  -5.118  19.474  3.00  0.00            
ATOM   1142  CG1 ILE B  50      23.095  -4.125  20.647  3.00  0.00            
ATOM   1143  CG2 ILE B  50      22.643  -4.502  18.145  3.00  0.00            
ATOM   1144  CD1 ILE B  50      24.210  -3.079  20.571  3.00  0.00            
ATOM   1145    C ILE B  50      22.750  -7.012  20.985  3.00  0.00            
ATOM   1146    O ILE B  50      22.734  -6.430  22.069  3.00  0.00            
ATOM   1147    N GLY B  51      23.144  -8.297  20.877  3.00  0.00            
ATOM   1148   CA GLY B  51      23.700  -9.015  21.991  3.00  0.00            
ATOM   1149    C GLY B  51      22.593  -9.405  22.913  3.00  0.00            
ATOM   1150    O GLY B  51      22.795 -10.184  23.843  3.00  0.00            
ATOM   1151    N GLY B  52      21.377  -8.889  22.658  4.00  0.00            
ATOM   1152   CA GLY B  52      20.269  -9.190  23.514  4.00  0.00            
ATOM   1153    C GLY B  52      19.169  -9.677  22.628  4.00  0.00            
ATOM   1154    O GLY B  52      19.330  -9.707  21.410  4.00  0.00            
ATOM   1155    N PHE B  53      18.026 -10.096  23.216  4.00  0.00            
ATOM   1156   CA PHE B  53      16.943 -10.577  22.405  4.00  0.00            
ATOM   1157   CB PHE B  53      16.764 -12.103  22.516  4.00  0.00            
ATOM   1158   CG PHE B  53      16.507 -12.418  23.948  4.00  0.00            
ATOM   1159  CD1 PHE B  53      17.545 -12.392  24.853  4.00  0.00            
ATOM   1160  CD2 PHE B  53      15.238 -12.711  24.388  4.00  0.00            
ATOM   1161  CE1 PHE B  53      17.326 -12.671  26.180  4.00  0.00            
ATOM   1162  CE2 PHE B  53      15.013 -12.992  25.714  4.00  0.00            
ATOM   1163   CZ PHE B  53      16.057 -12.972  26.609  4.00  0.00            
ATOM   1164    C PHE B  53      15.677  -9.894  22.797  4.00  0.00            
ATOM   1165    O PHE B  53      15.326  -9.784  23.971  4.00  0.00            
ATOM   1166    N ILE B  54      14.976  -9.392  21.769  4.00  0.00            
ATOM   1167   CA ILE B  54      13.783  -8.620  21.912  4.00  0.00            
ATOM   1168   CB ILE B  54      13.435  -7.889  20.655  4.00  0.00            
ATOM   1169  CG1 ILE B  54      12.389  -6.810  20.950  4.00  0.00            
ATOM   1170  CG2 ILE B  54      13.015  -8.924  19.612  4.00  0.00            
ATOM   1171  CD1 ILE B  54      12.974  -5.665  21.768  4.00  0.00            
ATOM   1172    C ILE B  54      12.569  -9.388  22.350  4.00  0.00            
ATOM   1173    O ILE B  54      11.844  -8.920  23.227  4.00  0.00            
ATOM   1174    N LYS B  55      12.317 -10.583  21.771  4.00  0.00            
ATOM   1175   CA LYS B  55      11.069 -11.268  21.988  4.00  0.00            
ATOM   1176   CB LYS B  55      10.666 -11.377  23.476  4.00  0.00            
ATOM   1177   CG LYS B  55       9.398 -12.192  23.745  4.00  0.00            
ATOM   1178   CD LYS B  55       9.180 -12.513  25.229  4.00  0.00            
ATOM   1179   CE LYS B  55       8.025 -13.484  25.490  4.00  0.00            
ATOM   1180   NZ LYS B  55       7.862 -13.704  26.946  4.00  0.00            
ATOM   1181    C LYS B  55      10.065 -10.432  21.272  4.00  0.00            
ATOM   1182    O LYS B  55       9.878  -9.265  21.611  4.00  0.00            
ATOM   1183    N VAL B  56       9.391 -10.988  20.244  4.00  0.00            
ATOM   1184   CA VAL B  56       8.529 -10.092  19.536  4.00  0.00            
ATOM   1185   CB VAL B  56       9.195  -9.328  18.431  4.00  0.00            
ATOM   1186  CG1 VAL B  56      10.193  -8.334  19.038  4.00  0.00            
ATOM   1187  CG2 VAL B  56       9.828 -10.338  17.460  4.00  0.00            
ATOM   1188    C VAL B  56       7.365 -10.754  18.917  4.00  0.00            
ATOM   1189    O VAL B  56       7.179 -11.969  18.975  4.00  0.00            
ATOM   1190    N ARG B  57       6.534  -9.889  18.306  4.00  0.00            
ATOM   1191   CA ARG B  57       5.345 -10.289  17.640  4.00  0.00            
ATOM   1192   CB ARG B  57       4.072  -9.599  18.146  4.00  0.00            
ATOM   1193   CG ARG B  57       3.642 -10.066  19.532  4.00  0.00            
ATOM   1194   CD ARG B  57       2.325  -9.438  19.982  4.00  0.00            
ATOM   1195   NE ARG B  57       2.007 -10.008  21.318  4.00  0.00            
ATOM   1196   CZ ARG B  57       2.525  -9.434  22.442  4.00  0.00            
ATOM   1197  NH1 ARG B  57       3.312  -8.323  22.340  4.00  0.00            
ATOM   1198  NH2 ARG B  57       2.259  -9.975  23.666  4.00  0.00            
ATOM   1199    C ARG B  57       5.465  -9.944  16.204  4.00  0.00            
ATOM   1200    O ARG B  57       6.316  -9.149  15.806  4.00  0.00            
ATOM   1201    N GLN B  58       4.624 -10.577  15.369  4.00  1.00            
ATOM   1202   CA GLN B  58       4.722 -10.245  13.990  4.00  1.00            
ATOM   1203   CB GLN B  58       5.557 -11.252  13.176  4.00  1.00            
ATOM   1204   CG GLN B  58       5.679 -10.914  11.687  4.00  1.00            
ATOM   1205   CD GLN B  58       6.613 -11.938  11.051  4.00  1.00            
ATOM   1206  OE1 GLN B  58       7.815 -11.950  11.315  4.00  1.00            
ATOM   1207  NE2 GLN B  58       6.049 -12.828  10.191  4.00  1.00            
ATOM   1208    C GLN B  58       3.370 -10.188  13.390  4.00  1.00            
ATOM   1209    O GLN B  58       2.479 -10.972  13.713  4.00  1.00            
ATOM   1210    N TYR B  59       3.202  -9.211  12.486  4.00  1.00            
ATOM   1211   CA TYR B  59       1.979  -9.057  11.782  4.00  1.00            
ATOM   1212   CB TYR B  59       1.245  -7.754  12.141  4.00  1.00            
ATOM   1213   CG TYR B  59      -0.144  -7.790  11.600  4.00  1.00            
ATOM   1214  CD1 TYR B  59      -0.426  -7.378  10.319  4.00  1.00            
ATOM   1215  CD2 TYR B  59      -1.173  -8.249  12.392  4.00  1.00            
ATOM   1216  CE1 TYR B  59      -1.717  -7.416   9.843  4.00  1.00            
ATOM   1217  CE2 TYR B  59      -2.464  -8.289  11.923  4.00  1.00            
ATOM   1218   CZ TYR B  59      -2.739  -7.869  10.644  4.00  1.00            
ATOM   1219   OH TYR B  59      -4.061  -7.904  10.150  4.00  1.00            
ATOM   1220    C TYR B  59       2.402  -8.947  10.359  4.00  1.00            
ATOM   1221    O TYR B  59       3.504  -8.488  10.063  4.00  1.00            
ATOM   1222    N ASP B  60       1.530  -9.381   9.440  4.00  1.00            
ATOM   1223   CA ASP B  60       1.854  -9.376   8.050  4.00  1.00            
ATOM   1224   CB ASP B  60       0.906 -10.278   7.238  4.00  1.00            
ATOM   1225   CG ASP B  60      -0.529  -9.818   7.481  4.00  1.00            
ATOM   1226  OD1 ASP B  60      -1.014  -9.962   8.636  4.00  1.00            
ATOM   1227  OD2 ASP B  60      -1.156  -9.303   6.517  4.00  1.00            
ATOM   1228    C ASP B  60       1.743  -7.971   7.525  4.00  1.00            
ATOM   1229    O ASP B  60       2.239  -7.026   8.136  4.00  1.00            
ATOM   1230    N GLN B  61       1.102  -7.820   6.347  4.00  1.00            
ATOM   1231   CA GLN B  61       0.976  -6.575   5.636  4.00  1.00            
ATOM   1232   CB GLN B  61       0.293  -6.767   4.274  4.00  1.00            
ATOM   1233   CG GLN B  61       1.040  -7.742   3.363  4.00  1.00            
ATOM   1234   CD GLN B  61       0.223  -7.923   2.091  4.00  1.00            
ATOM   1235  OE1 GLN B  61      -0.995  -8.085   2.139  4.00  1.00            
ATOM   1236  NE2 GLN B  61       0.910  -7.885   0.918  4.00  1.00            
ATOM   1237    C GLN B  61       0.151  -5.597   6.421  4.00  1.00            
ATOM   1238    O GLN B  61      -0.995  -5.871   6.773  4.00  1.00            
ATOM   1239    N ILE B  62       0.746  -4.421   6.733  4.00  1.00            
ATOM   1240   CA ILE B  62       0.058  -3.338   7.381  4.00  1.00            
ATOM   1241   CB ILE B  62       0.465  -3.136   8.812  4.00  1.00            
ATOM   1242  CG1 ILE B  62       1.962  -2.798   8.915  4.00  1.00            
ATOM   1243  CG2 ILE B  62       0.055  -4.398   9.590  4.00  1.00            
ATOM   1244  CD1 ILE B  62       2.373  -2.284  10.294  4.00  1.00            
ATOM   1245    C ILE B  62       0.416  -2.104   6.600  4.00  1.00            
ATOM   1246    O ILE B  62       1.596  -1.844   6.373  4.00  1.00            
ATOM   1247    N PRO B  63      -0.534  -1.335   6.140  4.00  1.00            
ATOM   1248   CA PRO B  63      -0.127  -0.166   5.410  4.00  1.00            
ATOM   1249   CD PRO B  63      -1.744  -1.917   5.573  4.00  1.00            
ATOM   1250   CB PRO B  63      -1.353   0.292   4.623  4.00  1.00            
ATOM   1251   CG PRO B  63      -2.108  -1.028   4.368  4.00  1.00            
ATOM   1252    C PRO B  63       0.491   0.832   6.326  4.00  1.00            
ATOM   1253    O PRO B  63       0.010   1.014   7.442  4.00  1.00            
ATOM   1254    N VAL B  64       1.567   1.484   5.860  4.00  1.00            
ATOM   1255   CA VAL B  64       2.289   2.423   6.651  4.00  1.00            
ATOM   1256   CB VAL B  64       3.652   1.928   7.038  4.00  1.00            
ATOM   1257  CG1 VAL B  64       4.365   3.005   7.873  4.00  1.00            
ATOM   1258  CG2 VAL B  64       3.487   0.583   7.764  4.00  1.00            
ATOM   1259    C VAL B  64       2.477   3.641   5.816  4.00  1.00            
ATOM   1260    O VAL B  64       2.628   3.564   4.599  4.00  1.00            
ATOM   1261    N GLU B  65       2.435   4.815   6.461  4.00  1.00            
ATOM   1262   CA GLU B  65       2.713   6.025   5.761  4.00  1.00            
ATOM   1263   CB GLU B  65       1.794   7.202   6.132  4.00  1.00            
ATOM   1264   CG GLU B  65       0.488   7.255   5.347  4.00  1.00            
ATOM   1265   CD GLU B  65       0.755   8.176   4.162  4.00  1.00            
ATOM   1266  OE1 GLU B  65       1.110   9.359   4.413  4.00  1.00            
ATOM   1267  OE2 GLU B  65       0.620   7.714   2.999  4.00  1.00            
ATOM   1268    C GLU B  65       4.064   6.417   6.203  4.00  1.00            
ATOM   1269    O GLU B  65       4.612   5.891   7.170  4.00  1.00            
ATOM   1270    N ILE B  66       4.641   7.354   5.456  4.00  1.00            
ATOM   1271   CA ILE B  66       5.915   7.866   5.791  4.00  1.00            
ATOM   1272   CB ILE B  66       6.995   7.494   4.802  4.00  1.00            
ATOM   1273  CG1 ILE B  66       7.057   5.962   4.643  4.00  1.00            
ATOM   1274  CG2 ILE B  66       8.351   8.001   5.330  4.00  1.00            
ATOM   1275  CD1 ILE B  66       5.873   5.334   3.913  4.00  1.00            
ATOM   1276    C ILE B  66       5.644   9.333   5.786  4.00  1.00            
ATOM   1277    O ILE B  66       4.527   9.724   6.124  4.00  1.00            
ATOM   1278    N CYS B  67       6.631  10.200   5.491  3.00  1.00            
ATOM   1279   CA CYS B  67       6.291  11.585   5.384  3.00  1.00            
ATOM   1280   CB CYS B  67       7.509  12.522   5.372  3.00  1.00            
ATOM   1281   SG CYS B  67       8.405  12.500   6.952  3.00  1.00            
ATOM   1282    C CYS B  67       5.627  11.715   4.041  3.00  1.00            
ATOM   1283    O CYS B  67       6.118  12.408   3.151  3.00  1.00            
ATOM   1284    N GLY B  68       4.471  11.038   3.879  3.00  1.00            
ATOM   1285   CA GLY B  68       3.683  11.062   2.686  3.00  1.00            
ATOM   1286    C GLY B  68       3.997   9.900   1.801  3.00  1.00            
ATOM   1287    O GLY B  68       3.296   9.666   0.817  3.00  1.00            
ATOM   1288    N HIS B  69       5.062   9.142   2.105  4.00  1.00            
ATOM   1289   CA HIS B  69       5.355   7.983   1.312  4.00  1.00            
ATOM   1290  ND1 HIS B  69       8.968   7.935   0.339  4.00  1.00            
ATOM   1291   CG HIS B  69       7.896   8.345   1.102  4.00  1.00            
ATOM   1292   CB HIS B  69       6.780   7.438   1.535  4.00  1.00            
ATOM   1293  NE2 HIS B  69       9.285  10.094   0.769  4.00  1.00            
ATOM   1294  CD2 HIS B  69       8.105   9.666   1.353  4.00  1.00            
ATOM   1295  CE1 HIS B  69       9.767   9.019   0.171  4.00  1.00            
ATOM   1296    C HIS B  69       4.430   6.929   1.810  4.00  1.00            
ATOM   1297    O HIS B  69       3.932   7.006   2.931  4.00  1.00            
ATOM   1298    N LYS B  70       4.145   5.932   0.960  4.00  1.00            
ATOM   1299   CA LYS B  70       3.318   4.842   1.373  4.00  1.00            
ATOM   1300   CB LYS B  70       2.345   4.357   0.287  4.00  1.00            
ATOM   1301   CG LYS B  70       1.153   5.277   0.036  4.00  1.00            
ATOM   1302   CD LYS B  70       0.194   5.375   1.222  4.00  1.00            
ATOM   1303   CE LYS B  70      -1.065   6.180   0.898  4.00  1.00            
ATOM   1304   NZ LYS B  70      -1.709   5.633  -0.318  4.00  1.00            
ATOM   1305    C LYS B  70       4.223   3.703   1.618  4.00  1.00            
ATOM   1306    O LYS B  70       5.367   3.691   1.169  4.00  1.00            
ATOM   1307    N ALA B  71       3.735   2.718   2.383  4.00  1.00            
ATOM   1308   CA ALA B  71       4.573   1.591   2.578  4.00  1.00            
ATOM   1309   CB ALA B  71       5.680   1.818   3.621  4.00  1.00            
ATOM   1310    C ALA B  71       3.747   0.469   3.056  4.00  1.00            
ATOM   1311    O ALA B  71       2.708   0.670   3.673  4.00  1.00            
ATOM   1312    N ILE B  72       4.158  -0.764   2.742  4.00  1.00            
ATOM   1313   CA ILE B  72       3.379  -1.825   3.274  4.00  1.00            
ATOM   1314   CB ILE B  72       2.288  -2.274   2.345  4.00  1.00            
ATOM   1315  CG1 ILE B  72       1.331  -1.098   2.073  4.00  1.00            
ATOM   1316  CG2 ILE B  72       1.582  -3.485   2.975  4.00  1.00            
ATOM   1317  CD1 ILE B  72       0.319  -1.368   0.962  4.00  1.00            
ATOM   1318    C ILE B  72       4.312  -2.961   3.531  4.00  1.00            
ATOM   1319    O ILE B  72       5.241  -3.182   2.755  4.00  1.00            
ATOM   1320    N GLY B  73       4.105  -3.713   4.633  4.00  1.00            
ATOM   1321   CA GLY B  73       4.999  -4.811   4.869  4.00  1.00            
ATOM   1322    C GLY B  73       4.866  -5.292   6.282  4.00  1.00            
ATOM   1323    O GLY B  73       3.969  -4.885   7.018  4.00  1.00            
ATOM   1324    N THR B  74       5.801  -6.179   6.689  4.00  1.00            
ATOM   1325   CA THR B  74       5.782  -6.791   7.987  4.00  1.00            
ATOM   1326   CB THR B  74       6.834  -7.845   8.172  4.00  1.00            
ATOM   1327  OG1 THR B  74       8.126  -7.275   8.014  4.00  1.00            
ATOM   1328  CG2 THR B  74       6.610  -8.961   7.137  4.00  1.00            
ATOM   1329    C THR B  74       5.990  -5.754   9.024  4.00  1.00            
ATOM   1330    O THR B  74       6.751  -4.804   8.847  4.00  1.00            
ATOM   1331    N VAL B  75       5.270  -5.930  10.142  4.00  1.00            
ATOM   1332   CA VAL B  75       5.369  -5.042  11.249  4.00  1.00            
ATOM   1333   CB VAL B  75       4.078  -4.342  11.552  4.00  1.00            
ATOM   1334  CG1 VAL B  75       3.037  -5.400  11.956  4.00  1.00            
ATOM   1335  CG2 VAL B  75       4.335  -3.283  12.636  4.00  1.00            
ATOM   1336    C VAL B  75       5.676  -5.896  12.414  4.00  1.00            
ATOM   1337    O VAL B  75       5.294  -7.064  12.468  4.00  1.00            
ATOM   1338    N LEU B  76       6.425  -5.337  13.369  4.00  1.00            
ATOM   1339   CA LEU B  76       6.699  -6.114  14.525  4.00  1.00            
ATOM   1340   CB LEU B  76       8.186  -6.467  14.680  4.00  1.00            
ATOM   1341   CG LEU B  76       8.730  -7.361  13.551  4.00  1.00            
ATOM   1342  CD1 LEU B  76       8.636  -6.669  12.182  4.00  1.00            
ATOM   1343  CD2 LEU B  76      10.158  -7.831  13.869  4.00  1.00            
ATOM   1344    C LEU B  76       6.317  -5.283  15.694  4.00  1.00            
ATOM   1345    O LEU B  76       6.787  -4.156  15.843  4.00  1.00            
ATOM   1346    N VAL B  77       5.428  -5.809  16.552  4.00  1.00            
ATOM   1347   CA VAL B  77       5.103  -5.044  17.712  4.00  1.00            
ATOM   1348   CB VAL B  77       3.637  -5.036  18.043  4.00  1.00            
ATOM   1349  CG1 VAL B  77       2.903  -4.349  16.880  4.00  1.00            
ATOM   1350  CG2 VAL B  77       3.152  -6.473  18.301  4.00  1.00            
ATOM   1351    C VAL B  77       5.864  -5.675  18.833  4.00  1.00            
ATOM   1352    O VAL B  77       5.742  -6.871  19.090  4.00  1.00            
ATOM   1353    N GLY B  78       6.715  -4.887  19.513  1.00  1.00            
ATOM   1354   CA GLY B  78       7.458  -5.452  20.598  1.00  1.00            
ATOM   1355    C GLY B  78       8.298  -4.375  21.168  1.00  1.00            
ATOM   1356    O GLY B  78       8.979  -3.627  20.468  1.00  1.00            
ATOM   1357    N PRO B  79       8.253  -4.318  22.458  1.00  1.00            
ATOM   1358   CA PRO B  79       8.976  -3.322  23.175  1.00  1.00            
ATOM   1359   CD PRO B  79       7.979  -5.491  23.271  1.00  1.00            
ATOM   1360   CB PRO B  79       8.790  -3.671  24.648  1.00  1.00            
ATOM   1361   CG PRO B  79       8.657  -5.204  24.620  1.00  1.00            
ATOM   1362    C PRO B  79      10.428  -3.263  22.835  1.00  1.00            
ATOM   1363    O PRO B  79      11.185  -4.167  23.189  1.00  1.00            
ATOM   1364    N THR B  80      10.817  -2.163  22.176  1.00  1.00            
ATOM   1365   CA THR B  80      12.157  -1.744  21.937  1.00  1.00            
ATOM   1366   CB THR B  80      12.604  -1.837  20.504  1.00  1.00            
ATOM   1367  OG1 THR B  80      11.808  -0.995  19.686  1.00  1.00            
ATOM   1368  CG2 THR B  80      12.487  -3.298  20.042  1.00  1.00            
ATOM   1369    C THR B  80      11.963  -0.314  22.232  1.00  1.00            
ATOM   1370    O THR B  80      10.874   0.191  21.966  1.00  1.00            
ATOM   1371    N PRO B  81      12.875   0.394  22.783  1.00  1.00            
ATOM   1372   CA PRO B  81      12.539   1.757  23.010  1.00  1.00            
ATOM   1373   CD PRO B  81      13.858  -0.106  23.725  1.00  1.00            
ATOM   1374   CB PRO B  81      13.554   2.280  24.027  1.00  1.00            
ATOM   1375   CG PRO B  81      14.619   1.167  24.122  1.00  1.00            
ATOM   1376    C PRO B  81      12.598   2.402  21.688  1.00  1.00            
ATOM   1377    O PRO B  81      13.444   2.034  20.875  1.00  1.00            
ATOM   1378    N VAL B  82      11.707   3.366  21.460  1.00  1.00            
ATOM   1379   CA VAL B  82      11.711   4.017  20.203  1.00  1.00            
ATOM   1380   CB VAL B  82      13.053   4.556  19.803  1.00  1.00            
ATOM   1381  CG1 VAL B  82      12.960   5.067  18.356  1.00  1.00            
ATOM   1382  CG2 VAL B  82      13.463   5.639  20.817  1.00  1.00            
ATOM   1383    C VAL B  82      11.233   3.087  19.166  1.00  1.00            
ATOM   1384    O VAL B  82      11.601   1.914  19.134  1.00  1.00            
ATOM   1385    N ASN B  83      10.369   3.593  18.273  1.00  1.00            
ATOM   1386   CA ASN B  83       9.962   2.655  17.294  1.00  1.00            
ATOM   1387   CB ASN B  83       8.511   2.754  16.783  1.00  1.00            
ATOM   1388   CG ASN B  83       8.353   3.945  15.863  1.00  1.00            
ATOM   1389  OD1 ASN B  83       8.044   5.051  16.300  1.00  1.00            
ATOM   1390  ND2 ASN B  83       8.561   3.703  14.541  1.00  1.00            
ATOM   1391    C ASN B  83      10.884   2.800  16.156  1.00  1.00            
ATOM   1392    O ASN B  83      11.500   3.848  15.969  1.00  1.00            
ATOM   1393    N ILE B  84      11.024   1.730  15.363  4.00  1.00            
ATOM   1394   CA ILE B  84      12.022   1.845  14.361  4.00  1.00            
ATOM   1395   CB ILE B  84      13.233   1.014  14.693  4.00  1.00            
ATOM   1396  CG1 ILE B  84      13.837   1.480  16.026  4.00  1.00            
ATOM   1397  CG2 ILE B  84      14.234   1.069  13.527  4.00  1.00            
ATOM   1398  CD1 ILE B  84      14.854   0.496  16.599  4.00  1.00            
ATOM   1399    C ILE B  84      11.511   1.383  13.063  4.00  1.00            
ATOM   1400    O ILE B  84      10.640   0.519  12.975  4.00  1.00            
ATOM   1401    N ILE B  85      12.050   2.002  12.006  4.00  1.00            
ATOM   1402   CA ILE B  85      11.717   1.537  10.716  4.00  1.00            
ATOM   1403   CB ILE B  85      11.126   2.573   9.806  4.00  1.00            
ATOM   1404  CG1 ILE B  85      12.121   3.710   9.539  4.00  1.00            
ATOM   1405  CG2 ILE B  85       9.798   3.042  10.423  4.00  1.00            
ATOM   1406  CD1 ILE B  85      11.692   4.581   8.361  4.00  1.00            
ATOM   1407    C ILE B  85      12.981   1.040  10.100  4.00  1.00            
ATOM   1408    O ILE B  85      14.011   1.713  10.133  4.00  1.00            
ATOM   1409    N GLY B  86      12.938  -0.182   9.542  1.00  1.00            
ATOM   1410   CA GLY B  86      14.137  -0.756   9.018  1.00  1.00            
ATOM   1411    C GLY B  86      14.137  -0.755   7.543  1.00  1.00            
ATOM   1412    O GLY B  86      13.623   0.156   6.901  1.00  1.00            
ATOM   1413    N ARG B  87      14.812  -1.789   7.008  2.00  1.00            
ATOM   1414   CA ARG B  87      15.011  -2.031   5.617  2.00  1.00            
ATOM   1415   CB ARG B  87      16.064  -3.114   5.332  2.00  1.00            
ATOM   1416   CG ARG B  87      16.283  -3.373   3.836  2.00  1.00            
ATOM   1417   CD ARG B  87      15.462  -4.536   3.271  2.00  1.00            
ATOM   1418   NE ARG B  87      15.883  -5.769   3.995  2.00  1.00            
ATOM   1419   CZ ARG B  87      15.331  -6.976   3.675  2.00  1.00            
ATOM   1420  NH1 ARG B  87      14.429  -7.074   2.654  2.00  1.00            
ATOM   1421  NH2 ARG B  87      15.678  -8.090   4.384  2.00  1.00            
ATOM   1422    C ARG B  87      13.765  -2.461   4.897  2.00  1.00            
ATOM   1423    O ARG B  87      13.540  -2.030   3.766  2.00  1.00            
ATOM   1424    N ASN B  88      12.910  -3.318   5.495  2.00  1.00            
ATOM   1425   CA ASN B  88      11.786  -3.796   4.728  2.00  1.00            
ATOM   1426   CB ASN B  88      10.976  -4.907   5.423  2.00  1.00            
ATOM   1427   CG ASN B  88      10.474  -4.410   6.764  2.00  1.00            
ATOM   1428  OD1 ASN B  88      11.264  -4.181   7.677  2.00  1.00            
ATOM   1429  ND2 ASN B  88       9.129  -4.249   6.892  2.00  1.00            
ATOM   1430    C ASN B  88      10.875  -2.667   4.351  2.00  1.00            
ATOM   1431    O ASN B  88      10.521  -2.520   3.184  2.00  1.00            
ATOM   1432    N LEU B  89      10.455  -1.829   5.318  2.00  1.00            
ATOM   1433   CA LEU B  89       9.801  -0.608   4.930  2.00  1.00            
ATOM   1434   CB LEU B  89       9.010   0.066   6.076  2.00  1.00            
ATOM   1435   CG LEU B  89       9.848   0.658   7.233  2.00  1.00            
ATOM   1436  CD1 LEU B  89      10.492   2.008   6.862  2.00  1.00            
ATOM   1437  CD2 LEU B  89       9.025   0.721   8.530  2.00  1.00            
ATOM   1438    C LEU B  89      11.030   0.176   4.637  2.00  1.00            
ATOM   1439    O LEU B  89      12.107  -0.310   4.948  2.00  1.00            
ATOM   1440    N LEU B  90      10.959   1.366   4.032  2.00  1.00            
ATOM   1441   CA LEU B  90      12.155   2.101   3.697  2.00  1.00            
ATOM   1442   CB LEU B  90      13.216   2.152   4.836  2.00  1.00            
ATOM   1443   CG LEU B  90      14.530   2.919   4.571  2.00  1.00            
ATOM   1444  CD1 LEU B  90      15.359   3.006   5.864  2.00  1.00            
ATOM   1445  CD2 LEU B  90      15.352   2.317   3.419  2.00  1.00            
ATOM   1446    C LEU B  90      12.694   1.537   2.428  2.00  1.00            
ATOM   1447    O LEU B  90      13.280   2.264   1.626  2.00  1.00            
ATOM   1448    N THR B  91      12.469   0.236   2.168  3.00  1.00            
ATOM   1449   CA THR B  91      12.896  -0.244   0.890  3.00  1.00            
ATOM   1450   CB THR B  91      12.980  -1.748   0.784  3.00  1.00            
ATOM   1451  OG1 THR B  91      13.758  -2.096  -0.350  3.00  1.00            
ATOM   1452  CG2 THR B  91      11.576  -2.370   0.661  3.00  1.00            
ATOM   1453    C THR B  91      11.929   0.278  -0.147  3.00  1.00            
ATOM   1454    O THR B  91      12.345   0.754  -1.201  3.00  1.00            
ATOM   1455    N GLN B  92      10.604   0.218   0.140  3.00  1.00            
ATOM   1456   CA GLN B  92       9.583   0.637  -0.790  3.00  1.00            
ATOM   1457   CB GLN B  92       8.151   0.342  -0.303  3.00  1.00            
ATOM   1458   CG GLN B  92       7.061   1.002  -1.158  3.00  1.00            
ATOM   1459   CD GLN B  92       7.195   0.520  -2.596  3.00  1.00            
ATOM   1460  OE1 GLN B  92       8.249   0.655  -3.215  3.00  1.00            
ATOM   1461  NE2 GLN B  92       6.091  -0.054  -3.145  3.00  1.00            
ATOM   1462    C GLN B  92       9.693   2.101  -0.996  3.00  1.00            
ATOM   1463    O GLN B  92       9.646   2.590  -2.124  3.00  1.00            
ATOM   1464    N ILE B  93       9.863   2.842   0.109  3.00  1.00            
ATOM   1465   CA ILE B  93      10.007   4.250  -0.045  3.00  1.00            
ATOM   1466   CB ILE B  93      10.114   4.993   1.256  3.00  1.00            
ATOM   1467  CG1 ILE B  93      11.368   4.544   2.029  3.00  1.00            
ATOM   1468  CG2 ILE B  93       8.794   4.804   2.025  3.00  1.00            
ATOM   1469  CD1 ILE B  93      11.779   5.496   3.149  3.00  1.00            
ATOM   1470    C ILE B  93      11.296   4.394  -0.745  3.00  1.00            
ATOM   1471    O ILE B  93      12.240   3.677  -0.420  3.00  1.00            
ATOM   1472    N GLY B  94      11.359   5.250  -1.780  3.00  1.00            
ATOM   1473   CA GLY B  94      12.650   5.399  -2.364  3.00  1.00            
ATOM   1474    C GLY B  94      13.466   5.979  -1.256  3.00  1.00            
ATOM   1475    O GLY B  94      13.318   7.152  -0.916  3.00  1.00            
ATOM   1476    N CYS B  95      14.358   5.168  -0.659  1.00  1.00            
ATOM   1477   CA CYS B  95      15.098   5.645   0.463  1.00  1.00            
ATOM   1478   CB CYS B  95      14.679   4.994   1.793  1.00  1.00            
ATOM   1479   SG CYS B  95      15.617   5.637   3.210  1.00  1.00            
ATOM   1480    C CYS B  95      16.525   5.304   0.202  1.00  1.00            
ATOM   1481    O CYS B  95      16.829   4.211  -0.272  1.00  1.00            
ATOM   1482    N THR B  96      17.450   6.240   0.497  4.00  1.00            
ATOM   1483   CA THR B  96      18.807   5.953   0.143  4.00  1.00            
ATOM   1484   CB THR B  96      19.108   6.410  -1.256  4.00  1.00            
ATOM   1485  OG1 THR B  96      20.400   5.994  -1.665  4.00  1.00            
ATOM   1486  CG2 THR B  96      19.002   7.943  -1.294  4.00  1.00            
ATOM   1487    C THR B  96      19.746   6.640   1.059  4.00  1.00            
ATOM   1488    O THR B  96      19.379   7.509   1.848  4.00  1.00            
ATOM   1489    N LEU B  97      21.014   6.216   0.960  4.00  1.00            
ATOM   1490   CA LEU B  97      22.074   6.811   1.698  4.00  1.00            
ATOM   1491   CB LEU B  97      23.082   5.792   2.260  4.00  1.00            
ATOM   1492   CG LEU B  97      22.456   4.687   3.127  4.00  1.00            
ATOM   1493  CD1 LEU B  97      21.791   5.267   4.384  4.00  1.00            
ATOM   1494  CD2 LEU B  97      21.527   3.782   2.300  4.00  1.00            
ATOM   1495    C LEU B  97      22.828   7.556   0.664  4.00  1.00            
ATOM   1496    O LEU B  97      22.912   7.120  -0.483  4.00  1.00            
ATOM   1497    N ASN B  98      23.371   8.723   1.027  4.00  1.00            
ATOM   1498   CA ASN B  98      24.111   9.428   0.037  4.00  1.00            
ATOM   1499   CB ASN B  98      23.458  10.771  -0.337  4.00  1.00            
ATOM   1500   CG ASN B  98      23.909  11.186  -1.730  4.00  1.00            
ATOM   1501  OD1 ASN B  98      25.069  11.023  -2.101  4.00  1.00            
ATOM   1502  ND2 ASN B  98      22.952  11.730  -2.529  4.00  1.00            
ATOM   1503    C ASN B  98      25.439   9.709   0.656  4.00  1.00            
ATOM   1504    O ASN B  98      25.531   9.942   1.860  4.00  1.00            
ATOM   1505    N PHE B  99      26.515   9.652  -0.148  1.00  1.00            
ATOM   1506   CA PHE B  99      27.810   9.940   0.391  1.00  1.00            
ATOM   1507   CB PHE B  99      28.857   8.855   0.088  1.00  1.00            
ATOM   1508   CG PHE B  99      28.523   7.694   0.957  1.00  1.00            
ATOM   1509  CD1 PHE B  99      27.610   6.748   0.552  1.00  1.00            
ATOM   1510  CD2 PHE B  99      29.123   7.561   2.190  1.00  1.00            
ATOM   1511  CE1 PHE B  99      27.306   5.680   1.364  1.00  1.00            
ATOM   1512  CE2 PHE B  99      28.823   6.497   3.006  1.00  1.00            
ATOM   1513   CZ PHE B  99      27.914   5.555   2.591  1.00  1.00            
ATOM   1514    C PHE B  99      28.277  11.239  -0.258  1.00  1.00            
ATOM   1515    O PHE B  99      29.282  11.195  -1.017  1.00  1.00            
ATOM   1516  OXT PHE B  99      27.633  12.293  -0.004  1.00  1.00            
ATOM   1517    N ILE C   1      15.768 -14.886  14.078  4.00  0.00            
ATOM   1518   CA ILE C   1      16.892 -14.104  14.640  4.00  0.00            
ATOM   1519   CB ILE C   1      18.104 -14.979  14.793  4.00  0.00            
ATOM   1520  CG1 ILE C   1      18.581 -15.497  13.424  4.00  0.00            
ATOM   1521  CG2 ILE C   1      17.757 -16.096  15.788  4.00  0.00            
ATOM   1522  CD1 ILE C   1      19.968 -16.140  13.468  4.00  0.00            
ATOM   1523    C ILE C   1      17.237 -12.984  13.718  4.00  0.00            
ATOM   1524    O ILE C   1      18.411 -12.678  13.514  4.00  0.00            
ATOM   1525    N ARG C   2      16.212 -12.341  13.126  4.00  0.00            
ATOM   1526   CA ARG C   2      16.485 -11.236  12.259  4.00  0.00            
ATOM   1527   CB ARG C   2      15.275 -10.782  11.433  4.00  0.00            
ATOM   1528   CG ARG C   2      14.922 -11.826  10.376  4.00  0.00            
ATOM   1529   CD ARG C   2      13.837 -11.396   9.394  4.00  0.00            
ATOM   1530   NE ARG C   2      13.824 -12.426   8.318  4.00  0.00            
ATOM   1531   CZ ARG C   2      13.079 -12.245   7.188  4.00  0.00            
ATOM   1532  NH1 ARG C   2      12.293 -11.137   7.053  4.00  0.00            
ATOM   1533  NH2 ARG C   2      13.132 -13.172   6.189  4.00  0.00            
ATOM   1534    C ARG C   2      16.931 -10.125  13.140  4.00  0.00            
ATOM   1535    O ARG C   2      16.347  -9.898  14.193  4.00  0.00            
ATOM   1536    N LYS C   3      17.965  -9.369  12.733  4.00  0.00            
ATOM   1537   CA LYS C   3      18.499  -8.481  13.718  4.00  0.00            
ATOM   1538   CB LYS C   3      20.030  -8.581  13.846  4.00  0.00            
ATOM   1539   CG LYS C   3      20.520  -9.950  14.319  4.00  0.00            
ATOM   1540   CD LYS C   3      22.022 -10.161  14.116  4.00  0.00            
ATOM   1541   CE LYS C   3      22.528 -11.528  14.580  4.00  0.00            
ATOM   1542   NZ LYS C   3      23.948 -11.694  14.199  4.00  0.00            
ATOM   1543    C LYS C   3      18.190  -7.051  13.472  4.00  0.00            
ATOM   1544    O LYS C   3      17.995  -6.601  12.344  4.00  0.00            
ATOM   1545    N ILE C   4      18.142  -6.314  14.598  4.00  0.00            
ATOM   1546   CA ILE C   4      17.906  -4.909  14.624  4.00  0.00            
ATOM   1547   CB ILE C   4      16.605  -4.565  15.290  4.00  0.00            
ATOM   1548  CG1 ILE C   4      15.433  -5.237  14.555  4.00  0.00            
ATOM   1549  CG2 ILE C   4      16.493  -3.034  15.374  4.00  0.00            
ATOM   1550  CD1 ILE C   4      14.118  -5.202  15.333  4.00  0.00            
ATOM   1551    C ILE C   4      18.978  -4.326  15.468  4.00  0.00            
ATOM   1552    O ILE C   4      19.289  -4.852  16.535  4.00  0.00            
ATOM   1553    N LEU C   5      19.596  -3.226  15.010  4.00  0.00            
ATOM   1554   CA LEU C   5      20.611  -2.702  15.861  4.00  0.00            
ATOM   1555   CB LEU C   5      22.048  -3.040  15.404  4.00  0.00            
ATOM   1556   CG LEU C   5      22.252  -3.138  13.878  4.00  0.00            
ATOM   1557  CD1 LEU C   5      21.527  -4.363  13.292  4.00  0.00            
ATOM   1558  CD2 LEU C   5      21.882  -1.827  13.169  4.00  0.00            
ATOM   1559    C LEU C   5      20.453  -1.237  16.046  4.00  0.00            
ATOM   1560    O LEU C   5      20.498  -0.453  15.100  4.00  0.00            
ATOM   1561    N PHE C   6      20.235  -0.855  17.316  4.00  0.00            
ATOM   1562   CA PHE C   6      20.133   0.513  17.715  4.00  0.00            
ATOM   1563   CB PHE C   6      18.688   0.910  18.078  4.00  0.00            
ATOM   1564   CG PHE C   6      18.602   2.386  18.270  4.00  0.00            
ATOM   1565  CD1 PHE C   6      18.899   2.970  19.480  4.00  0.00            
ATOM   1566  CD2 PHE C   6      18.207   3.186  17.223  4.00  0.00            
ATOM   1567  CE1 PHE C   6      18.805   4.333  19.637  4.00  0.00            
ATOM   1568  CE2 PHE C   6      18.111   4.548  17.374  4.00  0.00            
ATOM   1569   CZ PHE C   6      18.411   5.124  18.584  4.00  0.00            
ATOM   1570    C PHE C   6      20.926   0.563  18.971  4.00  0.00            
ATOM   1571    O PHE C   6      20.758  -0.273  19.859  4.00  0.00            
ATOM   1572    N LEU C   7      21.848   1.527  19.063  4.00  0.00            
ATOM   1573   CA LEU C   7      22.634   1.659  20.246  4.00  0.00            
ATOM   1574   CB LEU C   7      24.128   1.463  19.928  4.00  0.00            
ATOM   1575   CG LEU C   7      25.106   1.607  21.104  4.00  0.00            
ATOM   1576  CD1 LEU C   7      24.917   0.492  22.142  4.00  0.00            
ATOM   1577  CD2 LEU C   7      26.552   1.703  20.592  4.00  0.00            
ATOM   1578    C LEU C   7      22.455   3.093  20.639  4.00  0.00            
ATOM   1579    O LEU C   7      23.165   3.963  20.138  4.00  0.00            
ATOM   1580    N ASP C   8      21.499   3.394  21.540  4.00  0.00            
ATOM   1581   CA ASP C   8      21.329   4.775  21.886  4.00  0.00            
ATOM   1582   CB ASP C   8      20.022   5.100  22.638  4.00  0.00            
ATOM   1583   CG ASP C   8      20.001   4.338  23.955  4.00  0.00            
ATOM   1584  OD1 ASP C   8      19.576   3.153  23.942  4.00  0.00            
ATOM   1585  OD2 ASP C   8      20.389   4.937  24.994  4.00  0.00            
ATOM   1586    C ASP C   8      22.480   5.163  22.746  4.00  0.00            
ATOM   1587    O ASP C   8      23.045   4.337  23.460  4.00  0.00            
ATOM   1588    N GLY C   9      22.872   6.446  22.677  4.00  0.00            
ATOM   1589   CA GLY C   9      23.966   6.902  23.475  4.00  0.00            
ATOM   1590    C GLY C   9      23.694   8.337  23.769  4.00  0.00            
ATOM   1591    O GLY C   9      22.962   9.002  23.036  4.00  0.00            
ATOM   1592    N ILE C  10      24.288   8.856  24.856  4.00  0.00            
ATOM   1593   CA ILE C  10      24.071  10.222  25.217  4.00  0.00            
ATOM   1594   CB ILE C  10      24.857  10.618  26.435  4.00  0.00            
ATOM   1595  CG1 ILE C  10      24.458   9.734  27.628  4.00  0.00            
ATOM   1596  CG2 ILE C  10      24.645  12.119  26.694  4.00  0.00            
ATOM   1597  CD1 ILE C  10      25.427   9.830  28.805  4.00  0.00            
ATOM   1598    C ILE C  10      24.558  11.068  24.037  4.00  0.00            
ATOM   1599    O ILE C  10      24.229  12.283  23.991  4.00  0.00            
ATOM   1600  OXT ILE C  10      25.265  10.503  23.160  4.00  0.00            
END
