# Supplementary material for: Integrative modeling of diverse protein-peptide systems using CABS-dock
Source: PLoS Comput Biol. 2023 Jul 5;19(7):e1011275. doi: 10.1371/journal.pcbi.1011275 (PMC10351741; doi:10.1371/journal.pcbi.1011275)
Supplement: S1 File — Files in pdb format containing atomic coordinates of the structures obtained in this study: the highest-scored amyloid models and 10 examples of the docked peptide for each enzyme-substrate complex. (ZIP) [file pcbi.1011275.s006.zip › 10_HIV1_IRKILFLDGI/2573.pdb]

CRYST1    0.000    0.000    0.000   0.00   0.00   0.00 P 1           1
ATOM      1    N PRO A   1      28.966   6.895  -2.954  1.00  1.00            
ATOM      2   CA PRO A   1      27.898   6.654  -3.961  1.00  1.00            
ATOM      3   CD PRO A   1      29.915   5.729  -2.950  1.00  1.00            
ATOM      4   CB PRO A   1      28.317   5.410  -4.738  1.00  1.00            
ATOM      5   CG PRO A   1      29.218   4.636  -3.771  1.00  1.00            
ATOM      6    C PRO A   1      26.639   6.445  -3.190  1.00  1.00            
ATOM      7    O PRO A   1      26.715   6.117  -2.006  1.00  1.00            
ATOM      8    N GLN A   2      25.470   6.620  -3.834  4.00  1.00            
ATOM      9   CA GLN A   2      24.255   6.419  -3.108  4.00  1.00            
ATOM     10   CB GLN A   2      22.994   6.971  -3.805  4.00  1.00            
ATOM     11   CG GLN A   2      22.634   6.304  -5.132  4.00  1.00            
ATOM     12   CD GLN A   2      21.373   6.984  -5.654  4.00  1.00            
ATOM     13  OE1 GLN A   2      20.336   6.348  -5.836  4.00  1.00            
ATOM     14  NE2 GLN A   2      21.464   8.319  -5.901  4.00  1.00            
ATOM     15    C GLN A   2      24.121   4.947  -2.879  4.00  1.00            
ATOM     16    O GLN A   2      24.577   4.141  -3.689  4.00  1.00            
ATOM     17    N ILE A   3      23.525   4.559  -1.734  4.00  1.00            
ATOM     18   CA ILE A   3      23.356   3.165  -1.439  4.00  1.00            
ATOM     19   CB ILE A   3      23.948   2.723  -0.120  4.00  1.00            
ATOM     20  CG1 ILE A   3      23.266   3.379   1.098  4.00  1.00            
ATOM     21  CG2 ILE A   3      25.457   3.006  -0.188  4.00  1.00            
ATOM     22  CD1 ILE A   3      21.929   2.767   1.530  4.00  1.00            
ATOM     23    C ILE A   3      21.899   2.932  -1.397  4.00  1.00            
ATOM     24    O ILE A   3      21.126   3.817  -1.033  4.00  1.00            
ATOM     25    N THR A   4      21.476   1.728  -1.801  1.00  1.00            
ATOM     26   CA THR A   4      20.073   1.507  -1.767  1.00  1.00            
ATOM     27   CB THR A   4      19.523   0.904  -3.027  1.00  1.00            
ATOM     28  OG1 THR A   4      18.103   0.933  -3.000  1.00  1.00            
ATOM     29  CG2 THR A   4      20.024  -0.544  -3.155  1.00  1.00            
ATOM     30    C THR A   4      19.790   0.582  -0.646  1.00  1.00            
ATOM     31    O THR A   4      20.627  -0.220  -0.232  1.00  1.00            
ATOM     32    N LEU A   5      18.570   0.720  -0.120  1.00  1.00            
ATOM     33   CA LEU A   5      18.127   0.016   1.032  1.00  1.00            
ATOM     34   CB LEU A   5      16.885   0.628   1.693  1.00  1.00            
ATOM     35   CG LEU A   5      17.265   1.942   2.401  1.00  1.00            
ATOM     36  CD1 LEU A   5      17.753   2.989   1.392  1.00  1.00            
ATOM     37  CD2 LEU A   5      16.154   2.449   3.329  1.00  1.00            
ATOM     38    C LEU A   5      17.943  -1.451   0.849  1.00  1.00            
ATOM     39    O LEU A   5      18.078  -2.190   1.824  1.00  1.00            
ATOM     40    N TRP A   6      17.622  -1.921  -0.373  1.00  1.00            
ATOM     41   CA TRP A   6      17.379  -3.326  -0.548  1.00  1.00            
ATOM     42   CB TRP A   6      17.088  -3.726  -2.007  1.00  1.00            
ATOM     43   CG TRP A   6      16.606  -5.151  -2.181  1.00  1.00            
ATOM     44  CD2 TRP A   6      17.451  -6.286  -2.426  1.00  1.00            
ATOM     45  CD1 TRP A   6      15.326  -5.625  -2.150  1.00  1.00            
ATOM     46  NE1 TRP A   6      15.320  -6.983  -2.363  1.00  1.00            
ATOM     47  CE2 TRP A   6      16.622  -7.404  -2.535  1.00  1.00            
ATOM     48  CE3 TRP A   6      18.807  -6.390  -2.550  1.00  1.00            
ATOM     49  CZ2 TRP A   6      17.139  -8.646  -2.769  1.00  1.00            
ATOM     50  CZ3 TRP A   6      19.325  -7.645  -2.791  1.00  1.00            
ATOM     51  CH2 TRP A   6      18.507  -8.751  -2.897  1.00  1.00            
ATOM     52    C TRP A   6      18.629  -4.030  -0.108  1.00  1.00            
ATOM     53    O TRP A   6      18.567  -5.086   0.521  1.00  1.00            
ATOM     54    N LYS A   7      19.806  -3.441  -0.401  1.00  1.00            
ATOM     55   CA LYS A   7      21.044  -4.045   0.003  1.00  1.00            
ATOM     56   CB LYS A   7      22.305  -3.479  -0.691  1.00  1.00            
ATOM     57   CG LYS A   7      22.841  -2.165  -0.116  1.00  1.00            
ATOM     58   CD LYS A   7      24.195  -1.747  -0.705  1.00  1.00            
ATOM     59   CE LYS A   7      25.255  -2.854  -0.730  1.00  1.00            
ATOM     60   NZ LYS A   7      25.844  -3.038   0.612  1.00  1.00            
ATOM     61    C LYS A   7      21.203  -3.879   1.500  1.00  1.00            
ATOM     62    O LYS A   7      20.315  -3.344   2.161  1.00  1.00            
ATOM     63    N ARG A   8      22.330  -4.365   2.084  1.00  1.00            
ATOM     64   CA ARG A   8      22.500  -4.385   3.522  1.00  1.00            
ATOM     65   CB ARG A   8      23.867  -4.954   3.950  1.00  1.00            
ATOM     66   CG ARG A   8      24.041  -6.463   3.752  1.00  1.00            
ATOM     67   CD ARG A   8      24.183  -7.241   5.066  1.00  1.00            
ATOM     68   NE ARG A   8      24.355  -8.681   4.721  1.00  1.00            
ATOM     69   CZ ARG A   8      25.134  -9.490   5.496  1.00  1.00            
ATOM     70  NH1 ARG A   8      25.752  -8.993   6.607  1.00  1.00            
ATOM     71  NH2 ARG A   8      25.300 -10.802   5.155  1.00  1.00            
ATOM     72    C ARG A   8      22.372  -3.020   4.155  1.00  1.00            
ATOM     73    O ARG A   8      21.436  -2.865   4.938  1.00  1.00            
ATOM     74    N PRO A   9      23.174  -1.992   3.945  1.00  1.00            
ATOM     75   CA PRO A   9      24.411  -2.013   3.207  1.00  1.00            
ATOM     76   CD PRO A   9      22.607  -0.655   3.984  1.00  1.00            
ATOM     77   CB PRO A   9      24.651  -0.586   2.712  1.00  1.00            
ATOM     78   CG PRO A   9      23.767   0.282   3.619  1.00  1.00            
ATOM     79    C PRO A   9      25.539  -2.532   4.008  1.00  1.00            
ATOM     80    O PRO A   9      25.513  -2.446   5.234  1.00  1.00            
ATOM     81    N LEU A  10      26.526  -3.098   3.309  4.00  1.00            
ATOM     82   CA LEU A  10      27.735  -3.509   3.923  4.00  1.00            
ATOM     83   CB LEU A  10      28.143  -4.959   3.591  4.00  1.00            
ATOM     84   CG LEU A  10      28.117  -5.343   2.092  4.00  1.00            
ATOM     85  CD1 LEU A  10      29.195  -4.627   1.259  4.00  1.00            
ATOM     86  CD2 LEU A  10      28.186  -6.869   1.933  4.00  1.00            
ATOM     87    C LEU A  10      28.742  -2.590   3.324  4.00  1.00            
ATOM     88    O LEU A  10      28.534  -2.077   2.226  4.00  1.00            
ATOM     89    N VAL A  11      29.854  -2.327   4.028  4.00  1.00            
ATOM     90   CA VAL A  11      30.783  -1.408   3.455  4.00  1.00            
ATOM     91   CB VAL A  11      30.561  -0.009   3.975  4.00  1.00            
ATOM     92  CG1 VAL A  11      31.571   0.970   3.353  4.00  1.00            
ATOM     93  CG2 VAL A  11      29.092   0.365   3.716  4.00  1.00            
ATOM     94    C VAL A  11      32.139  -1.859   3.866  4.00  1.00            
ATOM     95    O VAL A  11      32.286  -2.686   4.763  4.00  1.00            
ATOM     96    N THR A  12      33.176  -1.336   3.192  4.00  1.00            
ATOM     97   CA THR A  12      34.498  -1.727   3.544  4.00  1.00            
ATOM     98   CB THR A  12      35.420  -1.847   2.366  4.00  1.00            
ATOM     99  OG1 THR A  12      35.564  -0.587   1.727  4.00  1.00            
ATOM    100  CG2 THR A  12      34.830  -2.876   1.385  4.00  1.00            
ATOM    101    C THR A  12      35.048  -0.674   4.424  4.00  1.00            
ATOM    102    O THR A  12      35.151   0.492   4.043  4.00  1.00            
ATOM    103    N ILE A  13      35.394  -1.074   5.656  4.00  1.00            
ATOM    104   CA ILE A  13      35.953  -0.138   6.568  4.00  1.00            
ATOM    105   CB ILE A  13      35.110   0.021   7.806  4.00  1.00            
ATOM    106  CG1 ILE A  13      35.564   1.235   8.628  4.00  1.00            
ATOM    107  CG2 ILE A  13      35.085  -1.309   8.577  4.00  1.00            
ATOM    108  CD1 ILE A  13      34.538   1.646   9.684  4.00  1.00            
ATOM    109    C ILE A  13      37.307  -0.651   6.911  4.00  1.00            
ATOM    110    O ILE A  13      37.470  -1.799   7.323  4.00  1.00            
ATOM    111    N ARG A  14      38.333   0.191   6.712  4.00  1.00            
ATOM    112   CA ARG A  14      39.660  -0.267   6.972  4.00  1.00            
ATOM    113   CB ARG A  14      40.644   0.166   5.871  4.00  1.00            
ATOM    114   CG ARG A  14      40.249  -0.388   4.498  4.00  1.00            
ATOM    115   CD ARG A  14      41.161   0.045   3.349  4.00  1.00            
ATOM    116   NE ARG A  14      42.447  -0.694   3.489  4.00  1.00            
ATOM    117   CZ ARG A  14      43.034  -1.255   2.392  4.00  1.00            
ATOM    118  NH1 ARG A  14      42.424  -1.177   1.174  4.00  1.00            
ATOM    119  NH2 ARG A  14      44.233  -1.897   2.514  4.00  1.00            
ATOM    120    C ARG A  14      40.083   0.349   8.263  4.00  1.00            
ATOM    121    O ARG A  14      40.252   1.563   8.358  4.00  1.00            
ATOM    122    N ILE A  15      40.238  -0.484   9.310  4.00  1.00            
ATOM    123   CA ILE A  15      40.638   0.057  10.572  4.00  1.00            
ATOM    124   CB ILE A  15      39.518   0.166  11.566  4.00  1.00            
ATOM    125  CG1 ILE A  15      39.952   0.990  12.790  4.00  1.00            
ATOM    126  CG2 ILE A  15      39.045  -1.256  11.905  4.00  1.00            
ATOM    127  CD1 ILE A  15      38.793   1.363  13.714  4.00  1.00            
ATOM    128    C ILE A  15      41.667  -0.832  11.182  4.00  1.00            
ATOM    129    O ILE A  15      41.564  -2.056  11.130  4.00  1.00            
ATOM    130    N GLY A  16      42.704  -0.212  11.775  3.00  1.00            
ATOM    131   CA GLY A  16      43.719  -0.957  12.450  3.00  1.00            
ATOM    132    C GLY A  16      44.573  -1.591  11.407  3.00  1.00            
ATOM    133    O GLY A  16      45.469  -2.377  11.710  3.00  1.00            
ATOM    134    N GLY A  17      44.306  -1.256  10.133  3.00  1.00            
ATOM    135   CA GLY A  17      45.069  -1.819   9.065  3.00  1.00            
ATOM    136    C GLY A  17      44.430  -3.122   8.721  3.00  1.00            
ATOM    137    O GLY A  17      44.794  -3.767   7.739  3.00  1.00            
ATOM    138    N GLN A  18      43.453  -3.545   9.548  4.00  1.00            
ATOM    139   CA GLN A  18      42.731  -4.757   9.295  4.00  1.00            
ATOM    140   CB GLN A  18      42.147  -5.402  10.565  4.00  1.00            
ATOM    141   CG GLN A  18      41.368  -6.696  10.314  4.00  1.00            
ATOM    142   CD GLN A  18      42.341  -7.866  10.278  4.00  1.00            
ATOM    143  OE1 GLN A  18      41.982  -8.973   9.880  4.00  1.00            
ATOM    144  NE2 GLN A  18      43.606  -7.620  10.712  4.00  1.00            
ATOM    145    C GLN A  18      41.569  -4.359   8.443  4.00  1.00            
ATOM    146    O GLN A  18      40.983  -3.298   8.652  4.00  1.00            
ATOM    147    N LEU A  19      41.209  -5.179   7.435  4.00  1.00            
ATOM    148   CA LEU A  19      40.073  -4.795   6.653  4.00  1.00            
ATOM    149   CB LEU A  19      40.040  -5.375   5.216  4.00  1.00            
ATOM    150   CG LEU A  19      39.956  -6.914   5.079  4.00  1.00            
ATOM    151  CD1 LEU A  19      38.585  -7.478   5.489  4.00  1.00            
ATOM    152  CD2 LEU A  19      40.350  -7.356   3.660  4.00  1.00            
ATOM    153    C LEU A  19      38.861  -5.248   7.394  4.00  1.00            
ATOM    154    O LEU A  19      38.840  -6.335   7.968  4.00  1.00            
ATOM    155    N LYS A  20      37.814  -4.403   7.425  4.00  1.00            
ATOM    156   CA LYS A  20      36.640  -4.784   8.146  4.00  1.00            
ATOM    157   CB LYS A  20      36.401  -3.938   9.406  4.00  1.00            
ATOM    158   CG LYS A  20      35.147  -4.344  10.179  4.00  1.00            
ATOM    159   CD LYS A  20      35.018  -3.643  11.531  4.00  1.00            
ATOM    160   CE LYS A  20      36.222  -3.860  12.448  4.00  1.00            
ATOM    161   NZ LYS A  20      36.054  -3.075  13.694  4.00  1.00            
ATOM    162    C LYS A  20      35.453  -4.544   7.266  4.00  1.00            
ATOM    163    O LYS A  20      35.401  -3.553   6.540  4.00  1.00            
ATOM    164    N GLU A  21      34.472  -5.471   7.286  4.00  1.00            
ATOM    165   CA GLU A  21      33.255  -5.222   6.571  4.00  1.00            
ATOM    166   CB GLU A  21      32.528  -6.484   6.068  4.00  1.00            
ATOM    167   CG GLU A  21      32.102  -7.472   7.156  4.00  1.00            
ATOM    168   CD GLU A  21      31.254  -8.534   6.468  4.00  1.00            
ATOM    169  OE1 GLU A  21      30.687  -8.215   5.388  4.00  1.00            
ATOM    170  OE2 GLU A  21      31.158  -9.669   7.006  4.00  1.00            
ATOM    171    C GLU A  21      32.381  -4.522   7.552  4.00  1.00            
ATOM    172    O GLU A  21      32.475  -4.773   8.752  4.00  1.00            
ATOM    173    N ALA A  22      31.512  -3.605   7.092  4.00  1.00            
ATOM    174   CA ALA A  22      30.765  -2.903   8.087  4.00  1.00            
ATOM    175   CB ALA A  22      31.323  -1.502   8.394  4.00  1.00            
ATOM    176    C ALA A  22      29.348  -2.715   7.656  4.00  1.00            
ATOM    177    O ALA A  22      29.025  -2.765   6.473  4.00  1.00            
ATOM    178    N LEU A  23      28.453  -2.518   8.645  4.00  1.00            
ATOM    179   CA LEU A  23      27.082  -2.240   8.339  4.00  1.00            
ATOM    180   CB LEU A  23      26.077  -3.053   9.176  4.00  1.00            
ATOM    181   CG LEU A  23      26.153  -4.573   8.920  4.00  1.00            
ATOM    182  CD1 LEU A  23      25.054  -5.325   9.687  4.00  1.00            
ATOM    183  CD2 LEU A  23      26.157  -4.893   7.416  4.00  1.00            
ATOM    184    C LEU A  23      26.886  -0.781   8.636  4.00  1.00            
ATOM    185    O LEU A  23      27.189  -0.327   9.737  4.00  1.00            
ATOM    186    N LEU A  24      26.393   0.003   7.650  4.00  1.00            
ATOM    187   CA LEU A  24      26.206   1.415   7.861  4.00  1.00            
ATOM    188   CB LEU A  24      26.011   2.214   6.562  4.00  1.00            
ATOM    189   CG LEU A  24      27.215   2.144   5.605  4.00  1.00            
ATOM    190  CD1 LEU A  24      26.969   2.982   4.340  4.00  1.00            
ATOM    191  CD2 LEU A  24      28.524   2.508   6.321  4.00  1.00            
ATOM    192    C LEU A  24      24.976   1.562   8.654  4.00  1.00            
ATOM    193    O LEU A  24      23.920   1.057   8.278  4.00  1.00            
ATOM    194    N ASP A  25      25.073   2.256   9.795  1.00  1.00            
ATOM    195   CA ASP A  25      23.866   2.293  10.536  1.00  1.00            
ATOM    196   CB ASP A  25      23.859   1.395  11.789  1.00  1.00            
ATOM    197   CG ASP A  25      23.665  -0.058  11.359  1.00  1.00            
ATOM    198  OD1 ASP A  25      24.278  -0.477  10.341  1.00  1.00            
ATOM    199  OD2 ASP A  25      22.878  -0.767  12.040  1.00  1.00            
ATOM    200    C ASP A  25      23.531   3.659  10.980  1.00  1.00            
ATOM    201    O ASP A  25      24.258   4.304  11.735  1.00  1.00            
ATOM    202    N THR A  26      22.387   4.132  10.477  3.00  1.00            
ATOM    203   CA THR A  26      21.868   5.373  10.918  3.00  1.00            
ATOM    204   CB THR A  26      20.671   5.810  10.119  3.00  1.00            
ATOM    205  OG1 THR A  26      21.012   5.923   8.746  3.00  1.00            
ATOM    206  CG2 THR A  26      20.178   7.165  10.653  3.00  1.00            
ATOM    207    C THR A  26      21.421   5.151  12.320  3.00  1.00            
ATOM    208    O THR A  26      21.529   6.025  13.178  3.00  1.00            
ATOM    209    N GLY A  27      20.925   3.928  12.572  3.00  1.00            
ATOM    210   CA GLY A  27      20.316   3.596  13.820  3.00  1.00            
ATOM    211    C GLY A  27      21.270   3.760  14.978  3.00  1.00            
ATOM    212    O GLY A  27      20.881   4.311  16.006  3.00  1.00            
ATOM    213    N ALA A  28      22.535   3.293  14.877  1.00  1.00            
ATOM    214   CA ALA A  28      23.412   3.400  16.021  1.00  1.00            
ATOM    215   CB ALA A  28      24.571   2.389  16.015  1.00  1.00            
ATOM    216    C ALA A  28      24.002   4.757  16.073  1.00  1.00            
ATOM    217    O ALA A  28      24.421   5.316  15.062  1.00  1.00            
ATOM    218    N ASP A  29      24.007   5.331  17.287  1.00  1.00            
ATOM    219   CA ASP A  29      24.550   6.634  17.460  1.00  1.00            
ATOM    220   CB ASP A  29      24.287   7.183  18.872  1.00  1.00            
ATOM    221   CG ASP A  29      24.351   8.696  18.785  1.00  1.00            
ATOM    222  OD1 ASP A  29      23.744   9.236  17.823  1.00  1.00            
ATOM    223  OD2 ASP A  29      25.005   9.330  19.655  1.00  1.00            
ATOM    224    C ASP A  29      26.042   6.605  17.298  1.00  1.00            
ATOM    225    O ASP A  29      26.602   7.287  16.442  1.00  1.00            
ATOM    226    N ASP A  30      26.709   5.765  18.120  1.00  1.00            
ATOM    227   CA ASP A  30      28.143   5.658  18.183  1.00  1.00            
ATOM    228   CB ASP A  30      28.621   5.331  19.602  1.00  1.00            
ATOM    229   CG ASP A  30      28.257   6.503  20.506  1.00  1.00            
ATOM    230  OD1 ASP A  30      28.627   7.658  20.164  1.00  1.00            
ATOM    231  OD2 ASP A  30      27.604   6.256  21.555  1.00  1.00            
ATOM    232    C ASP A  30      28.538   4.554  17.245  1.00  1.00            
ATOM    233    O ASP A  30      27.690   4.003  16.545  1.00  1.00            
ATOM    234    N THR A  31      29.842   4.206  17.188  1.00  1.00            
ATOM    235   CA THR A  31      30.254   3.185  16.264  1.00  1.00            
ATOM    236   CB THR A  31      31.430   3.586  15.414  1.00  1.00            
ATOM    237  OG1 THR A  31      31.768   2.532  14.525  1.00  1.00            
ATOM    238  CG2 THR A  31      32.625   3.958  16.306  1.00  1.00            
ATOM    239    C THR A  31      30.590   1.937  16.966  1.00  1.00            
ATOM    240    O THR A  31      31.580   1.836  17.682  1.00  1.00            
ATOM    241    N VAL A  32      29.788   0.902  16.722  4.00  1.00            
ATOM    242   CA VAL A  32      30.056  -0.262  17.481  4.00  1.00            
ATOM    243   CB VAL A  32      28.815  -0.939  17.982  4.00  1.00            
ATOM    244  CG1 VAL A  32      28.003  -1.438  16.774  4.00  1.00            
ATOM    245  CG2 VAL A  32      29.228  -2.056  18.955  4.00  1.00            
ATOM    246    C VAL A  32      30.804  -1.248  16.677  4.00  1.00            
ATOM    247    O VAL A  32      30.711  -1.291  15.452  4.00  1.00            
ATOM    248    N LEU A  33      31.606  -2.053  17.389  4.00  1.00            
ATOM    249   CA LEU A  33      32.375  -3.046  16.728  4.00  1.00            
ATOM    250   CB LEU A  33      33.871  -2.700  16.653  4.00  1.00            
ATOM    251   CG LEU A  33      34.165  -1.385  15.912  4.00  1.00            
ATOM    252  CD1 LEU A  33      35.678  -1.118  15.822  4.00  1.00            
ATOM    253  CD2 LEU A  33      33.461  -1.343  14.547  4.00  1.00            
ATOM    254    C LEU A  33      32.280  -4.307  17.524  4.00  1.00            
ATOM    255    O LEU A  33      31.865  -4.295  18.680  4.00  1.00            
ATOM    256    N GLU A  34      32.643  -5.441  16.891  1.00  1.00            
ATOM    257   CA GLU A  34      32.692  -6.704  17.570  1.00  1.00            
ATOM    258   CB GLU A  34      32.575  -7.923  16.640  1.00  1.00            
ATOM    259   CG GLU A  34      32.587  -9.255  17.393  1.00  1.00            
ATOM    260   CD GLU A  34      31.253  -9.395  18.111  1.00  1.00            
ATOM    261  OE1 GLU A  34      30.294  -9.903  17.471  1.00  1.00            
ATOM    262  OE2 GLU A  34      31.172  -8.996  19.304  1.00  1.00            
ATOM    263    C GLU A  34      34.042  -6.750  18.224  1.00  1.00            
ATOM    264    O GLU A  34      34.866  -5.872  17.975  1.00  1.00            
ATOM    265    N GLU A  35      34.280  -7.765  19.090  1.00  1.00            
ATOM    266   CA GLU A  35      35.510  -7.936  19.825  1.00  1.00            
ATOM    267   CB GLU A  35      35.619  -9.350  20.436  1.00  1.00            
ATOM    268   CG GLU A  35      36.791  -9.572  21.394  1.00  1.00            
ATOM    269   CD GLU A  35      36.641 -10.974  21.981  1.00  1.00            
ATOM    270  OE1 GLU A  35      36.331 -11.912  21.198  1.00  1.00            
ATOM    271  OE2 GLU A  35      36.823 -11.125  23.220  1.00  1.00            
ATOM    272    C GLU A  35      36.643  -7.736  18.870  1.00  1.00            
ATOM    273    O GLU A  35      36.828  -8.508  17.930  1.00  1.00            
ATOM    274    N MET A  36      37.414  -6.648  19.086  1.00  1.00            
ATOM    275   CA MET A  36      38.528  -6.330  18.239  1.00  1.00            
ATOM    276   CB MET A  36      38.222  -5.225  17.215  1.00  1.00            
ATOM    277   CG MET A  36      37.146  -5.626  16.202  1.00  1.00            
ATOM    278   SD MET A  36      37.610  -7.003  15.107  1.00  1.00            
ATOM    279   CE MET A  36      38.659  -6.005  14.011  1.00  1.00            
ATOM    280    C MET A  36      39.627  -5.843  19.122  1.00  1.00            
ATOM    281    O MET A  36      39.387  -5.096  20.069  1.00  1.00            
ATOM    282    N ASN A  37      40.875  -6.275  18.845  1.00  1.00            
ATOM    283   CA ASN A  37      41.969  -5.791  19.634  1.00  1.00            
ATOM    284   CB ASN A  37      43.099  -6.814  19.849  1.00  1.00            
ATOM    285   CG ASN A  37      42.635  -7.836  20.874  1.00  1.00            
ATOM    286  OD1 ASN A  37      41.609  -7.657  21.528  1.00  1.00            
ATOM    287  ND2 ASN A  37      43.422  -8.934  21.035  1.00  1.00            
ATOM    288    C ASN A  37      42.547  -4.661  18.866  1.00  1.00            
ATOM    289    O ASN A  37      43.253  -4.849  17.877  1.00  1.00            
ATOM    290    N LEU A  38      42.227  -3.437  19.307  1.00  1.00            
ATOM    291   CA LEU A  38      42.756  -2.281  18.659  1.00  1.00            
ATOM    292   CB LEU A  38      41.664  -1.321  18.162  1.00  1.00            
ATOM    293   CG LEU A  38      42.190  -0.083  17.411  1.00  1.00            
ATOM    294  CD1 LEU A  38      42.894  -0.486  16.104  1.00  1.00            
ATOM    295  CD2 LEU A  38      41.073   0.950  17.189  1.00  1.00            
ATOM    296    C LEU A  38      43.546  -1.588  19.723  1.00  1.00            
ATOM    297    O LEU A  38      43.173  -1.610  20.895  1.00  1.00            
ATOM    298    N PRO A  39      44.643  -1.000  19.356  1.00  1.00            
ATOM    299   CA PRO A  39      45.439  -0.310  20.337  1.00  1.00            
ATOM    300   CD PRO A  39      45.456  -1.570  18.299  1.00  1.00            
ATOM    301   CB PRO A  39      46.879  -0.342  19.811  1.00  1.00            
ATOM    302   CG PRO A  39      46.751  -0.744  18.333  1.00  1.00            
ATOM    303    C PRO A  39      44.970   1.057  20.699  1.00  1.00            
ATOM    304    O PRO A  39      44.233   1.668  19.926  1.00  1.00            
ATOM    305    N GLY A  40      45.384   1.545  21.887  1.00  1.00            
ATOM    306   CA GLY A  40      45.069   2.887  22.270  1.00  1.00            
ATOM    307    C GLY A  40      44.492   2.905  23.643  1.00  1.00            
ATOM    308    O GLY A  40      44.403   1.880  24.315  1.00  1.00            
ATOM    309    N LYS A  41      44.084   4.113  24.086  1.00  1.00            
ATOM    310   CA LYS A  41      43.526   4.249  25.395  1.00  1.00            
ATOM    311   CB LYS A  41      43.493   5.692  25.935  1.00  1.00            
ATOM    312   CG LYS A  41      43.175   5.763  27.433  1.00  1.00            
ATOM    313   CD LYS A  41      43.533   7.105  28.079  1.00  1.00            
ATOM    314   CE LYS A  41      43.454   7.093  29.609  1.00  1.00            
ATOM    315   NZ LYS A  41      44.057   8.330  30.158  1.00  1.00            
ATOM    316    C LYS A  41      42.145   3.726  25.359  1.00  1.00            
ATOM    317    O LYS A  41      41.396   3.937  24.406  1.00  1.00            
ATOM    318    N TRP A  42      41.789   2.995  26.421  1.00  1.00            
ATOM    319   CA TRP A  42      40.486   2.435  26.506  1.00  1.00            
ATOM    320   CB TRP A  42      40.535   0.911  26.694  1.00  1.00            
ATOM    321   CG TRP A  42      39.234   0.277  27.102  1.00  1.00            
ATOM    322  CD2 TRP A  42      39.031  -0.285  28.405  1.00  1.00            
ATOM    323  CD1 TRP A  42      38.081   0.074  26.405  1.00  1.00            
ATOM    324  NE1 TRP A  42      37.164  -0.567  27.202  1.00  1.00            
ATOM    325  CE2 TRP A  42      37.737  -0.801  28.434  1.00  1.00            
ATOM    326  CE3 TRP A  42      39.859  -0.370  29.488  1.00  1.00            
ATOM    327  CZ2 TRP A  42      37.247  -1.411  29.553  1.00  1.00            
ATOM    328  CZ3 TRP A  42      39.361  -0.981  30.616  1.00  1.00            
ATOM    329  CH2 TRP A  42      38.080  -1.491  30.647  1.00  1.00            
ATOM    330    C TRP A  42      39.815   3.055  27.683  1.00  1.00            
ATOM    331    O TRP A  42      40.393   3.174  28.762  1.00  1.00            
ATOM    332    N LYS A  43      38.565   3.517  27.477  4.00  1.00            
ATOM    333   CA LYS A  43      37.795   4.099  28.531  4.00  1.00            
ATOM    334   CB LYS A  43      37.724   5.636  28.439  4.00  1.00            
ATOM    335   CG LYS A  43      37.211   6.329  29.702  4.00  1.00            
ATOM    336   CD LYS A  43      37.526   7.828  29.748  4.00  1.00            
ATOM    337   CE LYS A  43      37.046   8.512  31.031  4.00  1.00            
ATOM    338   NZ LYS A  43      37.426   9.943  31.016  4.00  1.00            
ATOM    339    C LYS A  43      36.412   3.556  28.344  4.00  1.00            
ATOM    340    O LYS A  43      35.927   3.472  27.217  4.00  1.00            
ATOM    341    N PRO A  44      35.768   3.152  29.402  4.00  0.00            
ATOM    342   CA PRO A  44      34.441   2.621  29.245  4.00  0.00            
ATOM    343   CD PRO A  44      36.480   2.499  30.495  4.00  0.00            
ATOM    344   CB PRO A  44      34.127   1.886  30.544  4.00  0.00            
ATOM    345   CG PRO A  44      35.514   1.437  31.042  4.00  0.00            
ATOM    346    C PRO A  44      33.457   3.695  28.903  4.00  0.00            
ATOM    347    O PRO A  44      33.593   4.817  29.382  4.00  0.00            
ATOM    348    N LYS A  45      32.473   3.353  28.063  4.00  0.00            
ATOM    349   CA LYS A  45      31.408   4.239  27.687  4.00  0.00            
ATOM    350   CB LYS A  45      31.572   4.859  26.293  4.00  0.00            
ATOM    351   CG LYS A  45      32.724   5.866  26.220  4.00  0.00            
ATOM    352   CD LYS A  45      32.550   7.050  27.177  4.00  0.00            
ATOM    353   CE LYS A  45      33.688   8.071  27.125  4.00  0.00            
ATOM    354   NZ LYS A  45      33.410   9.179  28.067  4.00  0.00            
ATOM    355    C LYS A  45      30.211   3.376  27.688  4.00  0.00            
ATOM    356    O LYS A  45      30.314   2.162  27.854  4.00  0.00            
ATOM    357    N MET A  46      29.025   3.967  27.520  4.00  0.00            
ATOM    358   CA MET A  46      27.934   3.064  27.607  4.00  0.00            
ATOM    359   CB MET A  46      26.946   3.348  28.750  4.00  0.00            
ATOM    360   CG MET A  46      27.493   3.028  30.139  4.00  0.00            
ATOM    361   SD MET A  46      26.269   3.179  31.476  4.00  0.00            
ATOM    362   CE MET A  46      25.281   1.743  30.960  4.00  0.00            
ATOM    363    C MET A  46      27.128   3.095  26.369  4.00  0.00            
ATOM    364    O MET A  46      27.266   3.958  25.503  4.00  0.00            
ATOM    365    N ILE A  47      26.261   2.078  26.291  4.00  0.00            
ATOM    366   CA ILE A  47      25.338   1.873  25.231  4.00  0.00            
ATOM    367   CB ILE A  47      25.639   0.613  24.463  4.00  0.00            
ATOM    368  CG1 ILE A  47      26.939   0.809  23.670  4.00  0.00            
ATOM    369  CG2 ILE A  47      24.446   0.209  23.585  4.00  0.00            
ATOM    370  CD1 ILE A  47      27.527  -0.488  23.121  4.00  0.00            
ATOM    371    C ILE A  47      24.004   1.757  25.904  4.00  0.00            
ATOM    372    O ILE A  47      23.916   1.590  27.120  4.00  0.00            
ATOM    373    N GLY A  48      22.932   1.986  25.132  4.00  0.00            
ATOM    374   CA GLY A  48      21.586   1.753  25.547  4.00  0.00            
ATOM    375    C GLY A  48      21.034   1.079  24.341  4.00  0.00            
ATOM    376    O GLY A  48      20.519   1.730  23.435  4.00  0.00            
ATOM    377    N GLY A  49      21.093  -0.262  24.315  4.00  0.00            
ATOM    378   CA GLY A  49      20.760  -0.964  23.113  4.00  0.00            
ATOM    379    C GLY A  49      19.308  -0.951  22.927  4.00  0.00            
ATOM    380    O GLY A  49      18.570  -0.259  23.629  4.00  0.00            
ATOM    381    N ILE A  50      18.882  -1.730  21.926  3.00  0.00            
ATOM    382   CA ILE A  50      17.496  -1.830  21.675  3.00  0.00            
ATOM    383   CB ILE A  50      17.176  -2.774  20.547  3.00  0.00            
ATOM    384  CG1 ILE A  50      15.675  -2.740  20.221  3.00  0.00            
ATOM    385  CG2 ILE A  50      17.729  -4.167  20.888  3.00  0.00            
ATOM    386  CD1 ILE A  50      15.327  -3.410  18.892  3.00  0.00            
ATOM    387    C ILE A  50      16.942  -2.353  22.966  3.00  0.00            
ATOM    388    O ILE A  50      15.910  -1.906  23.458  3.00  0.00            
ATOM    389    N GLY A  51      17.648  -3.316  23.578  3.00  0.00            
ATOM    390   CA GLY A  51      17.242  -3.748  24.877  3.00  0.00            
ATOM    391    C GLY A  51      18.508  -4.118  25.577  3.00  0.00            
ATOM    392    O GLY A  51      19.289  -4.924  25.077  3.00  0.00            
ATOM    393    N GLY A  52      18.742  -3.529  26.765  4.00  0.00            
ATOM    394   CA GLY A  52      19.914  -3.865  27.519  4.00  0.00            
ATOM    395    C GLY A  52      20.927  -2.762  27.428  4.00  0.00            
ATOM    396    O GLY A  52      21.172  -2.211  26.356  4.00  0.00            
ATOM    397    N PHE A  53      21.549  -2.421  28.581  4.00  0.00            
ATOM    398   CA PHE A  53      22.493  -1.340  28.638  4.00  0.00            
ATOM    399   CB PHE A  53      22.911  -0.974  30.071  4.00  0.00            
ATOM    400   CG PHE A  53      21.693  -0.393  30.700  4.00  0.00            
ATOM    401  CD1 PHE A  53      20.767  -1.211  31.307  4.00  0.00            
ATOM    402  CD2 PHE A  53      21.467   0.964  30.674  4.00  0.00            
ATOM    403  CE1 PHE A  53      19.638  -0.681  31.885  4.00  0.00            
ATOM    404  CE2 PHE A  53      20.338   1.499  31.250  4.00  0.00            
ATOM    405   CZ PHE A  53      19.422   0.675  31.859  4.00  0.00            
ATOM    406    C PHE A  53      23.733  -1.623  27.832  4.00  0.00            
ATOM    407    O PHE A  53      24.042  -0.910  26.881  4.00  0.00            
ATOM    408    N ILE A  54      24.449  -2.721  28.121  4.00  0.00            
ATOM    409   CA ILE A  54      25.674  -2.987  27.413  4.00  0.00            
ATOM    410   CB ILE A  54      25.527  -3.004  25.917  4.00  0.00            
ATOM    411  CG1 ILE A  54      24.549  -4.115  25.498  4.00  0.00            
ATOM    412  CG2 ILE A  54      26.930  -3.147  25.299  4.00  0.00            
ATOM    413  CD1 ILE A  54      24.978  -5.508  25.957  4.00  0.00            
ATOM    414    C ILE A  54      26.719  -1.984  27.783  4.00  0.00            
ATOM    415    O ILE A  54      26.522  -0.777  27.652  4.00  0.00            
ATOM    416    N LYS A  55      27.869  -2.492  28.281  4.00  0.00            
ATOM    417   CA LYS A  55      29.006  -1.679  28.606  4.00  0.00            
ATOM    418   CB LYS A  55      29.922  -2.259  29.699  4.00  0.00            
ATOM    419   CG LYS A  55      29.382  -2.053  31.116  4.00  0.00            
ATOM    420   CD LYS A  55      29.182  -0.575  31.470  4.00  0.00            
ATOM    421   CE LYS A  55      30.469   0.254  31.426  4.00  0.00            
ATOM    422   NZ LYS A  55      30.161   1.680  31.687  4.00  0.00            
ATOM    423    C LYS A  55      29.785  -1.574  27.360  4.00  0.00            
ATOM    424    O LYS A  55      29.544  -2.298  26.395  4.00  0.00            
ATOM    425    N VAL A  56      30.740  -0.640  27.339  4.00  0.00            
ATOM    426   CA VAL A  56      31.409  -0.449  26.105  4.00  0.00            
ATOM    427   CB VAL A  56      30.930   0.809  25.456  4.00  0.00            
ATOM    428  CG1 VAL A  56      31.723   1.062  24.178  4.00  0.00            
ATOM    429  CG2 VAL A  56      29.414   0.693  25.257  4.00  0.00            
ATOM    430    C VAL A  56      32.846  -0.268  26.364  4.00  0.00            
ATOM    431    O VAL A  56      33.263   0.154  27.441  4.00  0.00            
ATOM    432    N ARG A  57      33.641  -0.629  25.354  4.00  0.00            
ATOM    433   CA ARG A  57      35.022  -0.341  25.432  4.00  0.00            
ATOM    434   CB ARG A  57      35.919  -1.463  24.876  4.00  0.00            
ATOM    435   CG ARG A  57      35.640  -2.865  25.433  4.00  0.00            
ATOM    436   CD ARG A  57      35.965  -3.056  26.917  4.00  0.00            
ATOM    437   NE ARG A  57      35.709  -4.486  27.252  4.00  0.00            
ATOM    438   CZ ARG A  57      35.752  -4.901  28.551  4.00  0.00            
ATOM    439  NH1 ARG A  57      35.994  -4.002  29.550  4.00  0.00            
ATOM    440  NH2 ARG A  57      35.547  -6.216  28.851  4.00  0.00            
ATOM    441    C ARG A  57      35.160   0.796  24.490  4.00  0.00            
ATOM    442    O ARG A  57      34.721   0.713  23.344  4.00  0.00            
ATOM    443    N GLN A  58      35.752   1.908  24.941  4.00  1.00            
ATOM    444   CA GLN A  58      35.817   2.999  24.028  4.00  1.00            
ATOM    445   CB GLN A  58      35.258   4.304  24.624  4.00  1.00            
ATOM    446   CG GLN A  58      35.337   5.523  23.703  4.00  1.00            
ATOM    447   CD GLN A  58      36.670   6.217  23.945  4.00  1.00            
ATOM    448  OE1 GLN A  58      37.040   7.146  23.230  4.00  1.00            
ATOM    449  NE2 GLN A  58      37.412   5.759  24.988  4.00  1.00            
ATOM    450    C GLN A  58      37.229   3.220  23.666  4.00  1.00            
ATOM    451    O GLN A  58      38.128   3.179  24.504  4.00  1.00            
ATOM    452    N TYR A  59      37.448   3.424  22.363  4.00  1.00            
ATOM    453   CA TYR A  59      38.758   3.735  21.924  4.00  1.00            
ATOM    454   CB TYR A  59      39.299   2.804  20.833  4.00  1.00            
ATOM    455   CG TYR A  59      40.563   3.441  20.386  4.00  1.00            
ATOM    456  CD1 TYR A  59      41.644   3.499  21.232  4.00  1.00            
ATOM    457  CD2 TYR A  59      40.673   3.975  19.125  4.00  1.00            
ATOM    458  CE1 TYR A  59      42.815   4.089  20.825  4.00  1.00            
ATOM    459  CE2 TYR A  59      41.848   4.563  18.721  4.00  1.00            
ATOM    460   CZ TYR A  59      42.922   4.626  19.569  4.00  1.00            
ATOM    461   OH TYR A  59      44.125   5.231  19.148  4.00  1.00            
ATOM    462    C TYR A  59      38.670   5.106  21.343  4.00  1.00            
ATOM    463    O TYR A  59      37.820   5.380  20.497  4.00  1.00            
ATOM    464    N ASP A  60      39.543   6.016  21.809  4.00  1.00            
ATOM    465   CA ASP A  60      39.463   7.369  21.355  4.00  1.00            
ATOM    466   CB ASP A  60      39.655   8.393  22.489  4.00  1.00            
ATOM    467   CG ASP A  60      40.994   8.130  23.159  4.00  1.00            
ATOM    468  OD1 ASP A  60      41.738   7.236  22.675  4.00  1.00            
ATOM    469  OD2 ASP A  60      41.283   8.812  24.178  4.00  1.00            
ATOM    470    C ASP A  60      40.440   7.641  20.253  4.00  1.00            
ATOM    471    O ASP A  60      41.419   6.920  20.067  4.00  1.00            
ATOM    472    N GLN A  61      40.153   8.713  19.484  4.00  1.00            
ATOM    473   CA GLN A  61      40.958   9.183  18.391  4.00  1.00            
ATOM    474   CB GLN A  61      42.191  10.009  18.809  4.00  1.00            
ATOM    475   CG GLN A  61      41.836  11.365  19.427  4.00  1.00            
ATOM    476   CD GLN A  61      43.114  12.183  19.564  4.00  1.00            
ATOM    477  OE1 GLN A  61      44.153  11.835  19.003  4.00  1.00            
ATOM    478  NE2 GLN A  61      43.036  13.310  20.320  4.00  1.00            
ATOM    479    C GLN A  61      41.405   8.054  17.538  4.00  1.00            
ATOM    480    O GLN A  61      42.592   7.735  17.485  4.00  1.00            
ATOM    481    N ILE A  62      40.456   7.397  16.849  4.00  1.00            
ATOM    482   CA ILE A  62      40.890   6.340  15.996  4.00  1.00            
ATOM    483   CB ILE A  62      40.269   5.002  16.284  4.00  1.00            
ATOM    484  CG1 ILE A  62      41.016   3.900  15.510  4.00  1.00            
ATOM    485  CG2 ILE A  62      38.771   5.082  15.952  4.00  1.00            
ATOM    486  CD1 ILE A  62      42.459   3.687  15.970  4.00  1.00            
ATOM    487    C ILE A  62      40.511   6.658  14.599  4.00  1.00            
ATOM    488    O ILE A  62      39.435   7.168  14.303  4.00  1.00            
ATOM    489    N PRO A  63      41.446   6.386  13.742  4.00  1.00            
ATOM    490   CA PRO A  63      41.233   6.633  12.350  4.00  1.00            
ATOM    491   CD PRO A  63      42.850   6.464  14.105  4.00  1.00            
ATOM    492   CB PRO A  63      42.625   6.710  11.714  4.00  1.00            
ATOM    493   CG PRO A  63      43.583   6.161  12.792  4.00  1.00            
ATOM    494    C PRO A  63      40.355   5.563  11.783  4.00  1.00            
ATOM    495    O PRO A  63      40.417   4.428  12.260  4.00  1.00            
ATOM    496    N VAL A  64      39.514   5.899  10.789  4.00  1.00            
ATOM    497   CA VAL A  64      38.685   4.915  10.153  4.00  1.00            
ATOM    498   CB VAL A  64      37.303   4.862  10.733  4.00  1.00            
ATOM    499  CG1 VAL A  64      36.472   3.857   9.923  4.00  1.00            
ATOM    500  CG2 VAL A  64      37.410   4.537  12.234  4.00  1.00            
ATOM    501    C VAL A  64      38.547   5.349   8.732  4.00  1.00            
ATOM    502    O VAL A  64      38.181   6.491   8.459  4.00  1.00            
ATOM    503    N GLU A  65      38.854   4.447   7.783  4.00  1.00            
ATOM    504   CA GLU A  65      38.653   4.771   6.404  4.00  1.00            
ATOM    505   CB GLU A  65      39.711   4.171   5.460  4.00  1.00            
ATOM    506   CG GLU A  65      39.613   4.685   4.021  4.00  1.00            
ATOM    507   CD GLU A  65      40.780   4.102   3.235  4.00  1.00            
ATOM    508  OE1 GLU A  65      41.570   3.326   3.836  4.00  1.00            
ATOM    509  OE2 GLU A  65      40.898   4.428   2.023  4.00  1.00            
ATOM    510    C GLU A  65      37.342   4.137   6.107  4.00  1.00            
ATOM    511    O GLU A  65      37.018   3.066   6.619  4.00  1.00            
ATOM    512    N ILE A  66      36.544   4.822   5.289  4.00  1.00            
ATOM    513   CA ILE A  66      35.260   4.363   4.876  4.00  1.00            
ATOM    514   CB ILE A  66      34.191   5.413   5.021  4.00  1.00            
ATOM    515  CG1 ILE A  66      34.121   5.862   6.490  4.00  1.00            
ATOM    516  CG2 ILE A  66      32.850   4.852   4.517  4.00  1.00            
ATOM    517  CD1 ILE A  66      33.216   7.069   6.721  4.00  1.00            
ATOM    518    C ILE A  66      35.546   4.122   3.455  4.00  1.00            
ATOM    519    O ILE A  66      36.702   4.286   3.072  4.00  1.00            
ATOM    520    N CYS A  67      34.582   3.642   2.655  3.00  1.00            
ATOM    521   CA CYS A  67      34.960   3.447   1.296  3.00  1.00            
ATOM    522   CB CYS A  67      33.879   2.764   0.441  3.00  1.00            
ATOM    523   SG CYS A  67      34.415   2.523  -1.279  3.00  1.00            
ATOM    524    C CYS A  67      35.223   4.808   0.712  3.00  1.00            
ATOM    525    O CYS A  67      34.302   5.524   0.318  3.00  1.00            
ATOM    526    N GLY A  68      36.515   5.192   0.666  3.00  1.00            
ATOM    527   CA GLY A  68      36.994   6.425   0.126  3.00  1.00            
ATOM    528    C GLY A  68      36.610   7.607   0.979  3.00  1.00            
ATOM    529    O GLY A  68      36.624   8.734   0.489  3.00  1.00            
ATOM    530    N HIS A  69      36.249   7.414   2.266  4.00  1.00            
ATOM    531   CA HIS A  69      35.915   8.574   3.057  4.00  1.00            
ATOM    532  ND1 HIS A  69      33.387   8.265   0.970  4.00  1.00            
ATOM    533   CG HIS A  69      33.721   9.146   1.976  4.00  1.00            
ATOM    534   CB HIS A  69      34.403   8.758   3.254  4.00  1.00            
ATOM    535  NE2 HIS A  69      32.751  10.284   0.286  4.00  1.00            
ATOM    536  CD2 HIS A  69      33.325  10.374   1.542  4.00  1.00            
ATOM    537  CE1 HIS A  69      32.811   8.999  -0.015  4.00  1.00            
ATOM    538    C HIS A  69      36.554   8.426   4.406  4.00  1.00            
ATOM    539    O HIS A  69      36.374   7.413   5.074  4.00  1.00            
ATOM    540    N LYS A  70      37.314   9.447   4.858  4.00  1.00            
ATOM    541   CA LYS A  70      38.011   9.337   6.114  4.00  1.00            
ATOM    542   CB LYS A  70      39.307  10.163   6.181  4.00  1.00            
ATOM    543   CG LYS A  70      40.416   9.706   5.236  4.00  1.00            
ATOM    544   CD LYS A  70      41.534  10.743   5.100  4.00  1.00            
ATOM    545   CE LYS A  70      42.685  10.305   4.191  4.00  1.00            
ATOM    546   NZ LYS A  70      42.235  10.278   2.781  4.00  1.00            
ATOM    547    C LYS A  70      37.158   9.855   7.232  4.00  1.00            
ATOM    548    O LYS A  70      36.453  10.852   7.087  4.00  1.00            
ATOM    549    N ALA A  71      37.202   9.157   8.387  4.00  1.00            
ATOM    550   CA ALA A  71      36.543   9.620   9.576  4.00  1.00            
ATOM    551   CB ALA A  71      35.244   8.863   9.901  4.00  1.00            
ATOM    552    C ALA A  71      37.502   9.350  10.696  4.00  1.00            
ATOM    553    O ALA A  71      38.017   8.240  10.818  4.00  1.00            
ATOM    554    N ILE A  72      37.789  10.363  11.543  4.00  1.00            
ATOM    555   CA ILE A  72      38.627  10.094  12.678  4.00  1.00            
ATOM    556   CB ILE A  72      39.740  11.083  12.932  4.00  1.00            
ATOM    557  CG1 ILE A  72      39.216  12.496  13.237  4.00  1.00            
ATOM    558  CG2 ILE A  72      40.699  11.017  11.733  4.00  1.00            
ATOM    559  CD1 ILE A  72      38.438  13.132  12.087  4.00  1.00            
ATOM    560    C ILE A  72      37.687  10.118  13.824  4.00  1.00            
ATOM    561    O ILE A  72      36.996  11.112  14.048  4.00  1.00            
ATOM    562    N GLY A  73      37.599   9.019  14.591  4.00  1.00            
ATOM    563   CA GLY A  73      36.556   9.147  15.546  4.00  1.00            
ATOM    564    C GLY A  73      36.680   8.215  16.680  4.00  1.00            
ATOM    565    O GLY A  73      37.630   7.444  16.804  4.00  1.00            
ATOM    566    N THR A  74      35.666   8.310  17.556  4.00  1.00            
ATOM    567   CA THR A  74      35.611   7.479  18.703  4.00  1.00            
ATOM    568   CB THR A  74      34.878   8.083  19.868  4.00  1.00            
ATOM    569  OG1 THR A  74      35.040   7.268  21.019  4.00  1.00            
ATOM    570  CG2 THR A  74      33.388   8.228  19.518  4.00  1.00            
ATOM    571    C THR A  74      34.921   6.237  18.299  4.00  1.00            
ATOM    572    O THR A  74      33.870   6.268  17.661  4.00  1.00            
ATOM    573    N VAL A  75      35.518   5.090  18.648  4.00  1.00            
ATOM    574   CA VAL A  75      34.881   3.889  18.241  4.00  1.00            
ATOM    575   CB VAL A  75      35.724   3.023  17.350  4.00  1.00            
ATOM    576  CG1 VAL A  75      34.963   1.711  17.089  4.00  1.00            
ATOM    577  CG2 VAL A  75      36.069   3.811  16.074  4.00  1.00            
ATOM    578    C VAL A  75      34.591   3.097  19.435  4.00  1.00            
ATOM    579    O VAL A  75      35.333   3.113  20.416  4.00  1.00            
ATOM    580    N LEU A  76      33.461   2.388  19.391  4.00  1.00            
ATOM    581   CA LEU A  76      33.241   1.588  20.526  4.00  1.00            
ATOM    582   CB LEU A  76      32.029   1.960  21.410  4.00  1.00            
ATOM    583   CG LEU A  76      30.603   1.853  20.841  4.00  1.00            
ATOM    584  CD1 LEU A  76      30.330   2.959  19.826  4.00  1.00            
ATOM    585  CD2 LEU A  76      30.284   0.441  20.331  4.00  1.00            
ATOM    586    C LEU A  76      33.207   0.149  20.151  4.00  1.00            
ATOM    587    O LEU A  76      32.823  -0.216  19.041  4.00  1.00            
ATOM    588    N VAL A  77      33.641  -0.708  21.096  4.00  1.00            
ATOM    589   CA VAL A  77      33.730  -2.109  20.826  4.00  1.00            
ATOM    590   CB VAL A  77      35.106  -2.668  21.069  4.00  1.00            
ATOM    591  CG1 VAL A  77      35.103  -4.186  20.813  4.00  1.00            
ATOM    592  CG2 VAL A  77      36.100  -1.901  20.180  4.00  1.00            
ATOM    593    C VAL A  77      32.784  -2.831  21.715  4.00  1.00            
ATOM    594    O VAL A  77      32.436  -2.358  22.796  4.00  1.00            
ATOM    595    N GLY A  78      32.322  -4.004  21.248  1.00  1.00            
ATOM    596   CA GLY A  78      31.427  -4.771  22.044  1.00  1.00            
ATOM    597    C GLY A  78      31.019  -5.978  21.266  1.00  1.00            
ATOM    598    O GLY A  78      31.550  -6.328  20.213  1.00  1.00            
ATOM    599    N PRO A  79      30.058  -6.604  21.869  1.00  1.00            
ATOM    600   CA PRO A  79      29.452  -7.821  21.400  1.00  1.00            
ATOM    601   CD PRO A  79      29.898  -6.430  23.303  1.00  1.00            
ATOM    602   CB PRO A  79      28.850  -8.488  22.644  1.00  1.00            
ATOM    603   CG PRO A  79      28.745  -7.363  23.682  1.00  1.00            
ATOM    604    C PRO A  79      28.499  -7.889  20.269  1.00  1.00            
ATOM    605    O PRO A  79      28.114  -9.015  19.954  1.00  1.00            
ATOM    606    N THR A  80      28.080  -6.761  19.671  1.00  1.00            
ATOM    607   CA THR A  80      27.070  -6.846  18.655  1.00  1.00            
ATOM    608   CB THR A  80      26.815  -5.531  17.978  1.00  1.00            
ATOM    609  OG1 THR A  80      26.425  -4.553  18.931  1.00  1.00            
ATOM    610  CG2 THR A  80      25.703  -5.724  16.933  1.00  1.00            
ATOM    611    C THR A  80      27.514  -7.796  17.605  1.00  1.00            
ATOM    612    O THR A  80      28.693  -7.941  17.287  1.00  1.00            
ATOM    613    N PRO A  81      26.530  -8.470  17.104  1.00  1.00            
ATOM    614   CA PRO A  81      26.740  -9.441  16.076  1.00  1.00            
ATOM    615   CD PRO A  81      25.343  -8.758  17.894  1.00  1.00            
ATOM    616   CB PRO A  81      25.396 -10.144  15.897  1.00  1.00            
ATOM    617   CG PRO A  81      24.755 -10.045  17.295  1.00  1.00            
ATOM    618    C PRO A  81      27.262  -8.785  14.857  1.00  1.00            
ATOM    619    O PRO A  81      27.835  -9.479  14.018  1.00  1.00            
ATOM    620    N VAL A  82      27.080  -7.461  14.725  1.00  1.00            
ATOM    621   CA VAL A  82      27.579  -6.905  13.517  1.00  1.00            
ATOM    622   CB VAL A  82      26.521  -6.536  12.524  1.00  1.00            
ATOM    623  CG1 VAL A  82      25.807  -7.821  12.076  1.00  1.00            
ATOM    624  CG2 VAL A  82      25.585  -5.500  13.153  1.00  1.00            
ATOM    625    C VAL A  82      28.393  -5.678  13.773  1.00  1.00            
ATOM    626    O VAL A  82      28.201  -4.967  14.758  1.00  1.00            
ATOM    627    N ASN A  83      29.353  -5.422  12.856  1.00  1.00            
ATOM    628   CA ASN A  83      30.197  -4.264  12.923  1.00  1.00            
ATOM    629   CB ASN A  83      31.471  -4.401  12.073  1.00  1.00            
ATOM    630   CG ASN A  83      32.259  -5.585  12.621  1.00  1.00            
ATOM    631  OD1 ASN A  83      31.944  -6.117  13.684  1.00  1.00            
ATOM    632  ND2 ASN A  83      33.316  -6.013  11.878  1.00  1.00            
ATOM    633    C ASN A  83      29.385  -3.137  12.380  1.00  1.00            
ATOM    634    O ASN A  83      28.680  -3.308  11.386  1.00  1.00            
ATOM    635    N ILE A  84      29.438  -1.948  13.016  4.00  1.00            
ATOM    636   CA ILE A  84      28.553  -0.936  12.522  4.00  1.00            
ATOM    637   CB ILE A  84      27.259  -0.950  13.276  4.00  1.00            
ATOM    638  CG1 ILE A  84      26.611  -2.333  13.059  4.00  1.00            
ATOM    639  CG2 ILE A  84      26.390   0.230  12.811  4.00  1.00            
ATOM    640  CD1 ILE A  84      25.522  -2.701  14.060  4.00  1.00            
ATOM    641    C ILE A  84      29.181   0.428  12.548  4.00  1.00            
ATOM    642    O ILE A  84      29.996   0.734  13.417  4.00  1.00            
ATOM    643    N ILE A  85      28.817   1.275  11.553  4.00  1.00            
ATOM    644   CA ILE A  85      29.283   2.636  11.493  4.00  1.00            
ATOM    645   CB ILE A  85      29.807   3.061  10.150  4.00  1.00            
ATOM    646  CG1 ILE A  85      31.060   2.242   9.794  4.00  1.00            
ATOM    647  CG2 ILE A  85      30.062   4.576  10.197  4.00  1.00            
ATOM    648  CD1 ILE A  85      31.532   2.427   8.352  4.00  1.00            
ATOM    649    C ILE A  85      28.106   3.483  11.833  4.00  1.00            
ATOM    650    O ILE A  85      27.096   3.483  11.130  4.00  1.00            
ATOM    651    N GLY A  86      28.210   4.223  12.951  1.00  1.00            
ATOM    652   CA GLY A  86      27.096   4.991  13.415  1.00  1.00            
ATOM    653    C GLY A  86      27.208   6.412  12.961  1.00  1.00            
ATOM    654    O GLY A  86      27.987   6.738  12.068  1.00  1.00            
ATOM    655    N ARG A  87      26.410   7.298  13.600  2.00  1.00            
ATOM    656   CA ARG A  87      26.308   8.670  13.189  2.00  1.00            
ATOM    657   CB ARG A  87      25.183   9.494  13.838  2.00  1.00            
ATOM    658   CG ARG A  87      25.366   9.853  15.311  2.00  1.00            
ATOM    659   CD ARG A  87      24.341  10.908  15.743  2.00  1.00            
ATOM    660   NE ARG A  87      24.804  11.538  17.011  2.00  1.00            
ATOM    661   CZ ARG A  87      25.517  12.702  16.967  2.00  1.00            
ATOM    662  NH1 ARG A  87      25.812  13.275  15.764  2.00  1.00            
ATOM    663  NH2 ARG A  87      25.920  13.301  18.124  2.00  1.00            
ATOM    664    C ARG A  87      27.555   9.437  13.434  2.00  1.00            
ATOM    665    O ARG A  87      27.924  10.273  12.610  2.00  1.00            
ATOM    666    N ASN A  88      28.225   9.175  14.571  2.00  1.00            
ATOM    667   CA ASN A  88      29.380   9.941  14.929  2.00  1.00            
ATOM    668   CB ASN A  88      30.080   9.375  16.179  2.00  1.00            
ATOM    669   CG ASN A  88      31.347  10.179  16.437  2.00  1.00            
ATOM    670  OD1 ASN A  88      32.314  10.099  15.681  2.00  1.00            
ATOM    671  ND2 ASN A  88      31.348  10.975  17.540  2.00  1.00            
ATOM    672    C ASN A  88      30.334   9.838  13.801  2.00  1.00            
ATOM    673    O ASN A  88      30.866  10.839  13.323  2.00  1.00            
ATOM    674    N LEU A  89      30.564   8.605  13.340  2.00  1.00            
ATOM    675   CA LEU A  89      31.424   8.456  12.221  2.00  1.00            
ATOM    676   CB LEU A  89      31.796   6.994  11.921  2.00  1.00            
ATOM    677   CG LEU A  89      32.734   6.387  12.977  2.00  1.00            
ATOM    678  CD1 LEU A  89      33.136   4.950  12.616  2.00  1.00            
ATOM    679  CD2 LEU A  89      33.943   7.305  13.217  2.00  1.00            
ATOM    680    C LEU A  89      30.761   9.008  10.988  2.00  1.00            
ATOM    681    O LEU A  89      31.398   9.687  10.184  2.00  1.00            
ATOM    682    N LEU A  90      29.448   8.752  10.825  2.00  1.00            
ATOM    683   CA LEU A  90      28.748   9.062   9.605  2.00  1.00            
ATOM    684   CB LEU A  90      27.293   8.560   9.580  2.00  1.00            
ATOM    685   CG LEU A  90      27.159   7.031   9.472  2.00  1.00            
ATOM    686  CD1 LEU A  90      25.687   6.597   9.430  2.00  1.00            
ATOM    687  CD2 LEU A  90      27.981   6.479   8.297  2.00  1.00            
ATOM    688    C LEU A  90      28.701  10.525   9.271  2.00  1.00            
ATOM    689    O LEU A  90      28.928  10.896   8.120  2.00  1.00            
ATOM    690    N THR A  91      28.427  11.406  10.247  3.00  1.00            
ATOM    691   CA THR A  91      28.238  12.793   9.915  3.00  1.00            
ATOM    692   CB THR A  91      27.950  13.644  11.116  3.00  1.00            
ATOM    693  OG1 THR A  91      26.814  13.151  11.811  3.00  1.00            
ATOM    694  CG2 THR A  91      27.676  15.079  10.630  3.00  1.00            
ATOM    695    C THR A  91      29.498  13.325   9.302  3.00  1.00            
ATOM    696    O THR A  91      29.430  14.104   8.352  3.00  1.00            
ATOM    697    N GLN A  92      30.685  12.912   9.806  3.00  1.00            
ATOM    698   CA GLN A  92      31.901  13.488   9.296  3.00  1.00            
ATOM    699   CB GLN A  92      33.193  12.929   9.920  3.00  1.00            
ATOM    700   CG GLN A  92      33.445  13.409  11.350  3.00  1.00            
ATOM    701   CD GLN A  92      34.864  13.009  11.738  3.00  1.00            
ATOM    702  OE1 GLN A  92      35.473  13.618  12.617  3.00  1.00            
ATOM    703  NE2 GLN A  92      35.411  11.965  11.062  3.00  1.00            
ATOM    704    C GLN A  92      31.977  13.246   7.827  3.00  1.00            
ATOM    705    O GLN A  92      32.238  14.170   7.059  3.00  1.00            
ATOM    706    N ILE A  93      31.728  12.005   7.376  3.00  1.00            
ATOM    707   CA ILE A  93      31.777  11.824   5.960  3.00  1.00            
ATOM    708   CB ILE A  93      31.906  10.412   5.461  3.00  1.00            
ATOM    709  CG1 ILE A  93      30.732   9.507   5.836  3.00  1.00            
ATOM    710  CG2 ILE A  93      33.278   9.908   5.938  3.00  1.00            
ATOM    711  CD1 ILE A  93      30.801   8.182   5.079  3.00  1.00            
ATOM    712    C ILE A  93      30.650  12.564   5.346  3.00  1.00            
ATOM    713    O ILE A  93      30.775  13.103   4.247  3.00  1.00            
ATOM    714    N GLY A  94      29.512  12.634   6.053  3.00  1.00            
ATOM    715   CA GLY A  94      28.456  13.399   5.477  3.00  1.00            
ATOM    716    C GLY A  94      27.421  12.489   4.890  3.00  1.00            
ATOM    717    O GLY A  94      26.610  12.923   4.075  3.00  1.00            
ATOM    718    N CYS A  95      27.412  11.197   5.281  1.00  1.00            
ATOM    719   CA CYS A  95      26.389  10.335   4.757  1.00  1.00            
ATOM    720   CB CYS A  95      26.399   8.901   5.320  1.00  1.00            
ATOM    721   SG CYS A  95      27.773   7.885   4.717  1.00  1.00            
ATOM    722    C CYS A  95      25.066  10.917   5.189  1.00  1.00            
ATOM    723    O CYS A  95      24.960  11.478   6.280  1.00  1.00            
ATOM    724    N THR A  96      24.023  10.832   4.328  4.00  1.00            
ATOM    725   CA THR A  96      22.716  11.336   4.679  4.00  1.00            
ATOM    726   CB THR A  96      22.434  12.703   4.139  4.00  1.00            
ATOM    727  OG1 THR A  96      22.416  12.673   2.720  4.00  1.00            
ATOM    728  CG2 THR A  96      23.534  13.657   4.635  4.00  1.00            
ATOM    729    C THR A  96      21.693  10.416   4.078  4.00  1.00            
ATOM    730    O THR A  96      22.010   9.618   3.200  4.00  1.00            
ATOM    731    N LEU A  97      20.429  10.479   4.552  4.00  1.00            
ATOM    732   CA LEU A  97      19.408   9.657   3.959  4.00  1.00            
ATOM    733   CB LEU A  97      18.581   8.852   4.979  4.00  1.00            
ATOM    734   CG LEU A  97      19.414   7.797   5.732  4.00  1.00            
ATOM    735  CD1 LEU A  97      20.535   8.460   6.548  4.00  1.00            
ATOM    736  CD2 LEU A  97      18.526   6.874   6.585  4.00  1.00            
ATOM    737    C LEU A  97      18.482  10.573   3.230  4.00  1.00            
ATOM    738    O LEU A  97      17.808  11.405   3.834  4.00  1.00            
ATOM    739    N ASN A  98      18.446  10.446   1.892  4.00  1.00            
ATOM    740   CA ASN A  98      17.565  11.248   1.099  4.00  1.00            
ATOM    741   CB ASN A  98      18.123  11.586  -0.291  4.00  1.00            
ATOM    742   CG ASN A  98      19.336  12.480  -0.104  4.00  1.00            
ATOM    743  OD1 ASN A  98      19.284  13.477   0.615  4.00  1.00            
ATOM    744  ND2 ASN A  98      20.468  12.109  -0.760  4.00  1.00            
ATOM    745    C ASN A  98      16.384  10.387   0.880  4.00  1.00            
ATOM    746    O ASN A  98      16.483   9.164   0.954  4.00  1.00            
ATOM    747    N PHE A  99      15.224  11.010   0.630  1.00  1.00            
ATOM    748   CA PHE A  99      14.060  10.228   0.381  1.00  1.00            
ATOM    749   CB PHE A  99      14.304   9.178  -0.708  1.00  1.00            
ATOM    750   CG PHE A  99      14.716   9.943  -1.916  1.00  1.00            
ATOM    751  CD1 PHE A  99      13.779  10.503  -2.755  1.00  1.00            
ATOM    752  CD2 PHE A  99      16.050  10.120  -2.191  1.00  1.00            
ATOM    753  CE1 PHE A  99      14.174  11.214  -3.865  1.00  1.00            
ATOM    754  CE2 PHE A  99      16.450  10.829  -3.300  1.00  1.00            
ATOM    755   CZ PHE A  99      15.510  11.376  -4.139  1.00  1.00            
ATOM    756    C PHE A  99      13.630   9.565   1.691  1.00  1.00            
ATOM    757    O PHE A  99      12.592  10.013   2.251  1.00  1.00            
ATOM    758  OXT PHE A  99      14.326   8.622   2.155  1.00  1.00            
ATOM    759    N PRO B   1      12.367  15.416   3.322  1.00  1.00            
ATOM    760   CA PRO B   1      13.216  15.179   2.123  1.00  1.00            
ATOM    761   CD PRO B   1      12.204  16.897   3.528  1.00  1.00            
ATOM    762   CB PRO B   1      13.378  16.535   1.440  1.00  1.00            
ATOM    763   CG PRO B   1      13.210  17.554   2.574  1.00  1.00            
ATOM    764    C PRO B   1      14.519  14.644   2.626  1.00  1.00            
ATOM    765    O PRO B   1      14.559  13.505   3.089  1.00  1.00            
ATOM    766    N GLN B   2      15.591  15.459   2.552  4.00  1.00            
ATOM    767   CA GLN B   2      16.904  15.037   2.949  4.00  1.00            
ATOM    768   CB GLN B   2      18.006  16.025   2.522  4.00  1.00            
ATOM    769   CG GLN B   2      19.418  15.605   2.935  4.00  1.00            
ATOM    770   CD GLN B   2      20.391  16.671   2.446  4.00  1.00            
ATOM    771  OE1 GLN B   2      20.235  17.856   2.738  4.00  1.00            
ATOM    772  NE2 GLN B   2      21.423  16.240   1.674  4.00  1.00            
ATOM    773    C GLN B   2      16.958  14.935   4.438  4.00  1.00            
ATOM    774    O GLN B   2      16.456  15.799   5.158  4.00  1.00            
ATOM    775    N ILE B   3      17.563  13.841   4.938  4.00  1.00            
ATOM    776   CA ILE B   3      17.721  13.698   6.353  4.00  1.00            
ATOM    777   CB ILE B   3      17.160  12.409   6.874  4.00  1.00            
ATOM    778  CG1 ILE B   3      15.659  12.326   6.549  4.00  1.00            
ATOM    779  CG2 ILE B   3      17.472  12.327   8.377  4.00  1.00            
ATOM    780  CD1 ILE B   3      15.062  10.934   6.753  4.00  1.00            
ATOM    781    C ILE B   3      19.193  13.696   6.593  4.00  1.00            
ATOM    782    O ILE B   3      19.891  12.752   6.226  4.00  1.00            
ATOM    783    N THR B   4      19.709  14.783   7.199  1.00  1.00            
ATOM    784   CA THR B   4      21.107  14.827   7.505  1.00  1.00            
ATOM    785   CB THR B   4      21.678  16.213   7.555  1.00  1.00            
ATOM    786  OG1 THR B   4      21.016  16.983   8.547  1.00  1.00            
ATOM    787  CG2 THR B   4      21.517  16.865   6.170  1.00  1.00            
ATOM    788    C THR B   4      21.232  14.224   8.843  1.00  1.00            
ATOM    789    O THR B   4      20.295  14.250   9.639  1.00  1.00            
ATOM    790    N LEU B   5      22.400  13.641   9.130  1.00  1.00            
ATOM    791   CA LEU B   5      22.477  13.029  10.407  1.00  1.00            
ATOM    792   CB LEU B   5      23.226  11.684  10.414  1.00  1.00            
ATOM    793   CG LEU B   5      22.522  10.573   9.615  1.00  1.00            
ATOM    794  CD1 LEU B   5      21.181  10.186  10.260  1.00  1.00            
ATOM    795  CD2 LEU B   5      22.389  10.950   8.131  1.00  1.00            
ATOM    796    C LEU B   5      23.213  13.934  11.320  1.00  1.00            
ATOM    797    O LEU B   5      24.247  14.512  10.992  1.00  1.00            
ATOM    798    N TRP B   6      22.621  14.073  12.506  1.00  1.00            
ATOM    799   CA TRP B   6      23.076  14.836  13.614  1.00  1.00            
ATOM    800   CB TRP B   6      22.667  16.316  13.534  1.00  1.00            
ATOM    801   CG TRP B   6      23.015  17.118  14.765  1.00  1.00            
ATOM    802  CD2 TRP B   6      22.312  18.303  15.168  1.00  1.00            
ATOM    803  CD1 TRP B   6      23.971  16.894  15.712  1.00  1.00            
ATOM    804  NE1 TRP B   6      23.904  17.864  16.684  1.00  1.00            
ATOM    805  CE2 TRP B   6      22.887  18.738  16.361  1.00  1.00            
ATOM    806  CE3 TRP B   6      21.267  18.969  14.594  1.00  1.00            
ATOM    807  CZ2 TRP B   6      22.423  19.852  17.002  1.00  1.00            
ATOM    808  CZ3 TRP B   6      20.805  20.094  15.239  1.00  1.00            
ATOM    809  CH2 TRP B   6      21.372  20.526  16.421  1.00  1.00            
ATOM    810    C TRP B   6      22.260  14.229  14.700  1.00  1.00            
ATOM    811    O TRP B   6      22.726  13.400  15.480  1.00  1.00            
ATOM    812    N LYS B   7      20.984  14.650  14.739  1.00  1.00            
ATOM    813   CA LYS B   7      20.006  14.120  15.636  1.00  1.00            
ATOM    814   CB LYS B   7      18.749  14.994  15.749  1.00  1.00            
ATOM    815   CG LYS B   7      19.007  16.380  16.343  1.00  1.00            
ATOM    816   CD LYS B   7      17.836  17.339  16.121  1.00  1.00            
ATOM    817   CE LYS B   7      16.496  16.749  16.563  1.00  1.00            
ATOM    818   NZ LYS B   7      15.401  17.703  16.278  1.00  1.00            
ATOM    819    C LYS B   7      19.567  12.807  15.075  1.00  1.00            
ATOM    820    O LYS B   7      19.933  12.445  13.958  1.00  1.00            
ATOM    821    N ARG B   8      18.781  12.048  15.861  1.00  1.00            
ATOM    822   CA ARG B   8      18.307  10.760  15.441  1.00  1.00            
ATOM    823   CB ARG B   8      17.450  10.095  16.528  1.00  1.00            
ATOM    824   CG ARG B   8      18.103  10.180  17.910  1.00  1.00            
ATOM    825   CD ARG B   8      17.152   9.878  19.067  1.00  1.00            
ATOM    826   NE ARG B   8      17.733  10.500  20.291  1.00  1.00            
ATOM    827   CZ ARG B   8      17.051  10.444  21.473  1.00  1.00            
ATOM    828  NH1 ARG B   8      15.884   9.739  21.548  1.00  1.00            
ATOM    829  NH2 ARG B   8      17.531  11.093  22.575  1.00  1.00            
ATOM    830    C ARG B   8      17.433  10.998  14.267  1.00  1.00            
ATOM    831    O ARG B   8      16.613  11.916  14.316  1.00  1.00            
ATOM    832    N PRO B   9      17.639  10.250  13.198  1.00  1.00            
ATOM    833   CA PRO B   9      16.824  10.411  12.025  1.00  1.00            
ATOM    834   CD PRO B   9      18.222   8.920  13.275  1.00  1.00            
ATOM    835   CB PRO B   9      17.234   9.282  11.084  1.00  1.00            
ATOM    836   CG PRO B   9      17.660   8.163  12.056  1.00  1.00            
ATOM    837    C PRO B   9      15.448  10.183  12.596  1.00  1.00            
ATOM    838    O PRO B   9      15.118   9.043  12.919  1.00  1.00            
ATOM    839    N LEU B  10      14.632  11.247  12.732  4.00  1.00            
ATOM    840   CA LEU B  10      13.337  11.115  13.345  4.00  1.00            
ATOM    841   CB LEU B  10      13.009  12.269  14.317  4.00  1.00            
ATOM    842   CG LEU B  10      13.189  13.700  13.754  4.00  1.00            
ATOM    843  CD1 LEU B  10      12.098  14.078  12.737  4.00  1.00            
ATOM    844  CD2 LEU B  10      13.322  14.723  14.894  4.00  1.00            
ATOM    845    C LEU B  10      12.369  11.125  12.226  4.00  1.00            
ATOM    846    O LEU B  10      12.544  11.834  11.236  4.00  1.00            
ATOM    847    N VAL B  11      11.342  10.275  12.323  4.00  1.00            
ATOM    848   CA VAL B  11      10.383  10.284  11.273  4.00  1.00            
ATOM    849   CB VAL B  11      10.490   9.115  10.343  4.00  1.00            
ATOM    850  CG1 VAL B  11      11.837   9.203   9.609  4.00  1.00            
ATOM    851  CG2 VAL B  11      10.301   7.827  11.160  4.00  1.00            
ATOM    852    C VAL B  11       9.037  10.198  11.916  4.00  1.00            
ATOM    853    O VAL B  11       8.902   9.683  13.025  4.00  1.00            
ATOM    854    N THR B  12       7.998  10.717  11.233  4.00  1.00            
ATOM    855   CA THR B  12       6.674  10.634  11.776  4.00  1.00            
ATOM    856   CB THR B  12       5.877  11.901  11.654  4.00  1.00            
ATOM    857  OG1 THR B  12       5.696  12.240  10.287  4.00  1.00            
ATOM    858  CG2 THR B  12       6.622  13.027  12.391  4.00  1.00            
ATOM    859    C THR B  12       5.965   9.573  10.985  4.00  1.00            
ATOM    860    O THR B  12       6.056   9.550   9.758  4.00  1.00            
ATOM    861    N ILE B  13       5.250   8.646  11.663  4.00  1.00            
ATOM    862   CA ILE B  13       4.611   7.577  10.939  4.00  1.00            
ATOM    863   CB ILE B  13       5.199   6.221  11.213  4.00  1.00            
ATOM    864  CG1 ILE B  13       5.011   5.845  12.692  4.00  1.00            
ATOM    865  CG2 ILE B  13       6.667   6.222  10.758  4.00  1.00            
ATOM    866  CD1 ILE B  13       5.319   4.379  12.996  4.00  1.00            
ATOM    867    C ILE B  13       3.171   7.482  11.327  4.00  1.00            
ATOM    868    O ILE B  13       2.806   7.741  12.473  4.00  1.00            
ATOM    869    N ARG B  14       2.303   7.121  10.357  4.00  1.00            
ATOM    870   CA ARG B  14       0.919   6.923  10.678  4.00  1.00            
ATOM    871   CB ARG B  14      -0.056   7.740   9.806  4.00  1.00            
ATOM    872   CG ARG B  14      -1.532   7.527  10.163  4.00  1.00            
ATOM    873   CD ARG B  14      -2.522   8.140   9.164  4.00  1.00            
ATOM    874   NE ARG B  14      -3.900   7.854   9.661  4.00  1.00            
ATOM    875   CZ ARG B  14      -4.572   6.741   9.244  4.00  1.00            
ATOM    876  NH1 ARG B  14      -4.001   5.904   8.331  4.00  1.00            
ATOM    877  NH2 ARG B  14      -5.815   6.465   9.739  4.00  1.00            
ATOM    878    C ARG B  14       0.623   5.477  10.431  4.00  1.00            
ATOM    879    O ARG B  14       0.658   5.015   9.291  4.00  1.00            
ATOM    880    N ILE B  15       0.358   4.709  11.506  4.00  1.00            
ATOM    881   CA ILE B  15       0.000   3.332  11.326  4.00  1.00            
ATOM    882   CB ILE B  15       1.089   2.355  11.670  4.00  1.00            
ATOM    883  CG1 ILE B  15       0.656   0.923  11.302  4.00  1.00            
ATOM    884  CG2 ILE B  15       1.460   2.536  13.151  4.00  1.00            
ATOM    885  CD1 ILE B  15       1.789  -0.100  11.377  4.00  1.00            
ATOM    886    C ILE B  15      -1.136   3.039  12.243  4.00  1.00            
ATOM    887    O ILE B  15      -1.124   3.422  13.411  4.00  1.00            
ATOM    888    N GLY B  16      -2.179   2.373  11.723  3.00  1.00            
ATOM    889   CA GLY B  16      -3.266   1.989  12.569  3.00  1.00            
ATOM    890    C GLY B  16      -3.997   3.226  12.971  3.00  1.00            
ATOM    891    O GLY B  16      -4.893   3.182  13.812  3.00  1.00            
ATOM    892    N GLY B  17      -3.634   4.371  12.367  3.00  1.00            
ATOM    893   CA GLY B  17      -4.294   5.593  12.714  3.00  1.00            
ATOM    894    C GLY B  17      -3.564   6.197  13.869  3.00  1.00            
ATOM    895    O GLY B  17      -3.938   7.262  14.358  3.00  1.00            
ATOM    896    N GLN B  18      -2.497   5.525  14.347  4.00  1.00            
ATOM    897   CA GLN B  18      -1.747   6.086  15.432  4.00  1.00            
ATOM    898   CB GLN B  18      -1.243   5.051  16.452  4.00  1.00            
ATOM    899   CG GLN B  18      -0.177   4.110  15.889  4.00  1.00            
ATOM    900   CD GLN B  18       0.226   3.132  16.982  4.00  1.00            
ATOM    901  OE1 GLN B  18       1.395   3.044  17.356  4.00  1.00            
ATOM    902  NE2 GLN B  18      -0.771   2.369  17.505  4.00  1.00            
ATOM    903    C GLN B  18      -0.536   6.703  14.814  4.00  1.00            
ATOM    904    O GLN B  18       0.110   6.094  13.962  4.00  1.00            
ATOM    905    N LEU B  19      -0.202   7.947  15.205  4.00  1.00            
ATOM    906   CA LEU B  19       0.987   8.539  14.667  4.00  1.00            
ATOM    907   CB LEU B  19       0.896  10.056  14.427  4.00  1.00            
ATOM    908   CG LEU B  19      -0.031  10.429  13.254  4.00  1.00            
ATOM    909  CD1 LEU B  19      -1.487  10.024  13.532  4.00  1.00            
ATOM    910  CD2 LEU B  19       0.122  11.909  12.869  4.00  1.00            
ATOM    911    C LEU B  19       2.067   8.276  15.653  4.00  1.00            
ATOM    912    O LEU B  19       1.877   8.448  16.856  4.00  1.00            
ATOM    913    N LYS B  20       3.237   7.823  15.166  4.00  1.00            
ATOM    914   CA LYS B  20       4.275   7.486  16.089  4.00  1.00            
ATOM    915   CB LYS B  20       4.539   5.969  16.168  4.00  1.00            
ATOM    916   CG LYS B  20       5.456   5.543  17.319  4.00  1.00            
ATOM    917   CD LYS B  20       5.509   4.026  17.531  4.00  1.00            
ATOM    918   CE LYS B  20       4.176   3.405  17.958  4.00  1.00            
ATOM    919   NZ LYS B  20       4.292   1.927  17.980  4.00  1.00            
ATOM    920    C LYS B  20       5.555   8.134  15.652  4.00  1.00            
ATOM    921    O LYS B  20       5.681   8.585  14.514  4.00  1.00            
ATOM    922    N GLU B  21       6.533   8.224  16.582  4.00  1.00            
ATOM    923   CA GLU B  21       7.834   8.748  16.264  4.00  1.00            
ATOM    924   CB GLU B  21       8.536   9.443  17.444  4.00  1.00            
ATOM    925   CG GLU B  21       9.891  10.052  17.074  4.00  1.00            
ATOM    926   CD GLU B  21      10.464  10.717  18.318  4.00  1.00            
ATOM    927  OE1 GLU B  21      10.544  10.032  19.373  4.00  1.00            
ATOM    928  OE2 GLU B  21      10.826  11.922  18.231  4.00  1.00            
ATOM    929    C GLU B  21       8.650   7.565  15.879  4.00  1.00            
ATOM    930    O GLU B  21       8.531   6.507  16.492  4.00  1.00            
ATOM    931    N ALA B  22       9.494   7.692  14.839  4.00  1.00            
ATOM    932   CA ALA B  22      10.212   6.514  14.463  4.00  1.00            
ATOM    933   CB ALA B  22       9.610   5.787  13.248  4.00  1.00            
ATOM    934    C ALA B  22      11.618   6.862  14.097  4.00  1.00            
ATOM    935    O ALA B  22      11.915   7.986  13.694  4.00  1.00            
ATOM    936    N LEU B  23      12.528   5.879  14.260  4.00  1.00            
ATOM    937   CA LEU B  23      13.888   6.074  13.860  4.00  1.00            
ATOM    938   CB LEU B  23      14.936   5.651  14.903  4.00  1.00            
ATOM    939   CG LEU B  23      14.970   6.608  16.110  4.00  1.00            
ATOM    940  CD1 LEU B  23      16.041   6.199  17.130  4.00  1.00            
ATOM    941  CD2 LEU B  23      15.122   8.068  15.649  4.00  1.00            
ATOM    942    C LEU B  23      14.095   5.297  12.603  4.00  1.00            
ATOM    943    O LEU B  23      13.978   4.072  12.591  4.00  1.00            
ATOM    944    N LEU B  24      14.384   6.005  11.490  4.00  1.00            
ATOM    945   CA LEU B  24      14.611   5.305  10.261  4.00  1.00            
ATOM    946   CB LEU B  24      14.595   6.191   9.007  4.00  1.00            
ATOM    947   CG LEU B  24      13.197   6.752   8.702  4.00  1.00            
ATOM    948  CD1 LEU B  24      13.192   7.593   7.416  4.00  1.00            
ATOM    949  CD2 LEU B  24      12.140   5.636   8.694  4.00  1.00            
ATOM    950    C LEU B  24      15.937   4.697  10.376  4.00  1.00            
ATOM    951    O LEU B  24      16.905   5.361  10.741  4.00  1.00            
ATOM    952    N ASP B  25      16.023   3.397  10.070  1.00  1.00            
ATOM    953   CA ASP B  25      17.311   2.856  10.280  1.00  1.00            
ATOM    954   CB ASP B  25      17.413   2.023  11.567  1.00  1.00            
ATOM    955   CG ASP B  25      17.236   2.981  12.739  1.00  1.00            
ATOM    956  OD1 ASP B  25      17.859   4.076  12.708  1.00  1.00            
ATOM    957  OD2 ASP B  25      16.477   2.633  13.681  1.00  1.00            
ATOM    958    C ASP B  25      17.721   1.985   9.138  1.00  1.00            
ATOM    959    O ASP B  25      17.000   1.075   8.729  1.00  1.00            
ATOM    960    N THR B  26      18.912   2.285   8.587  3.00  1.00            
ATOM    961   CA THR B  26      19.540   1.514   7.555  3.00  1.00            
ATOM    962   CB THR B  26      20.748   2.206   7.000  3.00  1.00            
ATOM    963  OG1 THR B  26      20.370   3.468   6.465  3.00  1.00            
ATOM    964  CG2 THR B  26      21.361   1.333   5.897  3.00  1.00            
ATOM    965    C THR B  26      19.946   0.235   8.190  3.00  1.00            
ATOM    966    O THR B  26      19.954  -0.826   7.567  3.00  1.00            
ATOM    967    N GLY B  27      20.271   0.329   9.487  3.00  1.00            
ATOM    968   CA GLY B  27      20.786  -0.766  10.241  3.00  1.00            
ATOM    969    C GLY B  27      19.834  -1.913  10.324  3.00  1.00            
ATOM    970    O GLY B  27      20.258  -3.065  10.250  3.00  1.00            
ATOM    971    N ALA B  28      18.524  -1.660  10.476  1.00  1.00            
ATOM    972   CA ALA B  28      17.706  -2.801  10.758  1.00  1.00            
ATOM    973   CB ALA B  28      16.633  -2.524  11.827  1.00  1.00            
ATOM    974    C ALA B  28      16.997  -3.339   9.555  1.00  1.00            
ATOM    975    O ALA B  28      16.452  -2.594   8.743  1.00  1.00            
ATOM    976    N ASP B  29      17.031  -4.686   9.418  1.00  1.00            
ATOM    977   CA ASP B  29      16.369  -5.395   8.357  1.00  1.00            
ATOM    978   CB ASP B  29      16.745  -6.893   8.323  1.00  1.00            
ATOM    979   CG ASP B  29      16.055  -7.583   7.146  1.00  1.00            
ATOM    980  OD1 ASP B  29      14.797  -7.656   7.136  1.00  1.00            
ATOM    981  OD2 ASP B  29      16.788  -8.053   6.236  1.00  1.00            
ATOM    982    C ASP B  29      14.886  -5.294   8.517  1.00  1.00            
ATOM    983    O ASP B  29      14.184  -4.866   7.600  1.00  1.00            
ATOM    984    N ASP B  30      14.362  -5.664   9.702  1.00  1.00            
ATOM    985   CA ASP B  30      12.937  -5.668   9.862  1.00  1.00            
ATOM    986   CB ASP B  30      12.376  -6.844  10.685  1.00  1.00            
ATOM    987   CG ASP B  30      12.272  -8.070   9.783  1.00  1.00            
ATOM    988  OD1 ASP B  30      12.655  -7.971   8.586  1.00  1.00            
ATOM    989  OD2 ASP B  30      11.789  -9.120  10.282  1.00  1.00            
ATOM    990    C ASP B  30      12.465  -4.406  10.485  1.00  1.00            
ATOM    991    O ASP B  30      13.237  -3.487  10.751  1.00  1.00            
ATOM    992    N THR B  31      11.140  -4.351  10.720  1.00  1.00            
ATOM    993   CA THR B  31      10.532  -3.196  11.297  1.00  1.00            
ATOM    994   CB THR B  31       9.265  -2.771  10.622  1.00  1.00            
ATOM    995  OG1 THR B  31       9.515  -2.451   9.262  1.00  1.00            
ATOM    996  CG2 THR B  31       8.705  -1.545  11.366  1.00  1.00            
ATOM    997    C THR B  31      10.178  -3.521  12.704  1.00  1.00            
ATOM    998    O THR B  31       9.943  -4.679  13.034  1.00  1.00            
ATOM    999    N VAL B  32      10.170  -2.509  13.592  4.00  1.00            
ATOM   1000   CA VAL B  32       9.825  -2.813  14.947  4.00  1.00            
ATOM   1001   CB VAL B  32      11.022  -2.998  15.833  4.00  1.00            
ATOM   1002  CG1 VAL B  32      10.536  -3.227  17.273  4.00  1.00            
ATOM   1003  CG2 VAL B  32      11.879  -4.147  15.273  4.00  1.00            
ATOM   1004    C VAL B  32       9.044  -1.689  15.512  4.00  1.00            
ATOM   1005    O VAL B  32       9.255  -0.527  15.174  4.00  1.00            
ATOM   1006    N LEU B  33       8.087  -2.031  16.390  4.00  1.00            
ATOM   1007   CA LEU B  33       7.350  -1.006  17.046  4.00  1.00            
ATOM   1008   CB LEU B  33       5.919  -0.807  16.518  4.00  1.00            
ATOM   1009   CG LEU B  33       5.893  -0.230  15.090  4.00  1.00            
ATOM   1010  CD1 LEU B  33       6.472  -1.226  14.073  4.00  1.00            
ATOM   1011  CD2 LEU B  33       4.495   0.277  14.707  4.00  1.00            
ATOM   1012    C LEU B  33       7.275  -1.364  18.498  4.00  1.00            
ATOM   1013    O LEU B  33       7.239  -2.541  18.852  4.00  1.00            
ATOM   1014    N GLU B  34       7.270  -0.348  19.388  1.00  1.00            
ATOM   1015   CA GLU B  34       7.162  -0.639  20.790  1.00  1.00            
ATOM   1016   CB GLU B  34       7.243   0.587  21.716  1.00  1.00            
ATOM   1017   CG GLU B  34       7.185   0.212  23.199  1.00  1.00            
ATOM   1018   CD GLU B  34       7.245   1.492  24.021  1.00  1.00            
ATOM   1019  OE1 GLU B  34       6.374   2.374  23.801  1.00  1.00            
ATOM   1020  OE2 GLU B  34       8.160   1.602  24.882  1.00  1.00            
ATOM   1021    C GLU B  34       5.797  -1.235  20.936  1.00  1.00            
ATOM   1022    O GLU B  34       4.937  -1.052  20.074  1.00  1.00            
ATOM   1023    N GLU B  35       5.565  -1.988  22.025  1.00  1.00            
ATOM   1024   CA GLU B  35       4.325  -2.695  22.160  1.00  1.00            
ATOM   1025   CB GLU B  35       4.227  -3.505  23.465  1.00  1.00            
ATOM   1026   CG GLU B  35       4.366  -2.661  24.734  1.00  1.00            
ATOM   1027   CD GLU B  35       4.334  -3.616  25.920  1.00  1.00            
ATOM   1028  OE1 GLU B  35       3.653  -4.671  25.807  1.00  1.00            
ATOM   1029  OE2 GLU B  35       4.994  -3.310  26.948  1.00  1.00            
ATOM   1030    C GLU B  35       3.166  -1.768  22.083  1.00  1.00            
ATOM   1031    O GLU B  35       3.083  -0.765  22.790  1.00  1.00            
ATOM   1032    N MET B  36       2.244  -2.112  21.167  1.00  1.00            
ATOM   1033   CA MET B  36       1.006  -1.424  20.991  1.00  1.00            
ATOM   1034   CB MET B  36       1.019  -0.345  19.894  1.00  1.00            
ATOM   1035   CG MET B  36       1.749   0.933  20.306  1.00  1.00            
ATOM   1036   SD MET B  36       0.895   1.889  21.598  1.00  1.00            
ATOM   1037   CE MET B  36      -0.291   2.676  20.469  1.00  1.00            
ATOM   1038    C MET B  36       0.034  -2.466  20.556  1.00  1.00            
ATOM   1039    O MET B  36       0.414  -3.443  19.912  1.00  1.00            
ATOM   1040    N ASN B  37      -1.251  -2.305  20.914  1.00  1.00            
ATOM   1041   CA ASN B  37      -2.188  -3.289  20.468  1.00  1.00            
ATOM   1042   CB ASN B  37      -3.571  -3.203  21.139  1.00  1.00            
ATOM   1043   CG ASN B  37      -3.478  -3.825  22.524  1.00  1.00            
ATOM   1044  OD1 ASN B  37      -4.307  -4.653  22.900  1.00  1.00            
ATOM   1045  ND2 ASN B  37      -2.441  -3.423  23.307  1.00  1.00            
ATOM   1046    C ASN B  37      -2.389  -3.048  19.020  1.00  1.00            
ATOM   1047    O ASN B  37      -2.644  -1.925  18.588  1.00  1.00            
ATOM   1048    N LEU B  38      -2.254  -4.116  18.222  1.00  1.00            
ATOM   1049   CA LEU B  38      -2.456  -3.955  16.818  1.00  1.00            
ATOM   1050   CB LEU B  38      -1.243  -4.327  15.963  1.00  1.00            
ATOM   1051   CG LEU B  38      -0.046  -3.375  16.166  1.00  1.00            
ATOM   1052  CD1 LEU B  38       1.125  -3.729  15.238  1.00  1.00            
ATOM   1053  CD2 LEU B  38      -0.480  -1.904  16.042  1.00  1.00            
ATOM   1054    C LEU B  38      -3.607  -4.826  16.445  1.00  1.00            
ATOM   1055    O LEU B  38      -3.879  -5.860  17.056  1.00  1.00            
ATOM   1056    N PRO B  39      -4.297  -4.367  15.446  1.00  1.00            
ATOM   1057   CA PRO B  39      -5.439  -5.075  14.949  1.00  1.00            
ATOM   1058   CD PRO B  39      -4.432  -2.933  15.269  1.00  1.00            
ATOM   1059   CB PRO B  39      -6.178  -4.086  14.048  1.00  1.00            
ATOM   1060   CG PRO B  39      -5.821  -2.716  14.643  1.00  1.00            
ATOM   1061    C PRO B  39      -5.297  -6.407  14.314  1.00  1.00            
ATOM   1062    O PRO B  39      -6.250  -7.182  14.372  1.00  1.00            
ATOM   1063    N GLY B  40      -4.163  -6.732  13.687  1.00  1.00            
ATOM   1064   CA GLY B  40      -4.220  -7.980  12.991  1.00  1.00            
ATOM   1065    C GLY B  40      -3.920  -9.095  13.914  1.00  1.00            
ATOM   1066    O GLY B  40      -3.580  -8.898  15.079  1.00  1.00            
ATOM   1067    N LYS B  41      -4.056 -10.322  13.380  1.00  1.00            
ATOM   1068   CA LYS B  41      -3.745 -11.465  14.163  1.00  1.00            
ATOM   1069   CB LYS B  41      -4.930 -12.427  14.314  1.00  1.00            
ATOM   1070   CG LYS B  41      -6.070 -11.774  15.097  1.00  1.00            
ATOM   1071   CD LYS B  41      -7.410 -12.499  14.981  1.00  1.00            
ATOM   1072   CE LYS B  41      -8.546 -11.776  15.707  1.00  1.00            
ATOM   1073   NZ LYS B  41      -9.822 -12.494  15.493  1.00  1.00            
ATOM   1074    C LYS B  41      -2.619 -12.173  13.514  1.00  1.00            
ATOM   1075    O LYS B  41      -2.763 -12.719  12.421  1.00  1.00            
ATOM   1076    N TRP B  42      -1.444 -12.185  14.170  1.00  1.00            
ATOM   1077   CA TRP B  42      -0.417 -12.878  13.474  1.00  1.00            
ATOM   1078   CB TRP B  42       0.309 -12.020  12.411  1.00  1.00            
ATOM   1079   CG TRP B  42       1.134 -12.826  11.427  1.00  1.00            
ATOM   1080  CD2 TRP B  42       0.557 -13.765  10.505  1.00  1.00            
ATOM   1081  CD1 TRP B  42       2.487 -12.910  11.266  1.00  1.00            
ATOM   1082  NE1 TRP B  42       2.787 -13.831  10.289  1.00  1.00            
ATOM   1083  CE2 TRP B  42       1.608 -14.370   9.816  1.00  1.00            
ATOM   1084  CE3 TRP B  42      -0.744 -14.104  10.261  1.00  1.00            
ATOM   1085  CZ2 TRP B  42       1.373 -15.327   8.870  1.00  1.00            
ATOM   1086  CZ3 TRP B  42      -0.978 -15.062   9.300  1.00  1.00            
ATOM   1087  CH2 TRP B  42       0.060 -15.661   8.616  1.00  1.00            
ATOM   1088    C TRP B  42       0.550 -13.491  14.430  1.00  1.00            
ATOM   1089    O TRP B  42       0.423 -13.382  15.647  1.00  1.00            
ATOM   1090    N LYS B  43       1.539 -14.183  13.846  4.00  1.00            
ATOM   1091   CA LYS B  43       2.504 -14.986  14.518  4.00  1.00            
ATOM   1092   CB LYS B  43       3.250 -15.939  13.575  4.00  1.00            
ATOM   1093   CG LYS B  43       2.486 -17.232  13.283  4.00  1.00            
ATOM   1094   CD LYS B  43       1.210 -17.043  12.465  4.00  1.00            
ATOM   1095   CE LYS B  43       0.483 -18.358  12.187  4.00  1.00            
ATOM   1096   NZ LYS B  43      -0.714 -18.109  11.357  4.00  1.00            
ATOM   1097    C LYS B  43       3.520 -14.219  15.288  4.00  1.00            
ATOM   1098    O LYS B  43       3.957 -13.119  14.948  4.00  1.00            
ATOM   1099    N PRO B  44       3.868 -14.879  16.368  4.00  0.00            
ATOM   1100   CA PRO B  44       4.837 -14.429  17.319  4.00  0.00            
ATOM   1101   CD PRO B  44       3.511 -16.275  16.564  4.00  0.00            
ATOM   1102   CB PRO B  44       5.015 -15.575  18.318  4.00  0.00            
ATOM   1103   CG PRO B  44       4.576 -16.821  17.528  4.00  0.00            
ATOM   1104    C PRO B  44       6.155 -13.907  16.797  4.00  0.00            
ATOM   1105    O PRO B  44       6.300 -12.690  16.670  4.00  0.00            
ATOM   1106    N LYS B  45       7.121 -14.786  16.441  4.00  0.00            
ATOM   1107   CA LYS B  45       8.402 -14.368  15.907  4.00  0.00            
ATOM   1108   CB LYS B  45       8.296 -13.239  14.864  4.00  0.00            
ATOM   1109   CG LYS B  45       9.623 -12.925  14.170  4.00  0.00            
ATOM   1110   CD LYS B  45      10.194 -14.113  13.392  4.00  0.00            
ATOM   1111   CE LYS B  45       9.172 -14.802  12.486  4.00  0.00            
ATOM   1112   NZ LYS B  45       9.769 -16.017  11.885  4.00  0.00            
ATOM   1113    C LYS B  45       9.385 -13.967  16.963  4.00  0.00            
ATOM   1114    O LYS B  45       9.026 -13.696  18.108  4.00  0.00            
ATOM   1115    N MET B  46      10.685 -13.951  16.575  4.00  0.00            
ATOM   1116   CA MET B  46      11.743 -13.585  17.471  4.00  0.00            
ATOM   1117   CB MET B  46      12.528 -14.774  18.055  4.00  0.00            
ATOM   1118   CG MET B  46      11.694 -15.689  18.952  4.00  0.00            
ATOM   1119   SD MET B  46      12.667 -16.915  19.879  4.00  0.00            
ATOM   1120   CE MET B  46      13.319 -17.772  18.415  4.00  0.00            
ATOM   1121    C MET B  46      12.754 -12.737  16.759  4.00  0.00            
ATOM   1122    O MET B  46      12.843 -12.756  15.533  4.00  0.00            
ATOM   1123    N ILE B  47      13.534 -11.944  17.534  4.00  0.00            
ATOM   1124   CA ILE B  47      14.523 -11.078  16.952  4.00  0.00            
ATOM   1125   CB ILE B  47      13.960  -9.705  16.689  4.00  0.00            
ATOM   1126  CG1 ILE B  47      12.891  -9.787  15.583  4.00  0.00            
ATOM   1127  CG2 ILE B  47      15.102  -8.728  16.384  4.00  0.00            
ATOM   1128  CD1 ILE B  47      12.083  -8.503  15.408  4.00  0.00            
ATOM   1129    C ILE B  47      15.690 -10.948  17.850  4.00  0.00            
ATOM   1130    O ILE B  47      15.575 -11.027  19.072  4.00  0.00            
ATOM   1131    N GLY B  48      16.865 -10.761  17.226  4.00  0.00            
ATOM   1132   CA GLY B  48      18.039 -10.507  17.982  4.00  0.00            
ATOM   1133    C GLY B  48      18.311  -9.064  17.774  4.00  0.00            
ATOM   1134    O GLY B  48      18.749  -8.647  16.704  4.00  0.00            
ATOM   1135    N GLY B  49      18.051  -8.262  18.819  4.00  0.00            
ATOM   1136   CA GLY B  49      18.290  -6.861  18.711  4.00  0.00            
ATOM   1137    C GLY B  49      19.733  -6.724  18.988  4.00  0.00            
ATOM   1138    O GLY B  49      20.461  -7.714  19.041  4.00  0.00            
ATOM   1139    N ILE B  50      20.198  -5.486  19.177  3.00  0.00            
ATOM   1140   CA ILE B  50      21.586  -5.389  19.447  3.00  0.00            
ATOM   1141   CB ILE B  50      22.155  -4.044  19.032  3.00  0.00            
ATOM   1142  CG1 ILE B  50      23.692  -4.006  19.142  3.00  0.00            
ATOM   1143  CG2 ILE B  50      21.427  -2.922  19.796  3.00  0.00            
ATOM   1144  CD1 ILE B  50      24.229  -4.092  20.572  3.00  0.00            
ATOM   1145    C ILE B  50      21.742  -5.612  20.916  3.00  0.00            
ATOM   1146    O ILE B  50      21.281  -4.830  21.746  3.00  0.00            
ATOM   1147    N GLY B  51      22.392  -6.734  21.276  3.00  0.00            
ATOM   1148   CA GLY B  51      22.607  -7.030  22.657  3.00  0.00            
ATOM   1149    C GLY B  51      21.289  -7.369  23.289  3.00  0.00            
ATOM   1150    O GLY B  51      21.121  -7.184  24.494  3.00  0.00            
ATOM   1151    N GLY B  52      20.306  -7.870  22.509  4.00  0.00            
ATOM   1152   CA GLY B  52      19.052  -8.184  23.138  4.00  0.00            
ATOM   1153    C GLY B  52      18.424  -9.360  22.472  4.00  0.00            
ATOM   1154    O GLY B  52      18.433  -9.482  21.248  4.00  0.00            
ATOM   1155    N PHE B  53      17.851 -10.261  23.295  4.00  0.00            
ATOM   1156   CA PHE B  53      17.089 -11.361  22.784  4.00  0.00            
ATOM   1157   CB PHE B  53      17.086 -12.586  23.717  4.00  0.00            
ATOM   1158   CG PHE B  53      18.487 -13.063  23.906  4.00  0.00            
ATOM   1159  CD1 PHE B  53      19.307 -12.460  24.833  4.00  0.00            
ATOM   1160  CD2 PHE B  53      18.981 -14.121  23.176  4.00  0.00            
ATOM   1161  CE1 PHE B  53      20.598 -12.894  25.020  4.00  0.00            
ATOM   1162  CE2 PHE B  53      20.272 -14.560  23.358  4.00  0.00            
ATOM   1163   CZ PHE B  53      21.084 -13.945  24.282  4.00  0.00            
ATOM   1164    C PHE B  53      15.702 -10.795  22.835  4.00  0.00            
ATOM   1165    O PHE B  53      15.143 -10.631  23.918  4.00  0.00            
ATOM   1166    N ILE B  54      15.095 -10.463  21.677  4.00  0.00            
ATOM   1167   CA ILE B  54      13.819  -9.818  21.794  4.00  0.00            
ATOM   1168   CB ILE B  54      13.788  -8.427  21.217  4.00  0.00            
ATOM   1169  CG1 ILE B  54      14.022  -8.434  19.697  4.00  0.00            
ATOM   1170  CG2 ILE B  54      14.829  -7.591  21.983  4.00  0.00            
ATOM   1171  CD1 ILE B  54      13.721  -7.086  19.041  4.00  0.00            
ATOM   1172    C ILE B  54      12.758 -10.648  21.127  4.00  0.00            
ATOM   1173    O ILE B  54      12.942 -11.158  20.023  4.00  0.00            
ATOM   1174    N LYS B  55      11.617 -10.807  21.833  4.00  0.00            
ATOM   1175   CA LYS B  55      10.453 -11.558  21.433  4.00  0.00            
ATOM   1176   CB LYS B  55       9.572 -11.931  22.635  4.00  0.00            
ATOM   1177   CG LYS B  55       9.165 -10.686  23.431  4.00  0.00            
ATOM   1178   CD LYS B  55       8.049 -10.902  24.454  4.00  0.00            
ATOM   1179   CE LYS B  55       7.857  -9.699  25.380  4.00  0.00            
ATOM   1180   NZ LYS B  55       6.686  -9.913  26.260  4.00  0.00            
ATOM   1181    C LYS B  55       9.619 -10.684  20.569  4.00  0.00            
ATOM   1182    O LYS B  55       9.815  -9.470  20.537  4.00  0.00            
ATOM   1183    N VAL B  56       8.655 -11.268  19.828  4.00  0.00            
ATOM   1184   CA VAL B  56       7.963 -10.381  18.950  4.00  0.00            
ATOM   1185   CB VAL B  56       8.613 -10.372  17.577  4.00  0.00            
ATOM   1186  CG1 VAL B  56       7.893  -9.414  16.610  4.00  0.00            
ATOM   1187  CG2 VAL B  56      10.116 -10.079  17.731  4.00  0.00            
ATOM   1188    C VAL B  56       6.539 -10.789  18.774  4.00  0.00            
ATOM   1189    O VAL B  56       6.137 -11.914  19.069  4.00  0.00            
ATOM   1190    N ARG B  57       5.736  -9.795  18.354  4.00  0.00            
ATOM   1191   CA ARG B  57       4.405  -9.950  17.873  4.00  0.00            
ATOM   1192   CB ARG B  57       3.397  -9.027  18.579  4.00  0.00            
ATOM   1193   CG ARG B  57       3.119  -9.438  20.026  4.00  0.00            
ATOM   1194   CD ARG B  57       2.339  -8.403  20.839  4.00  0.00            
ATOM   1195   NE ARG B  57       1.995  -9.041  22.142  4.00  0.00            
ATOM   1196   CZ ARG B  57       2.902  -9.070  23.163  4.00  0.00            
ATOM   1197  NH1 ARG B  57       4.138  -8.511  23.002  4.00  0.00            
ATOM   1198  NH2 ARG B  57       2.573  -9.669  24.344  4.00  0.00            
ATOM   1199    C ARG B  57       4.553  -9.471  16.457  4.00  0.00            
ATOM   1200    O ARG B  57       4.823  -8.295  16.225  4.00  0.00            
ATOM   1201    N GLN B  58       4.392 -10.369  15.466  4.00  1.00            
ATOM   1202   CA GLN B  58       4.679  -9.997  14.107  4.00  1.00            
ATOM   1203   CB GLN B  58       5.558 -11.054  13.416  4.00  1.00            
ATOM   1204   CG GLN B  58       6.000 -10.740  11.988  4.00  1.00            
ATOM   1205   CD GLN B  58       6.815 -11.942  11.522  4.00  1.00            
ATOM   1206  OE1 GLN B  58       7.719 -11.821  10.696  4.00  1.00            
ATOM   1207  NE2 GLN B  58       6.480 -13.141  12.069  4.00  1.00            
ATOM   1208    C GLN B  58       3.403  -9.912  13.362  4.00  1.00            
ATOM   1209    O GLN B  58       2.462 -10.657  13.631  4.00  1.00            
ATOM   1210    N TYR B  59       3.329  -8.966  12.411  4.00  1.00            
ATOM   1211   CA TYR B  59       2.117  -8.901  11.673  4.00  1.00            
ATOM   1212   CB TYR B  59       1.176  -7.772  12.119  4.00  1.00            
ATOM   1213   CG TYR B  59      -0.154  -8.089  11.531  4.00  1.00            
ATOM   1214  CD1 TYR B  59      -0.893  -9.124  12.048  4.00  1.00            
ATOM   1215  CD2 TYR B  59      -0.675  -7.368  10.487  4.00  1.00            
ATOM   1216  CE1 TYR B  59      -2.123  -9.439  11.527  4.00  1.00            
ATOM   1217  CE2 TYR B  59      -1.907  -7.672   9.959  4.00  1.00            
ATOM   1218   CZ TYR B  59      -2.634  -8.712  10.479  4.00  1.00            
ATOM   1219   OH TYR B  59      -3.899  -9.029   9.939  4.00  1.00            
ATOM   1220    C TYR B  59       2.454  -8.699  10.234  4.00  1.00            
ATOM   1221    O TYR B  59       3.484  -8.113   9.906  4.00  1.00            
ATOM   1222    N ASP B  60       1.592  -9.202   9.328  4.00  1.00            
ATOM   1223   CA ASP B  60       1.873  -9.043   7.932  4.00  1.00            
ATOM   1224   CB ASP B  60       1.832 -10.347   7.121  4.00  1.00            
ATOM   1225   CG ASP B  60       3.094 -11.119   7.478  4.00  1.00            
ATOM   1226  OD1 ASP B  60       3.711 -10.785   8.525  4.00  1.00            
ATOM   1227  OD2 ASP B  60       3.467 -12.039   6.703  4.00  1.00            
ATOM   1228    C ASP B  60       0.903  -8.075   7.327  4.00  1.00            
ATOM   1229    O ASP B  60      -0.202  -7.873   7.827  4.00  1.00            
ATOM   1230    N GLN B  61       1.330  -7.433   6.221  4.00  1.00            
ATOM   1231   CA GLN B  61       0.513  -6.535   5.456  4.00  1.00            
ATOM   1232   CB GLN B  61      -0.599  -7.273   4.687  4.00  1.00            
ATOM   1233   CG GLN B  61      -1.439  -6.384   3.767  4.00  1.00            
ATOM   1234   CD GLN B  61      -2.428  -7.283   3.038  4.00  1.00            
ATOM   1235  OE1 GLN B  61      -2.117  -8.422   2.696  4.00  1.00            
ATOM   1236  NE2 GLN B  61      -3.659  -6.759   2.794  4.00  1.00            
ATOM   1237    C GLN B  61      -0.102  -5.447   6.295  4.00  1.00            
ATOM   1238    O GLN B  61      -1.315  -5.245   6.260  4.00  1.00            
ATOM   1239    N ILE B  62       0.717  -4.711   7.077  4.00  1.00            
ATOM   1240   CA ILE B  62       0.202  -3.562   7.768  4.00  1.00            
ATOM   1241   CB ILE B  62       0.624  -3.424   9.208  4.00  1.00            
ATOM   1242  CG1 ILE B  62       0.039  -4.557  10.052  4.00  1.00            
ATOM   1243  CG2 ILE B  62       0.200  -2.030   9.693  4.00  1.00            
ATOM   1244  CD1 ILE B  62       0.623  -4.643  11.462  4.00  1.00            
ATOM   1245    C ILE B  62       0.796  -2.387   7.075  4.00  1.00            
ATOM   1246    O ILE B  62       2.008  -2.290   6.898  4.00  1.00            
ATOM   1247    N PRO B  63      -0.054  -1.508   6.642  4.00  1.00            
ATOM   1248   CA PRO B  63       0.416  -0.346   5.952  4.00  1.00            
ATOM   1249   CD PRO B  63      -1.383  -1.897   6.203  4.00  1.00            
ATOM   1250   CB PRO B  63      -0.760   0.169   5.117  4.00  1.00            
ATOM   1251   CG PRO B  63      -1.985  -0.593   5.659  4.00  1.00            
ATOM   1252    C PRO B  63       0.995   0.666   6.882  4.00  1.00            
ATOM   1253    O PRO B  63       0.525   0.786   8.014  4.00  1.00            
ATOM   1254    N VAL B  64       2.026   1.395   6.416  4.00  1.00            
ATOM   1255   CA VAL B  64       2.608   2.444   7.196  4.00  1.00            
ATOM   1256   CB VAL B  64       3.955   2.095   7.759  4.00  1.00            
ATOM   1257  CG1 VAL B  64       4.946   1.892   6.600  4.00  1.00            
ATOM   1258  CG2 VAL B  64       4.367   3.195   8.750  4.00  1.00            
ATOM   1259    C VAL B  64       2.771   3.614   6.268  4.00  1.00            
ATOM   1260    O VAL B  64       3.242   3.464   5.141  4.00  1.00            
ATOM   1261    N GLU B  65       2.353   4.819   6.705  4.00  1.00            
ATOM   1262   CA GLU B  65       2.544   5.980   5.879  4.00  1.00            
ATOM   1263   CB GLU B  65       1.337   6.934   5.871  4.00  1.00            
ATOM   1264   CG GLU B  65       1.482   8.101   4.892  4.00  1.00            
ATOM   1265   CD GLU B  65       1.151   7.591   3.500  4.00  1.00            
ATOM   1266  OE1 GLU B  65       1.690   6.519   3.125  4.00  1.00            
ATOM   1267  OE2 GLU B  65       0.349   8.258   2.795  4.00  1.00            
ATOM   1268    C GLU B  65       3.677   6.700   6.519  4.00  1.00            
ATOM   1269    O GLU B  65       3.596   7.085   7.684  4.00  1.00            
ATOM   1270    N ILE B  66       4.785   6.880   5.784  4.00  1.00            
ATOM   1271   CA ILE B  66       5.901   7.517   6.407  4.00  1.00            
ATOM   1272   CB ILE B  66       7.107   6.628   6.509  4.00  1.00            
ATOM   1273  CG1 ILE B  66       8.270   7.372   7.189  4.00  1.00            
ATOM   1274  CG2 ILE B  66       7.436   6.113   5.097  4.00  1.00            
ATOM   1275  CD1 ILE B  66       7.996   7.772   8.633  4.00  1.00            
ATOM   1276    C ILE B  66       6.306   8.725   5.632  4.00  1.00            
ATOM   1277    O ILE B  66       6.622   8.652   4.446  4.00  1.00            
ATOM   1278    N CYS B  67       6.297   9.887   6.308  3.00  1.00            
ATOM   1279   CA CYS B  67       6.737  11.105   5.701  3.00  1.00            
ATOM   1280   CB CYS B  67       8.215  11.077   5.275  3.00  1.00            
ATOM   1281   SG CYS B  67       9.342  10.999   6.698  3.00  1.00            
ATOM   1282    C CYS B  67       5.900  11.351   4.498  3.00  1.00            
ATOM   1283    O CYS B  67       6.297  12.077   3.588  3.00  1.00            
ATOM   1284    N GLY B  68       4.700  10.751   4.471  3.00  1.00            
ATOM   1285   CA GLY B  68       3.813  10.994   3.380  3.00  1.00            
ATOM   1286    C GLY B  68       4.003   9.959   2.321  3.00  1.00            
ATOM   1287    O GLY B  68       3.174   9.833   1.421  3.00  1.00            
ATOM   1288    N HIS B  69       5.106   9.194   2.379  4.00  1.00            
ATOM   1289   CA HIS B  69       5.293   8.181   1.385  4.00  1.00            
ATOM   1290  ND1 HIS B  69       7.470   9.574  -0.715  4.00  1.00            
ATOM   1291   CG HIS B  69       7.415   9.182   0.605  4.00  1.00            
ATOM   1292   CB HIS B  69       6.775   7.916   1.095  4.00  1.00            
ATOM   1293  NE2 HIS B  69       8.423  11.197   0.470  4.00  1.00            
ATOM   1294  CD2 HIS B  69       8.002  10.184   1.313  4.00  1.00            
ATOM   1295  CE1 HIS B  69       8.082  10.785  -0.738  4.00  1.00            
ATOM   1296    C HIS B  69       4.604   6.947   1.903  4.00  1.00            
ATOM   1297    O HIS B  69       4.615   6.681   3.103  4.00  1.00            
ATOM   1298    N LYS B  70       3.962   6.171   1.001  4.00  1.00            
ATOM   1299   CA LYS B  70       3.186   5.018   1.389  4.00  1.00            
ATOM   1300   CB LYS B  70       2.036   4.715   0.417  4.00  1.00            
ATOM   1301   CG LYS B  70       2.482   4.249  -0.974  4.00  1.00            
ATOM   1302   CD LYS B  70       2.921   2.783  -1.044  4.00  1.00            
ATOM   1303   CE LYS B  70       1.751   1.797  -0.958  4.00  1.00            
ATOM   1304   NZ LYS B  70       2.226   0.420  -1.218  4.00  1.00            
ATOM   1305    C LYS B  70       4.046   3.799   1.479  4.00  1.00            
ATOM   1306    O LYS B  70       5.051   3.686   0.782  4.00  1.00            
ATOM   1307    N ALA B  71       3.670   2.858   2.374  4.00  1.00            
ATOM   1308   CA ALA B  71       4.397   1.622   2.501  4.00  1.00            
ATOM   1309   CB ALA B  71       5.601   1.720   3.453  4.00  1.00            
ATOM   1310    C ALA B  71       3.467   0.586   3.069  4.00  1.00            
ATOM   1311    O ALA B  71       2.471   0.913   3.711  4.00  1.00            
ATOM   1312    N ILE B  72       3.771  -0.704   2.800  4.00  1.00            
ATOM   1313   CA ILE B  72       3.030  -1.839   3.290  4.00  1.00            
ATOM   1314   CB ILE B  72       2.138  -2.425   2.222  4.00  1.00            
ATOM   1315  CG1 ILE B  72       1.067  -3.386   2.777  4.00  1.00            
ATOM   1316  CG2 ILE B  72       3.060  -3.067   1.172  4.00  1.00            
ATOM   1317  CD1 ILE B  72       1.594  -4.716   3.314  4.00  1.00            
ATOM   1318    C ILE B  72       4.072  -2.859   3.629  4.00  1.00            
ATOM   1319    O ILE B  72       5.119  -2.900   2.986  4.00  1.00            
ATOM   1320    N GLY B  73       3.846  -3.700   4.659  4.00  1.00            
ATOM   1321   CA GLY B  73       4.859  -4.681   4.911  4.00  1.00            
ATOM   1322    C GLY B  73       4.625  -5.338   6.242  4.00  1.00            
ATOM   1323    O GLY B  73       3.512  -5.330   6.765  4.00  1.00            
ATOM   1324    N THR B  74       5.693  -5.931   6.828  4.00  1.00            
ATOM   1325   CA THR B  74       5.553  -6.659   8.062  4.00  1.00            
ATOM   1326   CB THR B  74       6.303  -7.958   8.087  4.00  1.00            
ATOM   1327  OG1 THR B  74       7.696  -7.722   7.948  4.00  1.00            
ATOM   1328  CG2 THR B  74       5.794  -8.848   6.938  4.00  1.00            
ATOM   1329    C THR B  74       6.056  -5.823   9.221  4.00  1.00            
ATOM   1330    O THR B  74       7.151  -5.265   9.173  4.00  1.00            
ATOM   1331    N VAL B  75       5.219  -5.708  10.284  4.00  1.00            
ATOM   1332   CA VAL B  75       5.381  -4.872  11.459  4.00  1.00            
ATOM   1333   CB VAL B  75       4.089  -4.723  12.212  4.00  1.00            
ATOM   1334  CG1 VAL B  75       3.661  -6.100  12.752  4.00  1.00            
ATOM   1335  CG2 VAL B  75       4.279  -3.661  13.307  4.00  1.00            
ATOM   1336    C VAL B  75       6.428  -5.199  12.515  4.00  1.00            
ATOM   1337    O VAL B  75       7.274  -4.356  12.805  4.00  1.00            
ATOM   1338    N LEU B  76       6.442  -6.419  13.099  4.00  1.00            
ATOM   1339   CA LEU B  76       7.293  -6.794  14.216  4.00  1.00            
ATOM   1340   CB LEU B  76       8.761  -7.009  13.820  4.00  1.00            
ATOM   1341   CG LEU B  76       8.971  -8.125  12.776  4.00  1.00            
ATOM   1342  CD1 LEU B  76       8.270  -7.795  11.447  4.00  1.00            
ATOM   1343  CD2 LEU B  76      10.464  -8.433  12.586  4.00  1.00            
ATOM   1344    C LEU B  76       7.236  -5.874  15.420  4.00  1.00            
ATOM   1345    O LEU B  76       8.142  -5.067  15.630  4.00  1.00            
ATOM   1346    N VAL B  77       6.144  -5.960  16.235  4.00  1.00            
ATOM   1347   CA VAL B  77       5.992  -5.233  17.489  4.00  1.00            
ATOM   1348   CB VAL B  77       4.560  -4.959  17.853  4.00  1.00            
ATOM   1349  CG1 VAL B  77       4.519  -4.399  19.287  4.00  1.00            
ATOM   1350  CG2 VAL B  77       3.959  -4.015  16.793  4.00  1.00            
ATOM   1351    C VAL B  77       6.592  -6.057  18.586  4.00  1.00            
ATOM   1352    O VAL B  77       6.514  -7.285  18.571  4.00  1.00            
ATOM   1353    N GLY B  78       7.235  -5.381  19.562  1.00  1.00            
ATOM   1354   CA GLY B  78       7.843  -6.019  20.704  1.00  1.00            
ATOM   1355    C GLY B  78       8.579  -4.922  21.413  1.00  1.00            
ATOM   1356    O GLY B  78       8.976  -3.936  20.800  1.00  1.00            
ATOM   1357    N PRO B  79       8.793  -5.080  22.691  1.00  1.00            
ATOM   1358   CA PRO B  79       9.485  -4.091  23.483  1.00  1.00            
ATOM   1359   CD PRO B  79       8.901  -6.411  23.280  1.00  1.00            
ATOM   1360   CB PRO B  79       9.691  -4.735  24.845  1.00  1.00            
ATOM   1361   CG PRO B  79       9.817  -6.229  24.497  1.00  1.00            
ATOM   1362    C PRO B  79      10.791  -3.724  22.844  1.00  1.00            
ATOM   1363    O PRO B  79      11.627  -4.605  22.641  1.00  1.00            
ATOM   1364    N THR B  80      10.979  -2.424  22.518  1.00  1.00            
ATOM   1365   CA THR B  80      12.213  -1.919  21.985  1.00  1.00            
ATOM   1366   CB THR B  80      12.291  -1.982  20.491  1.00  1.00            
ATOM   1367  OG1 THR B  80      11.245  -1.219  19.906  1.00  1.00            
ATOM   1368  CG2 THR B  80      12.178  -3.455  20.065  1.00  1.00            
ATOM   1369    C THR B  80      12.244  -0.476  22.411  1.00  1.00            
ATOM   1370    O THR B  80      11.203   0.157  22.581  1.00  1.00            
ATOM   1371    N PRO B  81      13.417   0.062  22.589  1.00  1.00            
ATOM   1372   CA PRO B  81      13.554   1.410  23.084  1.00  1.00            
ATOM   1373   CD PRO B  81      14.494  -0.265  21.671  1.00  1.00            
ATOM   1374   CB PRO B  81      15.040   1.720  22.959  1.00  1.00            
ATOM   1375   CG PRO B  81      15.419   0.965  21.671  1.00  1.00            
ATOM   1376    C PRO B  81      12.779   2.418  22.294  1.00  1.00            
ATOM   1377    O PRO B  81      12.014   3.177  22.887  1.00  1.00            
ATOM   1378    N VAL B  82      12.970   2.440  20.959  1.00  1.00            
ATOM   1379   CA VAL B  82      12.340   3.408  20.102  1.00  1.00            
ATOM   1380   CB VAL B  82      13.293   4.407  19.522  1.00  1.00            
ATOM   1381  CG1 VAL B  82      14.264   3.663  18.587  1.00  1.00            
ATOM   1382  CG2 VAL B  82      12.480   5.506  18.820  1.00  1.00            
ATOM   1383    C VAL B  82      11.792   2.644  18.958  1.00  1.00            
ATOM   1384    O VAL B  82      12.170   1.498  18.718  1.00  1.00            
ATOM   1385    N ASN B  83      10.856   3.268  18.232  1.00  1.00            
ATOM   1386   CA ASN B  83      10.276   2.607  17.113  1.00  1.00            
ATOM   1387   CB ASN B  83       9.026   3.348  16.599  1.00  1.00            
ATOM   1388   CG ASN B  83       8.176   2.407  15.760  1.00  1.00            
ATOM   1389  OD1 ASN B  83       7.101   1.984  16.183  1.00  1.00            
ATOM   1390  ND2 ASN B  83       8.659   2.075  14.534  1.00  1.00            
ATOM   1391    C ASN B  83      11.330   2.595  16.029  1.00  1.00            
ATOM   1392    O ASN B  83      12.011   3.598  15.824  1.00  1.00            
ATOM   1393    N ILE B  84      11.514   1.452  15.318  4.00  1.00            
ATOM   1394   CA ILE B  84      12.505   1.368  14.267  4.00  1.00            
ATOM   1395   CB ILE B  84      13.555   0.315  14.483  4.00  1.00            
ATOM   1396  CG1 ILE B  84      14.693   0.471  13.454  4.00  1.00            
ATOM   1397  CG2 ILE B  84      12.864  -1.057  14.455  4.00  1.00            
ATOM   1398  CD1 ILE B  84      15.931  -0.374  13.759  4.00  1.00            
ATOM   1399    C ILE B  84      11.809   1.054  12.980  4.00  1.00            
ATOM   1400    O ILE B  84      10.949   0.177  12.918  4.00  1.00            
ATOM   1401    N ILE B  85      12.153   1.802  11.914  4.00  1.00            
ATOM   1402   CA ILE B  85      11.612   1.536  10.612  4.00  1.00            
ATOM   1403   CB ILE B  85      11.132   2.765   9.893  4.00  1.00            
ATOM   1404  CG1 ILE B  85       9.978   3.430  10.662  4.00  1.00            
ATOM   1405  CG2 ILE B  85      10.764   2.364   8.455  4.00  1.00            
ATOM   1406  CD1 ILE B  85       9.622   4.824  10.142  4.00  1.00            
ATOM   1407    C ILE B  85      12.767   1.012   9.842  4.00  1.00            
ATOM   1408    O ILE B  85      13.774   1.696   9.670  4.00  1.00            
ATOM   1409    N GLY B  86      12.651  -0.233   9.361  1.00  1.00            
ATOM   1410   CA GLY B  86      13.795  -0.811   8.740  1.00  1.00            
ATOM   1411    C GLY B  86      13.722  -0.723   7.262  1.00  1.00            
ATOM   1412    O GLY B  86      12.972   0.056   6.676  1.00  1.00            
ATOM   1413    N ARG B  87      14.553  -1.584   6.655  2.00  1.00            
ATOM   1414   CA ARG B  87      14.802  -1.719   5.260  2.00  1.00            
ATOM   1415   CB ARG B  87      16.035  -2.585   4.960  2.00  1.00            
ATOM   1416   CG ARG B  87      17.338  -1.831   5.246  2.00  1.00            
ATOM   1417   CD ARG B  87      18.591  -2.705   5.220  2.00  1.00            
ATOM   1418   NE ARG B  87      18.610  -3.481   6.492  2.00  1.00            
ATOM   1419   CZ ARG B  87      19.132  -4.740   6.514  2.00  1.00            
ATOM   1420  NH1 ARG B  87      19.607  -5.300   5.363  2.00  1.00            
ATOM   1421  NH2 ARG B  87      19.173  -5.440   7.685  2.00  1.00            
ATOM   1422    C ARG B  87      13.612  -2.260   4.497  2.00  1.00            
ATOM   1423    O ARG B  87      13.502  -1.966   3.308  2.00  1.00            
ATOM   1424    N ASN B  88      12.690  -3.060   5.085  2.00  1.00            
ATOM   1425   CA ASN B  88      11.560  -3.453   4.262  2.00  1.00            
ATOM   1426   CB ASN B  88      10.606  -4.468   4.928  2.00  1.00            
ATOM   1427   CG ASN B  88      10.002  -3.884   6.192  2.00  1.00            
ATOM   1428  OD1 ASN B  88      10.640  -3.108   6.901  2.00  1.00            
ATOM   1429  ND2 ASN B  88       8.738  -4.285   6.489  2.00  1.00            
ATOM   1430    C ASN B  88      10.824  -2.217   3.864  2.00  1.00            
ATOM   1431    O ASN B  88      10.561  -1.996   2.684  2.00  1.00            
ATOM   1432    N LEU B  89      10.503  -1.354   4.844  2.00  1.00            
ATOM   1433   CA LEU B  89       9.974  -0.062   4.523  2.00  1.00            
ATOM   1434   CB LEU B  89       9.377   0.669   5.736  2.00  1.00            
ATOM   1435   CG LEU B  89       8.117   0.005   6.321  2.00  1.00            
ATOM   1436  CD1 LEU B  89       8.383  -1.450   6.734  2.00  1.00            
ATOM   1437  CD2 LEU B  89       7.558   0.837   7.484  2.00  1.00            
ATOM   1438    C LEU B  89      11.229   0.649   4.157  2.00  1.00            
ATOM   1439    O LEU B  89      12.296   0.064   4.230  2.00  1.00            
ATOM   1440    N LEU B  90      11.182   1.901   3.715  2.00  1.00            
ATOM   1441   CA LEU B  90      12.420   2.571   3.433  2.00  1.00            
ATOM   1442   CB LEU B  90      13.474   2.483   4.554  2.00  1.00            
ATOM   1443   CG LEU B  90      12.933   3.008   5.894  2.00  1.00            
ATOM   1444  CD1 LEU B  90      14.025   3.040   6.974  2.00  1.00            
ATOM   1445  CD2 LEU B  90      12.214   4.354   5.711  2.00  1.00            
ATOM   1446    C LEU B  90      13.022   2.174   2.113  2.00  1.00            
ATOM   1447    O LEU B  90      13.996   2.783   1.674  2.00  1.00            
ATOM   1448    N THR B  91      12.451   1.176   1.418  3.00  1.00            
ATOM   1449   CA THR B  91      12.863   0.869   0.071  3.00  1.00            
ATOM   1450   CB THR B  91      13.355  -0.543  -0.090  3.00  1.00            
ATOM   1451  OG1 THR B  91      13.838  -0.747  -1.410  3.00  1.00            
ATOM   1452  CG2 THR B  91      12.217  -1.527   0.228  3.00  1.00            
ATOM   1453    C THR B  91      11.559   1.019  -0.651  3.00  1.00            
ATOM   1454    O THR B  91      11.505   1.451  -1.803  3.00  1.00            
ATOM   1455    N GLN B  92      10.455   0.674   0.059  3.00  1.00            
ATOM   1456   CA GLN B  92       9.125   0.872  -0.446  3.00  1.00            
ATOM   1457   CB GLN B  92       8.038   0.417   0.542  3.00  1.00            
ATOM   1458   CG GLN B  92       6.617   0.708   0.055  3.00  1.00            
ATOM   1459   CD GLN B  92       6.278  -0.295  -1.037  3.00  1.00            
ATOM   1460  OE1 GLN B  92       6.199  -1.497  -0.786  3.00  1.00            
ATOM   1461  NE2 GLN B  92       6.075   0.207  -2.283  3.00  1.00            
ATOM   1462    C GLN B  92       8.991   2.342  -0.588  3.00  1.00            
ATOM   1463    O GLN B  92       8.583   2.854  -1.629  3.00  1.00            
ATOM   1464    N ILE B  93       9.357   3.065   0.484  3.00  1.00            
ATOM   1465   CA ILE B  93       9.471   4.476   0.348  3.00  1.00            
ATOM   1466   CB ILE B  93       9.389   5.254   1.631  3.00  1.00            
ATOM   1467  CG1 ILE B  93       9.538   6.753   1.322  3.00  1.00            
ATOM   1468  CG2 ILE B  93      10.395   4.693   2.650  3.00  1.00            
ATOM   1469  CD1 ILE B  93       9.338   7.662   2.532  3.00  1.00            
ATOM   1470    C ILE B  93      10.857   4.578  -0.173  3.00  1.00            
ATOM   1471    O ILE B  93      11.772   3.984   0.395  3.00  1.00            
ATOM   1472    N GLY B  94      11.041   5.265  -1.312  3.00  1.00            
ATOM   1473   CA GLY B  94      12.377   5.328  -1.804  3.00  1.00            
ATOM   1474    C GLY B  94      13.130   6.057  -0.743  3.00  1.00            
ATOM   1475    O GLY B  94      12.656   7.059  -0.215  3.00  1.00            
ATOM   1476    N CYS B  95      14.301   5.516  -0.368  1.00  1.00            
ATOM   1477   CA CYS B  95      15.135   6.132   0.616  1.00  1.00            
ATOM   1478   CB CYS B  95      14.861   5.641   2.049  1.00  1.00            
ATOM   1479   SG CYS B  95      13.172   6.031   2.607  1.00  1.00            
ATOM   1480    C CYS B  95      16.511   5.715   0.230  1.00  1.00            
ATOM   1481    O CYS B  95      16.685   4.708  -0.453  1.00  1.00            
ATOM   1482    N THR B  96      17.533   6.501   0.607  4.00  1.00            
ATOM   1483   CA THR B  96      18.852   6.097   0.233  4.00  1.00            
ATOM   1484   CB THR B  96      19.299   6.643  -1.094  4.00  1.00            
ATOM   1485  OG1 THR B  96      19.340   8.062  -1.043  4.00  1.00            
ATOM   1486  CG2 THR B  96      18.328   6.177  -2.193  4.00  1.00            
ATOM   1487    C THR B  96      19.796   6.659   1.221  4.00  1.00            
ATOM   1488    O THR B  96      19.428   7.434   2.102  4.00  1.00            
ATOM   1489    N LEU B  97      21.058   6.228   1.103  4.00  1.00            
ATOM   1490   CA LEU B  97      22.068   6.833   1.899  4.00  1.00            
ATOM   1491   CB LEU B  97      22.964   5.848   2.670  4.00  1.00            
ATOM   1492   CG LEU B  97      22.235   5.016   3.737  4.00  1.00            
ATOM   1493  CD1 LEU B  97      23.206   4.062   4.450  4.00  1.00            
ATOM   1494  CD2 LEU B  97      21.458   5.913   4.715  4.00  1.00            
ATOM   1495    C LEU B  97      22.939   7.518   0.902  4.00  1.00            
ATOM   1496    O LEU B  97      23.149   6.993  -0.191  4.00  1.00            
ATOM   1497    N ASN B  98      23.457   8.718   1.219  4.00  1.00            
ATOM   1498   CA ASN B  98      24.226   9.354   0.196  4.00  1.00            
ATOM   1499   CB ASN B  98      23.545  10.591  -0.413  4.00  1.00            
ATOM   1500   CG ASN B  98      24.230  10.893  -1.741  4.00  1.00            
ATOM   1501  OD1 ASN B  98      25.377  11.333  -1.784  4.00  1.00            
ATOM   1502  ND2 ASN B  98      23.504  10.635  -2.863  4.00  1.00            
ATOM   1503    C ASN B  98      25.545   9.772   0.729  4.00  1.00            
ATOM   1504    O ASN B  98      25.684  10.156   1.888  4.00  1.00            
ATOM   1505    N PHE B  99      26.559   9.671  -0.145  1.00  1.00            
ATOM   1506   CA PHE B  99      27.882  10.096   0.168  1.00  1.00            
ATOM   1507   CB PHE B  99      28.958   9.109  -0.314  1.00  1.00            
ATOM   1508   CG PHE B  99      29.014   7.961   0.637  1.00  1.00            
ATOM   1509  CD1 PHE B  99      28.010   7.022   0.705  1.00  1.00            
ATOM   1510  CD2 PHE B  99      30.108   7.822   1.458  1.00  1.00            
ATOM   1511  CE1 PHE B  99      28.095   5.971   1.592  1.00  1.00            
ATOM   1512  CE2 PHE B  99      30.200   6.774   2.343  1.00  1.00            
ATOM   1513   CZ PHE B  99      29.191   5.846   2.413  1.00  1.00            
ATOM   1514    C PHE B  99      28.102  11.411  -0.568  1.00  1.00            
ATOM   1515    O PHE B  99      28.264  12.457   0.116  1.00  1.00            
ATOM   1516  OXT PHE B  99      28.113  11.386  -1.827  1.00  1.00            
ATOM   1517    N ILE C   1      15.682 -15.129  12.992  4.00  0.00            
ATOM   1518   CA ILE C   1      15.395 -13.767  13.492  4.00  0.00            
ATOM   1519   CB ILE C   1      16.063 -13.549  14.817  4.00  0.00            
ATOM   1520  CG1 ILE C   1      17.589 -13.690  14.668  4.00  0.00            
ATOM   1521  CG2 ILE C   1      15.435 -14.514  15.836  4.00  0.00            
ATOM   1522  CD1 ILE C   1      18.377 -13.210  15.886  4.00  0.00            
ATOM   1523    C ILE C   1      15.893 -12.745  12.544  4.00  0.00            
ATOM   1524    O ILE C   1      16.637 -13.043  11.611  4.00  0.00            
ATOM   1525    N ARG C   2      15.459 -11.496  12.759  4.00  0.00            
ATOM   1526   CA ARG C   2      15.910 -10.453  11.908  4.00  0.00            
ATOM   1527   CB ARG C   2      14.766  -9.741  11.177  4.00  0.00            
ATOM   1528   CG ARG C   2      14.035 -10.690  10.228  4.00  0.00            
ATOM   1529   CD ARG C   2      14.632 -10.739   8.819  4.00  0.00            
ATOM   1530   NE ARG C   2      16.056 -11.161   8.942  4.00  0.00            
ATOM   1531   CZ ARG C   2      16.698 -11.705   7.867  4.00  0.00            
ATOM   1532  NH1 ARG C   2      16.020 -11.904   6.700  4.00  0.00            
ATOM   1533  NH2 ARG C   2      18.017 -12.048   7.955  4.00  0.00            
ATOM   1534    C ARG C   2      16.610  -9.494  12.795  4.00  0.00            
ATOM   1535    O ARG C   2      16.196  -9.260  13.926  4.00  0.00            
ATOM   1536    N LYS C   3      17.720  -8.923  12.304  4.00  0.00            
ATOM   1537   CA LYS C   3      18.490  -8.100  13.176  4.00  0.00            
ATOM   1538   CB LYS C   3      19.992  -8.149  12.848  4.00  0.00            
ATOM   1539   CG LYS C   3      20.297  -7.782  11.393  4.00  0.00            
ATOM   1540   CD LYS C   3      21.790  -7.665  11.083  4.00  0.00            
ATOM   1541   CE LYS C   3      22.507  -6.608  11.922  4.00  0.00            
ATOM   1542   NZ LYS C   3      22.691  -7.106  13.305  4.00  0.00            
ATOM   1543    C LYS C   3      18.047  -6.695  13.141  4.00  0.00            
ATOM   1544    O LYS C   3      17.615  -6.164  12.118  4.00  0.00            
ATOM   1545    N ILE C   4      18.122  -6.081  14.328  4.00  0.00            
ATOM   1546   CA ILE C   4      17.842  -4.699  14.471  4.00  0.00            
ATOM   1547   CB ILE C   4      16.579  -4.447  15.251  4.00  0.00            
ATOM   1548  CG1 ILE C   4      16.255  -2.950  15.308  4.00  0.00            
ATOM   1549  CG2 ILE C   4      16.683  -5.125  16.628  4.00  0.00            
ATOM   1550  CD1 ILE C   4      14.866  -2.678  15.880  4.00  0.00            
ATOM   1551    C ILE C   4      18.991  -4.128  15.218  4.00  0.00            
ATOM   1552    O ILE C   4      19.347  -4.594  16.300  4.00  0.00            
ATOM   1553    N LEU C   5      19.643  -3.117  14.635  4.00  0.00            
ATOM   1554   CA LEU C   5      20.701  -2.523  15.378  4.00  0.00            
ATOM   1555   CB LEU C   5      21.960  -2.175  14.573  4.00  0.00            
ATOM   1556   CG LEU C   5      22.956  -1.365  15.433  4.00  0.00            
ATOM   1557  CD1 LEU C   5      23.745  -2.270  16.391  4.00  0.00            
ATOM   1558  CD2 LEU C   5      23.803  -0.392  14.596  4.00  0.00            
ATOM   1559    C LEU C   5      20.207  -1.174  15.790  4.00  0.00            
ATOM   1560    O LEU C   5      20.125  -0.260  14.972  4.00  0.00            
ATOM   1561    N PHE C   6      19.840  -1.025  17.070  4.00  0.00            
ATOM   1562   CA PHE C   6      19.498   0.265  17.591  4.00  0.00            
ATOM   1563   CB PHE C   6      18.037   0.353  18.063  4.00  0.00            
ATOM   1564   CG PHE C   6      17.846   1.685  18.696  4.00  0.00            
ATOM   1565  CD1 PHE C   6      17.654   2.807  17.926  4.00  0.00            
ATOM   1566  CD2 PHE C   6      17.853   1.805  20.066  4.00  0.00            
ATOM   1567  CE1 PHE C   6      17.477   4.034  18.520  4.00  0.00            
ATOM   1568  CE2 PHE C   6      17.674   3.031  20.664  4.00  0.00            
ATOM   1569   CZ PHE C   6      17.487   4.150  19.888  4.00  0.00            
ATOM   1570    C PHE C   6      20.364   0.371  18.785  4.00  0.00            
ATOM   1571    O PHE C   6      20.198  -0.360  19.760  4.00  0.00            
ATOM   1572    N LEU C   7      21.335   1.283  18.724  4.00  0.00            
ATOM   1573   CA LEU C   7      22.253   1.405  19.803  4.00  0.00            
ATOM   1574   CB LEU C   7      23.695   1.305  19.272  4.00  0.00            
ATOM   1575   CG LEU C   7      24.803   1.091  20.312  4.00  0.00            
ATOM   1576  CD1 LEU C   7      24.852  -0.383  20.737  4.00  0.00            
ATOM   1577  CD2 LEU C   7      26.157   1.621  19.812  4.00  0.00            
ATOM   1578    C LEU C   7      22.084   2.825  20.233  4.00  0.00            
ATOM   1579    O LEU C   7      22.353   3.744  19.461  4.00  0.00            
ATOM   1580    N ASP C   8      21.620   3.055  21.470  4.00  0.00            
ATOM   1581   CA ASP C   8      21.435   4.403  21.912  4.00  0.00            
ATOM   1582   CB ASP C   8      20.079   4.608  22.614  4.00  0.00            
ATOM   1583   CG ASP C   8      19.932   6.068  23.015  4.00  0.00            
ATOM   1584  OD1 ASP C   8      20.710   6.523  23.896  4.00  0.00            
ATOM   1585  OD2 ASP C   8      19.039   6.747  22.443  4.00  0.00            
ATOM   1586    C ASP C   8      22.526   4.682  22.884  4.00  0.00            
ATOM   1587    O ASP C   8      22.443   4.307  24.051  4.00  0.00            
ATOM   1588    N GLY C   9      23.575   5.382  22.425  4.00  0.00            
ATOM   1589   CA GLY C   9      24.728   5.568  23.250  4.00  0.00            
ATOM   1590    C GLY C   9      24.409   6.421  24.422  4.00  0.00            
ATOM   1591    O GLY C   9      23.557   7.308  24.366  4.00  0.00            
ATOM   1592    N ILE C  10      25.120   6.152  25.534  4.00  0.00            
ATOM   1593   CA ILE C  10      24.950   6.948  26.703  4.00  0.00            
ATOM   1594   CB ILE C  10      25.465   6.316  27.963  4.00  0.00            
ATOM   1595  CG1 ILE C  10      24.607   5.096  28.334  4.00  0.00            
ATOM   1596  CG2 ILE C  10      25.506   7.401  29.055  4.00  0.00            
ATOM   1597  CD1 ILE C  10      23.140   5.446  28.583  4.00  0.00            
ATOM   1598    C ILE C  10      25.759   8.215  26.465  4.00  0.00            
ATOM   1599    O ILE C  10      26.979   8.208  26.781  4.00  0.00            
ATOM   1600  OXT ILE C  10      25.168   9.205  25.955  4.00  0.00            
END
