# Supplementary material for: Integrative modeling of diverse protein-peptide systems using CABS-dock
Source: PLoS Comput Biol. 2023 Jul 5;19(7):e1011275. doi: 10.1371/journal.pcbi.1011275 (PMC10351741; doi:10.1371/journal.pcbi.1011275)
Supplement: S1 File — Files in pdb format containing atomic coordinates of the structures obtained in this study: the highest-scored amyloid models and 10 examples of the docked peptide for each enzyme-substrate complex. (ZIP) [file pcbi.1011275.s006.zip › 10_HIV1_IRKILFLDGI/3444.pdb]

CRYST1    0.000    0.000    0.000   0.00   0.00   0.00 P 1           1
ATOM      1    N PRO A   1      28.123   8.061  -3.653  1.00  1.00            
ATOM      2   CA PRO A   1      27.449   6.842  -4.176  1.00  1.00            
ATOM      3   CD PRO A   1      29.415   7.669  -2.992  1.00  1.00            
ATOM      4   CB PRO A   1      28.425   5.686  -3.969  1.00  1.00            
ATOM      5   CG PRO A   1      29.334   6.145  -2.825  1.00  1.00            
ATOM      6    C PRO A   1      26.177   6.689  -3.416  1.00  1.00            
ATOM      7    O PRO A   1      26.112   7.132  -2.270  1.00  1.00            
ATOM      8    N GLN A   2      25.148   6.078  -4.035  4.00  1.00            
ATOM      9   CA GLN A   2      23.920   5.890  -3.327  4.00  1.00            
ATOM     10   CB GLN A   2      22.644   6.192  -4.130  4.00  1.00            
ATOM     11   CG GLN A   2      22.473   7.665  -4.492  4.00  1.00            
ATOM     12   CD GLN A   2      21.072   7.831  -5.061  4.00  1.00            
ATOM     13  OE1 GLN A   2      20.079   7.644  -4.358  4.00  1.00            
ATOM     14  NE2 GLN A   2      20.983   8.191  -6.369  4.00  1.00            
ATOM     15    C GLN A   2      23.847   4.460  -2.937  4.00  1.00            
ATOM     16    O GLN A   2      24.402   3.588  -3.605  4.00  1.00            
ATOM     17    N ILE A   3      23.178   4.185  -1.805  4.00  1.00            
ATOM     18   CA ILE A   3      23.056   2.819  -1.422  4.00  1.00            
ATOM     19   CB ILE A   3      23.684   2.513  -0.088  4.00  1.00            
ATOM     20  CG1 ILE A   3      23.819   0.994   0.086  4.00  1.00            
ATOM     21  CG2 ILE A   3      22.905   3.223   1.033  4.00  1.00            
ATOM     22  CD1 ILE A   3      24.879   0.378  -0.826  4.00  1.00            
ATOM     23    C ILE A   3      21.590   2.495  -1.380  4.00  1.00            
ATOM     24    O ILE A   3      20.807   3.170  -0.714  4.00  1.00            
ATOM     25    N THR A   4      21.154   1.465  -2.136  1.00  1.00            
ATOM     26   CA THR A   4      19.765   1.116  -2.050  1.00  1.00            
ATOM     27   CB THR A   4      19.227   0.369  -3.238  1.00  1.00            
ATOM     28  OG1 THR A   4      17.807   0.389  -3.224  1.00  1.00            
ATOM     29  CG2 THR A   4      19.721  -1.088  -3.170  1.00  1.00            
ATOM     30    C THR A   4      19.700   0.187  -0.884  1.00  1.00            
ATOM     31    O THR A   4      20.722  -0.380  -0.502  1.00  1.00            
ATOM     32    N LEU A   5      18.523  -0.016  -0.261  1.00  1.00            
ATOM     33   CA LEU A   5      18.681  -0.826   0.907  1.00  1.00            
ATOM     34   CB LEU A   5      18.258  -0.108   2.202  1.00  1.00            
ATOM     35   CG LEU A   5      18.948   1.253   2.424  1.00  1.00            
ATOM     36  CD1 LEU A   5      20.479   1.133   2.386  1.00  1.00            
ATOM     37  CD2 LEU A   5      18.393   2.327   1.478  1.00  1.00            
ATOM     38    C LEU A   5      17.879  -2.095   0.853  1.00  1.00            
ATOM     39    O LEU A   5      17.276  -2.475   1.855  1.00  1.00            
ATOM     40    N TRP A   6      17.826  -2.789  -0.299  1.00  1.00            
ATOM     41   CA TRP A   6      17.215  -4.092  -0.287  1.00  1.00            
ATOM     42   CB TRP A   6      17.057  -4.691  -1.694  1.00  1.00            
ATOM     43   CG TRP A   6      16.452  -6.076  -1.707  1.00  1.00            
ATOM     44  CD2 TRP A   6      15.052  -6.355  -1.861  1.00  1.00            
ATOM     45  CD1 TRP A   6      17.075  -7.284  -1.594  1.00  1.00            
ATOM     46  NE1 TRP A   6      16.152  -8.299  -1.662  1.00  1.00            
ATOM     47  CE2 TRP A   6      14.902  -7.741  -1.827  1.00  1.00            
ATOM     48  CE3 TRP A   6      13.979  -5.525  -2.019  1.00  1.00            
ATOM     49  CZ2 TRP A   6      13.671  -8.320  -1.952  1.00  1.00            
ATOM     50  CZ3 TRP A   6      12.740  -6.112  -2.142  1.00  1.00            
ATOM     51  CH2 TRP A   6      12.589  -7.483  -2.109  1.00  1.00            
ATOM     52    C TRP A   6      18.166  -4.968   0.453  1.00  1.00            
ATOM     53    O TRP A   6      17.787  -5.725   1.345  1.00  1.00            
ATOM     54    N LYS A   7      19.459  -4.838   0.088  1.00  1.00            
ATOM     55   CA LYS A   7      20.517  -5.612   0.659  1.00  1.00            
ATOM     56   CB LYS A   7      21.766  -5.782  -0.226  1.00  1.00            
ATOM     57   CG LYS A   7      21.661  -6.934  -1.230  1.00  1.00            
ATOM     58   CD LYS A   7      20.711  -6.687  -2.401  1.00  1.00            
ATOM     59   CE LYS A   7      20.584  -7.901  -3.326  1.00  1.00            
ATOM     60   NZ LYS A   7      21.928  -8.431  -3.653  1.00  1.00            
ATOM     61    C LYS A   7      20.947  -4.959   1.949  1.00  1.00            
ATOM     62    O LYS A   7      20.188  -4.197   2.548  1.00  1.00            
ATOM     63    N ARG A   8      22.187  -5.246   2.411  1.00  1.00            
ATOM     64   CA ARG A   8      22.556  -4.919   3.764  1.00  1.00            
ATOM     65   CB ARG A   8      23.935  -5.469   4.165  1.00  1.00            
ATOM     66   CG ARG A   8      24.120  -5.480   5.683  1.00  1.00            
ATOM     67   CD ARG A   8      24.851  -6.719   6.205  1.00  1.00            
ATOM     68   NE ARG A   8      23.968  -7.884   5.917  1.00  1.00            
ATOM     69   CZ ARG A   8      22.853  -8.095   6.678  1.00  1.00            
ATOM     70  NH1 ARG A   8      22.553  -7.241   7.700  1.00  1.00            
ATOM     71  NH2 ARG A   8      22.027  -9.145   6.401  1.00  1.00            
ATOM     72    C ARG A   8      22.444  -3.462   4.179  1.00  1.00            
ATOM     73    O ARG A   8      21.570  -3.275   5.023  1.00  1.00            
ATOM     74    N PRO A   9      23.106  -2.361   3.816  1.00  1.00            
ATOM     75   CA PRO A   9      24.291  -2.206   2.996  1.00  1.00            
ATOM     76   CD PRO A   9      22.346  -1.125   3.851  1.00  1.00            
ATOM     77   CB PRO A   9      24.305  -0.759   2.507  1.00  1.00            
ATOM     78   CG PRO A   9      23.335  -0.027   3.444  1.00  1.00            
ATOM     79    C PRO A   9      25.544  -2.588   3.711  1.00  1.00            
ATOM     80    O PRO A   9      25.536  -2.671   4.938  1.00  1.00            
ATOM     81    N LEU A  10      26.626  -2.842   2.944  4.00  1.00            
ATOM     82   CA LEU A  10      27.889  -3.240   3.494  4.00  1.00            
ATOM     83   CB LEU A  10      28.180  -4.710   3.119  4.00  1.00            
ATOM     84   CG LEU A  10      29.428  -5.378   3.725  4.00  1.00            
ATOM     85  CD1 LEU A  10      29.482  -6.860   3.319  4.00  1.00            
ATOM     86  CD2 LEU A  10      30.722  -4.636   3.359  4.00  1.00            
ATOM     87    C LEU A  10      28.919  -2.342   2.897  4.00  1.00            
ATOM     88    O LEU A  10      28.945  -2.116   1.688  4.00  1.00            
ATOM     89    N VAL A  11      29.776  -1.767   3.755  4.00  1.00            
ATOM     90   CA VAL A  11      30.846  -0.946   3.301  4.00  1.00            
ATOM     91   CB VAL A  11      30.812   0.499   3.701  4.00  1.00            
ATOM     92  CG1 VAL A  11      29.761   1.204   2.832  4.00  1.00            
ATOM     93  CG2 VAL A  11      30.569   0.593   5.217  4.00  1.00            
ATOM     94    C VAL A  11      32.125  -1.520   3.779  4.00  1.00            
ATOM     95    O VAL A  11      32.183  -2.235   4.778  4.00  1.00            
ATOM     96    N THR A  12      33.193  -1.229   3.021  4.00  1.00            
ATOM     97   CA THR A  12      34.488  -1.700   3.377  4.00  1.00            
ATOM     98   CB THR A  12      35.381  -1.886   2.184  4.00  1.00            
ATOM     99  OG1 THR A  12      34.798  -2.803   1.269  4.00  1.00            
ATOM    100  CG2 THR A  12      36.749  -2.405   2.657  4.00  1.00            
ATOM    101    C THR A  12      35.084  -0.601   4.208  4.00  1.00            
ATOM    102    O THR A  12      35.124   0.551   3.778  4.00  1.00            
ATOM    103    N ILE A  13      35.543  -0.923   5.437  4.00  1.00            
ATOM    104   CA ILE A  13      36.094   0.086   6.304  4.00  1.00            
ATOM    105   CB ILE A  13      35.402   0.210   7.627  4.00  1.00            
ATOM    106  CG1 ILE A  13      35.916   1.449   8.375  4.00  1.00            
ATOM    107  CG2 ILE A  13      35.603  -1.104   8.399  4.00  1.00            
ATOM    108  CD1 ILE A  13      35.102   1.793   9.620  4.00  1.00            
ATOM    109    C ILE A  13      37.509  -0.279   6.607  4.00  1.00            
ATOM    110    O ILE A  13      37.834  -1.453   6.783  4.00  1.00            
ATOM    111    N ARG A  14      38.404   0.729   6.639  4.00  1.00            
ATOM    112   CA ARG A  14      39.767   0.460   6.992  4.00  1.00            
ATOM    113   CB ARG A  14      40.795   1.045   6.008  4.00  1.00            
ATOM    114   CG ARG A  14      42.242   0.803   6.445  4.00  1.00            
ATOM    115   CD ARG A  14      43.261   0.914   5.308  4.00  1.00            
ATOM    116   NE ARG A  14      43.067   2.228   4.635  4.00  1.00            
ATOM    117   CZ ARG A  14      43.516   2.400   3.358  4.00  1.00            
ATOM    118  NH1 ARG A  14      44.133   1.368   2.710  4.00  1.00            
ATOM    119  NH2 ARG A  14      43.343   3.597   2.726  4.00  1.00            
ATOM    120    C ARG A  14      40.017   1.101   8.326  4.00  1.00            
ATOM    121    O ARG A  14      40.109   2.324   8.431  4.00  1.00            
ATOM    122    N ILE A  15      40.107   0.280   9.394  4.00  1.00            
ATOM    123   CA ILE A  15      40.443   0.772  10.702  4.00  1.00            
ATOM    124   CB ILE A  15      39.301   0.861  11.672  4.00  1.00            
ATOM    125  CG1 ILE A  15      39.746   1.640  12.922  4.00  1.00            
ATOM    126  CG2 ILE A  15      38.779  -0.556  11.956  4.00  1.00            
ATOM    127  CD1 ILE A  15      38.595   2.062  13.832  4.00  1.00            
ATOM    128    C ILE A  15      41.459  -0.179  11.234  4.00  1.00            
ATOM    129    O ILE A  15      41.448  -1.359  10.888  4.00  1.00            
ATOM    130    N GLY A  16      42.381   0.312  12.082  3.00  1.00            
ATOM    131   CA GLY A  16      43.432  -0.561  12.508  3.00  1.00            
ATOM    132    C GLY A  16      44.222  -0.782  11.271  3.00  1.00            
ATOM    133    O GLY A  16      44.404   0.139  10.477  3.00  1.00            
ATOM    134    N GLY A  17      44.727  -2.007  11.068  3.00  1.00            
ATOM    135   CA GLY A  17      45.397  -2.244   9.829  3.00  1.00            
ATOM    136    C GLY A  17      44.652  -3.368   9.208  3.00  1.00            
ATOM    137    O GLY A  17      45.229  -4.255   8.580  3.00  1.00            
ATOM    138    N GLN A  18      43.319  -3.342   9.365  4.00  1.00            
ATOM    139   CA GLN A  18      42.541  -4.395   8.806  4.00  1.00            
ATOM    140   CB GLN A  18      41.887  -5.345   9.826  4.00  1.00            
ATOM    141   CG GLN A  18      42.774  -6.520  10.232  4.00  1.00            
ATOM    142   CD GLN A  18      42.748  -7.493   9.059  4.00  1.00            
ATOM    143  OE1 GLN A  18      41.769  -7.561   8.316  4.00  1.00            
ATOM    144  NE2 GLN A  18      43.853  -8.263   8.880  4.00  1.00            
ATOM    145    C GLN A  18      41.426  -3.841   8.001  4.00  1.00            
ATOM    146    O GLN A  18      41.001  -2.701   8.183  4.00  1.00            
ATOM    147    N LEU A  19      40.943  -4.660   7.049  4.00  1.00            
ATOM    148   CA LEU A  19      39.793  -4.261   6.308  4.00  1.00            
ATOM    149   CB LEU A  19      39.790  -4.674   4.827  4.00  1.00            
ATOM    150   CG LEU A  19      40.854  -3.939   3.993  4.00  1.00            
ATOM    151  CD1 LEU A  19      40.603  -2.421   3.979  4.00  1.00            
ATOM    152  CD2 LEU A  19      42.274  -4.311   4.447  4.00  1.00            
ATOM    153    C LEU A  19      38.647  -4.929   6.982  4.00  1.00            
ATOM    154    O LEU A  19      38.648  -6.145   7.169  4.00  1.00            
ATOM    155    N LYS A  20      37.638  -4.141   7.394  4.00  1.00            
ATOM    156   CA LYS A  20      36.561  -4.750   8.109  4.00  1.00            
ATOM    157   CB LYS A  20      36.479  -4.268   9.570  4.00  1.00            
ATOM    158   CG LYS A  20      35.490  -5.041  10.444  4.00  1.00            
ATOM    159   CD LYS A  20      35.779  -4.899  11.941  4.00  1.00            
ATOM    160   CE LYS A  20      36.590  -3.652  12.303  4.00  1.00            
ATOM    161   NZ LYS A  20      35.748  -2.442  12.184  4.00  1.00            
ATOM    162    C LYS A  20      35.291  -4.443   7.414  4.00  1.00            
ATOM    163    O LYS A  20      35.089  -3.344   6.900  4.00  1.00            
ATOM    164    N GLU A  21      34.400  -5.444   7.356  4.00  1.00            
ATOM    165   CA GLU A  21      33.143  -5.203   6.736  4.00  1.00            
ATOM    166   CB GLU A  21      32.312  -6.483   6.575  4.00  1.00            
ATOM    167   CG GLU A  21      33.030  -7.540   5.733  4.00  1.00            
ATOM    168   CD GLU A  21      32.065  -8.688   5.496  4.00  1.00            
ATOM    169  OE1 GLU A  21      30.845  -8.405   5.359  4.00  1.00            
ATOM    170  OE2 GLU A  21      32.528  -9.858   5.445  4.00  1.00            
ATOM    171    C GLU A  21      32.437  -4.300   7.681  4.00  1.00            
ATOM    172    O GLU A  21      32.503  -4.484   8.896  4.00  1.00            
ATOM    173    N ALA A  22      31.767  -3.270   7.149  4.00  1.00            
ATOM    174   CA ALA A  22      31.093  -2.385   8.038  4.00  1.00            
ATOM    175   CB ALA A  22      31.738  -0.991   8.120  4.00  1.00            
ATOM    176    C ALA A  22      29.721  -2.201   7.513  4.00  1.00            
ATOM    177    O ALA A  22      29.516  -2.124   6.309  4.00  1.00            
ATOM    178    N LEU A  23      28.716  -2.151   8.393  4.00  1.00            
ATOM    179   CA LEU A  23      27.422  -1.875   7.860  4.00  1.00            
ATOM    180   CB LEU A  23      26.296  -2.705   8.495  4.00  1.00            
ATOM    181   CG LEU A  23      26.463  -4.218   8.280  4.00  1.00            
ATOM    182  CD1 LEU A  23      25.273  -4.999   8.861  4.00  1.00            
ATOM    183  CD2 LEU A  23      26.747  -4.544   6.806  4.00  1.00            
ATOM    184    C LEU A  23      27.190  -0.445   8.238  4.00  1.00            
ATOM    185    O LEU A  23      27.558  -0.035   9.338  4.00  1.00            
ATOM    186    N LEU A  24      26.611   0.381   7.343  4.00  1.00            
ATOM    187   CA LEU A  24      26.431   1.741   7.766  4.00  1.00            
ATOM    188   CB LEU A  24      26.335   2.799   6.653  4.00  1.00            
ATOM    189   CG LEU A  24      27.611   2.958   5.825  4.00  1.00            
ATOM    190  CD1 LEU A  24      27.838   1.697   4.989  4.00  1.00            
ATOM    191  CD2 LEU A  24      27.599   4.255   4.998  4.00  1.00            
ATOM    192    C LEU A  24      25.119   1.827   8.485  4.00  1.00            
ATOM    193    O LEU A  24      24.108   1.328   7.995  4.00  1.00            
ATOM    194    N ASP A  25      25.094   2.464   9.677  1.00  1.00            
ATOM    195   CA ASP A  25      23.844   2.563  10.378  1.00  1.00            
ATOM    196   CB ASP A  25      23.715   1.701  11.649  1.00  1.00            
ATOM    197   CG ASP A  25      23.205   0.319  11.273  1.00  1.00            
ATOM    198  OD1 ASP A  25      23.760  -0.303  10.331  1.00  1.00            
ATOM    199  OD2 ASP A  25      22.241  -0.136  11.948  1.00  1.00            
ATOM    200    C ASP A  25      23.521   3.939  10.810  1.00  1.00            
ATOM    201    O ASP A  25      24.316   4.632  11.442  1.00  1.00            
ATOM    202    N THR A  26      22.317   4.369  10.409  3.00  1.00            
ATOM    203   CA THR A  26      21.761   5.601  10.848  3.00  1.00            
ATOM    204   CB THR A  26      20.677   6.091   9.932  3.00  1.00            
ATOM    205  OG1 THR A  26      21.199   6.246   8.620  3.00  1.00            
ATOM    206  CG2 THR A  26      20.174   7.448  10.445  3.00  1.00            
ATOM    207    C THR A  26      21.246   5.451  12.237  3.00  1.00            
ATOM    208    O THR A  26      21.306   6.381  13.039  3.00  1.00            
ATOM    209    N GLY A  27      20.728   4.253  12.555  3.00  1.00            
ATOM    210   CA GLY A  27      20.126   4.018  13.834  3.00  1.00            
ATOM    211    C GLY A  27      21.140   4.198  14.926  3.00  1.00            
ATOM    212    O GLY A  27      20.831   4.790  15.958  3.00  1.00            
ATOM    213    N ALA A  28      22.382   3.701  14.741  1.00  1.00            
ATOM    214   CA ALA A  28      23.319   3.772  15.831  1.00  1.00            
ATOM    215   CB ALA A  28      24.486   2.777  15.715  1.00  1.00            
ATOM    216    C ALA A  28      23.895   5.134  15.939  1.00  1.00            
ATOM    217    O ALA A  28      24.462   5.680  14.993  1.00  1.00            
ATOM    218    N ASP A  29      23.727   5.717  17.136  1.00  1.00            
ATOM    219   CA ASP A  29      24.250   7.004  17.451  1.00  1.00            
ATOM    220   CB ASP A  29      23.722   7.475  18.815  1.00  1.00            
ATOM    221   CG ASP A  29      23.692   8.991  18.829  1.00  1.00            
ATOM    222  OD1 ASP A  29      23.486   9.583  17.737  1.00  1.00            
ATOM    223  OD2 ASP A  29      23.867   9.576  19.931  1.00  1.00            
ATOM    224    C ASP A  29      25.726   6.866  17.538  1.00  1.00            
ATOM    225    O ASP A  29      26.477   7.670  16.988  1.00  1.00            
ATOM    226    N ASP A  30      26.175   5.805  18.232  1.00  1.00            
ATOM    227   CA ASP A  30      27.579   5.599  18.377  1.00  1.00            
ATOM    228   CB ASP A  30      28.019   5.321  19.829  1.00  1.00            
ATOM    229   CG ASP A  30      29.493   5.692  19.995  1.00  1.00            
ATOM    230  OD1 ASP A  30      30.210   5.838  18.969  1.00  1.00            
ATOM    231  OD2 ASP A  30      29.919   5.853  21.169  1.00  1.00            
ATOM    232    C ASP A  30      27.911   4.419  17.534  1.00  1.00            
ATOM    233    O ASP A  30      27.048   3.599  17.224  1.00  1.00            
ATOM    234    N THR A  31      29.181   4.323  17.108  1.00  1.00            
ATOM    235   CA THR A  31      29.568   3.236  16.273  1.00  1.00            
ATOM    236   CB THR A  31      30.839   3.476  15.518  1.00  1.00            
ATOM    237  OG1 THR A  31      31.916   3.668  16.423  1.00  1.00            
ATOM    238  CG2 THR A  31      30.654   4.720  14.634  1.00  1.00            
ATOM    239    C THR A  31      29.765   2.029  17.123  1.00  1.00            
ATOM    240    O THR A  31      29.970   2.128  18.331  1.00  1.00            
ATOM    241    N VAL A  32      29.682   0.838  16.500  4.00  1.00            
ATOM    242   CA VAL A  32      29.841  -0.355  17.271  4.00  1.00            
ATOM    243   CB VAL A  32      28.531  -1.016  17.595  4.00  1.00            
ATOM    244  CG1 VAL A  32      28.783  -2.329  18.356  4.00  1.00            
ATOM    245  CG2 VAL A  32      27.674  -0.004  18.376  4.00  1.00            
ATOM    246    C VAL A  32      30.672  -1.311  16.492  4.00  1.00            
ATOM    247    O VAL A  32      30.738  -1.242  15.266  4.00  1.00            
ATOM    248    N LEU A  33      31.354  -2.232  17.198  4.00  1.00            
ATOM    249   CA LEU A  33      32.209  -3.116  16.477  4.00  1.00            
ATOM    250   CB LEU A  33      33.697  -2.736  16.569  4.00  1.00            
ATOM    251   CG LEU A  33      34.042  -1.366  15.963  4.00  1.00            
ATOM    252  CD1 LEU A  33      35.546  -1.071  16.088  4.00  1.00            
ATOM    253  CD2 LEU A  33      33.526  -1.247  14.521  4.00  1.00            
ATOM    254    C LEU A  33      32.131  -4.505  17.031  4.00  1.00            
ATOM    255    O LEU A  33      31.419  -4.794  17.991  4.00  1.00            
ATOM    256    N GLU A  34      32.882  -5.401  16.358  1.00  1.00            
ATOM    257   CA GLU A  34      33.101  -6.784  16.677  1.00  1.00            
ATOM    258   CB GLU A  34      33.590  -7.556  15.442  1.00  1.00            
ATOM    259   CG GLU A  34      33.941  -9.023  15.674  1.00  1.00            
ATOM    260   CD GLU A  34      34.726  -9.468  14.448  1.00  1.00            
ATOM    261  OE1 GLU A  34      35.180  -8.573  13.686  1.00  1.00            
ATOM    262  OE2 GLU A  34      34.890 -10.703  14.259  1.00  1.00            
ATOM    263    C GLU A  34      34.231  -6.793  17.673  1.00  1.00            
ATOM    264    O GLU A  34      34.916  -5.783  17.828  1.00  1.00            
ATOM    265    N GLU A  35      34.459  -7.915  18.397  1.00  1.00            
ATOM    266   CA GLU A  35      35.545  -7.905  19.345  1.00  1.00            
ATOM    267   CB GLU A  35      35.670  -9.174  20.209  1.00  1.00            
ATOM    268   CG GLU A  35      36.001 -10.436  19.412  1.00  1.00            
ATOM    269   CD GLU A  35      36.326 -11.551  20.397  1.00  1.00            
ATOM    270  OE1 GLU A  35      36.356 -11.273  21.627  1.00  1.00            
ATOM    271  OE2 GLU A  35      36.556 -12.697  19.930  1.00  1.00            
ATOM    272    C GLU A  35      36.808  -7.760  18.565  1.00  1.00            
ATOM    273    O GLU A  35      37.107  -8.573  17.691  1.00  1.00            
ATOM    274    N MET A  36      37.588  -6.707  18.868  1.00  1.00            
ATOM    275   CA MET A  36      38.791  -6.492  18.125  1.00  1.00            
ATOM    276   CB MET A  36      38.576  -5.547  16.926  1.00  1.00            
ATOM    277   CG MET A  36      39.769  -5.428  15.973  1.00  1.00            
ATOM    278   SD MET A  36      39.984  -6.838  14.847  1.00  1.00            
ATOM    279   CE MET A  36      38.568  -6.412  13.791  1.00  1.00            
ATOM    280    C MET A  36      39.775  -5.818  19.017  1.00  1.00            
ATOM    281    O MET A  36      39.404  -5.018  19.874  1.00  1.00            
ATOM    282    N ASN A  37      41.073  -6.130  18.833  1.00  1.00            
ATOM    283   CA ASN A  37      42.056  -5.471  19.635  1.00  1.00            
ATOM    284   CB ASN A  37      43.269  -6.351  19.999  1.00  1.00            
ATOM    285   CG ASN A  37      42.833  -7.417  20.994  1.00  1.00            
ATOM    286  OD1 ASN A  37      41.667  -7.490  21.379  1.00  1.00            
ATOM    287  ND2 ASN A  37      43.803  -8.263  21.434  1.00  1.00            
ATOM    288    C ASN A  37      42.583  -4.340  18.820  1.00  1.00            
ATOM    289    O ASN A  37      43.528  -4.503  18.049  1.00  1.00            
ATOM    290    N LEU A  38      41.965  -3.149  18.964  1.00  1.00            
ATOM    291   CA LEU A  38      42.467  -1.993  18.290  1.00  1.00            
ATOM    292   CB LEU A  38      41.399  -0.981  17.849  1.00  1.00            
ATOM    293   CG LEU A  38      40.459  -1.564  16.782  1.00  1.00            
ATOM    294  CD1 LEU A  38      39.611  -0.468  16.118  1.00  1.00            
ATOM    295  CD2 LEU A  38      41.232  -2.435  15.781  1.00  1.00            
ATOM    296    C LEU A  38      43.359  -1.341  19.287  1.00  1.00            
ATOM    297    O LEU A  38      43.145  -1.473  20.492  1.00  1.00            
ATOM    298    N PRO A  39      44.373  -0.675  18.831  1.00  1.00            
ATOM    299   CA PRO A  39      45.253  -0.044  19.768  1.00  1.00            
ATOM    300   CD PRO A  39      45.092  -1.150  17.656  1.00  1.00            
ATOM    301   CB PRO A  39      46.566   0.201  19.030  1.00  1.00            
ATOM    302   CG PRO A  39      46.578  -0.892  17.946  1.00  1.00            
ATOM    303    C PRO A  39      44.694   1.179  20.398  1.00  1.00            
ATOM    304    O PRO A  39      43.870   1.838  19.771  1.00  1.00            
ATOM    305    N GLY A  40      45.107   1.491  21.641  1.00  1.00            
ATOM    306   CA GLY A  40      44.664   2.756  22.131  1.00  1.00            
ATOM    307    C GLY A  40      44.251   2.732  23.558  1.00  1.00            
ATOM    308    O GLY A  40      44.427   1.754  24.285  1.00  1.00            
ATOM    309    N LYS A  41      43.687   3.888  23.962  1.00  1.00            
ATOM    310   CA LYS A  41      43.190   4.154  25.273  1.00  1.00            
ATOM    311   CB LYS A  41      42.961   5.653  25.547  1.00  1.00            
ATOM    312   CG LYS A  41      44.263   6.456  25.642  1.00  1.00            
ATOM    313   CD LYS A  41      44.079   7.975  25.595  1.00  1.00            
ATOM    314   CE LYS A  41      45.376   8.746  25.860  1.00  1.00            
ATOM    315   NZ LYS A  41      45.112  10.203  25.875  1.00  1.00            
ATOM    316    C LYS A  41      41.888   3.451  25.411  1.00  1.00            
ATOM    317    O LYS A  41      41.186   3.221  24.430  1.00  1.00            
ATOM    318    N TRP A  42      41.531   3.067  26.647  1.00  1.00            
ATOM    319   CA TRP A  42      40.316   2.329  26.788  1.00  1.00            
ATOM    320   CB TRP A  42      40.588   0.952  27.409  1.00  1.00            
ATOM    321   CG TRP A  42      41.625   0.171  26.634  1.00  1.00            
ATOM    322  CD2 TRP A  42      41.346  -0.709  25.535  1.00  1.00            
ATOM    323  CD1 TRP A  42      42.979   0.154  26.806  1.00  1.00            
ATOM    324  NE1 TRP A  42      43.561  -0.681  25.883  1.00  1.00            
ATOM    325  CE2 TRP A  42      42.568  -1.220  25.094  1.00  1.00            
ATOM    326  CE3 TRP A  42      40.170  -1.061  24.940  1.00  1.00            
ATOM    327  CZ2 TRP A  42      42.630  -2.095  24.048  1.00  1.00            
ATOM    328  CZ3 TRP A  42      40.236  -1.946  23.887  1.00  1.00            
ATOM    329  CH2 TRP A  42      41.443  -2.453  23.450  1.00  1.00            
ATOM    330    C TRP A  42      39.452   3.097  27.731  1.00  1.00            
ATOM    331    O TRP A  42      39.905   3.534  28.788  1.00  1.00            
ATOM    332    N LYS A  43      38.176   3.293  27.358  4.00  1.00            
ATOM    333   CA LYS A  43      37.301   4.042  28.202  4.00  1.00            
ATOM    334   CB LYS A  43      37.165   5.492  27.692  4.00  1.00            
ATOM    335   CG LYS A  43      36.434   6.460  28.618  4.00  1.00            
ATOM    336   CD LYS A  43      36.646   7.922  28.215  4.00  1.00            
ATOM    337   CE LYS A  43      38.077   8.412  28.444  4.00  1.00            
ATOM    338   NZ LYS A  43      38.397   8.360  29.887  4.00  1.00            
ATOM    339    C LYS A  43      35.958   3.399  28.122  4.00  1.00            
ATOM    340    O LYS A  43      35.350   3.370  27.058  4.00  1.00            
ATOM    341    N PRO A  44      35.456   2.909  29.218  4.00  0.00            
ATOM    342   CA PRO A  44      34.177   2.252  29.218  4.00  0.00            
ATOM    343   CD PRO A  44      36.304   2.451  30.303  4.00  0.00            
ATOM    344   CB PRO A  44      34.094   1.488  30.542  4.00  0.00            
ATOM    345   CG PRO A  44      35.297   1.989  31.367  4.00  0.00            
ATOM    346    C PRO A  44      33.019   3.168  28.943  4.00  0.00            
ATOM    347    O PRO A  44      33.059   4.328  29.359  4.00  0.00            
ATOM    348    N LYS A  45      31.985   2.659  28.235  4.00  0.00            
ATOM    349   CA LYS A  45      30.816   3.420  27.878  4.00  0.00            
ATOM    350   CB LYS A  45      30.790   3.804  26.388  4.00  0.00            
ATOM    351   CG LYS A  45      29.657   4.758  26.008  4.00  0.00            
ATOM    352   CD LYS A  45      29.856   5.419  24.643  4.00  0.00            
ATOM    353   CE LYS A  45      28.991   4.816  23.534  4.00  0.00            
ATOM    354   NZ LYS A  45      27.739   5.590  23.386  4.00  0.00            
ATOM    355    C LYS A  45      29.639   2.546  28.129  4.00  0.00            
ATOM    356    O LYS A  45      29.782   1.347  28.365  4.00  0.00            
ATOM    357    N MET A  46      28.431   3.135  28.111  4.00  0.00            
ATOM    358   CA MET A  46      27.283   2.320  28.356  4.00  0.00            
ATOM    359   CB MET A  46      26.581   2.640  29.683  4.00  0.00            
ATOM    360   CG MET A  46      25.923   4.018  29.706  4.00  0.00            
ATOM    361   SD MET A  46      25.131   4.435  31.288  4.00  0.00            
ATOM    362   CE MET A  46      24.202   5.838  30.608  4.00  0.00            
ATOM    363    C MET A  46      26.305   2.535  27.244  4.00  0.00            
ATOM    364    O MET A  46      26.182   3.642  26.724  4.00  0.00            
ATOM    365    N ILE A  47      25.592   1.465  26.828  4.00  0.00            
ATOM    366   CA ILE A  47      24.647   1.637  25.762  4.00  0.00            
ATOM    367   CB ILE A  47      25.120   1.105  24.443  4.00  0.00            
ATOM    368  CG1 ILE A  47      26.480   1.719  24.083  4.00  0.00            
ATOM    369  CG2 ILE A  47      24.045   1.421  23.389  4.00  0.00            
ATOM    370  CD1 ILE A  47      27.157   1.002  22.919  4.00  0.00            
ATOM    371    C ILE A  47      23.396   0.925  26.116  4.00  0.00            
ATOM    372    O ILE A  47      23.397  -0.058  26.855  4.00  0.00            
ATOM    373    N GLY A  48      22.280   1.449  25.592  4.00  0.00            
ATOM    374   CA GLY A  48      20.994   0.900  25.856  4.00  0.00            
ATOM    375    C GLY A  48      20.871  -0.464  25.285  4.00  0.00            
ATOM    376    O GLY A  48      20.268  -1.337  25.903  4.00  0.00            
ATOM    377    N GLY A  49      21.409  -0.681  24.072  4.00  0.00            
ATOM    378   CA GLY A  49      21.194  -1.953  23.456  4.00  0.00            
ATOM    379    C GLY A  49      19.796  -1.839  22.947  4.00  0.00            
ATOM    380    O GLY A  49      19.105  -0.863  23.232  4.00  0.00            
ATOM    381    N ILE A  50      19.325  -2.810  22.157  3.00  0.00            
ATOM    382   CA ILE A  50      17.990  -2.615  21.688  3.00  0.00            
ATOM    383   CB ILE A  50      17.615  -3.539  20.559  3.00  0.00            
ATOM    384  CG1 ILE A  50      16.211  -3.189  20.038  3.00  0.00            
ATOM    385  CG2 ILE A  50      17.759  -4.996  21.031  3.00  0.00            
ATOM    386  CD1 ILE A  50      16.128  -1.816  19.373  3.00  0.00            
ATOM    387    C ILE A  50      16.978  -2.776  22.764  3.00  0.00            
ATOM    388    O ILE A  50      16.140  -1.904  22.946  3.00  0.00            
ATOM    389    N GLY A  51      17.030  -3.885  23.519  3.00  0.00            
ATOM    390   CA GLY A  51      16.072  -4.111  24.561  3.00  0.00            
ATOM    391    C GLY A  51      16.859  -4.833  25.585  3.00  0.00            
ATOM    392    O GLY A  51      16.345  -5.673  26.323  3.00  0.00            
ATOM    393    N GLY A  52      18.159  -4.498  25.636  4.00  0.00            
ATOM    394   CA GLY A  52      19.016  -5.139  26.571  4.00  0.00            
ATOM    395    C GLY A  52      20.210  -4.283  26.762  4.00  0.00            
ATOM    396    O GLY A  52      20.806  -3.803  25.800  4.00  0.00            
ATOM    397    N PHE A  53      20.624  -4.126  28.032  4.00  0.00            
ATOM    398   CA PHE A  53      21.702  -3.240  28.316  4.00  0.00            
ATOM    399   CB PHE A  53      21.895  -2.963  29.816  4.00  0.00            
ATOM    400   CG PHE A  53      22.781  -1.771  29.926  4.00  0.00            
ATOM    401  CD1 PHE A  53      22.277  -0.525  29.634  4.00  0.00            
ATOM    402  CD2 PHE A  53      24.092  -1.883  30.327  4.00  0.00            
ATOM    403  CE1 PHE A  53      23.066   0.595  29.728  4.00  0.00            
ATOM    404  CE2 PHE A  53      24.888  -0.765  30.424  4.00  0.00            
ATOM    405   CZ PHE A  53      24.377   0.476  30.122  4.00  0.00            
ATOM    406    C PHE A  53      22.958  -3.835  27.781  4.00  0.00            
ATOM    407    O PHE A  53      23.191  -5.038  27.890  4.00  0.00            
ATOM    408    N ILE A  54      23.792  -2.986  27.151  4.00  0.00            
ATOM    409   CA ILE A  54      25.045  -3.440  26.634  4.00  0.00            
ATOM    410   CB ILE A  54      25.150  -3.369  25.139  4.00  0.00            
ATOM    411  CG1 ILE A  54      26.487  -3.974  24.679  4.00  0.00            
ATOM    412  CG2 ILE A  54      24.931  -1.911  24.708  4.00  0.00            
ATOM    413  CD1 ILE A  54      26.618  -5.466  24.987  4.00  0.00            
ATOM    414    C ILE A  54      26.092  -2.578  27.217  4.00  0.00            
ATOM    415    O ILE A  54      25.951  -1.360  27.297  4.00  0.00            
ATOM    416    N LYS A  55      27.177  -3.210  27.676  4.00  0.00            
ATOM    417   CA LYS A  55      28.210  -2.422  28.250  4.00  0.00            
ATOM    418   CB LYS A  55      28.614  -2.935  29.639  4.00  0.00            
ATOM    419   CG LYS A  55      27.408  -2.998  30.578  4.00  0.00            
ATOM    420   CD LYS A  55      27.631  -3.809  31.853  4.00  0.00            
ATOM    421   CE LYS A  55      26.378  -3.874  32.730  4.00  0.00            
ATOM    422   NZ LYS A  55      26.737  -4.287  34.103  4.00  0.00            
ATOM    423    C LYS A  55      29.373  -2.586  27.348  4.00  0.00            
ATOM    424    O LYS A  55      29.668  -3.694  26.902  4.00  0.00            
ATOM    425    N VAL A  56      30.073  -1.482  27.039  4.00  0.00            
ATOM    426   CA VAL A  56      31.124  -1.698  26.106  4.00  0.00            
ATOM    427   CB VAL A  56      30.728  -1.440  24.680  4.00  0.00            
ATOM    428  CG1 VAL A  56      29.636  -2.447  24.282  4.00  0.00            
ATOM    429  CG2 VAL A  56      30.303   0.032  24.547  4.00  0.00            
ATOM    430    C VAL A  56      32.308  -0.846  26.388  4.00  0.00            
ATOM    431    O VAL A  56      32.255   0.101  27.171  4.00  0.00            
ATOM    432    N ARG A  57      33.428  -1.215  25.733  4.00  0.00            
ATOM    433   CA ARG A  57      34.665  -0.507  25.849  4.00  0.00            
ATOM    434   CB ARG A  57      35.892  -1.425  25.754  4.00  0.00            
ATOM    435   CG ARG A  57      35.917  -2.426  26.912  4.00  0.00            
ATOM    436   CD ARG A  57      37.103  -3.388  26.911  4.00  0.00            
ATOM    437   NE ARG A  57      38.198  -2.760  27.703  4.00  0.00            
ATOM    438   CZ ARG A  57      38.181  -2.832  29.067  4.00  0.00            
ATOM    439  NH1 ARG A  57      37.093  -3.349  29.710  4.00  0.00            
ATOM    440  NH2 ARG A  57      39.251  -2.386  29.788  4.00  0.00            
ATOM    441    C ARG A  57      34.684   0.484  24.734  4.00  0.00            
ATOM    442    O ARG A  57      34.405   0.155  23.584  4.00  0.00            
ATOM    443    N GLN A  58      34.996   1.748  25.066  4.00  1.00            
ATOM    444   CA GLN A  58      34.984   2.805  24.102  4.00  1.00            
ATOM    445   CB GLN A  58      34.344   4.110  24.611  4.00  1.00            
ATOM    446   CG GLN A  58      34.337   5.235  23.571  4.00  1.00            
ATOM    447   CD GLN A  58      33.940   6.527  24.272  4.00  1.00            
ATOM    448  OE1 GLN A  58      34.636   6.998  25.170  4.00  1.00            
ATOM    449  NE2 GLN A  58      32.791   7.122  23.854  4.00  1.00            
ATOM    450    C GLN A  58      36.397   3.158  23.760  4.00  1.00            
ATOM    451    O GLN A  58      37.235   3.327  24.643  4.00  1.00            
ATOM    452    N TYR A  59      36.698   3.269  22.450  4.00  1.00            
ATOM    453   CA TYR A  59      38.009   3.696  22.062  4.00  1.00            
ATOM    454   CB TYR A  59      38.816   2.688  21.210  4.00  1.00            
ATOM    455   CG TYR A  59      40.131   3.296  20.816  4.00  1.00            
ATOM    456  CD1 TYR A  59      41.054   3.718  21.743  4.00  1.00            
ATOM    457  CD2 TYR A  59      40.470   3.403  19.490  4.00  1.00            
ATOM    458  CE1 TYR A  59      42.258   4.265  21.354  4.00  1.00            
ATOM    459  CE2 TYR A  59      41.667   3.947  19.086  4.00  1.00            
ATOM    460   CZ TYR A  59      42.568   4.386  20.021  4.00  1.00            
ATOM    461   OH TYR A  59      43.799   4.946  19.614  4.00  1.00            
ATOM    462    C TYR A  59      37.840   4.980  21.322  4.00  1.00            
ATOM    463    O TYR A  59      36.948   5.114  20.487  4.00  1.00            
ATOM    464    N ASP A  60      38.691   5.979  21.637  4.00  1.00            
ATOM    465   CA ASP A  60      38.483   7.281  21.074  4.00  1.00            
ATOM    466   CB ASP A  60      38.509   8.415  22.116  4.00  1.00            
ATOM    467   CG ASP A  60      39.926   8.536  22.666  4.00  1.00            
ATOM    468  OD1 ASP A  60      40.537   7.482  22.986  4.00  1.00            
ATOM    469  OD2 ASP A  60      40.414   9.692  22.778  4.00  1.00            
ATOM    470    C ASP A  60      39.535   7.626  20.076  4.00  1.00            
ATOM    471    O ASP A  60      40.605   7.021  20.020  4.00  1.00            
ATOM    472    N GLN A  61      39.211   8.642  19.252  4.00  1.00            
ATOM    473   CA GLN A  61      40.119   9.206  18.301  4.00  1.00            
ATOM    474   CB GLN A  61      41.251   9.959  19.019  4.00  1.00            
ATOM    475   CG GLN A  61      42.059  10.910  18.140  4.00  1.00            
ATOM    476   CD GLN A  61      42.976  11.682  19.077  4.00  1.00            
ATOM    477  OE1 GLN A  61      43.682  12.600  18.662  4.00  1.00            
ATOM    478  NE2 GLN A  61      42.959  11.306  20.384  4.00  1.00            
ATOM    479    C GLN A  61      40.668   8.113  17.444  4.00  1.00            
ATOM    480    O GLN A  61      41.874   8.031  17.214  4.00  1.00            
ATOM    481    N ILE A  62      39.774   7.236  16.944  4.00  1.00            
ATOM    482   CA ILE A  62      40.181   6.182  16.060  4.00  1.00            
ATOM    483   CB ILE A  62      39.166   5.075  15.903  4.00  1.00            
ATOM    484  CG1 ILE A  62      37.879   5.578  15.226  4.00  1.00            
ATOM    485  CG2 ILE A  62      38.877   4.483  17.283  4.00  1.00            
ATOM    486  CD1 ILE A  62      36.946   4.457  14.772  4.00  1.00            
ATOM    487    C ILE A  62      40.281   6.809  14.713  4.00  1.00            
ATOM    488    O ILE A  62      39.445   7.624  14.324  4.00  1.00            
ATOM    489    N PRO A  63      41.328   6.520  14.011  4.00  1.00            
ATOM    490   CA PRO A  63      41.347   7.012  12.671  4.00  1.00            
ATOM    491   CD PRO A  63      42.650   6.531  14.614  4.00  1.00            
ATOM    492   CB PRO A  63      42.809   6.996  12.234  4.00  1.00            
ATOM    493   CG PRO A  63      43.574   7.166  13.560  4.00  1.00            
ATOM    494    C PRO A  63      40.462   6.105  11.890  4.00  1.00            
ATOM    495    O PRO A  63      40.392   4.924  12.225  4.00  1.00            
ATOM    496    N VAL A  64      39.758   6.611  10.865  4.00  1.00            
ATOM    497   CA VAL A  64      38.949   5.676  10.154  4.00  1.00            
ATOM    498   CB VAL A  64      37.578   5.481  10.735  4.00  1.00            
ATOM    499  CG1 VAL A  64      36.816   6.816  10.681  4.00  1.00            
ATOM    500  CG2 VAL A  64      36.886   4.350   9.954  4.00  1.00            
ATOM    501    C VAL A  64      38.762   6.137   8.759  4.00  1.00            
ATOM    502    O VAL A  64      38.653   7.328   8.469  4.00  1.00            
ATOM    503    N GLU A  65      38.735   5.152   7.853  4.00  1.00            
ATOM    504   CA GLU A  65      38.421   5.378   6.485  4.00  1.00            
ATOM    505   CB GLU A  65      39.397   4.699   5.503  4.00  1.00            
ATOM    506   CG GLU A  65      40.816   5.282   5.495  4.00  1.00            
ATOM    507   CD GLU A  65      40.932   6.301   4.366  4.00  1.00            
ATOM    508  OE1 GLU A  65      40.443   7.449   4.539  4.00  1.00            
ATOM    509  OE2 GLU A  65      41.520   5.939   3.311  4.00  1.00            
ATOM    510    C GLU A  65      37.119   4.662   6.370  4.00  1.00            
ATOM    511    O GLU A  65      36.805   3.810   7.199  4.00  1.00            
ATOM    512    N ILE A  66      36.302   5.003   5.368  4.00  1.00            
ATOM    513   CA ILE A  66      35.069   4.298   5.207  4.00  1.00            
ATOM    514   CB ILE A  66      33.838   5.149   5.347  4.00  1.00            
ATOM    515  CG1 ILE A  66      33.884   5.876   6.701  4.00  1.00            
ATOM    516  CG2 ILE A  66      32.603   4.231   5.244  4.00  1.00            
ATOM    517  CD1 ILE A  66      34.005   4.924   7.890  4.00  1.00            
ATOM    518    C ILE A  66      35.190   3.793   3.825  4.00  1.00            
ATOM    519    O ILE A  66      36.177   3.131   3.508  4.00  1.00            
ATOM    520    N CYS A  67      34.216   4.055   2.943  3.00  1.00            
ATOM    521   CA CYS A  67      34.485   3.667   1.594  3.00  1.00            
ATOM    522   CB CYS A  67      33.207   3.567   0.746  3.00  1.00            
ATOM    523   SG CYS A  67      33.529   2.948  -0.932  3.00  1.00            
ATOM    524    C CYS A  67      35.328   4.782   1.036  3.00  1.00            
ATOM    525    O CYS A  67      34.994   5.382   0.015  3.00  1.00            
ATOM    526    N GLY A  68      36.461   5.074   1.715  3.00  1.00            
ATOM    527   CA GLY A  68      37.410   6.073   1.346  3.00  1.00            
ATOM    528    C GLY A  68      37.246   7.326   2.163  3.00  1.00            
ATOM    529    O GLY A  68      38.214   8.058   2.358  3.00  1.00            
ATOM    530    N HIS A  69      36.037   7.610   2.689  4.00  1.00            
ATOM    531   CA HIS A  69      35.854   8.827   3.443  4.00  1.00            
ATOM    532  ND1 HIS A  69      33.318  10.390   1.989  4.00  1.00            
ATOM    533   CG HIS A  69      33.411   9.262   2.773  4.00  1.00            
ATOM    534   CB HIS A  69      34.400   9.084   3.892  4.00  1.00            
ATOM    535  NE2 HIS A  69      31.728   9.000   1.291  4.00  1.00            
ATOM    536  CD2 HIS A  69      32.433   8.422   2.332  4.00  1.00            
ATOM    537  CE1 HIS A  69      32.296  10.180   1.120  4.00  1.00            
ATOM    538    C HIS A  69      36.679   8.694   4.685  4.00  1.00            
ATOM    539    O HIS A  69      37.073   7.590   5.059  4.00  1.00            
ATOM    540    N LYS A  70      36.990   9.830   5.343  4.00  1.00            
ATOM    541   CA LYS A  70      37.846   9.787   6.497  4.00  1.00            
ATOM    542   CB LYS A  70      39.148  10.578   6.270  4.00  1.00            
ATOM    543   CG LYS A  70      38.913  12.014   5.781  4.00  1.00            
ATOM    544   CD LYS A  70      40.183  12.871   5.728  4.00  1.00            
ATOM    545   CE LYS A  70      39.952  14.284   5.181  4.00  1.00            
ATOM    546   NZ LYS A  70      39.492  14.218   3.775  4.00  1.00            
ATOM    547    C LYS A  70      37.162  10.364   7.680  4.00  1.00            
ATOM    548    O LYS A  70      36.324  11.257   7.572  4.00  1.00            
ATOM    549    N ALA A  71      37.508   9.821   8.860  4.00  1.00            
ATOM    550   CA ALA A  71      36.958  10.337  10.069  4.00  1.00            
ATOM    551   CB ALA A  71      35.549   9.813  10.385  4.00  1.00            
ATOM    552    C ALA A  71      37.837   9.904  11.193  4.00  1.00            
ATOM    553    O ALA A  71      38.600   8.947  11.078  4.00  1.00            
ATOM    554    N ILE A  72      37.791  10.666  12.296  4.00  1.00            
ATOM    555   CA ILE A  72      38.397  10.272  13.528  4.00  1.00            
ATOM    556   CB ILE A  72      39.525  11.140  14.011  4.00  1.00            
ATOM    557  CG1 ILE A  72      39.048  12.574  14.279  4.00  1.00            
ATOM    558  CG2 ILE A  72      40.679  11.025  13.003  4.00  1.00            
ATOM    559  CD1 ILE A  72      40.067  13.412  15.051  4.00  1.00            
ATOM    560    C ILE A  72      37.255  10.434  14.467  4.00  1.00            
ATOM    561    O ILE A  72      36.468  11.367  14.317  4.00  1.00            
ATOM    562    N GLY A  73      37.085   9.530  15.442  4.00  1.00            
ATOM    563   CA GLY A  73      35.908   9.718  16.227  4.00  1.00            
ATOM    564    C GLY A  73      35.867   8.680  17.274  4.00  1.00            
ATOM    565    O GLY A  73      36.890   8.264  17.813  4.00  1.00            
ATOM    566    N THR A  74      34.640   8.248  17.591  4.00  1.00            
ATOM    567   CA THR A  74      34.501   7.309  18.644  4.00  1.00            
ATOM    568   CB THR A  74      33.510   7.754  19.678  4.00  1.00            
ATOM    569  OG1 THR A  74      33.412   6.795  20.721  4.00  1.00            
ATOM    570  CG2 THR A  74      32.145   7.941  18.994  4.00  1.00            
ATOM    571    C THR A  74      34.007   6.014  18.108  4.00  1.00            
ATOM    572    O THR A  74      33.091   5.963  17.289  4.00  1.00            
ATOM    573    N VAL A  75      34.639   4.920  18.566  4.00  1.00            
ATOM    574   CA VAL A  75      34.176   3.620  18.208  4.00  1.00            
ATOM    575   CB VAL A  75      35.150   2.807  17.405  4.00  1.00            
ATOM    576  CG1 VAL A  75      36.398   2.541  18.264  4.00  1.00            
ATOM    577  CG2 VAL A  75      34.435   1.527  16.943  4.00  1.00            
ATOM    578    C VAL A  75      33.963   2.894  19.498  4.00  1.00            
ATOM    579    O VAL A  75      34.741   3.040  20.440  4.00  1.00            
ATOM    580    N LEU A  76      32.880   2.104  19.579  4.00  1.00            
ATOM    581   CA LEU A  76      32.583   1.353  20.767  4.00  1.00            
ATOM    582   CB LEU A  76      31.079   1.344  21.051  4.00  1.00            
ATOM    583   CG LEU A  76      30.512   2.767  21.155  4.00  1.00            
ATOM    584  CD1 LEU A  76      29.004   2.753  21.431  4.00  1.00            
ATOM    585  CD2 LEU A  76      31.308   3.602  22.170  4.00  1.00            
ATOM    586    C LEU A  76      32.958  -0.055  20.390  4.00  1.00            
ATOM    587    O LEU A  76      32.719  -0.474  19.257  4.00  1.00            
ATOM    588    N VAL A  77      33.573  -0.827  21.310  4.00  1.00            
ATOM    589   CA VAL A  77      33.954  -2.174  20.977  4.00  1.00            
ATOM    590   CB VAL A  77      35.359  -2.549  21.351  4.00  1.00            
ATOM    591  CG1 VAL A  77      36.342  -1.632  20.605  4.00  1.00            
ATOM    592  CG2 VAL A  77      35.483  -2.520  22.883  4.00  1.00            
ATOM    593    C VAL A  77      33.078  -3.091  21.759  4.00  1.00            
ATOM    594    O VAL A  77      32.540  -2.704  22.795  4.00  1.00            
ATOM    595    N GLY A  78      32.873  -4.333  21.267  1.00  1.00            
ATOM    596   CA GLY A  78      32.093  -5.211  22.084  1.00  1.00            
ATOM    597    C GLY A  78      31.435  -6.303  21.274  1.00  1.00            
ATOM    598    O GLY A  78      31.688  -6.518  20.090  1.00  1.00            
ATOM    599    N PRO A  79      30.533  -6.948  21.977  1.00  1.00            
ATOM    600   CA PRO A  79      29.849  -8.176  21.625  1.00  1.00            
ATOM    601   CD PRO A  79      29.990  -6.349  23.187  1.00  1.00            
ATOM    602   CB PRO A  79      29.038  -8.546  22.868  1.00  1.00            
ATOM    603   CG PRO A  79      28.753  -7.191  23.535  1.00  1.00            
ATOM    604    C PRO A  79      28.970  -8.248  20.414  1.00  1.00            
ATOM    605    O PRO A  79      28.651  -9.361  19.998  1.00  1.00            
ATOM    606    N THR A  80      28.562  -7.113  19.837  1.00  1.00            
ATOM    607   CA THR A  80      27.592  -7.058  18.776  1.00  1.00            
ATOM    608   CB THR A  80      27.607  -5.702  18.143  1.00  1.00            
ATOM    609  OG1 THR A  80      27.340  -4.715  19.129  1.00  1.00            
ATOM    610  CG2 THR A  80      26.571  -5.631  17.012  1.00  1.00            
ATOM    611    C THR A  80      27.831  -8.077  17.718  1.00  1.00            
ATOM    612    O THR A  80      28.942  -8.494  17.401  1.00  1.00            
ATOM    613    N PRO A  81      26.690  -8.486  17.225  1.00  1.00            
ATOM    614   CA PRO A  81      26.556  -9.444  16.164  1.00  1.00            
ATOM    615   CD PRO A  81      25.445  -8.280  17.941  1.00  1.00            
ATOM    616   CB PRO A  81      25.066  -9.801  16.105  1.00  1.00            
ATOM    617   CG PRO A  81      24.367  -8.710  16.937  1.00  1.00            
ATOM    618    C PRO A  81      27.113  -8.921  14.901  1.00  1.00            
ATOM    619    O PRO A  81      27.501  -9.721  14.050  1.00  1.00            
ATOM    620    N VAL A  82      27.160  -7.589  14.733  1.00  1.00            
ATOM    621   CA VAL A  82      27.665  -7.157  13.475  1.00  1.00            
ATOM    622   CB VAL A  82      26.591  -6.916  12.455  1.00  1.00            
ATOM    623  CG1 VAL A  82      25.873  -8.247  12.171  1.00  1.00            
ATOM    624  CG2 VAL A  82      25.659  -5.806  12.975  1.00  1.00            
ATOM    625    C VAL A  82      28.412  -5.873  13.627  1.00  1.00            
ATOM    626    O VAL A  82      28.214  -5.127  14.586  1.00  1.00            
ATOM    627    N ASN A  83      29.318  -5.601  12.660  1.00  1.00            
ATOM    628   CA ASN A  83      30.047  -4.367  12.650  1.00  1.00            
ATOM    629   CB ASN A  83      31.258  -4.370  11.708  1.00  1.00            
ATOM    630   CG ASN A  83      32.331  -5.194  12.405  1.00  1.00            
ATOM    631  OD1 ASN A  83      33.128  -4.666  13.178  1.00  1.00            
ATOM    632  ND2 ASN A  83      32.334  -6.530  12.150  1.00  1.00            
ATOM    633    C ASN A  83      29.066  -3.328  12.209  1.00  1.00            
ATOM    634    O ASN A  83      28.298  -3.546  11.274  1.00  1.00            
ATOM    635    N ILE A  84      29.039  -2.174  12.904  4.00  1.00            
ATOM    636   CA ILE A  84      28.088  -1.160  12.553  4.00  1.00            
ATOM    637   CB ILE A  84      26.958  -1.054  13.542  4.00  1.00            
ATOM    638  CG1 ILE A  84      25.798  -0.211  12.988  4.00  1.00            
ATOM    639  CG2 ILE A  84      27.534  -0.524  14.864  4.00  1.00            
ATOM    640  CD1 ILE A  84      24.526  -0.324  13.829  4.00  1.00            
ATOM    641    C ILE A  84      28.801   0.153  12.530  4.00  1.00            
ATOM    642    O ILE A  84      29.799   0.349  13.221  4.00  1.00            
ATOM    643    N ILE A  85      28.298   1.089  11.703  4.00  1.00            
ATOM    644   CA ILE A  85      28.849   2.409  11.629  4.00  1.00            
ATOM    645   CB ILE A  85      29.142   2.896  10.238  4.00  1.00            
ATOM    646  CG1 ILE A  85      30.054   1.918   9.487  4.00  1.00            
ATOM    647  CG2 ILE A  85      29.761   4.301  10.354  4.00  1.00            
ATOM    648  CD1 ILE A  85      30.110   2.201   7.988  4.00  1.00            
ATOM    649    C ILE A  85      27.716   3.252  12.118  4.00  1.00            
ATOM    650    O ILE A  85      26.586   2.772  12.188  4.00  1.00            
ATOM    651    N GLY A  86      27.962   4.513  12.517  1.00  1.00            
ATOM    652   CA GLY A  86      26.820   5.219  13.006  1.00  1.00            
ATOM    653    C GLY A  86      27.013   6.699  12.858  1.00  1.00            
ATOM    654    O GLY A  86      27.933   7.166  12.194  1.00  1.00            
ATOM    655    N ARG A  87      26.159   7.476  13.554  2.00  1.00            
ATOM    656   CA ARG A  87      26.084   8.904  13.420  2.00  1.00            
ATOM    657   CB ARG A  87      25.080   9.541  14.397  2.00  1.00            
ATOM    658   CG ARG A  87      25.278  11.048  14.586  2.00  1.00            
ATOM    659   CD ARG A  87      26.070  11.366  15.859  2.00  1.00            
ATOM    660   NE ARG A  87      26.223  12.844  15.971  2.00  1.00            
ATOM    661   CZ ARG A  87      26.124  13.436  17.199  2.00  1.00            
ATOM    662  NH1 ARG A  87      25.793  12.684  18.289  2.00  1.00            
ATOM    663  NH2 ARG A  87      26.356  14.774  17.338  2.00  1.00            
ATOM    664    C ARG A  87      27.408   9.557  13.669  2.00  1.00            
ATOM    665    O ARG A  87      27.773  10.458  12.916  2.00  1.00            
ATOM    666    N ASN A  88      28.170   9.140  14.705  2.00  1.00            
ATOM    667   CA ASN A  88      29.401   9.838  14.969  2.00  1.00            
ATOM    668   CB ASN A  88      30.205   9.283  16.153  2.00  1.00            
ATOM    669   CG ASN A  88      31.329  10.282  16.398  2.00  1.00            
ATOM    670  OD1 ASN A  88      32.443  10.120  15.902  2.00  1.00            
ATOM    671  ND2 ASN A  88      31.016  11.367  17.156  2.00  1.00            
ATOM    672    C ASN A  88      30.273   9.744  13.743  2.00  1.00            
ATOM    673    O ASN A  88      30.758  10.761  13.250  2.00  1.00            
ATOM    674    N LEU A  89      30.478   8.525  13.198  2.00  1.00            
ATOM    675   CA LEU A  89      31.295   8.366  12.020  2.00  1.00            
ATOM    676   CB LEU A  89      31.634   6.904  11.668  2.00  1.00            
ATOM    677   CG LEU A  89      32.640   6.221  12.610  2.00  1.00            
ATOM    678  CD1 LEU A  89      33.074   4.857  12.045  2.00  1.00            
ATOM    679  CD2 LEU A  89      33.832   7.139  12.921  2.00  1.00            
ATOM    680    C LEU A  89      30.634   8.937  10.783  2.00  1.00            
ATOM    681    O LEU A  89      31.286   9.632  10.004  2.00  1.00            
ATOM    682    N LEU A  90      29.319   8.685  10.576  2.00  1.00            
ATOM    683   CA LEU A  90      28.636   9.028   9.345  2.00  1.00            
ATOM    684   CB LEU A  90      27.146   8.617   9.297  2.00  1.00            
ATOM    685   CG LEU A  90      26.828   7.180   8.830  2.00  1.00            
ATOM    686  CD1 LEU A  90      27.417   6.093   9.738  2.00  1.00            
ATOM    687  CD2 LEU A  90      25.314   7.012   8.622  2.00  1.00            
ATOM    688    C LEU A  90      28.648  10.501   9.040  2.00  1.00            
ATOM    689    O LEU A  90      28.894  10.899   7.907  2.00  1.00            
ATOM    690    N THR A  91      28.370  11.390   9.997  3.00  1.00            
ATOM    691   CA THR A  91      28.359  12.763   9.569  3.00  1.00            
ATOM    692   CB THR A  91      27.843  13.706  10.622  3.00  1.00            
ATOM    693  OG1 THR A  91      27.592  14.984  10.055  3.00  1.00            
ATOM    694  CG2 THR A  91      28.873  13.817  11.757  3.00  1.00            
ATOM    695    C THR A  91      29.757  13.142   9.217  3.00  1.00            
ATOM    696    O THR A  91      29.976  13.970   8.335  3.00  1.00            
ATOM    697    N GLN A  92      30.744  12.535   9.906  3.00  1.00            
ATOM    698   CA GLN A  92      32.109  12.822   9.580  3.00  1.00            
ATOM    699   CB GLN A  92      33.120  11.973  10.378  3.00  1.00            
ATOM    700   CG GLN A  92      33.174  12.275  11.881  3.00  1.00            
ATOM    701   CD GLN A  92      33.898  13.599  12.087  3.00  1.00            
ATOM    702  OE1 GLN A  92      33.432  14.652  11.654  3.00  1.00            
ATOM    703  NE2 GLN A  92      35.075  13.549  12.769  3.00  1.00            
ATOM    704    C GLN A  92      32.241  12.447   8.132  3.00  1.00            
ATOM    705    O GLN A  92      32.888  13.160   7.367  3.00  1.00            
ATOM    706    N ILE A  93      31.618  11.322   7.702  3.00  1.00            
ATOM    707   CA ILE A  93      31.710  10.973   6.308  3.00  1.00            
ATOM    708   CB ILE A  93      31.364   9.548   5.911  3.00  1.00            
ATOM    709  CG1 ILE A  93      29.887   9.174   6.073  3.00  1.00            
ATOM    710  CG2 ILE A  93      32.313   8.632   6.703  3.00  1.00            
ATOM    711  CD1 ILE A  93      29.517   7.830   5.449  3.00  1.00            
ATOM    712    C ILE A  93      30.962  11.977   5.482  3.00  1.00            
ATOM    713    O ILE A  93      31.399  12.321   4.385  3.00  1.00            
ATOM    714    N GLY A  94      29.820  12.499   5.979  3.00  1.00            
ATOM    715   CA GLY A  94      29.115  13.480   5.196  3.00  1.00            
ATOM    716    C GLY A  94      27.918  12.856   4.569  3.00  1.00            
ATOM    717    O GLY A  94      27.267  13.467   3.723  3.00  1.00            
ATOM    718    N CYS A  95      27.577  11.620   4.972  1.00  1.00            
ATOM    719   CA CYS A  95      26.467  10.987   4.333  1.00  1.00            
ATOM    720   CB CYS A  95      26.348   9.476   4.590  1.00  1.00            
ATOM    721   SG CYS A  95      25.680   9.109   6.241  1.00  1.00            
ATOM    722    C CYS A  95      25.183  11.586   4.792  1.00  1.00            
ATOM    723    O CYS A  95      25.102  12.208   5.850  1.00  1.00            
ATOM    724    N THR A  96      24.144  11.427   3.949  4.00  1.00            
ATOM    725   CA THR A  96      22.822  11.873   4.263  4.00  1.00            
ATOM    726   CB THR A  96      22.512  13.235   3.726  4.00  1.00            
ATOM    727  OG1 THR A  96      21.210  13.639   4.126  4.00  1.00            
ATOM    728  CG2 THR A  96      22.636  13.208   2.197  4.00  1.00            
ATOM    729    C THR A  96      21.873  10.863   3.677  4.00  1.00            
ATOM    730    O THR A  96      22.278  10.006   2.891  4.00  1.00            
ATOM    731    N LEU A  97      20.586  10.917   4.082  4.00  1.00            
ATOM    732   CA LEU A  97      19.576  10.003   3.611  4.00  1.00            
ATOM    733   CB LEU A  97      18.425   9.801   4.609  4.00  1.00            
ATOM    734   CG LEU A  97      18.870   9.314   5.998  4.00  1.00            
ATOM    735  CD1 LEU A  97      17.661   9.126   6.928  4.00  1.00            
ATOM    736  CD2 LEU A  97      19.758   8.066   5.911  4.00  1.00            
ATOM    737    C LEU A  97      18.966  10.626   2.403  4.00  1.00            
ATOM    738    O LEU A  97      19.168  11.806   2.120  4.00  1.00            
ATOM    739    N ASN A  98      18.209   9.818   1.645  4.00  1.00            
ATOM    740   CA ASN A  98      17.561  10.279   0.461  4.00  1.00            
ATOM    741   CB ASN A  98      18.110   9.674  -0.853  4.00  1.00            
ATOM    742   CG ASN A  98      19.440  10.294  -1.257  4.00  1.00            
ATOM    743  OD1 ASN A  98      19.555  11.509  -1.406  4.00  1.00            
ATOM    744  ND2 ASN A  98      20.472   9.431  -1.467  4.00  1.00            
ATOM    745    C ASN A  98      16.176   9.778   0.508  4.00  1.00            
ATOM    746    O ASN A  98      15.885   8.725   1.072  4.00  1.00            
ATOM    747    N PHE A  99      15.280  10.554  -0.100  1.00  1.00            
ATOM    748   CA PHE A  99      13.926  10.145  -0.201  1.00  1.00            
ATOM    749   CB PHE A  99      12.974  11.300   0.175  1.00  1.00            
ATOM    750   CG PHE A  99      11.551  10.916  -0.045  1.00  1.00            
ATOM    751  CD1 PHE A  99      10.923  10.006   0.772  1.00  1.00            
ATOM    752  CD2 PHE A  99      10.836  11.503  -1.064  1.00  1.00            
ATOM    753  CE1 PHE A  99       9.606   9.672   0.558  1.00  1.00            
ATOM    754  CE2 PHE A  99       9.519  11.174  -1.281  1.00  1.00            
ATOM    755   CZ PHE A  99       8.902  10.254  -0.469  1.00  1.00            
ATOM    756    C PHE A  99      13.779   9.836  -1.688  1.00  1.00            
ATOM    757    O PHE A  99      12.644   9.551  -2.152  1.00  1.00            
ATOM    758  OXT PHE A  99      14.829   9.883  -2.385  1.00  1.00            
ATOM    759    N PRO B   1      12.238  14.128   2.349  1.00  1.00            
ATOM    760   CA PRO B   1      13.196  15.244   2.128  1.00  1.00            
ATOM    761   CD PRO B   1      11.302  14.490   3.469  1.00  1.00            
ATOM    762   CB PRO B   1      12.686  16.413   2.968  1.00  1.00            
ATOM    763   CG PRO B   1      11.898  15.754   4.105  1.00  1.00            
ATOM    764    C PRO B   1      14.520  14.733   2.601  1.00  1.00            
ATOM    765    O PRO B   1      14.539  13.770   3.366  1.00  1.00            
ATOM    766    N GLN B   2      15.638  15.362   2.185  4.00  1.00            
ATOM    767   CA GLN B   2      16.895  14.835   2.619  4.00  1.00            
ATOM    768   CB GLN B   2      18.160  15.580   2.146  4.00  1.00            
ATOM    769   CG GLN B   2      18.624  15.295   0.718  4.00  1.00            
ATOM    770   CD GLN B   2      20.009  15.924   0.578  4.00  1.00            
ATOM    771  OE1 GLN B   2      20.144  17.130   0.382  4.00  1.00            
ATOM    772  NE2 GLN B   2      21.073  15.083   0.696  4.00  1.00            
ATOM    773    C GLN B   2      16.952  14.904   4.091  4.00  1.00            
ATOM    774    O GLN B   2      16.611  15.916   4.702  4.00  1.00            
ATOM    775    N ILE B   3      17.388  13.794   4.702  4.00  1.00            
ATOM    776   CA ILE B   3      17.532  13.832   6.111  4.00  1.00            
ATOM    777   CB ILE B   3      16.805  12.731   6.826  4.00  1.00            
ATOM    778  CG1 ILE B   3      15.304  12.832   6.514  4.00  1.00            
ATOM    779  CG2 ILE B   3      17.124  12.834   8.328  4.00  1.00            
ATOM    780  CD1 ILE B   3      14.710  14.192   6.878  4.00  1.00            
ATOM    781    C ILE B   3      18.981  13.687   6.385  4.00  1.00            
ATOM    782    O ILE B   3      19.587  12.652   6.109  4.00  1.00            
ATOM    783    N THR B   4      19.576  14.752   6.940  1.00  1.00            
ATOM    784   CA THR B   4      20.969  14.722   7.229  1.00  1.00            
ATOM    785   CB THR B   4      21.528  16.088   7.528  1.00  1.00            
ATOM    786  OG1 THR B   4      21.308  16.968   6.436  1.00  1.00            
ATOM    787  CG2 THR B   4      23.034  15.966   7.819  1.00  1.00            
ATOM    788    C THR B   4      21.116  13.941   8.467  1.00  1.00            
ATOM    789    O THR B   4      20.204  13.870   9.289  1.00  1.00            
ATOM    790    N LEU B   5      22.284  13.313   8.621  1.00  1.00            
ATOM    791   CA LEU B   5      22.474  12.578   9.818  1.00  1.00            
ATOM    792   CB LEU B   5      23.353  11.332   9.623  1.00  1.00            
ATOM    793   CG LEU B   5      23.638  10.561  10.922  1.00  1.00            
ATOM    794  CD1 LEU B   5      22.337  10.123  11.612  1.00  1.00            
ATOM    795  CD2 LEU B   5      24.590   9.384  10.661  1.00  1.00            
ATOM    796    C LEU B   5      23.168  13.497  10.763  1.00  1.00            
ATOM    797    O LEU B   5      24.272  13.980  10.511  1.00  1.00            
ATOM    798    N TRP B   6      22.488  13.765  11.884  1.00  1.00            
ATOM    799   CA TRP B   6      22.920  14.636  12.929  1.00  1.00            
ATOM    800   CB TRP B   6      22.383  16.059  12.732  1.00  1.00            
ATOM    801   CG TRP B   6      22.966  17.089  13.660  1.00  1.00            
ATOM    802  CD2 TRP B   6      22.279  18.291  14.029  1.00  1.00            
ATOM    803  CD1 TRP B   6      24.167  17.110  14.306  1.00  1.00            
ATOM    804  NE1 TRP B   6      24.271  18.255  15.059  1.00  1.00            
ATOM    805  CE2 TRP B   6      23.115  18.990  14.898  1.00  1.00            
ATOM    806  CE3 TRP B   6      21.050  18.768  13.675  1.00  1.00            
ATOM    807  CZ2 TRP B   6      22.730  20.188  15.431  1.00  1.00            
ATOM    808  CZ3 TRP B   6      20.665  19.976  14.210  1.00  1.00            
ATOM    809  CH2 TRP B   6      21.489  20.670  15.072  1.00  1.00            
ATOM    810    C TRP B   6      22.239  14.017  14.086  1.00  1.00            
ATOM    811    O TRP B   6      22.591  12.922  14.519  1.00  1.00            
ATOM    812    N LYS B   7      21.226  14.708  14.616  1.00  1.00            
ATOM    813   CA LYS B   7      20.455  14.066  15.623  1.00  1.00            
ATOM    814   CB LYS B   7      19.445  15.011  16.312  1.00  1.00            
ATOM    815   CG LYS B   7      18.574  15.830  15.352  1.00  1.00            
ATOM    816   CD LYS B   7      17.493  15.025  14.628  1.00  1.00            
ATOM    817   CE LYS B   7      16.734  15.829  13.567  1.00  1.00            
ATOM    818   NZ LYS B   7      15.876  16.854  14.204  1.00  1.00            
ATOM    819    C LYS B   7      19.745  12.949  14.946  1.00  1.00            
ATOM    820    O LYS B   7      19.794  12.830  13.722  1.00  1.00            
ATOM    821    N ARG B   8      19.096  12.076  15.735  1.00  1.00            
ATOM    822   CA ARG B   8      18.492  10.911  15.169  1.00  1.00            
ATOM    823   CB ARG B   8      17.718  10.059  16.190  1.00  1.00            
ATOM    824   CG ARG B   8      18.633   9.487  17.270  1.00  1.00            
ATOM    825   CD ARG B   8      17.990   8.431  18.167  1.00  1.00            
ATOM    826   NE ARG B   8      19.049   8.023  19.131  1.00  1.00            
ATOM    827   CZ ARG B   8      19.212   8.729  20.286  1.00  1.00            
ATOM    828  NH1 ARG B   8      18.291   9.671  20.641  1.00  1.00            
ATOM    829  NH2 ARG B   8      20.300   8.505  21.076  1.00  1.00            
ATOM    830    C ARG B   8      17.546  11.319  14.101  1.00  1.00            
ATOM    831    O ARG B   8      16.823  12.300  14.234  1.00  1.00            
ATOM    832    N PRO B   9      17.580  10.614  13.004  1.00  1.00            
ATOM    833   CA PRO B   9      16.676  10.972  11.963  1.00  1.00            
ATOM    834   CD PRO B   9      18.809  10.040  12.482  1.00  1.00            
ATOM    835   CB PRO B   9      17.090  10.147  10.751  1.00  1.00            
ATOM    836   CG PRO B   9      18.611   9.993  10.954  1.00  1.00            
ATOM    837    C PRO B   9      15.344  10.678  12.555  1.00  1.00            
ATOM    838    O PRO B   9      15.098   9.526  12.913  1.00  1.00            
ATOM    839    N LEU B  10      14.464  11.687  12.677  4.00  1.00            
ATOM    840   CA LEU B  10      13.192  11.388  13.252  4.00  1.00            
ATOM    841   CB LEU B  10      12.644  12.380  14.299  4.00  1.00            
ATOM    842   CG LEU B  10      13.520  12.663  15.528  4.00  1.00            
ATOM    843  CD1 LEU B  10      14.647  13.648  15.191  4.00  1.00            
ATOM    844  CD2 LEU B  10      12.666  13.124  16.720  4.00  1.00            
ATOM    845    C LEU B  10      12.224  11.534  12.143  4.00  1.00            
ATOM    846    O LEU B  10      12.329  12.447  11.325  4.00  1.00            
ATOM    847    N VAL B  11      11.253  10.616  12.078  4.00  1.00            
ATOM    848   CA VAL B  11      10.262  10.772  11.074  4.00  1.00            
ATOM    849   CB VAL B  11      10.423   9.873   9.884  4.00  1.00            
ATOM    850  CG1 VAL B  11      11.656  10.341   9.091  4.00  1.00            
ATOM    851  CG2 VAL B  11      10.527   8.422  10.377  4.00  1.00            
ATOM    852    C VAL B  11       8.938  10.500  11.712  4.00  1.00            
ATOM    853    O VAL B  11       8.878  10.009  12.839  4.00  1.00            
ATOM    854    N THR B  12       7.832  10.853  11.023  4.00  1.00            
ATOM    855   CA THR B  12       6.540  10.611  11.598  4.00  1.00            
ATOM    856   CB THR B  12       5.556  11.727  11.402  4.00  1.00            
ATOM    857  OG1 THR B  12       5.236  11.873  10.027  4.00  1.00            
ATOM    858  CG2 THR B  12       6.179  13.026  11.939  4.00  1.00            
ATOM    859    C THR B  12       5.974   9.388  10.905  4.00  1.00            
ATOM    860    O THR B  12       5.786   9.376   9.690  4.00  1.00            
ATOM    861    N ILE B  13       5.729   8.307  11.680  4.00  1.00            
ATOM    862   CA ILE B  13       5.328   7.004  11.198  4.00  1.00            
ATOM    863   CB ILE B  13       5.594   5.915  12.202  4.00  1.00            
ATOM    864  CG1 ILE B  13       5.617   4.539  11.513  4.00  1.00            
ATOM    865  CG2 ILE B  13       4.542   6.028  13.317  4.00  1.00            
ATOM    866  CD1 ILE B  13       6.235   3.436  12.374  4.00  1.00            
ATOM    867    C ILE B  13       3.916   6.817  10.704  4.00  1.00            
ATOM    868    O ILE B  13       3.712   6.127   9.709  4.00  1.00            
ATOM    869    N ARG B  14       2.891   7.355  11.391  4.00  1.00            
ATOM    870   CA ARG B  14       1.526   7.164  10.953  4.00  1.00            
ATOM    871   CB ARG B  14       1.188   7.932   9.661  4.00  1.00            
ATOM    872   CG ARG B  14      -0.317   8.024   9.401  4.00  1.00            
ATOM    873   CD ARG B  14      -0.705   8.836   8.161  4.00  1.00            
ATOM    874   NE ARG B  14      -2.154   9.156   8.304  4.00  1.00            
ATOM    875   CZ ARG B  14      -2.901   9.558   7.233  4.00  1.00            
ATOM    876  NH1 ARG B  14      -2.352   9.605   5.984  4.00  1.00            
ATOM    877  NH2 ARG B  14      -4.206   9.915   7.417  4.00  1.00            
ATOM    878    C ARG B  14       1.181   5.715  10.752  4.00  1.00            
ATOM    879    O ARG B  14       0.918   5.290   9.628  4.00  1.00            
ATOM    880    N ILE B  15       1.176   4.912  11.841  4.00  1.00            
ATOM    881   CA ILE B  15       0.793   3.527  11.730  4.00  1.00            
ATOM    882   CB ILE B  15       1.874   2.575  12.189  4.00  1.00            
ATOM    883  CG1 ILE B  15       1.561   1.107  11.827  4.00  1.00            
ATOM    884  CG2 ILE B  15       2.123   2.815  13.687  4.00  1.00            
ATOM    885  CD1 ILE B  15       0.382   0.484  12.576  4.00  1.00            
ATOM    886    C ILE B  15      -0.436   3.307  12.547  4.00  1.00            
ATOM    887    O ILE B  15      -0.491   3.638  13.731  4.00  1.00            
ATOM    888    N GLY B  16      -1.482   2.768  11.897  3.00  1.00            
ATOM    889   CA GLY B  16      -2.672   2.393  12.594  3.00  1.00            
ATOM    890    C GLY B  16      -3.476   3.603  12.950  3.00  1.00            
ATOM    891    O GLY B  16      -4.434   3.508  13.717  3.00  1.00            
ATOM    892    N GLY B  17      -3.120   4.779  12.405  3.00  1.00            
ATOM    893   CA GLY B  17      -3.899   5.945  12.704  3.00  1.00            
ATOM    894    C GLY B  17      -3.294   6.668  13.865  3.00  1.00            
ATOM    895    O GLY B  17      -3.789   7.720  14.270  3.00  1.00            
ATOM    896    N GLN B  18      -2.203   6.131  14.444  4.00  1.00            
ATOM    897   CA GLN B  18      -1.596   6.819  15.546  4.00  1.00            
ATOM    898   CB GLN B  18      -1.332   5.902  16.760  4.00  1.00            
ATOM    899   CG GLN B  18      -2.605   5.242  17.306  4.00  1.00            
ATOM    900   CD GLN B  18      -2.280   4.476  18.586  4.00  1.00            
ATOM    901  OE1 GLN B  18      -2.437   4.999  19.688  4.00  1.00            
ATOM    902  NE2 GLN B  18      -1.824   3.202  18.445  4.00  1.00            
ATOM    903    C GLN B  18      -0.268   7.315  15.054  4.00  1.00            
ATOM    904    O GLN B  18       0.452   6.599  14.360  4.00  1.00            
ATOM    905    N LEU B  19       0.084   8.573  15.395  4.00  1.00            
ATOM    906   CA LEU B  19       1.314   9.161  14.936  4.00  1.00            
ATOM    907   CB LEU B  19       1.284  10.700  14.962  4.00  1.00            
ATOM    908   CG LEU B  19       0.190  11.324  14.071  4.00  1.00            
ATOM    909  CD1 LEU B  19      -1.219  10.939  14.555  4.00  1.00            
ATOM    910  CD2 LEU B  19       0.370  12.846  13.949  4.00  1.00            
ATOM    911    C LEU B  19       2.402   8.731  15.862  4.00  1.00            
ATOM    912    O LEU B  19       2.219   8.718  17.077  4.00  1.00            
ATOM    913    N LYS B  20       3.573   8.345  15.311  4.00  1.00            
ATOM    914   CA LYS B  20       4.634   7.972  16.199  4.00  1.00            
ATOM    915   CB LYS B  20       4.719   6.467  16.501  4.00  1.00            
ATOM    916   CG LYS B  20       5.628   6.153  17.695  4.00  1.00            
ATOM    917   CD LYS B  20       5.575   4.688  18.142  4.00  1.00            
ATOM    918   CE LYS B  20       4.321   4.307  18.932  4.00  1.00            
ATOM    919   NZ LYS B  20       4.515   4.585  20.374  4.00  1.00            
ATOM    920    C LYS B  20       5.945   8.386  15.608  4.00  1.00            
ATOM    921    O LYS B  20       6.088   8.485  14.391  4.00  1.00            
ATOM    922    N GLU B  21       6.940   8.666  16.480  4.00  1.00            
ATOM    923   CA GLU B  21       8.248   9.029  16.014  4.00  1.00            
ATOM    924   CB GLU B  21       9.115   9.780  17.049  4.00  1.00            
ATOM    925   CG GLU B  21       8.651  11.216  17.320  4.00  1.00            
ATOM    926   CD GLU B  21       9.672  11.901  18.222  4.00  1.00            
ATOM    927  OE1 GLU B  21      10.157  11.242  19.179  4.00  1.00            
ATOM    928  OE2 GLU B  21       9.985  13.094  17.961  4.00  1.00            
ATOM    929    C GLU B  21       8.951   7.777  15.634  4.00  1.00            
ATOM    930    O GLU B  21       8.817   6.748  16.295  4.00  1.00            
ATOM    931    N ALA B  22       9.715   7.835  14.530  4.00  1.00            
ATOM    932   CA ALA B  22      10.408   6.660  14.110  4.00  1.00            
ATOM    933   CB ALA B  22       9.787   5.985  12.876  4.00  1.00            
ATOM    934    C ALA B  22      11.782   7.060  13.733  4.00  1.00            
ATOM    935    O ALA B  22      12.038   8.194  13.332  4.00  1.00            
ATOM    936    N LEU B  23      12.715   6.111  13.892  4.00  1.00            
ATOM    937   CA LEU B  23      14.060   6.362  13.510  4.00  1.00            
ATOM    938   CB LEU B  23      15.041   5.998  14.634  4.00  1.00            
ATOM    939   CG LEU B  23      14.709   6.807  15.906  4.00  1.00            
ATOM    940  CD1 LEU B  23      15.706   6.553  17.042  4.00  1.00            
ATOM    941  CD2 LEU B  23      14.541   8.297  15.580  4.00  1.00            
ATOM    942    C LEU B  23      14.276   5.493  12.309  4.00  1.00            
ATOM    943    O LEU B  23      14.072   4.282  12.371  4.00  1.00            
ATOM    944    N LEU B  24      14.660   6.093  11.160  4.00  1.00            
ATOM    945   CA LEU B  24      14.879   5.292   9.987  4.00  1.00            
ATOM    946   CB LEU B  24      15.179   6.070   8.693  4.00  1.00            
ATOM    947   CG LEU B  24      14.025   6.929   8.154  4.00  1.00            
ATOM    948  CD1 LEU B  24      13.685   8.072   9.121  4.00  1.00            
ATOM    949  CD2 LEU B  24      14.327   7.422   6.729  4.00  1.00            
ATOM    950    C LEU B  24      16.120   4.524  10.271  4.00  1.00            
ATOM    951    O LEU B  24      16.931   4.945  11.095  4.00  1.00            
ATOM    952    N ASP B  25      16.306   3.353   9.634  1.00  1.00            
ATOM    953   CA ASP B  25      17.506   2.679  10.013  1.00  1.00            
ATOM    954   CB ASP B  25      17.280   1.730  11.205  1.00  1.00            
ATOM    955   CG ASP B  25      18.621   1.257  11.750  1.00  1.00            
ATOM    956  OD1 ASP B  25      19.415   0.674  10.968  1.00  1.00            
ATOM    957  OD2 ASP B  25      18.867   1.479  12.966  1.00  1.00            
ATOM    958    C ASP B  25      18.065   1.879   8.907  1.00  1.00            
ATOM    959    O ASP B  25      17.702   0.718   8.725  1.00  1.00            
ATOM    960    N THR B  26      18.957   2.481   8.109  3.00  1.00            
ATOM    961   CA THR B  26      19.679   1.558   7.311  3.00  1.00            
ATOM    962   CB THR B  26      20.660   2.205   6.378  3.00  1.00            
ATOM    963  OG1 THR B  26      19.980   3.006   5.424  3.00  1.00            
ATOM    964  CG2 THR B  26      21.478   1.110   5.685  3.00  1.00            
ATOM    965    C THR B  26      20.427   0.864   8.399  3.00  1.00            
ATOM    966    O THR B  26      21.053   1.526   9.224  3.00  1.00            
ATOM    967    N GLY B  27      20.391  -0.477   8.461  3.00  1.00            
ATOM    968   CA GLY B  27      21.027  -1.075   9.600  3.00  1.00            
ATOM    969    C GLY B  27      20.076  -2.014  10.301  3.00  1.00            
ATOM    970    O GLY B  27      20.528  -2.947  10.962  3.00  1.00            
ATOM    971    N ALA B  28      18.743  -1.817  10.192  1.00  1.00            
ATOM    972   CA ALA B  28      17.836  -2.739  10.837  1.00  1.00            
ATOM    973   CB ALA B  28      16.812  -2.050  11.753  1.00  1.00            
ATOM    974    C ALA B  28      17.056  -3.413   9.747  1.00  1.00            
ATOM    975    O ALA B  28      16.579  -2.769   8.815  1.00  1.00            
ATOM    976    N ASP B  29      16.947  -4.753   9.834  1.00  1.00            
ATOM    977   CA ASP B  29      16.285  -5.571   8.854  1.00  1.00            
ATOM    978   CB ASP B  29      16.509  -7.060   9.203  1.00  1.00            
ATOM    979   CG ASP B  29      15.892  -8.013   8.183  1.00  1.00            
ATOM    980  OD1 ASP B  29      15.184  -7.552   7.249  1.00  1.00            
ATOM    981  OD2 ASP B  29      16.135  -9.240   8.337  1.00  1.00            
ATOM    982    C ASP B  29      14.807  -5.333   8.805  1.00  1.00            
ATOM    983    O ASP B  29      14.274  -4.924   7.775  1.00  1.00            
ATOM    984    N ASP B  30      14.102  -5.577   9.927  1.00  1.00            
ATOM    985   CA ASP B  30      12.675  -5.434   9.909  1.00  1.00            
ATOM    986   CB ASP B  30      11.892  -6.506  10.680  1.00  1.00            
ATOM    987   CG ASP B  30      11.723  -7.685   9.738  1.00  1.00            
ATOM    988  OD1 ASP B  30      11.772  -7.449   8.501  1.00  1.00            
ATOM    989  OD2 ASP B  30      11.531  -8.826  10.233  1.00  1.00            
ATOM    990    C ASP B  30      12.308  -4.117  10.476  1.00  1.00            
ATOM    991    O ASP B  30      13.158  -3.267  10.740  1.00  1.00            
ATOM    992    N THR B  31      10.993  -3.915  10.651  1.00  1.00            
ATOM    993   CA THR B  31      10.555  -2.710  11.262  1.00  1.00            
ATOM    994   CB THR B  31       9.392  -2.039  10.596  1.00  1.00            
ATOM    995  OG1 THR B  31       9.154  -0.775  11.200  1.00  1.00            
ATOM    996  CG2 THR B  31       8.153  -2.938  10.752  1.00  1.00            
ATOM    997    C THR B  31      10.103  -3.081  12.628  1.00  1.00            
ATOM    998    O THR B  31       9.568  -4.166  12.841  1.00  1.00            
ATOM    999    N VAL B  32      10.332  -2.192  13.609  4.00  1.00            
ATOM   1000   CA VAL B  32       9.914  -2.567  14.919  4.00  1.00            
ATOM   1001   CB VAL B  32      11.059  -2.881  15.843  4.00  1.00            
ATOM   1002  CG1 VAL B  32      10.506  -3.273  17.225  4.00  1.00            
ATOM   1003  CG2 VAL B  32      11.920  -3.972  15.188  4.00  1.00            
ATOM   1004    C VAL B  32       9.160  -1.438  15.495  4.00  1.00            
ATOM   1005    O VAL B  32       9.340  -0.282  15.117  4.00  1.00            
ATOM   1006    N LEU B  33       8.258  -1.768  16.427  4.00  1.00            
ATOM   1007   CA LEU B  33       7.476  -0.733  16.987  4.00  1.00            
ATOM   1008   CB LEU B  33       5.990  -0.790  16.578  4.00  1.00            
ATOM   1009   CG LEU B  33       5.708  -0.820  15.060  4.00  1.00            
ATOM   1010  CD1 LEU B  33       4.196  -0.829  14.787  4.00  1.00            
ATOM   1011  CD2 LEU B  33       6.436   0.297  14.299  4.00  1.00            
ATOM   1012    C LEU B  33       7.465  -0.903  18.473  4.00  1.00            
ATOM   1013    O LEU B  33       7.965  -1.894  19.003  4.00  1.00            
ATOM   1014    N GLU B  34       6.909   0.099  19.185  1.00  1.00            
ATOM   1015   CA GLU B  34       6.733  -0.009  20.604  1.00  1.00            
ATOM   1016   CB GLU B  34       6.556   1.323  21.354  1.00  1.00            
ATOM   1017   CG GLU B  34       7.834   2.153  21.457  1.00  1.00            
ATOM   1018   CD GLU B  34       7.648   3.169  22.577  1.00  1.00            
ATOM   1019  OE1 GLU B  34       6.542   3.767  22.669  1.00  1.00            
ATOM   1020  OE2 GLU B  34       8.616   3.356  23.359  1.00  1.00            
ATOM   1021    C GLU B  34       5.456  -0.781  20.798  1.00  1.00            
ATOM   1022    O GLU B  34       4.718  -1.018  19.843  1.00  1.00            
ATOM   1023    N GLU B  35       5.174  -1.218  22.045  1.00  1.00            
ATOM   1024   CA GLU B  35       3.982  -1.973  22.336  1.00  1.00            
ATOM   1025   CB GLU B  35       3.884  -2.435  23.801  1.00  1.00            
ATOM   1026   CG GLU B  35       2.496  -2.950  24.201  1.00  1.00            
ATOM   1027   CD GLU B  35       2.317  -4.389  23.739  1.00  1.00            
ATOM   1028  OE1 GLU B  35       3.282  -4.963  23.168  1.00  1.00            
ATOM   1029  OE2 GLU B  35       1.202  -4.934  23.958  1.00  1.00            
ATOM   1030    C GLU B  35       2.785  -1.127  22.060  1.00  1.00            
ATOM   1031    O GLU B  35       2.780   0.077  22.312  1.00  1.00            
ATOM   1032    N MET B  36       1.735  -1.766  21.506  1.00  1.00            
ATOM   1033   CA MET B  36       0.522  -1.084  21.172  1.00  1.00            
ATOM   1034   CB MET B  36       0.567  -0.435  19.776  1.00  1.00            
ATOM   1035   CG MET B  36       1.567   0.714  19.597  1.00  1.00            
ATOM   1036   SD MET B  36       0.966   2.377  20.036  1.00  1.00            
ATOM   1037   CE MET B  36       1.095   2.199  21.837  1.00  1.00            
ATOM   1038    C MET B  36      -0.553  -2.129  21.092  1.00  1.00            
ATOM   1039    O MET B  36      -0.282  -3.318  21.256  1.00  1.00            
ATOM   1040    N ASN B  37      -1.818  -1.706  20.872  1.00  1.00            
ATOM   1041   CA ASN B  37      -2.885  -2.653  20.678  1.00  1.00            
ATOM   1042   CB ASN B  37      -4.139  -2.345  21.514  1.00  1.00            
ATOM   1043   CG ASN B  37      -3.844  -2.734  22.956  1.00  1.00            
ATOM   1044  OD1 ASN B  37      -3.943  -3.902  23.327  1.00  1.00            
ATOM   1045  ND2 ASN B  37      -3.460  -1.732  23.791  1.00  1.00            
ATOM   1046    C ASN B  37      -3.268  -2.555  19.233  1.00  1.00            
ATOM   1047    O ASN B  37      -4.057  -1.695  18.846  1.00  1.00            
ATOM   1048    N LEU B  38      -2.709  -3.451  18.397  1.00  1.00            
ATOM   1049   CA LEU B  38      -2.980  -3.441  16.989  1.00  1.00            
ATOM   1050   CB LEU B  38      -1.728  -3.158  16.142  1.00  1.00            
ATOM   1051   CG LEU B  38      -0.412  -3.586  16.818  1.00  1.00            
ATOM   1052  CD1 LEU B  38      -0.325  -5.108  17.003  1.00  1.00            
ATOM   1053  CD2 LEU B  38       0.804  -2.989  16.088  1.00  1.00            
ATOM   1054    C LEU B  38      -3.602  -4.756  16.612  1.00  1.00            
ATOM   1055    O LEU B  38      -3.365  -5.796  17.222  1.00  1.00            
ATOM   1056    N PRO B  39      -4.443  -4.674  15.613  1.00  1.00            
ATOM   1057   CA PRO B  39      -5.191  -5.792  15.084  1.00  1.00            
ATOM   1058   CD PRO B  39      -5.051  -3.399  15.278  1.00  1.00            
ATOM   1059   CB PRO B  39      -6.431  -5.184  14.428  1.00  1.00            
ATOM   1060   CG PRO B  39      -6.038  -3.723  14.149  1.00  1.00            
ATOM   1061    C PRO B  39      -4.487  -6.701  14.128  1.00  1.00            
ATOM   1062    O PRO B  39      -3.377  -6.395  13.692  1.00  1.00            
ATOM   1063    N GLY B  40      -5.149  -7.833  13.796  1.00  1.00            
ATOM   1064   CA GLY B  40      -4.709  -8.744  12.778  1.00  1.00            
ATOM   1065    C GLY B  40      -3.996  -9.926  13.347  1.00  1.00            
ATOM   1066    O GLY B  40      -3.843 -10.071  14.559  1.00  1.00            
ATOM   1067    N LYS B  41      -3.540 -10.814  12.435  1.00  1.00            
ATOM   1068   CA LYS B  41      -2.866 -12.025  12.802  1.00  1.00            
ATOM   1069   CB LYS B  41      -2.389 -12.883  11.614  1.00  1.00            
ATOM   1070   CG LYS B  41      -3.499 -13.589  10.836  1.00  1.00            
ATOM   1071   CD LYS B  41      -4.341 -12.662   9.960  1.00  1.00            
ATOM   1072   CE LYS B  41      -5.522 -13.374   9.300  1.00  1.00            
ATOM   1073   NZ LYS B  41      -6.619 -13.531  10.281  1.00  1.00            
ATOM   1074    C LYS B  41      -1.628 -11.639  13.527  1.00  1.00            
ATOM   1075    O LYS B  41      -1.003 -10.623  13.226  1.00  1.00            
ATOM   1076    N TRP B  42      -1.256 -12.444  14.537  1.00  1.00            
ATOM   1077   CA TRP B  42      -0.049 -12.137  15.227  1.00  1.00            
ATOM   1078   CB TRP B  42      -0.230 -11.751  16.710  1.00  1.00            
ATOM   1079   CG TRP B  42      -0.754 -12.837  17.623  1.00  1.00            
ATOM   1080  CD2 TRP B  42      -0.870 -12.681  19.046  1.00  1.00            
ATOM   1081  CD1 TRP B  42      -1.177 -14.103  17.339  1.00  1.00            
ATOM   1082  NE1 TRP B  42      -1.546 -14.745  18.497  1.00  1.00            
ATOM   1083  CE2 TRP B  42      -1.363 -13.881  19.555  1.00  1.00            
ATOM   1084  CE3 TRP B  42      -0.586 -11.622  19.861  1.00  1.00            
ATOM   1085  CZ2 TRP B  42      -1.579 -14.041  20.895  1.00  1.00            
ATOM   1086  CZ3 TRP B  42      -0.808 -11.786  21.210  1.00  1.00            
ATOM   1087  CH2 TRP B  42      -1.295 -12.973  21.716  1.00  1.00            
ATOM   1088    C TRP B  42       0.813 -13.355  15.176  1.00  1.00            
ATOM   1089    O TRP B  42       0.315 -14.474  15.067  1.00  1.00            
ATOM   1090    N LYS B  43       2.146 -13.166  15.215  4.00  1.00            
ATOM   1091   CA LYS B  43       2.998 -14.317  15.166  4.00  1.00            
ATOM   1092   CB LYS B  43       3.622 -14.582  13.786  4.00  1.00            
ATOM   1093   CG LYS B  43       2.609 -14.766  12.662  4.00  1.00            
ATOM   1094   CD LYS B  43       1.891 -13.471  12.286  4.00  1.00            
ATOM   1095   CE LYS B  43       0.838 -13.680  11.201  4.00  1.00            
ATOM   1096   NZ LYS B  43      -0.085 -14.756  11.625  4.00  1.00            
ATOM   1097    C LYS B  43       4.177 -14.061  16.048  4.00  1.00            
ATOM   1098    O LYS B  43       4.540 -12.920  16.327  4.00  1.00            
ATOM   1099    N PRO B  44       4.755 -15.129  16.523  4.00  0.00            
ATOM   1100   CA PRO B  44       5.974 -15.001  17.277  4.00  0.00            
ATOM   1101   CD PRO B  44       3.928 -16.223  17.011  4.00  0.00            
ATOM   1102   CB PRO B  44       6.087 -16.276  18.110  4.00  0.00            
ATOM   1103   CG PRO B  44       4.629 -16.739  18.275  4.00  0.00            
ATOM   1104    C PRO B  44       7.101 -14.839  16.297  4.00  0.00            
ATOM   1105    O PRO B  44       6.961 -15.287  15.159  4.00  0.00            
ATOM   1106    N LYS B  45       8.213 -14.194  16.707  4.00  0.00            
ATOM   1107   CA LYS B  45       9.364 -14.023  15.860  4.00  0.00            
ATOM   1108   CB LYS B  45       9.166 -12.953  14.775  4.00  0.00            
ATOM   1109   CG LYS B  45      10.123 -13.131  13.599  4.00  0.00            
ATOM   1110   CD LYS B  45       9.789 -14.372  12.769  4.00  0.00            
ATOM   1111   CE LYS B  45      10.879 -14.755  11.771  4.00  0.00            
ATOM   1112   NZ LYS B  45      12.079 -15.214  12.505  4.00  0.00            
ATOM   1113    C LYS B  45      10.443 -13.538  16.790  4.00  0.00            
ATOM   1114    O LYS B  45      10.180 -13.332  17.973  4.00  0.00            
ATOM   1115    N MET B  46      11.696 -13.366  16.307  4.00  0.00            
ATOM   1116   CA MET B  46      12.726 -12.887  17.197  4.00  0.00            
ATOM   1117   CB MET B  46      13.698 -13.991  17.653  4.00  0.00            
ATOM   1118   CG MET B  46      13.030 -15.045  18.541  4.00  0.00            
ATOM   1119   SD MET B  46      14.038 -16.519  18.886  4.00  0.00            
ATOM   1120   CE MET B  46      15.217 -15.687  19.988  4.00  0.00            
ATOM   1121    C MET B  46      13.524 -11.827  16.491  4.00  0.00            
ATOM   1122    O MET B  46      13.754 -11.917  15.286  4.00  0.00            
ATOM   1123    N ILE B  47      13.940 -10.772  17.232  4.00  0.00            
ATOM   1124   CA ILE B  47      14.762  -9.733  16.664  4.00  0.00            
ATOM   1125   CB ILE B  47      14.265  -8.345  16.933  4.00  0.00            
ATOM   1126  CG1 ILE B  47      12.906  -8.107  16.253  4.00  0.00            
ATOM   1127  CG2 ILE B  47      15.356  -7.368  16.474  4.00  0.00            
ATOM   1128  CD1 ILE B  47      12.258  -6.780  16.644  4.00  0.00            
ATOM   1129    C ILE B  47      16.102  -9.856  17.287  4.00  0.00            
ATOM   1130    O ILE B  47      16.308  -9.464  18.435  4.00  0.00            
ATOM   1131    N GLY B  48      17.050 -10.440  16.536  4.00  0.00            
ATOM   1132   CA GLY B  48      18.388 -10.472  17.023  4.00  0.00            
ATOM   1133    C GLY B  48      18.755  -9.039  17.072  4.00  0.00            
ATOM   1134    O GLY B  48      18.950  -8.396  16.043  4.00  0.00            
ATOM   1135    N GLY B  49      18.858  -8.504  18.292  4.00  0.00            
ATOM   1136   CA GLY B  49      19.184  -7.128  18.453  4.00  0.00            
ATOM   1137    C GLY B  49      20.679  -7.059  18.537  4.00  0.00            
ATOM   1138    O GLY B  49      21.372  -8.011  18.176  4.00  0.00            
ATOM   1139    N ILE B  50      21.218  -5.919  19.016  3.00  0.00            
ATOM   1140   CA ILE B  50      22.637  -5.763  19.194  3.00  0.00            
ATOM   1141   CB ILE B  50      23.087  -4.348  18.958  3.00  0.00            
ATOM   1142  CG1 ILE B  50      24.602  -4.235  19.162  3.00  0.00            
ATOM   1143  CG2 ILE B  50      22.222  -3.378  19.783  3.00  0.00            
ATOM   1144  CD1 ILE B  50      25.188  -2.912  18.678  3.00  0.00            
ATOM   1145    C ILE B  50      22.905  -6.158  20.615  3.00  0.00            
ATOM   1146    O ILE B  50      22.664  -5.405  21.558  3.00  0.00            
ATOM   1147    N GLY B  51      23.385  -7.400  20.805  3.00  0.00            
ATOM   1148   CA GLY B  51      23.709  -7.863  22.121  3.00  0.00            
ATOM   1149    C GLY B  51      22.461  -8.234  22.861  3.00  0.00            
ATOM   1150    O GLY B  51      22.499  -8.392  24.080  3.00  0.00            
ATOM   1151    N GLY B  52      21.316  -8.390  22.168  4.00  0.00            
ATOM   1152   CA GLY B  52      20.144  -8.754  22.916  4.00  0.00            
ATOM   1153    C GLY B  52      19.164  -9.395  22.002  4.00  0.00            
ATOM   1154    O GLY B  52      19.113  -9.078  20.819  4.00  0.00            
ATOM   1155    N PHE B  53      18.345 -10.320  22.537  4.00  0.00            
ATOM   1156   CA PHE B  53      17.348 -10.940  21.715  4.00  0.00            
ATOM   1157   CB PHE B  53      17.198 -12.441  21.983  4.00  0.00            
ATOM   1158   CG PHE B  53      18.573 -12.995  21.892  4.00  0.00            
ATOM   1159  CD1 PHE B  53      19.133 -13.307  20.676  4.00  0.00            
ATOM   1160  CD2 PHE B  53      19.311 -13.168  23.039  4.00  0.00            
ATOM   1161  CE1 PHE B  53      20.410 -13.808  20.613  4.00  0.00            
ATOM   1162  CE2 PHE B  53      20.588 -13.670  22.981  4.00  0.00            
ATOM   1163   CZ PHE B  53      21.138 -13.993  21.764  4.00  0.00            
ATOM   1164    C PHE B  53      16.062 -10.298  22.162  4.00  0.00            
ATOM   1165    O PHE B  53      15.670 -10.413  23.323  4.00  0.00            
ATOM   1166    N ILE B  54      15.395  -9.570  21.248  4.00  0.00            
ATOM   1167   CA ILE B  54      14.229  -8.786  21.558  4.00  0.00            
ATOM   1168   CB ILE B  54      13.953  -7.782  20.474  4.00  0.00            
ATOM   1169  CG1 ILE B  54      15.141  -6.805  20.373  4.00  0.00            
ATOM   1170  CG2 ILE B  54      12.609  -7.092  20.762  4.00  0.00            
ATOM   1171  CD1 ILE B  54      15.139  -5.940  19.115  4.00  0.00            
ATOM   1172    C ILE B  54      12.953  -9.540  21.843  4.00  0.00            
ATOM   1173    O ILE B  54      12.293  -9.232  22.833  4.00  0.00            
ATOM   1174    N LYS B  55      12.575 -10.533  21.002  4.00  0.00            
ATOM   1175   CA LYS B  55      11.297 -11.216  21.086  4.00  0.00            
ATOM   1176   CB LYS B  55      10.783 -11.481  22.513  4.00  0.00            
ATOM   1177   CG LYS B  55      11.750 -12.307  23.362  4.00  0.00            
ATOM   1178   CD LYS B  55      12.065 -13.681  22.776  4.00  0.00            
ATOM   1179   CE LYS B  55      13.035 -14.498  23.631  4.00  0.00            
ATOM   1180   NZ LYS B  55      13.184 -15.857  23.070  4.00  0.00            
ATOM   1181    C LYS B  55      10.337 -10.312  20.409  4.00  0.00            
ATOM   1182    O LYS B  55      10.221  -9.141  20.767  4.00  0.00            
ATOM   1183    N VAL B  56       9.619 -10.815  19.391  4.00  0.00            
ATOM   1184   CA VAL B  56       8.795  -9.848  18.752  4.00  0.00            
ATOM   1185   CB VAL B  56       9.337  -9.349  17.445  4.00  0.00            
ATOM   1186  CG1 VAL B  56       9.004 -10.379  16.352  4.00  0.00            
ATOM   1187  CG2 VAL B  56       8.783  -7.938  17.184  4.00  0.00            
ATOM   1188    C VAL B  56       7.455 -10.426  18.450  4.00  0.00            
ATOM   1189    O VAL B  56       7.287 -11.637  18.319  4.00  0.00            
ATOM   1190    N ARG B  57       6.454  -9.530  18.364  4.00  0.00            
ATOM   1191   CA ARG B  57       5.140  -9.899  17.948  4.00  0.00            
ATOM   1192   CB ARG B  57       4.010  -9.167  18.694  4.00  0.00            
ATOM   1193   CG ARG B  57       4.072  -9.246  20.221  4.00  0.00            
ATOM   1194   CD ARG B  57       2.919  -8.489  20.887  4.00  0.00            
ATOM   1195   NE ARG B  57       3.333  -8.125  22.273  4.00  0.00            
ATOM   1196   CZ ARG B  57       2.841  -8.792  23.358  4.00  0.00            
ATOM   1197  NH1 ARG B  57       1.973  -9.832  23.196  4.00  0.00            
ATOM   1198  NH2 ARG B  57       3.209  -8.400  24.613  4.00  0.00            
ATOM   1199    C ARG B  57       5.096  -9.373  16.559  4.00  0.00            
ATOM   1200    O ARG B  57       5.265  -8.176  16.344  4.00  0.00            
ATOM   1201    N GLN B  58       4.882 -10.235  15.559  4.00  1.00            
ATOM   1202   CA GLN B  58       4.944  -9.679  14.245  4.00  1.00            
ATOM   1203   CB GLN B  58       5.762 -10.542  13.267  4.00  1.00            
ATOM   1204   CG GLN B  58       5.850  -9.973  11.851  4.00  1.00            
ATOM   1205   CD GLN B  58       6.858 -10.815  11.080  4.00  1.00            
ATOM   1206  OE1 GLN B  58       8.022 -10.443  10.950  4.00  1.00            
ATOM   1207  NE2 GLN B  58       6.406 -11.989  10.562  4.00  1.00            
ATOM   1208    C GLN B  58       3.574  -9.566  13.717  4.00  1.00            
ATOM   1209    O GLN B  58       2.712 -10.409  13.955  4.00  1.00            
ATOM   1210    N TYR B  59       3.348  -8.465  12.993  4.00  1.00            
ATOM   1211   CA TYR B  59       2.103  -8.296  12.346  4.00  1.00            
ATOM   1212   CB TYR B  59       1.306  -7.027  12.701  4.00  1.00            
ATOM   1213   CG TYR B  59       0.051  -7.110  11.892  4.00  1.00            
ATOM   1214  CD1 TYR B  59      -0.997  -7.903  12.300  4.00  1.00            
ATOM   1215  CD2 TYR B  59      -0.078  -6.413  10.715  4.00  1.00            
ATOM   1216  CE1 TYR B  59      -2.147  -7.983  11.548  4.00  1.00            
ATOM   1217  CE2 TYR B  59      -1.225  -6.487   9.958  4.00  1.00            
ATOM   1218   CZ TYR B  59      -2.268  -7.276  10.378  4.00  1.00            
ATOM   1219   OH TYR B  59      -3.450  -7.362   9.612  4.00  1.00            
ATOM   1220    C TYR B  59       2.443  -8.221  10.899  4.00  1.00            
ATOM   1221    O TYR B  59       3.538  -7.805  10.526  4.00  1.00            
ATOM   1222    N ASP B  60       1.508  -8.652  10.044  4.00  1.00            
ATOM   1223   CA ASP B  60       1.775  -8.698   8.647  4.00  1.00            
ATOM   1224   CB ASP B  60       0.904  -9.736   7.912  4.00  1.00            
ATOM   1225   CG ASP B  60       1.578 -10.117   6.600  4.00  1.00            
ATOM   1226  OD1 ASP B  60       2.791  -9.813   6.445  4.00  1.00            
ATOM   1227  OD2 ASP B  60       0.891 -10.728   5.738  4.00  1.00            
ATOM   1228    C ASP B  60       1.494  -7.353   8.047  4.00  1.00            
ATOM   1229    O ASP B  60       1.823  -6.317   8.623  4.00  1.00            
ATOM   1230    N GLN B  61       0.876  -7.355   6.847  4.00  1.00            
ATOM   1231   CA GLN B  61       0.656  -6.166   6.073  4.00  1.00            
ATOM   1232   CB GLN B  61      -0.104  -6.459   4.764  4.00  1.00            
ATOM   1233   CG GLN B  61      -0.066  -5.345   3.716  4.00  1.00            
ATOM   1234   CD GLN B  61      -0.567  -5.963   2.415  4.00  1.00            
ATOM   1235  OE1 GLN B  61      -1.258  -5.321   1.626  4.00  1.00            
ATOM   1236  NE2 GLN B  61      -0.199  -7.253   2.182  4.00  1.00            
ATOM   1237    C GLN B  61      -0.086  -5.143   6.887  4.00  1.00            
ATOM   1238    O GLN B  61      -1.219  -5.355   7.316  4.00  1.00            
ATOM   1239    N ILE B  62       0.594  -3.999   7.127  4.00  1.00            
ATOM   1240   CA ILE B  62       0.084  -2.829   7.794  4.00  1.00            
ATOM   1241   CB ILE B  62       0.717  -2.519   9.129  4.00  1.00            
ATOM   1242  CG1 ILE B  62       2.257  -2.410   9.050  4.00  1.00            
ATOM   1243  CG2 ILE B  62       0.199  -3.543  10.144  4.00  1.00            
ATOM   1244  CD1 ILE B  62       2.807  -1.141   8.400  4.00  1.00            
ATOM   1245    C ILE B  62       0.377  -1.692   6.842  4.00  1.00            
ATOM   1246    O ILE B  62       1.326  -1.738   6.062  4.00  1.00            
ATOM   1247    N PRO B  63      -0.453  -0.691   6.890  4.00  1.00            
ATOM   1248   CA PRO B  63      -0.386   0.502   6.070  4.00  1.00            
ATOM   1249   CD PRO B  63      -1.773  -0.886   7.465  4.00  1.00            
ATOM   1250   CB PRO B  63      -1.803   1.081   6.075  4.00  1.00            
ATOM   1251   CG PRO B  63      -2.469   0.473   7.318  4.00  1.00            
ATOM   1252    C PRO B  63       0.623   1.571   6.374  4.00  1.00            
ATOM   1253    O PRO B  63       0.472   2.649   5.800  4.00  1.00            
ATOM   1254    N VAL B  64       1.632   1.328   7.231  4.00  1.00            
ATOM   1255   CA VAL B  64       2.499   2.378   7.705  4.00  1.00            
ATOM   1256   CB VAL B  64       3.689   1.858   8.461  4.00  1.00            
ATOM   1257  CG1 VAL B  64       4.625   1.135   7.481  4.00  1.00            
ATOM   1258  CG2 VAL B  64       4.340   3.025   9.223  4.00  1.00            
ATOM   1259    C VAL B  64       2.971   3.340   6.646  4.00  1.00            
ATOM   1260    O VAL B  64       3.643   2.969   5.688  4.00  1.00            
ATOM   1261    N GLU B  65       2.649   4.644   6.827  4.00  1.00            
ATOM   1262   CA GLU B  65       3.021   5.653   5.866  4.00  1.00            
ATOM   1263   CB GLU B  65       1.845   6.539   5.432  4.00  1.00            
ATOM   1264   CG GLU B  65       0.806   5.744   4.637  4.00  1.00            
ATOM   1265   CD GLU B  65      -0.345   6.668   4.274  4.00  1.00            
ATOM   1266  OE1 GLU B  65      -0.209   7.902   4.488  4.00  1.00            
ATOM   1267  OE2 GLU B  65      -1.379   6.146   3.779  4.00  1.00            
ATOM   1268    C GLU B  65       4.101   6.521   6.466  4.00  1.00            
ATOM   1269    O GLU B  65       3.865   7.223   7.446  4.00  1.00            
ATOM   1270    N ILE B  66       5.314   6.532   5.860  4.00  1.00            
ATOM   1271   CA ILE B  66       6.443   7.253   6.406  4.00  1.00            
ATOM   1272   CB ILE B  66       7.722   6.469   6.304  4.00  1.00            
ATOM   1273  CG1 ILE B  66       8.898   7.263   6.894  4.00  1.00            
ATOM   1274  CG2 ILE B  66       7.918   6.035   4.841  4.00  1.00            
ATOM   1275  CD1 ILE B  66      10.185   6.447   6.997  4.00  1.00            
ATOM   1276    C ILE B  66       6.645   8.532   5.666  4.00  1.00            
ATOM   1277    O ILE B  66       6.878   8.540   4.460  4.00  1.00            
ATOM   1278    N CYS B  67       6.517   9.650   6.406  3.00  1.00            
ATOM   1279   CA CYS B  67       6.738  10.989   5.937  3.00  1.00            
ATOM   1280   CB CYS B  67       8.204  11.326   5.591  3.00  1.00            
ATOM   1281   SG CYS B  67       8.790  10.623   4.020  3.00  1.00            
ATOM   1282    C CYS B  67       5.885  11.229   4.731  3.00  1.00            
ATOM   1283    O CYS B  67       6.235  12.034   3.867  3.00  1.00            
ATOM   1284    N GLY B  68       4.727  10.550   4.641  3.00  1.00            
ATOM   1285   CA GLY B  68       3.846  10.774   3.531  3.00  1.00            
ATOM   1286    C GLY B  68       4.037   9.693   2.513  3.00  1.00            
ATOM   1287    O GLY B  68       3.138   9.416   1.720  3.00  1.00            
ATOM   1288    N HIS B  69       5.215   9.044   2.503  4.00  1.00            
ATOM   1289   CA HIS B  69       5.439   8.006   1.540  4.00  1.00            
ATOM   1290  ND1 HIS B  69       6.806   5.696  -0.267  4.00  1.00            
ATOM   1291   CG HIS B  69       7.219   6.976   0.028  4.00  1.00            
ATOM   1292   CB HIS B  69       6.928   7.693   1.315  4.00  1.00            
ATOM   1293  NE2 HIS B  69       7.965   6.411  -2.027  4.00  1.00            
ATOM   1294  CD2 HIS B  69       7.925   7.398  -1.059  4.00  1.00            
ATOM   1295  CE1 HIS B  69       7.279   5.408  -1.507  4.00  1.00            
ATOM   1296    C HIS B  69       4.768   6.773   2.085  4.00  1.00            
ATOM   1297    O HIS B  69       4.715   6.581   3.300  4.00  1.00            
ATOM   1298    N LYS B  70       4.222   5.902   1.208  4.00  1.00            
ATOM   1299   CA LYS B  70       3.505   4.755   1.698  4.00  1.00            
ATOM   1300   CB LYS B  70       2.201   4.473   0.932  4.00  1.00            
ATOM   1301   CG LYS B  70       2.357   4.392  -0.585  4.00  1.00            
ATOM   1302   CD LYS B  70       1.054   4.010  -1.287  4.00  1.00            
ATOM   1303   CE LYS B  70      -0.138   4.873  -0.859  4.00  1.00            
ATOM   1304   NZ LYS B  70      -0.082   6.194  -1.524  4.00  1.00            
ATOM   1305    C LYS B  70       4.374   3.531   1.688  4.00  1.00            
ATOM   1306    O LYS B  70       5.200   3.340   0.796  4.00  1.00            
ATOM   1307    N ALA B  71       4.226   2.686   2.734  4.00  1.00            
ATOM   1308   CA ALA B  71       4.953   1.449   2.820  4.00  1.00            
ATOM   1309   CB ALA B  71       6.238   1.549   3.660  4.00  1.00            
ATOM   1310    C ALA B  71       4.055   0.455   3.514  4.00  1.00            
ATOM   1311    O ALA B  71       3.370   0.782   4.478  4.00  1.00            
ATOM   1312    N ILE B  72       4.000  -0.802   3.040  4.00  1.00            
ATOM   1313   CA ILE B  72       3.194  -1.760   3.748  4.00  1.00            
ATOM   1314   CB ILE B  72       1.935  -2.153   3.023  4.00  1.00            
ATOM   1315  CG1 ILE B  72       2.257  -2.862   1.696  4.00  1.00            
ATOM   1316  CG2 ILE B  72       1.086  -0.884   2.845  4.00  1.00            
ATOM   1317  CD1 ILE B  72       2.976  -1.976   0.680  4.00  1.00            
ATOM   1318    C ILE B  72       4.034  -2.980   3.871  4.00  1.00            
ATOM   1319    O ILE B  72       4.678  -3.397   2.910  4.00  1.00            
ATOM   1320    N GLY B  73       4.059  -3.596   5.064  4.00  1.00            
ATOM   1321   CA GLY B  73       4.893  -4.749   5.181  4.00  1.00            
ATOM   1322    C GLY B  73       4.824  -5.228   6.581  4.00  1.00            
ATOM   1323    O GLY B  73       3.976  -4.809   7.368  4.00  1.00            
ATOM   1324    N THR B  74       5.754  -6.133   6.918  4.00  1.00            
ATOM   1325   CA THR B  74       5.757  -6.731   8.208  4.00  1.00            
ATOM   1326   CB THR B  74       6.762  -7.838   8.331  4.00  1.00            
ATOM   1327  OG1 THR B  74       8.071  -7.332   8.107  4.00  1.00            
ATOM   1328  CG2 THR B  74       6.433  -8.924   7.293  4.00  1.00            
ATOM   1329    C THR B  74       6.091  -5.714   9.226  4.00  1.00            
ATOM   1330    O THR B  74       7.048  -4.952   9.092  4.00  1.00            
ATOM   1331    N VAL B  75       5.270  -5.688  10.283  4.00  1.00            
ATOM   1332   CA VAL B  75       5.536  -4.788  11.347  4.00  1.00            
ATOM   1333   CB VAL B  75       4.394  -3.883  11.693  4.00  1.00            
ATOM   1334  CG1 VAL B  75       3.199  -4.743  12.134  4.00  1.00            
ATOM   1335  CG2 VAL B  75       4.879  -2.899  12.772  4.00  1.00            
ATOM   1336    C VAL B  75       5.816  -5.621  12.533  4.00  1.00            
ATOM   1337    O VAL B  75       5.232  -6.686  12.710  4.00  1.00            
ATOM   1338    N LEU B  76       6.756  -5.178  13.373  4.00  1.00            
ATOM   1339   CA LEU B  76       7.016  -5.970  14.521  4.00  1.00            
ATOM   1340   CB LEU B  76       8.499  -6.353  14.688  4.00  1.00            
ATOM   1341   CG LEU B  76       9.079  -7.244  13.573  4.00  1.00            
ATOM   1342  CD1 LEU B  76      10.559  -7.566  13.843  4.00  1.00            
ATOM   1343  CD2 LEU B  76       8.235  -8.510  13.364  4.00  1.00            
ATOM   1344    C LEU B  76       6.684  -5.127  15.716  4.00  1.00            
ATOM   1345    O LEU B  76       6.967  -3.931  15.723  4.00  1.00            
ATOM   1346    N VAL B  77       6.056  -5.718  16.754  4.00  1.00            
ATOM   1347   CA VAL B  77       5.769  -5.000  17.968  4.00  1.00            
ATOM   1348   CB VAL B  77       4.308  -4.903  18.294  4.00  1.00            
ATOM   1349  CG1 VAL B  77       4.161  -4.206  19.657  4.00  1.00            
ATOM   1350  CG2 VAL B  77       3.603  -4.162  17.144  4.00  1.00            
ATOM   1351    C VAL B  77       6.446  -5.777  19.059  4.00  1.00            
ATOM   1352    O VAL B  77       6.630  -6.987  18.943  4.00  1.00            
ATOM   1353    N GLY B  78       6.870  -5.087  20.136  1.00  1.00            
ATOM   1354   CA GLY B  78       7.560  -5.690  21.247  1.00  1.00            
ATOM   1355    C GLY B  78       8.201  -4.528  21.925  1.00  1.00            
ATOM   1356    O GLY B  78       8.213  -3.432  21.370  1.00  1.00            
ATOM   1357    N PRO B  79       8.726  -4.691  23.098  1.00  1.00            
ATOM   1358   CA PRO B  79       9.328  -3.540  23.699  1.00  1.00            
ATOM   1359   CD PRO B  79       8.116  -5.551  24.098  1.00  1.00            
ATOM   1360   CB PRO B  79       9.418  -3.827  25.202  1.00  1.00            
ATOM   1361   CG PRO B  79       8.970  -5.297  25.349  1.00  1.00            
ATOM   1362    C PRO B  79      10.599  -3.138  23.038  1.00  1.00            
ATOM   1363    O PRO B  79      11.454  -3.988  22.782  1.00  1.00            
ATOM   1364    N THR B  80      10.711  -1.834  22.741  1.00  1.00            
ATOM   1365   CA THR B  80      11.886  -1.219  22.207  1.00  1.00            
ATOM   1366   CB THR B  80      11.822  -0.932  20.740  1.00  1.00            
ATOM   1367  OG1 THR B  80      13.075  -0.432  20.295  1.00  1.00            
ATOM   1368  CG2 THR B  80      10.712   0.103  20.487  1.00  1.00            
ATOM   1369    C THR B  80      11.905   0.110  22.893  1.00  1.00            
ATOM   1370    O THR B  80      10.840   0.659  23.170  1.00  1.00            
ATOM   1371    N PRO B  81      13.036   0.650  23.236  1.00  1.00            
ATOM   1372   CA PRO B  81      12.981   1.921  23.881  1.00  1.00            
ATOM   1373   CD PRO B  81      14.122  -0.149  23.760  1.00  1.00            
ATOM   1374   CB PRO B  81      14.388   2.187  24.401  1.00  1.00            
ATOM   1375   CG PRO B  81      14.894   0.770  24.727  1.00  1.00            
ATOM   1376    C PRO B  81      12.465   2.889  22.872  1.00  1.00            
ATOM   1377    O PRO B  81      11.810   3.857  23.253  1.00  1.00            
ATOM   1378    N VAL B  82      12.744   2.639  21.575  1.00  1.00            
ATOM   1379   CA VAL B  82      12.264   3.537  20.571  1.00  1.00            
ATOM   1380   CB VAL B  82      13.239   4.627  20.232  1.00  1.00            
ATOM   1381  CG1 VAL B  82      14.523   3.987  19.683  1.00  1.00            
ATOM   1382  CG2 VAL B  82      12.560   5.607  19.260  1.00  1.00            
ATOM   1383    C VAL B  82      11.961   2.781  19.334  1.00  1.00            
ATOM   1384    O VAL B  82      12.560   1.752  19.028  1.00  1.00            
ATOM   1385    N ASN B  83      11.006   3.336  18.581  1.00  1.00            
ATOM   1386   CA ASN B  83      10.484   2.781  17.379  1.00  1.00            
ATOM   1387   CB ASN B  83       9.385   3.696  16.818  1.00  1.00            
ATOM   1388   CG ASN B  83       8.648   2.975  15.716  1.00  1.00            
ATOM   1389  OD1 ASN B  83       8.844   3.238  14.531  1.00  1.00            
ATOM   1390  ND2 ASN B  83       7.770   2.029  16.134  1.00  1.00            
ATOM   1391    C ASN B  83      11.578   2.745  16.360  1.00  1.00            
ATOM   1392    O ASN B  83      12.473   3.588  16.364  1.00  1.00            
ATOM   1393    N ILE B  84      11.539   1.733  15.468  4.00  1.00            
ATOM   1394   CA ILE B  84      12.546   1.634  14.454  4.00  1.00            
ATOM   1395   CB ILE B  84      13.573   0.588  14.761  4.00  1.00            
ATOM   1396  CG1 ILE B  84      14.819   0.765  13.879  4.00  1.00            
ATOM   1397  CG2 ILE B  84      12.896  -0.784  14.614  4.00  1.00            
ATOM   1398  CD1 ILE B  84      16.021  -0.042  14.369  4.00  1.00            
ATOM   1399    C ILE B  84      11.903   1.247  13.173  4.00  1.00            
ATOM   1400    O ILE B  84      10.929   0.496  13.144  4.00  1.00            
ATOM   1401    N ILE B  85      12.440   1.788  12.071  4.00  1.00            
ATOM   1402   CA ILE B  85      11.982   1.427  10.769  4.00  1.00            
ATOM   1403   CB ILE B  85      11.317   2.559  10.043  4.00  1.00            
ATOM   1404  CG1 ILE B  85      12.289   3.733   9.832  4.00  1.00            
ATOM   1405  CG2 ILE B  85      10.057   2.937  10.838  4.00  1.00            
ATOM   1406  CD1 ILE B  85      11.737   4.809   8.897  4.00  1.00            
ATOM   1407    C ILE B  85      13.198   1.026  10.060  4.00  1.00            
ATOM   1408    O ILE B  85      14.274   1.585  10.269  4.00  1.00            
ATOM   1409    N GLY B  86      13.071   0.019   9.199  1.00  1.00            
ATOM   1410   CA GLY B  86      14.304  -0.407   8.668  1.00  1.00            
ATOM   1411    C GLY B  86      14.157  -0.689   7.230  1.00  1.00            
ATOM   1412    O GLY B  86      13.427  -0.007   6.514  1.00  1.00            
ATOM   1413    N ARG B  87      14.896  -1.718   6.798  2.00  1.00            
ATOM   1414   CA ARG B  87      15.004  -2.146   5.446  2.00  1.00            
ATOM   1415   CB ARG B  87      16.053  -3.257   5.234  2.00  1.00            
ATOM   1416   CG ARG B  87      17.471  -2.749   4.957  2.00  1.00            
ATOM   1417   CD ARG B  87      18.531  -3.854   4.910  2.00  1.00            
ATOM   1418   NE ARG B  87      19.007  -4.064   6.306  2.00  1.00            
ATOM   1419   CZ ARG B  87      19.577  -5.245   6.687  2.00  1.00            
ATOM   1420  NH1 ARG B  87      19.645  -6.294   5.817  2.00  1.00            
ATOM   1421  NH2 ARG B  87      20.079  -5.373   7.951  2.00  1.00            
ATOM   1422    C ARG B  87      13.728  -2.670   4.876  2.00  1.00            
ATOM   1423    O ARG B  87      13.523  -2.562   3.668  2.00  1.00            
ATOM   1424    N ASN B  88      12.856  -3.315   5.670  2.00  1.00            
ATOM   1425   CA ASN B  88      11.677  -3.789   5.005  2.00  1.00            
ATOM   1426   CB ASN B  88      10.770  -4.683   5.876  2.00  1.00            
ATOM   1427   CG ASN B  88      10.174  -3.893   7.026  2.00  1.00            
ATOM   1428  OD1 ASN B  88      10.885  -3.311   7.844  2.00  1.00            
ATOM   1429  ND2 ASN B  88       8.816  -3.888   7.094  2.00  1.00            
ATOM   1430    C ASN B  88      10.915  -2.613   4.507  2.00  1.00            
ATOM   1431    O ASN B  88      10.470  -2.591   3.361  2.00  1.00            
ATOM   1432    N LEU B  89      10.753  -1.590   5.360  2.00  1.00            
ATOM   1433   CA LEU B  89      10.190  -0.371   4.873  2.00  1.00            
ATOM   1434   CB LEU B  89       9.631   0.567   5.958  2.00  1.00            
ATOM   1435   CG LEU B  89       8.517  -0.049   6.822  2.00  1.00            
ATOM   1436  CD1 LEU B  89       9.083  -1.118   7.768  2.00  1.00            
ATOM   1437  CD2 LEU B  89       7.711   1.033   7.556  2.00  1.00            
ATOM   1438    C LEU B  89      11.412   0.289   4.344  2.00  1.00            
ATOM   1439    O LEU B  89      12.448  -0.349   4.219  2.00  1.00            
ATOM   1440    N LEU B  90      11.356   1.555   3.939  2.00  1.00            
ATOM   1441   CA LEU B  90      12.620   2.130   3.597  2.00  1.00            
ATOM   1442   CB LEU B  90      13.606   2.189   4.779  2.00  1.00            
ATOM   1443   CG LEU B  90      13.376   3.429   5.671  2.00  1.00            
ATOM   1444  CD1 LEU B  90      11.902   3.579   6.074  2.00  1.00            
ATOM   1445  CD2 LEU B  90      14.313   3.420   6.889  2.00  1.00            
ATOM   1446    C LEU B  90      13.266   1.519   2.385  2.00  1.00            
ATOM   1447    O LEU B  90      14.430   1.796   2.098  2.00  1.00            
ATOM   1448    N THR B  91      12.528   0.696   1.623  3.00  1.00            
ATOM   1449   CA THR B  91      13.011   0.171   0.373  3.00  1.00            
ATOM   1450   CB THR B  91      13.303  -1.299   0.429  3.00  1.00            
ATOM   1451  OG1 THR B  91      14.288  -1.557   1.418  3.00  1.00            
ATOM   1452  CG2 THR B  91      13.812  -1.760  -0.947  3.00  1.00            
ATOM   1453    C THR B  91      11.833   0.387  -0.519  3.00  1.00            
ATOM   1454    O THR B  91      11.966   0.825  -1.661  3.00  1.00            
ATOM   1455    N GLN B  92      10.628   0.088   0.017  3.00  1.00            
ATOM   1456   CA GLN B  92       9.426   0.371  -0.709  3.00  1.00            
ATOM   1457   CB GLN B  92       8.139   0.036   0.072  3.00  1.00            
ATOM   1458   CG GLN B  92       7.761  -1.446   0.119  3.00  1.00            
ATOM   1459   CD GLN B  92       6.949  -1.748  -1.133  3.00  1.00            
ATOM   1460  OE1 GLN B  92       7.167  -1.153  -2.188  3.00  1.00            
ATOM   1461  NE2 GLN B  92       5.973  -2.690  -1.016  3.00  1.00            
ATOM   1462    C GLN B  92       9.427   1.847  -0.885  3.00  1.00            
ATOM   1463    O GLN B  92       9.215   2.356  -1.985  3.00  1.00            
ATOM   1464    N ILE B  93       9.688   2.576   0.218  3.00  1.00            
ATOM   1465   CA ILE B  93       9.873   3.984   0.081  3.00  1.00            
ATOM   1466   CB ILE B  93       9.667   4.760   1.354  3.00  1.00            
ATOM   1467  CG1 ILE B  93       9.920   6.255   1.105  3.00  1.00            
ATOM   1468  CG2 ILE B  93      10.490   4.131   2.490  3.00  1.00            
ATOM   1469  CD1 ILE B  93       9.639   7.134   2.321  3.00  1.00            
ATOM   1470    C ILE B  93      11.291   4.062  -0.335  3.00  1.00            
ATOM   1471    O ILE B  93      12.182   3.637   0.396  3.00  1.00            
ATOM   1472    N GLY B  94      11.532   4.559  -1.560  3.00  1.00            
ATOM   1473   CA GLY B  94      12.881   4.544  -2.019  3.00  1.00            
ATOM   1474    C GLY B  94      13.664   5.467  -1.155  3.00  1.00            
ATOM   1475    O GLY B  94      13.657   6.682  -1.350  3.00  1.00            
ATOM   1476    N CYS B  95      14.390   4.897  -0.180  1.00  1.00            
ATOM   1477   CA CYS B  95      15.228   5.698   0.646  1.00  1.00            
ATOM   1478   CB CYS B  95      15.076   5.452   2.159  1.00  1.00            
ATOM   1479   SG CYS B  95      13.512   6.092   2.827  1.00  1.00            
ATOM   1480    C CYS B  95      16.604   5.272   0.268  1.00  1.00            
ATOM   1481    O CYS B  95      16.847   4.086   0.053  1.00  1.00            
ATOM   1482    N THR B  96      17.540   6.224   0.122  4.00  1.00            
ATOM   1483   CA THR B  96      18.862   5.807  -0.236  4.00  1.00            
ATOM   1484   CB THR B  96      19.186   6.028  -1.684  4.00  1.00            
ATOM   1485  OG1 THR B  96      18.303   5.269  -2.496  4.00  1.00            
ATOM   1486  CG2 THR B  96      20.644   5.616  -1.945  4.00  1.00            
ATOM   1487    C THR B  96      19.834   6.595   0.585  4.00  1.00            
ATOM   1488    O THR B  96      19.586   7.755   0.889  4.00  1.00            
ATOM   1489    N LEU B  97      20.981   6.011   0.982  4.00  1.00            
ATOM   1490   CA LEU B  97      21.860   6.813   1.787  4.00  1.00            
ATOM   1491   CB LEU B  97      22.527   6.034   2.932  4.00  1.00            
ATOM   1492   CG LEU B  97      21.513   5.247   3.785  4.00  1.00            
ATOM   1493  CD1 LEU B  97      22.117   4.834   5.137  4.00  1.00            
ATOM   1494  CD2 LEU B  97      20.162   5.968   3.885  4.00  1.00            
ATOM   1495    C LEU B  97      22.918   7.306   0.894  4.00  1.00            
ATOM   1496    O LEU B  97      23.741   6.542   0.391  4.00  1.00            
ATOM   1497    N ASN B  98      22.936   8.627   0.687  4.00  1.00            
ATOM   1498   CA ASN B  98      23.883   9.083  -0.260  4.00  1.00            
ATOM   1499   CB ASN B  98      23.290   9.987  -1.364  4.00  1.00            
ATOM   1500   CG ASN B  98      22.638  11.202  -0.727  4.00  1.00            
ATOM   1501  OD1 ASN B  98      22.216  11.157   0.427  4.00  1.00            
ATOM   1502  ND2 ASN B  98      22.531  12.313  -1.503  4.00  1.00            
ATOM   1503    C ASN B  98      24.993   9.785   0.402  4.00  1.00            
ATOM   1504    O ASN B  98      24.878  10.298   1.514  4.00  1.00            
ATOM   1505    N PHE B  99      26.134   9.766  -0.298  1.00  1.00            
ATOM   1506   CA PHE B  99      27.294  10.439   0.157  1.00  1.00            
ATOM   1507   CB PHE B  99      27.034  11.940   0.390  1.00  1.00            
ATOM   1508   CG PHE B  99      28.330  12.678   0.357  1.00  1.00            
ATOM   1509  CD1 PHE B  99      28.920  12.939  -0.858  1.00  1.00            
ATOM   1510  CD2 PHE B  99      28.944  13.129   1.503  1.00  1.00            
ATOM   1511  CE1 PHE B  99      30.110  13.622  -0.936  1.00  1.00            
ATOM   1512  CE2 PHE B  99      30.136  13.814   1.431  1.00  1.00            
ATOM   1513   CZ PHE B  99      30.722  14.061   0.214  1.00  1.00            
ATOM   1514    C PHE B  99      27.737   9.803   1.464  1.00  1.00            
ATOM   1515    O PHE B  99      27.400   8.609   1.688  1.00  1.00            
ATOM   1516  OXT PHE B  99      28.427  10.501   2.253  1.00  1.00            
ATOM   1517    N ILE C   1      16.249 -15.365  11.950  4.00  0.00            
ATOM   1518   CA ILE C   1      15.388 -14.341  12.586  4.00  0.00            
ATOM   1519   CB ILE C   1      15.644 -14.322  14.061  4.00  0.00            
ATOM   1520  CG1 ILE C   1      17.084 -13.894  14.375  4.00  0.00            
ATOM   1521  CG2 ILE C   1      15.310 -15.727  14.588  4.00  0.00            
ATOM   1522  CD1 ILE C   1      17.333 -13.709  15.872  4.00  0.00            
ATOM   1523    C ILE C   1      15.695 -13.024  11.970  4.00  0.00            
ATOM   1524    O ILE C   1      15.983 -12.941  10.777  4.00  0.00            
ATOM   1525    N ARG C   2      15.642 -11.946  12.765  4.00  0.00            
ATOM   1526   CA ARG C   2      15.881 -10.686  12.146  4.00  0.00            
ATOM   1527   CB ARG C   2      14.657  -9.757  12.165  4.00  0.00            
ATOM   1528   CG ARG C   2      13.396 -10.399  11.578  4.00  0.00            
ATOM   1529   CD ARG C   2      13.618 -11.165  10.271  4.00  0.00            
ATOM   1530   NE ARG C   2      12.297 -11.719   9.852  4.00  0.00            
ATOM   1531   CZ ARG C   2      12.067 -12.017   8.540  4.00  0.00            
ATOM   1532  NH1 ARG C   2      13.057 -11.836   7.618  4.00  0.00            
ATOM   1533  NH2 ARG C   2      10.848 -12.488   8.149  4.00  0.00            
ATOM   1534    C ARG C   2      16.956 -10.024  12.896  4.00  0.00            
ATOM   1535    O ARG C   2      17.370 -10.490  13.953  4.00  0.00            
ATOM   1536    N LYS C   3      17.487  -8.935  12.336  4.00  0.00            
ATOM   1537   CA LYS C   3      18.505  -8.315  13.099  4.00  0.00            
ATOM   1538   CB LYS C   3      19.891  -8.388  12.440  4.00  0.00            
ATOM   1539   CG LYS C   3      20.419  -9.819  12.336  4.00  0.00            
ATOM   1540   CD LYS C   3      21.623  -9.964  11.406  4.00  0.00            
ATOM   1541   CE LYS C   3      22.144 -11.399  11.310  4.00  0.00            
ATOM   1542   NZ LYS C   3      23.258 -11.467  10.340  4.00  0.00            
ATOM   1543    C LYS C   3      18.154  -6.891  13.250  4.00  0.00            
ATOM   1544    O LYS C   3      17.762  -6.218  12.296  4.00  0.00            
ATOM   1545    N ILE C   4      18.281  -6.394  14.485  4.00  0.00            
ATOM   1546   CA ILE C   4      17.962  -5.027  14.675  4.00  0.00            
ATOM   1547   CB ILE C   4      16.796  -4.787  15.584  4.00  0.00            
ATOM   1548  CG1 ILE C   4      16.304  -3.339  15.449  4.00  0.00            
ATOM   1549  CG2 ILE C   4      17.224  -5.153  17.014  4.00  0.00            
ATOM   1550  CD1 ILE C   4      14.989  -3.079  16.180  4.00  0.00            
ATOM   1551    C ILE C   4      19.120  -4.392  15.307  4.00  0.00            
ATOM   1552    O ILE C   4      19.812  -4.991  16.129  4.00  0.00            
ATOM   1553    N LEU C   5      19.405  -3.157  14.892  4.00  0.00            
ATOM   1554   CA LEU C   5      20.465  -2.558  15.604  4.00  0.00            
ATOM   1555   CB LEU C   5      21.794  -2.485  14.826  4.00  0.00            
ATOM   1556   CG LEU C   5      22.460  -3.850  14.561  4.00  0.00            
ATOM   1557  CD1 LEU C   5      21.616  -4.723  13.618  4.00  0.00            
ATOM   1558  CD2 LEU C   5      23.909  -3.677  14.074  4.00  0.00            
ATOM   1559    C LEU C   5      20.084  -1.161  15.944  4.00  0.00            
ATOM   1560    O LEU C   5      20.037  -0.294  15.074  4.00  0.00            
ATOM   1561    N PHE C   6      19.776  -0.905  17.229  4.00  0.00            
ATOM   1562   CA PHE C   6      19.542   0.456  17.599  4.00  0.00            
ATOM   1563   CB PHE C   6      18.078   0.802  17.894  4.00  0.00            
ATOM   1564   CG PHE C   6      18.086   2.284  17.853  4.00  0.00            
ATOM   1565  CD1 PHE C   6      18.116   2.921  16.635  4.00  0.00            
ATOM   1566  CD2 PHE C   6      18.077   3.028  19.008  4.00  0.00            
ATOM   1567  CE1 PHE C   6      18.136   4.291  16.563  4.00  0.00            
ATOM   1568  CE2 PHE C   6      18.097   4.400  18.942  4.00  0.00            
ATOM   1569   CZ PHE C   6      18.128   5.029  17.721  4.00  0.00            
ATOM   1570    C PHE C   6      20.327   0.663  18.822  4.00  0.00            
ATOM   1571    O PHE C   6      20.146  -0.029  19.823  4.00  0.00            
ATOM   1572    N LEU C   7      21.252   1.624  18.763  4.00  0.00            
ATOM   1573   CA LEU C   7      22.023   1.801  19.934  4.00  0.00            
ATOM   1574   CB LEU C   7      23.514   1.456  19.764  4.00  0.00            
ATOM   1575   CG LEU C   7      23.783  -0.057  19.644  4.00  0.00            
ATOM   1576  CD1 LEU C   7      23.480  -0.777  20.969  4.00  0.00            
ATOM   1577  CD2 LEU C   7      23.039  -0.674  18.450  4.00  0.00            
ATOM   1578    C LEU C   7      21.925   3.203  20.366  4.00  0.00            
ATOM   1579    O LEU C   7      22.005   4.143  19.576  4.00  0.00            
ATOM   1580    N ASP C   8      21.726   3.346  21.677  4.00  0.00            
ATOM   1581   CA ASP C   8      21.623   4.620  22.283  4.00  0.00            
ATOM   1582   CB ASP C   8      20.718   4.601  23.524  4.00  0.00            
ATOM   1583   CG ASP C   8      19.315   4.234  23.062  4.00  0.00            
ATOM   1584  OD1 ASP C   8      18.902   4.717  21.974  4.00  0.00            
ATOM   1585  OD2 ASP C   8      18.644   3.447  23.781  4.00  0.00            
ATOM   1586    C ASP C   8      22.990   4.956  22.727  4.00  0.00            
ATOM   1587    O ASP C   8      23.977   4.548  22.117  4.00  0.00            
ATOM   1588    N GLY C   9      23.081   5.746  23.804  4.00  0.00            
ATOM   1589   CA GLY C   9      24.382   6.064  24.274  4.00  0.00            
ATOM   1590    C GLY C   9      24.276   6.355  25.724  4.00  0.00            
ATOM   1591    O GLY C   9      23.201   6.290  26.316  4.00  0.00            
ATOM   1592    N ILE C  10      25.426   6.690  26.330  4.00  0.00            
ATOM   1593   CA ILE C  10      25.448   6.965  27.726  4.00  0.00            
ATOM   1594   CB ILE C  10      26.828   7.250  28.254  4.00  0.00            
ATOM   1595  CG1 ILE C  10      27.719   6.002  28.142  4.00  0.00            
ATOM   1596  CG2 ILE C  10      26.700   7.791  29.687  4.00  0.00            
ATOM   1597  CD1 ILE C  10      29.182   6.271  28.492  4.00  0.00            
ATOM   1598    C ILE C  10      24.581   8.179  28.028  4.00  0.00            
ATOM   1599    O ILE C  10      23.568   8.009  28.760  4.00  0.00            
ATOM   1600  OXT ILE C  10      24.925   9.292  27.550  4.00  0.00            
END
