# Supplementary material for: Integrative modeling of diverse protein-peptide systems using CABS-dock
Source: PLoS Comput Biol. 2023 Jul 5;19(7):e1011275. doi: 10.1371/journal.pcbi.1011275 (PMC10351741; doi:10.1371/journal.pcbi.1011275)
Supplement: S1 File — Files in pdb format containing atomic coordinates of the structures obtained in this study: the highest-scored amyloid models and 10 examples of the docked peptide for each enzyme-substrate complex. (ZIP) [file pcbi.1011275.s006.zip › 10_HIV1_IRKILFLDGI/3483.pdb]

CRYST1    0.000    0.000    0.000   0.00   0.00   0.00 P 1           1
ATOM      1    N PRO A   1      28.789   6.520  -2.369  1.00  1.00            
ATOM      2   CA PRO A   1      27.944   6.639  -3.588  1.00  1.00            
ATOM      3   CD PRO A   1      29.592   5.251  -2.443  1.00  1.00            
ATOM      4   CB PRO A   1      28.406   5.533  -4.534  1.00  1.00            
ATOM      5   CG PRO A   1      28.992   4.458  -3.612  1.00  1.00            
ATOM      6    C PRO A   1      26.547   6.430  -3.122  1.00  1.00            
ATOM      7    O PRO A   1      26.353   5.873  -2.043  1.00  1.00            
ATOM      8    N GLN A   2      25.557   6.866  -3.918  4.00  1.00            
ATOM      9   CA GLN A   2      24.207   6.648  -3.510  4.00  1.00            
ATOM     10   CB GLN A   2      23.194   7.252  -4.501  4.00  1.00            
ATOM     11   CG GLN A   2      23.292   8.779  -4.603  4.00  1.00            
ATOM     12   CD GLN A   2      22.461   9.246  -5.792  4.00  1.00            
ATOM     13  OE1 GLN A   2      22.007   8.438  -6.600  4.00  1.00            
ATOM     14  NE2 GLN A   2      22.265  10.586  -5.909  4.00  1.00            
ATOM     15    C GLN A   2      24.039   5.162  -3.492  4.00  1.00            
ATOM     16    O GLN A   2      24.299   4.494  -4.492  4.00  1.00            
ATOM     17    N ILE A   3      23.618   4.600  -2.339  4.00  1.00            
ATOM     18   CA ILE A   3      23.476   3.173  -2.271  4.00  1.00            
ATOM     19   CB ILE A   3      24.254   2.502  -1.173  4.00  1.00            
ATOM     20  CG1 ILE A   3      23.754   2.950   0.209  4.00  1.00            
ATOM     21  CG2 ILE A   3      25.752   2.759  -1.420  4.00  1.00            
ATOM     22  CD1 ILE A   3      24.217   2.034   1.339  4.00  1.00            
ATOM     23    C ILE A   3      22.027   2.858  -2.038  4.00  1.00            
ATOM     24    O ILE A   3      21.353   3.525  -1.253  4.00  1.00            
ATOM     25    N THR A   4      21.508   1.832  -2.748  1.00  1.00            
ATOM     26   CA THR A   4      20.134   1.428  -2.612  1.00  1.00            
ATOM     27   CB THR A   4      19.650   0.556  -3.734  1.00  1.00            
ATOM     28  OG1 THR A   4      20.383  -0.659  -3.767  1.00  1.00            
ATOM     29  CG2 THR A   4      19.833   1.317  -5.058  1.00  1.00            
ATOM     30    C THR A   4      20.049   0.646  -1.352  1.00  1.00            
ATOM     31    O THR A   4      21.074   0.301  -0.765  1.00  1.00            
ATOM     32    N LEU A   5      18.826   0.355  -0.870  1.00  1.00            
ATOM     33   CA LEU A   5      18.857  -0.275   0.409  1.00  1.00            
ATOM     34   CB LEU A   5      18.313   0.646   1.516  1.00  1.00            
ATOM     35   CG LEU A   5      19.193   1.887   1.771  1.00  1.00            
ATOM     36  CD1 LEU A   5      20.570   1.479   2.316  1.00  1.00            
ATOM     37  CD2 LEU A   5      19.289   2.789   0.529  1.00  1.00            
ATOM     38    C LEU A   5      18.091  -1.564   0.486  1.00  1.00            
ATOM     39    O LEU A   5      17.704  -1.962   1.582  1.00  1.00            
ATOM     40    N TRP A   6      17.840  -2.267  -0.634  1.00  1.00            
ATOM     41   CA TRP A   6      17.252  -3.574  -0.479  1.00  1.00            
ATOM     42   CB TRP A   6      16.800  -4.230  -1.799  1.00  1.00            
ATOM     43   CG TRP A   6      17.886  -4.579  -2.795  1.00  1.00            
ATOM     44  CD2 TRP A   6      18.647  -5.794  -2.747  1.00  1.00            
ATOM     45  CD1 TRP A   6      18.331  -3.888  -3.887  1.00  1.00            
ATOM     46  NE1 TRP A   6      19.314  -4.607  -4.528  1.00  1.00            
ATOM     47  CE2 TRP A   6      19.521  -5.780  -3.835  1.00  1.00            
ATOM     48  CE3 TRP A   6      18.619  -6.840  -1.870  1.00  1.00            
ATOM     49  CZ2 TRP A   6      20.380  -6.818  -4.062  1.00  1.00            
ATOM     50  CZ3 TRP A   6      19.489  -7.883  -2.100  1.00  1.00            
ATOM     51  CH2 TRP A   6      20.354  -7.872  -3.175  1.00  1.00            
ATOM     52    C TRP A   6      18.359  -4.378   0.099  1.00  1.00            
ATOM     53    O TRP A   6      18.163  -5.319   0.865  1.00  1.00            
ATOM     54    N LYS A   7      19.582  -3.996  -0.302  1.00  1.00            
ATOM     55   CA LYS A   7      20.789  -4.599   0.159  1.00  1.00            
ATOM     56   CB LYS A   7      22.047  -4.079  -0.562  1.00  1.00            
ATOM     57   CG LYS A   7      22.320  -4.721  -1.924  1.00  1.00            
ATOM     58   CD LYS A   7      22.689  -6.203  -1.819  1.00  1.00            
ATOM     59   CE LYS A   7      23.202  -6.813  -3.127  1.00  1.00            
ATOM     60   NZ LYS A   7      23.610  -8.219  -2.904  1.00  1.00            
ATOM     61    C LYS A   7      20.946  -4.254   1.624  1.00  1.00            
ATOM     62    O LYS A   7      20.104  -3.583   2.218  1.00  1.00            
ATOM     63    N ARG A   8      22.054  -4.742   2.227  1.00  1.00            
ATOM     64   CA ARG A   8      22.331  -4.778   3.643  1.00  1.00            
ATOM     65   CB ARG A   8      23.548  -5.675   3.929  1.00  1.00            
ATOM     66   CG ARG A   8      23.236  -7.121   3.529  1.00  1.00            
ATOM     67   CD ARG A   8      24.435  -8.067   3.454  1.00  1.00            
ATOM     68   NE ARG A   8      23.900  -9.399   3.044  1.00  1.00            
ATOM     69   CZ ARG A   8      23.619 -10.349   3.981  1.00  1.00            
ATOM     70  NH1 ARG A   8      23.921 -10.121   5.291  1.00  1.00            
ATOM     71  NH2 ARG A   8      23.040 -11.529   3.609  1.00  1.00            
ATOM     72    C ARG A   8      22.457  -3.484   4.447  1.00  1.00            
ATOM     73    O ARG A   8      21.721  -3.491   5.431  1.00  1.00            
ATOM     74    N PRO A   9      23.168  -2.356   4.333  1.00  1.00            
ATOM     75   CA PRO A   9      24.194  -1.957   3.391  1.00  1.00            
ATOM     76   CD PRO A   9      22.616  -1.192   5.009  1.00  1.00            
ATOM     77   CB PRO A   9      24.472  -0.477   3.641  1.00  1.00            
ATOM     78   CG PRO A   9      23.181   0.035   4.282  1.00  1.00            
ATOM     79    C PRO A   9      25.476  -2.691   3.189  1.00  1.00            
ATOM     80    O PRO A   9      25.688  -3.209   2.095  1.00  1.00            
ATOM     81    N LEU A  10      26.339  -2.746   4.219  4.00  1.00            
ATOM     82   CA LEU A  10      27.613  -3.391   4.090  4.00  1.00            
ATOM     83   CB LEU A  10      27.489  -4.786   3.427  4.00  1.00            
ATOM     84   CG LEU A  10      28.729  -5.711   3.440  4.00  1.00            
ATOM     85  CD1 LEU A  10      28.400  -7.046   2.746  4.00  1.00            
ATOM     86  CD2 LEU A  10      29.986  -5.053   2.853  4.00  1.00            
ATOM     87    C LEU A  10      28.572  -2.513   3.320  4.00  1.00            
ATOM     88    O LEU A  10      28.207  -1.912   2.311  4.00  1.00            
ATOM     89    N VAL A  11      29.833  -2.405   3.819  4.00  1.00            
ATOM     90   CA VAL A  11      30.921  -1.660   3.216  4.00  1.00            
ATOM     91   CB VAL A  11      31.058  -0.258   3.731  4.00  1.00            
ATOM     92  CG1 VAL A  11      29.772   0.518   3.401  4.00  1.00            
ATOM     93  CG2 VAL A  11      31.395  -0.322   5.231  4.00  1.00            
ATOM     94    C VAL A  11      32.177  -2.363   3.640  4.00  1.00            
ATOM     95    O VAL A  11      32.134  -3.289   4.448  4.00  1.00            
ATOM     96    N THR A  12      33.336  -1.960   3.079  4.00  1.00            
ATOM     97   CA THR A  12      34.600  -2.508   3.490  4.00  1.00            
ATOM     98   CB THR A  12      35.442  -2.991   2.341  4.00  1.00            
ATOM     99  OG1 THR A  12      36.598  -3.661   2.822  4.00  1.00            
ATOM    100  CG2 THR A  12      35.840  -1.788   1.469  4.00  1.00            
ATOM    101    C THR A  12      35.313  -1.370   4.146  4.00  1.00            
ATOM    102    O THR A  12      35.260  -0.242   3.661  4.00  1.00            
ATOM    103    N ILE A  13      35.987  -1.623   5.280  4.00  1.00            
ATOM    104   CA ILE A  13      36.551  -0.515   5.991  4.00  1.00            
ATOM    105   CB ILE A  13      35.765  -0.204   7.230  4.00  1.00            
ATOM    106  CG1 ILE A  13      36.156   1.153   7.826  4.00  1.00            
ATOM    107  CG2 ILE A  13      35.933  -1.383   8.205  4.00  1.00            
ATOM    108  CD1 ILE A  13      35.142   1.635   8.861  4.00  1.00            
ATOM    109    C ILE A  13      37.945  -0.833   6.429  4.00  1.00            
ATOM    110    O ILE A  13      38.323  -1.997   6.531  4.00  1.00            
ATOM    111    N ARG A  14      38.762   0.217   6.667  4.00  1.00            
ATOM    112   CA ARG A  14      40.093  -0.010   7.152  4.00  1.00            
ATOM    113   CB ARG A  14      41.187   0.484   6.197  4.00  1.00            
ATOM    114   CG ARG A  14      41.225  -0.299   4.884  4.00  1.00            
ATOM    115   CD ARG A  14      42.535  -0.111   4.123  4.00  1.00            
ATOM    116   NE ARG A  14      43.616  -0.575   5.036  4.00  1.00            
ATOM    117   CZ ARG A  14      44.926  -0.475   4.670  4.00  1.00            
ATOM    118  NH1 ARG A  14      45.255   0.045   3.451  4.00  1.00            
ATOM    119  NH2 ARG A  14      45.905  -0.888   5.526  4.00  1.00            
ATOM    120    C ARG A  14      40.247   0.717   8.459  4.00  1.00            
ATOM    121    O ARG A  14      40.312   1.944   8.484  4.00  1.00            
ATOM    122    N ILE A  15      40.293  -0.029   9.591  4.00  1.00            
ATOM    123   CA ILE A  15      40.497   0.583  10.881  4.00  1.00            
ATOM    124   CB ILE A  15      39.278   0.571  11.758  4.00  1.00            
ATOM    125  CG1 ILE A  15      39.504   1.460  12.993  4.00  1.00            
ATOM    126  CG2 ILE A  15      38.908  -0.889  12.069  4.00  1.00            
ATOM    127  CD1 ILE A  15      38.222   1.797  13.755  4.00  1.00            
ATOM    128    C ILE A  15      41.618  -0.144  11.561  4.00  1.00            
ATOM    129    O ILE A  15      41.587  -1.366  11.696  4.00  1.00            
ATOM    130    N GLY A  16      42.660   0.600  11.983  3.00  1.00            
ATOM    131   CA GLY A  16      43.762   0.013  12.695  3.00  1.00            
ATOM    132    C GLY A  16      44.651  -0.712  11.735  3.00  1.00            
ATOM    133    O GLY A  16      45.493  -1.506  12.150  3.00  1.00            
ATOM    134    N GLY A  17      44.500  -0.461  10.421  3.00  1.00            
ATOM    135   CA GLY A  17      45.346  -1.140   9.480  3.00  1.00            
ATOM    136    C GLY A  17      44.748  -2.486   9.224  3.00  1.00            
ATOM    137    O GLY A  17      45.391  -3.357   8.640  3.00  1.00            
ATOM    138    N GLN A  18      43.491  -2.687   9.663  4.00  1.00            
ATOM    139   CA GLN A  18      42.840  -3.952   9.482  4.00  1.00            
ATOM    140   CB GLN A  18      42.206  -4.486  10.778  4.00  1.00            
ATOM    141   CG GLN A  18      43.194  -4.634  11.936  4.00  1.00            
ATOM    142   CD GLN A  18      44.077  -5.842  11.669  4.00  1.00            
ATOM    143  OE1 GLN A  18      45.301  -5.767  11.772  4.00  1.00            
ATOM    144  NE2 GLN A  18      43.439  -6.994  11.329  4.00  1.00            
ATOM    145    C GLN A  18      41.709  -3.729   8.529  4.00  1.00            
ATOM    146    O GLN A  18      41.085  -2.670   8.544  4.00  1.00            
ATOM    147    N LEU A  19      41.418  -4.712   7.652  4.00  1.00            
ATOM    148   CA LEU A  19      40.292  -4.522   6.781  4.00  1.00            
ATOM    149   CB LEU A  19      40.426  -5.140   5.376  4.00  1.00            
ATOM    150   CG LEU A  19      40.569  -6.673   5.346  4.00  1.00            
ATOM    151  CD1 LEU A  19      40.695  -7.186   3.900  4.00  1.00            
ATOM    152  CD2 LEU A  19      41.719  -7.148   6.247  4.00  1.00            
ATOM    153    C LEU A  19      39.120  -5.134   7.470  4.00  1.00            
ATOM    154    O LEU A  19      39.185  -6.275   7.929  4.00  1.00            
ATOM    155    N LYS A  20      38.014  -4.371   7.593  4.00  1.00            
ATOM    156   CA LYS A  20      36.889  -4.919   8.285  4.00  1.00            
ATOM    157   CB LYS A  20      36.661  -4.299   9.675  4.00  1.00            
ATOM    158   CG LYS A  20      35.870  -5.209  10.620  4.00  1.00            
ATOM    159   CD LYS A  20      35.993  -4.814  12.096  4.00  1.00            
ATOM    160   CE LYS A  20      35.519  -5.898  13.065  4.00  1.00            
ATOM    161   NZ LYS A  20      35.523  -5.385  14.450  4.00  1.00            
ATOM    162    C LYS A  20      35.677  -4.729   7.458  4.00  1.00            
ATOM    163    O LYS A  20      35.621  -3.856   6.596  4.00  1.00            
ATOM    164    N GLU A  21      34.676  -5.591   7.685  4.00  1.00            
ATOM    165   CA GLU A  21      33.468  -5.455   6.944  4.00  1.00            
ATOM    166   CB GLU A  21      32.756  -6.795   6.695  4.00  1.00            
ATOM    167   CG GLU A  21      33.650  -7.851   6.033  4.00  1.00            
ATOM    168   CD GLU A  21      34.215  -7.298   4.733  4.00  1.00            
ATOM    169  OE1 GLU A  21      33.733  -6.227   4.277  4.00  1.00            
ATOM    170  OE2 GLU A  21      35.147  -7.942   4.180  4.00  1.00            
ATOM    171    C GLU A  21      32.591  -4.642   7.831  4.00  1.00            
ATOM    172    O GLU A  21      32.460  -4.938   9.018  4.00  1.00            
ATOM    173    N ALA A  22      31.972  -3.579   7.293  4.00  1.00            
ATOM    174   CA ALA A  22      31.206  -2.772   8.188  4.00  1.00            
ATOM    175   CB ALA A  22      31.813  -1.382   8.438  4.00  1.00            
ATOM    176    C ALA A  22      29.845  -2.562   7.633  4.00  1.00            
ATOM    177    O ALA A  22      29.629  -2.613   6.424  4.00  1.00            
ATOM    178    N LEU A  23      28.877  -2.348   8.541  4.00  1.00            
ATOM    179   CA LEU A  23      27.539  -2.063   8.134  4.00  1.00            
ATOM    180   CB LEU A  23      26.462  -2.792   8.955  4.00  1.00            
ATOM    181   CG LEU A  23      26.530  -4.325   8.864  4.00  1.00            
ATOM    182  CD1 LEU A  23      27.840  -4.858   9.466  4.00  1.00            
ATOM    183  CD2 LEU A  23      25.278  -4.970   9.481  4.00  1.00            
ATOM    184    C LEU A  23      27.352  -0.610   8.417  4.00  1.00            
ATOM    185    O LEU A  23      27.814  -0.112   9.441  4.00  1.00            
ATOM    186    N LEU A  24      26.689   0.125   7.506  4.00  1.00            
ATOM    187   CA LEU A  24      26.473   1.509   7.802  4.00  1.00            
ATOM    188   CB LEU A  24      26.437   2.436   6.577  4.00  1.00            
ATOM    189   CG LEU A  24      27.808   2.620   5.904  4.00  1.00            
ATOM    190  CD1 LEU A  24      27.715   3.559   4.692  4.00  1.00            
ATOM    191  CD2 LEU A  24      28.864   3.079   6.919  4.00  1.00            
ATOM    192    C LEU A  24      25.164   1.594   8.468  4.00  1.00            
ATOM    193    O LEU A  24      24.163   1.121   7.940  4.00  1.00            
ATOM    194    N ASP A  25      25.146   2.172   9.679  1.00  1.00            
ATOM    195   CA ASP A  25      23.892   2.228  10.346  1.00  1.00            
ATOM    196   CB ASP A  25      23.808   1.340  11.602  1.00  1.00            
ATOM    197   CG ASP A  25      23.775  -0.117  11.156  1.00  1.00            
ATOM    198  OD1 ASP A  25      24.461  -0.452  10.153  1.00  1.00            
ATOM    199  OD2 ASP A  25      23.050  -0.916  11.805  1.00  1.00            
ATOM    200    C ASP A  25      23.606   3.613  10.773  1.00  1.00            
ATOM    201    O ASP A  25      24.286   4.178  11.629  1.00  1.00            
ATOM    202    N THR A  26      22.584   4.205  10.141  3.00  1.00            
ATOM    203   CA THR A  26      22.142   5.486  10.570  3.00  1.00            
ATOM    204   CB THR A  26      21.135   6.107   9.642  3.00  1.00            
ATOM    205  OG1 THR A  26      20.886   7.452  10.025  3.00  1.00            
ATOM    206  CG2 THR A  26      19.835   5.285   9.682  3.00  1.00            
ATOM    207    C THR A  26      21.514   5.268  11.896  3.00  1.00            
ATOM    208    O THR A  26      21.621   6.096  12.797  3.00  1.00            
ATOM    209    N GLY A  27      20.849   4.106  12.046  3.00  1.00            
ATOM    210   CA GLY A  27      20.169   3.847  13.273  3.00  1.00            
ATOM    211    C GLY A  27      21.146   3.380  14.275  3.00  1.00            
ATOM    212    O GLY A  27      21.093   2.245  14.746  3.00  1.00            
ATOM    213    N ALA A  28      22.076   4.271  14.635  1.00  1.00            
ATOM    214   CA ALA A  28      22.979   3.923  15.675  1.00  1.00            
ATOM    215   CB ALA A  28      24.103   2.976  15.218  1.00  1.00            
ATOM    216    C ALA A  28      23.616   5.193  16.103  1.00  1.00            
ATOM    217    O ALA A  28      24.056   5.992  15.276  1.00  1.00            
ATOM    218    N ASP A  29      23.661   5.418  17.424  1.00  1.00            
ATOM    219   CA ASP A  29      24.248   6.618  17.919  1.00  1.00            
ATOM    220   CB ASP A  29      23.967   6.826  19.413  1.00  1.00            
ATOM    221   CG ASP A  29      22.495   7.196  19.528  1.00  1.00            
ATOM    222  OD1 ASP A  29      22.065   8.131  18.799  1.00  1.00            
ATOM    223  OD2 ASP A  29      21.777   6.541  20.328  1.00  1.00            
ATOM    224    C ASP A  29      25.734   6.585  17.705  1.00  1.00            
ATOM    225    O ASP A  29      26.316   7.562  17.235  1.00  1.00            
ATOM    226    N ASP A  30      26.394   5.452  18.027  1.00  1.00            
ATOM    227   CA ASP A  30      27.828   5.402  17.908  1.00  1.00            
ATOM    228   CB ASP A  30      28.561   5.108  19.230  1.00  1.00            
ATOM    229   CG ASP A  30      28.486   6.343  20.120  1.00  1.00            
ATOM    230  OD1 ASP A  30      27.458   7.068  20.052  1.00  1.00            
ATOM    231  OD2 ASP A  30      29.468   6.586  20.871  1.00  1.00            
ATOM    232    C ASP A  30      28.227   4.327  16.946  1.00  1.00            
ATOM    233    O ASP A  30      27.434   3.873  16.123  1.00  1.00            
ATOM    234    N THR A  31      29.512   3.914  17.039  1.00  1.00            
ATOM    235   CA THR A  31      30.092   2.908  16.193  1.00  1.00            
ATOM    236   CB THR A  31      31.348   3.369  15.520  1.00  1.00            
ATOM    237  OG1 THR A  31      31.835   2.373  14.637  1.00  1.00            
ATOM    238  CG2 THR A  31      32.384   3.682  16.604  1.00  1.00            
ATOM    239    C THR A  31      30.424   1.726  17.034  1.00  1.00            
ATOM    240    O THR A  31      30.630   1.854  18.239  1.00  1.00            
ATOM    241    N VAL A  32      30.447   0.524  16.420  4.00  1.00            
ATOM    242   CA VAL A  32      30.727  -0.646  17.196  4.00  1.00            
ATOM    243   CB VAL A  32      29.496  -1.462  17.479  4.00  1.00            
ATOM    244  CG1 VAL A  32      29.903  -2.750  18.210  4.00  1.00            
ATOM    245  CG2 VAL A  32      28.493  -0.593  18.256  4.00  1.00            
ATOM    246    C VAL A  32      31.646  -1.532  16.446  4.00  1.00            
ATOM    247    O VAL A  32      31.646  -1.569  15.218  4.00  1.00            
ATOM    248    N LEU A  33      32.490  -2.253  17.202  4.00  1.00            
ATOM    249   CA LEU A  33      33.342  -3.224  16.613  4.00  1.00            
ATOM    250   CB LEU A  33      34.811  -2.785  16.477  4.00  1.00            
ATOM    251   CG LEU A  33      34.993  -1.620  15.486  4.00  1.00            
ATOM    252  CD1 LEU A  33      34.328  -0.338  16.008  4.00  1.00            
ATOM    253  CD2 LEU A  33      36.469  -1.422  15.104  4.00  1.00            
ATOM    254    C LEU A  33      33.291  -4.423  17.493  4.00  1.00            
ATOM    255    O LEU A  33      33.077  -4.315  18.699  4.00  1.00            
ATOM    256    N GLU A  34      33.469  -5.612  16.891  1.00  1.00            
ATOM    257   CA GLU A  34      33.464  -6.814  17.663  1.00  1.00            
ATOM    258   CB GLU A  34      33.459  -8.109  16.835  1.00  1.00            
ATOM    259   CG GLU A  34      33.301  -9.362  17.699  1.00  1.00            
ATOM    260   CD GLU A  34      33.354 -10.580  16.792  1.00  1.00            
ATOM    261  OE1 GLU A  34      32.587 -10.613  15.793  1.00  1.00            
ATOM    262  OE2 GLU A  34      34.168 -11.496  17.089  1.00  1.00            
ATOM    263    C GLU A  34      34.736  -6.774  18.444  1.00  1.00            
ATOM    264    O GLU A  34      35.514  -5.834  18.285  1.00  1.00            
ATOM    265    N GLU A  35      34.954  -7.764  19.342  1.00  1.00            
ATOM    266   CA GLU A  35      36.127  -7.774  20.170  1.00  1.00            
ATOM    267   CB GLU A  35      36.262  -9.045  21.029  1.00  1.00            
ATOM    268   CG GLU A  35      36.248 -10.347  20.229  1.00  1.00            
ATOM    269   CD GLU A  35      36.146 -11.491  21.229  1.00  1.00            
ATOM    270  OE1 GLU A  35      35.443 -11.316  22.260  1.00  1.00            
ATOM    271  OE2 GLU A  35      36.774 -12.555  20.978  1.00  1.00            
ATOM    272    C GLU A  35      37.320  -7.606  19.311  1.00  1.00            
ATOM    273    O GLU A  35      37.766  -8.517  18.616  1.00  1.00            
ATOM    274    N MET A  36      37.844  -6.373  19.359  1.00  1.00            
ATOM    275   CA MET A  36      38.979  -5.987  18.597  1.00  1.00            
ATOM    276   CB MET A  36      38.629  -5.050  17.428  1.00  1.00            
ATOM    277   CG MET A  36      39.833  -4.662  16.569  1.00  1.00            
ATOM    278   SD MET A  36      40.464  -6.013  15.529  1.00  1.00            
ATOM    279   CE MET A  36      41.896  -5.094  14.899  1.00  1.00            
ATOM    280    C MET A  36      39.822  -5.184  19.528  1.00  1.00            
ATOM    281    O MET A  36      39.312  -4.550  20.452  1.00  1.00            
ATOM    282    N ASN A  37      41.151  -5.219  19.334  1.00  1.00            
ATOM    283   CA ASN A  37      41.990  -4.415  20.168  1.00  1.00            
ATOM    284   CB ASN A  37      43.065  -5.218  20.919  1.00  1.00            
ATOM    285   CG ASN A  37      42.392  -5.987  22.048  1.00  1.00            
ATOM    286  OD1 ASN A  37      41.824  -5.395  22.962  1.00  1.00            
ATOM    287  ND2 ASN A  37      42.462  -7.344  21.986  1.00  1.00            
ATOM    288    C ASN A  37      42.708  -3.476  19.265  1.00  1.00            
ATOM    289    O ASN A  37      43.521  -3.884  18.439  1.00  1.00            
ATOM    290    N LEU A  38      42.405  -2.179  19.410  1.00  1.00            
ATOM    291   CA LEU A  38      43.070  -1.193  18.623  1.00  1.00            
ATOM    292   CB LEU A  38      42.109  -0.108  18.086  1.00  1.00            
ATOM    293   CG LEU A  38      42.751   0.858  17.075  1.00  1.00            
ATOM    294  CD1 LEU A  38      43.157   0.112  15.795  1.00  1.00            
ATOM    295  CD2 LEU A  38      41.847   2.066  16.792  1.00  1.00            
ATOM    296    C LEU A  38      43.988  -0.540  19.589  1.00  1.00            
ATOM    297    O LEU A  38      43.912  -0.799  20.788  1.00  1.00            
ATOM    298    N PRO A  39      44.892   0.261  19.121  1.00  1.00            
ATOM    299   CA PRO A  39      45.777   0.860  20.063  1.00  1.00            
ATOM    300   CD PRO A  39      45.556   0.013  17.855  1.00  1.00            
ATOM    301   CB PRO A  39      46.983   1.365  19.266  1.00  1.00            
ATOM    302   CG PRO A  39      46.605   1.134  17.793  1.00  1.00            
ATOM    303    C PRO A  39      45.066   1.888  20.857  1.00  1.00            
ATOM    304    O PRO A  39      44.176   2.552  20.328  1.00  1.00            
ATOM    305    N GLY A  40      45.427   2.023  22.150  1.00  1.00            
ATOM    306   CA GLY A  40      44.814   3.058  22.910  1.00  1.00            
ATOM    307    C GLY A  40      44.359   2.534  24.225  1.00  1.00            
ATOM    308    O GLY A  40      44.322   1.328  24.464  1.00  1.00            
ATOM    309    N LYS A  41      44.012   3.478  25.120  1.00  1.00            
ATOM    310   CA LYS A  41      43.484   3.140  26.399  1.00  1.00            
ATOM    311   CB LYS A  41      44.383   3.524  27.589  1.00  1.00            
ATOM    312   CG LYS A  41      45.690   2.736  27.676  1.00  1.00            
ATOM    313   CD LYS A  41      46.676   3.318  28.693  1.00  1.00            
ATOM    314   CE LYS A  41      47.992   2.545  28.790  1.00  1.00            
ATOM    315   NZ LYS A  41      48.893   3.204  29.762  1.00  1.00            
ATOM    316    C LYS A  41      42.238   3.936  26.556  1.00  1.00            
ATOM    317    O LYS A  41      42.281   5.163  26.476  1.00  1.00            
ATOM    318    N TRP A  42      41.079   3.285  26.774  1.00  1.00            
ATOM    319   CA TRP A  42      39.979   4.174  26.925  1.00  1.00            
ATOM    320   CB TRP A  42      39.454   4.743  25.597  1.00  1.00            
ATOM    321   CG TRP A  42      38.495   5.888  25.777  1.00  1.00            
ATOM    322  CD2 TRP A  42      38.896   7.152  26.326  1.00  1.00            
ATOM    323  CD1 TRP A  42      37.151   5.964  25.565  1.00  1.00            
ATOM    324  NE1 TRP A  42      36.690   7.206  25.931  1.00  1.00            
ATOM    325  CE2 TRP A  42      37.754   7.945  26.408  1.00  1.00            
ATOM    326  CE3 TRP A  42      40.116   7.606  26.736  1.00  1.00            
ATOM    327  CZ2 TRP A  42      37.815   9.215  26.904  1.00  1.00            
ATOM    328  CZ3 TRP A  42      40.177   8.890  27.227  1.00  1.00            
ATOM    329  CH2 TRP A  42      39.049   9.679  27.309  1.00  1.00            
ATOM    330    C TRP A  42      38.917   3.609  27.816  1.00  1.00            
ATOM    331    O TRP A  42      38.972   2.454  28.236  1.00  1.00            
ATOM    332    N LYS A  43      37.932   4.468  28.139  4.00  1.00            
ATOM    333   CA LYS A  43      36.913   4.213  29.104  4.00  1.00            
ATOM    334   CB LYS A  43      36.153   5.485  29.535  4.00  1.00            
ATOM    335   CG LYS A  43      36.997   6.433  30.384  4.00  1.00            
ATOM    336   CD LYS A  43      37.480   5.800  31.692  4.00  1.00            
ATOM    337   CE LYS A  43      38.326   6.731  32.565  4.00  1.00            
ATOM    338   NZ LYS A  43      38.738   6.030  33.802  4.00  1.00            
ATOM    339    C LYS A  43      35.910   3.205  28.677  4.00  1.00            
ATOM    340    O LYS A  43      35.701   2.884  27.507  4.00  1.00            
ATOM    341    N PRO A  44      35.350   2.662  29.730  4.00  0.00            
ATOM    342   CA PRO A  44      34.326   1.657  29.666  4.00  0.00            
ATOM    343   CD PRO A  44      36.033   2.658  31.011  4.00  0.00            
ATOM    344   CB PRO A  44      34.326   0.958  31.027  4.00  0.00            
ATOM    345   CG PRO A  44      35.067   1.932  31.959  4.00  0.00            
ATOM    346    C PRO A  44      33.046   2.353  29.353  4.00  0.00            
ATOM    347    O PRO A  44      32.959   3.558  29.577  4.00  0.00            
ATOM    348    N LYS A  45      32.045   1.626  28.827  4.00  0.00            
ATOM    349   CA LYS A  45      30.817   2.267  28.476  4.00  0.00            
ATOM    350   CB LYS A  45      30.859   2.808  27.037  4.00  0.00            
ATOM    351   CG LYS A  45      29.604   3.530  26.552  4.00  0.00            
ATOM    352   CD LYS A  45      29.863   4.279  25.244  4.00  0.00            
ATOM    353   CE LYS A  45      28.616   4.867  24.587  4.00  0.00            
ATOM    354   NZ LYS A  45      28.980   5.495  23.299  4.00  0.00            
ATOM    355    C LYS A  45      29.749   1.244  28.529  4.00  0.00            
ATOM    356    O LYS A  45      30.018   0.046  28.527  4.00  0.00            
ATOM    357    N MET A  46      28.493   1.696  28.626  4.00  0.00            
ATOM    358   CA MET A  46      27.439   0.747  28.521  4.00  0.00            
ATOM    359   CB MET A  46      26.436   0.741  29.690  4.00  0.00            
ATOM    360   CG MET A  46      27.015   0.179  30.993  4.00  0.00            
ATOM    361   SD MET A  46      25.790  -0.137  32.301  4.00  0.00            
ATOM    362   CE MET A  46      25.521   1.609  32.720  4.00  0.00            
ATOM    363    C MET A  46      26.711   1.132  27.270  4.00  0.00            
ATOM    364    O MET A  46      26.520   2.316  26.993  4.00  0.00            
ATOM    365    N ILE A  47      26.312   0.140  26.452  4.00  0.00            
ATOM    366   CA ILE A  47      25.628   0.453  25.230  4.00  0.00            
ATOM    367   CB ILE A  47      26.222  -0.197  24.017  4.00  0.00            
ATOM    368  CG1 ILE A  47      27.651   0.316  23.782  4.00  0.00            
ATOM    369  CG2 ILE A  47      25.275   0.071  22.834  4.00  0.00            
ATOM    370  CD1 ILE A  47      27.718   1.828  23.561  4.00  0.00            
ATOM    371    C ILE A  47      24.249  -0.077  25.384  4.00  0.00            
ATOM    372    O ILE A  47      24.049  -1.164  25.924  4.00  0.00            
ATOM    373    N GLY A  48      23.249   0.703  24.939  4.00  0.00            
ATOM    374   CA GLY A  48      21.909   0.230  25.062  4.00  0.00            
ATOM    375    C GLY A  48      21.513  -0.318  23.728  4.00  0.00            
ATOM    376    O GLY A  48      21.648   0.343  22.702  4.00  0.00            
ATOM    377    N GLY A  49      21.024  -1.569  23.708  4.00  0.00            
ATOM    378   CA GLY A  49      20.536  -2.157  22.496  4.00  0.00            
ATOM    379    C GLY A  49      19.083  -1.837  22.501  4.00  0.00            
ATOM    380    O GLY A  49      18.633  -1.017  23.300  4.00  0.00            
ATOM    381    N ILE A  50      18.296  -2.463  21.609  3.00  0.00            
ATOM    382   CA ILE A  50      16.901  -2.148  21.633  3.00  0.00            
ATOM    383   CB ILE A  50      16.138  -2.793  20.514  3.00  0.00            
ATOM    384  CG1 ILE A  50      16.645  -2.267  19.158  3.00  0.00            
ATOM    385  CG2 ILE A  50      14.639  -2.534  20.747  3.00  0.00            
ATOM    386  CD1 ILE A  50      16.485  -0.756  18.990  3.00  0.00            
ATOM    387    C ILE A  50      16.331  -2.617  22.924  3.00  0.00            
ATOM    388    O ILE A  50      15.657  -1.869  23.630  3.00  0.00            
ATOM    389    N GLY A  51      16.610  -3.880  23.270  3.00  0.00            
ATOM    390   CA GLY A  51      16.198  -4.407  24.530  3.00  0.00            
ATOM    391    C GLY A  51      17.394  -5.179  24.947  3.00  0.00            
ATOM    392    O GLY A  51      17.481  -6.387  24.740  3.00  0.00            
ATOM    393    N GLY A  52      18.372  -4.478  25.542  4.00  0.00            
ATOM    394   CA GLY A  52      19.555  -5.173  25.920  4.00  0.00            
ATOM    395    C GLY A  52      20.614  -4.168  26.208  4.00  0.00            
ATOM    396    O GLY A  52      20.509  -3.006  25.826  4.00  0.00            
ATOM    397    N PHE A  53      21.668  -4.598  26.924  4.00  0.00            
ATOM    398   CA PHE A  53      22.764  -3.712  27.155  4.00  0.00            
ATOM    399   CB PHE A  53      22.992  -3.319  28.626  4.00  0.00            
ATOM    400   CG PHE A  53      21.885  -2.423  29.053  4.00  0.00            
ATOM    401  CD1 PHE A  53      21.940  -1.076  28.771  4.00  0.00            
ATOM    402  CD2 PHE A  53      20.792  -2.922  29.723  4.00  0.00            
ATOM    403  CE1 PHE A  53      20.923  -0.237  29.158  4.00  0.00            
ATOM    404  CE2 PHE A  53      19.773  -2.085  30.114  4.00  0.00            
ATOM    405   CZ PHE A  53      19.839  -0.743  29.833  4.00  0.00            
ATOM    406    C PHE A  53      23.997  -4.440  26.718  4.00  0.00            
ATOM    407    O PHE A  53      24.123  -5.645  26.934  4.00  0.00            
ATOM    408    N ILE A  54      24.932  -3.736  26.048  4.00  0.00            
ATOM    409   CA ILE A  54      26.163  -4.396  25.730  4.00  0.00            
ATOM    410   CB ILE A  54      26.460  -4.487  24.246  4.00  0.00            
ATOM    411  CG1 ILE A  54      27.401  -5.673  23.962  4.00  0.00            
ATOM    412  CG2 ILE A  54      26.959  -3.136  23.709  4.00  0.00            
ATOM    413  CD1 ILE A  54      28.731  -5.642  24.706  4.00  0.00            
ATOM    414    C ILE A  54      27.208  -3.615  26.486  4.00  0.00            
ATOM    415    O ILE A  54      27.349  -2.406  26.309  4.00  0.00            
ATOM    416    N LYS A  55      27.933  -4.274  27.418  4.00  0.00            
ATOM    417   CA LYS A  55      28.933  -3.576  28.183  4.00  0.00            
ATOM    418   CB LYS A  55      29.467  -4.402  29.363  4.00  0.00            
ATOM    419   CG LYS A  55      28.359  -4.715  30.372  4.00  0.00            
ATOM    420   CD LYS A  55      28.724  -5.777  31.411  4.00  0.00            
ATOM    421   CE LYS A  55      27.588  -6.077  32.393  4.00  0.00            
ATOM    422   NZ LYS A  55      27.206  -4.843  33.118  4.00  0.00            
ATOM    423    C LYS A  55      30.037  -3.311  27.206  4.00  0.00            
ATOM    424    O LYS A  55      30.324  -4.153  26.358  4.00  0.00            
ATOM    425    N VAL A  56      30.705  -2.141  27.276  4.00  0.00            
ATOM    426   CA VAL A  56      31.558  -1.859  26.158  4.00  0.00            
ATOM    427   CB VAL A  56      30.807  -1.019  25.139  4.00  0.00            
ATOM    428  CG1 VAL A  56      31.681  -0.649  23.927  4.00  0.00            
ATOM    429  CG2 VAL A  56      29.535  -1.786  24.737  4.00  0.00            
ATOM    430    C VAL A  56      32.798  -1.133  26.538  4.00  0.00            
ATOM    431    O VAL A  56      32.898  -0.517  27.595  4.00  0.00            
ATOM    432    N ARG A  57      33.806  -1.242  25.650  4.00  0.00            
ATOM    433   CA ARG A  57      34.991  -0.470  25.789  4.00  0.00            
ATOM    434   CB ARG A  57      36.301  -1.274  25.758  4.00  0.00            
ATOM    435   CG ARG A  57      36.512  -2.108  27.023  4.00  0.00            
ATOM    436   CD ARG A  57      37.905  -2.731  27.133  4.00  0.00            
ATOM    437   NE ARG A  57      38.750  -1.820  27.957  4.00  0.00            
ATOM    438   CZ ARG A  57      40.110  -1.948  27.926  4.00  0.00            
ATOM    439  NH1 ARG A  57      40.686  -2.870  27.104  4.00  0.00            
ATOM    440  NH2 ARG A  57      40.891  -1.152  28.713  4.00  0.00            
ATOM    441    C ARG A  57      35.002   0.498  24.656  4.00  0.00            
ATOM    442    O ARG A  57      34.637   0.158  23.533  4.00  0.00            
ATOM    443    N GLN A  58      35.407   1.750  24.938  4.00  1.00            
ATOM    444   CA GLN A  58      35.394   2.752  23.916  4.00  1.00            
ATOM    445   CB GLN A  58      34.575   3.994  24.300  4.00  1.00            
ATOM    446   CG GLN A  58      34.480   5.045  23.193  4.00  1.00            
ATOM    447   CD GLN A  58      33.603   6.178  23.706  4.00  1.00            
ATOM    448  OE1 GLN A  58      32.378   6.122  23.615  4.00  1.00            
ATOM    449  NE2 GLN A  58      34.247   7.233  24.270  4.00  1.00            
ATOM    450    C GLN A  58      36.797   3.171  23.669  4.00  1.00            
ATOM    451    O GLN A  58      37.643   3.010  24.543  4.00  1.00            
ATOM    452    N TYR A  59      37.099   3.643  22.439  4.00  1.00            
ATOM    453   CA TYR A  59      38.399   4.191  22.210  4.00  1.00            
ATOM    454   CB TYR A  59      39.359   3.361  21.344  4.00  1.00            
ATOM    455   CG TYR A  59      40.662   4.077  21.472  4.00  1.00            
ATOM    456  CD1 TYR A  59      41.272   4.175  22.702  4.00  1.00            
ATOM    457  CD2 TYR A  59      41.287   4.638  20.385  4.00  1.00            
ATOM    458  CE1 TYR A  59      42.473   4.829  22.841  4.00  1.00            
ATOM    459  CE2 TYR A  59      42.489   5.293  20.514  4.00  1.00            
ATOM    460   CZ TYR A  59      43.083   5.393  21.747  4.00  1.00            
ATOM    461   OH TYR A  59      44.316   6.063  21.887  4.00  1.00            
ATOM    462    C TYR A  59      38.195   5.529  21.569  4.00  1.00            
ATOM    463    O TYR A  59      37.303   5.692  20.737  4.00  1.00            
ATOM    464    N ASP A  60      39.003   6.537  21.961  4.00  1.00            
ATOM    465   CA ASP A  60      38.810   7.863  21.436  4.00  1.00            
ATOM    466   CB ASP A  60      38.988   8.982  22.480  4.00  1.00            
ATOM    467   CG ASP A  60      40.426   8.974  22.978  4.00  1.00            
ATOM    468  OD1 ASP A  60      40.961   7.863  23.236  4.00  1.00            
ATOM    469  OD2 ASP A  60      41.008  10.083  23.117  4.00  1.00            
ATOM    470    C ASP A  60      39.781   8.123  20.316  4.00  1.00            
ATOM    471    O ASP A  60      40.846   7.512  20.232  4.00  1.00            
ATOM    472    N GLN A  61      39.385   9.048  19.416  4.00  1.00            
ATOM    473   CA GLN A  61      40.138   9.545  18.292  4.00  1.00            
ATOM    474   CB GLN A  61      41.173  10.633  18.659  4.00  1.00            
ATOM    475   CG GLN A  61      41.833  11.249  17.423  4.00  1.00            
ATOM    476   CD GLN A  61      42.642  12.473  17.838  4.00  1.00            
ATOM    477  OE1 GLN A  61      43.268  12.495  18.896  4.00  1.00            
ATOM    478  NE2 GLN A  61      42.624  13.528  16.980  4.00  1.00            
ATOM    479    C GLN A  61      40.814   8.457  17.514  4.00  1.00            
ATOM    480    O GLN A  61      42.043   8.410  17.448  4.00  1.00            
ATOM    481    N ILE A  62      40.032   7.549  16.894  4.00  1.00            
ATOM    482   CA ILE A  62      40.614   6.525  16.066  4.00  1.00            
ATOM    483   CB ILE A  62      40.011   5.162  16.232  4.00  1.00            
ATOM    484  CG1 ILE A  62      40.207   4.637  17.654  4.00  1.00            
ATOM    485  CG2 ILE A  62      40.609   4.253  15.147  4.00  1.00            
ATOM    486  CD1 ILE A  62      39.384   3.385  17.944  4.00  1.00            
ATOM    487    C ILE A  62      40.280   6.894  14.649  4.00  1.00            
ATOM    488    O ILE A  62      39.120   7.148  14.342  4.00  1.00            
ATOM    489    N PRO A  63      41.249   6.945  13.771  4.00  1.00            
ATOM    490   CA PRO A  63      40.954   7.269  12.402  4.00  1.00            
ATOM    491   CD PRO A  63      42.597   7.334  14.134  4.00  1.00            
ATOM    492   CB PRO A  63      42.269   7.725  11.767  4.00  1.00            
ATOM    493   CG PRO A  63      43.349   7.336  12.795  4.00  1.00            
ATOM    494    C PRO A  63      40.291   6.111  11.736  4.00  1.00            
ATOM    495    O PRO A  63      40.637   4.972  12.052  4.00  1.00            
ATOM    496    N VAL A  64      39.346   6.371  10.814  4.00  1.00            
ATOM    497   CA VAL A  64      38.638   5.317  10.150  4.00  1.00            
ATOM    498   CB VAL A  64      37.272   5.077  10.724  4.00  1.00            
ATOM    499  CG1 VAL A  64      36.594   3.976   9.903  4.00  1.00            
ATOM    500  CG2 VAL A  64      37.418   4.749  12.218  4.00  1.00            
ATOM    501    C VAL A  64      38.454   5.715   8.715  4.00  1.00            
ATOM    502    O VAL A  64      38.360   6.901   8.404  4.00  1.00            
ATOM    503    N GLU A  65      38.420   4.727   7.791  4.00  1.00            
ATOM    504   CA GLU A  65      38.207   5.031   6.400  4.00  1.00            
ATOM    505   CB GLU A  65      39.428   4.725   5.513  4.00  1.00            
ATOM    506   CG GLU A  65      39.917   3.281   5.594  4.00  1.00            
ATOM    507   CD GLU A  65      41.246   3.219   4.855  4.00  1.00            
ATOM    508  OE1 GLU A  65      42.225   3.830   5.358  4.00  1.00            
ATOM    509  OE2 GLU A  65      41.301   2.569   3.776  4.00  1.00            
ATOM    510    C GLU A  65      37.030   4.213   5.920  4.00  1.00            
ATOM    511    O GLU A  65      37.053   2.986   5.987  4.00  1.00            
ATOM    512    N ILE A  66      35.955   4.889   5.443  4.00  1.00            
ATOM    513   CA ILE A  66      34.729   4.233   5.046  4.00  1.00            
ATOM    514   CB ILE A  66      33.627   5.212   4.771  4.00  1.00            
ATOM    515  CG1 ILE A  66      33.262   5.991   6.046  4.00  1.00            
ATOM    516  CG2 ILE A  66      32.450   4.436   4.158  4.00  1.00            
ATOM    517  CD1 ILE A  66      32.744   5.104   7.178  4.00  1.00            
ATOM    518    C ILE A  66      34.863   3.403   3.807  4.00  1.00            
ATOM    519    O ILE A  66      34.604   2.200   3.821  4.00  1.00            
ATOM    520    N CYS A  67      35.278   4.035   2.698  3.00  1.00            
ATOM    521   CA CYS A  67      35.449   3.386   1.429  3.00  1.00            
ATOM    522   CB CYS A  67      34.137   3.183   0.649  3.00  1.00            
ATOM    523   SG CYS A  67      33.279   4.742   0.284  3.00  1.00            
ATOM    524    C CYS A  67      36.285   4.358   0.680  3.00  1.00            
ATOM    525    O CYS A  67      36.041   4.664  -0.485  3.00  1.00            
ATOM    526    N GLY A  68      37.330   4.850   1.366  3.00  1.00            
ATOM    527   CA GLY A  68      38.163   5.873   0.825  3.00  1.00            
ATOM    528    C GLY A  68      37.736   7.142   1.494  3.00  1.00            
ATOM    529    O GLY A  68      38.507   8.096   1.592  3.00  1.00            
ATOM    530    N HIS A  69      36.478   7.183   1.979  4.00  1.00            
ATOM    531   CA HIS A  69      36.045   8.335   2.709  4.00  1.00            
ATOM    532  ND1 HIS A  69      33.637   9.920   1.074  4.00  1.00            
ATOM    533   CG HIS A  69      33.792   8.671   1.635  4.00  1.00            
ATOM    534   CB HIS A  69      34.521   8.410   2.921  4.00  1.00            
ATOM    535  NE2 HIS A  69      32.651   8.480  -0.303  4.00  1.00            
ATOM    536  CD2 HIS A  69      33.183   7.805   0.780  4.00  1.00            
ATOM    537  CE1 HIS A  69      32.947   9.747  -0.082  4.00  1.00            
ATOM    538    C HIS A  69      36.733   8.234   4.034  4.00  1.00            
ATOM    539    O HIS A  69      36.960   7.137   4.540  4.00  1.00            
ATOM    540    N LYS A  70      37.111   9.382   4.625  4.00  1.00            
ATOM    541   CA LYS A  70      37.877   9.354   5.841  4.00  1.00            
ATOM    542   CB LYS A  70      39.080  10.308   5.783  4.00  1.00            
ATOM    543   CG LYS A  70      38.647  11.744   5.468  4.00  1.00            
ATOM    544   CD LYS A  70      39.733  12.804   5.660  4.00  1.00            
ATOM    545   CE LYS A  70      39.256  14.220   5.325  4.00  1.00            
ATOM    546   NZ LYS A  70      40.352  15.188   5.551  4.00  1.00            
ATOM    547    C LYS A  70      37.031   9.809   6.968  4.00  1.00            
ATOM    548    O LYS A  70      36.086  10.576   6.794  4.00  1.00            
ATOM    549    N ALA A  71      37.359   9.308   8.169  4.00  1.00            
ATOM    550   CA ALA A  71      36.652   9.721   9.334  4.00  1.00            
ATOM    551   CB ALA A  71      35.446   8.828   9.669  4.00  1.00            
ATOM    552    C ALA A  71      37.593   9.631  10.484  4.00  1.00            
ATOM    553    O ALA A  71      38.513   8.819  10.487  4.00  1.00            
ATOM    554    N ILE A  72      37.415  10.516  11.480  4.00  1.00            
ATOM    555   CA ILE A  72      38.159  10.402  12.697  4.00  1.00            
ATOM    556   CB ILE A  72      39.089  11.548  12.991  4.00  1.00            
ATOM    557  CG1 ILE A  72      38.319  12.867  13.169  4.00  1.00            
ATOM    558  CG2 ILE A  72      40.155  11.585  11.882  4.00  1.00            
ATOM    559  CD1 ILE A  72      37.545  13.303  11.927  4.00  1.00            
ATOM    560    C ILE A  72      37.108  10.387  13.739  4.00  1.00            
ATOM    561    O ILE A  72      36.196  11.212  13.710  4.00  1.00            
ATOM    562    N GLY A  73      37.159   9.438  14.685  4.00  1.00            
ATOM    563   CA GLY A  73      36.053   9.529  15.574  4.00  1.00            
ATOM    564    C GLY A  73      36.081   8.459  16.602  4.00  1.00            
ATOM    565    O GLY A  73      37.088   7.789  16.826  4.00  1.00            
ATOM    566    N THR A  74      34.915   8.296  17.256  4.00  1.00            
ATOM    567   CA THR A  74      34.770   7.397  18.352  4.00  1.00            
ATOM    568   CB THR A  74      33.654   7.795  19.282  4.00  1.00            
ATOM    569  OG1 THR A  74      33.884   9.113  19.754  4.00  1.00            
ATOM    570  CG2 THR A  74      33.603   6.834  20.483  4.00  1.00            
ATOM    571    C THR A  74      34.550   6.013  17.866  4.00  1.00            
ATOM    572    O THR A  74      34.131   5.789  16.732  4.00  1.00            
ATOM    573    N VAL A  75      34.894   5.040  18.731  4.00  1.00            
ATOM    574   CA VAL A  75      34.696   3.664  18.422  4.00  1.00            
ATOM    575   CB VAL A  75      35.961   2.932  18.105  4.00  1.00            
ATOM    576  CG1 VAL A  75      36.612   3.568  16.863  4.00  1.00            
ATOM    577  CG2 VAL A  75      36.839   2.944  19.368  4.00  1.00            
ATOM    578    C VAL A  75      34.181   3.019  19.652  4.00  1.00            
ATOM    579    O VAL A  75      34.511   3.422  20.767  4.00  1.00            
ATOM    580    N LEU A  76      33.319   2.006  19.472  4.00  1.00            
ATOM    581   CA LEU A  76      32.885   1.264  20.607  4.00  1.00            
ATOM    582   CB LEU A  76      31.363   1.288  20.816  4.00  1.00            
ATOM    583   CG LEU A  76      30.781   2.713  20.933  4.00  1.00            
ATOM    584  CD1 LEU A  76      29.267   2.670  21.195  4.00  1.00            
ATOM    585  CD2 LEU A  76      31.549   3.568  21.958  4.00  1.00            
ATOM    586    C LEU A  76      33.281  -0.154  20.300  4.00  1.00            
ATOM    587    O LEU A  76      32.852  -0.711  19.292  4.00  1.00            
ATOM    588    N VAL A  77      34.135  -0.781  21.140  4.00  1.00            
ATOM    589   CA VAL A  77      34.545  -2.136  20.874  4.00  1.00            
ATOM    590   CB VAL A  77      36.025  -2.360  21.031  4.00  1.00            
ATOM    591  CG1 VAL A  77      36.315  -3.852  20.779  4.00  1.00            
ATOM    592  CG2 VAL A  77      36.781  -1.403  20.097  4.00  1.00            
ATOM    593    C VAL A  77      33.879  -2.995  21.912  4.00  1.00            
ATOM    594    O VAL A  77      33.981  -2.720  23.107  4.00  1.00            
ATOM    595    N GLY A  78      33.169  -4.056  21.476  1.00  1.00            
ATOM    596   CA GLY A  78      32.519  -4.950  22.382  1.00  1.00            
ATOM    597    C GLY A  78      31.766  -5.932  21.560  1.00  1.00            
ATOM    598    O GLY A  78      31.310  -5.597  20.466  1.00  1.00            
ATOM    599    N PRO A  79      31.658  -7.142  22.067  1.00  1.00            
ATOM    600   CA PRO A  79      30.949  -8.166  21.353  1.00  1.00            
ATOM    601   CD PRO A  79      31.678  -7.379  23.490  1.00  1.00            
ATOM    602   CB PRO A  79      30.890  -9.351  22.310  1.00  1.00            
ATOM    603   CG PRO A  79      30.850  -8.672  23.691  1.00  1.00            
ATOM    604    C PRO A  79      29.585  -7.620  21.071  1.00  1.00            
ATOM    605    O PRO A  79      28.796  -7.455  21.999  1.00  1.00            
ATOM    606    N THR A  80      29.311  -7.333  19.796  1.00  1.00            
ATOM    607   CA THR A  80      28.041  -6.862  19.320  1.00  1.00            
ATOM    608   CB THR A  80      28.075  -5.466  18.783  1.00  1.00            
ATOM    609  OG1 THR A  80      28.499  -4.565  19.794  1.00  1.00            
ATOM    610  CG2 THR A  80      26.682  -5.090  18.276  1.00  1.00            
ATOM    611    C THR A  80      27.817  -7.795  18.174  1.00  1.00            
ATOM    612    O THR A  80      28.778  -8.397  17.692  1.00  1.00            
ATOM    613    N PRO A  81      26.624  -7.983  17.712  1.00  1.00            
ATOM    614   CA PRO A  81      26.469  -8.900  16.621  1.00  1.00            
ATOM    615   CD PRO A  81      25.473  -7.993  18.597  1.00  1.00            
ATOM    616   CB PRO A  81      24.971  -9.169  16.527  1.00  1.00            
ATOM    617   CG PRO A  81      24.491  -9.002  17.981  1.00  1.00            
ATOM    618    C PRO A  81      27.131  -8.586  15.330  1.00  1.00            
ATOM    619    O PRO A  81      27.624  -9.506  14.682  1.00  1.00            
ATOM    620    N VAL A  82      27.157  -7.316  14.903  1.00  1.00            
ATOM    621   CA VAL A  82      27.775  -7.025  13.642  1.00  1.00            
ATOM    622   CB VAL A  82      26.803  -6.713  12.548  1.00  1.00            
ATOM    623  CG1 VAL A  82      25.884  -7.931  12.345  1.00  1.00            
ATOM    624  CG2 VAL A  82      26.082  -5.402  12.904  1.00  1.00            
ATOM    625    C VAL A  82      28.543  -5.772  13.883  1.00  1.00            
ATOM    626    O VAL A  82      28.379  -5.137  14.921  1.00  1.00            
ATOM    627    N ASN A  83      29.437  -5.401  12.951  1.00  1.00            
ATOM    628   CA ASN A  83      30.140  -4.170  13.149  1.00  1.00            
ATOM    629   CB ASN A  83      31.431  -4.062  12.328  1.00  1.00            
ATOM    630   CG ASN A  83      32.340  -5.188  12.781  1.00  1.00            
ATOM    631  OD1 ASN A  83      32.490  -5.449  13.974  1.00  1.00            
ATOM    632  ND2 ASN A  83      32.953  -5.888  11.790  1.00  1.00            
ATOM    633    C ASN A  83      29.218  -3.104  12.674  1.00  1.00            
ATOM    634    O ASN A  83      28.495  -3.294  11.696  1.00  1.00            
ATOM    635    N ILE A  84      29.192  -1.953  13.367  4.00  1.00            
ATOM    636   CA ILE A  84      28.302  -0.932  12.913  4.00  1.00            
ATOM    637   CB ILE A  84      27.214  -0.565  13.883  4.00  1.00            
ATOM    638  CG1 ILE A  84      26.332  -1.776  14.229  4.00  1.00            
ATOM    639  CG2 ILE A  84      26.432   0.608  13.275  4.00  1.00            
ATOM    640  CD1 ILE A  84      27.015  -2.773  15.159  4.00  1.00            
ATOM    641    C ILE A  84      29.093   0.331  12.730  4.00  1.00            
ATOM    642    O ILE A  84      29.992   0.629  13.514  4.00  1.00            
ATOM    643    N ILE A  85      28.787   1.097  11.658  4.00  1.00            
ATOM    644   CA ILE A  85      29.370   2.397  11.458  4.00  1.00            
ATOM    645   CB ILE A  85      29.901   2.615  10.072  4.00  1.00            
ATOM    646  CG1 ILE A  85      31.034   1.613   9.786  4.00  1.00            
ATOM    647  CG2 ILE A  85      30.340   4.084   9.952  4.00  1.00            
ATOM    648  CD1 ILE A  85      31.453   1.553   8.318  4.00  1.00            
ATOM    649    C ILE A  85      28.207   3.323  11.678  4.00  1.00            
ATOM    650    O ILE A  85      27.218   3.264  10.950  4.00  1.00            
ATOM    651    N GLY A  86      28.284   4.193  12.710  1.00  1.00            
ATOM    652   CA GLY A  86      27.136   4.981  13.071  1.00  1.00            
ATOM    653    C GLY A  86      27.253   6.416  12.663  1.00  1.00            
ATOM    654    O GLY A  86      27.911   6.773  11.686  1.00  1.00            
ATOM    655    N ARG A  87      26.580   7.263  13.474  2.00  1.00            
ATOM    656   CA ARG A  87      26.379   8.676  13.310  2.00  1.00            
ATOM    657   CB ARG A  87      25.537   9.302  14.431  2.00  1.00            
ATOM    658   CG ARG A  87      25.654  10.829  14.433  2.00  1.00            
ATOM    659   CD ARG A  87      25.085  11.510  15.678  2.00  1.00            
ATOM    660   NE ARG A  87      25.433  12.956  15.577  2.00  1.00            
ATOM    661   CZ ARG A  87      26.542  13.448  16.203  2.00  1.00            
ATOM    662  NH1 ARG A  87      27.315  12.629  16.974  2.00  1.00            
ATOM    663  NH2 ARG A  87      26.874  14.764  16.060  2.00  1.00            
ATOM    664    C ARG A  87      27.634   9.460  13.314  2.00  1.00            
ATOM    665    O ARG A  87      27.780  10.367  12.496  2.00  1.00            
ATOM    666    N ASN A  88      28.561   9.155  14.241  2.00  1.00            
ATOM    667   CA ASN A  88      29.729   9.975  14.321  2.00  1.00            
ATOM    668   CB ASN A  88      30.764   9.470  15.346  2.00  1.00            
ATOM    669   CG ASN A  88      30.272   9.720  16.765  2.00  1.00            
ATOM    670  OD1 ASN A  88      29.441  10.593  17.004  2.00  1.00            
ATOM    671  ND2 ASN A  88      30.821   8.944  17.738  2.00  1.00            
ATOM    672    C ASN A  88      30.417   9.906  12.997  2.00  1.00            
ATOM    673    O ASN A  88      30.754  10.928  12.402  2.00  1.00            
ATOM    674    N LEU A  89      30.621   8.677  12.499  2.00  1.00            
ATOM    675   CA LEU A  89      31.286   8.481  11.249  2.00  1.00            
ATOM    676   CB LEU A  89      31.623   7.005  10.976  2.00  1.00            
ATOM    677   CG LEU A  89      32.655   6.420  11.958  2.00  1.00            
ATOM    678  CD1 LEU A  89      32.106   6.382  13.392  2.00  1.00            
ATOM    679  CD2 LEU A  89      33.172   5.054  11.477  2.00  1.00            
ATOM    680    C LEU A  89      30.439   8.962  10.102  2.00  1.00            
ATOM    681    O LEU A  89      30.944   9.607   9.185  2.00  1.00            
ATOM    682    N LEU A  90      29.121   8.670  10.123  2.00  1.00            
ATOM    683   CA LEU A  90      28.267   9.022   9.019  2.00  1.00            
ATOM    684   CB LEU A  90      26.824   8.514   9.177  2.00  1.00            
ATOM    685   CG LEU A  90      26.707   6.978   9.099  2.00  1.00            
ATOM    686  CD1 LEU A  90      25.246   6.526   9.235  2.00  1.00            
ATOM    687  CD2 LEU A  90      27.381   6.428   7.831  2.00  1.00            
ATOM    688    C LEU A  90      28.235  10.515   8.886  2.00  1.00            
ATOM    689    O LEU A  90      28.239  11.055   7.782  2.00  1.00            
ATOM    690    N THR A  91      28.205  11.243  10.010  3.00  1.00            
ATOM    691   CA THR A  91      28.143  12.667   9.877  3.00  1.00            
ATOM    692   CB THR A  91      28.007  13.375  11.191  3.00  1.00            
ATOM    693  OG1 THR A  91      29.117  13.090  12.028  3.00  1.00            
ATOM    694  CG2 THR A  91      26.700  12.908  11.856  3.00  1.00            
ATOM    695    C THR A  91      29.380  13.154   9.195  3.00  1.00            
ATOM    696    O THR A  91      29.312  13.995   8.300  3.00  1.00            
ATOM    697    N GLN A  92      30.547  12.619   9.585  3.00  1.00            
ATOM    698   CA GLN A  92      31.784  13.076   9.026  3.00  1.00            
ATOM    699   CB GLN A  92      32.997  12.407   9.691  3.00  1.00            
ATOM    700   CG GLN A  92      33.019  12.582  11.215  3.00  1.00            
ATOM    701   CD GLN A  92      33.092  14.065  11.559  3.00  1.00            
ATOM    702  OE1 GLN A  92      32.919  14.928  10.702  3.00  1.00            
ATOM    703  NE2 GLN A  92      33.353  14.372  12.859  3.00  1.00            
ATOM    704    C GLN A  92      31.794  12.753   7.560  3.00  1.00            
ATOM    705    O GLN A  92      32.244  13.561   6.749  3.00  1.00            
ATOM    706    N ILE A  93      31.277  11.568   7.168  3.00  1.00            
ATOM    707   CA ILE A  93      31.294  11.211   5.775  3.00  1.00            
ATOM    708   CB ILE A  93      30.841   9.807   5.463  3.00  1.00            
ATOM    709  CG1 ILE A  93      29.371   9.551   5.804  3.00  1.00            
ATOM    710  CG2 ILE A  93      31.801   8.851   6.189  3.00  1.00            
ATOM    711  CD1 ILE A  93      28.887   8.179   5.332  3.00  1.00            
ATOM    712    C ILE A  93      30.481  12.216   5.044  3.00  1.00            
ATOM    713    O ILE A  93      30.805  12.587   3.917  3.00  1.00            
ATOM    714    N GLY A  94      29.411  12.715   5.683  3.00  1.00            
ATOM    715   CA GLY A  94      28.605  13.671   4.996  3.00  1.00            
ATOM    716    C GLY A  94      27.451  12.921   4.448  3.00  1.00            
ATOM    717    O GLY A  94      26.713  13.407   3.593  3.00  1.00            
ATOM    718    N CYS A  95      27.281  11.687   4.942  1.00  1.00            
ATOM    719   CA CYS A  95      26.198  10.875   4.500  1.00  1.00            
ATOM    720   CB CYS A  95      26.244   9.440   5.043  1.00  1.00            
ATOM    721   SG CYS A  95      24.834   8.432   4.496  1.00  1.00            
ATOM    722    C CYS A  95      24.925  11.471   4.989  1.00  1.00            
ATOM    723    O CYS A  95      24.861  12.045   6.075  1.00  1.00            
ATOM    724    N THR A  96      23.881  11.367   4.148  4.00  1.00            
ATOM    725   CA THR A  96      22.578  11.844   4.493  4.00  1.00            
ATOM    726   CB THR A  96      22.364  13.249   4.006  4.00  1.00            
ATOM    727  OG1 THR A  96      23.293  14.125   4.626  4.00  1.00            
ATOM    728  CG2 THR A  96      20.920  13.690   4.281  4.00  1.00            
ATOM    729    C THR A  96      21.606  10.985   3.756  4.00  1.00            
ATOM    730    O THR A  96      21.795  10.708   2.574  4.00  1.00            
ATOM    731    N LEU A  97      20.521  10.552   4.424  4.00  1.00            
ATOM    732   CA LEU A  97      19.574   9.722   3.738  4.00  1.00            
ATOM    733   CB LEU A  97      18.624   8.964   4.679  4.00  1.00            
ATOM    734   CG LEU A  97      19.350   7.991   5.623  4.00  1.00            
ATOM    735  CD1 LEU A  97      18.353   7.148   6.434  4.00  1.00            
ATOM    736  CD2 LEU A  97      20.375   7.137   4.860  4.00  1.00            
ATOM    737    C LEU A  97      18.738  10.610   2.900  4.00  1.00            
ATOM    738    O LEU A  97      18.471  11.754   3.263  4.00  1.00            
ATOM    739    N ASN A  98      18.323  10.111   1.725  4.00  1.00            
ATOM    740   CA ASN A  98      17.465  10.949   0.960  4.00  1.00            
ATOM    741   CB ASN A  98      18.056  11.502  -0.356  4.00  1.00            
ATOM    742   CG ASN A  98      18.271  10.396  -1.381  4.00  1.00            
ATOM    743  OD1 ASN A  98      17.324   9.759  -1.840  4.00  1.00            
ATOM    744  ND2 ASN A  98      19.554  10.186  -1.779  4.00  1.00            
ATOM    745    C ASN A  98      16.235  10.168   0.639  4.00  1.00            
ATOM    746    O ASN A  98      16.264   8.939   0.572  4.00  1.00            
ATOM    747    N PHE A  99      15.107  10.879   0.448  1.00  1.00            
ATOM    748   CA PHE A  99      13.833  10.269   0.189  1.00  1.00            
ATOM    749   CB PHE A  99      13.659   9.693  -1.229  1.00  1.00            
ATOM    750   CG PHE A  99      13.520  10.823  -2.199  1.00  1.00            
ATOM    751  CD1 PHE A  99      12.368  11.578  -2.233  1.00  1.00            
ATOM    752  CD2 PHE A  99      14.526  11.112  -3.092  1.00  1.00            
ATOM    753  CE1 PHE A  99      12.231  12.616  -3.127  1.00  1.00            
ATOM    754  CE2 PHE A  99      14.395  12.147  -3.989  1.00  1.00            
ATOM    755   CZ PHE A  99      13.247  12.903  -4.008  1.00  1.00            
ATOM    756    C PHE A  99      13.516   9.194   1.227  1.00  1.00            
ATOM    757    O PHE A  99      14.305   9.018   2.194  1.00  1.00            
ATOM    758  OXT PHE A  99      12.443   8.551   1.079  1.00  1.00            
ATOM    759    N PRO B   1      12.427  14.189   3.057  1.00  1.00            
ATOM    760   CA PRO B   1      13.396  15.058   2.333  1.00  1.00            
ATOM    761   CD PRO B   1      11.704  14.999   4.095  1.00  1.00            
ATOM    762   CB PRO B   1      13.206  16.466   2.897  1.00  1.00            
ATOM    763   CG PRO B   1      12.555  16.264   4.270  1.00  1.00            
ATOM    764    C PRO B   1      14.714  14.464   2.698  1.00  1.00            
ATOM    765    O PRO B   1      14.787  13.246   2.846  1.00  1.00            
ATOM    766    N GLN B   2      15.764  15.291   2.846  4.00  1.00            
ATOM    767   CA GLN B   2      17.030  14.741   3.228  4.00  1.00            
ATOM    768   CB GLN B   2      18.234  15.677   3.021  4.00  1.00            
ATOM    769   CG GLN B   2      18.398  16.235   1.609  4.00  1.00            
ATOM    770   CD GLN B   2      17.838  17.651   1.619  4.00  1.00            
ATOM    771  OE1 GLN B   2      17.451  18.168   2.666  4.00  1.00            
ATOM    772  NE2 GLN B   2      17.798  18.298   0.423  4.00  1.00            
ATOM    773    C GLN B   2      16.961  14.538   4.694  4.00  1.00            
ATOM    774    O GLN B   2      16.207  15.211   5.394  4.00  1.00            
ATOM    775    N ILE B   3      17.734  13.567   5.197  4.00  1.00            
ATOM    776   CA ILE B   3      17.757  13.406   6.610  4.00  1.00            
ATOM    777   CB ILE B   3      17.455  12.003   7.059  4.00  1.00            
ATOM    778  CG1 ILE B   3      16.033  11.587   6.654  4.00  1.00            
ATOM    779  CG2 ILE B   3      17.725  11.916   8.571  4.00  1.00            
ATOM    780  CD1 ILE B   3      15.859  11.428   5.145  4.00  1.00            
ATOM    781    C ILE B   3      19.164  13.657   7.030  4.00  1.00            
ATOM    782    O ILE B   3      20.052  12.857   6.740  4.00  1.00            
ATOM    783    N THR B   4      19.418  14.775   7.734  1.00  1.00            
ATOM    784   CA THR B   4      20.759  14.981   8.187  1.00  1.00            
ATOM    785   CB THR B   4      21.034  16.380   8.651  1.00  1.00            
ATOM    786  OG1 THR B   4      22.420  16.541   8.920  1.00  1.00            
ATOM    787  CG2 THR B   4      20.207  16.651   9.919  1.00  1.00            
ATOM    788    C THR B   4      20.896  14.075   9.361  1.00  1.00            
ATOM    789    O THR B   4      19.926  13.839  10.081  1.00  1.00            
ATOM    790    N LEU B   5      22.095  13.516   9.587  1.00  1.00            
ATOM    791   CA LEU B   5      22.157  12.580  10.667  1.00  1.00            
ATOM    792   CB LEU B   5      22.934  11.302  10.302  1.00  1.00            
ATOM    793   CG LEU B   5      22.242  10.413   9.252  1.00  1.00            
ATOM    794  CD1 LEU B   5      22.041  11.158   7.923  1.00  1.00            
ATOM    795  CD2 LEU B   5      22.997   9.085   9.072  1.00  1.00            
ATOM    796    C LEU B   5      22.866  13.176  11.829  1.00  1.00            
ATOM    797    O LEU B   5      23.527  12.464  12.584  1.00  1.00            
ATOM    798    N TRP B   6      22.756  14.497  12.023  1.00  1.00            
ATOM    799   CA TRP B   6      23.347  15.042  13.204  1.00  1.00            
ATOM    800   CB TRP B   6      23.262  16.579  13.247  1.00  1.00            
ATOM    801   CG TRP B   6      23.922  17.198  14.455  1.00  1.00            
ATOM    802  CD2 TRP B   6      25.310  17.566  14.495  1.00  1.00            
ATOM    803  CD1 TRP B   6      23.401  17.516  15.674  1.00  1.00            
ATOM    804  NE1 TRP B   6      24.378  18.057  16.476  1.00  1.00            
ATOM    805  CE2 TRP B   6      25.557  18.095  15.762  1.00  1.00            
ATOM    806  CE3 TRP B   6      26.292  17.470  13.555  1.00  1.00            
ATOM    807  CZ2 TRP B   6      26.803  18.539  16.107  1.00  1.00            
ATOM    808  CZ3 TRP B   6      27.548  17.919  13.904  1.00  1.00            
ATOM    809  CH2 TRP B   6      27.797  18.443  15.157  1.00  1.00            
ATOM    810    C TRP B   6      22.517  14.509  14.314  1.00  1.00            
ATOM    811    O TRP B   6      23.022  14.047  15.334  1.00  1.00            
ATOM    812    N LYS B   7      21.190  14.553  14.109  1.00  1.00            
ATOM    813   CA LYS B   7      20.287  14.075  15.105  1.00  1.00            
ATOM    814   CB LYS B   7      19.052  14.964  15.313  1.00  1.00            
ATOM    815   CG LYS B   7      18.204  14.539  16.513  1.00  1.00            
ATOM    816   CD LYS B   7      17.225  15.614  16.983  1.00  1.00            
ATOM    817   CE LYS B   7      16.418  15.197  18.214  1.00  1.00            
ATOM    818   NZ LYS B   7      15.575  16.320  18.675  1.00  1.00            
ATOM    819    C LYS B   7      19.810  12.725  14.676  1.00  1.00            
ATOM    820    O LYS B   7      20.010  12.321  13.530  1.00  1.00            
ATOM    821    N ARG B   8      19.183  11.971  15.605  1.00  1.00            
ATOM    822   CA ARG B   8      18.696  10.681  15.250  1.00  1.00            
ATOM    823   CB ARG B   8      17.998   9.931  16.400  1.00  1.00            
ATOM    824   CG ARG B   8      18.859   9.738  17.645  1.00  1.00            
ATOM    825   CD ARG B   8      18.268   8.731  18.640  1.00  1.00            
ATOM    826   NE ARG B   8      19.012   8.884  19.922  1.00  1.00            
ATOM    827   CZ ARG B   8      18.569   9.787  20.845  1.00  1.00            
ATOM    828  NH1 ARG B   8      17.424  10.490  20.615  1.00  1.00            
ATOM    829  NH2 ARG B   8      19.267   9.982  22.002  1.00  1.00            
ATOM    830    C ARG B   8      17.653  10.920  14.230  1.00  1.00            
ATOM    831    O ARG B   8      16.842  11.829  14.392  1.00  1.00            
ATOM    832    N PRO B   9      17.711  10.175  13.153  1.00  1.00            
ATOM    833   CA PRO B   9      16.750  10.343  12.108  1.00  1.00            
ATOM    834   CD PRO B   9      18.264   8.834  13.174  1.00  1.00            
ATOM    835   CB PRO B   9      17.026   9.220  11.115  1.00  1.00            
ATOM    836   CG PRO B   9      17.550   8.089  12.027  1.00  1.00            
ATOM    837    C PRO B   9      15.448  10.156  12.771  1.00  1.00            
ATOM    838    O PRO B   9      15.165   9.059  13.245  1.00  1.00            
ATOM    839    N LEU B  10      14.641  11.209  12.815  4.00  1.00            
ATOM    840   CA LEU B  10      13.393  11.046  13.461  4.00  1.00            
ATOM    841   CB LEU B  10      13.270  11.834  14.782  4.00  1.00            
ATOM    842   CG LEU B  10      13.624  13.332  14.695  4.00  1.00            
ATOM    843  CD1 LEU B  10      12.549  14.143  13.958  4.00  1.00            
ATOM    844  CD2 LEU B  10      13.958  13.899  16.083  4.00  1.00            
ATOM    845    C LEU B  10      12.354  11.472  12.492  4.00  1.00            
ATOM    846    O LEU B  10      12.511  12.469  11.790  4.00  1.00            
ATOM    847    N VAL B  11      11.269  10.685  12.387  4.00  1.00            
ATOM    848   CA VAL B  11      10.295  11.093  11.436  4.00  1.00            
ATOM    849   CB VAL B  11      10.406  10.427  10.093  4.00  1.00            
ATOM    850  CG1 VAL B  11      11.735  10.854   9.448  4.00  1.00            
ATOM    851  CG2 VAL B  11      10.252   8.909  10.272  4.00  1.00            
ATOM    852    C VAL B  11       8.930  10.823  11.964  4.00  1.00            
ATOM    853    O VAL B  11       8.760  10.155  12.979  4.00  1.00            
ATOM    854    N THR B  12       7.904  11.375  11.292  4.00  1.00            
ATOM    855   CA THR B  12       6.568  11.120  11.732  4.00  1.00            
ATOM    856   CB THR B  12       5.627  12.275  11.543  4.00  1.00            
ATOM    857  OG1 THR B  12       5.536  12.617  10.170  4.00  1.00            
ATOM    858  CG2 THR B  12       6.138  13.476  12.361  4.00  1.00            
ATOM    859    C THR B  12       6.070   9.962  10.907  4.00  1.00            
ATOM    860    O THR B  12       6.259   9.942   9.692  4.00  1.00            
ATOM    861    N ILE B  13       5.447   8.947  11.548  4.00  1.00            
ATOM    862   CA ILE B  13       4.988   7.784  10.827  4.00  1.00            
ATOM    863   CB ILE B  13       5.693   6.521  11.235  4.00  1.00            
ATOM    864  CG1 ILE B  13       5.393   5.382  10.248  4.00  1.00            
ATOM    865  CG2 ILE B  13       5.301   6.210  12.689  4.00  1.00            
ATOM    866  CD1 ILE B  13       6.302   4.168  10.433  4.00  1.00            
ATOM    867    C ILE B  13       3.535   7.583  11.116  4.00  1.00            
ATOM    868    O ILE B  13       3.075   7.810  12.234  4.00  1.00            
ATOM    869    N ARG B  14       2.771   7.158  10.088  4.00  1.00            
ATOM    870   CA ARG B  14       1.363   6.923  10.235  4.00  1.00            
ATOM    871   CB ARG B  14       0.571   7.487   9.046  4.00  1.00            
ATOM    872   CG ARG B  14       0.873   8.958   8.739  4.00  1.00            
ATOM    873   CD ARG B  14      -0.282   9.911   9.042  4.00  1.00            
ATOM    874   NE ARG B  14      -1.440   9.456   8.226  4.00  1.00            
ATOM    875   CZ ARG B  14      -2.338   8.580   8.763  4.00  1.00            
ATOM    876  NH1 ARG B  14      -2.230   8.219  10.075  4.00  1.00            
ATOM    877  NH2 ARG B  14      -3.344   8.070   7.996  4.00  1.00            
ATOM    878    C ARG B  14       1.183   5.438  10.187  4.00  1.00            
ATOM    879    O ARG B  14       1.352   4.817   9.139  4.00  1.00            
ATOM    880    N ILE B  15       0.846   4.824  11.333  4.00  1.00            
ATOM    881   CA ILE B  15       0.617   3.409  11.403  4.00  1.00            
ATOM    882   CB ILE B  15       1.610   2.700  12.276  4.00  1.00            
ATOM    883  CG1 ILE B  15       1.323   1.189  12.313  4.00  1.00            
ATOM    884  CG2 ILE B  15       1.593   3.367  13.663  4.00  1.00            
ATOM    885  CD1 ILE B  15       2.419   0.386  13.011  4.00  1.00            
ATOM    886    C ILE B  15      -0.712   3.258  12.073  4.00  1.00            
ATOM    887    O ILE B  15      -1.003   3.979  13.027  4.00  1.00            
ATOM    888    N GLY B  16      -1.560   2.327  11.589  3.00  1.00            
ATOM    889   CA GLY B  16      -2.843   2.138  12.207  3.00  1.00            
ATOM    890    C GLY B  16      -3.535   3.454  12.135  3.00  1.00            
ATOM    891    O GLY B  16      -3.528   4.119  11.100  3.00  1.00            
ATOM    892    N GLY B  17      -4.162   3.862  13.250  3.00  1.00            
ATOM    893   CA GLY B  17      -4.733   5.169  13.270  3.00  1.00            
ATOM    894    C GLY B  17      -3.898   5.920  14.243  3.00  1.00            
ATOM    895    O GLY B  17      -4.378   6.349  15.291  3.00  1.00            
ATOM    896    N GLN B  18      -2.603   6.093  13.912  4.00  1.00            
ATOM    897   CA GLN B  18      -1.766   6.794  14.833  4.00  1.00            
ATOM    898   CB GLN B  18      -1.203   5.918  15.966  4.00  1.00            
ATOM    899   CG GLN B  18      -2.260   5.550  17.009  4.00  1.00            
ATOM    900   CD GLN B  18      -2.631   6.825  17.756  4.00  1.00            
ATOM    901  OE1 GLN B  18      -1.860   7.783  17.790  4.00  1.00            
ATOM    902  NE2 GLN B  18      -3.844   6.842  18.373  4.00  1.00            
ATOM    903    C GLN B  18      -0.616   7.421  14.125  4.00  1.00            
ATOM    904    O GLN B  18      -0.246   7.038  13.017  4.00  1.00            
ATOM    905    N LEU B  19      -0.048   8.450  14.780  4.00  1.00            
ATOM    906   CA LEU B  19       1.100   9.151  14.297  4.00  1.00            
ATOM    907   CB LEU B  19       0.879  10.673  14.300  4.00  1.00            
ATOM    908   CG LEU B  19       2.039  11.503  13.731  4.00  1.00            
ATOM    909  CD1 LEU B  19       2.277  11.174  12.251  4.00  1.00            
ATOM    910  CD2 LEU B  19       1.810  13.004  13.975  4.00  1.00            
ATOM    911    C LEU B  19       2.168   8.821  15.278  4.00  1.00            
ATOM    912    O LEU B  19       1.978   8.972  16.484  4.00  1.00            
ATOM    913    N LYS B  20       3.319   8.330  14.794  4.00  1.00            
ATOM    914   CA LYS B  20       4.298   7.942  15.756  4.00  1.00            
ATOM    915   CB LYS B  20       4.446   6.417  15.875  4.00  1.00            
ATOM    916   CG LYS B  20       5.033   5.953  17.208  4.00  1.00            
ATOM    917   CD LYS B  20       4.047   6.086  18.372  4.00  1.00            
ATOM    918   CE LYS B  20       4.562   5.502  19.686  4.00  1.00            
ATOM    919   NZ LYS B  20       3.542   5.671  20.747  4.00  1.00            
ATOM    920    C LYS B  20       5.611   8.465  15.318  4.00  1.00            
ATOM    921    O LYS B  20       5.896   8.555  14.125  4.00  1.00            
ATOM    922    N GLU B  21       6.449   8.850  16.293  4.00  1.00            
ATOM    923   CA GLU B  21       7.750   9.272  15.903  4.00  1.00            
ATOM    924   CB GLU B  21       8.546   9.956  17.025  4.00  1.00            
ATOM    925   CG GLU B  21       7.928  11.280  17.476  4.00  1.00            
ATOM    926   CD GLU B  21       8.809  11.862  18.571  4.00  1.00            
ATOM    927  OE1 GLU B  21       9.781  11.170  18.975  4.00  1.00            
ATOM    928  OE2 GLU B  21       8.526  13.008  19.013  4.00  1.00            
ATOM    929    C GLU B  21       8.459   8.007  15.512  4.00  1.00            
ATOM    930    O GLU B  21       8.303   6.982  16.174  4.00  1.00            
ATOM    931    N ALA B  22       9.248   8.036  14.418  4.00  1.00            
ATOM    932   CA ALA B  22       9.890   6.835  13.958  4.00  1.00            
ATOM    933   CB ALA B  22       9.329   6.309  12.629  4.00  1.00            
ATOM    934    C ALA B  22      11.338   7.118  13.733  4.00  1.00            
ATOM    935    O ALA B  22      11.728   8.235  13.397  4.00  1.00            
ATOM    936    N LEU B  23      12.175   6.086  13.947  4.00  1.00            
ATOM    937   CA LEU B  23      13.579   6.197  13.703  4.00  1.00            
ATOM    938   CB LEU B  23      14.441   5.496  14.767  4.00  1.00            
ATOM    939   CG LEU B  23      14.360   6.141  16.161  4.00  1.00            
ATOM    940  CD1 LEU B  23      14.943   7.562  16.145  4.00  1.00            
ATOM    941  CD2 LEU B  23      12.932   6.093  16.730  4.00  1.00            
ATOM    942    C LEU B  23      13.811   5.467  12.418  4.00  1.00            
ATOM    943    O LEU B  23      13.403   4.317  12.271  4.00  1.00            
ATOM    944    N LEU B  24      14.454   6.121  11.432  4.00  1.00            
ATOM    945   CA LEU B  24      14.722   5.438  10.200  4.00  1.00            
ATOM    946   CB LEU B  24      14.861   6.368   8.983  4.00  1.00            
ATOM    947   CG LEU B  24      13.556   7.083   8.589  4.00  1.00            
ATOM    948  CD1 LEU B  24      13.054   8.004   9.714  4.00  1.00            
ATOM    949  CD2 LEU B  24      13.708   7.806   7.241  4.00  1.00            
ATOM    950    C LEU B  24      16.023   4.764  10.391  4.00  1.00            
ATOM    951    O LEU B  24      16.979   5.360  10.885  4.00  1.00            
ATOM    952    N ASP B  25      16.094   3.480  10.019  1.00  1.00            
ATOM    953   CA ASP B  25      17.341   2.849  10.275  1.00  1.00            
ATOM    954   CB ASP B  25      17.292   1.840  11.426  1.00  1.00            
ATOM    955   CG ASP B  25      18.716   1.443  11.790  1.00  1.00            
ATOM    956  OD1 ASP B  25      19.659   1.886  11.082  1.00  1.00            
ATOM    957  OD2 ASP B  25      18.875   0.697  12.792  1.00  1.00            
ATOM    958    C ASP B  25      17.782   2.065   9.082  1.00  1.00            
ATOM    959    O ASP B  25      17.134   1.098   8.687  1.00  1.00            
ATOM    960    N THR B  26      18.902   2.479   8.461  3.00  1.00            
ATOM    961   CA THR B  26      19.486   1.631   7.468  3.00  1.00            
ATOM    962   CB THR B  26      20.129   2.388   6.348  3.00  1.00            
ATOM    963  OG1 THR B  26      19.168   3.216   5.712  3.00  1.00            
ATOM    964  CG2 THR B  26      20.683   1.377   5.338  3.00  1.00            
ATOM    965    C THR B  26      20.522   0.949   8.276  3.00  1.00            
ATOM    966    O THR B  26      21.676   1.364   8.327  3.00  1.00            
ATOM    967    N GLY B  27      20.089  -0.118   8.965  3.00  1.00            
ATOM    968   CA GLY B  27      20.914  -0.837   9.880  3.00  1.00            
ATOM    969    C GLY B  27      20.031  -1.919  10.387  3.00  1.00            
ATOM    970    O GLY B  27      20.493  -2.984  10.794  3.00  1.00            
ATOM    971    N ALA B  28      18.711  -1.659  10.372  1.00  1.00            
ATOM    972   CA ALA B  28      17.809  -2.657  10.847  1.00  1.00            
ATOM    973   CB ALA B  28      16.837  -2.147  11.927  1.00  1.00            
ATOM    974    C ALA B  28      16.974  -3.155   9.709  1.00  1.00            
ATOM    975    O ALA B  28      16.401  -2.374   8.950  1.00  1.00            
ATOM    976    N ASP B  29      16.912  -4.494   9.555  1.00  1.00            
ATOM    977   CA ASP B  29      16.135  -5.120   8.523  1.00  1.00            
ATOM    978   CB ASP B  29      16.386  -6.632   8.429  1.00  1.00            
ATOM    979   CG ASP B  29      15.661  -7.156   7.195  1.00  1.00            
ATOM    980  OD1 ASP B  29      15.078  -6.322   6.456  1.00  1.00            
ATOM    981  OD2 ASP B  29      15.686  -8.397   6.977  1.00  1.00            
ATOM    982    C ASP B  29      14.686  -4.936   8.815  1.00  1.00            
ATOM    983    O ASP B  29      13.891  -4.624   7.930  1.00  1.00            
ATOM    984    N ASP B  30      14.312  -5.096  10.096  1.00  1.00            
ATOM    985   CA ASP B  30      12.924  -5.128  10.437  1.00  1.00            
ATOM    986   CB ASP B  30      12.630  -5.915  11.727  1.00  1.00            
ATOM    987   CG ASP B  30      12.904  -7.389  11.480  1.00  1.00            
ATOM    988  OD1 ASP B  30      12.819  -7.817  10.298  1.00  1.00            
ATOM    989  OD2 ASP B  30      13.204  -8.107  12.472  1.00  1.00            
ATOM    990    C ASP B  30      12.335  -3.771  10.643  1.00  1.00            
ATOM    991    O ASP B  30      13.019  -2.749  10.678  1.00  1.00            
ATOM    992    N THR B  31      10.990  -3.789  10.763  1.00  1.00            
ATOM    993   CA THR B  31      10.128  -2.692  11.105  1.00  1.00            
ATOM    994   CB THR B  31       8.861  -2.720  10.304  1.00  1.00            
ATOM    995  OG1 THR B  31       7.949  -1.732  10.760  1.00  1.00            
ATOM    996  CG2 THR B  31       8.273  -4.136  10.372  1.00  1.00            
ATOM    997    C THR B  31       9.833  -2.948  12.572  1.00  1.00            
ATOM    998    O THR B  31       9.183  -3.929  12.930  1.00  1.00            
ATOM    999    N VAL B  32      10.337  -2.094  13.491  4.00  1.00            
ATOM   1000   CA VAL B  32      10.146  -2.377  14.896  4.00  1.00            
ATOM   1001   CB VAL B  32      11.410  -2.315  15.702  4.00  1.00            
ATOM   1002  CG1 VAL B  32      11.065  -2.564  17.179  4.00  1.00            
ATOM   1003  CG2 VAL B  32      12.404  -3.330  15.115  4.00  1.00            
ATOM   1004    C VAL B  32       9.208  -1.384  15.450  4.00  1.00            
ATOM   1005    O VAL B  32       9.192  -0.222  15.049  4.00  1.00            
ATOM   1006    N LEU B  33       8.378  -1.841  16.394  4.00  1.00            
ATOM   1007   CA LEU B  33       7.415  -0.929  16.897  4.00  1.00            
ATOM   1008   CB LEU B  33       5.991  -1.249  16.416  4.00  1.00            
ATOM   1009   CG LEU B  33       5.855  -1.373  14.885  4.00  1.00            
ATOM   1010  CD1 LEU B  33       4.384  -1.528  14.465  4.00  1.00            
ATOM   1011  CD2 LEU B  33       6.571  -0.228  14.156  4.00  1.00            
ATOM   1012    C LEU B  33       7.374  -1.042  18.380  4.00  1.00            
ATOM   1013    O LEU B  33       7.820  -2.030  18.960  4.00  1.00            
ATOM   1014    N GLU B  34       6.825   0.003  19.026  1.00  1.00            
ATOM   1015   CA GLU B  34       6.654  -0.006  20.443  1.00  1.00            
ATOM   1016   CB GLU B  34       6.331   1.367  21.049  1.00  1.00            
ATOM   1017   CG GLU B  34       6.227   1.334  22.575  1.00  1.00            
ATOM   1018   CD GLU B  34       5.696   2.682  23.033  1.00  1.00            
ATOM   1019  OE1 GLU B  34       4.455   2.878  22.943  1.00  1.00            
ATOM   1020  OE2 GLU B  34       6.515   3.532  23.472  1.00  1.00            
ATOM   1021    C GLU B  34       5.482  -0.870  20.698  1.00  1.00            
ATOM   1022    O GLU B  34       4.738  -1.211  19.780  1.00  1.00            
ATOM   1023    N GLU B  35       5.310  -1.284  21.961  1.00  1.00            
ATOM   1024   CA GLU B  35       4.183  -2.106  22.227  1.00  1.00            
ATOM   1025   CB GLU B  35       4.035  -2.499  23.704  1.00  1.00            
ATOM   1026   CG GLU B  35       2.816  -3.380  23.973  1.00  1.00            
ATOM   1027   CD GLU B  35       2.705  -3.568  25.476  1.00  1.00            
ATOM   1028  OE1 GLU B  35       3.656  -3.162  26.194  1.00  1.00            
ATOM   1029  OE2 GLU B  35       1.664  -4.116  25.929  1.00  1.00            
ATOM   1030    C GLU B  35       2.976  -1.338  21.876  1.00  1.00            
ATOM   1031    O GLU B  35       2.797  -0.197  22.301  1.00  1.00            
ATOM   1032    N MET B  36       2.108  -1.958  21.069  1.00  1.00            
ATOM   1033   CA MET B  36       0.938  -1.239  20.720  1.00  1.00            
ATOM   1034   CB MET B  36       1.073  -0.491  19.388  1.00  1.00            
ATOM   1035   CG MET B  36       2.175   0.568  19.423  1.00  1.00            
ATOM   1036   SD MET B  36       2.317   1.571  17.915  1.00  1.00            
ATOM   1037   CE MET B  36       0.818   2.531  18.269  1.00  1.00            
ATOM   1038    C MET B  36      -0.176  -2.216  20.617  1.00  1.00            
ATOM   1039    O MET B  36       0.036  -3.389  20.313  1.00  1.00            
ATOM   1040    N ASN B  37      -1.405  -1.750  20.906  1.00  1.00            
ATOM   1041   CA ASN B  37      -2.523  -2.629  20.793  1.00  1.00            
ATOM   1042   CB ASN B  37      -3.606  -2.376  21.852  1.00  1.00            
ATOM   1043   CG ASN B  37      -3.019  -2.779  23.197  1.00  1.00            
ATOM   1044  OD1 ASN B  37      -2.233  -3.722  23.288  1.00  1.00            
ATOM   1045  ND2 ASN B  37      -3.406  -2.044  24.274  1.00  1.00            
ATOM   1046    C ASN B  37      -3.110  -2.363  19.450  1.00  1.00            
ATOM   1047    O ASN B  37      -3.795  -1.362  19.243  1.00  1.00            
ATOM   1048    N LEU B  38      -2.825  -3.260  18.486  1.00  1.00            
ATOM   1049   CA LEU B  38      -3.351  -3.104  17.165  1.00  1.00            
ATOM   1050   CB LEU B  38      -2.288  -2.985  16.060  1.00  1.00            
ATOM   1051   CG LEU B  38      -1.585  -1.614  16.056  1.00  1.00            
ATOM   1052  CD1 LEU B  38      -2.545  -0.497  15.606  1.00  1.00            
ATOM   1053  CD2 LEU B  38      -0.956  -1.316  17.423  1.00  1.00            
ATOM   1054    C LEU B  38      -4.230  -4.278  16.871  1.00  1.00            
ATOM   1055    O LEU B  38      -4.198  -5.321  17.523  1.00  1.00            
ATOM   1056    N PRO B  39      -5.052  -4.041  15.894  1.00  1.00            
ATOM   1057   CA PRO B  39      -6.081  -4.948  15.454  1.00  1.00            
ATOM   1058   CD PRO B  39      -5.318  -2.669  15.495  1.00  1.00            
ATOM   1059   CB PRO B  39      -7.073  -4.092  14.659  1.00  1.00            
ATOM   1060   CG PRO B  39      -6.307  -2.799  14.332  1.00  1.00            
ATOM   1061    C PRO B  39      -5.836  -6.260  14.780  1.00  1.00            
ATOM   1062    O PRO B  39      -6.735  -7.097  14.837  1.00  1.00            
ATOM   1063    N GLY B  40      -4.687  -6.507  14.133  1.00  1.00            
ATOM   1064   CA GLY B  40      -4.654  -7.715  13.354  1.00  1.00            
ATOM   1065    C GLY B  40      -4.176  -8.892  14.135  1.00  1.00            
ATOM   1066    O GLY B  40      -4.026  -8.851  15.355  1.00  1.00            
ATOM   1067    N LYS B  41      -3.935  -9.995  13.393  1.00  1.00            
ATOM   1068   CA LYS B  41      -3.492 -11.248  13.934  1.00  1.00            
ATOM   1069   CB LYS B  41      -3.806 -12.468  13.046  1.00  1.00            
ATOM   1070   CG LYS B  41      -3.054 -12.504  11.710  1.00  1.00            
ATOM   1071   CD LYS B  41      -3.425 -11.383  10.735  1.00  1.00            
ATOM   1072   CE LYS B  41      -2.707 -11.481   9.386  1.00  1.00            
ATOM   1073   NZ LYS B  41      -3.363 -10.602   8.391  1.00  1.00            
ATOM   1074    C LYS B  41      -2.017 -11.209  14.113  1.00  1.00            
ATOM   1075    O LYS B  41      -1.321 -10.416  13.481  1.00  1.00            
ATOM   1076    N TRP B  42      -1.493 -12.067  15.014  1.00  1.00            
ATOM   1077   CA TRP B  42      -0.078 -12.033  15.182  1.00  1.00            
ATOM   1078   CB TRP B  42       0.412 -11.207  16.396  1.00  1.00            
ATOM   1079   CG TRP B  42      -0.242 -11.452  17.742  1.00  1.00            
ATOM   1080  CD2 TRP B  42       0.037 -12.547  18.631  1.00  1.00            
ATOM   1081  CD1 TRP B  42      -1.185 -10.686  18.365  1.00  1.00            
ATOM   1082  NE1 TRP B  42      -1.496 -11.222  19.591  1.00  1.00            
ATOM   1083  CE2 TRP B  42      -0.758 -12.371  19.768  1.00  1.00            
ATOM   1084  CE3 TRP B  42       0.885 -13.614  18.518  1.00  1.00            
ATOM   1085  CZ2 TRP B  42      -0.714 -13.256  20.807  1.00  1.00            
ATOM   1086  CZ3 TRP B  42       0.922 -14.506  19.567  1.00  1.00            
ATOM   1087  CH2 TRP B  42       0.139 -14.332  20.690  1.00  1.00            
ATOM   1088    C TRP B  42       0.528 -13.396  15.260  1.00  1.00            
ATOM   1089    O TRP B  42      -0.110 -14.373  15.651  1.00  1.00            
ATOM   1090    N LYS B  43       1.810 -13.460  14.841  4.00  1.00            
ATOM   1091   CA LYS B  43       2.606 -14.649  14.881  4.00  1.00            
ATOM   1092   CB LYS B  43       3.145 -15.073  13.498  4.00  1.00            
ATOM   1093   CG LYS B  43       4.004 -16.341  13.515  4.00  1.00            
ATOM   1094   CD LYS B  43       3.243 -17.633  13.829  4.00  1.00            
ATOM   1095   CE LYS B  43       4.093 -18.891  13.630  4.00  1.00            
ATOM   1096   NZ LYS B  43       5.379 -18.754  14.352  4.00  1.00            
ATOM   1097    C LYS B  43       3.794 -14.330  15.730  4.00  1.00            
ATOM   1098    O LYS B  43       4.275 -13.197  15.755  4.00  1.00            
ATOM   1099    N PRO B  44       4.254 -15.299  16.461  4.00  0.00            
ATOM   1100   CA PRO B  44       5.386 -15.069  17.313  4.00  0.00            
ATOM   1101   CD PRO B  44       3.334 -16.274  17.038  4.00  0.00            
ATOM   1102   CB PRO B  44       5.415 -16.237  18.294  4.00  0.00            
ATOM   1103   CG PRO B  44       3.935 -16.645  18.402  4.00  0.00            
ATOM   1104    C PRO B  44       6.614 -14.943  16.468  4.00  0.00            
ATOM   1105    O PRO B  44       6.712 -15.631  15.452  4.00  0.00            
ATOM   1106    N LYS B  45       7.563 -14.068  16.857  4.00  0.00            
ATOM   1107   CA LYS B  45       8.764 -13.917  16.093  4.00  0.00            
ATOM   1108   CB LYS B  45       8.682 -12.832  15.004  4.00  0.00            
ATOM   1109   CG LYS B  45       9.850 -12.890  14.018  4.00  0.00            
ATOM   1110   CD LYS B  45       9.765 -14.071  13.049  4.00  0.00            
ATOM   1111   CE LYS B  45      11.078 -14.364  12.322  4.00  0.00            
ATOM   1112   NZ LYS B  45      11.595 -13.139  11.676  4.00  0.00            
ATOM   1113    C LYS B  45       9.820 -13.494  17.047  4.00  0.00            
ATOM   1114    O LYS B  45       9.540 -13.171  18.200  4.00  0.00            
ATOM   1115    N MET B  46      11.082 -13.518  16.596  4.00  0.00            
ATOM   1116   CA MET B  46      12.098 -13.080  17.487  4.00  0.00            
ATOM   1117   CB MET B  46      12.968 -14.220  18.055  4.00  0.00            
ATOM   1118   CG MET B  46      13.629 -15.134  17.021  4.00  0.00            
ATOM   1119   SD MET B  46      14.536 -16.525  17.766  4.00  0.00            
ATOM   1120   CE MET B  46      15.085 -17.258  16.198  4.00  0.00            
ATOM   1121    C MET B  46      12.943 -12.076  16.780  4.00  0.00            
ATOM   1122    O MET B  46      13.032 -12.075  15.554  4.00  0.00            
ATOM   1123    N ILE B  47      13.545 -11.142  17.538  4.00  0.00            
ATOM   1124   CA ILE B  47      14.375 -10.157  16.916  4.00  0.00            
ATOM   1125   CB ILE B  47      13.793  -8.777  16.922  4.00  0.00            
ATOM   1126  CG1 ILE B  47      12.475  -8.739  16.135  4.00  0.00            
ATOM   1127  CG2 ILE B  47      14.861  -7.827  16.362  4.00  0.00            
ATOM   1128  CD1 ILE B  47      11.694  -7.441  16.331  4.00  0.00            
ATOM   1129    C ILE B  47      15.647 -10.102  17.681  4.00  0.00            
ATOM   1130    O ILE B  47      15.665 -10.312  18.892  4.00  0.00            
ATOM   1131    N GLY B  48      16.760  -9.836  16.979  4.00  0.00            
ATOM   1132   CA GLY B  48      17.994  -9.748  17.690  4.00  0.00            
ATOM   1133    C GLY B  48      18.400  -8.307  17.675  4.00  0.00            
ATOM   1134    O GLY B  48      18.805  -7.781  16.639  4.00  0.00            
ATOM   1135    N GLY B  49      18.307  -7.632  18.841  4.00  0.00            
ATOM   1136   CA GLY B  49      18.758  -6.274  18.957  4.00  0.00            
ATOM   1137    C GLY B  49      20.237  -6.434  18.976  4.00  0.00            
ATOM   1138    O GLY B  49      20.721  -7.566  19.008  4.00  0.00            
ATOM   1139    N ILE B  50      21.023  -5.344  18.953  3.00  0.00            
ATOM   1140   CA ILE B  50      22.410  -5.681  18.931  3.00  0.00            
ATOM   1141   CB ILE B  50      23.365  -4.563  18.600  3.00  0.00            
ATOM   1142  CG1 ILE B  50      23.419  -3.505  19.713  3.00  0.00            
ATOM   1143  CG2 ILE B  50      22.968  -4.008  17.221  3.00  0.00            
ATOM   1144  CD1 ILE B  50      22.049  -2.983  20.110  3.00  0.00            
ATOM   1145    C ILE B  50      22.738  -6.207  20.297  3.00  0.00            
ATOM   1146    O ILE B  50      22.526  -5.540  21.309  3.00  0.00            
ATOM   1147    N GLY B  51      23.214  -7.466  20.351  3.00  0.00            
ATOM   1148   CA GLY B  51      23.621  -8.068  21.589  3.00  0.00            
ATOM   1149    C GLY B  51      22.437  -8.190  22.492  3.00  0.00            
ATOM   1150    O GLY B  51      22.583  -8.152  23.712  3.00  0.00            
ATOM   1151    N GLY B  52      21.226  -8.327  21.923  4.00  0.00            
ATOM   1152   CA GLY B  52      20.063  -8.479  22.750  4.00  0.00            
ATOM   1153    C GLY B  52      19.084  -9.289  21.957  4.00  0.00            
ATOM   1154    O GLY B  52      19.100  -9.252  20.729  4.00  0.00            
ATOM   1155    N PHE B  53      18.210 -10.064  22.634  4.00  0.00            
ATOM   1156   CA PHE B  53      17.219 -10.829  21.925  4.00  0.00            
ATOM   1157   CB PHE B  53      17.366 -12.348  22.126  4.00  0.00            
ATOM   1158   CG PHE B  53      17.340 -12.642  23.586  4.00  0.00            
ATOM   1159  CD1 PHE B  53      18.510 -12.619  24.309  4.00  0.00            
ATOM   1160  CD2 PHE B  53      16.164 -12.936  24.240  4.00  0.00            
ATOM   1161  CE1 PHE B  53      18.512 -12.887  25.657  4.00  0.00            
ATOM   1162  CE2 PHE B  53      16.159 -13.206  25.589  4.00  0.00            
ATOM   1163   CZ PHE B  53      17.335 -13.182  26.300  4.00  0.00            
ATOM   1164    C PHE B  53      15.892 -10.396  22.420  4.00  0.00            
ATOM   1165    O PHE B  53      15.658 -10.309  23.625  4.00  0.00            
ATOM   1166    N ILE B  54      14.986 -10.072  21.486  4.00  0.00            
ATOM   1167   CA ILE B  54      13.694  -9.689  21.938  4.00  0.00            
ATOM   1168   CB ILE B  54      13.297  -8.279  21.604  4.00  0.00            
ATOM   1169  CG1 ILE B  54      11.954  -7.943  22.277  4.00  0.00            
ATOM   1170  CG2 ILE B  54      13.290  -8.116  20.074  4.00  0.00            
ATOM   1171  CD1 ILE B  54      11.597  -6.457  22.247  4.00  0.00            
ATOM   1172    C ILE B  54      12.688 -10.595  21.296  4.00  0.00            
ATOM   1173    O ILE B  54      12.696 -10.791  20.081  4.00  0.00            
ATOM   1174    N LYS B  55      11.798 -11.196  22.111  4.00  0.00            
ATOM   1175   CA LYS B  55      10.759 -12.029  21.574  4.00  0.00            
ATOM   1176   CB LYS B  55      10.036 -12.884  22.632  4.00  0.00            
ATOM   1177   CG LYS B  55       8.973 -13.819  22.046  4.00  0.00            
ATOM   1178   CD LYS B  55       9.554 -14.956  21.204  4.00  0.00            
ATOM   1179   CE LYS B  55       8.493 -15.891  20.618  4.00  0.00            
ATOM   1180   NZ LYS B  55       7.829 -16.647  21.705  4.00  0.00            
ATOM   1181    C LYS B  55       9.769 -11.063  21.006  4.00  0.00            
ATOM   1182    O LYS B  55       9.805  -9.881  21.344  4.00  0.00            
ATOM   1183    N VAL B  56       8.860 -11.498  20.105  4.00  0.00            
ATOM   1184   CA VAL B  56       8.057 -10.445  19.563  4.00  0.00            
ATOM   1185   CB VAL B  56       8.701  -9.826  18.349  4.00  0.00            
ATOM   1186  CG1 VAL B  56       8.544 -10.803  17.173  4.00  0.00            
ATOM   1187  CG2 VAL B  56       8.153  -8.407  18.101  4.00  0.00            
ATOM   1188    C VAL B  56       6.711 -10.915  19.164  4.00  0.00            
ATOM   1189    O VAL B  56       6.382 -12.099  19.189  4.00  0.00            
ATOM   1190    N ARG B  57       5.890  -9.910  18.824  4.00  0.00            
ATOM   1191   CA ARG B  57       4.584 -10.071  18.296  4.00  0.00            
ATOM   1192   CB ARG B  57       3.561  -9.132  18.953  4.00  0.00            
ATOM   1193   CG ARG B  57       3.493  -9.360  20.462  4.00  0.00            
ATOM   1194   CD ARG B  57       2.306 -10.205  20.920  4.00  0.00            
ATOM   1195   NE ARG B  57       2.596 -10.624  22.320  4.00  0.00            
ATOM   1196   CZ ARG B  57       2.349  -9.780  23.364  4.00  0.00            
ATOM   1197  NH1 ARG B  57       1.806  -8.547  23.136  4.00  0.00            
ATOM   1198  NH2 ARG B  57       2.661 -10.167  24.634  4.00  0.00            
ATOM   1199    C ARG B  57       4.750  -9.648  16.877  4.00  0.00            
ATOM   1200    O ARG B  57       5.535  -8.748  16.591  4.00  0.00            
ATOM   1201    N GLN B  58       4.050 -10.298  15.932  4.00  1.00            
ATOM   1202   CA GLN B  58       4.313  -9.903  14.586  4.00  1.00            
ATOM   1203   CB GLN B  58       5.226 -10.905  13.850  4.00  1.00            
ATOM   1204   CG GLN B  58       5.691 -10.460  12.462  4.00  1.00            
ATOM   1205   CD GLN B  58       6.792 -11.423  12.027  4.00  1.00            
ATOM   1206  OE1 GLN B  58       7.950 -11.276  12.417  4.00  1.00            
ATOM   1207  NE2 GLN B  58       6.425 -12.438  11.201  4.00  1.00            
ATOM   1208    C GLN B  58       3.038  -9.781  13.859  4.00  1.00            
ATOM   1209    O GLN B  58       2.047 -10.432  14.185  4.00  1.00            
ATOM   1210    N TYR B  59       3.039  -8.907  12.845  4.00  1.00            
ATOM   1211   CA TYR B  59       1.819  -8.732  12.148  4.00  1.00            
ATOM   1212   CB TYR B  59       1.086  -7.431  12.516  4.00  1.00            
ATOM   1213   CG TYR B  59       0.717  -7.559  13.957  4.00  1.00            
ATOM   1214  CD1 TYR B  59       1.661  -7.345  14.936  4.00  1.00            
ATOM   1215  CD2 TYR B  59      -0.564  -7.892  14.335  4.00  1.00            
ATOM   1216  CE1 TYR B  59       1.333  -7.461  16.267  4.00  1.00            
ATOM   1217  CE2 TYR B  59      -0.898  -8.008  15.665  4.00  1.00            
ATOM   1218   CZ TYR B  59       0.053  -7.794  16.633  4.00  1.00            
ATOM   1219   OH TYR B  59      -0.283  -7.913  17.998  4.00  1.00            
ATOM   1220    C TYR B  59       2.085  -8.748  10.683  4.00  1.00            
ATOM   1221    O TYR B  59       3.214  -8.564  10.232  4.00  1.00            
ATOM   1222    N ASP B  60       1.016  -8.998   9.905  4.00  1.00            
ATOM   1223   CA ASP B  60       1.113  -9.065   8.482  4.00  1.00            
ATOM   1224   CB ASP B  60      -0.004  -9.878   7.800  4.00  1.00            
ATOM   1225   CG ASP B  60       0.311 -11.362   7.912  4.00  1.00            
ATOM   1226  OD1 ASP B  60       1.396 -11.702   8.455  4.00  1.00            
ATOM   1227  OD2 ASP B  60      -0.529 -12.178   7.443  4.00  1.00            
ATOM   1228    C ASP B  60       1.011  -7.686   7.930  4.00  1.00            
ATOM   1229    O ASP B  60       1.344  -6.704   8.590  4.00  1.00            
ATOM   1230    N GLN B  61       0.537  -7.598   6.672  4.00  1.00            
ATOM   1231   CA GLN B  61       0.518  -6.345   5.978  4.00  1.00            
ATOM   1232   CB GLN B  61      -0.104  -6.420   4.570  4.00  1.00            
ATOM   1233   CG GLN B  61      -0.049  -5.081   3.833  4.00  1.00            
ATOM   1234   CD GLN B  61      -0.622  -5.284   2.438  4.00  1.00            
ATOM   1235  OE1 GLN B  61      -1.141  -6.351   2.116  4.00  1.00            
ATOM   1236  NE2 GLN B  61      -0.528  -4.230   1.583  4.00  1.00            
ATOM   1237    C GLN B  61      -0.226  -5.328   6.765  4.00  1.00            
ATOM   1238    O GLN B  61      -1.439  -5.413   6.948  4.00  1.00            
ATOM   1239    N ILE B  62       0.525  -4.334   7.288  4.00  1.00            
ATOM   1240   CA ILE B  62      -0.091  -3.197   7.902  4.00  1.00            
ATOM   1241   CB ILE B  62       0.142  -3.013   9.374  4.00  1.00            
ATOM   1242  CG1 ILE B  62       1.609  -2.754   9.725  4.00  1.00            
ATOM   1243  CG2 ILE B  62      -0.466  -4.231  10.089  4.00  1.00            
ATOM   1244  CD1 ILE B  62       1.751  -2.239  11.157  4.00  1.00            
ATOM   1245    C ILE B  62       0.429  -2.048   7.131  4.00  1.00            
ATOM   1246    O ILE B  62       1.629  -1.928   6.876  4.00  1.00            
ATOM   1247    N PRO B  63      -0.468  -1.219   6.708  4.00  1.00            
ATOM   1248   CA PRO B  63      -0.045  -0.082   5.953  4.00  1.00            
ATOM   1249   CD PRO B  63      -1.806  -1.657   6.349  4.00  1.00            
ATOM   1250   CB PRO B  63      -1.313   0.504   5.343  4.00  1.00            
ATOM   1251   CG PRO B  63      -2.241  -0.720   5.210  4.00  1.00            
ATOM   1252    C PRO B  63       0.722   0.871   6.790  4.00  1.00            
ATOM   1253    O PRO B  63       0.392   1.049   7.961  4.00  1.00            
ATOM   1254    N VAL B  64       1.768   1.467   6.204  4.00  1.00            
ATOM   1255   CA VAL B  64       2.506   2.429   6.951  4.00  1.00            
ATOM   1256   CB VAL B  64       3.862   1.937   7.364  4.00  1.00            
ATOM   1257  CG1 VAL B  64       4.643   3.109   7.984  4.00  1.00            
ATOM   1258  CG2 VAL B  64       3.688   0.733   8.303  4.00  1.00            
ATOM   1259    C VAL B  64       2.733   3.595   6.056  4.00  1.00            
ATOM   1260    O VAL B  64       3.288   3.454   4.968  4.00  1.00            
ATOM   1261    N GLU B  65       2.283   4.784   6.485  4.00  1.00            
ATOM   1262   CA GLU B  65       2.621   5.954   5.741  4.00  1.00            
ATOM   1263   CB GLU B  65       1.533   7.043   5.745  4.00  1.00            
ATOM   1264   CG GLU B  65       0.274   6.638   4.973  4.00  1.00            
ATOM   1265   CD GLU B  65      -0.663   7.834   4.885  4.00  1.00            
ATOM   1266  OE1 GLU B  65      -0.346   8.889   5.498  4.00  1.00            
ATOM   1267  OE2 GLU B  65      -1.711   7.709   4.195  4.00  1.00            
ATOM   1268    C GLU B  65       3.821   6.467   6.489  4.00  1.00            
ATOM   1269    O GLU B  65       3.998   6.160   7.667  4.00  1.00            
ATOM   1270    N ILE B  66       4.681   7.248   5.816  4.00  1.00            
ATOM   1271   CA ILE B  66       5.880   7.816   6.372  4.00  1.00            
ATOM   1272   CB ILE B  66       7.103   7.391   5.598  4.00  1.00            
ATOM   1273  CG1 ILE B  66       8.391   7.809   6.325  4.00  1.00            
ATOM   1274  CG2 ILE B  66       6.950   7.828   4.131  4.00  1.00            
ATOM   1275  CD1 ILE B  66       8.635   7.002   7.601  4.00  1.00            
ATOM   1276    C ILE B  66       5.590   9.265   6.236  4.00  1.00            
ATOM   1277    O ILE B  66       4.510   9.687   6.648  4.00  1.00            
ATOM   1278    N CYS B  67       6.508  10.099   5.720  3.00  1.00            
ATOM   1279   CA CYS B  67       6.054  11.439   5.498  3.00  1.00            
ATOM   1280   CB CYS B  67       7.196  12.447   5.289  3.00  1.00            
ATOM   1281   SG CYS B  67       8.166  12.712   6.803  3.00  1.00            
ATOM   1282    C CYS B  67       5.221  11.423   4.241  3.00  1.00            
ATOM   1283    O CYS B  67       5.505  12.147   3.289  3.00  1.00            
ATOM   1284    N GLY B  68       4.164  10.579   4.219  3.00  1.00            
ATOM   1285   CA GLY B  68       3.189  10.514   3.175  3.00  1.00            
ATOM   1286    C GLY B  68       3.399   9.379   2.224  3.00  1.00            
ATOM   1287    O GLY B  68       2.435   8.890   1.636  3.00  1.00            
ATOM   1288    N HIS B  69       4.641   8.910   2.030  4.00  1.00            
ATOM   1289   CA HIS B  69       4.791   7.847   1.079  4.00  1.00            
ATOM   1290  ND1 HIS B  69       7.109   9.896   0.451  4.00  1.00            
ATOM   1291   CG HIS B  69       6.918   8.620  -0.027  4.00  1.00            
ATOM   1292   CB HIS B  69       6.257   7.524   0.753  4.00  1.00            
ATOM   1293  NE2 HIS B  69       7.950   9.856  -1.607  4.00  1.00            
ATOM   1294  CD2 HIS B  69       7.438   8.612  -1.285  4.00  1.00            
ATOM   1295  CE1 HIS B  69       7.729  10.593  -0.534  4.00  1.00            
ATOM   1296    C HIS B  69       4.157   6.622   1.674  4.00  1.00            
ATOM   1297    O HIS B  69       4.147   6.446   2.892  4.00  1.00            
ATOM   1298    N LYS B  70       3.583   5.750   0.818  4.00  1.00            
ATOM   1299   CA LYS B  70       2.903   4.571   1.279  4.00  1.00            
ATOM   1300   CB LYS B  70       1.894   3.992   0.270  4.00  1.00            
ATOM   1301   CG LYS B  70       0.645   4.850   0.058  4.00  1.00            
ATOM   1302   CD LYS B  70      -0.175   4.457  -1.173  4.00  1.00            
ATOM   1303   CE LYS B  70      -0.968   3.157  -1.011  4.00  1.00            
ATOM   1304   NZ LYS B  70      -0.068   1.987  -1.130  4.00  1.00            
ATOM   1305    C LYS B  70       3.883   3.486   1.557  4.00  1.00            
ATOM   1306    O LYS B  70       4.967   3.435   0.980  4.00  1.00            
ATOM   1307    N ALA B  71       3.505   2.592   2.492  4.00  1.00            
ATOM   1308   CA ALA B  71       4.326   1.467   2.813  4.00  1.00            
ATOM   1309   CB ALA B  71       5.300   1.723   3.975  4.00  1.00            
ATOM   1310    C ALA B  71       3.416   0.363   3.249  4.00  1.00            
ATOM   1311    O ALA B  71       2.309   0.610   3.725  4.00  1.00            
ATOM   1312    N ILE B  72       3.855  -0.897   3.055  4.00  1.00            
ATOM   1313   CA ILE B  72       3.088  -2.031   3.484  4.00  1.00            
ATOM   1314   CB ILE B  72       2.286  -2.672   2.388  4.00  1.00            
ATOM   1315  CG1 ILE B  72       3.208  -3.301   1.326  4.00  1.00            
ATOM   1316  CG2 ILE B  72       1.334  -1.608   1.816  4.00  1.00            
ATOM   1317  CD1 ILE B  72       4.123  -2.303   0.618  4.00  1.00            
ATOM   1318    C ILE B  72       4.082  -3.055   3.907  4.00  1.00            
ATOM   1319    O ILE B  72       5.252  -2.977   3.535  4.00  1.00            
ATOM   1320    N GLY B  73       3.659  -4.038   4.721  4.00  1.00            
ATOM   1321   CA GLY B  73       4.619  -5.045   5.040  4.00  1.00            
ATOM   1322    C GLY B  73       4.464  -5.476   6.454  4.00  1.00            
ATOM   1323    O GLY B  73       3.446  -5.231   7.097  4.00  1.00            
ATOM   1324    N THR B  74       5.520  -6.137   6.963  4.00  1.00            
ATOM   1325   CA THR B  74       5.517  -6.678   8.284  4.00  1.00            
ATOM   1326   CB THR B  74       6.560  -7.734   8.503  4.00  1.00            
ATOM   1327  OG1 THR B  74       7.859  -7.195   8.301  4.00  1.00            
ATOM   1328  CG2 THR B  74       6.298  -8.884   7.516  4.00  1.00            
ATOM   1329    C THR B  74       5.740  -5.584   9.262  4.00  1.00            
ATOM   1330    O THR B  74       6.027  -4.454   8.870  4.00  1.00            
ATOM   1331    N VAL B  75       5.522  -5.901  10.561  4.00  1.00            
ATOM   1332   CA VAL B  75       5.761  -5.002  11.655  4.00  1.00            
ATOM   1333   CB VAL B  75       4.641  -4.038  11.915  4.00  1.00            
ATOM   1334  CG1 VAL B  75       4.531  -3.086  10.713  4.00  1.00            
ATOM   1335  CG2 VAL B  75       3.358  -4.838  12.200  4.00  1.00            
ATOM   1336    C VAL B  75       5.946  -5.820  12.881  4.00  1.00            
ATOM   1337    O VAL B  75       5.384  -6.906  13.004  4.00  1.00            
ATOM   1338    N LEU B  76       6.758  -5.321  13.832  4.00  1.00            
ATOM   1339   CA LEU B  76       6.928  -6.094  15.018  4.00  1.00            
ATOM   1340   CB LEU B  76       8.325  -6.727  15.174  4.00  1.00            
ATOM   1341   CG LEU B  76       8.587  -7.829  14.121  4.00  1.00            
ATOM   1342  CD1 LEU B  76       8.698  -7.237  12.708  4.00  1.00            
ATOM   1343  CD2 LEU B  76       9.778  -8.726  14.496  4.00  1.00            
ATOM   1344    C LEU B  76       6.596  -5.269  16.231  4.00  1.00            
ATOM   1345    O LEU B  76       6.987  -4.107  16.337  4.00  1.00            
ATOM   1346    N VAL B  77       5.824  -5.868  17.170  4.00  1.00            
ATOM   1347   CA VAL B  77       5.435  -5.235  18.407  4.00  1.00            
ATOM   1348   CB VAL B  77       3.978  -5.412  18.720  4.00  1.00            
ATOM   1349  CG1 VAL B  77       3.672  -4.727  20.063  4.00  1.00            
ATOM   1350  CG2 VAL B  77       3.151  -4.885  17.535  4.00  1.00            
ATOM   1351    C VAL B  77       6.189  -5.961  19.484  4.00  1.00            
ATOM   1352    O VAL B  77       6.153  -7.188  19.558  4.00  1.00            
ATOM   1353    N GLY B  78       6.904  -5.212  20.348  1.00  1.00            
ATOM   1354   CA GLY B  78       7.677  -5.778  21.423  1.00  1.00            
ATOM   1355    C GLY B  78       8.276  -4.594  22.108  1.00  1.00            
ATOM   1356    O GLY B  78       8.177  -3.479  21.599  1.00  1.00            
ATOM   1357    N PRO B  79       8.890  -4.772  23.241  1.00  1.00            
ATOM   1358   CA PRO B  79       9.461  -3.618  23.868  1.00  1.00            
ATOM   1359   CD PRO B  79       8.429  -5.750  24.210  1.00  1.00            
ATOM   1360   CB PRO B  79       9.801  -4.050  25.294  1.00  1.00            
ATOM   1361   CG PRO B  79       8.752  -5.141  25.588  1.00  1.00            
ATOM   1362    C PRO B  79      10.579  -3.081  23.069  1.00  1.00            
ATOM   1363    O PRO B  79      11.587  -3.767  22.904  1.00  1.00            
ATOM   1364    N THR B  80      10.424  -1.849  22.561  1.00  1.00            
ATOM   1365   CA THR B  80      11.506  -1.265  21.856  1.00  1.00            
ATOM   1366   CB THR B  80      11.381  -1.377  20.356  1.00  1.00            
ATOM   1367  OG1 THR B  80      12.505  -0.783  19.724  1.00  1.00            
ATOM   1368  CG2 THR B  80      10.064  -0.749  19.875  1.00  1.00            
ATOM   1369    C THR B  80      11.593   0.150  22.283  1.00  1.00            
ATOM   1370    O THR B  80      10.812   0.992  21.844  1.00  1.00            
ATOM   1371    N PRO B  81      12.494   0.446  23.174  1.00  1.00            
ATOM   1372   CA PRO B  81      12.673   1.830  23.432  1.00  1.00            
ATOM   1373   CD PRO B  81      12.770  -0.375  24.340  1.00  1.00            
ATOM   1374   CB PRO B  81      13.572   1.912  24.661  1.00  1.00            
ATOM   1375   CG PRO B  81      13.206   0.625  25.429  1.00  1.00            
ATOM   1376    C PRO B  81      13.243   2.239  22.140  1.00  1.00            
ATOM   1377    O PRO B  81      14.381   1.871  21.853  1.00  1.00            
ATOM   1378    N VAL B  82      12.439   2.987  21.379  1.00  1.00            
ATOM   1379   CA VAL B  82      12.707   3.433  20.059  1.00  1.00            
ATOM   1380   CB VAL B  82      14.111   3.265  19.535  1.00  1.00            
ATOM   1381  CG1 VAL B  82      14.140   3.667  18.049  1.00  1.00            
ATOM   1382  CG2 VAL B  82      15.059   4.104  20.413  1.00  1.00            
ATOM   1383    C VAL B  82      11.788   2.714  19.151  1.00  1.00            
ATOM   1384    O VAL B  82      11.468   1.548  19.355  1.00  1.00            
ATOM   1385    N ASN B  83      11.326   3.428  18.117  1.00  1.00            
ATOM   1386   CA ASN B  83      10.487   2.827  17.138  1.00  1.00            
ATOM   1387   CB ASN B  83       9.192   3.634  16.922  1.00  1.00            
ATOM   1388   CG ASN B  83       8.209   2.848  16.066  1.00  1.00            
ATOM   1389  OD1 ASN B  83       7.053   2.667  16.445  1.00  1.00            
ATOM   1390  ND2 ASN B  83       8.667   2.384  14.874  1.00  1.00            
ATOM   1391    C ASN B  83      11.288   2.926  15.897  1.00  1.00            
ATOM   1392    O ASN B  83      11.648   4.022  15.474  1.00  1.00            
ATOM   1393    N ILE B  84      11.594   1.791  15.257  4.00  1.00            
ATOM   1394   CA ILE B  84      12.500   1.976  14.176  4.00  1.00            
ATOM   1395   CB ILE B  84      13.848   1.397  14.493  4.00  1.00            
ATOM   1396  CG1 ILE B  84      14.950   1.973  13.595  4.00  1.00            
ATOM   1397  CG2 ILE B  84      13.727  -0.133  14.437  4.00  1.00            
ATOM   1398  CD1 ILE B  84      16.336   1.759  14.202  4.00  1.00            
ATOM   1399    C ILE B  84      11.956   1.361  12.937  4.00  1.00            
ATOM   1400    O ILE B  84      11.411   0.258  12.953  4.00  1.00            
ATOM   1401    N ILE B  85      12.083   2.103  11.820  4.00  1.00            
ATOM   1402   CA ILE B  85      11.648   1.625  10.547  4.00  1.00            
ATOM   1403   CB ILE B  85      10.807   2.614   9.786  4.00  1.00            
ATOM   1404  CG1 ILE B  85      11.589   3.904   9.492  4.00  1.00            
ATOM   1405  CG2 ILE B  85       9.518   2.844  10.590  4.00  1.00            
ATOM   1406  CD1 ILE B  85      10.883   4.828   8.504  4.00  1.00            
ATOM   1407    C ILE B  85      12.880   1.321   9.778  4.00  1.00            
ATOM   1408    O ILE B  85      13.726   2.185   9.551  4.00  1.00            
ATOM   1409    N GLY B  86      13.011   0.049   9.374  1.00  1.00            
ATOM   1410   CA GLY B  86      14.214  -0.378   8.737  1.00  1.00            
ATOM   1411    C GLY B  86      14.031  -0.473   7.257  1.00  1.00            
ATOM   1412    O GLY B  86      13.279   0.282   6.643  1.00  1.00            
ATOM   1413    N ARG B  87      14.759  -1.441   6.666  2.00  1.00            
ATOM   1414   CA ARG B  87      14.860  -1.689   5.257  2.00  1.00            
ATOM   1415   CB ARG B  87      15.885  -2.780   4.907  2.00  1.00            
ATOM   1416   CG ARG B  87      15.873  -3.140   3.419  2.00  1.00            
ATOM   1417   CD ARG B  87      16.933  -4.167   3.020  2.00  1.00            
ATOM   1418   NE ARG B  87      16.735  -5.395   3.842  2.00  1.00            
ATOM   1419   CZ ARG B  87      16.366  -6.571   3.255  2.00  1.00            
ATOM   1420  NH1 ARG B  87      16.090  -6.619   1.919  2.00  1.00            
ATOM   1421  NH2 ARG B  87      16.276  -7.706   4.006  2.00  1.00            
ATOM   1422    C ARG B  87      13.584  -2.116   4.640  2.00  1.00            
ATOM   1423    O ARG B  87      13.307  -1.721   3.508  2.00  1.00            
ATOM   1424    N ASN B  88      12.784  -2.930   5.352  2.00  1.00            
ATOM   1425   CA ASN B  88      11.629  -3.493   4.722  2.00  1.00            
ATOM   1426   CB ASN B  88      10.778  -4.363   5.660  2.00  1.00            
ATOM   1427   CG ASN B  88       9.774  -5.108   4.793  2.00  1.00            
ATOM   1428  OD1 ASN B  88       9.033  -4.503   4.018  2.00  1.00            
ATOM   1429  ND2 ASN B  88       9.754  -6.463   4.910  2.00  1.00            
ATOM   1430    C ASN B  88      10.765  -2.377   4.211  2.00  1.00            
ATOM   1431    O ASN B  88      10.346  -2.392   3.054  2.00  1.00            
ATOM   1432    N LEU B  89      10.492  -1.360   5.051  2.00  1.00            
ATOM   1433   CA LEU B  89       9.656  -0.268   4.632  2.00  1.00            
ATOM   1434   CB LEU B  89       9.195   0.607   5.819  2.00  1.00            
ATOM   1435   CG LEU B  89       8.006   1.565   5.543  2.00  1.00            
ATOM   1436  CD1 LEU B  89       7.655   2.374   6.803  2.00  1.00            
ATOM   1437  CD2 LEU B  89       8.212   2.468   4.320  2.00  1.00            
ATOM   1438    C LEU B  89      10.372   0.589   3.647  2.00  1.00            
ATOM   1439    O LEU B  89       9.810   1.014   2.638  2.00  1.00            
ATOM   1440    N LEU B  90      11.665   0.816   3.902  2.00  1.00            
ATOM   1441   CA LEU B  90      12.417   1.801   3.195  2.00  1.00            
ATOM   1442   CB LEU B  90      13.814   2.032   3.796  2.00  1.00            
ATOM   1443   CG LEU B  90      13.760   2.660   5.202  2.00  1.00            
ATOM   1444  CD1 LEU B  90      15.167   2.975   5.737  2.00  1.00            
ATOM   1445  CD2 LEU B  90      12.824   3.880   5.230  2.00  1.00            
ATOM   1446    C LEU B  90      12.555   1.534   1.733  2.00  1.00            
ATOM   1447    O LEU B  90      12.643   2.482   0.959  2.00  1.00            
ATOM   1448    N THR B  91      12.641   0.273   1.282  3.00  1.00            
ATOM   1449   CA THR B  91      12.726   0.118  -0.144  3.00  1.00            
ATOM   1450   CB THR B  91      12.864  -1.312  -0.585  3.00  1.00            
ATOM   1451  OG1 THR B  91      13.131  -1.367  -1.979  3.00  1.00            
ATOM   1452  CG2 THR B  91      11.570  -2.075  -0.260  3.00  1.00            
ATOM   1453    C THR B  91      11.447   0.670  -0.682  3.00  1.00            
ATOM   1454    O THR B  91      11.429   1.320  -1.727  3.00  1.00            
ATOM   1455    N GLN B  92      10.334   0.446   0.048  3.00  1.00            
ATOM   1456   CA GLN B  92       9.092   0.963  -0.433  3.00  1.00            
ATOM   1457   CB GLN B  92       7.882   0.565   0.427  3.00  1.00            
ATOM   1458   CG GLN B  92       6.571   1.114  -0.136  3.00  1.00            
ATOM   1459   CD GLN B  92       6.394   0.543  -1.538  3.00  1.00            
ATOM   1460  OE1 GLN B  92       6.309   1.283  -2.517  3.00  1.00            
ATOM   1461  NE2 GLN B  92       6.338  -0.811  -1.642  3.00  1.00            
ATOM   1462    C GLN B  92       9.171   2.462  -0.464  3.00  1.00            
ATOM   1463    O GLN B  92       8.873   3.079  -1.486  3.00  1.00            
ATOM   1464    N ILE B  93       9.613   3.098   0.642  3.00  1.00            
ATOM   1465   CA ILE B  93       9.777   4.525   0.606  3.00  1.00            
ATOM   1466   CB ILE B  93       9.463   5.237   1.894  3.00  1.00            
ATOM   1467  CG1 ILE B  93       9.935   6.697   1.772  3.00  1.00            
ATOM   1468  CG2 ILE B  93      10.032   4.449   3.090  3.00  1.00            
ATOM   1469  CD1 ILE B  93       9.652   7.566   2.994  3.00  1.00            
ATOM   1470    C ILE B  93      11.223   4.750   0.338  3.00  1.00            
ATOM   1471    O ILE B  93      12.016   4.895   1.268  3.00  1.00            
ATOM   1472    N GLY B  94      11.559   4.888  -0.958  3.00  1.00            
ATOM   1473   CA GLY B  94      12.912   4.905  -1.426  3.00  1.00            
ATOM   1474    C GLY B  94      13.760   5.815  -0.607  3.00  1.00            
ATOM   1475    O GLY B  94      13.575   7.028  -0.600  3.00  1.00            
ATOM   1476    N CYS B  95      14.729   5.212   0.111  1.00  1.00            
ATOM   1477   CA CYS B  95      15.659   5.961   0.894  1.00  1.00            
ATOM   1478   CB CYS B  95      15.770   5.497   2.358  1.00  1.00            
ATOM   1479   SG CYS B  95      16.494   3.839   2.523  1.00  1.00            
ATOM   1480    C CYS B  95      16.975   5.729   0.251  1.00  1.00            
ATOM   1481    O CYS B  95      17.307   4.604  -0.118  1.00  1.00            
ATOM   1482    N THR B  96      17.755   6.801   0.062  4.00  1.00            
ATOM   1483   CA THR B  96      19.019   6.579  -0.552  4.00  1.00            
ATOM   1484   CB THR B  96      19.209   7.341  -1.830  4.00  1.00            
ATOM   1485  OG1 THR B  96      18.202   6.977  -2.765  4.00  1.00            
ATOM   1486  CG2 THR B  96      20.600   7.014  -2.398  4.00  1.00            
ATOM   1487    C THR B  96      20.059   7.035   0.414  4.00  1.00            
ATOM   1488    O THR B  96      19.929   8.083   1.043  4.00  1.00            
ATOM   1489    N LEU B  97      21.128   6.233   0.560  4.00  1.00            
ATOM   1490   CA LEU B  97      22.093   6.522   1.570  4.00  1.00            
ATOM   1491   CB LEU B  97      23.066   5.365   1.849  4.00  1.00            
ATOM   1492   CG LEU B  97      23.971   5.633   3.068  4.00  1.00            
ATOM   1493  CD1 LEU B  97      23.129   5.843   4.339  4.00  1.00            
ATOM   1494  CD2 LEU B  97      25.026   4.530   3.244  4.00  1.00            
ATOM   1495    C LEU B  97      22.897   7.765   1.312  4.00  1.00            
ATOM   1496    O LEU B  97      23.083   8.562   2.228  4.00  1.00            
ATOM   1497    N ASN B  98      23.418   7.975   0.086  4.00  1.00            
ATOM   1498   CA ASN B  98      24.175   9.171  -0.194  4.00  1.00            
ATOM   1499   CB ASN B  98      23.526  10.471   0.309  4.00  1.00            
ATOM   1500   CG ASN B  98      22.366  10.751  -0.636  4.00  1.00            
ATOM   1501  OD1 ASN B  98      22.302  10.188  -1.730  4.00  1.00            
ATOM   1502  ND2 ASN B  98      21.434  11.648  -0.223  4.00  1.00            
ATOM   1503    C ASN B  98      25.577   9.048   0.310  4.00  1.00            
ATOM   1504    O ASN B  98      25.912   8.137   1.064  4.00  1.00            
ATOM   1505    N PHE B  99      26.440   9.982  -0.142  1.00  1.00            
ATOM   1506   CA PHE B  99      27.838  10.008   0.185  1.00  1.00            
ATOM   1507   CB PHE B  99      28.601  11.033  -0.675  1.00  1.00            
ATOM   1508   CG PHE B  99      28.310  10.735  -2.112  1.00  1.00            
ATOM   1509  CD1 PHE B  99      27.111  11.129  -2.661  1.00  1.00            
ATOM   1510  CD2 PHE B  99      29.220  10.086  -2.918  1.00  1.00            
ATOM   1511  CE1 PHE B  99      26.811  10.877  -3.979  1.00  1.00            
ATOM   1512  CE2 PHE B  99      28.926   9.831  -4.240  1.00  1.00            
ATOM   1513   CZ PHE B  99      27.722  10.224  -4.773  1.00  1.00            
ATOM   1514    C PHE B  99      27.947  10.462   1.630  1.00  1.00            
ATOM   1515    O PHE B  99      27.505  11.604   1.922  1.00  1.00            
ATOM   1516  OXT PHE B  99      28.479   9.677   2.461  1.00  1.00            
ATOM   1517    N ILE C   1      14.333 -13.946  14.122  4.00  0.00            
ATOM   1518   CA ILE C   1      15.653 -14.161  13.507  4.00  0.00            
ATOM   1519   CB ILE C   1      15.586 -15.326  12.567  4.00  0.00            
ATOM   1520  CG1 ILE C   1      16.991 -15.679  12.051  4.00  0.00            
ATOM   1521  CG2 ILE C   1      14.573 -14.997  11.458  4.00  0.00            
ATOM   1522  CD1 ILE C   1      17.047 -17.004  11.292  4.00  0.00            
ATOM   1523    C ILE C   1      16.109 -12.965  12.742  4.00  0.00            
ATOM   1524    O ILE C   1      17.308 -12.729  12.604  4.00  0.00            
ATOM   1525    N ARG C   2      15.154 -12.168  12.229  4.00  0.00            
ATOM   1526   CA ARG C   2      15.539 -10.995  11.510  4.00  0.00            
ATOM   1527   CB ARG C   2      14.338 -10.223  10.931  4.00  0.00            
ATOM   1528   CG ARG C   2      13.539 -11.049   9.919  4.00  0.00            
ATOM   1529   CD ARG C   2      12.266 -10.363   9.416  4.00  0.00            
ATOM   1530   NE ARG C   2      11.584 -11.317   8.492  4.00  0.00            
ATOM   1531   CZ ARG C   2      11.450 -11.023   7.167  4.00  0.00            
ATOM   1532  NH1 ARG C   2      11.904  -9.831   6.680  4.00  0.00            
ATOM   1533  NH2 ARG C   2      10.847 -11.918   6.328  4.00  0.00            
ATOM   1534    C ARG C   2      16.225 -10.134  12.522  4.00  0.00            
ATOM   1535    O ARG C   2      15.916 -10.213  13.709  4.00  0.00            
ATOM   1536    N LYS C   3      17.194  -9.299  12.097  4.00  0.00            
ATOM   1537   CA LYS C   3      17.944  -8.599  13.102  4.00  0.00            
ATOM   1538   CB LYS C   3      19.467  -8.678  12.899  4.00  0.00            
ATOM   1539   CG LYS C   3      20.009 -10.099  13.055  4.00  0.00            
ATOM   1540   CD LYS C   3      21.492 -10.248  12.716  4.00  0.00            
ATOM   1541   CE LYS C   3      21.985 -11.690  12.844  4.00  0.00            
ATOM   1542   NZ LYS C   3      21.598 -12.236  14.165  4.00  0.00            
ATOM   1543    C LYS C   3      17.581  -7.157  13.185  4.00  0.00            
ATOM   1544    O LYS C   3      17.177  -6.527  12.210  4.00  0.00            
ATOM   1545    N ILE C   4      17.689  -6.624  14.420  4.00  0.00            
ATOM   1546   CA ILE C   4      17.538  -5.226  14.680  4.00  0.00            
ATOM   1547   CB ILE C   4      16.421  -4.892  15.634  4.00  0.00            
ATOM   1548  CG1 ILE C   4      16.627  -5.558  17.006  4.00  0.00            
ATOM   1549  CG2 ILE C   4      15.091  -5.249  14.947  4.00  0.00            
ATOM   1550  CD1 ILE C   4      15.724  -4.999  18.106  4.00  0.00            
ATOM   1551    C ILE C   4      18.852  -4.788  15.287  4.00  0.00            
ATOM   1552    O ILE C   4      19.265  -5.301  16.326  4.00  0.00            
ATOM   1553    N LEU C   5      19.574  -3.845  14.640  4.00  0.00            
ATOM   1554   CA LEU C   5      20.852  -3.393  15.146  4.00  0.00            
ATOM   1555   CB LEU C   5      21.941  -3.490  14.074  4.00  0.00            
ATOM   1556   CG LEU C   5      22.113  -4.929  13.557  4.00  0.00            
ATOM   1557  CD1 LEU C   5      23.196  -5.010  12.478  4.00  0.00            
ATOM   1558  CD2 LEU C   5      22.354  -5.914  14.713  4.00  0.00            
ATOM   1559    C LEU C   5      20.665  -1.946  15.481  4.00  0.00            
ATOM   1560    O LEU C   5      20.621  -1.100  14.590  4.00  0.00            
ATOM   1561    N PHE C   6      20.541  -1.614  16.784  4.00  0.00            
ATOM   1562   CA PHE C   6      20.311  -0.238  17.127  4.00  0.00            
ATOM   1563   CB PHE C   6      18.807   0.050  17.281  4.00  0.00            
ATOM   1564   CG PHE C   6      18.603   1.476  17.640  4.00  0.00            
ATOM   1565  CD1 PHE C   6      18.598   2.458  16.676  4.00  0.00            
ATOM   1566  CD2 PHE C   6      18.404   1.822  18.955  4.00  0.00            
ATOM   1567  CE1 PHE C   6      18.402   3.773  17.027  4.00  0.00            
ATOM   1568  CE2 PHE C   6      18.208   3.133  19.311  4.00  0.00            
ATOM   1569   CZ PHE C   6      18.210   4.111  18.345  4.00  0.00            
ATOM   1570    C PHE C   6      20.970   0.042  18.415  4.00  0.00            
ATOM   1571    O PHE C   6      20.779  -0.682  19.388  4.00  0.00            
ATOM   1572    N LEU C   7      21.754   1.129  18.478  4.00  0.00            
ATOM   1573   CA LEU C   7      22.427   1.256  19.720  4.00  0.00            
ATOM   1574   CB LEU C   7      23.925   0.927  19.636  4.00  0.00            
ATOM   1575   CG LEU C   7      24.211  -0.528  19.216  4.00  0.00            
ATOM   1576  CD1 LEU C   7      23.724  -0.800  17.783  4.00  0.00            
ATOM   1577  CD2 LEU C   7      25.692  -0.889  19.418  4.00  0.00            
ATOM   1578    C LEU C   7      22.316   2.626  20.291  4.00  0.00            
ATOM   1579    O LEU C   7      22.613   3.627  19.639  4.00  0.00            
ATOM   1580    N ASP C   8      21.842   2.681  21.550  4.00  0.00            
ATOM   1581   CA ASP C   8      21.871   3.877  22.326  4.00  0.00            
ATOM   1582   CB ASP C   8      20.770   3.973  23.399  4.00  0.00            
ATOM   1583   CG ASP C   8      19.459   4.328  22.717  4.00  0.00            
ATOM   1584  OD1 ASP C   8      19.493   5.161  21.774  4.00  0.00            
ATOM   1585  OD2 ASP C   8      18.407   3.769  23.128  4.00  0.00            
ATOM   1586    C ASP C   8      23.168   3.794  23.051  4.00  0.00            
ATOM   1587    O ASP C   8      23.758   2.720  23.154  4.00  0.00            
ATOM   1588    N GLY C   9      23.671   4.931  23.553  4.00  0.00            
ATOM   1589   CA GLY C   9      24.855   4.845  24.343  4.00  0.00            
ATOM   1590    C GLY C   9      24.323   4.651  25.723  4.00  0.00            
ATOM   1591    O GLY C   9      23.191   4.202  25.888  4.00  0.00            
ATOM   1592    N ILE C  10      25.113   4.977  26.758  4.00  0.00            
ATOM   1593   CA ILE C  10      24.586   4.798  28.078  4.00  0.00            
ATOM   1594   CB ILE C  10      25.587   5.073  29.164  4.00  0.00            
ATOM   1595  CG1 ILE C  10      26.779   4.105  29.057  4.00  0.00            
ATOM   1596  CG2 ILE C  10      24.850   5.003  30.511  4.00  0.00            
ATOM   1597  CD1 ILE C  10      27.987   4.515  29.898  4.00  0.00            
ATOM   1598    C ILE C  10      23.440   5.783  28.254  4.00  0.00            
ATOM   1599    O ILE C  10      22.266   5.325  28.291  4.00  0.00            
ATOM   1600  OXT ILE C  10      23.723   7.005  28.358  4.00  0.00            
END
