# Supplementary material for: Integrative modeling of diverse protein-peptide systems using CABS-dock
Source: PLoS Comput Biol. 2023 Jul 5;19(7):e1011275. doi: 10.1371/journal.pcbi.1011275 (PMC10351741; doi:10.1371/journal.pcbi.1011275)
Supplement: S1 File — Files in pdb format containing atomic coordinates of the structures obtained in this study: the highest-scored amyloid models and 10 examples of the docked peptide for each enzyme-substrate complex. (ZIP) [file pcbi.1011275.s006.zip › 10_HIV1_IRKILFLDGI/383.pdb]

CRYST1    0.000    0.000    0.000   0.00   0.00   0.00 P 1           1
ATOM      1    N PRO A   1      28.019   5.671  -5.128  1.00  1.00            
ATOM      2   CA PRO A   1      27.824   6.765  -4.135  1.00  1.00            
ATOM      3   CD PRO A   1      28.539   6.245  -6.417  1.00  1.00            
ATOM      4   CB PRO A   1      28.079   8.072  -4.889  1.00  1.00            
ATOM      5   CG PRO A   1      28.972   7.676  -6.073  1.00  1.00            
ATOM      6    C PRO A   1      26.422   6.613  -3.655  1.00  1.00            
ATOM      7    O PRO A   1      26.117   7.083  -2.561  1.00  1.00            
ATOM      8    N GLN A   2      25.549   5.962  -4.449  4.00  1.00            
ATOM      9   CA GLN A   2      24.211   5.772  -3.981  4.00  1.00            
ATOM     10   CB GLN A   2      23.128   5.939  -5.062  4.00  1.00            
ATOM     11   CG GLN A   2      22.899   7.393  -5.479  4.00  1.00            
ATOM     12   CD GLN A   2      24.106   7.867  -6.273  4.00  1.00            
ATOM     13  OE1 GLN A   2      24.748   7.094  -6.982  4.00  1.00            
ATOM     14  NE2 GLN A   2      24.416   9.186  -6.164  4.00  1.00            
ATOM     15    C GLN A   2      24.112   4.377  -3.452  4.00  1.00            
ATOM     16    O GLN A   2      24.501   3.414  -4.112  4.00  1.00            
ATOM     17    N ILE A   3      23.602   4.249  -2.212  4.00  1.00            
ATOM     18   CA ILE A   3      23.377   2.954  -1.643  4.00  1.00            
ATOM     19   CB ILE A   3      23.808   2.805  -0.214  4.00  1.00            
ATOM     20  CG1 ILE A   3      25.340   2.842  -0.070  4.00  1.00            
ATOM     21  CG2 ILE A   3      23.205   1.488   0.287  4.00  1.00            
ATOM     22  CD1 ILE A   3      26.048   1.661  -0.737  4.00  1.00            
ATOM     23    C ILE A   3      21.891   2.734  -1.705  4.00  1.00            
ATOM     24    O ILE A   3      21.100   3.591  -1.317  4.00  1.00            
ATOM     25    N THR A   4      21.493   1.577  -2.266  1.00  1.00            
ATOM     26   CA THR A   4      20.133   1.195  -2.534  1.00  1.00            
ATOM     27   CB THR A   4      20.062   0.013  -3.453  1.00  1.00            
ATOM     28  OG1 THR A   4      18.728  -0.183  -3.898  1.00  1.00            
ATOM     29  CG2 THR A   4      20.554  -1.228  -2.690  1.00  1.00            
ATOM     30    C THR A   4      19.302   0.841  -1.328  1.00  1.00            
ATOM     31    O THR A   4      18.126   1.199  -1.279  1.00  1.00            
ATOM     32    N LEU A   5      19.878   0.152  -0.318  1.00  1.00            
ATOM     33   CA LEU A   5      19.139  -0.296   0.844  1.00  1.00            
ATOM     34   CB LEU A   5      18.201   0.779   1.430  1.00  1.00            
ATOM     35   CG LEU A   5      18.935   2.012   1.984  1.00  1.00            
ATOM     36  CD1 LEU A   5      19.828   1.644   3.178  1.00  1.00            
ATOM     37  CD2 LEU A   5      19.673   2.764   0.870  1.00  1.00            
ATOM     38    C LEU A   5      18.319  -1.517   0.584  1.00  1.00            
ATOM     39    O LEU A   5      17.528  -1.917   1.437  1.00  1.00            
ATOM     40    N TRP A   6      18.474  -2.162  -0.582  1.00  1.00            
ATOM     41   CA TRP A   6      17.717  -3.364  -0.780  1.00  1.00            
ATOM     42   CB TRP A   6      17.828  -3.882  -2.226  1.00  1.00            
ATOM     43   CG TRP A   6      17.063  -3.037  -3.221  1.00  1.00            
ATOM     44  CD2 TRP A   6      17.492  -2.757  -4.563  1.00  1.00            
ATOM     45  CD1 TRP A   6      15.881  -2.379  -3.050  1.00  1.00            
ATOM     46  NE1 TRP A   6      15.534  -1.725  -4.206  1.00  1.00            
ATOM     47  CE2 TRP A   6      16.521  -1.943  -5.145  1.00  1.00            
ATOM     48  CE3 TRP A   6      18.605  -3.143  -5.256  1.00  1.00            
ATOM     49  CZ2 TRP A   6      16.651  -1.500  -6.432  1.00  1.00            
ATOM     50  CZ3 TRP A   6      18.732  -2.696  -6.553  1.00  1.00            
ATOM     51  CH2 TRP A   6      17.773  -1.889  -7.132  1.00  1.00            
ATOM     52    C TRP A   6      18.175  -4.432   0.167  1.00  1.00            
ATOM     53    O TRP A   6      17.369  -4.997   0.905  1.00  1.00            
ATOM     54    N LYS A   7      19.492  -4.720   0.190  1.00  1.00            
ATOM     55   CA LYS A   7      20.001  -5.774   1.025  1.00  1.00            
ATOM     56   CB LYS A   7      20.268  -7.036   0.194  1.00  1.00            
ATOM     57   CG LYS A   7      20.287  -8.355   0.960  1.00  1.00            
ATOM     58   CD LYS A   7      20.109  -9.538   0.003  1.00  1.00            
ATOM     59   CE LYS A   7      20.049 -10.909   0.677  1.00  1.00            
ATOM     60   NZ LYS A   7      21.414 -11.425   0.909  1.00  1.00            
ATOM     61    C LYS A   7      21.312  -5.256   1.559  1.00  1.00            
ATOM     62    O LYS A   7      22.141  -4.820   0.762  1.00  1.00            
ATOM     63    N ARG A   8      21.489  -5.239   2.910  1.00  1.00            
ATOM     64   CA ARG A   8      22.699  -4.838   3.600  1.00  1.00            
ATOM     65   CB ARG A   8      23.986  -4.888   2.739  1.00  1.00            
ATOM     66   CG ARG A   8      24.314  -6.250   2.128  1.00  1.00            
ATOM     67   CD ARG A   8      25.432  -6.179   1.084  1.00  1.00            
ATOM     68   NE ARG A   8      24.915  -5.374  -0.058  1.00  1.00            
ATOM     69   CZ ARG A   8      24.390  -6.003  -1.148  1.00  1.00            
ATOM     70  NH1 ARG A   8      24.421  -7.365  -1.228  1.00  1.00            
ATOM     71  NH2 ARG A   8      23.834  -5.272  -2.158  1.00  1.00            
ATOM     72    C ARG A   8      22.472  -3.479   4.243  1.00  1.00            
ATOM     73    O ARG A   8      21.444  -3.410   4.912  1.00  1.00            
ATOM     74    N PRO A   9      23.216  -2.357   4.203  1.00  1.00            
ATOM     75   CA PRO A   9      24.466  -2.092   3.501  1.00  1.00            
ATOM     76   CD PRO A   9      22.476  -1.117   4.400  1.00  1.00            
ATOM     77   CB PRO A   9      24.627  -0.575   3.438  1.00  1.00            
ATOM     78   CG PRO A   9      23.192  -0.045   3.563  1.00  1.00            
ATOM     79    C PRO A   9      25.678  -2.732   4.091  1.00  1.00            
ATOM     80    O PRO A   9      25.679  -3.025   5.284  1.00  1.00            
ATOM     81    N LEU A  10      26.709  -2.959   3.248  4.00  1.00            
ATOM     82   CA LEU A  10      27.997  -3.459   3.639  4.00  1.00            
ATOM     83   CB LEU A  10      28.371  -4.811   3.006  4.00  1.00            
ATOM     84   CG LEU A  10      29.830  -5.228   3.282  4.00  1.00            
ATOM     85  CD1 LEU A  10      30.104  -5.362   4.787  4.00  1.00            
ATOM     86  CD2 LEU A  10      30.210  -6.493   2.496  4.00  1.00            
ATOM     87    C LEU A  10      29.001  -2.486   3.121  4.00  1.00            
ATOM     88    O LEU A  10      28.928  -2.052   1.972  4.00  1.00            
ATOM     89    N VAL A  11      29.966  -2.105   3.976  4.00  1.00            
ATOM     90   CA VAL A  11      31.004  -1.227   3.546  4.00  1.00            
ATOM     91   CB VAL A  11      30.847   0.201   3.998  4.00  1.00            
ATOM     92  CG1 VAL A  11      31.047   0.273   5.521  4.00  1.00            
ATOM     93  CG2 VAL A  11      31.827   1.071   3.191  4.00  1.00            
ATOM     94    C VAL A  11      32.286  -1.762   4.112  4.00  1.00            
ATOM     95    O VAL A  11      32.256  -2.540   5.063  4.00  1.00            
ATOM     96    N THR A  12      33.454  -1.378   3.547  4.00  1.00            
ATOM     97   CA THR A  12      34.693  -1.921   4.042  4.00  1.00            
ATOM     98   CB THR A  12      35.654  -2.330   2.972  4.00  1.00            
ATOM     99  OG1 THR A  12      35.080  -3.340   2.157  4.00  1.00            
ATOM    100  CG2 THR A  12      36.936  -2.841   3.651  4.00  1.00            
ATOM    101    C THR A  12      35.373  -0.894   4.876  4.00  1.00            
ATOM    102    O THR A  12      35.759   0.169   4.395  4.00  1.00            
ATOM    103    N ILE A  13      35.568  -1.212   6.168  4.00  1.00            
ATOM    104   CA ILE A  13      36.183  -0.278   7.061  4.00  1.00            
ATOM    105   CB ILE A  13      35.517  -0.217   8.401  4.00  1.00            
ATOM    106  CG1 ILE A  13      36.212   0.817   9.300  4.00  1.00            
ATOM    107  CG2 ILE A  13      35.480  -1.641   8.982  4.00  1.00            
ATOM    108  CD1 ILE A  13      35.522   1.005  10.648  4.00  1.00            
ATOM    109    C ILE A  13      37.585  -0.719   7.295  4.00  1.00            
ATOM    110    O ILE A  13      37.849  -1.876   7.618  4.00  1.00            
ATOM    111    N ARG A  14      38.529   0.220   7.102  4.00  1.00            
ATOM    112   CA ARG A  14      39.908  -0.060   7.354  4.00  1.00            
ATOM    113   CB ARG A  14      40.843   0.440   6.240  4.00  1.00            
ATOM    114   CG ARG A  14      40.563  -0.206   4.881  4.00  1.00            
ATOM    115   CD ARG A  14      41.492   0.280   3.767  4.00  1.00            
ATOM    116   NE ARG A  14      41.089  -0.425   2.516  4.00  1.00            
ATOM    117   CZ ARG A  14      41.935  -0.489   1.445  4.00  1.00            
ATOM    118  NH1 ARG A  14      43.163   0.105   1.502  4.00  1.00            
ATOM    119  NH2 ARG A  14      41.549  -1.146   0.312  4.00  1.00            
ATOM    120    C ARG A  14      40.254   0.682   8.608  4.00  1.00            
ATOM    121    O ARG A  14      40.250   1.913   8.630  4.00  1.00            
ATOM    122    N ILE A  15      40.534  -0.062   9.700  4.00  1.00            
ATOM    123   CA ILE A  15      40.867   0.570  10.945  4.00  1.00            
ATOM    124   CB ILE A  15      39.727   0.546  11.934  4.00  1.00            
ATOM    125  CG1 ILE A  15      40.036   1.451  13.136  4.00  1.00            
ATOM    126  CG2 ILE A  15      39.401  -0.912  12.301  4.00  1.00            
ATOM    127  CD1 ILE A  15      38.840   1.609  14.069  4.00  1.00            
ATOM    128    C ILE A  15      42.045  -0.108  11.552  4.00  1.00            
ATOM    129    O ILE A  15      42.087  -1.331  11.682  4.00  1.00            
ATOM    130    N GLY A  16      43.069   0.686  11.914  3.00  1.00            
ATOM    131   CA GLY A  16      44.219   0.097  12.523  3.00  1.00            
ATOM    132    C GLY A  16      44.978  -0.595  11.427  3.00  1.00            
ATOM    133    O GLY A  16      46.020  -1.205  11.661  3.00  1.00            
ATOM    134    N GLY A  17      44.457  -0.499  10.186  3.00  1.00            
ATOM    135   CA GLY A  17      45.078  -1.058   9.030  3.00  1.00            
ATOM    136    C GLY A  17      44.427  -2.345   8.630  3.00  1.00            
ATOM    137    O GLY A  17      44.594  -2.786   7.494  3.00  1.00            
ATOM    138    N GLN A  18      43.672  -2.992   9.538  4.00  1.00            
ATOM    139   CA GLN A  18      43.024  -4.214   9.153  4.00  1.00            
ATOM    140   CB GLN A  18      42.698  -5.141  10.334  4.00  1.00            
ATOM    141   CG GLN A  18      43.960  -5.689  11.005  4.00  1.00            
ATOM    142   CD GLN A  18      44.728  -6.476   9.953  4.00  1.00            
ATOM    143  OE1 GLN A  18      44.315  -7.559   9.541  4.00  1.00            
ATOM    144  NE2 GLN A  18      45.882  -5.916   9.499  4.00  1.00            
ATOM    145    C GLN A  18      41.744  -3.825   8.483  4.00  1.00            
ATOM    146    O GLN A  18      41.151  -2.797   8.807  4.00  1.00            
ATOM    147    N LEU A  19      41.295  -4.621   7.492  4.00  1.00            
ATOM    148   CA LEU A  19      40.067  -4.269   6.843  4.00  1.00            
ATOM    149   CB LEU A  19      40.053  -4.479   5.316  4.00  1.00            
ATOM    150   CG LEU A  19      41.048  -3.590   4.542  4.00  1.00            
ATOM    151  CD1 LEU A  19      42.503  -3.952   4.880  4.00  1.00            
ATOM    152  CD2 LEU A  19      40.757  -3.616   3.031  4.00  1.00            
ATOM    153    C LEU A  19      38.997  -5.124   7.436  4.00  1.00            
ATOM    154    O LEU A  19      39.167  -6.330   7.615  4.00  1.00            
ATOM    155    N LYS A  20      37.863  -4.496   7.788  4.00  1.00            
ATOM    156   CA LYS A  20      36.794  -5.247   8.369  4.00  1.00            
ATOM    157   CB LYS A  20      36.586  -4.970   9.865  4.00  1.00            
ATOM    158   CG LYS A  20      35.639  -5.963  10.547  4.00  1.00            
ATOM    159   CD LYS A  20      36.223  -7.369  10.723  4.00  1.00            
ATOM    160   CE LYS A  20      35.998  -8.305   9.535  4.00  1.00            
ATOM    161   NZ LYS A  20      36.627  -9.623   9.799  4.00  1.00            
ATOM    162    C LYS A  20      35.543  -4.852   7.661  4.00  1.00            
ATOM    163    O LYS A  20      35.492  -3.816   7.001  4.00  1.00            
ATOM    164    N GLU A  21      34.501  -5.697   7.768  4.00  1.00            
ATOM    165   CA GLU A  21      33.237  -5.405   7.158  4.00  1.00            
ATOM    166   CB GLU A  21      32.273  -6.600   7.158  4.00  1.00            
ATOM    167   CG GLU A  21      32.754  -7.819   6.366  4.00  1.00            
ATOM    168   CD GLU A  21      31.822  -8.972   6.728  4.00  1.00            
ATOM    169  OE1 GLU A  21      30.644  -8.681   7.066  4.00  1.00            
ATOM    170  OE2 GLU A  21      32.265 -10.151   6.682  4.00  1.00            
ATOM    171    C GLU A  21      32.595  -4.365   8.014  4.00  1.00            
ATOM    172    O GLU A  21      32.903  -4.246   9.199  4.00  1.00            
ATOM    173    N ALA A  22      31.703  -3.557   7.410  4.00  1.00            
ATOM    174   CA ALA A  22      31.008  -2.562   8.164  4.00  1.00            
ATOM    175   CB ALA A  22      31.615  -1.151   8.044  4.00  1.00            
ATOM    176    C ALA A  22      29.628  -2.489   7.615  4.00  1.00            
ATOM    177    O ALA A  22      29.402  -2.754   6.438  4.00  1.00            
ATOM    178    N LEU A  23      28.648  -2.178   8.478  4.00  1.00            
ATOM    179   CA LEU A  23      27.322  -1.988   7.979  4.00  1.00            
ATOM    180   CB LEU A  23      26.288  -2.957   8.580  4.00  1.00            
ATOM    181   CG LEU A  23      26.640  -4.440   8.346  4.00  1.00            
ATOM    182  CD1 LEU A  23      25.501  -5.372   8.786  4.00  1.00            
ATOM    183  CD2 LEU A  23      27.107  -4.704   6.907  4.00  1.00            
ATOM    184    C LEU A  23      26.963  -0.606   8.444  4.00  1.00            
ATOM    185    O LEU A  23      26.880  -0.360   9.648  4.00  1.00            
ATOM    186    N LEU A  24      26.750   0.340   7.504  4.00  1.00            
ATOM    187   CA LEU A  24      26.490   1.691   7.916  4.00  1.00            
ATOM    188   CB LEU A  24      26.723   2.755   6.822  4.00  1.00            
ATOM    189   CG LEU A  24      28.194   2.828   6.351  4.00  1.00            
ATOM    190  CD1 LEU A  24      28.446   4.049   5.452  4.00  1.00            
ATOM    191  CD2 LEU A  24      29.178   2.756   7.530  4.00  1.00            
ATOM    192    C LEU A  24      25.067   1.790   8.389  4.00  1.00            
ATOM    193    O LEU A  24      24.168   1.214   7.778  4.00  1.00            
ATOM    194    N ASP A  25      24.826   2.512   9.513  1.00  1.00            
ATOM    195   CA ASP A  25      23.489   2.632  10.038  1.00  1.00            
ATOM    196   CB ASP A  25      23.250   1.825  11.328  1.00  1.00            
ATOM    197   CG ASP A  25      23.275   0.330  11.027  1.00  1.00            
ATOM    198  OD1 ASP A  25      23.754  -0.067   9.931  1.00  1.00            
ATOM    199  OD2 ASP A  25      22.811  -0.438  11.912  1.00  1.00            
ATOM    200    C ASP A  25      23.199   4.059  10.412  1.00  1.00            
ATOM    201    O ASP A  25      24.001   4.705  11.084  1.00  1.00            
ATOM    202    N THR A  26      22.040   4.588   9.958  3.00  1.00            
ATOM    203   CA THR A  26      21.581   5.891  10.366  3.00  1.00            
ATOM    204   CB THR A  26      20.361   6.362   9.637  3.00  1.00            
ATOM    205  OG1 THR A  26      20.614   6.412   8.242  3.00  1.00            
ATOM    206  CG2 THR A  26      20.003   7.766  10.159  3.00  1.00            
ATOM    207    C THR A  26      21.216   5.745  11.794  3.00  1.00            
ATOM    208    O THR A  26      21.445   6.631  12.617  3.00  1.00            
ATOM    209    N GLY A  27      20.645   4.573  12.116  3.00  1.00            
ATOM    210   CA GLY A  27      20.201   4.376  13.452  3.00  1.00            
ATOM    211    C GLY A  27      21.246   3.670  14.210  3.00  1.00            
ATOM    212    O GLY A  27      21.517   2.487  14.017  3.00  1.00            
ATOM    213    N ALA A  28      21.857   4.444  15.106  1.00  1.00            
ATOM    214   CA ALA A  28      22.826   3.972  16.022  1.00  1.00            
ATOM    215   CB ALA A  28      23.904   3.075  15.386  1.00  1.00            
ATOM    216    C ALA A  28      23.483   5.216  16.467  1.00  1.00            
ATOM    217    O ALA A  28      23.863   6.061  15.656  1.00  1.00            
ATOM    218    N ASP A  29      23.591   5.374  17.784  1.00  1.00            
ATOM    219   CA ASP A  29      24.193   6.547  18.302  1.00  1.00            
ATOM    220   CB ASP A  29      24.019   6.578  19.840  1.00  1.00            
ATOM    221   CG ASP A  29      24.823   7.688  20.508  1.00  1.00            
ATOM    222  OD1 ASP A  29      26.081   7.628  20.477  1.00  1.00            
ATOM    223  OD2 ASP A  29      24.179   8.607  21.084  1.00  1.00            
ATOM    224    C ASP A  29      25.652   6.532  18.009  1.00  1.00            
ATOM    225    O ASP A  29      26.201   7.484  17.457  1.00  1.00            
ATOM    226    N ASP A  30      26.312   5.412  18.349  1.00  1.00            
ATOM    227   CA ASP A  30      27.737   5.425  18.241  1.00  1.00            
ATOM    228   CB ASP A  30      28.434   5.282  19.609  1.00  1.00            
ATOM    229   CG ASP A  30      29.804   5.941  19.513  1.00  1.00            
ATOM    230  OD1 ASP A  30      29.964   6.842  18.646  1.00  1.00            
ATOM    231  OD2 ASP A  30      30.701   5.574  20.318  1.00  1.00            
ATOM    232    C ASP A  30      28.159   4.287  17.382  1.00  1.00            
ATOM    233    O ASP A  30      27.328   3.553  16.850  1.00  1.00            
ATOM    234    N THR A  31      29.488   4.128  17.216  1.00  1.00            
ATOM    235   CA THR A  31      29.984   3.061  16.405  1.00  1.00            
ATOM    236   CB THR A  31      31.183   3.421  15.558  1.00  1.00            
ATOM    237  OG1 THR A  31      31.505   2.351  14.681  1.00  1.00            
ATOM    238  CG2 THR A  31      32.386   3.728  16.460  1.00  1.00            
ATOM    239    C THR A  31      30.375   1.924  17.297  1.00  1.00            
ATOM    240    O THR A  31      31.100   2.105  18.274  1.00  1.00            
ATOM    241    N VAL A  32      29.880   0.710  16.979  4.00  1.00            
ATOM    242   CA VAL A  32      30.231  -0.438  17.762  4.00  1.00            
ATOM    243   CB VAL A  32      29.059  -1.237  18.241  4.00  1.00            
ATOM    244  CG1 VAL A  32      29.609  -2.455  18.997  4.00  1.00            
ATOM    245  CG2 VAL A  32      28.152  -0.331  19.095  4.00  1.00            
ATOM    246    C VAL A  32      31.066  -1.312  16.876  4.00  1.00            
ATOM    247    O VAL A  32      30.803  -1.428  15.680  4.00  1.00            
ATOM    248    N LEU A  33      32.128  -1.923  17.443  4.00  1.00            
ATOM    249   CA LEU A  33      32.998  -2.752  16.660  4.00  1.00            
ATOM    250   CB LEU A  33      34.409  -2.178  16.429  4.00  1.00            
ATOM    251   CG LEU A  33      34.484  -1.011  15.426  4.00  1.00            
ATOM    252  CD1 LEU A  33      33.772   0.241  15.951  4.00  1.00            
ATOM    253  CD2 LEU A  33      35.937  -0.739  15.008  4.00  1.00            
ATOM    254    C LEU A  33      33.192  -4.084  17.314  4.00  1.00            
ATOM    255    O LEU A  33      33.014  -4.232  18.522  4.00  1.00            
ATOM    256    N GLU A  34      33.545  -5.104  16.497  1.00  1.00            
ATOM    257   CA GLU A  34      33.866  -6.395  17.037  1.00  1.00            
ATOM    258   CB GLU A  34      34.052  -7.525  16.009  1.00  1.00            
ATOM    259   CG GLU A  34      32.735  -7.970  15.373  1.00  1.00            
ATOM    260   CD GLU A  34      32.943  -9.293  14.649  1.00  1.00            
ATOM    261  OE1 GLU A  34      34.029  -9.481  14.038  1.00  1.00            
ATOM    262  OE2 GLU A  34      32.004 -10.134  14.696  1.00  1.00            
ATOM    263    C GLU A  34      35.165  -6.192  17.740  1.00  1.00            
ATOM    264    O GLU A  34      35.951  -5.325  17.361  1.00  1.00            
ATOM    265    N GLU A  35      35.426  -6.975  18.804  1.00  1.00            
ATOM    266   CA GLU A  35      36.596  -6.696  19.582  1.00  1.00            
ATOM    267   CB GLU A  35      36.666  -7.471  20.910  1.00  1.00            
ATOM    268   CG GLU A  35      36.730  -8.987  20.730  1.00  1.00            
ATOM    269   CD GLU A  35      36.770  -9.619  22.110  1.00  1.00            
ATOM    270  OE1 GLU A  35      36.008  -9.148  22.996  1.00  1.00            
ATOM    271  OE2 GLU A  35      37.551 -10.592  22.290  1.00  1.00            
ATOM    272    C GLU A  35      37.835  -6.963  18.813  1.00  1.00            
ATOM    273    O GLU A  35      38.023  -8.023  18.219  1.00  1.00            
ATOM    274    N MET A  36      38.723  -5.954  18.819  1.00  1.00            
ATOM    275   CA MET A  36      40.000  -6.075  18.199  1.00  1.00            
ATOM    276   CB MET A  36      40.085  -5.527  16.765  1.00  1.00            
ATOM    277   CG MET A  36      39.897  -4.016  16.641  1.00  1.00            
ATOM    278   SD MET A  36      40.448  -3.336  15.048  1.00  1.00            
ATOM    279   CE MET A  36      39.241  -4.265  14.060  1.00  1.00            
ATOM    280    C MET A  36      40.954  -5.306  19.035  1.00  1.00            
ATOM    281    O MET A  36      40.557  -4.445  19.818  1.00  1.00            
ATOM    282    N ASN A  37      42.252  -5.604  18.896  1.00  1.00            
ATOM    283   CA ASN A  37      43.179  -4.901  19.713  1.00  1.00            
ATOM    284   CB ASN A  37      44.483  -5.675  19.914  1.00  1.00            
ATOM    285   CG ASN A  37      44.082  -6.975  20.588  1.00  1.00            
ATOM    286  OD1 ASN A  37      44.204  -8.049  20.003  1.00  1.00            
ATOM    287  ND2 ASN A  37      43.561  -6.877  21.841  1.00  1.00            
ATOM    288    C ASN A  37      43.509  -3.645  18.991  1.00  1.00            
ATOM    289    O ASN A  37      44.464  -3.594  18.217  1.00  1.00            
ATOM    290    N LEU A  38      42.704  -2.591  19.224  1.00  1.00            
ATOM    291   CA LEU A  38      42.983  -1.325  18.625  1.00  1.00            
ATOM    292   CB LEU A  38      41.730  -0.464  18.379  1.00  1.00            
ATOM    293   CG LEU A  38      41.974   0.797  17.532  1.00  1.00            
ATOM    294  CD1 LEU A  38      42.374   0.419  16.099  1.00  1.00            
ATOM    295  CD2 LEU A  38      40.765   1.751  17.579  1.00  1.00            
ATOM    296    C LEU A  38      43.796  -0.640  19.677  1.00  1.00            
ATOM    297    O LEU A  38      43.550  -0.825  20.864  1.00  1.00            
ATOM    298    N PRO A  39      44.798   0.096  19.297  1.00  1.00            
ATOM    299   CA PRO A  39      45.585   0.730  20.321  1.00  1.00            
ATOM    300   CD PRO A  39      45.617  -0.314  18.164  1.00  1.00            
ATOM    301   CB PRO A  39      46.935   1.043  19.680  1.00  1.00            
ATOM    302   CG PRO A  39      47.069  -0.006  18.562  1.00  1.00            
ATOM    303    C PRO A  39      44.911   1.940  20.866  1.00  1.00            
ATOM    304    O PRO A  39      44.099   2.536  20.155  1.00  1.00            
ATOM    305    N GLY A  40      45.211   2.317  22.122  1.00  1.00            
ATOM    306   CA GLY A  40      44.661   3.557  22.560  1.00  1.00            
ATOM    307    C GLY A  40      44.265   3.529  23.991  1.00  1.00            
ATOM    308    O GLY A  40      44.337   2.514  24.680  1.00  1.00            
ATOM    309    N LYS A  41      43.827   4.711  24.455  1.00  1.00            
ATOM    310   CA LYS A  41      43.370   4.882  25.791  1.00  1.00            
ATOM    311   CB LYS A  41      43.342   6.373  26.186  1.00  1.00            
ATOM    312   CG LYS A  41      44.767   6.951  26.168  1.00  1.00            
ATOM    313   CD LYS A  41      44.890   8.474  26.081  1.00  1.00            
ATOM    314   CE LYS A  41      46.335   8.950  25.875  1.00  1.00            
ATOM    315   NZ LYS A  41      46.364  10.379  25.476  1.00  1.00            
ATOM    316    C LYS A  41      42.019   4.266  25.849  1.00  1.00            
ATOM    317    O LYS A  41      41.231   4.374  24.911  1.00  1.00            
ATOM    318    N TRP A  42      41.719   3.563  26.952  1.00  1.00            
ATOM    319   CA TRP A  42      40.452   2.915  26.981  1.00  1.00            
ATOM    320   CB TRP A  42      40.494   1.472  27.519  1.00  1.00            
ATOM    321   CG TRP A  42      41.255   0.453  26.713  1.00  1.00            
ATOM    322  CD2 TRP A  42      42.629   0.108  26.947  1.00  1.00            
ATOM    323  CD1 TRP A  42      40.816  -0.356  25.707  1.00  1.00            
ATOM    324  NE1 TRP A  42      41.830  -1.191  25.302  1.00  1.00            
ATOM    325  CE2 TRP A  42      42.950  -0.918  26.058  1.00  1.00            
ATOM    326  CE3 TRP A  42      43.542   0.597  27.839  1.00  1.00            
ATOM    327  CZ2 TRP A  42      44.194  -1.478  26.047  1.00  1.00            
ATOM    328  CZ3 TRP A  42      44.801   0.039  27.818  1.00  1.00            
ATOM    329  CH2 TRP A  42      45.117  -0.978  26.940  1.00  1.00            
ATOM    330    C TRP A  42      39.607   3.627  27.982  1.00  1.00            
ATOM    331    O TRP A  42      40.074   3.958  29.070  1.00  1.00            
ATOM    332    N LYS A  43      38.336   3.894  27.626  4.00  1.00            
ATOM    333   CA LYS A  43      37.447   4.488  28.579  4.00  1.00            
ATOM    334   CB LYS A  43      37.011   5.930  28.272  4.00  1.00            
ATOM    335   CG LYS A  43      37.965   6.996  28.826  4.00  1.00            
ATOM    336   CD LYS A  43      38.044   7.003  30.358  4.00  1.00            
ATOM    337   CE LYS A  43      38.687   8.266  30.937  4.00  1.00            
ATOM    338   NZ LYS A  43      40.145   8.273  30.682  4.00  1.00            
ATOM    339    C LYS A  43      36.222   3.649  28.663  4.00  1.00            
ATOM    340    O LYS A  43      35.637   3.248  27.660  4.00  1.00            
ATOM    341    N PRO A  44      35.830   3.379  29.872  4.00  0.00            
ATOM    342   CA PRO A  44      34.654   2.583  30.075  4.00  0.00            
ATOM    343   CD PRO A  44      36.781   3.254  30.960  4.00  0.00            
ATOM    344   CB PRO A  44      34.699   2.155  31.543  4.00  0.00            
ATOM    345   CG PRO A  44      36.198   2.184  31.897  4.00  0.00            
ATOM    346    C PRO A  44      33.460   3.392  29.710  4.00  0.00            
ATOM    347    O PRO A  44      33.476   4.606  29.923  4.00  0.00            
ATOM    348    N LYS A  45      32.428   2.758  29.128  4.00  0.00            
ATOM    349   CA LYS A  45      31.234   3.482  28.836  4.00  0.00            
ATOM    350   CB LYS A  45      31.275   4.224  27.491  4.00  0.00            
ATOM    351   CG LYS A  45      30.307   5.409  27.412  4.00  0.00            
ATOM    352   CD LYS A  45      30.733   6.612  28.264  4.00  0.00            
ATOM    353   CE LYS A  45      31.875   7.423  27.645  4.00  0.00            
ATOM    354   NZ LYS A  45      32.229   8.563  28.518  4.00  0.00            
ATOM    355    C LYS A  45      30.171   2.430  28.775  4.00  0.00            
ATOM    356    O LYS A  45      30.463   1.268  28.494  4.00  0.00            
ATOM    357    N MET A  46      28.910   2.797  29.060  4.00  0.00            
ATOM    358   CA MET A  46      27.859   1.816  29.062  4.00  0.00            
ATOM    359   CB MET A  46      27.057   1.829  30.383  4.00  0.00            
ATOM    360   CG MET A  46      27.878   1.437  31.624  4.00  0.00            
ATOM    361   SD MET A  46      26.984   1.552  33.208  4.00  0.00            
ATOM    362   CE MET A  46      25.822   0.190  32.897  4.00  0.00            
ATOM    363    C MET A  46      26.910   2.194  27.959  4.00  0.00            
ATOM    364    O MET A  46      26.521   3.356  27.864  4.00  0.00            
ATOM    365    N ILE A  47      26.521   1.248  27.068  4.00  0.00            
ATOM    366   CA ILE A  47      25.593   1.655  26.040  4.00  0.00            
ATOM    367   CB ILE A  47      26.214   2.128  24.746  4.00  0.00            
ATOM    368  CG1 ILE A  47      25.177   2.933  23.934  4.00  0.00            
ATOM    369  CG2 ILE A  47      26.770   0.913  23.979  4.00  0.00            
ATOM    370  CD1 ILE A  47      25.793   3.782  22.819  4.00  0.00            
ATOM    371    C ILE A  47      24.636   0.561  25.689  4.00  0.00            
ATOM    372    O ILE A  47      24.860  -0.603  26.019  4.00  0.00            
ATOM    373    N GLY A  48      23.510   0.928  25.025  4.00  0.00            
ATOM    374   CA GLY A  48      22.628  -0.110  24.583  4.00  0.00            
ATOM    375    C GLY A  48      21.209   0.327  24.469  4.00  0.00            
ATOM    376    O GLY A  48      20.917   1.491  24.205  4.00  0.00            
ATOM    377    N GLY A  49      20.273  -0.631  24.664  4.00  0.00            
ATOM    378   CA GLY A  49      18.909  -0.211  24.636  4.00  0.00            
ATOM    379    C GLY A  49      17.993  -0.908  23.649  4.00  0.00            
ATOM    380    O GLY A  49      16.805  -0.595  23.642  4.00  0.00            
ATOM    381    N ILE A  50      18.444  -1.833  22.775  3.00  0.00            
ATOM    382   CA ILE A  50      17.441  -2.414  21.901  3.00  0.00            
ATOM    383   CB ILE A  50      18.007  -3.435  20.956  3.00  0.00            
ATOM    384  CG1 ILE A  50      19.068  -2.839  20.023  3.00  0.00            
ATOM    385  CG2 ILE A  50      16.825  -4.084  20.221  3.00  0.00            
ATOM    386  CD1 ILE A  50      19.865  -3.890  19.253  3.00  0.00            
ATOM    387    C ILE A  50      16.476  -3.196  22.724  3.00  0.00            
ATOM    388    O ILE A  50      15.264  -2.986  22.685  3.00  0.00            
ATOM    389    N GLY A  51      17.046  -4.119  23.510  3.00  0.00            
ATOM    390   CA GLY A  51      16.374  -5.018  24.398  3.00  0.00            
ATOM    391    C GLY A  51      17.516  -5.468  25.234  3.00  0.00            
ATOM    392    O GLY A  51      17.652  -6.638  25.591  3.00  0.00            
ATOM    393    N GLY A  52      18.371  -4.482  25.567  4.00  0.00            
ATOM    394   CA GLY A  52      19.586  -4.710  26.280  4.00  0.00            
ATOM    395    C GLY A  52      20.685  -4.688  25.254  4.00  0.00            
ATOM    396    O GLY A  52      20.460  -4.962  24.076  4.00  0.00            
ATOM    397    N PHE A  53      21.915  -4.348  25.688  4.00  0.00            
ATOM    398   CA PHE A  53      23.046  -4.258  24.801  4.00  0.00            
ATOM    399   CB PHE A  53      23.024  -2.955  23.967  4.00  0.00            
ATOM    400   CG PHE A  53      24.147  -2.869  22.981  4.00  0.00            
ATOM    401  CD1 PHE A  53      24.164  -3.644  21.847  4.00  0.00            
ATOM    402  CD2 PHE A  53      25.173  -1.972  23.183  4.00  0.00            
ATOM    403  CE1 PHE A  53      25.202  -3.543  20.946  4.00  0.00            
ATOM    404  CE2 PHE A  53      26.214  -1.866  22.290  4.00  0.00            
ATOM    405   CZ PHE A  53      26.228  -2.656  21.167  4.00  0.00            
ATOM    406    C PHE A  53      24.229  -4.296  25.713  4.00  0.00            
ATOM    407    O PHE A  53      24.108  -4.781  26.835  4.00  0.00            
ATOM    408    N ILE A  54      25.416  -3.809  25.311  4.00  0.00            
ATOM    409   CA ILE A  54      26.412  -4.103  26.281  4.00  0.00            
ATOM    410   CB ILE A  54      27.224  -5.333  25.967  4.00  0.00            
ATOM    411  CG1 ILE A  54      28.089  -5.147  24.711  4.00  0.00            
ATOM    412  CG2 ILE A  54      26.230  -6.503  25.851  4.00  0.00            
ATOM    413  CD1 ILE A  54      27.288  -4.958  23.428  4.00  0.00            
ATOM    414    C ILE A  54      27.358  -3.012  26.608  4.00  0.00            
ATOM    415    O ILE A  54      27.371  -1.931  26.020  4.00  0.00            
ATOM    416    N LYS A  55      28.152  -3.338  27.650  4.00  0.00            
ATOM    417   CA LYS A  55      29.172  -2.528  28.228  4.00  0.00            
ATOM    418   CB LYS A  55      29.810  -3.137  29.484  4.00  0.00            
ATOM    419   CG LYS A  55      28.791  -3.555  30.546  4.00  0.00            
ATOM    420   CD LYS A  55      27.953  -4.770  30.134  4.00  0.00            
ATOM    421   CE LYS A  55      27.102  -5.366  31.261  4.00  0.00            
ATOM    422   NZ LYS A  55      26.478  -6.627  30.803  4.00  0.00            
ATOM    423    C LYS A  55      30.233  -2.426  27.210  4.00  0.00            
ATOM    424    O LYS A  55      30.377  -3.297  26.353  4.00  0.00            
ATOM    425    N VAL A  56      31.009  -1.338  27.250  4.00  0.00            
ATOM    426   CA VAL A  56      31.935  -1.285  26.177  4.00  0.00            
ATOM    427   CB VAL A  56      31.412  -0.511  24.998  4.00  0.00            
ATOM    428  CG1 VAL A  56      31.359   0.970  25.403  4.00  0.00            
ATOM    429  CG2 VAL A  56      32.268  -0.800  23.750  4.00  0.00            
ATOM    430    C VAL A  56      33.186  -0.630  26.598  4.00  0.00            
ATOM    431    O VAL A  56      33.265   0.039  27.627  4.00  0.00            
ATOM    432    N ARG A  57      34.219  -0.861  25.782  4.00  0.00            
ATOM    433   CA ARG A  57      35.470  -0.229  25.973  4.00  0.00            
ATOM    434   CB ARG A  57      36.651  -1.187  25.748  4.00  0.00            
ATOM    435   CG ARG A  57      36.611  -2.416  26.664  4.00  0.00            
ATOM    436   CD ARG A  57      37.811  -3.356  26.516  4.00  0.00            
ATOM    437   NE ARG A  57      37.626  -4.473  27.487  4.00  0.00            
ATOM    438   CZ ARG A  57      38.293  -5.651  27.304  4.00  0.00            
ATOM    439  NH1 ARG A  57      39.102  -5.818  26.219  4.00  0.00            
ATOM    440  NH2 ARG A  57      38.151  -6.668  28.202  4.00  0.00            
ATOM    441    C ARG A  57      35.498   0.807  24.897  4.00  0.00            
ATOM    442    O ARG A  57      35.317   0.482  23.727  4.00  0.00            
ATOM    443    N GLN A  58      35.702   2.089  25.262  4.00  1.00            
ATOM    444   CA GLN A  58      35.650   3.134  24.278  4.00  1.00            
ATOM    445   CB GLN A  58      34.812   4.349  24.740  4.00  1.00            
ATOM    446   CG GLN A  58      34.667   5.479  23.716  4.00  1.00            
ATOM    447   CD GLN A  58      33.698   6.507  24.296  4.00  1.00            
ATOM    448  OE1 GLN A  58      32.564   6.181  24.643  4.00  1.00            
ATOM    449  NE2 GLN A  58      34.158   7.779  24.420  4.00  1.00            
ATOM    450    C GLN A  58      37.028   3.595  24.020  4.00  1.00            
ATOM    451    O GLN A  58      37.834   3.789  24.930  4.00  1.00            
ATOM    452    N TYR A  59      37.324   3.746  22.725  4.00  1.00            
ATOM    453   CA TYR A  59      38.587   4.240  22.318  4.00  1.00            
ATOM    454   CB TYR A  59      39.410   3.232  21.506  4.00  1.00            
ATOM    455   CG TYR A  59      40.550   3.971  20.907  4.00  1.00            
ATOM    456  CD1 TYR A  59      41.513   4.556  21.695  4.00  1.00            
ATOM    457  CD2 TYR A  59      40.660   4.043  19.539  4.00  1.00            
ATOM    458  CE1 TYR A  59      42.564   5.227  21.111  4.00  1.00            
ATOM    459  CE2 TYR A  59      41.705   4.709  18.950  4.00  1.00            
ATOM    460   CZ TYR A  59      42.660   5.305  19.740  4.00  1.00            
ATOM    461   OH TYR A  59      43.735   5.992  19.134  4.00  1.00            
ATOM    462    C TYR A  59      38.299   5.423  21.469  4.00  1.00            
ATOM    463    O TYR A  59      37.396   5.393  20.636  4.00  1.00            
ATOM    464    N ASP A  60      39.050   6.517  21.668  4.00  1.00            
ATOM    465   CA ASP A  60      38.701   7.673  20.909  4.00  1.00            
ATOM    466   CB ASP A  60      38.451   8.935  21.756  4.00  1.00            
ATOM    467   CG ASP A  60      39.738   9.367  22.440  4.00  1.00            
ATOM    468  OD1 ASP A  60      40.757   8.631  22.359  4.00  1.00            
ATOM    469  OD2 ASP A  60      39.711  10.458  23.068  4.00  1.00            
ATOM    470    C ASP A  60      39.760   7.972  19.897  4.00  1.00            
ATOM    471    O ASP A  60      40.865   7.434  19.949  4.00  1.00            
ATOM    472    N GLN A  61      39.417   8.851  18.936  4.00  1.00            
ATOM    473   CA GLN A  61      40.350   9.345  17.968  4.00  1.00            
ATOM    474   CB GLN A  61      41.379  10.269  18.649  4.00  1.00            
ATOM    475   CG GLN A  61      42.292  11.084  17.738  4.00  1.00            
ATOM    476   CD GLN A  61      43.086  12.018  18.652  4.00  1.00            
ATOM    477  OE1 GLN A  61      43.949  11.582  19.412  4.00  1.00            
ATOM    478  NE2 GLN A  61      42.778  13.340  18.591  4.00  1.00            
ATOM    479    C GLN A  61      41.053   8.238  17.223  4.00  1.00            
ATOM    480    O GLN A  61      42.280   8.176  17.216  4.00  1.00            
ATOM    481    N ILE A  62      40.293   7.327  16.578  4.00  1.00            
ATOM    482   CA ILE A  62      40.942   6.319  15.771  4.00  1.00            
ATOM    483   CB ILE A  62      40.617   4.908  16.157  4.00  1.00            
ATOM    484  CG1 ILE A  62      41.700   3.935  15.651  4.00  1.00            
ATOM    485  CG2 ILE A  62      39.203   4.576  15.656  4.00  1.00            
ATOM    486  CD1 ILE A  62      41.883   3.910  14.138  4.00  1.00            
ATOM    487    C ILE A  62      40.507   6.584  14.367  4.00  1.00            
ATOM    488    O ILE A  62      39.330   6.827  14.095  4.00  1.00            
ATOM    489    N PRO A  63      41.439   6.574  13.455  4.00  1.00            
ATOM    490   CA PRO A  63      41.095   6.821  12.086  4.00  1.00            
ATOM    491   CD PRO A  63      42.806   6.943  13.752  4.00  1.00            
ATOM    492   CB PRO A  63      42.407   7.162  11.369  4.00  1.00            
ATOM    493   CG PRO A  63      43.512   6.822  12.393  4.00  1.00            
ATOM    494    C PRO A  63      40.320   5.724  11.484  4.00  1.00            
ATOM    495    O PRO A  63      40.631   4.559  11.722  4.00  1.00            
ATOM    496    N VAL A  64      39.286   6.080  10.703  4.00  1.00            
ATOM    497   CA VAL A  64      38.543   5.067  10.045  4.00  1.00            
ATOM    498   CB VAL A  64      37.159   4.877  10.598  4.00  1.00            
ATOM    499  CG1 VAL A  64      36.423   3.837   9.736  4.00  1.00            
ATOM    500  CG2 VAL A  64      37.275   4.476  12.078  4.00  1.00            
ATOM    501    C VAL A  64      38.429   5.511   8.623  4.00  1.00            
ATOM    502    O VAL A  64      38.179   6.684   8.348  4.00  1.00            
ATOM    503    N GLU A  65      38.646   4.580   7.675  4.00  1.00            
ATOM    504   CA GLU A  65      38.543   4.919   6.287  4.00  1.00            
ATOM    505   CB GLU A  65      39.789   4.463   5.501  4.00  1.00            
ATOM    506   CG GLU A  65      39.890   5.009   4.075  4.00  1.00            
ATOM    507   CD GLU A  65      41.231   4.582   3.487  4.00  1.00            
ATOM    508  OE1 GLU A  65      41.896   3.698   4.090  4.00  1.00            
ATOM    509  OE2 GLU A  65      41.609   5.142   2.422  4.00  1.00            
ATOM    510    C GLU A  65      37.344   4.158   5.778  4.00  1.00            
ATOM    511    O GLU A  65      37.412   2.942   5.602  4.00  1.00            
ATOM    512    N ILE A  66      36.201   4.848   5.553  4.00  1.00            
ATOM    513   CA ILE A  66      34.989   4.158   5.184  4.00  1.00            
ATOM    514   CB ILE A  66      33.758   5.000   5.298  4.00  1.00            
ATOM    515  CG1 ILE A  66      33.528   5.384   6.766  4.00  1.00            
ATOM    516  CG2 ILE A  66      32.590   4.219   4.666  4.00  1.00            
ATOM    517  CD1 ILE A  66      32.400   6.384   6.950  4.00  1.00            
ATOM    518    C ILE A  66      34.997   3.564   3.813  4.00  1.00            
ATOM    519    O ILE A  66      34.752   2.371   3.658  4.00  1.00            
ATOM    520    N CYS A  67      35.265   4.355   2.765  3.00  1.00            
ATOM    521   CA CYS A  67      35.304   3.790   1.446  3.00  1.00            
ATOM    522   CB CYS A  67      33.926   3.389   0.885  3.00  1.00            
ATOM    523   SG CYS A  67      34.024   2.659  -0.784  3.00  1.00            
ATOM    524    C CYS A  67      35.825   4.902   0.610  3.00  1.00            
ATOM    525    O CYS A  67      35.106   5.492  -0.194  3.00  1.00            
ATOM    526    N GLY A  68      37.115   5.224   0.805  3.00  1.00            
ATOM    527   CA GLY A  68      37.708   6.305   0.089  3.00  1.00            
ATOM    528    C GLY A  68      37.474   7.527   0.913  3.00  1.00            
ATOM    529    O GLY A  68      38.134   8.548   0.730  3.00  1.00            
ATOM    530    N HIS A  69      36.510   7.458   1.855  4.00  1.00            
ATOM    531   CA HIS A  69      36.282   8.579   2.718  4.00  1.00            
ATOM    532  ND1 HIS A  69      34.040  10.780   1.685  4.00  1.00            
ATOM    533   CG HIS A  69      33.941   9.460   2.068  4.00  1.00            
ATOM    534   CB HIS A  69      34.811   8.827   3.114  4.00  1.00            
ATOM    535  NE2 HIS A  69      32.346   9.911   0.537  4.00  1.00            
ATOM    536  CD2 HIS A  69      32.903   8.944   1.354  4.00  1.00            
ATOM    537  CE1 HIS A  69      33.063  10.997   0.769  4.00  1.00            
ATOM    538    C HIS A  69      36.996   8.303   4.002  4.00  1.00            
ATOM    539    O HIS A  69      37.219   7.146   4.352  4.00  1.00            
ATOM    540    N LYS A  70      37.401   9.364   4.735  4.00  1.00            
ATOM    541   CA LYS A  70      38.040   9.117   5.997  4.00  1.00            
ATOM    542   CB LYS A  70      39.553   9.391   6.015  4.00  1.00            
ATOM    543   CG LYS A  70      39.919  10.871   5.939  4.00  1.00            
ATOM    544   CD LYS A  70      41.366  11.157   6.351  4.00  1.00            
ATOM    545   CE LYS A  70      42.383  10.901   5.238  4.00  1.00            
ATOM    546   NZ LYS A  70      43.748  11.225   5.715  4.00  1.00            
ATOM    547    C LYS A  70      37.419   9.973   7.041  4.00  1.00            
ATOM    548    O LYS A  70      37.118  11.145   6.817  4.00  1.00            
ATOM    549    N ALA A  71      37.192   9.370   8.220  4.00  1.00            
ATOM    550   CA ALA A  71      36.663  10.099   9.327  4.00  1.00            
ATOM    551   CB ALA A  71      35.133  10.028   9.442  4.00  1.00            
ATOM    552    C ALA A  71      37.223   9.449  10.547  4.00  1.00            
ATOM    553    O ALA A  71      37.576   8.271  10.535  4.00  1.00            
ATOM    554    N ILE A  72      37.334  10.219  11.638  4.00  1.00            
ATOM    555   CA ILE A  72      37.879   9.683  12.844  4.00  1.00            
ATOM    556   CB ILE A  72      39.242  10.231  13.137  4.00  1.00            
ATOM    557  CG1 ILE A  72      39.883   9.524  14.341  4.00  1.00            
ATOM    558  CG2 ILE A  72      39.098  11.754  13.281  4.00  1.00            
ATOM    559  CD1 ILE A  72      41.359   9.874  14.525  4.00  1.00            
ATOM    560    C ILE A  72      36.988  10.117  13.943  4.00  1.00            
ATOM    561    O ILE A  72      36.288  11.124  13.835  4.00  1.00            
ATOM    562    N GLY A  73      36.984   9.344  15.036  4.00  1.00            
ATOM    563   CA GLY A  73      36.144   9.711  16.123  4.00  1.00            
ATOM    564    C GLY A  73      36.286   8.651  17.157  4.00  1.00            
ATOM    565    O GLY A  73      37.301   7.960  17.234  4.00  1.00            
ATOM    566    N THR A  74      35.249   8.518  17.999  4.00  1.00            
ATOM    567   CA THR A  74      35.229   7.550  19.054  4.00  1.00            
ATOM    568   CB THR A  74      34.189   7.866  20.088  4.00  1.00            
ATOM    569  OG1 THR A  74      34.222   6.922  21.147  4.00  1.00            
ATOM    570  CG2 THR A  74      32.814   7.851  19.398  4.00  1.00            
ATOM    571    C THR A  74      34.830   6.246  18.459  4.00  1.00            
ATOM    572    O THR A  74      34.116   6.203  17.459  4.00  1.00            
ATOM    573    N VAL A  75      35.298   5.138  19.064  4.00  1.00            
ATOM    574   CA VAL A  75      34.919   3.831  18.615  4.00  1.00            
ATOM    575   CB VAL A  75      36.087   3.047  18.080  4.00  1.00            
ATOM    576  CG1 VAL A  75      35.655   1.593  17.825  4.00  1.00            
ATOM    577  CG2 VAL A  75      36.612   3.765  16.827  4.00  1.00            
ATOM    578    C VAL A  75      34.424   3.105  19.839  4.00  1.00            
ATOM    579    O VAL A  75      34.982   3.266  20.925  4.00  1.00            
ATOM    580    N LEU A  76      33.336   2.310  19.712  4.00  1.00            
ATOM    581   CA LEU A  76      32.851   1.535  20.826  4.00  1.00            
ATOM    582   CB LEU A  76      31.325   1.584  21.000  4.00  1.00            
ATOM    583   CG LEU A  76      30.803   2.965  21.409  4.00  1.00            
ATOM    584  CD1 LEU A  76      29.279   2.943  21.606  4.00  1.00            
ATOM    585  CD2 LEU A  76      31.562   3.486  22.639  4.00  1.00            
ATOM    586    C LEU A  76      33.182   0.112  20.475  4.00  1.00            
ATOM    587    O LEU A  76      32.876  -0.318  19.367  4.00  1.00            
ATOM    588    N VAL A  77      33.833  -0.661  21.374  4.00  1.00            
ATOM    589   CA VAL A  77      34.136  -2.013  20.978  4.00  1.00            
ATOM    590   CB VAL A  77      35.601  -2.294  20.794  4.00  1.00            
ATOM    591  CG1 VAL A  77      36.118  -1.444  19.624  4.00  1.00            
ATOM    592  CG2 VAL A  77      36.330  -2.039  22.124  4.00  1.00            
ATOM    593    C VAL A  77      33.644  -2.977  21.995  4.00  1.00            
ATOM    594    O VAL A  77      33.945  -2.886  23.184  4.00  1.00            
ATOM    595    N GLY A  78      32.885  -3.973  21.514  1.00  1.00            
ATOM    596   CA GLY A  78      32.360  -4.969  22.382  1.00  1.00            
ATOM    597    C GLY A  78      31.645  -5.932  21.510  1.00  1.00            
ATOM    598    O GLY A  78      31.617  -5.791  20.290  1.00  1.00            
ATOM    599    N PRO A  79      31.066  -6.916  22.119  1.00  1.00            
ATOM    600   CA PRO A  79      30.374  -7.874  21.320  1.00  1.00            
ATOM    601   CD PRO A  79      31.677  -7.540  23.288  1.00  1.00            
ATOM    602   CB PRO A  79      30.096  -9.060  22.238  1.00  1.00            
ATOM    603   CG PRO A  79      31.286  -9.028  23.220  1.00  1.00            
ATOM    604    C PRO A  79      29.167  -7.330  20.605  1.00  1.00            
ATOM    605    O PRO A  79      28.270  -6.797  21.255  1.00  1.00            
ATOM    606    N THR A  80      29.152  -7.470  19.266  1.00  1.00            
ATOM    607   CA THR A  80      28.005  -7.114  18.483  1.00  1.00            
ATOM    608   CB THR A  80      28.023  -5.730  17.934  1.00  1.00            
ATOM    609  OG1 THR A  80      28.090  -4.786  18.992  1.00  1.00            
ATOM    610  CG2 THR A  80      26.725  -5.522  17.131  1.00  1.00            
ATOM    611    C THR A  80      27.983  -8.064  17.332  1.00  1.00            
ATOM    612    O THR A  80      29.026  -8.344  16.739  1.00  1.00            
ATOM    613    N PRO A  81      26.834  -8.602  17.006  1.00  1.00            
ATOM    614   CA PRO A  81      26.796  -9.523  15.908  1.00  1.00            
ATOM    615   CD PRO A  81      25.865  -8.968  18.027  1.00  1.00            
ATOM    616   CB PRO A  81      25.419 -10.174  15.948  1.00  1.00            
ATOM    617   CG PRO A  81      25.095 -10.181  17.452  1.00  1.00            
ATOM    618    C PRO A  81      27.128  -8.833  14.635  1.00  1.00            
ATOM    619    O PRO A  81      27.632  -9.479  13.719  1.00  1.00            
ATOM    620    N VAL A  82      26.851  -7.521  14.532  1.00  1.00            
ATOM    621   CA VAL A  82      27.211  -6.890  13.303  1.00  1.00            
ATOM    622   CB VAL A  82      26.045  -6.454  12.461  1.00  1.00            
ATOM    623  CG1 VAL A  82      25.272  -7.706  12.013  1.00  1.00            
ATOM    624  CG2 VAL A  82      25.196  -5.450  13.261  1.00  1.00            
ATOM    625    C VAL A  82      28.040  -5.687  13.626  1.00  1.00            
ATOM    626    O VAL A  82      27.881  -5.074  14.680  1.00  1.00            
ATOM    627    N ASN A  83      28.984  -5.331  12.731  1.00  1.00            
ATOM    628   CA ASN A  83      29.778  -4.173  13.008  1.00  1.00            
ATOM    629   CB ASN A  83      31.180  -4.206  12.387  1.00  1.00            
ATOM    630   CG ASN A  83      31.975  -5.273  13.125  1.00  1.00            
ATOM    631  OD1 ASN A  83      31.972  -5.337  14.353  1.00  1.00            
ATOM    632  ND2 ASN A  83      32.670  -6.144  12.349  1.00  1.00            
ATOM    633    C ASN A  83      29.026  -3.021  12.427  1.00  1.00            
ATOM    634    O ASN A  83      28.644  -3.047  11.259  1.00  1.00            
ATOM    635    N ILE A  84      28.767  -1.979  13.240  4.00  1.00            
ATOM    636   CA ILE A  84      27.975  -0.897  12.735  4.00  1.00            
ATOM    637   CB ILE A  84      26.723  -0.698  13.537  4.00  1.00            
ATOM    638  CG1 ILE A  84      25.870  -1.979  13.519  4.00  1.00            
ATOM    639  CG2 ILE A  84      25.984   0.526  12.979  4.00  1.00            
ATOM    640  CD1 ILE A  84      25.392  -2.376  12.124  4.00  1.00            
ATOM    641    C ILE A  84      28.780   0.376  12.801  4.00  1.00            
ATOM    642    O ILE A  84      29.390   0.687  13.822  4.00  1.00            
ATOM    643    N ILE A  85      28.825   1.135  11.682  4.00  1.00            
ATOM    644   CA ILE A  85      29.405   2.454  11.683  4.00  1.00            
ATOM    645   CB ILE A  85      30.063   2.840  10.393  4.00  1.00            
ATOM    646  CG1 ILE A  85      31.291   1.958  10.124  4.00  1.00            
ATOM    647  CG2 ILE A  85      30.379   4.342  10.457  4.00  1.00            
ATOM    648  CD1 ILE A  85      31.844   2.129   8.713  4.00  1.00            
ATOM    649    C ILE A  85      28.171   3.281  11.824  4.00  1.00            
ATOM    650    O ILE A  85      27.327   3.298  10.928  4.00  1.00            
ATOM    651    N GLY A  86      28.024   3.975  12.968  1.00  1.00            
ATOM    652   CA GLY A  86      26.789   4.644  13.266  1.00  1.00            
ATOM    653    C GLY A  86      26.815   6.059  12.840  1.00  1.00            
ATOM    654    O GLY A  86      27.524   6.467  11.923  1.00  1.00            
ATOM    655    N ARG A  87      26.003   6.836  13.568  2.00  1.00            
ATOM    656   CA ARG A  87      25.723   8.196  13.274  2.00  1.00            
ATOM    657   CB ARG A  87      24.828   8.802  14.380  2.00  1.00            
ATOM    658   CG ARG A  87      24.357  10.241  14.155  2.00  1.00            
ATOM    659   CD ARG A  87      23.665  10.857  15.381  2.00  1.00            
ATOM    660   NE ARG A  87      22.513   9.987  15.757  2.00  1.00            
ATOM    661   CZ ARG A  87      21.955  10.079  17.002  2.00  1.00            
ATOM    662  NH1 ARG A  87      22.413  11.004  17.895  2.00  1.00            
ATOM    663  NH2 ARG A  87      20.941   9.238  17.357  2.00  1.00            
ATOM    664    C ARG A  87      26.983   8.998  13.220  2.00  1.00            
ATOM    665    O ARG A  87      27.253   9.642  12.208  2.00  1.00            
ATOM    666    N ASN A  88      27.814   8.971  14.279  2.00  1.00            
ATOM    667   CA ASN A  88      29.012   9.747  14.180  2.00  1.00            
ATOM    668   CB ASN A  88      29.741   9.933  15.517  2.00  1.00            
ATOM    669   CG ASN A  88      28.990  11.049  16.225  2.00  1.00            
ATOM    670  OD1 ASN A  88      28.752  12.107  15.642  2.00  1.00            
ATOM    671  ND2 ASN A  88      28.590  10.812  17.502  2.00  1.00            
ATOM    672    C ASN A  88      29.870   9.010  13.206  2.00  1.00            
ATOM    673    O ASN A  88      29.771   7.791  13.079  2.00  1.00            
ATOM    674    N LEU A  89      30.711   9.751  12.470  2.00  1.00            
ATOM    675   CA LEU A  89      31.580   9.231  11.456  2.00  1.00            
ATOM    676   CB LEU A  89      32.219   7.887  11.839  2.00  1.00            
ATOM    677   CG LEU A  89      33.050   7.980  13.131  2.00  1.00            
ATOM    678  CD1 LEU A  89      33.824   6.683  13.405  2.00  1.00            
ATOM    679  CD2 LEU A  89      33.944   9.228  13.115  2.00  1.00            
ATOM    680    C LEU A  89      30.797   9.078  10.181  2.00  1.00            
ATOM    681    O LEU A  89      31.342   9.255   9.094  2.00  1.00            
ATOM    682    N LEU A  90      29.492   8.753  10.260  2.00  1.00            
ATOM    683   CA LEU A  90      28.693   8.813   9.068  2.00  1.00            
ATOM    684   CB LEU A  90      27.359   8.064   9.188  2.00  1.00            
ATOM    685   CG LEU A  90      27.581   6.539   9.180  2.00  1.00            
ATOM    686  CD1 LEU A  90      26.260   5.764   9.091  2.00  1.00            
ATOM    687  CD2 LEU A  90      28.576   6.145   8.077  2.00  1.00            
ATOM    688    C LEU A  90      28.483  10.271   8.832  2.00  1.00            
ATOM    689    O LEU A  90      28.435  10.750   7.699  2.00  1.00            
ATOM    690    N THR A  91      28.353  11.015   9.947  3.00  1.00            
ATOM    691   CA THR A  91      28.155  12.427   9.877  3.00  1.00            
ATOM    692   CB THR A  91      27.858  13.049  11.222  3.00  1.00            
ATOM    693  OG1 THR A  91      27.471  14.404  11.058  3.00  1.00            
ATOM    694  CG2 THR A  91      29.075  12.943  12.160  3.00  1.00            
ATOM    695    C THR A  91      29.359  13.070   9.288  3.00  1.00            
ATOM    696    O THR A  91      29.263  13.877   8.363  3.00  1.00            
ATOM    697    N GLN A  92      30.540  12.684   9.787  3.00  1.00            
ATOM    698   CA GLN A  92      31.711  13.358   9.360  3.00  1.00            
ATOM    699   CB GLN A  92      32.964  12.933  10.126  3.00  1.00            
ATOM    700   CG GLN A  92      34.126  13.896   9.896  3.00  1.00            
ATOM    701   CD GLN A  92      33.715  15.231  10.501  3.00  1.00            
ATOM    702  OE1 GLN A  92      33.145  15.284  11.590  3.00  1.00            
ATOM    703  NE2 GLN A  92      33.994  16.342   9.768  3.00  1.00            
ATOM    704    C GLN A  92      31.931  13.081   7.911  3.00  1.00            
ATOM    705    O GLN A  92      32.266  13.985   7.148  3.00  1.00            
ATOM    706    N ILE A  93      31.711  11.821   7.485  3.00  1.00            
ATOM    707   CA ILE A  93      31.929  11.474   6.110  3.00  1.00            
ATOM    708   CB ILE A  93      31.727  10.014   5.800  3.00  1.00            
ATOM    709  CG1 ILE A  93      30.298   9.527   6.102  3.00  1.00            
ATOM    710  CG2 ILE A  93      32.839   9.261   6.539  3.00  1.00            
ATOM    711  CD1 ILE A  93      29.979   8.161   5.490  3.00  1.00            
ATOM    712    C ILE A  93      30.999  12.328   5.307  3.00  1.00            
ATOM    713    O ILE A  93      31.360  12.785   4.224  3.00  1.00            
ATOM    714    N GLY A  94      29.786  12.602   5.831  3.00  1.00            
ATOM    715   CA GLY A  94      28.876  13.452   5.113  3.00  1.00            
ATOM    716    C GLY A  94      27.843  12.615   4.445  3.00  1.00            
ATOM    717    O GLY A  94      27.199  13.052   3.491  3.00  1.00            
ATOM    718    N CYS A  95      27.665  11.370   4.919  1.00  1.00            
ATOM    719   CA CYS A  95      26.650  10.565   4.317  1.00  1.00            
ATOM    720   CB CYS A  95      26.725   9.066   4.655  1.00  1.00            
ATOM    721   SG CYS A  95      26.302   8.708   6.384  1.00  1.00            
ATOM    722    C CYS A  95      25.335  11.064   4.779  1.00  1.00            
ATOM    723    O CYS A  95      25.216  11.636   5.861  1.00  1.00            
ATOM    724    N THR A  96      24.304  10.881   3.934  4.00  1.00            
ATOM    725   CA THR A  96      23.006  11.339   4.306  4.00  1.00            
ATOM    726   CB THR A  96      22.655  12.671   3.703  4.00  1.00            
ATOM    727  OG1 THR A  96      22.587  12.570   2.289  4.00  1.00            
ATOM    728  CG2 THR A  96      23.737  13.696   4.099  4.00  1.00            
ATOM    729    C THR A  96      22.009  10.357   3.806  4.00  1.00            
ATOM    730    O THR A  96      22.342   9.419   3.088  4.00  1.00            
ATOM    731    N LEU A  97      20.743  10.536   4.211  4.00  1.00            
ATOM    732   CA LEU A  97      19.717   9.668   3.723  4.00  1.00            
ATOM    733   CB LEU A  97      18.691   9.222   4.794  4.00  1.00            
ATOM    734   CG LEU A  97      19.221   8.320   5.930  4.00  1.00            
ATOM    735  CD1 LEU A  97      19.720   6.969   5.394  4.00  1.00            
ATOM    736  CD2 LEU A  97      20.248   9.050   6.808  4.00  1.00            
ATOM    737    C LEU A  97      18.957  10.485   2.740  4.00  1.00            
ATOM    738    O LEU A  97      18.955  11.712   2.807  4.00  1.00            
ATOM    739    N ASN A  98      18.302   9.833   1.770  4.00  1.00            
ATOM    740   CA ASN A  98      17.593  10.639   0.828  4.00  1.00            
ATOM    741   CB ASN A  98      18.259  10.618  -0.559  4.00  1.00            
ATOM    742   CG ASN A  98      17.803  11.803  -1.400  4.00  1.00            
ATOM    743  OD1 ASN A  98      16.615  12.111  -1.487  4.00  1.00            
ATOM    744  ND2 ASN A  98      18.786  12.494  -2.039  4.00  1.00            
ATOM    745    C ASN A  98      16.226  10.058   0.676  4.00  1.00            
ATOM    746    O ASN A  98      16.033   8.855   0.838  4.00  1.00            
ATOM    747    N PHE A  99      15.231  10.914   0.380  1.00  1.00            
ATOM    748   CA PHE A  99      13.898  10.454   0.136  1.00  1.00            
ATOM    749   CB PHE A  99      12.894  11.620   0.028  1.00  1.00            
ATOM    750   CG PHE A  99      11.603  11.108  -0.503  1.00  1.00            
ATOM    751  CD1 PHE A  99      10.686  10.479   0.307  1.00  1.00            
ATOM    752  CD2 PHE A  99      11.325  11.256  -1.842  1.00  1.00            
ATOM    753  CE1 PHE A  99       9.504  10.017  -0.219  1.00  1.00            
ATOM    754  CE2 PHE A  99      10.146  10.798  -2.376  1.00  1.00            
ATOM    755   CZ PHE A  99       9.235  10.172  -1.559  1.00  1.00            
ATOM    756    C PHE A  99      13.948   9.712  -1.202  1.00  1.00            
ATOM    757    O PHE A  99      12.970   8.987  -1.532  1.00  1.00            
ATOM    758  OXT PHE A  99      14.986   9.850  -1.905  1.00  1.00            
ATOM    759    N PRO B   1      12.845  13.883   1.860  1.00  1.00            
ATOM    760   CA PRO B   1      13.851  14.926   1.517  1.00  1.00            
ATOM    761   CD PRO B   1      11.930  14.407   2.933  1.00  1.00            
ATOM    762   CB PRO B   1      13.381  16.201   2.216  1.00  1.00            
ATOM    763   CG PRO B   1      12.572  15.712   3.421  1.00  1.00            
ATOM    764    C PRO B   1      15.151  14.439   2.070  1.00  1.00            
ATOM    765    O PRO B   1      15.292  13.240   2.311  1.00  1.00            
ATOM    766    N GLN B   2      16.111  15.361   2.278  4.00  1.00            
ATOM    767   CA GLN B   2      17.388  14.991   2.810  4.00  1.00            
ATOM    768   CB GLN B   2      18.494  16.040   2.579  4.00  1.00            
ATOM    769   CG GLN B   2      18.255  17.365   3.316  4.00  1.00            
ATOM    770   CD GLN B   2      19.509  18.228   3.214  4.00  1.00            
ATOM    771  OE1 GLN B   2      19.433  19.432   2.969  4.00  1.00            
ATOM    772  NE2 GLN B   2      20.698  17.600   3.423  4.00  1.00            
ATOM    773    C GLN B   2      17.245  14.898   4.294  4.00  1.00            
ATOM    774    O GLN B   2      16.530  15.689   4.908  4.00  1.00            
ATOM    775    N ILE B   3      17.900  13.897   4.910  4.00  1.00            
ATOM    776   CA ILE B   3      17.888  13.833   6.342  4.00  1.00            
ATOM    777   CB ILE B   3      17.408  12.519   6.879  4.00  1.00            
ATOM    778  CG1 ILE B   3      15.984  12.198   6.389  4.00  1.00            
ATOM    779  CG2 ILE B   3      17.529  12.584   8.408  4.00  1.00            
ATOM    780  CD1 ILE B   3      14.930  13.222   6.817  4.00  1.00            
ATOM    781    C ILE B   3      19.336  13.930   6.746  4.00  1.00            
ATOM    782    O ILE B   3      20.101  12.999   6.497  4.00  1.00            
ATOM    783    N THR B   4      19.764  15.050   7.374  1.00  1.00            
ATOM    784   CA THR B   4      21.140  15.157   7.789  1.00  1.00            
ATOM    785   CB THR B   4      21.572  16.569   8.079  1.00  1.00            
ATOM    786  OG1 THR B   4      22.975  16.620   8.285  1.00  1.00            
ATOM    787  CG2 THR B   4      20.825  17.082   9.324  1.00  1.00            
ATOM    788    C THR B   4      21.226  14.354   9.036  1.00  1.00            
ATOM    789    O THR B   4      20.235  14.214   9.750  1.00  1.00            
ATOM    790    N LEU B   5      22.395  13.770   9.337  1.00  1.00            
ATOM    791   CA LEU B   5      22.314  12.941  10.492  1.00  1.00            
ATOM    792   CB LEU B   5      22.769  11.493  10.229  1.00  1.00            
ATOM    793   CG LEU B   5      21.858  10.734   9.247  1.00  1.00            
ATOM    794  CD1 LEU B   5      22.354   9.298   9.023  1.00  1.00            
ATOM    795  CD2 LEU B   5      20.389  10.782   9.693  1.00  1.00            
ATOM    796    C LEU B   5      23.162  13.458  11.608  1.00  1.00            
ATOM    797    O LEU B   5      24.031  12.742  12.105  1.00  1.00            
ATOM    798    N TRP B   6      22.944  14.717  12.033  1.00  1.00            
ATOM    799   CA TRP B   6      23.626  15.217  13.195  1.00  1.00            
ATOM    800   CB TRP B   6      23.396  16.739  13.375  1.00  1.00            
ATOM    801   CG TRP B   6      24.062  17.437  14.552  1.00  1.00            
ATOM    802  CD2 TRP B   6      23.696  18.758  14.991  1.00  1.00            
ATOM    803  CD1 TRP B   6      25.053  17.018  15.393  1.00  1.00            
ATOM    804  NE1 TRP B   6      25.325  17.996  16.327  1.00  1.00            
ATOM    805  CE2 TRP B   6      24.493  19.072  16.091  1.00  1.00            
ATOM    806  CE3 TRP B   6      22.766  19.639  14.517  1.00  1.00            
ATOM    807  CZ2 TRP B   6      24.368  20.273  16.736  1.00  1.00            
ATOM    808  CZ3 TRP B   6      22.644  20.847  15.168  1.00  1.00            
ATOM    809  CH2 TRP B   6      23.429  21.161  16.258  1.00  1.00            
ATOM    810    C TRP B   6      22.991  14.505  14.341  1.00  1.00            
ATOM    811    O TRP B   6      23.652  13.980  15.237  1.00  1.00            
ATOM    812    N LYS B   7      21.647  14.456  14.282  1.00  1.00            
ATOM    813   CA LYS B   7      20.846  13.852  15.297  1.00  1.00            
ATOM    814   CB LYS B   7      19.824  14.818  15.905  1.00  1.00            
ATOM    815   CG LYS B   7      20.504  15.950  16.683  1.00  1.00            
ATOM    816   CD LYS B   7      19.583  17.129  16.999  1.00  1.00            
ATOM    817   CE LYS B   7      20.283  18.269  17.738  1.00  1.00            
ATOM    818   NZ LYS B   7      19.363  19.421  17.872  1.00  1.00            
ATOM    819    C LYS B   7      20.126  12.695  14.670  1.00  1.00            
ATOM    820    O LYS B   7      20.224  12.485  13.462  1.00  1.00            
ATOM    821    N ARG B   8      19.398  11.897  15.480  1.00  1.00            
ATOM    822   CA ARG B   8      18.759  10.720  14.942  1.00  1.00            
ATOM    823   CB ARG B   8      18.157   9.782  16.001  1.00  1.00            
ATOM    824   CG ARG B   8      17.018  10.392  16.837  1.00  1.00            
ATOM    825   CD ARG B   8      16.373   9.357  17.760  1.00  1.00            
ATOM    826   NE ARG B   8      15.096   9.910  18.289  1.00  1.00            
ATOM    827   CZ ARG B   8      15.035  10.399  19.562  1.00  1.00            
ATOM    828  NH1 ARG B   8      16.141  10.355  20.361  1.00  1.00            
ATOM    829  NH2 ARG B   8      13.869  10.923  20.040  1.00  1.00            
ATOM    830    C ARG B   8      17.624  11.162  14.086  1.00  1.00            
ATOM    831    O ARG B   8      16.822  11.985  14.519  1.00  1.00            
ATOM    832    N PRO B   9      17.534  10.672  12.874  1.00  1.00            
ATOM    833   CA PRO B   9      16.461  11.049  11.998  1.00  1.00            
ATOM    834   CD PRO B   9      18.154   9.417  12.479  1.00  1.00            
ATOM    835   CB PRO B   9      16.610  10.177  10.759  1.00  1.00            
ATOM    836   CG PRO B   9      17.287   8.907  11.315  1.00  1.00            
ATOM    837    C PRO B   9      15.194  10.737  12.722  1.00  1.00            
ATOM    838    O PRO B   9      14.983   9.586  13.115  1.00  1.00            
ATOM    839    N LEU B  10      14.332  11.751  12.900  4.00  1.00            
ATOM    840   CA LEU B  10      13.069  11.503  13.513  4.00  1.00            
ATOM    841   CB LEU B  10      12.564  12.564  14.510  4.00  1.00            
ATOM    842   CG LEU B  10      13.414  12.796  15.767  4.00  1.00            
ATOM    843  CD1 LEU B  10      14.731  13.497  15.419  4.00  1.00            
ATOM    844  CD2 LEU B  10      12.635  13.590  16.827  4.00  1.00            
ATOM    845    C LEU B  10      12.106  11.654  12.401  4.00  1.00            
ATOM    846    O LEU B  10      12.298  12.488  11.517  4.00  1.00            
ATOM    847    N VAL B  11      11.041  10.844  12.397  4.00  1.00            
ATOM    848   CA VAL B  11      10.109  11.042  11.342  4.00  1.00            
ATOM    849   CB VAL B  11      10.261  10.061  10.217  4.00  1.00            
ATOM    850  CG1 VAL B  11      11.641  10.276   9.574  4.00  1.00            
ATOM    851  CG2 VAL B  11      10.037   8.639  10.760  4.00  1.00            
ATOM    852    C VAL B  11       8.736  10.877  11.890  4.00  1.00            
ATOM    853    O VAL B  11       8.526  10.208  12.901  4.00  1.00            
ATOM    854    N THR B  12       7.752  11.520  11.237  4.00  1.00            
ATOM    855   CA THR B  12       6.411  11.307  11.666  4.00  1.00            
ATOM    856   CB THR B  12       5.502  12.494  11.473  4.00  1.00            
ATOM    857  OG1 THR B  12       4.192  12.187  11.928  4.00  1.00            
ATOM    858  CG2 THR B  12       5.481  12.910   9.992  4.00  1.00            
ATOM    859    C THR B  12       5.934  10.185  10.803  4.00  1.00            
ATOM    860    O THR B  12       5.985  10.256   9.575  4.00  1.00            
ATOM    861    N ILE B  13       5.506   9.083  11.441  4.00  1.00            
ATOM    862   CA ILE B  13       5.098   7.935  10.692  4.00  1.00            
ATOM    863   CB ILE B  13       5.896   6.701  11.001  4.00  1.00            
ATOM    864  CG1 ILE B  13       5.661   5.638   9.924  4.00  1.00            
ATOM    865  CG2 ILE B  13       5.540   6.222  12.418  4.00  1.00            
ATOM    866  CD1 ILE B  13       6.603   4.443  10.052  4.00  1.00            
ATOM    867    C ILE B  13       3.702   7.647  11.073  4.00  1.00            
ATOM    868    O ILE B  13       3.306   7.820  12.224  4.00  1.00            
ATOM    869    N ARG B  14       2.892   7.211  10.103  4.00  1.00            
ATOM    870   CA ARG B  14       1.562   6.992  10.533  4.00  1.00            
ATOM    871   CB ARG B  14       0.547   7.922   9.849  4.00  1.00            
ATOM    872   CG ARG B  14       0.834   9.399  10.135  4.00  1.00            
ATOM    873   CD ARG B  14      -0.328  10.322   9.775  4.00  1.00            
ATOM    874   NE ARG B  14      -1.425  10.037  10.744  4.00  1.00            
ATOM    875   CZ ARG B  14      -2.720  10.294  10.400  4.00  1.00            
ATOM    876  NH1 ARG B  14      -2.994  10.867   9.192  4.00  1.00            
ATOM    877  NH2 ARG B  14      -3.732   9.980  11.262  4.00  1.00            
ATOM    878    C ARG B  14       1.187   5.581  10.247  4.00  1.00            
ATOM    879    O ARG B  14       1.351   5.090   9.131  4.00  1.00            
ATOM    880    N ILE B  15       0.692   4.885  11.285  4.00  1.00            
ATOM    881   CA ILE B  15       0.254   3.534  11.125  4.00  1.00            
ATOM    882   CB ILE B  15       1.200   2.532  11.720  4.00  1.00            
ATOM    883  CG1 ILE B  15       2.554   2.608  10.997  4.00  1.00            
ATOM    884  CG2 ILE B  15       0.548   1.141  11.657  4.00  1.00            
ATOM    885  CD1 ILE B  15       3.664   1.816  11.684  4.00  1.00            
ATOM    886    C ILE B  15      -1.049   3.431  11.836  4.00  1.00            
ATOM    887    O ILE B  15      -1.279   4.149  12.810  4.00  1.00            
ATOM    888    N GLY B  16      -1.940   2.536  11.360  3.00  1.00            
ATOM    889   CA GLY B  16      -3.232   2.439  11.971  3.00  1.00            
ATOM    890    C GLY B  16      -3.805   3.803  11.819  3.00  1.00            
ATOM    891    O GLY B  16      -4.044   4.273  10.710  3.00  1.00            
ATOM    892    N GLY B  17      -4.054   4.480  12.945  3.00  1.00            
ATOM    893   CA GLY B  17      -4.450   5.843  12.822  3.00  1.00            
ATOM    894    C GLY B  17      -3.695   6.547  13.887  3.00  1.00            
ATOM    895    O GLY B  17      -4.291   7.097  14.811  3.00  1.00            
ATOM    896    N GLN B  18      -2.349   6.543  13.779  4.00  1.00            
ATOM    897   CA GLN B  18      -1.598   7.181  14.809  4.00  1.00            
ATOM    898   CB GLN B  18      -1.315   6.287  16.029  4.00  1.00            
ATOM    899   CG GLN B  18      -0.804   7.072  17.241  4.00  1.00            
ATOM    900   CD GLN B  18      -1.951   7.940  17.747  4.00  1.00            
ATOM    901  OE1 GLN B  18      -3.032   7.959  17.159  4.00  1.00            
ATOM    902  NE2 GLN B  18      -1.712   8.676  18.867  4.00  1.00            
ATOM    903    C GLN B  18      -0.296   7.655  14.265  4.00  1.00            
ATOM    904    O GLN B  18       0.148   7.230  13.199  4.00  1.00            
ATOM    905    N LEU B  19       0.328   8.590  15.007  4.00  1.00            
ATOM    906   CA LEU B  19       1.600   9.134  14.643  4.00  1.00            
ATOM    907   CB LEU B  19       1.794  10.619  15.025  4.00  1.00            
ATOM    908   CG LEU B  19       0.855  11.637  14.350  4.00  1.00            
ATOM    909  CD1 LEU B  19       1.104  11.704  12.836  4.00  1.00            
ATOM    910  CD2 LEU B  19      -0.613  11.382  14.717  4.00  1.00            
ATOM    911    C LEU B  19       2.590   8.412  15.471  4.00  1.00            
ATOM    912    O LEU B  19       2.416   8.263  16.680  4.00  1.00            
ATOM    913    N LYS B  20       3.660   7.920  14.836  4.00  1.00            
ATOM    914   CA LYS B  20       4.632   7.268  15.639  4.00  1.00            
ATOM    915   CB LYS B  20       4.790   5.768  15.328  4.00  1.00            
ATOM    916   CG LYS B  20       3.628   4.916  15.846  4.00  1.00            
ATOM    917   CD LYS B  20       3.582   3.516  15.235  4.00  1.00            
ATOM    918   CE LYS B  20       2.499   2.616  15.831  4.00  1.00            
ATOM    919   NZ LYS B  20       2.963   2.054  17.121  4.00  1.00            
ATOM    920    C LYS B  20       5.931   7.931  15.383  4.00  1.00            
ATOM    921    O LYS B  20       6.320   8.131  14.234  4.00  1.00            
ATOM    922    N GLU B  21       6.624   8.316  16.469  4.00  1.00            
ATOM    923   CA GLU B  21       7.918   8.891  16.292  4.00  1.00            
ATOM    924   CB GLU B  21       8.589   9.269  17.630  4.00  1.00            
ATOM    925   CG GLU B  21       7.890  10.399  18.391  4.00  1.00            
ATOM    926   CD GLU B  21       8.247  11.704  17.699  4.00  1.00            
ATOM    927  OE1 GLU B  21       9.182  11.697  16.855  4.00  1.00            
ATOM    928  OE2 GLU B  21       7.585  12.732  18.007  4.00  1.00            
ATOM    929    C GLU B  21       8.701   7.757  15.714  4.00  1.00            
ATOM    930    O GLU B  21       8.622   6.636  16.214  4.00  1.00            
ATOM    931    N ALA B  22       9.465   7.980  14.630  4.00  1.00            
ATOM    932   CA ALA B  22      10.147   6.827  14.118  4.00  1.00            
ATOM    933   CB ALA B  22       9.510   6.227  12.851  4.00  1.00            
ATOM    934    C ALA B  22      11.543   7.188  13.773  4.00  1.00            
ATOM    935    O ALA B  22      11.836   8.313  13.370  4.00  1.00            
ATOM    936    N LEU B  23      12.459   6.221  13.950  4.00  1.00            
ATOM    937   CA LEU B  23      13.804   6.460  13.545  4.00  1.00            
ATOM    938   CB LEU B  23      14.869   6.023  14.554  4.00  1.00            
ATOM    939   CG LEU B  23      14.946   6.930  15.790  4.00  1.00            
ATOM    940  CD1 LEU B  23      13.681   6.855  16.653  4.00  1.00            
ATOM    941  CD2 LEU B  23      16.249   6.676  16.557  4.00  1.00            
ATOM    942    C LEU B  23      14.015   5.659  12.309  4.00  1.00            
ATOM    943    O LEU B  23      13.825   4.444  12.304  4.00  1.00            
ATOM    944    N LEU B  24      14.393   6.334  11.208  4.00  1.00            
ATOM    945   CA LEU B  24      14.660   5.579  10.026  4.00  1.00            
ATOM    946   CB LEU B  24      14.917   6.454   8.780  4.00  1.00            
ATOM    947   CG LEU B  24      15.013   5.703   7.427  4.00  1.00            
ATOM    948  CD1 LEU B  24      15.273   6.688   6.277  4.00  1.00            
ATOM    949  CD2 LEU B  24      16.026   4.547   7.434  4.00  1.00            
ATOM    950    C LEU B  24      15.928   4.875  10.361  4.00  1.00            
ATOM    951    O LEU B  24      16.851   5.482  10.900  4.00  1.00            
ATOM    952    N ASP B  25      16.018   3.565  10.080  1.00  1.00            
ATOM    953   CA ASP B  25      17.230   2.932  10.495  1.00  1.00            
ATOM    954   CB ASP B  25      17.057   2.182  11.823  1.00  1.00            
ATOM    955   CG ASP B  25      18.396   1.668  12.358  1.00  1.00            
ATOM    956  OD1 ASP B  25      19.096   0.949  11.602  1.00  1.00            
ATOM    957  OD2 ASP B  25      18.732   1.980  13.532  1.00  1.00            
ATOM    958    C ASP B  25      17.663   1.955   9.495  1.00  1.00            
ATOM    959    O ASP B  25      17.122   0.855   9.395  1.00  1.00            
ATOM    960    N THR B  26      18.664   2.343   8.708  3.00  1.00            
ATOM    961   CA THR B  26      19.187   1.312   7.898  3.00  1.00            
ATOM    962   CB THR B  26      20.028   1.828   6.774  3.00  1.00            
ATOM    963  OG1 THR B  26      19.246   2.702   5.973  3.00  1.00            
ATOM    964  CG2 THR B  26      20.534   0.646   5.924  3.00  1.00            
ATOM    965    C THR B  26      20.027   0.548   8.859  3.00  1.00            
ATOM    966    O THR B  26      20.731   1.143   9.671  3.00  1.00            
ATOM    967    N GLY B  27      20.002  -0.790   8.791  3.00  1.00            
ATOM    968   CA GLY B  27      20.676  -1.518   9.822  3.00  1.00            
ATOM    969    C GLY B  27      19.625  -2.305  10.534  3.00  1.00            
ATOM    970    O GLY B  27      19.916  -3.304  11.191  3.00  1.00            
ATOM    971    N ALA B  28      18.360  -1.861  10.414  1.00  1.00            
ATOM    972   CA ALA B  28      17.273  -2.601  10.981  1.00  1.00            
ATOM    973   CB ALA B  28      16.296  -1.722  11.779  1.00  1.00            
ATOM    974    C ALA B  28      16.535  -3.139   9.794  1.00  1.00            
ATOM    975    O ALA B  28      16.062  -2.389   8.941  1.00  1.00            
ATOM    976    N ASP B  29      16.460  -4.475   9.707  1.00  1.00            
ATOM    977   CA ASP B  29      15.860  -5.146   8.594  1.00  1.00            
ATOM    978   CB ASP B  29      16.057  -6.667   8.729  1.00  1.00            
ATOM    979   CG ASP B  29      15.420  -7.376   7.547  1.00  1.00            
ATOM    980  OD1 ASP B  29      15.873  -7.141   6.395  1.00  1.00            
ATOM    981  OD2 ASP B  29      14.482  -8.181   7.787  1.00  1.00            
ATOM    982    C ASP B  29      14.378  -4.891   8.546  1.00  1.00            
ATOM    983    O ASP B  29      13.850  -4.437   7.532  1.00  1.00            
ATOM    984    N ASP B  30      13.671  -5.159   9.665  1.00  1.00            
ATOM    985   CA ASP B  30      12.233  -5.066   9.709  1.00  1.00            
ATOM    986   CB ASP B  30      11.604  -6.200  10.537  1.00  1.00            
ATOM    987   CG ASP B  30      10.155  -6.368  10.102  1.00  1.00            
ATOM    988  OD1 ASP B  30       9.723  -5.628   9.179  1.00  1.00            
ATOM    989  OD2 ASP B  30       9.465  -7.255  10.673  1.00  1.00            
ATOM    990    C ASP B  30      11.859  -3.754  10.346  1.00  1.00            
ATOM    991    O ASP B  30      12.691  -2.852  10.446  1.00  1.00            
ATOM    992    N THR B  31      10.575  -3.606  10.761  1.00  1.00            
ATOM    993   CA THR B  31      10.111  -2.423  11.448  1.00  1.00            
ATOM    994   CB THR B  31       8.916  -1.755  10.843  1.00  1.00            
ATOM    995  OG1 THR B  31       8.644  -0.538  11.524  1.00  1.00            
ATOM    996  CG2 THR B  31       7.717  -2.699  10.957  1.00  1.00            
ATOM    997    C THR B  31       9.721  -2.844  12.844  1.00  1.00            
ATOM    998    O THR B  31       9.108  -3.893  13.021  1.00  1.00            
ATOM    999    N VAL B  32      10.087  -2.056  13.887  4.00  1.00            
ATOM   1000   CA VAL B  32       9.742  -2.448  15.236  4.00  1.00            
ATOM   1001   CB VAL B  32      10.932  -2.819  16.067  4.00  1.00            
ATOM   1002  CG1 VAL B  32      10.472  -3.104  17.507  4.00  1.00            
ATOM   1003  CG2 VAL B  32      11.630  -4.013  15.393  4.00  1.00            
ATOM   1004    C VAL B  32       9.051  -1.334  15.916  4.00  1.00            
ATOM   1005    O VAL B  32       9.491  -0.188  15.884  4.00  1.00            
ATOM   1006    N LEU B  33       7.920  -1.652  16.558  4.00  1.00            
ATOM   1007   CA LEU B  33       7.259  -0.614  17.267  4.00  1.00            
ATOM   1008   CB LEU B  33       5.923  -0.187  16.634  4.00  1.00            
ATOM   1009   CG LEU B  33       6.106   0.408  15.221  4.00  1.00            
ATOM   1010  CD1 LEU B  33       4.765   0.848  14.614  4.00  1.00            
ATOM   1011  CD2 LEU B  33       7.167   1.524  15.205  4.00  1.00            
ATOM   1012    C LEU B  33       7.037  -1.103  18.657  4.00  1.00            
ATOM   1013    O LEU B  33       6.844  -2.298  18.878  4.00  1.00            
ATOM   1014    N GLU B  34       7.072  -0.187  19.647  1.00  1.00            
ATOM   1015   CA GLU B  34       6.899  -0.649  20.989  1.00  1.00            
ATOM   1016   CB GLU B  34       7.128   0.362  22.136  1.00  1.00            
ATOM   1017   CG GLU B  34       5.991   1.352  22.409  1.00  1.00            
ATOM   1018   CD GLU B  34       6.450   2.750  22.028  1.00  1.00            
ATOM   1019  OE1 GLU B  34       6.354   3.104  20.824  1.00  1.00            
ATOM   1020  OE2 GLU B  34       6.900   3.485  22.949  1.00  1.00            
ATOM   1021    C GLU B  34       5.477  -1.093  21.088  1.00  1.00            
ATOM   1022    O GLU B  34       4.719  -0.937  20.132  1.00  1.00            
ATOM   1023    N GLU B  35       5.091  -1.683  22.242  1.00  1.00            
ATOM   1024   CA GLU B  35       3.785  -2.259  22.394  1.00  1.00            
ATOM   1025   CB GLU B  35       3.429  -2.706  23.829  1.00  1.00            
ATOM   1026   CG GLU B  35       4.210  -3.914  24.358  1.00  1.00            
ATOM   1027   CD GLU B  35       3.488  -4.416  25.611  1.00  1.00            
ATOM   1028  OE1 GLU B  35       2.284  -4.773  25.491  1.00  1.00            
ATOM   1029  OE2 GLU B  35       4.117  -4.447  26.701  1.00  1.00            
ATOM   1030    C GLU B  35       2.728  -1.306  21.962  1.00  1.00            
ATOM   1031    O GLU B  35       2.602  -0.194  22.475  1.00  1.00            
ATOM   1032    N MET B  36       1.949  -1.755  20.962  1.00  1.00            
ATOM   1033   CA MET B  36       0.808  -1.035  20.498  1.00  1.00            
ATOM   1034   CB MET B  36       0.970  -0.319  19.147  1.00  1.00            
ATOM   1035   CG MET B  36      -0.301   0.435  18.748  1.00  1.00            
ATOM   1036   SD MET B  36      -0.121   1.547  17.325  1.00  1.00            
ATOM   1037   CE MET B  36       0.473   2.952  18.310  1.00  1.00            
ATOM   1038    C MET B  36      -0.250  -2.062  20.316  1.00  1.00            
ATOM   1039    O MET B  36       0.042  -3.200  19.949  1.00  1.00            
ATOM   1040    N ASN B  37      -1.512  -1.700  20.593  1.00  1.00            
ATOM   1041   CA ASN B  37      -2.519  -2.694  20.429  1.00  1.00            
ATOM   1042   CB ASN B  37      -3.626  -2.650  21.500  1.00  1.00            
ATOM   1043   CG ASN B  37      -4.291  -1.279  21.477  1.00  1.00            
ATOM   1044  OD1 ASN B  37      -3.623  -0.253  21.599  1.00  1.00            
ATOM   1045  ND2 ASN B  37      -5.641  -1.261  21.308  1.00  1.00            
ATOM   1046    C ASN B  37      -3.139  -2.500  19.093  1.00  1.00            
ATOM   1047    O ASN B  37      -3.752  -1.475  18.797  1.00  1.00            
ATOM   1048    N LEU B  38      -2.962  -3.501  18.221  1.00  1.00            
ATOM   1049   CA LEU B  38      -3.533  -3.406  16.924  1.00  1.00            
ATOM   1050   CB LEU B  38      -2.482  -3.299  15.797  1.00  1.00            
ATOM   1051   CG LEU B  38      -1.293  -4.268  15.923  1.00  1.00            
ATOM   1052  CD1 LEU B  38      -1.736  -5.729  15.759  1.00  1.00            
ATOM   1053  CD2 LEU B  38      -0.155  -3.875  14.966  1.00  1.00            
ATOM   1054    C LEU B  38      -4.408  -4.607  16.727  1.00  1.00            
ATOM   1055    O LEU B  38      -4.318  -5.607  17.437  1.00  1.00            
ATOM   1056    N PRO B  39      -5.294  -4.483  15.787  1.00  1.00            
ATOM   1057   CA PRO B  39      -6.222  -5.540  15.478  1.00  1.00            
ATOM   1058   CD PRO B  39      -5.863  -3.170  15.507  1.00  1.00            
ATOM   1059   CB PRO B  39      -7.300  -4.898  14.606  1.00  1.00            
ATOM   1060   CG PRO B  39      -7.307  -3.426  15.050  1.00  1.00            
ATOM   1061    C PRO B  39      -5.740  -6.835  14.886  1.00  1.00            
ATOM   1062    O PRO B  39      -6.474  -7.817  14.991  1.00  1.00            
ATOM   1063    N GLY B  40      -4.548  -6.894  14.275  1.00  1.00            
ATOM   1064   CA GLY B  40      -4.215  -8.067  13.516  1.00  1.00            
ATOM   1065    C GLY B  40      -3.867  -9.254  14.346  1.00  1.00            
ATOM   1066    O GLY B  40      -3.622  -9.171  15.548  1.00  1.00            
ATOM   1067    N LYS B  41      -3.850 -10.417  13.655  1.00  1.00            
ATOM   1068   CA LYS B  41      -3.507 -11.688  14.217  1.00  1.00            
ATOM   1069   CB LYS B  41      -4.593 -12.756  14.035  1.00  1.00            
ATOM   1070   CG LYS B  41      -5.843 -12.520  14.879  1.00  1.00            
ATOM   1071   CD LYS B  41      -7.068 -13.257  14.336  1.00  1.00            
ATOM   1072   CE LYS B  41      -6.725 -14.537  13.572  1.00  1.00            
ATOM   1073   NZ LYS B  41      -7.865 -14.934  12.716  1.00  1.00            
ATOM   1074    C LYS B  41      -2.303 -12.180  13.488  1.00  1.00            
ATOM   1075    O LYS B  41      -2.321 -12.313  12.265  1.00  1.00            
ATOM   1076    N TRP B  42      -1.208 -12.467  14.217  1.00  1.00            
ATOM   1077   CA TRP B  42      -0.071 -12.956  13.505  1.00  1.00            
ATOM   1078   CB TRP B  42       0.726 -11.859  12.762  1.00  1.00            
ATOM   1079   CG TRP B  42       1.833 -12.334  11.837  1.00  1.00            
ATOM   1080  CD2 TRP B  42       1.624 -12.898  10.532  1.00  1.00            
ATOM   1081  CD1 TRP B  42       3.182 -12.352  12.052  1.00  1.00            
ATOM   1082  NE1 TRP B  42       3.828 -12.873  10.958  1.00  1.00            
ATOM   1083  CE2 TRP B  42       2.882 -13.218  10.017  1.00  1.00            
ATOM   1084  CE3 TRP B  42       0.477 -13.132   9.823  1.00  1.00            
ATOM   1085  CZ2 TRP B  42       3.015 -13.775   8.780  1.00  1.00            
ATOM   1086  CZ3 TRP B  42       0.613 -13.695   8.573  1.00  1.00            
ATOM   1087  CH2 TRP B  42       1.859 -14.005   8.067  1.00  1.00            
ATOM   1088    C TRP B  42       0.765 -13.759  14.444  1.00  1.00            
ATOM   1089    O TRP B  42       0.268 -14.271  15.445  1.00  1.00            
ATOM   1090    N LYS B  43       2.064 -13.909  14.140  4.00  1.00            
ATOM   1091   CA LYS B  43       2.833 -14.848  14.881  4.00  1.00            
ATOM   1092   CB LYS B  43       3.596 -15.816  13.960  4.00  1.00            
ATOM   1093   CG LYS B  43       3.958 -17.160  14.593  4.00  1.00            
ATOM   1094   CD LYS B  43       2.749 -18.081  14.780  4.00  1.00            
ATOM   1095   CE LYS B  43       3.124 -19.525  15.124  4.00  1.00            
ATOM   1096   NZ LYS B  43       3.701 -20.204  13.940  4.00  1.00            
ATOM   1097    C LYS B  43       3.837 -14.192  15.757  4.00  1.00            
ATOM   1098    O LYS B  43       4.231 -13.038  15.597  4.00  1.00            
ATOM   1099    N PRO B  44       4.184 -14.979  16.740  4.00  0.00            
ATOM   1100   CA PRO B  44       5.198 -14.592  17.673  4.00  0.00            
ATOM   1101   CD PRO B  44       3.200 -15.865  17.340  4.00  0.00            
ATOM   1102   CB PRO B  44       5.051 -15.524  18.873  4.00  0.00            
ATOM   1103   CG PRO B  44       3.566 -15.924  18.831  4.00  0.00            
ATOM   1104    C PRO B  44       6.488 -14.724  16.929  4.00  0.00            
ATOM   1105    O PRO B  44       6.615 -15.665  16.145  4.00  0.00            
ATOM   1106    N LYS B  45       7.451 -13.804  17.138  4.00  0.00            
ATOM   1107   CA LYS B  45       8.682 -13.908  16.411  4.00  0.00            
ATOM   1108   CB LYS B  45       8.848 -12.832  15.323  4.00  0.00            
ATOM   1109   CG LYS B  45       9.969 -13.122  14.323  4.00  0.00            
ATOM   1110   CD LYS B  45       9.874 -12.278  13.045  4.00  0.00            
ATOM   1111   CE LYS B  45      10.718 -12.801  11.875  4.00  0.00            
ATOM   1112   NZ LYS B  45       9.823 -13.250  10.779  4.00  0.00            
ATOM   1113    C LYS B  45       9.783 -13.713  17.372  4.00  0.00            
ATOM   1114    O LYS B  45       9.671 -12.958  18.336  4.00  0.00            
ATOM   1115    N MET B  46      10.883 -14.435  17.143  4.00  0.00            
ATOM   1116   CA MET B  46      12.006 -14.221  17.978  4.00  0.00            
ATOM   1117   CB MET B  46      12.814 -15.505  18.226  4.00  0.00            
ATOM   1118   CG MET B  46      11.949 -16.523  18.981  4.00  0.00            
ATOM   1119   SD MET B  46      12.654 -18.185  19.188  4.00  0.00            
ATOM   1120   CE MET B  46      12.811 -18.478  17.405  4.00  0.00            
ATOM   1121    C MET B  46      12.803 -13.179  17.280  4.00  0.00            
ATOM   1122    O MET B  46      12.660 -12.987  16.075  4.00  0.00            
ATOM   1123    N ILE B  47      13.643 -12.444  18.025  4.00  0.00            
ATOM   1124   CA ILE B  47      14.341 -11.368  17.399  4.00  0.00            
ATOM   1125   CB ILE B  47      13.817 -10.036  17.854  4.00  0.00            
ATOM   1126  CG1 ILE B  47      14.078  -9.860  19.359  4.00  0.00            
ATOM   1127  CG2 ILE B  47      12.332  -9.931  17.462  4.00  0.00            
ATOM   1128  CD1 ILE B  47      13.881  -8.436  19.875  4.00  0.00            
ATOM   1129    C ILE B  47      15.742 -11.437  17.827  4.00  0.00            
ATOM   1130    O ILE B  47      16.061 -11.993  18.877  4.00  0.00            
ATOM   1131    N GLY B  48      16.624 -10.894  16.983  4.00  0.00            
ATOM   1132   CA GLY B  48      17.982 -10.865  17.372  4.00  0.00            
ATOM   1133    C GLY B  48      18.302  -9.451  17.643  4.00  0.00            
ATOM   1134    O GLY B  48      19.016  -8.819  16.864  4.00  0.00            
ATOM   1135    N GLY B  49      17.762  -8.922  18.761  4.00  0.00            
ATOM   1136   CA GLY B  49      18.165  -7.607  19.119  4.00  0.00            
ATOM   1137    C GLY B  49      19.607  -7.857  19.336  4.00  0.00            
ATOM   1138    O GLY B  49      19.967  -8.839  19.980  4.00  0.00            
ATOM   1139    N ILE B  50      20.474  -7.012  18.763  3.00  0.00            
ATOM   1140   CA ILE B  50      21.858  -7.328  18.876  3.00  0.00            
ATOM   1141   CB ILE B  50      22.737  -6.353  18.150  3.00  0.00            
ATOM   1142  CG1 ILE B  50      22.550  -6.522  16.632  3.00  0.00            
ATOM   1143  CG2 ILE B  50      24.181  -6.526  18.646  3.00  0.00            
ATOM   1144  CD1 ILE B  50      22.898  -7.923  16.125  3.00  0.00            
ATOM   1145    C ILE B  50      22.204  -7.318  20.335  3.00  0.00            
ATOM   1146    O ILE B  50      21.960  -6.341  21.042  3.00  0.00            
ATOM   1147    N GLY B  51      22.758  -8.453  20.818  3.00  0.00            
ATOM   1148   CA GLY B  51      23.151  -8.599  22.191  3.00  0.00            
ATOM   1149    C GLY B  51      21.979  -9.056  23.013  3.00  0.00            
ATOM   1150    O GLY B  51      22.075  -9.089  24.240  3.00  0.00            
ATOM   1151    N GLY B  52      20.842  -9.427  22.381  4.00  0.00            
ATOM   1152   CA GLY B  52      19.723  -9.859  23.178  4.00  0.00            
ATOM   1153    C GLY B  52      18.881 -10.809  22.371  4.00  0.00            
ATOM   1154    O GLY B  52      18.950 -10.847  21.143  4.00  0.00            
ATOM   1155    N PHE B  53      18.058 -11.627  23.061  4.00  0.00            
ATOM   1156   CA PHE B  53      17.166 -12.530  22.383  4.00  0.00            
ATOM   1157   CB PHE B  53      17.428 -13.998  22.765  4.00  0.00            
ATOM   1158   CG PHE B  53      16.469 -14.838  22.008  4.00  0.00            
ATOM   1159  CD1 PHE B  53      16.523 -14.855  20.635  4.00  0.00            
ATOM   1160  CD2 PHE B  53      15.555 -15.631  22.662  4.00  0.00            
ATOM   1161  CE1 PHE B  53      15.651 -15.631  19.914  4.00  0.00            
ATOM   1162  CE2 PHE B  53      14.682 -16.410  21.944  4.00  0.00            
ATOM   1163   CZ PHE B  53      14.724 -16.401  20.573  4.00  0.00            
ATOM   1164    C PHE B  53      15.784 -12.139  22.827  4.00  0.00            
ATOM   1165    O PHE B  53      15.493 -12.171  24.022  4.00  0.00            
ATOM   1166    N ILE B  54      14.882 -11.743  21.895  4.00  0.00            
ATOM   1167   CA ILE B  54      13.611 -11.285  22.389  4.00  0.00            
ATOM   1168   CB ILE B  54      13.518  -9.792  22.475  4.00  0.00            
ATOM   1169  CG1 ILE B  54      14.616  -9.265  23.413  4.00  0.00            
ATOM   1170  CG2 ILE B  54      12.105  -9.425  22.947  4.00  0.00            
ATOM   1171  CD1 ILE B  54      14.819  -7.753  23.345  4.00  0.00            
ATOM   1172    C ILE B  54      12.448 -11.784  21.572  4.00  0.00            
ATOM   1173    O ILE B  54      12.555 -11.944  20.357  4.00  0.00            
ATOM   1174    N LYS B  55      11.296 -12.044  22.247  4.00  0.00            
ATOM   1175   CA LYS B  55      10.084 -12.484  21.597  4.00  0.00            
ATOM   1176   CB LYS B  55       9.226 -13.451  22.445  4.00  0.00            
ATOM   1177   CG LYS B  55       8.511 -12.848  23.658  4.00  0.00            
ATOM   1178   CD LYS B  55       7.251 -12.058  23.303  4.00  0.00            
ATOM   1179   CE LYS B  55       6.377 -11.718  24.514  4.00  0.00            
ATOM   1180   NZ LYS B  55       5.937 -12.963  25.183  4.00  0.00            
ATOM   1181    C LYS B  55       9.283 -11.253  21.246  4.00  0.00            
ATOM   1182    O LYS B  55       9.186 -10.325  22.048  4.00  0.00            
ATOM   1183    N VAL B  56       8.699 -11.203  20.021  4.00  0.00            
ATOM   1184   CA VAL B  56       7.980 -10.029  19.582  4.00  0.00            
ATOM   1185   CB VAL B  56       8.805  -9.178  18.656  4.00  0.00            
ATOM   1186  CG1 VAL B  56       7.969  -8.004  18.121  4.00  0.00            
ATOM   1187  CG2 VAL B  56      10.068  -8.742  19.413  4.00  0.00            
ATOM   1188    C VAL B  56       6.742 -10.432  18.844  4.00  0.00            
ATOM   1189    O VAL B  56       6.679 -11.507  18.249  4.00  0.00            
ATOM   1190    N ARG B  57       5.708  -9.562  18.892  4.00  0.00            
ATOM   1191   CA ARG B  57       4.501  -9.812  18.156  4.00  0.00            
ATOM   1192   CB ARG B  57       3.246  -9.108  18.699  4.00  0.00            
ATOM   1193   CG ARG B  57       2.814  -9.604  20.079  4.00  0.00            
ATOM   1194   CD ARG B  57       1.494  -8.992  20.553  4.00  0.00            
ATOM   1195   NE ARG B  57       1.633  -7.514  20.430  4.00  0.00            
ATOM   1196   CZ ARG B  57       2.260  -6.801  21.409  4.00  0.00            
ATOM   1197  NH1 ARG B  57       2.676  -7.438  22.542  4.00  0.00            
ATOM   1198  NH2 ARG B  57       2.468  -5.461  21.242  4.00  0.00            
ATOM   1199    C ARG B  57       4.751  -9.289  16.778  4.00  0.00            
ATOM   1200    O ARG B  57       5.349  -8.228  16.620  4.00  0.00            
ATOM   1201    N GLN B  58       4.328 -10.029  15.733  4.00  1.00            
ATOM   1202   CA GLN B  58       4.526  -9.535  14.400  4.00  1.00            
ATOM   1203   CB GLN B  58       5.373 -10.449  13.498  4.00  1.00            
ATOM   1204   CG GLN B  58       5.589  -9.878  12.094  4.00  1.00            
ATOM   1205   CD GLN B  58       6.449 -10.861  11.312  4.00  1.00            
ATOM   1206  OE1 GLN B  58       6.346 -12.075  11.493  4.00  1.00            
ATOM   1207  NE2 GLN B  58       7.321 -10.328  10.417  4.00  1.00            
ATOM   1208    C GLN B  58       3.174  -9.411  13.782  4.00  1.00            
ATOM   1209    O GLN B  58       2.256 -10.116  14.190  4.00  1.00            
ATOM   1210    N TYR B  59       2.982  -8.454  12.845  4.00  1.00            
ATOM   1211   CA TYR B  59       1.720  -8.411  12.161  4.00  1.00            
ATOM   1212   CB TYR B  59       0.688  -7.400  12.694  4.00  1.00            
ATOM   1213   CG TYR B  59      -0.567  -7.611  11.905  4.00  1.00            
ATOM   1214  CD1 TYR B  59      -1.204  -8.833  11.942  4.00  1.00            
ATOM   1215  CD2 TYR B  59      -1.124  -6.595  11.160  4.00  1.00            
ATOM   1216  CE1 TYR B  59      -2.365  -9.052  11.236  4.00  1.00            
ATOM   1217  CE2 TYR B  59      -2.288  -6.812  10.455  4.00  1.00            
ATOM   1218   CZ TYR B  59      -2.905  -8.039  10.484  4.00  1.00            
ATOM   1219   OH TYR B  59      -4.095  -8.253   9.756  4.00  1.00            
ATOM   1220    C TYR B  59       1.964  -8.142  10.716  4.00  1.00            
ATOM   1221    O TYR B  59       2.763  -7.277  10.364  4.00  1.00            
ATOM   1222    N ASP B  60       1.278  -8.900   9.836  4.00  1.00            
ATOM   1223   CA ASP B  60       1.498  -8.745   8.430  4.00  1.00            
ATOM   1224   CB ASP B  60       1.296 -10.032   7.617  4.00  1.00            
ATOM   1225   CG ASP B  60      -0.183 -10.386   7.614  4.00  1.00            
ATOM   1226  OD1 ASP B  60      -0.861 -10.188   8.658  4.00  1.00            
ATOM   1227  OD2 ASP B  60      -0.658 -10.851   6.545  4.00  1.00            
ATOM   1228    C ASP B  60       0.548  -7.722   7.885  4.00  1.00            
ATOM   1229    O ASP B  60      -0.379  -7.293   8.565  4.00  1.00            
ATOM   1230    N GLN B  61       0.798  -7.292   6.629  4.00  1.00            
ATOM   1231   CA GLN B  61      -0.046  -6.394   5.887  4.00  1.00            
ATOM   1232   CB GLN B  61      -1.262  -7.083   5.245  4.00  1.00            
ATOM   1233   CG GLN B  61      -0.909  -7.971   4.050  4.00  1.00            
ATOM   1234   CD GLN B  61      -0.534  -7.050   2.897  4.00  1.00            
ATOM   1235  OE1 GLN B  61       0.115  -6.023   3.093  4.00  1.00            
ATOM   1236  NE2 GLN B  61      -0.958  -7.420   1.659  4.00  1.00            
ATOM   1237    C GLN B  61      -0.556  -5.270   6.721  4.00  1.00            
ATOM   1238    O GLN B  61      -1.745  -5.213   7.030  4.00  1.00            
ATOM   1239    N ILE B  62       0.318  -4.338   7.124  4.00  1.00            
ATOM   1240   CA ILE B  62      -0.193  -3.207   7.845  4.00  1.00            
ATOM   1241   CB ILE B  62       0.451  -2.947   9.171  4.00  1.00            
ATOM   1242  CG1 ILE B  62       1.919  -2.511   8.994  4.00  1.00            
ATOM   1243  CG2 ILE B  62       0.284  -4.201  10.043  4.00  1.00            
ATOM   1244  CD1 ILE B  62       2.773  -3.493   8.200  4.00  1.00            
ATOM   1245    C ILE B  62       0.129  -2.020   7.015  4.00  1.00            
ATOM   1246    O ILE B  62       1.190  -1.934   6.401  4.00  1.00            
ATOM   1247    N PRO B  63      -0.787  -1.116   6.966  4.00  1.00            
ATOM   1248   CA PRO B  63      -0.547   0.055   6.194  4.00  1.00            
ATOM   1249   CD PRO B  63      -2.200  -1.418   7.103  4.00  1.00            
ATOM   1250   CB PRO B  63      -1.924   0.656   5.899  4.00  1.00            
ATOM   1251   CG PRO B  63      -2.878  -0.060   6.872  4.00  1.00            
ATOM   1252    C PRO B  63       0.376   0.971   6.939  4.00  1.00            
ATOM   1253    O PRO B  63       0.295   1.019   8.167  4.00  1.00            
ATOM   1254    N VAL B  64       1.266   1.696   6.229  4.00  1.00            
ATOM   1255   CA VAL B  64       2.136   2.621   6.901  4.00  1.00            
ATOM   1256   CB VAL B  64       3.481   2.049   7.232  4.00  1.00            
ATOM   1257  CG1 VAL B  64       4.208   1.694   5.924  4.00  1.00            
ATOM   1258  CG2 VAL B  64       4.239   3.083   8.078  4.00  1.00            
ATOM   1259    C VAL B  64       2.359   3.785   5.981  4.00  1.00            
ATOM   1260    O VAL B  64       2.395   3.633   4.761  4.00  1.00            
ATOM   1261    N GLU B  65       2.496   4.995   6.558  4.00  1.00            
ATOM   1262   CA GLU B  65       2.713   6.172   5.764  4.00  1.00            
ATOM   1263   CB GLU B  65       1.533   7.150   5.868  4.00  1.00            
ATOM   1264   CG GLU B  65       0.176   6.503   5.593  4.00  1.00            
ATOM   1265   CD GLU B  65      -0.195   6.683   4.131  4.00  1.00            
ATOM   1266  OE1 GLU B  65       0.296   7.657   3.502  4.00  1.00            
ATOM   1267  OE2 GLU B  65      -0.994   5.849   3.627  4.00  1.00            
ATOM   1268    C GLU B  65       3.870   6.877   6.414  4.00  1.00            
ATOM   1269    O GLU B  65       3.746   7.329   7.550  4.00  1.00            
ATOM   1270    N ILE B  66       5.023   7.003   5.721  4.00  1.00            
ATOM   1271   CA ILE B  66       6.152   7.683   6.308  4.00  1.00            
ATOM   1272   CB ILE B  66       7.424   6.886   6.234  4.00  1.00            
ATOM   1273  CG1 ILE B  66       8.566   7.656   6.914  4.00  1.00            
ATOM   1274  CG2 ILE B  66       7.692   6.485   4.772  4.00  1.00            
ATOM   1275  CD1 ILE B  66       8.394   7.776   8.428  4.00  1.00            
ATOM   1276    C ILE B  66       6.329   8.974   5.560  4.00  1.00            
ATOM   1277    O ILE B  66       6.685   8.996   4.383  4.00  1.00            
ATOM   1278    N CYS B  67       6.055  10.099   6.245  3.00  1.00            
ATOM   1279   CA CYS B  67       6.212  11.412   5.689  3.00  1.00            
ATOM   1280   CB CYS B  67       7.674  11.867   5.526  3.00  1.00            
ATOM   1281   SG CYS B  67       8.492  12.167   7.123  3.00  1.00            
ATOM   1282    C CYS B  67       5.526  11.542   4.363  3.00  1.00            
ATOM   1283    O CYS B  67       6.108  12.047   3.404  3.00  1.00            
ATOM   1284    N GLY B  68       4.264  11.090   4.264  3.00  1.00            
ATOM   1285   CA GLY B  68       3.534  11.321   3.051  3.00  1.00            
ATOM   1286    C GLY B  68       3.883  10.295   2.021  3.00  1.00            
ATOM   1287    O GLY B  68       3.463  10.415   0.871  3.00  1.00            
ATOM   1288    N HIS B  69       4.662   9.258   2.380  4.00  1.00            
ATOM   1289   CA HIS B  69       4.934   8.263   1.384  4.00  1.00            
ATOM   1290  ND1 HIS B  69       6.459   7.943  -1.424  4.00  1.00            
ATOM   1291   CG HIS B  69       6.695   7.356  -0.200  4.00  1.00            
ATOM   1292   CB HIS B  69       6.434   8.035   1.114  4.00  1.00            
ATOM   1293  NE2 HIS B  69       7.260   5.913  -1.841  4.00  1.00            
ATOM   1294  CD2 HIS B  69       7.185   6.116  -0.473  4.00  1.00            
ATOM   1295  CE1 HIS B  69       6.814   7.036  -2.370  4.00  1.00            
ATOM   1296    C HIS B  69       4.299   7.002   1.889  4.00  1.00            
ATOM   1297    O HIS B  69       4.115   6.842   3.095  4.00  1.00            
ATOM   1298    N LYS B  70       3.914   6.074   0.986  4.00  1.00            
ATOM   1299   CA LYS B  70       3.184   4.938   1.475  4.00  1.00            
ATOM   1300   CB LYS B  70       1.810   4.724   0.811  4.00  1.00            
ATOM   1301   CG LYS B  70       0.707   5.673   1.280  4.00  1.00            
ATOM   1302   CD LYS B  70      -0.569   5.565   0.442  4.00  1.00            
ATOM   1303   CE LYS B  70      -1.200   4.169   0.448  4.00  1.00            
ATOM   1304   NZ LYS B  70      -2.097   4.014   1.614  4.00  1.00            
ATOM   1305    C LYS B  70       3.915   3.661   1.278  4.00  1.00            
ATOM   1306    O LYS B  70       4.723   3.500   0.365  4.00  1.00            
ATOM   1307    N ALA B  71       3.627   2.711   2.189  4.00  1.00            
ATOM   1308   CA ALA B  71       4.173   1.399   2.082  4.00  1.00            
ATOM   1309   CB ALA B  71       5.635   1.288   2.524  4.00  1.00            
ATOM   1310    C ALA B  71       3.346   0.485   2.940  4.00  1.00            
ATOM   1311    O ALA B  71       2.622   0.935   3.825  4.00  1.00            
ATOM   1312    N ILE B  72       3.399  -0.833   2.651  4.00  1.00            
ATOM   1313   CA ILE B  72       2.701  -1.833   3.413  4.00  1.00            
ATOM   1314   CB ILE B  72       1.481  -2.370   2.721  4.00  1.00            
ATOM   1315  CG1 ILE B  72       1.870  -3.107   1.431  4.00  1.00            
ATOM   1316  CG2 ILE B  72       0.526  -1.186   2.489  4.00  1.00            
ATOM   1317  CD1 ILE B  72       0.743  -3.956   0.847  4.00  1.00            
ATOM   1318    C ILE B  72       3.683  -2.959   3.577  4.00  1.00            
ATOM   1319    O ILE B  72       4.613  -3.099   2.783  4.00  1.00            
ATOM   1320    N GLY B  73       3.522  -3.793   4.624  4.00  1.00            
ATOM   1321   CA GLY B  73       4.478  -4.847   4.814  4.00  1.00            
ATOM   1322    C GLY B  73       4.254  -5.419   6.169  4.00  1.00            
ATOM   1323    O GLY B  73       3.116  -5.673   6.562  4.00  1.00            
ATOM   1324    N THR B  74       5.350  -5.654   6.918  4.00  1.00            
ATOM   1325   CA THR B  74       5.193  -6.234   8.217  4.00  1.00            
ATOM   1326   CB THR B  74       5.925  -7.534   8.388  4.00  1.00            
ATOM   1327  OG1 THR B  74       7.320  -7.329   8.234  4.00  1.00            
ATOM   1328  CG2 THR B  74       5.417  -8.542   7.341  4.00  1.00            
ATOM   1329    C THR B  74       5.701  -5.290   9.269  4.00  1.00            
ATOM   1330    O THR B  74       6.660  -4.555   9.042  4.00  1.00            
ATOM   1331    N VAL B  75       5.033  -5.276  10.450  4.00  1.00            
ATOM   1332   CA VAL B  75       5.457  -4.476  11.570  4.00  1.00            
ATOM   1333   CB VAL B  75       4.421  -3.488  12.048  4.00  1.00            
ATOM   1334  CG1 VAL B  75       3.244  -4.243  12.686  4.00  1.00            
ATOM   1335  CG2 VAL B  75       5.099  -2.489  12.999  4.00  1.00            
ATOM   1336    C VAL B  75       5.758  -5.434  12.693  4.00  1.00            
ATOM   1337    O VAL B  75       4.980  -6.346  12.966  4.00  1.00            
ATOM   1338    N LEU B  76       6.922  -5.284  13.357  4.00  1.00            
ATOM   1339   CA LEU B  76       7.238  -6.134  14.476  4.00  1.00            
ATOM   1340   CB LEU B  76       8.718  -6.546  14.553  4.00  1.00            
ATOM   1341   CG LEU B  76       9.170  -7.448  13.393  4.00  1.00            
ATOM   1342  CD1 LEU B  76      10.651  -7.830  13.530  4.00  1.00            
ATOM   1343  CD2 LEU B  76       8.250  -8.666  13.228  4.00  1.00            
ATOM   1344    C LEU B  76       6.950  -5.281  15.687  4.00  1.00            
ATOM   1345    O LEU B  76       7.553  -4.223  15.850  4.00  1.00            
ATOM   1346    N VAL B  77       5.998  -5.694  16.560  4.00  1.00            
ATOM   1347   CA VAL B  77       5.671  -4.900  17.722  4.00  1.00            
ATOM   1348   CB VAL B  77       4.200  -4.681  17.909  4.00  1.00            
ATOM   1349  CG1 VAL B  77       3.988  -3.937  19.240  4.00  1.00            
ATOM   1350  CG2 VAL B  77       3.652  -3.953  16.668  4.00  1.00            
ATOM   1351    C VAL B  77       6.161  -5.634  18.930  4.00  1.00            
ATOM   1352    O VAL B  77       5.764  -6.770  19.185  4.00  1.00            
ATOM   1353    N GLY B  78       7.033  -4.979  19.723  1.00  1.00            
ATOM   1354   CA GLY B  78       7.580  -5.618  20.882  1.00  1.00            
ATOM   1355    C GLY B  78       8.342  -4.583  21.633  1.00  1.00            
ATOM   1356    O GLY B  78       8.558  -3.467  21.166  1.00  1.00            
ATOM   1357    N PRO B  79       8.772  -4.963  22.790  1.00  1.00            
ATOM   1358   CA PRO B  79       9.514  -4.052  23.600  1.00  1.00            
ATOM   1359   CD PRO B  79       8.009  -5.915  23.595  1.00  1.00            
ATOM   1360   CB PRO B  79       9.576  -4.678  24.991  1.00  1.00            
ATOM   1361   CG PRO B  79       8.295  -5.533  25.058  1.00  1.00            
ATOM   1362    C PRO B  79      10.834  -3.661  23.037  1.00  1.00            
ATOM   1363    O PRO B  79      11.662  -4.530  22.774  1.00  1.00            
ATOM   1364    N THR B  80      11.016  -2.348  22.854  1.00  1.00            
ATOM   1365   CA THR B  80      12.247  -1.736  22.471  1.00  1.00            
ATOM   1366   CB THR B  80      12.516  -1.738  20.996  1.00  1.00            
ATOM   1367  OG1 THR B  80      11.534  -0.972  20.324  1.00  1.00            
ATOM   1368  CG2 THR B  80      12.484  -3.196  20.515  1.00  1.00            
ATOM   1369    C THR B  80      12.029  -0.321  22.888  1.00  1.00            
ATOM   1370    O THR B  80      10.903   0.174  22.834  1.00  1.00            
ATOM   1371    N PRO B  81      13.047   0.338  23.313  1.00  1.00            
ATOM   1372   CA PRO B  81      12.860   1.693  23.730  1.00  1.00            
ATOM   1373   CD PRO B  81      14.046  -0.336  24.131  1.00  1.00            
ATOM   1374   CB PRO B  81      14.135   2.066  24.480  1.00  1.00            
ATOM   1375   CG PRO B  81      14.590   0.724  25.095  1.00  1.00            
ATOM   1376    C PRO B  81      12.474   2.616  22.631  1.00  1.00            
ATOM   1377    O PRO B  81      11.929   3.678  22.931  1.00  1.00            
ATOM   1378    N VAL B  82      12.755   2.241  21.377  1.00  1.00            
ATOM   1379   CA VAL B  82      12.445   3.143  20.317  1.00  1.00            
ATOM   1380   CB VAL B  82      13.658   3.753  19.678  1.00  1.00            
ATOM   1381  CG1 VAL B  82      14.388   2.657  18.884  1.00  1.00            
ATOM   1382  CG2 VAL B  82      13.219   4.948  18.832  1.00  1.00            
ATOM   1383    C VAL B  82      11.731   2.418  19.221  1.00  1.00            
ATOM   1384    O VAL B  82      11.929   1.221  19.018  1.00  1.00            
ATOM   1385    N ASN B  83      10.858   3.153  18.495  1.00  1.00            
ATOM   1386   CA ASN B  83      10.189   2.624  17.337  1.00  1.00            
ATOM   1387   CB ASN B  83       8.962   3.438  16.888  1.00  1.00            
ATOM   1388   CG ASN B  83       7.853   3.208  17.902  1.00  1.00            
ATOM   1389  OD1 ASN B  83       6.731   3.681  17.727  1.00  1.00            
ATOM   1390  ND2 ASN B  83       8.171   2.458  18.990  1.00  1.00            
ATOM   1391    C ASN B  83      11.194   2.704  16.243  1.00  1.00            
ATOM   1392    O ASN B  83      12.009   3.626  16.210  1.00  1.00            
ATOM   1393    N ILE B  84      11.181   1.720  15.327  4.00  1.00            
ATOM   1394   CA ILE B  84      12.166   1.750  14.299  4.00  1.00            
ATOM   1395   CB ILE B  84      13.280   0.775  14.529  4.00  1.00            
ATOM   1396  CG1 ILE B  84      14.478   1.129  13.633  4.00  1.00            
ATOM   1397  CG2 ILE B  84      12.718  -0.644  14.310  4.00  1.00            
ATOM   1398  CD1 ILE B  84      15.147   2.444  14.037  4.00  1.00            
ATOM   1399    C ILE B  84      11.553   1.384  12.985  4.00  1.00            
ATOM   1400    O ILE B  84      10.651   0.551  12.914  4.00  1.00            
ATOM   1401    N ILE B  85      12.030   2.028  11.902  4.00  1.00            
ATOM   1402   CA ILE B  85      11.588   1.661  10.593  4.00  1.00            
ATOM   1403   CB ILE B  85      10.782   2.729   9.896  4.00  1.00            
ATOM   1404  CG1 ILE B  85      11.562   4.043   9.695  4.00  1.00            
ATOM   1405  CG2 ILE B  85       9.499   2.916  10.727  4.00  1.00            
ATOM   1406  CD1 ILE B  85      12.599   4.025   8.574  4.00  1.00            
ATOM   1407    C ILE B  85      12.811   1.264   9.834  4.00  1.00            
ATOM   1408    O ILE B  85      13.832   1.949   9.863  4.00  1.00            
ATOM   1409    N GLY B  86      12.762   0.080   9.193  1.00  1.00            
ATOM   1410   CA GLY B  86      13.947  -0.440   8.574  1.00  1.00            
ATOM   1411    C GLY B  86      13.849  -0.535   7.103  1.00  1.00            
ATOM   1412    O GLY B  86      13.234   0.276   6.412  1.00  1.00            
ATOM   1413    N ARG B  87      14.516  -1.596   6.625  2.00  1.00            
ATOM   1414   CA ARG B  87      14.708  -1.910   5.253  2.00  1.00            
ATOM   1415   CB ARG B  87      15.614  -3.139   5.048  2.00  1.00            
ATOM   1416   CG ARG B  87      15.993  -3.385   3.587  2.00  1.00            
ATOM   1417   CD ARG B  87      14.900  -4.075   2.764  2.00  1.00            
ATOM   1418   NE ARG B  87      14.714  -5.456   3.294  2.00  1.00            
ATOM   1419   CZ ARG B  87      14.052  -6.391   2.551  2.00  1.00            
ATOM   1420  NH1 ARG B  87      13.520  -6.038   1.344  2.00  1.00            
ATOM   1421  NH2 ARG B  87      13.926  -7.670   3.018  2.00  1.00            
ATOM   1422    C ARG B  87      13.420  -2.205   4.573  2.00  1.00            
ATOM   1423    O ARG B  87      13.243  -1.808   3.423  2.00  1.00            
ATOM   1424    N ASN B  88      12.487  -2.908   5.244  2.00  1.00            
ATOM   1425   CA ASN B  88      11.332  -3.298   4.491  2.00  1.00            
ATOM   1426   CB ASN B  88      10.330  -4.211   5.235  2.00  1.00            
ATOM   1427   CG ASN B  88       9.665  -3.469   6.382  2.00  1.00            
ATOM   1428  OD1 ASN B  88      10.332  -2.902   7.245  2.00  1.00            
ATOM   1429  ND2 ASN B  88       8.305  -3.468   6.396  2.00  1.00            
ATOM   1430    C ASN B  88      10.583  -2.093   3.988  2.00  1.00            
ATOM   1431    O ASN B  88      10.309  -1.986   2.794  2.00  1.00            
ATOM   1432    N LEU B  89      10.249  -1.145   4.885  2.00  1.00            
ATOM   1433   CA LEU B  89       9.536   0.062   4.554  2.00  1.00            
ATOM   1434   CB LEU B  89       9.183   0.860   5.819  2.00  1.00            
ATOM   1435   CG LEU B  89       8.472   2.199   5.561  2.00  1.00            
ATOM   1436  CD1 LEU B  89       7.064   2.001   4.990  2.00  1.00            
ATOM   1437  CD2 LEU B  89       8.491   3.082   6.815  2.00  1.00            
ATOM   1438    C LEU B  89      10.418   0.961   3.733  2.00  1.00            
ATOM   1439    O LEU B  89       9.968   1.607   2.788  2.00  1.00            
ATOM   1440    N LEU B  90      11.716   1.011   4.090  2.00  1.00            
ATOM   1441   CA LEU B  90      12.699   1.880   3.501  2.00  1.00            
ATOM   1442   CB LEU B  90      14.071   1.666   4.163  2.00  1.00            
ATOM   1443   CG LEU B  90      15.148   2.702   3.802  2.00  1.00            
ATOM   1444  CD1 LEU B  90      14.780   4.095   4.335  2.00  1.00            
ATOM   1445  CD2 LEU B  90      16.536   2.255   4.288  2.00  1.00            
ATOM   1446    C LEU B  90      12.803   1.525   2.063  2.00  1.00            
ATOM   1447    O LEU B  90      13.085   2.378   1.231  2.00  1.00            
ATOM   1448    N THR B  91      12.635   0.243   1.715  3.00  1.00            
ATOM   1449   CA THR B  91      12.720  -0.064   0.321  3.00  1.00            
ATOM   1450   CB THR B  91      12.622  -1.532   0.041  3.00  1.00            
ATOM   1451  OG1 THR B  91      13.661  -2.221   0.722  3.00  1.00            
ATOM   1452  CG2 THR B  91      12.751  -1.755  -1.476  3.00  1.00            
ATOM   1453    C THR B  91      11.588   0.608  -0.384  3.00  1.00            
ATOM   1454    O THR B  91      11.783   1.245  -1.419  3.00  1.00            
ATOM   1455    N GLN B  92      10.371   0.514   0.180  3.00  1.00            
ATOM   1456   CA GLN B  92       9.245   1.106  -0.477  3.00  1.00            
ATOM   1457   CB GLN B  92       7.930   0.883   0.284  3.00  1.00            
ATOM   1458   CG GLN B  92       6.746   1.625  -0.331  3.00  1.00            
ATOM   1459   CD GLN B  92       6.548   1.100  -1.739  3.00  1.00            
ATOM   1460  OE1 GLN B  92       6.560   1.863  -2.704  3.00  1.00            
ATOM   1461  NE2 GLN B  92       6.361  -0.242  -1.864  3.00  1.00            
ATOM   1462    C GLN B  92       9.497   2.573  -0.573  3.00  1.00            
ATOM   1463    O GLN B  92       9.312   3.169  -1.634  3.00  1.00            
ATOM   1464    N ILE B  93       9.962   3.196   0.525  3.00  1.00            
ATOM   1465   CA ILE B  93      10.267   4.593   0.443  3.00  1.00            
ATOM   1466   CB ILE B  93      10.644   5.248   1.737  3.00  1.00            
ATOM   1467  CG1 ILE B  93      10.640   6.776   1.560  3.00  1.00            
ATOM   1468  CG2 ILE B  93      11.992   4.684   2.208  3.00  1.00            
ATOM   1469  CD1 ILE B  93      10.658   7.545   2.880  3.00  1.00            
ATOM   1470    C ILE B  93      11.420   4.685  -0.512  3.00  1.00            
ATOM   1471    O ILE B  93      12.185   3.741  -0.684  3.00  1.00            
ATOM   1472    N GLY B  94      11.557   5.816  -1.216  3.00  1.00            
ATOM   1473   CA GLY B  94      12.587   5.922  -2.211  3.00  1.00            
ATOM   1474    C GLY B  94      13.924   5.749  -1.564  3.00  1.00            
ATOM   1475    O GLY B  94      14.857   5.232  -2.175  3.00  1.00            
ATOM   1476    N CYS B  95      14.017   6.198  -0.303  1.00  1.00            
ATOM   1477   CA CYS B  95      15.179   6.267   0.539  1.00  1.00            
ATOM   1478   CB CYS B  95      14.902   5.909   2.014  1.00  1.00            
ATOM   1479   SG CYS B  95      13.794   7.083   2.857  1.00  1.00            
ATOM   1480    C CYS B  95      16.361   5.474   0.093  1.00  1.00            
ATOM   1481    O CYS B  95      16.269   4.306  -0.282  1.00  1.00            
ATOM   1482    N THR B  96      17.525   6.154   0.126  4.00  1.00            
ATOM   1483   CA THR B  96      18.799   5.570  -0.160  4.00  1.00            
ATOM   1484   CB THR B  96      19.229   5.730  -1.592  4.00  1.00            
ATOM   1485  OG1 THR B  96      19.325   7.109  -1.914  4.00  1.00            
ATOM   1486  CG2 THR B  96      18.223   5.032  -2.527  4.00  1.00            
ATOM   1487    C THR B  96      19.786   6.320   0.679  4.00  1.00            
ATOM   1488    O THR B  96      19.519   7.441   1.110  4.00  1.00            
ATOM   1489    N LEU B  97      20.956   5.709   0.941  4.00  1.00            
ATOM   1490   CA LEU B  97      21.986   6.348   1.712  4.00  1.00            
ATOM   1491   CB LEU B  97      22.843   5.315   2.469  4.00  1.00            
ATOM   1492   CG LEU B  97      23.978   5.896   3.329  4.00  1.00            
ATOM   1493  CD1 LEU B  97      23.437   6.729   4.503  4.00  1.00            
ATOM   1494  CD2 LEU B  97      24.934   4.779   3.782  4.00  1.00            
ATOM   1495    C LEU B  97      22.864   7.016   0.695  4.00  1.00            
ATOM   1496    O LEU B  97      23.092   6.472  -0.385  4.00  1.00            
ATOM   1497    N ASN B  98      23.362   8.231   0.998  4.00  1.00            
ATOM   1498   CA ASN B  98      24.167   8.927   0.040  4.00  1.00            
ATOM   1499   CB ASN B  98      23.468  10.163  -0.544  4.00  1.00            
ATOM   1500   CG ASN B  98      22.355   9.631  -1.437  4.00  1.00            
ATOM   1501  OD1 ASN B  98      22.614   9.035  -2.481  4.00  1.00            
ATOM   1502  ND2 ASN B  98      21.081   9.834  -1.005  4.00  1.00            
ATOM   1503    C ASN B  98      25.455   9.340   0.672  4.00  1.00            
ATOM   1504    O ASN B  98      25.506   9.672   1.856  4.00  1.00            
ATOM   1505    N PHE B  99      26.540   9.307  -0.132  1.00  1.00            
ATOM   1506   CA PHE B  99      27.866   9.654   0.301  1.00  1.00            
ATOM   1507   CB PHE B  99      28.103  11.170   0.390  1.00  1.00            
ATOM   1508   CG PHE B  99      28.224  11.661  -1.012  1.00  1.00            
ATOM   1509  CD1 PHE B  99      27.116  12.036  -1.736  1.00  1.00            
ATOM   1510  CD2 PHE B  99      29.460  11.729  -1.611  1.00  1.00            
ATOM   1511  CE1 PHE B  99      27.247  12.483  -3.029  1.00  1.00            
ATOM   1512  CE2 PHE B  99      29.592  12.176  -2.904  1.00  1.00            
ATOM   1513   CZ PHE B  99      28.485  12.557  -3.619  1.00  1.00            
ATOM   1514    C PHE B  99      28.183   9.001   1.643  1.00  1.00            
ATOM   1515    O PHE B  99      29.186   9.422   2.280  1.00  1.00            
ATOM   1516  OXT PHE B  99      27.448   8.059   2.043  1.00  1.00            
ATOM   1517    N ILE C   1      17.402 -15.982  13.452  4.00  0.00            
ATOM   1518   CA ILE C   1      16.881 -14.811  14.191  4.00  0.00            
ATOM   1519   CB ILE C   1      17.543 -14.757  15.546  4.00  0.00            
ATOM   1520  CG1 ILE C   1      16.756 -13.840  16.473  4.00  0.00            
ATOM   1521  CG2 ILE C   1      19.032 -14.408  15.408  4.00  0.00            
ATOM   1522  CD1 ILE C   1      15.415 -14.454  16.859  4.00  0.00            
ATOM   1523    C ILE C   1      17.148 -13.574  13.382  4.00  0.00            
ATOM   1524    O ILE C   1      18.289 -13.267  13.040  4.00  0.00            
ATOM   1525    N ARG C   2      16.085 -12.831  13.010  4.00  0.00            
ATOM   1526   CA ARG C   2      16.362 -11.680  12.197  4.00  0.00            
ATOM   1527   CB ARG C   2      15.476 -11.494  10.953  4.00  0.00            
ATOM   1528   CG ARG C   2      15.650 -12.533   9.846  4.00  0.00            
ATOM   1529   CD ARG C   2      15.049 -12.050   8.523  4.00  0.00            
ATOM   1530   NE ARG C   2      14.718 -13.244   7.701  4.00  0.00            
ATOM   1531   CZ ARG C   2      13.426 -13.409   7.292  4.00  0.00            
ATOM   1532  NH1 ARG C   2      12.490 -12.470   7.611  4.00  0.00            
ATOM   1533  NH2 ARG C   2      13.056 -14.516   6.585  4.00  0.00            
ATOM   1534    C ARG C   2      16.170 -10.449  13.000  4.00  0.00            
ATOM   1535    O ARG C   2      15.180 -10.340  13.721  4.00  0.00            
ATOM   1536    N LYS C   3      17.109  -9.476  12.908  4.00  0.00            
ATOM   1537   CA LYS C   3      16.811  -8.354  13.735  4.00  0.00            
ATOM   1538   CB LYS C   3      16.818  -8.596  15.246  4.00  0.00            
ATOM   1539   CG LYS C   3      15.410  -8.626  15.836  4.00  0.00            
ATOM   1540   CD LYS C   3      14.640  -7.312  15.672  4.00  0.00            
ATOM   1541   CE LYS C   3      13.493  -7.366  14.658  4.00  0.00            
ATOM   1542   NZ LYS C   3      14.010  -7.246  13.276  4.00  0.00            
ATOM   1543    C LYS C   3      17.463  -7.062  13.534  4.00  0.00            
ATOM   1544    O LYS C   3      18.222  -6.776  12.610  4.00  0.00            
ATOM   1545    N ILE C   4      17.054  -6.256  14.520  4.00  0.00            
ATOM   1546   CA ILE C   4      17.234  -4.876  14.745  4.00  0.00            
ATOM   1547   CB ILE C   4      16.254  -4.340  15.749  4.00  0.00            
ATOM   1548  CG1 ILE C   4      16.343  -2.811  15.880  4.00  0.00            
ATOM   1549  CG2 ILE C   4      16.525  -5.074  17.073  4.00  0.00            
ATOM   1550  CD1 ILE C   4      15.810  -2.057  14.666  4.00  0.00            
ATOM   1551    C ILE C   4      18.548  -4.562  15.301  4.00  0.00            
ATOM   1552    O ILE C   4      19.106  -5.289  16.122  4.00  0.00            
ATOM   1553    N LEU C   5      19.097  -3.456  14.791  4.00  0.00            
ATOM   1554   CA LEU C   5      20.231  -2.936  15.451  4.00  0.00            
ATOM   1555   CB LEU C   5      21.525  -2.984  14.621  4.00  0.00            
ATOM   1556   CG LEU C   5      22.800  -2.481  15.348  4.00  0.00            
ATOM   1557  CD1 LEU C   5      22.795  -0.967  15.624  4.00  0.00            
ATOM   1558  CD2 LEU C   5      23.071  -3.305  16.614  4.00  0.00            
ATOM   1559    C LEU C   5      19.910  -1.503  15.681  4.00  0.00            
ATOM   1560    O LEU C   5      20.125  -0.662  14.809  4.00  0.00            
ATOM   1561    N PHE C   6      19.364  -1.189  16.865  4.00  0.00            
ATOM   1562   CA PHE C   6      19.140   0.181  17.198  4.00  0.00            
ATOM   1563   CB PHE C   6      17.667   0.513  17.474  4.00  0.00            
ATOM   1564   CG PHE C   6      17.663   1.958  17.813  4.00  0.00            
ATOM   1565  CD1 PHE C   6      17.776   2.900  16.818  4.00  0.00            
ATOM   1566  CD2 PHE C   6      17.552   2.361  19.121  4.00  0.00            
ATOM   1567  CE1 PHE C   6      17.779   4.235  17.134  4.00  0.00            
ATOM   1568  CE2 PHE C   6      17.554   3.698  19.438  4.00  0.00            
ATOM   1569   CZ PHE C   6      17.670   4.636  18.442  4.00  0.00            
ATOM   1570    C PHE C   6      19.886   0.371  18.468  4.00  0.00            
ATOM   1571    O PHE C   6      19.528  -0.204  19.490  4.00  0.00            
ATOM   1572    N LEU C   7      20.952   1.183  18.460  4.00  0.00            
ATOM   1573   CA LEU C   7      21.659   1.282  19.698  4.00  0.00            
ATOM   1574   CB LEU C   7      23.184   1.201  19.535  4.00  0.00            
ATOM   1575   CG LEU C   7      23.639  -0.095  18.839  4.00  0.00            
ATOM   1576  CD1 LEU C   7      25.170  -0.228  18.838  4.00  0.00            
ATOM   1577  CD2 LEU C   7      22.907  -1.325  19.405  4.00  0.00            
ATOM   1578    C LEU C   7      21.343   2.614  20.278  4.00  0.00            
ATOM   1579    O LEU C   7      21.487   3.649  19.630  4.00  0.00            
ATOM   1580    N ASP C   8      20.884   2.603  21.538  4.00  0.00            
ATOM   1581   CA ASP C   8      20.512   3.815  22.188  4.00  0.00            
ATOM   1582   CB ASP C   8      19.393   3.601  23.223  4.00  0.00            
ATOM   1583   CG ASP C   8      18.729   4.938  23.527  4.00  0.00            
ATOM   1584  OD1 ASP C   8      19.122   5.960  22.904  4.00  0.00            
ATOM   1585  OD2 ASP C   8      17.809   4.951  24.389  4.00  0.00            
ATOM   1586    C ASP C   8      21.721   4.334  22.900  4.00  0.00            
ATOM   1587    O ASP C   8      22.840   3.870  22.682  4.00  0.00            
ATOM   1588    N GLY C   9      21.519   5.340  23.772  4.00  0.00            
ATOM   1589   CA GLY C   9      22.609   5.929  24.489  4.00  0.00            
ATOM   1590    C GLY C   9      22.854   5.108  25.714  4.00  0.00            
ATOM   1591    O GLY C   9      22.370   3.983  25.825  4.00  0.00            
ATOM   1592    N ILE C  10      23.636   5.666  26.662  4.00  0.00            
ATOM   1593   CA ILE C  10      23.942   4.967  27.875  4.00  0.00            
ATOM   1594   CB ILE C  10      24.658   5.802  28.900  4.00  0.00            
ATOM   1595  CG1 ILE C  10      26.015   6.296  28.366  4.00  0.00            
ATOM   1596  CG2 ILE C  10      24.774   4.959  30.183  4.00  0.00            
ATOM   1597  CD1 ILE C  10      26.646   7.380  29.240  4.00  0.00            
ATOM   1598    C ILE C  10      22.618   4.528  28.496  4.00  0.00            
ATOM   1599    O ILE C  10      22.425   3.296  28.678  4.00  0.00            
ATOM   1600  OXT ILE C  10      21.781   5.422  28.790  4.00  0.00            
END
