# Supplementary material for: Integrative modeling of diverse protein-peptide systems using CABS-dock
Source: PLoS Comput Biol. 2023 Jul 5;19(7):e1011275. doi: 10.1371/journal.pcbi.1011275 (PMC10351741; doi:10.1371/journal.pcbi.1011275)
Supplement: S1 File — Files in pdb format containing atomic coordinates of the structures obtained in this study: the highest-scored amyloid models and 10 examples of the docked peptide for each enzyme-substrate complex. (ZIP) [file pcbi.1011275.s006.zip › 10_HIV1_IRKILFLDGI/3934.pdb]

CRYST1    0.000    0.000    0.000   0.00   0.00   0.00 P 1           1
ATOM      1    N PRO A   1      28.983   7.152  -2.062  1.00  1.00            
ATOM      2   CA PRO A   1      28.510   6.206  -3.111  1.00  1.00            
ATOM      3   CD PRO A   1      29.973   6.454  -1.174  1.00  1.00            
ATOM      4   CB PRO A   1      29.430   4.990  -3.031  1.00  1.00            
ATOM      5   CG PRO A   1      29.900   4.973  -1.570  1.00  1.00            
ATOM      6    C PRO A   1      27.108   5.884  -2.745  1.00  1.00            
ATOM      7    O PRO A   1      26.787   5.822  -1.560  1.00  1.00            
ATOM      8    N GLN A   2      26.265   5.660  -3.760  4.00  1.00            
ATOM      9   CA GLN A   2      24.878   5.435  -3.523  4.00  1.00            
ATOM     10   CB GLN A   2      24.036   5.692  -4.786  4.00  1.00            
ATOM     11   CG GLN A   2      24.342   4.735  -5.950  4.00  1.00            
ATOM     12   CD GLN A   2      25.656   5.116  -6.629  4.00  1.00            
ATOM     13  OE1 GLN A   2      25.959   6.293  -6.818  4.00  1.00            
ATOM     14  NE2 GLN A   2      26.460   4.087  -7.015  4.00  1.00            
ATOM     15    C GLN A   2      24.662   4.014  -3.106  4.00  1.00            
ATOM     16    O GLN A   2      25.304   3.090  -3.605  4.00  1.00            
ATOM     17    N ILE A   3      23.742   3.830  -2.134  4.00  1.00            
ATOM     18   CA ILE A   3      23.353   2.550  -1.616  4.00  1.00            
ATOM     19   CB ILE A   3      23.773   2.375  -0.180  4.00  1.00            
ATOM     20  CG1 ILE A   3      25.306   2.268  -0.071  4.00  1.00            
ATOM     21  CG2 ILE A   3      23.009   1.187   0.426  4.00  1.00            
ATOM     22  CD1 ILE A   3      25.899   1.024  -0.743  4.00  1.00            
ATOM     23    C ILE A   3      21.841   2.494  -1.686  4.00  1.00            
ATOM     24    O ILE A   3      21.168   3.428  -1.254  4.00  1.00            
ATOM     25    N THR A   4      21.280   1.409  -2.282  1.00  1.00            
ATOM     26   CA THR A   4      19.860   1.172  -2.450  1.00  1.00            
ATOM     27   CB THR A   4      19.553   0.092  -3.450  1.00  1.00            
ATOM     28  OG1 THR A   4      18.162   0.064  -3.732  1.00  1.00            
ATOM     29  CG2 THR A   4      20.019  -1.266  -2.896  1.00  1.00            
ATOM     30    C THR A   4      19.206   0.823  -1.126  1.00  1.00            
ATOM     31    O THR A   4      18.062   1.200  -0.874  1.00  1.00            
ATOM     32    N LEU A   5      19.935   0.125  -0.227  1.00  1.00            
ATOM     33   CA LEU A   5      19.445  -0.279   1.073  1.00  1.00            
ATOM     34   CB LEU A   5      18.683   0.809   1.842  1.00  1.00            
ATOM     35   CG LEU A   5      19.571   1.966   2.328  1.00  1.00            
ATOM     36  CD1 LEU A   5      20.012   2.873   1.170  1.00  1.00            
ATOM     37  CD2 LEU A   5      18.905   2.720   3.485  1.00  1.00            
ATOM     38    C LEU A   5      18.592  -1.516   1.097  1.00  1.00            
ATOM     39    O LEU A   5      18.088  -1.883   2.157  1.00  1.00            
ATOM     40    N TRP A   6      18.415  -2.214  -0.034  1.00  1.00            
ATOM     41   CA TRP A   6      17.667  -3.445  -0.027  1.00  1.00            
ATOM     42   CB TRP A   6      17.500  -3.996  -1.452  1.00  1.00            
ATOM     43   CG TRP A   6      16.626  -5.216  -1.589  1.00  1.00            
ATOM     44  CD2 TRP A   6      15.253  -5.175  -2.017  1.00  1.00            
ATOM     45  CD1 TRP A   6      16.934  -6.532  -1.412  1.00  1.00            
ATOM     46  NE1 TRP A   6      15.836  -7.315  -1.691  1.00  1.00            
ATOM     47  CE2 TRP A   6      14.799  -6.492  -2.068  1.00  1.00            
ATOM     48  CE3 TRP A   6      14.446  -4.126  -2.346  1.00  1.00            
ATOM     49  CZ2 TRP A   6      13.519  -6.782  -2.450  1.00  1.00            
ATOM     50  CZ3 TRP A   6      13.152  -4.419  -2.728  1.00  1.00            
ATOM     51  CH2 TRP A   6      12.698  -5.724  -2.776  1.00  1.00            
ATOM     52    C TRP A   6      18.463  -4.457   0.751  1.00  1.00            
ATOM     53    O TRP A   6      17.911  -5.243   1.521  1.00  1.00            
ATOM     54    N LYS A   7      19.798  -4.447   0.563  1.00  1.00            
ATOM     55   CA LYS A   7      20.673  -5.399   1.192  1.00  1.00            
ATOM     56   CB LYS A   7      22.062  -5.526   0.545  1.00  1.00            
ATOM     57   CG LYS A   7      22.095  -6.350  -0.735  1.00  1.00            
ATOM     58   CD LYS A   7      21.583  -7.776  -0.532  1.00  1.00            
ATOM     59   CE LYS A   7      21.608  -8.621  -1.804  1.00  1.00            
ATOM     60   NZ LYS A   7      20.801  -9.844  -1.611  1.00  1.00            
ATOM     61    C LYS A   7      20.953  -4.959   2.590  1.00  1.00            
ATOM     62    O LYS A   7      20.102  -4.400   3.276  1.00  1.00            
ATOM     63    N ARG A   8      22.191  -5.246   3.044  1.00  1.00            
ATOM     64   CA ARG A   8      22.538  -5.051   4.413  1.00  1.00            
ATOM     65   CB ARG A   8      23.983  -5.488   4.700  1.00  1.00            
ATOM     66   CG ARG A   8      24.211  -6.967   4.383  1.00  1.00            
ATOM     67   CD ARG A   8      23.711  -7.917   5.476  1.00  1.00            
ATOM     68   NE ARG A   8      23.722  -9.295   4.909  1.00  1.00            
ATOM     69   CZ ARG A   8      22.608  -9.765   4.275  1.00  1.00            
ATOM     70  NH1 ARG A   8      21.482  -8.994   4.226  1.00  1.00            
ATOM     71  NH2 ARG A   8      22.621 -10.994   3.678  1.00  1.00            
ATOM     72    C ARG A   8      22.349  -3.616   4.870  1.00  1.00            
ATOM     73    O ARG A   8      21.437  -3.454   5.682  1.00  1.00            
ATOM     74    N PRO A   9      23.014  -2.517   4.500  1.00  1.00            
ATOM     75   CA PRO A   9      24.180  -2.409   3.646  1.00  1.00            
ATOM     76   CD PRO A   9      22.366  -1.226   4.679  1.00  1.00            
ATOM     77   CB PRO A   9      24.276  -0.938   3.231  1.00  1.00            
ATOM     78   CG PRO A   9      23.420  -0.191   4.264  1.00  1.00            
ATOM     79    C PRO A   9      25.403  -2.935   4.300  1.00  1.00            
ATOM     80    O PRO A   9      25.478  -2.965   5.527  1.00  1.00            
ATOM     81    N LEU A  10      26.361  -3.393   3.478  4.00  1.00            
ATOM     82   CA LEU A  10      27.564  -3.960   3.988  4.00  1.00            
ATOM     83   CB LEU A  10      27.528  -5.490   3.800  4.00  1.00            
ATOM     84   CG LEU A  10      28.640  -6.312   4.477  4.00  1.00            
ATOM     85  CD1 LEU A  10      28.477  -7.804   4.140  4.00  1.00            
ATOM     86  CD2 LEU A  10      30.039  -5.778   4.149  4.00  1.00            
ATOM     87    C LEU A  10      28.661  -3.383   3.134  4.00  1.00            
ATOM     88    O LEU A  10      28.657  -3.568   1.918  4.00  1.00            
ATOM     89    N VAL A  11      29.620  -2.643   3.736  4.00  1.00            
ATOM     90   CA VAL A  11      30.711  -2.106   2.962  4.00  1.00            
ATOM     91   CB VAL A  11      30.535  -0.676   2.539  4.00  1.00            
ATOM     92  CG1 VAL A  11      29.358  -0.621   1.550  4.00  1.00            
ATOM     93  CG2 VAL A  11      30.345   0.201   3.787  4.00  1.00            
ATOM     94    C VAL A  11      31.950  -2.219   3.795  4.00  1.00            
ATOM     95    O VAL A  11      31.877  -2.416   5.006  4.00  1.00            
ATOM     96    N THR A  12      33.134  -2.123   3.157  4.00  1.00            
ATOM     97   CA THR A  12      34.345  -2.306   3.906  4.00  1.00            
ATOM     98   CB THR A  12      35.551  -2.611   3.073  4.00  1.00            
ATOM     99  OG1 THR A  12      36.594  -3.121   3.892  4.00  1.00            
ATOM    100  CG2 THR A  12      36.013  -1.301   2.414  4.00  1.00            
ATOM    101    C THR A  12      34.669  -1.055   4.641  4.00  1.00            
ATOM    102    O THR A  12      34.287   0.042   4.240  4.00  1.00            
ATOM    103    N ILE A  13      35.365  -1.222   5.779  4.00  1.00            
ATOM    104   CA ILE A  13      35.826  -0.119   6.560  4.00  1.00            
ATOM    105   CB ILE A  13      34.957   0.094   7.779  4.00  1.00            
ATOM    106  CG1 ILE A  13      35.330   1.370   8.561  4.00  1.00            
ATOM    107  CG2 ILE A  13      34.980  -1.200   8.610  4.00  1.00            
ATOM    108  CD1 ILE A  13      36.695   1.327   9.243  4.00  1.00            
ATOM    109    C ILE A  13      37.217  -0.476   6.978  4.00  1.00            
ATOM    110    O ILE A  13      37.450  -1.577   7.472  4.00  1.00            
ATOM    111    N ARG A  14      38.191   0.437   6.788  4.00  1.00            
ATOM    112   CA ARG A  14      39.528   0.068   7.150  4.00  1.00            
ATOM    113   CB ARG A  14      40.546   0.287   6.023  4.00  1.00            
ATOM    114   CG ARG A  14      40.164  -0.457   4.744  4.00  1.00            
ATOM    115   CD ARG A  14      41.131  -0.228   3.583  4.00  1.00            
ATOM    116   NE ARG A  14      40.407  -0.628   2.344  4.00  1.00            
ATOM    117   CZ ARG A  14      40.580   0.064   1.178  4.00  1.00            
ATOM    118  NH1 ARG A  14      41.448   1.115   1.112  4.00  1.00            
ATOM    119  NH2 ARG A  14      39.874  -0.304   0.068  4.00  1.00            
ATOM    120    C ARG A  14      39.956   0.915   8.302  4.00  1.00            
ATOM    121    O ARG A  14      40.066   2.135   8.189  4.00  1.00            
ATOM    122    N ILE A  15      40.200   0.266   9.456  4.00  1.00            
ATOM    123   CA ILE A  15      40.694   0.954  10.613  4.00  1.00            
ATOM    124   CB ILE A  15      39.878   0.775  11.857  4.00  1.00            
ATOM    125  CG1 ILE A  15      38.500   1.436  11.751  4.00  1.00            
ATOM    126  CG2 ILE A  15      40.730   1.267  13.039  4.00  1.00            
ATOM    127  CD1 ILE A  15      37.630   1.140  12.972  4.00  1.00            
ATOM    128    C ILE A  15      41.985   0.284  10.977  4.00  1.00            
ATOM    129    O ILE A  15      42.035  -0.937  11.120  4.00  1.00            
ATOM    130    N GLY A  16      43.074   1.060  11.114  3.00  1.00            
ATOM    131   CA GLY A  16      44.287   0.513  11.658  3.00  1.00            
ATOM    132    C GLY A  16      45.054  -0.312  10.680  3.00  1.00            
ATOM    133    O GLY A  16      46.000  -0.993  11.068  3.00  1.00            
ATOM    134    N GLY A  17      44.712  -0.286   9.384  3.00  1.00            
ATOM    135   CA GLY A  17      45.484  -1.133   8.524  3.00  1.00            
ATOM    136    C GLY A  17      44.836  -2.470   8.614  3.00  1.00            
ATOM    137    O GLY A  17      45.283  -3.440   8.004  3.00  1.00            
ATOM    138    N GLN A  18      43.753  -2.539   9.409  4.00  1.00            
ATOM    139   CA GLN A  18      43.026  -3.761   9.527  4.00  1.00            
ATOM    140   CB GLN A  18      42.701  -4.189  10.974  4.00  1.00            
ATOM    141   CG GLN A  18      43.894  -4.732  11.768  4.00  1.00            
ATOM    142   CD GLN A  18      43.427  -5.030  13.192  4.00  1.00            
ATOM    143  OE1 GLN A  18      43.494  -4.168  14.067  4.00  1.00            
ATOM    144  NE2 GLN A  18      42.935  -6.275  13.431  4.00  1.00            
ATOM    145    C GLN A  18      41.728  -3.553   8.845  4.00  1.00            
ATOM    146    O GLN A  18      41.093  -2.505   8.970  4.00  1.00            
ATOM    147    N LEU A  19      41.301  -4.576   8.089  4.00  1.00            
ATOM    148   CA LEU A  19      40.092  -4.439   7.348  4.00  1.00            
ATOM    149   CB LEU A  19      40.141  -5.158   5.990  4.00  1.00            
ATOM    150   CG LEU A  19      41.344  -4.707   5.137  4.00  1.00            
ATOM    151  CD1 LEU A  19      42.660  -5.269   5.703  4.00  1.00            
ATOM    152  CD2 LEU A  19      41.137  -5.009   3.644  4.00  1.00            
ATOM    153    C LEU A  19      38.994  -5.045   8.168  4.00  1.00            
ATOM    154    O LEU A  19      39.152  -6.128   8.731  4.00  1.00            
ATOM    155    N LYS A  20      37.852  -4.332   8.274  4.00  1.00            
ATOM    156   CA LYS A  20      36.720  -4.813   9.020  4.00  1.00            
ATOM    157   CB LYS A  20      36.421  -3.979  10.273  4.00  1.00            
ATOM    158   CG LYS A  20      37.571  -4.034  11.278  4.00  1.00            
ATOM    159   CD LYS A  20      37.505  -2.951  12.356  4.00  1.00            
ATOM    160   CE LYS A  20      38.722  -2.980  13.280  4.00  1.00            
ATOM    161   NZ LYS A  20      38.694  -1.813  14.190  4.00  1.00            
ATOM    162    C LYS A  20      35.532  -4.714   8.098  4.00  1.00            
ATOM    163    O LYS A  20      35.626  -4.092   7.040  4.00  1.00            
ATOM    164    N GLU A  21      34.394  -5.359   8.455  4.00  1.00            
ATOM    165   CA GLU A  21      33.184  -5.312   7.666  4.00  1.00            
ATOM    166   CB GLU A  21      32.429  -6.646   7.581  4.00  1.00            
ATOM    167   CG GLU A  21      33.135  -7.757   6.811  4.00  1.00            
ATOM    168   CD GLU A  21      32.213  -8.970   6.857  4.00  1.00            
ATOM    169  OE1 GLU A  21      31.180  -8.897   7.578  4.00  1.00            
ATOM    170  OE2 GLU A  21      32.527  -9.983   6.179  4.00  1.00            
ATOM    171    C GLU A  21      32.228  -4.385   8.394  4.00  1.00            
ATOM    172    O GLU A  21      31.903  -4.613   9.558  4.00  1.00            
ATOM    173    N ALA A  22      31.758  -3.311   7.716  4.00  1.00            
ATOM    174   CA ALA A  22      31.016  -2.198   8.281  4.00  1.00            
ATOM    175   CB ALA A  22      31.033  -0.984   7.336  4.00  1.00            
ATOM    176    C ALA A  22      29.590  -2.268   8.784  4.00  1.00            
ATOM    177    O ALA A  22      29.349  -1.922   9.940  4.00  1.00            
ATOM    178    N LEU A  23      28.607  -2.727   7.984  4.00  1.00            
ATOM    179   CA LEU A  23      27.223  -2.580   8.390  4.00  1.00            
ATOM    180   CB LEU A  23      26.697  -3.657   9.357  4.00  1.00            
ATOM    181   CG LEU A  23      26.694  -5.061   8.711  4.00  1.00            
ATOM    182  CD1 LEU A  23      25.775  -6.038   9.460  4.00  1.00            
ATOM    183  CD2 LEU A  23      26.372  -4.988   7.214  4.00  1.00            
ATOM    184    C LEU A  23      26.904  -1.197   8.907  4.00  1.00            
ATOM    185    O LEU A  23      26.856  -0.974  10.116  4.00  1.00            
ATOM    186    N LEU A  24      26.702  -0.227   7.973  4.00  1.00            
ATOM    187   CA LEU A  24      26.354   1.156   8.240  4.00  1.00            
ATOM    188   CB LEU A  24      26.386   2.032   6.974  4.00  1.00            
ATOM    189   CG LEU A  24      27.784   2.104   6.318  4.00  1.00            
ATOM    190  CD1 LEU A  24      28.805   2.777   7.249  4.00  1.00            
ATOM    191  CD2 LEU A  24      28.254   0.727   5.819  4.00  1.00            
ATOM    192    C LEU A  24      24.976   1.182   8.835  4.00  1.00            
ATOM    193    O LEU A  24      24.057   0.547   8.322  4.00  1.00            
ATOM    194    N ASP A  25      24.806   1.921   9.954  1.00  1.00            
ATOM    195   CA ASP A  25      23.543   1.978  10.645  1.00  1.00            
ATOM    196   CB ASP A  25      23.630   1.344  12.045  1.00  1.00            
ATOM    197   CG ASP A  25      24.072  -0.108  11.894  1.00  1.00            
ATOM    198  OD1 ASP A  25      24.031  -0.623  10.746  1.00  1.00            
ATOM    199  OD2 ASP A  25      24.464  -0.719  12.925  1.00  1.00            
ATOM    200    C ASP A  25      23.216   3.411  10.856  1.00  1.00            
ATOM    201    O ASP A  25      23.883   4.109  11.620  1.00  1.00            
ATOM    202    N THR A  26      22.165   3.888  10.178  3.00  1.00            
ATOM    203   CA THR A  26      21.778   5.239  10.412  3.00  1.00            
ATOM    204   CB THR A  26      20.621   5.681   9.566  3.00  1.00            
ATOM    205  OG1 THR A  26      20.381   7.067   9.766  3.00  1.00            
ATOM    206  CG2 THR A  26      19.379   4.856   9.946  3.00  1.00            
ATOM    207    C THR A  26      21.362   5.278  11.859  3.00  1.00            
ATOM    208    O THR A  26      21.622   6.258  12.554  3.00  1.00            
ATOM    209    N GLY A  27      20.706   4.199  12.360  3.00  1.00            
ATOM    210   CA GLY A  27      20.266   4.150  13.736  3.00  1.00            
ATOM    211    C GLY A  27      21.341   3.483  14.550  3.00  1.00            
ATOM    212    O GLY A  27      21.503   2.263  14.532  3.00  1.00            
ATOM    213    N ALA A  28      22.116   4.309  15.279  1.00  1.00            
ATOM    214   CA ALA A  28      23.160   3.936  16.198  1.00  1.00            
ATOM    215   CB ALA A  28      24.124   2.877  15.637  1.00  1.00            
ATOM    216    C ALA A  28      23.921   5.229  16.336  1.00  1.00            
ATOM    217    O ALA A  28      24.362   5.794  15.337  1.00  1.00            
ATOM    218    N ASP A  29      24.078   5.752  17.570  1.00  1.00            
ATOM    219   CA ASP A  29      24.701   7.040  17.757  1.00  1.00            
ATOM    220   CB ASP A  29      24.626   7.525  19.214  1.00  1.00            
ATOM    221   CG ASP A  29      23.181   7.719  19.630  1.00  1.00            
ATOM    222  OD1 ASP A  29      22.313   7.911  18.738  1.00  1.00            
ATOM    223  OD2 ASP A  29      22.933   7.680  20.863  1.00  1.00            
ATOM    224    C ASP A  29      26.163   6.999  17.470  1.00  1.00            
ATOM    225    O ASP A  29      26.663   7.782  16.669  1.00  1.00            
ATOM    226    N ASP A  30      26.889   6.069  18.120  1.00  1.00            
ATOM    227   CA ASP A  30      28.318   6.066  17.997  1.00  1.00            
ATOM    228   CB ASP A  30      29.022   5.984  19.361  1.00  1.00            
ATOM    229   CG ASP A  30      28.679   7.252  20.143  1.00  1.00            
ATOM    230  OD1 ASP A  30      28.842   8.367  19.580  1.00  1.00            
ATOM    231  OD2 ASP A  30      28.230   7.121  21.313  1.00  1.00            
ATOM    232    C ASP A  30      28.687   4.854  17.198  1.00  1.00            
ATOM    233    O ASP A  30      27.838   4.007  16.926  1.00  1.00            
ATOM    234    N THR A  31      29.969   4.754  16.782  1.00  1.00            
ATOM    235   CA THR A  31      30.395   3.618  16.013  1.00  1.00            
ATOM    236   CB THR A  31      31.744   3.768  15.359  1.00  1.00            
ATOM    237  OG1 THR A  31      32.747   4.001  16.336  1.00  1.00            
ATOM    238  CG2 THR A  31      31.686   4.933  14.357  1.00  1.00            
ATOM    239    C THR A  31      30.434   2.428  16.920  1.00  1.00            
ATOM    240    O THR A  31      30.715   2.557  18.111  1.00  1.00            
ATOM    241    N VAL A  32      30.122   1.231  16.372  4.00  1.00            
ATOM    242   CA VAL A  32      30.126   0.034  17.168  4.00  1.00            
ATOM    243   CB VAL A  32      28.774  -0.606  17.321  4.00  1.00            
ATOM    244  CG1 VAL A  32      28.944  -1.961  18.030  4.00  1.00            
ATOM    245  CG2 VAL A  32      27.859   0.370  18.078  4.00  1.00            
ATOM    246    C VAL A  32      31.010  -0.969  16.526  4.00  1.00            
ATOM    247    O VAL A  32      31.122  -1.022  15.302  4.00  1.00            
ATOM    248    N LEU A  33      31.687  -1.789  17.352  4.00  1.00            
ATOM    249   CA LEU A  33      32.560  -2.752  16.763  4.00  1.00            
ATOM    250   CB LEU A  33      34.063  -2.426  16.846  4.00  1.00            
ATOM    251   CG LEU A  33      34.528  -1.193  16.057  4.00  1.00            
ATOM    252  CD1 LEU A  33      36.064  -1.174  15.939  4.00  1.00            
ATOM    253  CD2 LEU A  33      33.814  -1.081  14.702  4.00  1.00            
ATOM    254    C LEU A  33      32.458  -4.081  17.425  4.00  1.00            
ATOM    255    O LEU A  33      31.855  -4.251  18.485  4.00  1.00            
ATOM    256    N GLU A  34      33.066  -5.065  16.736  1.00  1.00            
ATOM    257   CA GLU A  34      33.268  -6.394  17.213  1.00  1.00            
ATOM    258   CB GLU A  34      33.685  -7.340  16.073  1.00  1.00            
ATOM    259   CG GLU A  34      33.908  -8.802  16.456  1.00  1.00            
ATOM    260   CD GLU A  34      34.388  -9.499  15.191  1.00  1.00            
ATOM    261  OE1 GLU A  34      35.297  -8.934  14.525  1.00  1.00            
ATOM    262  OE2 GLU A  34      33.856 -10.595  14.872  1.00  1.00            
ATOM    263    C GLU A  34      34.426  -6.221  18.133  1.00  1.00            
ATOM    264    O GLU A  34      35.120  -5.211  18.042  1.00  1.00            
ATOM    265    N GLU A  35      34.639  -7.160  19.070  1.00  1.00            
ATOM    266   CA GLU A  35      35.749  -7.026  19.968  1.00  1.00            
ATOM    267   CB GLU A  35      35.939  -8.261  20.848  1.00  1.00            
ATOM    268   CG GLU A  35      36.125  -9.499  19.968  1.00  1.00            
ATOM    269   CD GLU A  35      36.312 -10.720  20.847  1.00  1.00            
ATOM    270  OE1 GLU A  35      37.032 -10.621  21.876  1.00  1.00            
ATOM    271  OE2 GLU A  35      35.730 -11.779  20.492  1.00  1.00            
ATOM    272    C GLU A  35      36.954  -6.936  19.105  1.00  1.00            
ATOM    273    O GLU A  35      37.086  -7.658  18.117  1.00  1.00            
ATOM    274    N MET A  36      37.845  -5.991  19.439  1.00  1.00            
ATOM    275   CA MET A  36      39.029  -5.832  18.662  1.00  1.00            
ATOM    276   CB MET A  36      38.824  -4.978  17.400  1.00  1.00            
ATOM    277   CG MET A  36      38.077  -5.698  16.280  1.00  1.00            
ATOM    278   SD MET A  36      39.093  -6.906  15.387  1.00  1.00            
ATOM    279   CE MET A  36      37.758  -7.422  14.265  1.00  1.00            
ATOM    280    C MET A  36      40.014  -5.089  19.484  1.00  1.00            
ATOM    281    O MET A  36      39.661  -4.436  20.465  1.00  1.00            
ATOM    282    N ASN A  37      41.300  -5.213  19.109  1.00  1.00            
ATOM    283   CA ASN A  37      42.310  -4.470  19.788  1.00  1.00            
ATOM    284   CB ASN A  37      43.480  -5.319  20.316  1.00  1.00            
ATOM    285   CG ASN A  37      44.484  -4.374  20.969  1.00  1.00            
ATOM    286  OD1 ASN A  37      45.373  -3.847  20.302  1.00  1.00            
ATOM    287  ND2 ASN A  37      44.328  -4.138  22.298  1.00  1.00            
ATOM    288    C ASN A  37      42.883  -3.496  18.821  1.00  1.00            
ATOM    289    O ASN A  37      43.606  -3.867  17.898  1.00  1.00            
ATOM    290    N LEU A  38      42.563  -2.213  19.037  1.00  1.00            
ATOM    291   CA LEU A  38      43.023  -1.162  18.184  1.00  1.00            
ATOM    292   CB LEU A  38      41.860  -0.320  17.624  1.00  1.00            
ATOM    293   CG LEU A  38      42.215   0.850  16.674  1.00  1.00            
ATOM    294  CD1 LEU A  38      42.754   2.074  17.420  1.00  1.00            
ATOM    295  CD2 LEU A  38      43.158   0.389  15.552  1.00  1.00            
ATOM    296    C LEU A  38      43.922  -0.321  19.027  1.00  1.00            
ATOM    297    O LEU A  38      43.720  -0.209  20.234  1.00  1.00            
ATOM    298    N PRO A  39      44.915   0.272  18.434  1.00  1.00            
ATOM    299   CA PRO A  39      45.794   1.062  19.237  1.00  1.00            
ATOM    300   CD PRO A  39      45.637  -0.366  17.345  1.00  1.00            
ATOM    301   CB PRO A  39      47.050   1.313  18.391  1.00  1.00            
ATOM    302   CG PRO A  39      46.751   0.649  17.029  1.00  1.00            
ATOM    303    C PRO A  39      45.218   2.246  19.915  1.00  1.00            
ATOM    304    O PRO A  39      44.493   3.028  19.304  1.00  1.00            
ATOM    305    N GLY A  40      45.537   2.398  21.217  1.00  1.00            
ATOM    306   CA GLY A  40      45.088   3.549  21.918  1.00  1.00            
ATOM    307    C GLY A  40      44.576   3.163  23.267  1.00  1.00            
ATOM    308    O GLY A  40      44.295   1.997  23.542  1.00  1.00            
ATOM    309    N LYS A  41      44.406   4.191  24.123  1.00  1.00            
ATOM    310   CA LYS A  41      43.959   4.022  25.470  1.00  1.00            
ATOM    311   CB LYS A  41      44.014   5.292  26.339  1.00  1.00            
ATOM    312   CG LYS A  41      45.403   5.900  26.546  1.00  1.00            
ATOM    313   CD LYS A  41      45.960   6.599  25.304  1.00  1.00            
ATOM    314   CE LYS A  41      47.284   6.013  24.808  1.00  1.00            
ATOM    315   NZ LYS A  41      48.394   6.505  25.658  1.00  1.00            
ATOM    316    C LYS A  41      42.535   3.623  25.422  1.00  1.00            
ATOM    317    O LYS A  41      41.915   3.625  24.360  1.00  1.00            
ATOM    318    N TRP A  42      41.987   3.221  26.586  1.00  1.00            
ATOM    319   CA TRP A  42      40.610   2.847  26.572  1.00  1.00            
ATOM    320   CB TRP A  42      40.314   1.459  27.174  1.00  1.00            
ATOM    321   CG TRP A  42      40.155   1.462  28.678  1.00  1.00            
ATOM    322  CD2 TRP A  42      41.213   1.599  29.641  1.00  1.00            
ATOM    323  CD1 TRP A  42      38.997   1.369  29.395  1.00  1.00            
ATOM    324  NE1 TRP A  42      39.265   1.432  30.738  1.00  1.00            
ATOM    325  CE2 TRP A  42      40.626   1.577  30.907  1.00  1.00            
ATOM    326  CE3 TRP A  42      42.563   1.737  29.483  1.00  1.00            
ATOM    327  CZ2 TRP A  42      41.381   1.692  32.039  1.00  1.00            
ATOM    328  CZ3 TRP A  42      43.321   1.849  30.628  1.00  1.00            
ATOM    329  CH2 TRP A  42      42.742   1.827  31.880  1.00  1.00            
ATOM    330    C TRP A  42      39.887   3.782  27.469  1.00  1.00            
ATOM    331    O TRP A  42      40.414   4.222  28.490  1.00  1.00            
ATOM    332    N LYS A  43      38.645   4.137  27.088  4.00  1.00            
ATOM    333   CA LYS A  43      37.849   4.966  27.956  4.00  1.00            
ATOM    334   CB LYS A  43      37.658   6.390  27.436  4.00  1.00            
ATOM    335   CG LYS A  43      38.972   7.176  27.438  4.00  1.00            
ATOM    336   CD LYS A  43      39.615   7.258  28.823  4.00  1.00            
ATOM    337   CE LYS A  43      40.945   8.017  28.845  4.00  1.00            
ATOM    338   NZ LYS A  43      41.469   8.079  30.227  4.00  1.00            
ATOM    339    C LYS A  43      36.527   4.284  28.071  4.00  1.00            
ATOM    340    O LYS A  43      35.937   3.846  27.085  4.00  1.00            
ATOM    341    N PRO A  44      36.068   4.190  29.275  4.00  0.00            
ATOM    342   CA PRO A  44      34.818   3.548  29.562  4.00  0.00            
ATOM    343   CD PRO A  44      36.943   4.275  30.431  4.00  0.00            
ATOM    344   CB PRO A  44      34.853   3.234  31.066  4.00  0.00            
ATOM    345   CG PRO A  44      35.987   4.116  31.623  4.00  0.00            
ATOM    346    C PRO A  44      33.609   4.328  29.162  4.00  0.00            
ATOM    347    O PRO A  44      33.644   5.555  29.202  4.00  0.00            
ATOM    348    N LYS A  45      32.524   3.621  28.766  4.00  0.00            
ATOM    349   CA LYS A  45      31.293   4.272  28.427  4.00  0.00            
ATOM    350   CB LYS A  45      31.274   4.863  27.012  4.00  0.00            
ATOM    351   CG LYS A  45      30.107   5.825  26.785  4.00  0.00            
ATOM    352   CD LYS A  45      30.314   6.763  25.594  4.00  0.00            
ATOM    353   CE LYS A  45      29.145   7.725  25.371  4.00  0.00            
ATOM    354   NZ LYS A  45      29.543   8.787  24.423  4.00  0.00            
ATOM    355    C LYS A  45      30.200   3.267  28.563  4.00  0.00            
ATOM    356    O LYS A  45      30.449   2.062  28.564  4.00  0.00            
ATOM    357    N MET A  46      28.950   3.742  28.725  4.00  0.00            
ATOM    358   CA MET A  46      27.849   2.837  28.866  4.00  0.00            
ATOM    359   CB MET A  46      26.954   3.149  30.076  4.00  0.00            
ATOM    360   CG MET A  46      25.683   2.296  30.146  4.00  0.00            
ATOM    361   SD MET A  46      25.935   0.537  30.547  4.00  0.00            
ATOM    362   CE MET A  46      26.400   0.803  32.280  4.00  0.00            
ATOM    363    C MET A  46      27.000   2.972  27.651  4.00  0.00            
ATOM    364    O MET A  46      26.694   4.078  27.207  4.00  0.00            
ATOM    365    N ILE A  47      26.615   1.822  27.065  4.00  0.00            
ATOM    366   CA ILE A  47      25.779   1.857  25.907  4.00  0.00            
ATOM    367   CB ILE A  47      26.422   1.192  24.725  4.00  0.00            
ATOM    368  CG1 ILE A  47      27.821   1.782  24.469  4.00  0.00            
ATOM    369  CG2 ILE A  47      25.475   1.338  23.525  4.00  0.00            
ATOM    370  CD1 ILE A  47      27.825   3.282  24.181  4.00  0.00            
ATOM    371    C ILE A  47      24.552   1.068  26.262  4.00  0.00            
ATOM    372    O ILE A  47      24.651  -0.107  26.608  4.00  0.00            
ATOM    373    N GLY A  48      23.361   1.702  26.206  4.00  0.00            
ATOM    374   CA GLY A  48      22.145   1.009  26.541  4.00  0.00            
ATOM    375    C GLY A  48      21.607   0.416  25.281  4.00  0.00            
ATOM    376    O GLY A  48      22.228   0.535  24.225  4.00  0.00            
ATOM    377    N GLY A  49      20.429  -0.248  25.344  4.00  0.00            
ATOM    378   CA GLY A  49      19.965  -0.746  24.088  4.00  0.00            
ATOM    379    C GLY A  49      18.869  -1.748  24.206  4.00  0.00            
ATOM    380    O GLY A  49      18.330  -2.013  25.279  4.00  0.00            
ATOM    381    N ILE A  50      18.522  -2.311  23.028  3.00  0.00            
ATOM    382   CA ILE A  50      17.409  -3.194  22.881  3.00  0.00            
ATOM    383   CB ILE A  50      16.999  -3.405  21.447  3.00  0.00            
ATOM    384  CG1 ILE A  50      18.113  -4.054  20.615  3.00  0.00            
ATOM    385  CG2 ILE A  50      16.528  -2.043  20.901  3.00  0.00            
ATOM    386  CD1 ILE A  50      17.642  -4.473  19.219  3.00  0.00            
ATOM    387    C ILE A  50      17.555  -4.495  23.575  3.00  0.00            
ATOM    388    O ILE A  50      16.669  -4.911  24.319  3.00  0.00            
ATOM    389    N GLY A  51      18.675  -5.180  23.358  3.00  0.00            
ATOM    390   CA GLY A  51      18.885  -6.405  24.051  3.00  0.00            
ATOM    391    C GLY A  51      20.344  -6.411  24.201  3.00  0.00            
ATOM    392    O GLY A  51      21.084  -6.485  23.223  3.00  0.00            
ATOM    393    N GLY A  52      20.804  -6.349  25.446  4.00  0.00            
ATOM    394   CA GLY A  52      22.208  -6.264  25.607  4.00  0.00            
ATOM    395    C GLY A  52      22.502  -5.000  26.333  4.00  0.00            
ATOM    396    O GLY A  52      22.223  -3.899  25.863  4.00  0.00            
ATOM    397    N PHE A  53      23.081  -5.150  27.535  4.00  0.00            
ATOM    398   CA PHE A  53      23.509  -4.012  28.277  4.00  0.00            
ATOM    399   CB PHE A  53      23.441  -4.246  29.794  4.00  0.00            
ATOM    400   CG PHE A  53      22.058  -4.690  30.145  4.00  0.00            
ATOM    401  CD1 PHE A  53      21.649  -5.969  29.835  4.00  0.00            
ATOM    402  CD2 PHE A  53      21.183  -3.862  30.809  4.00  0.00            
ATOM    403  CE1 PHE A  53      20.386  -6.408  30.152  4.00  0.00            
ATOM    404  CE2 PHE A  53      19.918  -4.295  31.129  4.00  0.00            
ATOM    405   CZ PHE A  53      19.520  -5.570  30.807  4.00  0.00            
ATOM    406    C PHE A  53      24.952  -3.978  27.916  4.00  0.00            
ATOM    407    O PHE A  53      25.740  -4.778  28.417  4.00  0.00            
ATOM    408    N ILE A  54      25.350  -3.051  27.031  4.00  0.00            
ATOM    409   CA ILE A  54      26.659  -3.220  26.479  4.00  0.00            
ATOM    410   CB ILE A  54      26.930  -2.282  25.335  4.00  0.00            
ATOM    411  CG1 ILE A  54      25.954  -2.540  24.174  4.00  0.00            
ATOM    412  CG2 ILE A  54      28.405  -2.454  24.939  4.00  0.00            
ATOM    413  CD1 ILE A  54      26.096  -3.930  23.552  4.00  0.00            
ATOM    414    C ILE A  54      27.806  -3.065  27.422  4.00  0.00            
ATOM    415    O ILE A  54      28.488  -4.051  27.698  4.00  0.00            
ATOM    416    N LYS A  55      27.987  -1.875  28.032  4.00  0.00            
ATOM    417   CA LYS A  55      29.200  -1.630  28.772  4.00  0.00            
ATOM    418   CB LYS A  55      29.422  -2.653  29.904  4.00  0.00            
ATOM    419   CG LYS A  55      30.518  -2.278  30.908  4.00  0.00            
ATOM    420   CD LYS A  55      31.923  -2.235  30.304  4.00  0.00            
ATOM    421   CE LYS A  55      33.010  -1.856  31.309  4.00  0.00            
ATOM    422   NZ LYS A  55      34.341  -2.192  30.764  4.00  0.00            
ATOM    423    C LYS A  55      30.337  -1.698  27.781  4.00  0.00            
ATOM    424    O LYS A  55      30.527  -2.711  27.110  4.00  0.00            
ATOM    425    N VAL A  56      31.159  -0.633  27.627  4.00  0.00            
ATOM    426   CA VAL A  56      32.059  -0.839  26.528  4.00  0.00            
ATOM    427   CB VAL A  56      31.410  -0.505  25.210  4.00  0.00            
ATOM    428  CG1 VAL A  56      31.454   1.020  25.008  4.00  0.00            
ATOM    429  CG2 VAL A  56      32.066  -1.317  24.088  4.00  0.00            
ATOM    430    C VAL A  56      33.299  -0.025  26.598  4.00  0.00            
ATOM    431    O VAL A  56      33.459   0.864  27.431  4.00  0.00            
ATOM    432    N ARG A  57      34.222  -0.374  25.678  4.00  0.00            
ATOM    433   CA ARG A  57      35.469   0.293  25.482  4.00  0.00            
ATOM    434   CB ARG A  57      36.515  -0.611  24.799  4.00  0.00            
ATOM    435   CG ARG A  57      36.883  -1.839  25.639  4.00  0.00            
ATOM    436   CD ARG A  57      37.514  -2.990  24.849  4.00  0.00            
ATOM    437   NE ARG A  57      38.621  -2.437  24.018  4.00  0.00            
ATOM    438   CZ ARG A  57      39.497  -3.281  23.394  4.00  0.00            
ATOM    439  NH1 ARG A  57      39.429  -4.627  23.608  4.00  0.00            
ATOM    440  NH2 ARG A  57      40.438  -2.774  22.543  4.00  0.00            
ATOM    441    C ARG A  57      35.176   1.435  24.561  4.00  0.00            
ATOM    442    O ARG A  57      34.357   1.315  23.652  4.00  0.00            
ATOM    443    N GLN A  58      35.823   2.592  24.795  4.00  1.00            
ATOM    444   CA GLN A  58      35.609   3.725  23.946  4.00  1.00            
ATOM    445   CB GLN A  58      34.958   4.904  24.678  4.00  1.00            
ATOM    446   CG GLN A  58      34.653   6.106  23.788  4.00  1.00            
ATOM    447   CD GLN A  58      34.008   7.133  24.699  4.00  1.00            
ATOM    448  OE1 GLN A  58      33.011   7.761  24.346  4.00  1.00            
ATOM    449  NE2 GLN A  58      34.590   7.295  25.916  4.00  1.00            
ATOM    450    C GLN A  58      36.940   4.152  23.495  4.00  1.00            
ATOM    451    O GLN A  58      37.867   4.286  24.291  4.00  1.00            
ATOM    452    N TYR A  59      37.080   4.365  22.184  4.00  1.00            
ATOM    453   CA TYR A  59      38.369   4.771  21.766  4.00  1.00            
ATOM    454   CB TYR A  59      39.035   3.795  20.787  4.00  1.00            
ATOM    455   CG TYR A  59      40.421   4.297  20.614  4.00  1.00            
ATOM    456  CD1 TYR A  59      41.216   4.466  21.723  4.00  1.00            
ATOM    457  CD2 TYR A  59      40.936   4.562  19.367  4.00  1.00            
ATOM    458  CE1 TYR A  59      42.506   4.920  21.595  4.00  1.00            
ATOM    459  CE2 TYR A  59      42.228   5.015  19.234  4.00  1.00            
ATOM    460   CZ TYR A  59      43.011   5.202  20.349  4.00  1.00            
ATOM    461   OH TYR A  59      44.336   5.669  20.215  4.00  1.00            
ATOM    462    C TYR A  59      38.212   6.100  21.130  4.00  1.00            
ATOM    463    O TYR A  59      37.399   6.305  20.230  4.00  1.00            
ATOM    464    N ASP A  60      39.011   7.046  21.636  4.00  1.00            
ATOM    465   CA ASP A  60      38.941   8.427  21.300  4.00  1.00            
ATOM    466   CB ASP A  60      39.850   9.257  22.231  4.00  1.00            
ATOM    467   CG ASP A  60      41.293   8.751  22.174  4.00  1.00            
ATOM    468  OD1 ASP A  60      41.549   7.670  21.584  4.00  1.00            
ATOM    469  OD2 ASP A  60      42.170   9.447  22.751  4.00  1.00            
ATOM    470    C ASP A  60      39.239   8.777  19.884  4.00  1.00            
ATOM    471    O ASP A  60      38.410   9.415  19.236  4.00  1.00            
ATOM    472    N GLN A  61      40.398   8.381  19.339  4.00  1.00            
ATOM    473   CA GLN A  61      40.609   8.830  17.996  4.00  1.00            
ATOM    474   CB GLN A  61      41.667   9.943  17.877  4.00  1.00            
ATOM    475   CG GLN A  61      41.204  11.251  18.523  4.00  1.00            
ATOM    476   CD GLN A  61      42.306  12.291  18.362  4.00  1.00            
ATOM    477  OE1 GLN A  61      43.480  11.952  18.231  4.00  1.00            
ATOM    478  NE2 GLN A  61      41.917  13.592  18.372  4.00  1.00            
ATOM    479    C GLN A  61      41.023   7.675  17.180  4.00  1.00            
ATOM    480    O GLN A  61      42.061   7.058  17.410  4.00  1.00            
ATOM    481    N ILE A  62      40.185   7.355  16.188  4.00  1.00            
ATOM    482   CA ILE A  62      40.531   6.274  15.337  4.00  1.00            
ATOM    483   CB ILE A  62      39.509   5.175  15.296  4.00  1.00            
ATOM    484  CG1 ILE A  62      39.283   4.596  16.702  4.00  1.00            
ATOM    485  CG2 ILE A  62      39.990   4.137  14.274  4.00  1.00            
ATOM    486  CD1 ILE A  62      38.545   5.549  17.643  4.00  1.00            
ATOM    487    C ILE A  62      40.603   6.842  13.985  4.00  1.00            
ATOM    488    O ILE A  62      39.710   7.571  13.550  4.00  1.00            
ATOM    489    N PRO A  63      41.674   6.593  13.321  4.00  1.00            
ATOM    490   CA PRO A  63      41.707   6.980  11.969  4.00  1.00            
ATOM    491   CD PRO A  63      42.988   6.331  13.871  4.00  1.00            
ATOM    492   CB PRO A  63      43.158   6.849  11.512  4.00  1.00            
ATOM    493   CG PRO A  63      43.829   6.017  12.621  4.00  1.00            
ATOM    494    C PRO A  63      40.774   5.993  11.386  4.00  1.00            
ATOM    495    O PRO A  63      41.059   4.799  11.460  4.00  1.00            
ATOM    496    N VAL A  64      39.663   6.446  10.799  4.00  1.00            
ATOM    497   CA VAL A  64      38.822   5.443  10.253  4.00  1.00            
ATOM    498   CB VAL A  64      37.517   5.237  10.960  4.00  1.00            
ATOM    499  CG1 VAL A  64      36.639   4.321  10.086  4.00  1.00            
ATOM    500  CG2 VAL A  64      37.808   4.649  12.349  4.00  1.00            
ATOM    501    C VAL A  64      38.488   5.854   8.870  4.00  1.00            
ATOM    502    O VAL A  64      38.272   7.030   8.583  4.00  1.00            
ATOM    503    N GLU A  65      38.440   4.861   7.972  4.00  1.00            
ATOM    504   CA GLU A  65      38.186   5.164   6.606  4.00  1.00            
ATOM    505   CB GLU A  65      39.349   4.673   5.731  4.00  1.00            
ATOM    506   CG GLU A  65      39.451   5.302   4.348  4.00  1.00            
ATOM    507   CD GLU A  65      40.846   4.971   3.842  4.00  1.00            
ATOM    508  OE1 GLU A  65      41.203   3.764   3.852  4.00  1.00            
ATOM    509  OE2 GLU A  65      41.578   5.921   3.453  4.00  1.00            
ATOM    510    C GLU A  65      36.942   4.421   6.219  4.00  1.00            
ATOM    511    O GLU A  65      36.911   3.192   6.246  4.00  1.00            
ATOM    512    N ILE A  66      35.865   5.144   5.849  4.00  1.00            
ATOM    513   CA ILE A  66      34.670   4.451   5.450  4.00  1.00            
ATOM    514   CB ILE A  66      33.407   5.069   5.970  4.00  1.00            
ATOM    515  CG1 ILE A  66      33.377   5.059   7.511  4.00  1.00            
ATOM    516  CG2 ILE A  66      32.230   4.349   5.291  4.00  1.00            
ATOM    517  CD1 ILE A  66      33.459   3.671   8.141  4.00  1.00            
ATOM    518    C ILE A  66      34.619   4.574   3.961  4.00  1.00            
ATOM    519    O ILE A  66      34.350   5.648   3.430  4.00  1.00            
ATOM    520    N CYS A  67      34.917   3.464   3.259  3.00  1.00            
ATOM    521   CA CYS A  67      34.850   3.381   1.830  3.00  1.00            
ATOM    522   CB CYS A  67      33.413   3.232   1.282  3.00  1.00            
ATOM    523   SG CYS A  67      32.253   4.521   1.833  3.00  1.00            
ATOM    524    C CYS A  67      35.554   4.523   1.151  3.00  1.00            
ATOM    525    O CYS A  67      35.003   5.149   0.249  3.00  1.00            
ATOM    526    N GLY A  68      36.804   4.833   1.559  3.00  1.00            
ATOM    527   CA GLY A  68      37.584   5.796   0.827  3.00  1.00            
ATOM    528    C GLY A  68      37.597   7.125   1.511  3.00  1.00            
ATOM    529    O GLY A  68      38.626   7.798   1.538  3.00  1.00            
ATOM    530    N HIS A  69      36.465   7.548   2.098  4.00  1.00            
ATOM    531   CA HIS A  69      36.482   8.833   2.723  4.00  1.00            
ATOM    532  ND1 HIS A  69      35.016  11.934   2.428  4.00  1.00            
ATOM    533   CG HIS A  69      35.140  10.912   3.344  4.00  1.00            
ATOM    534   CB HIS A  69      35.092   9.450   2.980  4.00  1.00            
ATOM    535  NE2 HIS A  69      35.269  12.898   4.414  4.00  1.00            
ATOM    536  CD2 HIS A  69      35.293  11.520   4.552  4.00  1.00            
ATOM    537  CE1 HIS A  69      35.101  13.098   3.121  4.00  1.00            
ATOM    538    C HIS A  69      37.144   8.660   4.041  4.00  1.00            
ATOM    539    O HIS A  69      37.161   7.562   4.593  4.00  1.00            
ATOM    540    N LYS A  70      37.735   9.739   4.579  4.00  1.00            
ATOM    541   CA LYS A  70      38.368   9.537   5.841  4.00  1.00            
ATOM    542   CB LYS A  70      39.804  10.081   5.961  4.00  1.00            
ATOM    543   CG LYS A  70      39.917  11.609   5.914  4.00  1.00            
ATOM    544   CD LYS A  70      41.223  12.123   6.533  4.00  1.00            
ATOM    545   CE LYS A  70      41.715  13.448   5.947  4.00  1.00            
ATOM    546   NZ LYS A  70      42.367  13.190   4.640  4.00  1.00            
ATOM    547    C LYS A  70      37.600  10.238   6.892  4.00  1.00            
ATOM    548    O LYS A  70      37.069  11.328   6.689  4.00  1.00            
ATOM    549    N ALA A  71      37.530   9.594   8.063  4.00  1.00            
ATOM    550   CA ALA A  71      36.842  10.200   9.147  4.00  1.00            
ATOM    551   CB ALA A  71      35.397   9.703   9.308  4.00  1.00            
ATOM    552    C ALA A  71      37.583   9.823  10.384  4.00  1.00            
ATOM    553    O ALA A  71      38.226   8.777  10.439  4.00  1.00            
ATOM    554    N ILE A  72      37.539  10.689  11.412  4.00  1.00            
ATOM    555   CA ILE A  72      38.211  10.358  12.633  4.00  1.00            
ATOM    556   CB ILE A  72      39.429  11.191  12.913  4.00  1.00            
ATOM    557  CG1 ILE A  72      39.061  12.677  13.067  4.00  1.00            
ATOM    558  CG2 ILE A  72      40.449  10.918  11.798  4.00  1.00            
ATOM    559  CD1 ILE A  72      38.520  13.311  11.784  4.00  1.00            
ATOM    560    C ILE A  72      37.237  10.593  13.744  4.00  1.00            
ATOM    561    O ILE A  72      36.410  11.503  13.675  4.00  1.00            
ATOM    562    N GLY A  73      37.294   9.758  14.803  4.00  1.00            
ATOM    563   CA GLY A  73      36.385   9.979  15.886  4.00  1.00            
ATOM    564    C GLY A  73      36.348   8.780  16.754  4.00  1.00            
ATOM    565    O GLY A  73      37.175   7.878  16.643  4.00  1.00            
ATOM    566    N THR A  74      35.345   8.748  17.646  4.00  1.00            
ATOM    567   CA THR A  74      35.295   7.706  18.616  4.00  1.00            
ATOM    568   CB THR A  74      34.402   8.001  19.781  4.00  1.00            
ATOM    569  OG1 THR A  74      34.633   7.055  20.815  4.00  1.00            
ATOM    570  CG2 THR A  74      32.937   7.918  19.316  4.00  1.00            
ATOM    571    C THR A  74      34.801   6.427  18.022  4.00  1.00            
ATOM    572    O THR A  74      34.074   6.417  17.030  4.00  1.00            
ATOM    573    N VAL A  75      35.238   5.305  18.640  4.00  1.00            
ATOM    574   CA VAL A  75      34.835   3.973  18.284  4.00  1.00            
ATOM    575   CB VAL A  75      35.897   3.190  17.569  4.00  1.00            
ATOM    576  CG1 VAL A  75      35.433   1.731  17.433  4.00  1.00            
ATOM    577  CG2 VAL A  75      36.171   3.876  16.221  4.00  1.00            
ATOM    578    C VAL A  75      34.518   3.268  19.555  4.00  1.00            
ATOM    579    O VAL A  75      35.191   3.463  20.565  4.00  1.00            
ATOM    580    N LEU A  76      33.454   2.446  19.544  4.00  1.00            
ATOM    581   CA LEU A  76      33.109   1.695  20.713  4.00  1.00            
ATOM    582   CB LEU A  76      31.602   1.670  21.018  4.00  1.00            
ATOM    583   CG LEU A  76      30.973   3.047  21.292  4.00  1.00            
ATOM    584  CD1 LEU A  76      29.481   2.916  21.645  4.00  1.00            
ATOM    585  CD2 LEU A  76      31.773   3.832  22.341  4.00  1.00            
ATOM    586    C LEU A  76      33.470   0.268  20.393  4.00  1.00            
ATOM    587    O LEU A  76      33.136  -0.221  19.316  4.00  1.00            
ATOM    588    N VAL A  77      34.196  -0.439  21.288  4.00  1.00            
ATOM    589   CA VAL A  77      34.460  -1.830  21.011  4.00  1.00            
ATOM    590   CB VAL A  77      35.908  -2.185  20.839  4.00  1.00            
ATOM    591  CG1 VAL A  77      36.027  -3.719  20.781  4.00  1.00            
ATOM    592  CG2 VAL A  77      36.427  -1.489  19.569  4.00  1.00            
ATOM    593    C VAL A  77      33.963  -2.632  22.157  4.00  1.00            
ATOM    594    O VAL A  77      34.413  -2.463  23.289  4.00  1.00            
ATOM    595    N GLY A  78      33.034  -3.558  21.872  1.00  1.00            
ATOM    596   CA GLY A  78      32.480  -4.382  22.898  1.00  1.00            
ATOM    597    C GLY A  78      31.591  -5.355  22.210  1.00  1.00            
ATOM    598    O GLY A  78      31.193  -5.146  21.063  1.00  1.00            
ATOM    599    N PRO A  79      31.261  -6.426  22.865  1.00  1.00            
ATOM    600   CA PRO A  79      30.415  -7.378  22.204  1.00  1.00            
ATOM    601   CD PRO A  79      32.199  -7.064  23.776  1.00  1.00            
ATOM    602   CB PRO A  79      30.454  -8.627  23.082  1.00  1.00            
ATOM    603   CG PRO A  79      31.874  -8.566  23.694  1.00  1.00            
ATOM    604    C PRO A  79      29.072  -6.797  21.857  1.00  1.00            
ATOM    605    O PRO A  79      28.285  -6.455  22.734  1.00  1.00            
ATOM    606    N THR A  80      28.832  -6.697  20.531  1.00  1.00            
ATOM    607   CA THR A  80      27.659  -6.271  19.819  1.00  1.00            
ATOM    608   CB THR A  80      27.901  -4.964  19.128  1.00  1.00            
ATOM    609  OG1 THR A  80      28.164  -3.948  20.084  1.00  1.00            
ATOM    610  CG2 THR A  80      26.713  -4.590  18.230  1.00  1.00            
ATOM    611    C THR A  80      27.665  -7.345  18.783  1.00  1.00            
ATOM    612    O THR A  80      28.756  -7.755  18.382  1.00  1.00            
ATOM    613    N PRO A  81      26.580  -7.858  18.315  1.00  1.00            
ATOM    614   CA PRO A  81      26.747  -8.903  17.350  1.00  1.00            
ATOM    615   CD PRO A  81      25.414  -8.079  19.163  1.00  1.00            
ATOM    616   CB PRO A  81      25.396  -9.595  17.259  1.00  1.00            
ATOM    617   CG PRO A  81      24.804  -9.405  18.670  1.00  1.00            
ATOM    618    C PRO A  81      27.319  -8.466  16.041  1.00  1.00            
ATOM    619    O PRO A  81      27.913  -9.308  15.367  1.00  1.00            
ATOM    620    N VAL A  82      27.177  -7.186  15.649  1.00  1.00            
ATOM    621   CA VAL A  82      27.688  -6.905  14.342  1.00  1.00            
ATOM    622   CB VAL A  82      26.603  -6.853  13.315  1.00  1.00            
ATOM    623  CG1 VAL A  82      27.236  -6.549  11.952  1.00  1.00            
ATOM    624  CG2 VAL A  82      25.833  -8.185  13.362  1.00  1.00            
ATOM    625    C VAL A  82      28.395  -5.571  14.357  1.00  1.00            
ATOM    626    O VAL A  82      28.133  -4.728  15.211  1.00  1.00            
ATOM    627    N ASN A  83      29.335  -5.371  13.404  1.00  1.00            
ATOM    628   CA ASN A  83      30.089  -4.152  13.239  1.00  1.00            
ATOM    629   CB ASN A  83      31.201  -4.273  12.188  1.00  1.00            
ATOM    630   CG ASN A  83      32.154  -5.364  12.638  1.00  1.00            
ATOM    631  OD1 ASN A  83      33.143  -5.102  13.320  1.00  1.00            
ATOM    632  ND2 ASN A  83      31.841  -6.632  12.255  1.00  1.00            
ATOM    633    C ASN A  83      29.129  -3.112  12.734  1.00  1.00            
ATOM    634    O ASN A  83      28.285  -3.403  11.887  1.00  1.00            
ATOM    635    N ILE A  84      29.228  -1.874  13.266  4.00  1.00            
ATOM    636   CA ILE A  84      28.335  -0.796  12.914  4.00  1.00            
ATOM    637   CB ILE A  84      27.444  -0.454  14.067  4.00  1.00            
ATOM    638  CG1 ILE A  84      26.608  -1.663  14.502  4.00  1.00            
ATOM    639  CG2 ILE A  84      26.626   0.791  13.699  4.00  1.00            
ATOM    640  CD1 ILE A  84      26.018  -1.497  15.904  4.00  1.00            
ATOM    641    C ILE A  84      29.182   0.450  12.768  4.00  1.00            
ATOM    642    O ILE A  84      30.088   0.680  13.568  4.00  1.00            
ATOM    643    N ILE A  85      28.937   1.277  11.727  4.00  1.00            
ATOM    644   CA ILE A  85      29.507   2.605  11.681  4.00  1.00            
ATOM    645   CB ILE A  85      30.185   2.966  10.388  4.00  1.00            
ATOM    646  CG1 ILE A  85      31.431   2.098  10.146  4.00  1.00            
ATOM    647  CG2 ILE A  85      30.499   4.473  10.446  4.00  1.00            
ATOM    648  CD1 ILE A  85      31.116   0.626   9.888  4.00  1.00            
ATOM    649    C ILE A  85      28.265   3.436  11.745  4.00  1.00            
ATOM    650    O ILE A  85      27.543   3.555  10.756  4.00  1.00            
ATOM    651    N GLY A  86      27.977   4.035  12.912  1.00  1.00            
ATOM    652   CA GLY A  86      26.707   4.686  13.044  1.00  1.00            
ATOM    653    C GLY A  86      26.841   6.133  12.751  1.00  1.00            
ATOM    654    O GLY A  86      27.670   6.558  11.947  1.00  1.00            
ATOM    655    N ARG A  87      25.996   6.934  13.434  2.00  1.00            
ATOM    656   CA ARG A  87      26.095   8.362  13.396  2.00  1.00            
ATOM    657   CB ARG A  87      25.014   9.073  14.234  2.00  1.00            
ATOM    658   CG ARG A  87      25.176  10.597  14.289  2.00  1.00            
ATOM    659   CD ARG A  87      25.767  11.098  15.610  2.00  1.00            
ATOM    660   NE ARG A  87      26.060  12.551  15.449  2.00  1.00            
ATOM    661   CZ ARG A  87      26.046  13.374  16.542  2.00  1.00            
ATOM    662  NH1 ARG A  87      25.713  12.875  17.766  2.00  1.00            
ATOM    663  NH2 ARG A  87      26.367  14.695  16.404  2.00  1.00            
ATOM    664    C ARG A  87      27.432   8.618  14.036  2.00  1.00            
ATOM    665    O ARG A  87      28.063   7.706  14.568  2.00  1.00            
ATOM    666    N ASN A  88      27.923   9.864  13.981  2.00  1.00            
ATOM    667   CA ASN A  88      29.221  10.182  14.514  2.00  1.00            
ATOM    668   CB ASN A  88      29.498   9.572  15.917  2.00  1.00            
ATOM    669   CG ASN A  88      30.658  10.251  16.642  2.00  1.00            
ATOM    670  OD1 ASN A  88      31.500  10.924  16.049  2.00  1.00            
ATOM    671  ND2 ASN A  88      30.708  10.055  17.989  2.00  1.00            
ATOM    672    C ASN A  88      30.252   9.691  13.545  2.00  1.00            
ATOM    673    O ASN A  88      31.451   9.856  13.757  2.00  1.00            
ATOM    674    N LEU A  89      29.829   9.094  12.416  2.00  1.00            
ATOM    675   CA LEU A  89      30.828   8.758  11.442  2.00  1.00            
ATOM    676   CB LEU A  89      31.409   7.341  11.585  2.00  1.00            
ATOM    677   CG LEU A  89      32.706   7.101  10.773  2.00  1.00            
ATOM    678  CD1 LEU A  89      33.243   5.682  11.008  2.00  1.00            
ATOM    679  CD2 LEU A  89      32.552   7.403   9.275  2.00  1.00            
ATOM    680    C LEU A  89      30.166   8.898  10.126  2.00  1.00            
ATOM    681    O LEU A  89      30.739   9.449   9.186  2.00  1.00            
ATOM    682    N LEU A  90      28.910   8.420  10.050  2.00  1.00            
ATOM    683   CA LEU A  90      28.185   8.593   8.838  2.00  1.00            
ATOM    684   CB LEU A  90      26.722   8.110   8.869  2.00  1.00            
ATOM    685   CG LEU A  90      26.541   6.587   8.894  2.00  1.00            
ATOM    686  CD1 LEU A  90      25.073   6.217   8.624  2.00  1.00            
ATOM    687  CD2 LEU A  90      27.521   5.886   7.940  2.00  1.00            
ATOM    688    C LEU A  90      28.136  10.076   8.664  2.00  1.00            
ATOM    689    O LEU A  90      28.268  10.601   7.559  2.00  1.00            
ATOM    690    N THR A  91      27.988  10.789   9.796  3.00  1.00            
ATOM    691   CA THR A  91      27.908  12.218   9.809  3.00  1.00            
ATOM    692   CB THR A  91      27.737  12.761  11.202  3.00  1.00            
ATOM    693  OG1 THR A  91      26.586  12.205  11.818  3.00  1.00            
ATOM    694  CG2 THR A  91      27.600  14.291  11.125  3.00  1.00            
ATOM    695    C THR A  91      29.183  12.807   9.282  3.00  1.00            
ATOM    696    O THR A  91      29.151  13.696   8.429  3.00  1.00            
ATOM    697    N GLN A  92      30.343  12.306   9.760  3.00  1.00            
ATOM    698   CA GLN A  92      31.619  12.845   9.365  3.00  1.00            
ATOM    699   CB GLN A  92      32.805  12.107  10.010  3.00  1.00            
ATOM    700   CG GLN A  92      34.179  12.514   9.465  3.00  1.00            
ATOM    701   CD GLN A  92      34.627  13.819  10.109  3.00  1.00            
ATOM    702  OE1 GLN A  92      33.929  14.831  10.056  3.00  1.00            
ATOM    703  NE2 GLN A  92      35.835  13.801  10.732  3.00  1.00            
ATOM    704    C GLN A  92      31.751  12.663   7.884  3.00  1.00            
ATOM    705    O GLN A  92      32.192  13.566   7.174  3.00  1.00            
ATOM    706    N ILE A  93      31.353  11.481   7.376  3.00  1.00            
ATOM    707   CA ILE A  93      31.428  11.217   5.967  3.00  1.00            
ATOM    708   CB ILE A  93      30.939   9.842   5.583  3.00  1.00            
ATOM    709  CG1 ILE A  93      31.824   8.736   6.190  3.00  1.00            
ATOM    710  CG2 ILE A  93      30.864   9.790   4.047  3.00  1.00            
ATOM    711  CD1 ILE A  93      33.264   8.720   5.667  3.00  1.00            
ATOM    712    C ILE A  93      30.535  12.210   5.306  3.00  1.00            
ATOM    713    O ILE A  93      30.855  12.738   4.241  3.00  1.00            
ATOM    714    N GLY A  94      29.385  12.495   5.943  3.00  1.00            
ATOM    715   CA GLY A  94      28.453  13.414   5.366  3.00  1.00            
ATOM    716    C GLY A  94      27.413  12.619   4.644  3.00  1.00            
ATOM    717    O GLY A  94      26.642  13.154   3.850  3.00  1.00            
ATOM    718    N CYS A  95      27.375  11.303   4.912  1.00  1.00            
ATOM    719   CA CYS A  95      26.402  10.445   4.303  1.00  1.00            
ATOM    720   CB CYS A  95      26.526   8.995   4.804  1.00  1.00            
ATOM    721   SG CYS A  95      28.192   8.313   4.547  1.00  1.00            
ATOM    722    C CYS A  95      25.070  10.927   4.778  1.00  1.00            
ATOM    723    O CYS A  95      24.905  11.236   5.957  1.00  1.00            
ATOM    724    N THR A  96      24.084  11.022   3.868  4.00  1.00            
ATOM    725   CA THR A  96      22.790  11.480   4.276  4.00  1.00            
ATOM    726   CB THR A  96      22.486  12.862   3.773  4.00  1.00            
ATOM    727  OG1 THR A  96      21.223  13.302   4.246  4.00  1.00            
ATOM    728  CG2 THR A  96      22.498  12.846   2.237  4.00  1.00            
ATOM    729    C THR A  96      21.785  10.552   3.669  4.00  1.00            
ATOM    730    O THR A  96      22.030   9.951   2.624  4.00  1.00            
ATOM    731    N LEU A  97      20.620  10.403   4.329  4.00  1.00            
ATOM    732   CA LEU A  97      19.571   9.570   3.817  4.00  1.00            
ATOM    733   CB LEU A  97      18.538   9.193   4.884  4.00  1.00            
ATOM    734   CG LEU A  97      19.117   8.293   5.983  4.00  1.00            
ATOM    735  CD1 LEU A  97      18.099   8.083   7.110  4.00  1.00            
ATOM    736  CD2 LEU A  97      19.625   6.963   5.399  4.00  1.00            
ATOM    737    C LEU A  97      18.853  10.378   2.792  4.00  1.00            
ATOM    738    O LEU A  97      18.779  11.603   2.892  4.00  1.00            
ATOM    739    N ASN A  98      18.309   9.704   1.762  4.00  1.00            
ATOM    740   CA ASN A  98      17.613  10.423   0.742  4.00  1.00            
ATOM    741   CB ASN A  98      18.209  10.266  -0.667  4.00  1.00            
ATOM    742   CG ASN A  98      19.505  11.058  -0.752  4.00  1.00            
ATOM    743  OD1 ASN A  98      20.259  11.150   0.214  4.00  1.00            
ATOM    744  ND2 ASN A  98      19.764  11.658  -1.943  4.00  1.00            
ATOM    745    C ASN A  98      16.223   9.888   0.663  4.00  1.00            
ATOM    746    O ASN A  98      15.930   8.800   1.155  4.00  1.00            
ATOM    747    N PHE A  99      15.323  10.673   0.038  1.00  1.00            
ATOM    748   CA PHE A  99      13.948  10.285  -0.082  1.00  1.00            
ATOM    749   CB PHE A  99      13.090  11.321  -0.831  1.00  1.00            
ATOM    750   CG PHE A  99      11.668  10.890  -0.723  1.00  1.00            
ATOM    751  CD1 PHE A  99      10.946  11.165   0.416  1.00  1.00            
ATOM    752  CD2 PHE A  99      11.054  10.220  -1.755  1.00  1.00            
ATOM    753  CE1 PHE A  99       9.633  10.770   0.527  1.00  1.00            
ATOM    754  CE2 PHE A  99       9.740   9.822  -1.649  1.00  1.00            
ATOM    755   CZ PHE A  99       9.028  10.096  -0.506  1.00  1.00            
ATOM    756    C PHE A  99      13.911   8.987  -0.867  1.00  1.00            
ATOM    757    O PHE A  99      14.656   8.875  -1.876  1.00  1.00            
ATOM    758  OXT PHE A  99      13.127   8.088  -0.464  1.00  1.00            
ATOM    759    N PRO B   1      12.851  13.961   2.035  1.00  1.00            
ATOM    760   CA PRO B   1      13.831  15.080   2.049  1.00  1.00            
ATOM    761   CD PRO B   1      11.629  14.352   2.815  1.00  1.00            
ATOM    762   CB PRO B   1      13.206  16.190   2.884  1.00  1.00            
ATOM    763   CG PRO B   1      11.706  15.881   2.909  1.00  1.00            
ATOM    764    C PRO B   1      15.060  14.520   2.678  1.00  1.00            
ATOM    765    O PRO B   1      14.963  13.515   3.381  1.00  1.00            
ATOM    766    N GLN B   2      16.222  15.165   2.471  4.00  1.00            
ATOM    767   CA GLN B   2      17.440  14.640   3.006  4.00  1.00            
ATOM    768   CB GLN B   2      18.678  15.521   2.743  4.00  1.00            
ATOM    769   CG GLN B   2      19.090  15.665   1.276  4.00  1.00            
ATOM    770   CD GLN B   2      18.329  16.827   0.654  4.00  1.00            
ATOM    771  OE1 GLN B   2      17.482  17.454   1.293  4.00  1.00            
ATOM    772  NE2 GLN B   2      18.652  17.136  -0.631  4.00  1.00            
ATOM    773    C GLN B   2      17.308  14.575   4.490  4.00  1.00            
ATOM    774    O GLN B   2      16.769  15.481   5.123  4.00  1.00            
ATOM    775    N ILE B   3      17.792  13.461   5.069  4.00  1.00            
ATOM    776   CA ILE B   3      17.864  13.288   6.490  4.00  1.00            
ATOM    777   CB ILE B   3      17.492  11.904   6.938  4.00  1.00            
ATOM    778  CG1 ILE B   3      16.015  11.610   6.640  4.00  1.00            
ATOM    779  CG2 ILE B   3      17.892  11.753   8.419  4.00  1.00            
ATOM    780  CD1 ILE B   3      15.053  12.541   7.366  4.00  1.00            
ATOM    781    C ILE B   3      19.338  13.393   6.770  4.00  1.00            
ATOM    782    O ILE B   3      20.092  12.485   6.420  4.00  1.00            
ATOM    783    N THR B   4      19.802  14.494   7.403  1.00  1.00            
ATOM    784   CA THR B   4      21.211  14.632   7.674  1.00  1.00            
ATOM    785   CB THR B   4      21.741  16.030   7.518  1.00  1.00            
ATOM    786  OG1 THR B   4      21.530  16.500   6.193  1.00  1.00            
ATOM    787  CG2 THR B   4      23.244  16.012   7.837  1.00  1.00            
ATOM    788    C THR B   4      21.408  14.244   9.096  1.00  1.00            
ATOM    789    O THR B   4      20.531  14.450   9.935  1.00  1.00            
ATOM    790    N LEU B   5      22.576  13.657   9.409  1.00  1.00            
ATOM    791   CA LEU B   5      22.751  13.196  10.748  1.00  1.00            
ATOM    792   CB LEU B   5      23.681  11.980  10.927  1.00  1.00            
ATOM    793   CG LEU B   5      23.056  10.649  10.465  1.00  1.00            
ATOM    794  CD1 LEU B   5      23.980   9.460  10.778  1.00  1.00            
ATOM    795  CD2 LEU B   5      21.647  10.464  11.053  1.00  1.00            
ATOM    796    C LEU B   5      23.240  14.266  11.669  1.00  1.00            
ATOM    797    O LEU B   5      23.798  15.293  11.282  1.00  1.00            
ATOM    798    N TRP B   6      22.956  13.985  12.951  1.00  1.00            
ATOM    799   CA TRP B   6      23.212  14.665  14.182  1.00  1.00            
ATOM    800   CB TRP B   6      22.559  16.047  14.306  1.00  1.00            
ATOM    801   CG TRP B   6      23.323  17.163  13.643  1.00  1.00            
ATOM    802  CD2 TRP B   6      22.726  18.392  13.230  1.00  1.00            
ATOM    803  CD1 TRP B   6      24.651  17.253  13.341  1.00  1.00            
ATOM    804  NE1 TRP B   6      24.918  18.476  12.773  1.00  1.00            
ATOM    805  CE2 TRP B   6      23.736  19.189  12.695  1.00  1.00            
ATOM    806  CE3 TRP B   6      21.430  18.832  13.293  1.00  1.00            
ATOM    807  CZ2 TRP B   6      23.472  20.435  12.215  1.00  1.00            
ATOM    808  CZ3 TRP B   6      21.166  20.090  12.804  1.00  1.00            
ATOM    809  CH2 TRP B   6      22.168  20.875  12.276  1.00  1.00            
ATOM    810    C TRP B   6      22.492  13.764  15.114  1.00  1.00            
ATOM    811    O TRP B   6      22.951  12.662  15.416  1.00  1.00            
ATOM    812    N LYS B   7      21.319  14.211  15.591  1.00  1.00            
ATOM    813   CA LYS B   7      20.559  13.330  16.415  1.00  1.00            
ATOM    814   CB LYS B   7      19.569  14.036  17.356  1.00  1.00            
ATOM    815   CG LYS B   7      19.084  13.114  18.473  1.00  1.00            
ATOM    816   CD LYS B   7      18.680  13.865  19.739  1.00  1.00            
ATOM    817   CE LYS B   7      19.881  14.549  20.402  1.00  1.00            
ATOM    818   NZ LYS B   7      19.547  14.950  21.786  1.00  1.00            
ATOM    819    C LYS B   7      19.866  12.357  15.536  1.00  1.00            
ATOM    820    O LYS B   7      19.803  12.527  14.319  1.00  1.00            
ATOM    821    N ARG B   8      19.338  11.281  16.146  1.00  1.00            
ATOM    822   CA ARG B   8      18.791  10.208  15.402  1.00  1.00            
ATOM    823   CB ARG B   8      18.166   9.130  16.320  1.00  1.00            
ATOM    824   CG ARG B   8      19.218   8.441  17.188  1.00  1.00            
ATOM    825   CD ARG B   8      18.632   7.585  18.312  1.00  1.00            
ATOM    826   NE ARG B   8      18.058   8.517  19.327  1.00  1.00            
ATOM    827   CZ ARG B   8      16.724   8.812  19.332  1.00  1.00            
ATOM    828  NH1 ARG B   8      15.880   8.209  18.444  1.00  1.00            
ATOM    829  NH2 ARG B   8      16.234   9.705  20.244  1.00  1.00            
ATOM    830    C ARG B   8      17.726  10.687  14.471  1.00  1.00            
ATOM    831    O ARG B   8      16.811  11.423  14.846  1.00  1.00            
ATOM    832    N PRO B   9      17.875  10.264  13.237  1.00  1.00            
ATOM    833   CA PRO B   9      16.955  10.635  12.191  1.00  1.00            
ATOM    834   CD PRO B   9      18.541   9.008  12.958  1.00  1.00            
ATOM    835   CB PRO B   9      17.379   9.807  10.977  1.00  1.00            
ATOM    836   CG PRO B   9      17.944   8.528  11.622  1.00  1.00            
ATOM    837    C PRO B   9      15.605  10.226  12.694  1.00  1.00            
ATOM    838    O PRO B   9      15.394   9.033  12.918  1.00  1.00            
ATOM    839    N LEU B  10      14.688  11.189  12.874  4.00  1.00            
ATOM    840   CA LEU B  10      13.384  10.841  13.350  4.00  1.00            
ATOM    841   CB LEU B  10      13.130  11.264  14.808  4.00  1.00            
ATOM    842   CG LEU B  10      13.942  10.448  15.837  4.00  1.00            
ATOM    843  CD1 LEU B  10      13.719  10.962  17.268  4.00  1.00            
ATOM    844  CD2 LEU B  10      13.634   8.947  15.711  4.00  1.00            
ATOM    845    C LEU B  10      12.400  11.527  12.487  4.00  1.00            
ATOM    846    O LEU B  10      12.304  12.752  12.477  4.00  1.00            
ATOM    847    N VAL B  11      11.640  10.735  11.722  4.00  1.00            
ATOM    848   CA VAL B  11      10.640  11.325  10.905  4.00  1.00            
ATOM    849   CB VAL B  11      10.733  10.960   9.450  4.00  1.00            
ATOM    850  CG1 VAL B  11      12.065  11.500   8.900  4.00  1.00            
ATOM    851  CG2 VAL B  11      10.558   9.440   9.300  4.00  1.00            
ATOM    852    C VAL B  11       9.356  10.784  11.435  4.00  1.00            
ATOM    853    O VAL B  11       9.314   9.678  11.973  4.00  1.00            
ATOM    854    N THR B  12       8.267  11.561  11.323  4.00  1.00            
ATOM    855   CA THR B  12       7.039  11.073  11.866  4.00  1.00            
ATOM    856   CB THR B  12       5.995  12.120  12.122  4.00  1.00            
ATOM    857  OG1 THR B  12       5.723  12.843  10.933  4.00  1.00            
ATOM    858  CG2 THR B  12       6.485  13.055  13.241  4.00  1.00            
ATOM    859    C THR B  12       6.457  10.063  10.956  4.00  1.00            
ATOM    860    O THR B  12       6.666  10.083   9.745  4.00  1.00            
ATOM    861    N ILE B  13       5.717   9.130  11.577  4.00  1.00            
ATOM    862   CA ILE B  13       5.082   8.073  10.871  4.00  1.00            
ATOM    863   CB ILE B  13       5.818   6.770  11.001  4.00  1.00            
ATOM    864  CG1 ILE B  13       7.193   6.893  10.326  4.00  1.00            
ATOM    865  CG2 ILE B  13       4.957   5.629  10.437  4.00  1.00            
ATOM    866  CD1 ILE B  13       8.123   5.718  10.626  4.00  1.00            
ATOM    867    C ILE B  13       3.727   7.900  11.436  4.00  1.00            
ATOM    868    O ILE B  13       3.475   8.200  12.602  4.00  1.00            
ATOM    869    N ARG B  14       2.797   7.433  10.592  4.00  1.00            
ATOM    870   CA ARG B  14       1.486   7.229  11.096  4.00  1.00            
ATOM    871   CB ARG B  14       0.452   8.131  10.396  4.00  1.00            
ATOM    872   CG ARG B  14      -0.946   8.109  11.020  4.00  1.00            
ATOM    873   CD ARG B  14      -1.937   7.203  10.290  4.00  1.00            
ATOM    874   NE ARG B  14      -3.238   7.291  11.011  4.00  1.00            
ATOM    875   CZ ARG B  14      -4.058   8.362  10.811  4.00  1.00            
ATOM    876  NH1 ARG B  14      -3.623   9.422  10.067  4.00  1.00            
ATOM    877  NH2 ARG B  14      -5.307   8.384  11.362  4.00  1.00            
ATOM    878    C ARG B  14       1.123   5.805  10.824  4.00  1.00            
ATOM    879    O ARG B  14       1.165   5.355   9.681  4.00  1.00            
ATOM    880    N ILE B  15       0.761   5.049  11.878  4.00  1.00            
ATOM    881   CA ILE B  15       0.415   3.675  11.667  4.00  1.00            
ATOM    882   CB ILE B  15       1.358   2.713  12.342  4.00  1.00            
ATOM    883  CG1 ILE B  15       1.175   1.285  11.797  4.00  1.00            
ATOM    884  CG2 ILE B  15       1.149   2.826  13.861  4.00  1.00            
ATOM    885  CD1 ILE B  15       2.305   0.334  12.191  4.00  1.00            
ATOM    886    C ILE B  15      -0.936   3.469  12.241  4.00  1.00            
ATOM    887    O ILE B  15      -1.257   4.022  13.292  4.00  1.00            
ATOM    888    N GLY B  16      -1.761   2.662  11.549  3.00  1.00            
ATOM    889   CA GLY B  16      -3.101   2.479  11.998  3.00  1.00            
ATOM    890    C GLY B  16      -3.655   3.862  11.990  3.00  1.00            
ATOM    891    O GLY B  16      -3.666   4.529  10.956  3.00  1.00            
ATOM    892    N GLY B  17      -4.130   4.345  13.148  3.00  1.00            
ATOM    893   CA GLY B  17      -4.540   5.712  13.173  3.00  1.00            
ATOM    894    C GLY B  17      -3.810   6.332  14.315  3.00  1.00            
ATOM    895    O GLY B  17      -4.368   6.506  15.398  3.00  1.00            
ATOM    896    N GLN B  18      -2.529   6.696  14.097  4.00  1.00            
ATOM    897   CA GLN B  18      -1.796   7.270  15.185  4.00  1.00            
ATOM    898   CB GLN B  18      -1.245   6.227  16.168  4.00  1.00            
ATOM    899   CG GLN B  18      -2.314   5.386  16.863  4.00  1.00            
ATOM    900   CD GLN B  18      -1.576   4.310  17.649  4.00  1.00            
ATOM    901  OE1 GLN B  18      -0.698   4.611  18.456  4.00  1.00            
ATOM    902  NE2 GLN B  18      -1.922   3.023  17.382  4.00  1.00            
ATOM    903    C GLN B  18      -0.602   7.977  14.653  4.00  1.00            
ATOM    904    O GLN B  18      -0.097   7.653  13.580  4.00  1.00            
ATOM    905    N LEU B  19      -0.122   8.974  15.417  4.00  1.00            
ATOM    906   CA LEU B  19       1.050   9.692  15.028  4.00  1.00            
ATOM    907   CB LEU B  19       0.841  11.214  15.005  4.00  1.00            
ATOM    908   CG LEU B  19      -0.071  11.704  13.865  4.00  1.00            
ATOM    909  CD1 LEU B  19      -1.434  10.996  13.890  4.00  1.00            
ATOM    910  CD2 LEU B  19      -0.206  13.236  13.895  4.00  1.00            
ATOM    911    C LEU B  19       2.107   9.423  16.049  4.00  1.00            
ATOM    912    O LEU B  19       1.986   9.809  17.211  4.00  1.00            
ATOM    913    N LYS B  20       3.181   8.732  15.636  4.00  1.00            
ATOM    914   CA LYS B  20       4.258   8.522  16.552  4.00  1.00            
ATOM    915   CB LYS B  20       4.455   7.056  16.987  4.00  1.00            
ATOM    916   CG LYS B  20       3.375   6.525  17.934  4.00  1.00            
ATOM    917   CD LYS B  20       3.397   5.002  18.113  4.00  1.00            
ATOM    918   CE LYS B  20       4.606   4.483  18.894  4.00  1.00            
ATOM    919   NZ LYS B  20       4.450   3.037  19.176  4.00  1.00            
ATOM    920    C LYS B  20       5.501   8.934  15.816  4.00  1.00            
ATOM    921    O LYS B  20       5.539   8.906  14.587  4.00  1.00            
ATOM    922    N GLU B  21       6.550   9.350  16.555  4.00  1.00            
ATOM    923   CA GLU B  21       7.775   9.782  15.936  4.00  1.00            
ATOM    924   CB GLU B  21       8.510  10.855  16.761  4.00  1.00            
ATOM    925   CG GLU B  21       7.738  12.174  16.876  4.00  1.00            
ATOM    926   CD GLU B  21       6.482  11.915  17.703  4.00  1.00            
ATOM    927  OE1 GLU B  21       6.602  11.804  18.952  4.00  1.00            
ATOM    928  OE2 GLU B  21       5.390  11.795  17.086  4.00  1.00            
ATOM    929    C GLU B  21       8.644   8.554  15.877  4.00  1.00            
ATOM    930    O GLU B  21       8.884   7.914  16.900  4.00  1.00            
ATOM    931    N ALA B  22       9.130   8.182  14.670  4.00  1.00            
ATOM    932   CA ALA B  22       9.908   6.975  14.527  4.00  1.00            
ATOM    933   CB ALA B  22       9.207   5.900  13.676  4.00  1.00            
ATOM    934    C ALA B  22      11.204   7.302  13.846  4.00  1.00            
ATOM    935    O ALA B  22      11.303   8.307  13.142  4.00  1.00            
ATOM    936    N LEU B  23      12.244   6.459  14.058  4.00  1.00            
ATOM    937   CA LEU B  23      13.506   6.718  13.420  4.00  1.00            
ATOM    938   CB LEU B  23      14.770   6.526  14.288  4.00  1.00            
ATOM    939   CG LEU B  23      15.224   5.064  14.485  4.00  1.00            
ATOM    940  CD1 LEU B  23      16.516   4.999  15.314  4.00  1.00            
ATOM    941  CD2 LEU B  23      14.109   4.198  15.085  4.00  1.00            
ATOM    942    C LEU B  23      13.647   5.792  12.243  4.00  1.00            
ATOM    943    O LEU B  23      13.134   4.674  12.264  4.00  1.00            
ATOM    944    N LEU B  24      14.318   6.248  11.158  4.00  1.00            
ATOM    945   CA LEU B  24      14.558   5.390  10.024  4.00  1.00            
ATOM    946   CB LEU B  24      14.728   6.126   8.678  4.00  1.00            
ATOM    947   CG LEU B  24      13.493   6.912   8.203  4.00  1.00            
ATOM    948  CD1 LEU B  24      13.181   8.083   9.147  4.00  1.00            
ATOM    949  CD2 LEU B  24      13.639   7.356   6.738  4.00  1.00            
ATOM    950    C LEU B  24      15.871   4.716  10.320  4.00  1.00            
ATOM    951    O LEU B  24      16.798   5.364  10.805  4.00  1.00            
ATOM    952    N ASP B  25      15.987   3.391  10.071  1.00  1.00            
ATOM    953   CA ASP B  25      17.215   2.704  10.386  1.00  1.00            
ATOM    954   CB ASP B  25      17.067   1.720  11.566  1.00  1.00            
ATOM    955   CG ASP B  25      18.444   1.214  11.997  1.00  1.00            
ATOM    956  OD1 ASP B  25      19.448   1.533  11.306  1.00  1.00            
ATOM    957  OD2 ASP B  25      18.508   0.499  13.034  1.00  1.00            
ATOM    958    C ASP B  25      17.656   1.908   9.205  1.00  1.00            
ATOM    959    O ASP B  25      16.892   1.133   8.629  1.00  1.00            
ATOM    960    N THR B  26      18.922   2.108   8.808  3.00  1.00            
ATOM    961   CA THR B  26      19.486   1.405   7.704  3.00  1.00            
ATOM    962   CB THR B  26      20.802   2.010   7.307  3.00  1.00            
ATOM    963  OG1 THR B  26      20.635   3.401   7.070  3.00  1.00            
ATOM    964  CG2 THR B  26      21.292   1.339   6.013  3.00  1.00            
ATOM    965    C THR B  26      19.671  -0.051   8.068  3.00  1.00            
ATOM    966    O THR B  26      19.358  -0.936   7.272  3.00  1.00            
ATOM    967    N GLY B  27      20.160  -0.323   9.302  3.00  1.00            
ATOM    968   CA GLY B  27      20.527  -1.645   9.761  3.00  1.00            
ATOM    969    C GLY B  27      19.396  -2.622   9.873  3.00  1.00            
ATOM    970    O GLY B  27      19.507  -3.743   9.379  3.00  1.00            
ATOM    971    N ALA B  28      18.270  -2.240  10.500  1.00  1.00            
ATOM    972   CA ALA B  28      17.288  -3.243  10.811  1.00  1.00            
ATOM    973   CB ALA B  28      16.203  -2.761  11.790  1.00  1.00            
ATOM    974    C ALA B  28      16.609  -3.768   9.605  1.00  1.00            
ATOM    975    O ALA B  28      16.254  -3.038   8.681  1.00  1.00            
ATOM    976    N ASP B  29      16.431  -5.098   9.612  1.00  1.00            
ATOM    977   CA ASP B  29      15.791  -5.770   8.533  1.00  1.00            
ATOM    978   CB ASP B  29      15.893  -7.302   8.642  1.00  1.00            
ATOM    979   CG ASP B  29      17.331  -7.680   8.323  1.00  1.00            
ATOM    980  OD1 ASP B  29      17.881  -7.112   7.343  1.00  1.00            
ATOM    981  OD2 ASP B  29      17.900  -8.533   9.058  1.00  1.00            
ATOM    982    C ASP B  29      14.342  -5.423   8.459  1.00  1.00            
ATOM    983    O ASP B  29      13.845  -5.021   7.410  1.00  1.00            
ATOM    984    N ASP B  30      13.617  -5.555   9.584  1.00  1.00            
ATOM    985   CA ASP B  30      12.204  -5.331   9.529  1.00  1.00            
ATOM    986   CB ASP B  30      11.384  -6.399  10.267  1.00  1.00            
ATOM    987   CG ASP B  30      11.433  -7.691   9.468  1.00  1.00            
ATOM    988  OD1 ASP B  30      11.053  -7.663   8.269  1.00  1.00            
ATOM    989  OD2 ASP B  30      11.838  -8.731  10.056  1.00  1.00            
ATOM    990    C ASP B  30      11.877  -4.037  10.183  1.00  1.00            
ATOM    991    O ASP B  30      12.742  -3.195  10.417  1.00  1.00            
ATOM    992    N THR B  31      10.568  -3.847  10.462  1.00  1.00            
ATOM    993   CA THR B  31      10.154  -2.682  11.176  1.00  1.00            
ATOM    994   CB THR B  31       8.971  -1.952  10.598  1.00  1.00            
ATOM    995  OG1 THR B  31       8.811  -0.711  11.269  1.00  1.00            
ATOM    996  CG2 THR B  31       7.694  -2.799  10.742  1.00  1.00            
ATOM    997    C THR B  31       9.811  -3.135  12.584  1.00  1.00            
ATOM    998    O THR B  31       9.025  -4.062  12.773  1.00  1.00            
ATOM    999    N VAL B  32      10.436  -2.511  13.615  4.00  1.00            
ATOM   1000   CA VAL B  32      10.157  -2.840  14.995  4.00  1.00            
ATOM   1001   CB VAL B  32      11.386  -2.916  15.849  4.00  1.00            
ATOM   1002  CG1 VAL B  32      10.948  -3.136  17.302  4.00  1.00            
ATOM   1003  CG2 VAL B  32      12.321  -4.005  15.296  4.00  1.00            
ATOM   1004    C VAL B  32       9.356  -1.688  15.517  4.00  1.00            
ATOM   1005    O VAL B  32       9.678  -0.532  15.246  4.00  1.00            
ATOM   1006    N LEU B  33       8.271  -1.971  16.265  4.00  1.00            
ATOM   1007   CA LEU B  33       7.440  -0.919  16.787  4.00  1.00            
ATOM   1008   CB LEU B  33       6.016  -0.902  16.208  4.00  1.00            
ATOM   1009   CG LEU B  33       5.981  -0.219  14.832  4.00  1.00            
ATOM   1010  CD1 LEU B  33       4.576  -0.238  14.216  4.00  1.00            
ATOM   1011  CD2 LEU B  33       6.535   1.211  14.954  4.00  1.00            
ATOM   1012    C LEU B  33       7.356  -1.027  18.285  4.00  1.00            
ATOM   1013    O LEU B  33       7.670  -2.062  18.871  4.00  1.00            
ATOM   1014    N GLU B  34       6.940   0.076  18.947  1.00  1.00            
ATOM   1015   CA GLU B  34       6.793   0.096  20.378  1.00  1.00            
ATOM   1016   CB GLU B  34       6.538   1.477  21.007  1.00  1.00            
ATOM   1017   CG GLU B  34       7.710   2.455  21.002  1.00  1.00            
ATOM   1018   CD GLU B  34       7.308   3.564  21.968  1.00  1.00            
ATOM   1019  OE1 GLU B  34       6.672   3.232  23.004  1.00  1.00            
ATOM   1020  OE2 GLU B  34       7.632   4.750  21.691  1.00  1.00            
ATOM   1021    C GLU B  34       5.546  -0.671  20.683  1.00  1.00            
ATOM   1022    O GLU B  34       4.817  -1.074  19.779  1.00  1.00            
ATOM   1023    N GLU B  35       5.283  -0.920  21.980  1.00  1.00            
ATOM   1024   CA GLU B  35       4.116  -1.678  22.319  1.00  1.00            
ATOM   1025   CB GLU B  35       4.036  -2.084  23.800  1.00  1.00            
ATOM   1026   CG GLU B  35       5.125  -3.061  24.236  1.00  1.00            
ATOM   1027   CD GLU B  35       4.734  -3.596  25.605  1.00  1.00            
ATOM   1028  OE1 GLU B  35       3.560  -4.035  25.743  1.00  1.00            
ATOM   1029  OE2 GLU B  35       5.590  -3.572  26.528  1.00  1.00            
ATOM   1030    C GLU B  35       2.896  -0.890  22.011  1.00  1.00            
ATOM   1031    O GLU B  35       2.778   0.286  22.354  1.00  1.00            
ATOM   1032    N MET B  36       1.952  -1.550  21.321  1.00  1.00            
ATOM   1033   CA MET B  36       0.690  -0.954  21.025  1.00  1.00            
ATOM   1034   CB MET B  36       0.710   0.035  19.841  1.00  1.00            
ATOM   1035   CG MET B  36       1.207  -0.568  18.527  1.00  1.00            
ATOM   1036   SD MET B  36       0.964   0.496  17.067  1.00  1.00            
ATOM   1037   CE MET B  36       2.171   1.766  17.548  1.00  1.00            
ATOM   1038    C MET B  36      -0.238  -2.071  20.700  1.00  1.00            
ATOM   1039    O MET B  36       0.199  -3.183  20.403  1.00  1.00            
ATOM   1040    N ASN B  37      -1.557  -1.809  20.756  1.00  1.00            
ATOM   1041   CA ASN B  37      -2.455  -2.883  20.479  1.00  1.00            
ATOM   1042   CB ASN B  37      -3.723  -2.894  21.349  1.00  1.00            
ATOM   1043   CG ASN B  37      -4.477  -4.190  21.062  1.00  1.00            
ATOM   1044  OD1 ASN B  37      -3.895  -5.186  20.636  1.00  1.00            
ATOM   1045  ND2 ASN B  37      -5.813  -4.186  21.309  1.00  1.00            
ATOM   1046    C ASN B  37      -2.901  -2.769  19.058  1.00  1.00            
ATOM   1047    O ASN B  37      -3.311  -1.702  18.603  1.00  1.00            
ATOM   1048    N LEU B  38      -2.790  -3.878  18.296  1.00  1.00            
ATOM   1049   CA LEU B  38      -3.284  -3.837  16.953  1.00  1.00            
ATOM   1050   CB LEU B  38      -2.219  -3.859  15.836  1.00  1.00            
ATOM   1051   CG LEU B  38      -1.402  -2.559  15.710  1.00  1.00            
ATOM   1052  CD1 LEU B  38      -0.469  -2.374  16.911  1.00  1.00            
ATOM   1053  CD2 LEU B  38      -0.679  -2.470  14.355  1.00  1.00            
ATOM   1054    C LEU B  38      -4.176  -5.018  16.718  1.00  1.00            
ATOM   1055    O LEU B  38      -3.959  -6.131  17.190  1.00  1.00            
ATOM   1056    N PRO B  39      -5.189  -4.718  15.963  1.00  1.00            
ATOM   1057   CA PRO B  39      -6.264  -5.594  15.576  1.00  1.00            
ATOM   1058   CD PRO B  39      -5.335  -3.375  15.424  1.00  1.00            
ATOM   1059   CB PRO B  39      -7.307  -4.673  14.933  1.00  1.00            
ATOM   1060   CG PRO B  39      -6.487  -3.479  14.415  1.00  1.00            
ATOM   1061    C PRO B  39      -6.055  -6.811  14.730  1.00  1.00            
ATOM   1062    O PRO B  39      -6.852  -7.739  14.859  1.00  1.00            
ATOM   1063    N GLY B  40      -5.024  -6.867  13.879  1.00  1.00            
ATOM   1064   CA GLY B  40      -5.023  -7.923  12.907  1.00  1.00            
ATOM   1065    C GLY B  40      -4.545  -9.219  13.440  1.00  1.00            
ATOM   1066    O GLY B  40      -4.414  -9.427  14.646  1.00  1.00            
ATOM   1067    N LYS B  41      -4.286 -10.136  12.486  1.00  1.00            
ATOM   1068   CA LYS B  41      -3.851 -11.454  12.798  1.00  1.00            
ATOM   1069   CB LYS B  41      -3.671 -12.389  11.590  1.00  1.00            
ATOM   1070   CG LYS B  41      -2.550 -11.975  10.641  1.00  1.00            
ATOM   1071   CD LYS B  41      -2.192 -13.062   9.626  1.00  1.00            
ATOM   1072   CE LYS B  41      -1.067 -12.660   8.669  1.00  1.00            
ATOM   1073   NZ LYS B  41      -0.752 -13.781   7.756  1.00  1.00            
ATOM   1074    C LYS B  41      -2.566 -11.342  13.517  1.00  1.00            
ATOM   1075    O LYS B  41      -1.915 -10.299  13.505  1.00  1.00            
ATOM   1076    N TRP B  42      -2.195 -12.424  14.215  1.00  1.00            
ATOM   1077   CA TRP B  42      -1.000 -12.377  14.982  1.00  1.00            
ATOM   1078   CB TRP B  42      -1.247 -12.624  16.479  1.00  1.00            
ATOM   1079   CG TRP B  42      -1.986 -13.915  16.773  1.00  1.00            
ATOM   1080  CD2 TRP B  42      -2.044 -14.522  18.072  1.00  1.00            
ATOM   1081  CD1 TRP B  42      -2.708 -14.719  15.938  1.00  1.00            
ATOM   1082  NE1 TRP B  42      -3.224 -15.782  16.642  1.00  1.00            
ATOM   1083  CE2 TRP B  42      -2.820 -15.674  17.957  1.00  1.00            
ATOM   1084  CE3 TRP B  42      -1.495 -14.148  19.265  1.00  1.00            
ATOM   1085  CZ2 TRP B  42      -3.065 -16.469  19.039  1.00  1.00            
ATOM   1086  CZ3 TRP B  42      -1.739 -14.955  20.352  1.00  1.00            
ATOM   1087  CH2 TRP B  42      -2.510 -16.092  20.242  1.00  1.00            
ATOM   1088    C TRP B  42      -0.084 -13.463  14.532  1.00  1.00            
ATOM   1089    O TRP B  42      -0.460 -14.336  13.755  1.00  1.00            
ATOM   1090    N LYS B  43       1.183 -13.378  14.982  4.00  1.00            
ATOM   1091   CA LYS B  43       2.178 -14.383  14.727  4.00  1.00            
ATOM   1092   CB LYS B  43       2.961 -14.178  13.422  4.00  1.00            
ATOM   1093   CG LYS B  43       4.058 -15.231  13.241  4.00  1.00            
ATOM   1094   CD LYS B  43       4.620 -15.326  11.824  4.00  1.00            
ATOM   1095   CE LYS B  43       5.851 -16.228  11.729  4.00  1.00            
ATOM   1096   NZ LYS B  43       6.183 -16.489  10.311  4.00  1.00            
ATOM   1097    C LYS B  43       3.193 -14.317  15.841  4.00  1.00            
ATOM   1098    O LYS B  43       3.548 -13.249  16.330  4.00  1.00            
ATOM   1099    N PRO B  44       3.628 -15.479  16.256  4.00  0.00            
ATOM   1100   CA PRO B  44       4.593 -15.667  17.321  4.00  0.00            
ATOM   1101   CD PRO B  44       2.810 -16.659  16.044  4.00  0.00            
ATOM   1102   CB PRO B  44       4.382 -17.105  17.818  4.00  0.00            
ATOM   1103   CG PRO B  44       3.609 -17.802  16.688  4.00  0.00            
ATOM   1104    C PRO B  44       6.053 -15.395  17.043  4.00  0.00            
ATOM   1105    O PRO B  44       6.844 -15.435  17.985  4.00  0.00            
ATOM   1106    N LYS B  45       6.460 -15.121  15.782  4.00  0.00            
ATOM   1107   CA LYS B  45       7.834 -15.015  15.362  4.00  0.00            
ATOM   1108   CB LYS B  45       7.951 -14.394  13.957  4.00  0.00            
ATOM   1109   CG LYS B  45       9.383 -14.217  13.449  4.00  0.00            
ATOM   1110   CD LYS B  45      10.102 -15.524  13.127  4.00  0.00            
ATOM   1111   CE LYS B  45       9.509 -16.281  11.937  4.00  0.00            
ATOM   1112   NZ LYS B  45      10.461 -17.316  11.481  4.00  0.00            
ATOM   1113    C LYS B  45       8.708 -14.210  16.272  4.00  0.00            
ATOM   1114    O LYS B  45       8.269 -13.267  16.928  4.00  0.00            
ATOM   1115    N MET B  46      10.003 -14.610  16.307  4.00  0.00            
ATOM   1116   CA MET B  46      11.027 -14.019  17.122  4.00  0.00            
ATOM   1117   CB MET B  46      11.856 -15.054  17.898  4.00  0.00            
ATOM   1118   CG MET B  46      12.721 -15.948  17.014  4.00  0.00            
ATOM   1119   SD MET B  46      13.323 -17.446  17.852  4.00  0.00            
ATOM   1120   CE MET B  46      11.760 -18.343  17.621  4.00  0.00            
ATOM   1121    C MET B  46      11.949 -13.213  16.250  4.00  0.00            
ATOM   1122    O MET B  46      12.081 -13.468  15.055  4.00  0.00            
ATOM   1123    N ILE B  47      12.589 -12.188  16.850  4.00  0.00            
ATOM   1124   CA ILE B  47      13.449 -11.252  16.175  4.00  0.00            
ATOM   1125   CB ILE B  47      12.843  -9.876  16.241  4.00  0.00            
ATOM   1126  CG1 ILE B  47      11.532  -9.837  15.442  4.00  0.00            
ATOM   1127  CG2 ILE B  47      13.875  -8.819  15.837  4.00  0.00            
ATOM   1128  CD1 ILE B  47      10.685  -8.599  15.730  4.00  0.00            
ATOM   1129    C ILE B  47      14.707 -11.197  16.954  4.00  0.00            
ATOM   1130    O ILE B  47      14.736 -11.505  18.146  4.00  0.00            
ATOM   1131    N GLY B  48      15.800 -10.831  16.273  4.00  0.00            
ATOM   1132   CA GLY B  48      17.017 -10.673  16.985  4.00  0.00            
ATOM   1133    C GLY B  48      17.157  -9.223  17.258  4.00  0.00            
ATOM   1134    O GLY B  48      16.889  -8.380  16.404  4.00  0.00            
ATOM   1135    N GLY B  49      17.587  -8.915  18.486  4.00  0.00            
ATOM   1136   CA GLY B  49      17.873  -7.568  18.835  4.00  0.00            
ATOM   1137    C GLY B  49      19.302  -7.499  18.483  4.00  0.00            
ATOM   1138    O GLY B  49      19.691  -7.846  17.370  4.00  0.00            
ATOM   1139    N ILE B  50      20.124  -7.012  19.410  3.00  0.00            
ATOM   1140   CA ILE B  50      21.523  -7.039  19.164  3.00  0.00            
ATOM   1141   CB ILE B  50      22.067  -5.649  19.411  3.00  0.00            
ATOM   1142  CG1 ILE B  50      23.573  -5.534  19.187  3.00  0.00            
ATOM   1143  CG2 ILE B  50      21.569  -5.156  20.783  3.00  0.00            
ATOM   1144  CD1 ILE B  50      24.001  -4.067  19.224  3.00  0.00            
ATOM   1145    C ILE B  50      22.075  -8.036  20.154  3.00  0.00            
ATOM   1146    O ILE B  50      22.491  -7.683  21.259  3.00  0.00            
ATOM   1147    N GLY B  51      22.097  -9.334  19.769  3.00  0.00            
ATOM   1148   CA GLY B  51      22.637 -10.361  20.621  3.00  0.00            
ATOM   1149    C GLY B  51      21.589 -11.003  21.483  3.00  0.00            
ATOM   1150    O GLY B  51      21.917 -11.867  22.295  3.00  0.00            
ATOM   1151    N GLY B  52      20.304 -10.621  21.354  4.00  0.00            
ATOM   1152   CA GLY B  52      19.326 -11.278  22.184  4.00  0.00            
ATOM   1153    C GLY B  52      18.136 -11.579  21.345  4.00  0.00            
ATOM   1154    O GLY B  52      17.704 -10.759  20.535  4.00  0.00            
ATOM   1155    N PHE B  53      17.569 -12.784  21.533  4.00  0.00            
ATOM   1156   CA PHE B  53      16.388 -13.113  20.806  4.00  0.00            
ATOM   1157   CB PHE B  53      16.241 -14.602  20.431  4.00  0.00            
ATOM   1158   CG PHE B  53      17.102 -14.830  19.235  4.00  0.00            
ATOM   1159  CD1 PHE B  53      18.428 -15.172  19.352  4.00  0.00            
ATOM   1160  CD2 PHE B  53      16.570 -14.673  17.977  4.00  0.00            
ATOM   1161  CE1 PHE B  53      19.200 -15.377  18.233  4.00  0.00            
ATOM   1162  CE2 PHE B  53      17.332 -14.875  16.850  4.00  0.00            
ATOM   1163   CZ PHE B  53      18.658 -15.218  16.978  4.00  0.00            
ATOM   1164    C PHE B  53      15.227 -12.687  21.623  4.00  0.00            
ATOM   1165    O PHE B  53      15.230 -12.804  22.848  4.00  0.00            
ATOM   1166    N ILE B  54      14.192 -12.147  20.955  4.00  0.00            
ATOM   1167   CA ILE B  54      13.086 -11.694  21.730  4.00  0.00            
ATOM   1168   CB ILE B  54      12.875 -10.211  21.733  4.00  0.00            
ATOM   1169  CG1 ILE B  54      14.155  -9.479  22.163  4.00  0.00            
ATOM   1170  CG2 ILE B  54      11.689  -9.936  22.674  4.00  0.00            
ATOM   1171  CD1 ILE B  54      15.274  -9.544  21.125  4.00  0.00            
ATOM   1172    C ILE B  54      11.838 -12.299  21.160  4.00  0.00            
ATOM   1173    O ILE B  54      11.757 -12.538  19.957  4.00  0.00            
ATOM   1174    N LYS B  55      10.836 -12.608  22.013  4.00  0.00            
ATOM   1175   CA LYS B  55       9.597 -13.095  21.469  4.00  0.00            
ATOM   1176   CB LYS B  55       8.618 -13.709  22.492  4.00  0.00            
ATOM   1177   CG LYS B  55       9.164 -14.914  23.259  4.00  0.00            
ATOM   1178   CD LYS B  55      10.114 -14.527  24.390  4.00  0.00            
ATOM   1179   CE LYS B  55      10.896 -15.710  24.955  4.00  0.00            
ATOM   1180   NZ LYS B  55       9.970 -16.807  25.305  4.00  0.00            
ATOM   1181    C LYS B  55       8.927 -11.889  20.911  4.00  0.00            
ATOM   1182    O LYS B  55       8.927 -10.832  21.540  4.00  0.00            
ATOM   1183    N VAL B  56       8.332 -12.001  19.709  4.00  0.00            
ATOM   1184   CA VAL B  56       7.791 -10.803  19.145  4.00  0.00            
ATOM   1185   CB VAL B  56       8.659 -10.264  18.039  4.00  0.00            
ATOM   1186  CG1 VAL B  56       7.958  -9.094  17.330  4.00  0.00            
ATOM   1187  CG2 VAL B  56      10.018  -9.886  18.650  4.00  0.00            
ATOM   1188    C VAL B  56       6.430 -11.052  18.579  4.00  0.00            
ATOM   1189    O VAL B  56       6.100 -12.166  18.180  4.00  0.00            
ATOM   1190    N ARG B  57       5.589  -9.992  18.566  4.00  0.00            
ATOM   1191   CA ARG B  57       4.289 -10.044  17.959  4.00  0.00            
ATOM   1192   CB ARG B  57       3.223  -9.224  18.713  4.00  0.00            
ATOM   1193   CG ARG B  57       2.876  -9.822  20.081  4.00  0.00            
ATOM   1194   CD ARG B  57       1.672  -9.170  20.758  4.00  0.00            
ATOM   1195   NE ARG B  57       0.635  -8.989  19.706  4.00  0.00            
ATOM   1196   CZ ARG B  57      -0.650  -9.403  19.907  4.00  0.00            
ATOM   1197  NH1 ARG B  57      -1.010  -9.986  21.089  4.00  0.00            
ATOM   1198  NH2 ARG B  57      -1.574  -9.242  18.915  4.00  0.00            
ATOM   1199    C ARG B  57       4.474  -9.478  16.574  4.00  0.00            
ATOM   1200    O ARG B  57       5.258  -8.546  16.393  4.00  0.00            
ATOM   1201    N GLN B  58       3.793 -10.046  15.545  4.00  1.00            
ATOM   1202   CA GLN B  58       4.011  -9.575  14.196  4.00  1.00            
ATOM   1203   CB GLN B  58       5.037 -10.436  13.450  4.00  1.00            
ATOM   1204   CG GLN B  58       5.373  -9.982  12.032  4.00  1.00            
ATOM   1205   CD GLN B  58       6.424 -10.965  11.540  4.00  1.00            
ATOM   1206  OE1 GLN B  58       6.481 -11.309  10.360  4.00  1.00            
ATOM   1207  NE2 GLN B  58       7.283 -11.434  12.485  4.00  1.00            
ATOM   1208    C GLN B  58       2.744  -9.631  13.410  4.00  1.00            
ATOM   1209    O GLN B  58       1.919 -10.524  13.592  4.00  1.00            
ATOM   1210    N TYR B  59       2.564  -8.639  12.516  4.00  1.00            
ATOM   1211   CA TYR B  59       1.434  -8.632  11.638  4.00  1.00            
ATOM   1212   CB TYR B  59       0.415  -7.529  11.961  4.00  1.00            
ATOM   1213   CG TYR B  59      -0.711  -7.743  11.021  4.00  1.00            
ATOM   1214  CD1 TYR B  59      -1.633  -8.739  11.258  4.00  1.00            
ATOM   1215  CD2 TYR B  59      -0.844  -6.953   9.906  4.00  1.00            
ATOM   1216  CE1 TYR B  59      -2.673  -8.946  10.385  4.00  1.00            
ATOM   1217  CE2 TYR B  59      -1.884  -7.154   9.030  4.00  1.00            
ATOM   1218   CZ TYR B  59      -2.796  -8.152   9.269  4.00  1.00            
ATOM   1219   OH TYR B  59      -3.862  -8.361   8.370  4.00  1.00            
ATOM   1220    C TYR B  59       1.971  -8.416  10.252  4.00  1.00            
ATOM   1221    O TYR B  59       2.820  -7.557  10.034  4.00  1.00            
ATOM   1222    N ASP B  60       1.496  -9.223   9.285  4.00  1.00            
ATOM   1223   CA ASP B  60       1.984  -9.229   7.928  4.00  1.00            
ATOM   1224   CB ASP B  60       1.459 -10.434   7.131  4.00  1.00            
ATOM   1225   CG ASP B  60      -0.062 -10.387   7.088  4.00  1.00            
ATOM   1226  OD1 ASP B  60      -0.679  -9.654   7.907  4.00  1.00            
ATOM   1227  OD2 ASP B  60      -0.634 -11.114   6.233  4.00  1.00            
ATOM   1228    C ASP B  60       1.724  -7.991   7.106  4.00  1.00            
ATOM   1229    O ASP B  60       2.669  -7.438   6.548  4.00  1.00            
ATOM   1230    N GLN B  61       0.474  -7.486   7.004  4.00  1.00            
ATOM   1231   CA GLN B  61       0.314  -6.405   6.061  4.00  1.00            
ATOM   1232   CB GLN B  61      -0.473  -6.831   4.811  4.00  1.00            
ATOM   1233   CG GLN B  61       0.212  -7.948   4.021  4.00  1.00            
ATOM   1234   CD GLN B  61      -0.689  -8.337   2.859  4.00  1.00            
ATOM   1235  OE1 GLN B  61      -1.912  -8.229   2.942  4.00  1.00            
ATOM   1236  NE2 GLN B  61      -0.068  -8.806   1.741  4.00  1.00            
ATOM   1237    C GLN B  61      -0.442  -5.267   6.683  4.00  1.00            
ATOM   1238    O GLN B  61      -1.663  -5.322   6.817  4.00  1.00            
ATOM   1239    N ILE B  62       0.275  -4.193   7.075  4.00  1.00            
ATOM   1240   CA ILE B  62      -0.363  -2.986   7.537  4.00  1.00            
ATOM   1241   CB ILE B  62      -0.232  -2.679   9.001  4.00  1.00            
ATOM   1242  CG1 ILE B  62       1.242  -2.529   9.402  4.00  1.00            
ATOM   1243  CG2 ILE B  62      -1.000  -3.744   9.793  4.00  1.00            
ATOM   1244  CD1 ILE B  62       2.022  -3.835   9.308  4.00  1.00            
ATOM   1245    C ILE B  62       0.331  -1.882   6.827  4.00  1.00            
ATOM   1246    O ILE B  62       1.537  -1.916   6.599  4.00  1.00            
ATOM   1247    N PRO B  63      -0.430  -0.911   6.442  4.00  1.00            
ATOM   1248   CA PRO B  63       0.188   0.185   5.764  4.00  1.00            
ATOM   1249   CD PRO B  63      -1.761  -1.191   5.939  4.00  1.00            
ATOM   1250   CB PRO B  63      -0.937   0.886   5.001  4.00  1.00            
ATOM   1251   CG PRO B  63      -1.964  -0.234   4.751  4.00  1.00            
ATOM   1252    C PRO B  63       0.870   1.043   6.754  4.00  1.00            
ATOM   1253    O PRO B  63       0.409   1.124   7.892  4.00  1.00            
ATOM   1254    N VAL B  64       1.986   1.674   6.363  4.00  1.00            
ATOM   1255   CA VAL B  64       2.596   2.588   7.271  4.00  1.00            
ATOM   1256   CB VAL B  64       3.903   2.124   7.839  4.00  1.00            
ATOM   1257  CG1 VAL B  64       4.481   3.253   8.714  4.00  1.00            
ATOM   1258  CG2 VAL B  64       3.656   0.813   8.606  4.00  1.00            
ATOM   1259    C VAL B  64       2.855   3.820   6.470  4.00  1.00            
ATOM   1260    O VAL B  64       3.319   3.742   5.333  4.00  1.00            
ATOM   1261    N GLU B  65       2.532   5.005   7.023  4.00  1.00            
ATOM   1262   CA GLU B  65       2.621   6.143   6.163  4.00  1.00            
ATOM   1263   CB GLU B  65       1.810   7.340   6.682  4.00  1.00            
ATOM   1264   CG GLU B  65       1.377   8.292   5.567  4.00  1.00            
ATOM   1265   CD GLU B  65       0.109   8.984   6.047  4.00  1.00            
ATOM   1266  OE1 GLU B  65      -0.191   8.862   7.263  4.00  1.00            
ATOM   1267  OE2 GLU B  65      -0.582   9.627   5.212  4.00  1.00            
ATOM   1268    C GLU B  65       4.018   6.574   5.804  4.00  1.00            
ATOM   1269    O GLU B  65       4.340   6.533   4.621  4.00  1.00            
ATOM   1270    N ILE B  66       4.907   6.889   6.784  4.00  1.00            
ATOM   1271   CA ILE B  66       6.207   7.525   6.560  4.00  1.00            
ATOM   1272   CB ILE B  66       7.228   6.721   5.795  4.00  1.00            
ATOM   1273  CG1 ILE B  66       8.648   7.170   6.194  4.00  1.00            
ATOM   1274  CG2 ILE B  66       7.004   6.955   4.294  4.00  1.00            
ATOM   1275  CD1 ILE B  66       8.996   6.900   7.657  4.00  1.00            
ATOM   1276    C ILE B  66       5.926   8.828   5.845  4.00  1.00            
ATOM   1277    O ILE B  66       5.097   8.910   4.941  4.00  1.00            
ATOM   1278    N CYS B  67       6.631   9.905   6.240  3.00  1.00            
ATOM   1279   CA CYS B  67       6.335  11.251   5.816  3.00  1.00            
ATOM   1280   CB CYS B  67       7.459  12.225   6.182  3.00  1.00            
ATOM   1281   SG CYS B  67       7.816  12.214   7.964  3.00  1.00            
ATOM   1282    C CYS B  67       6.099  11.379   4.342  3.00  1.00            
ATOM   1283    O CYS B  67       7.012  11.286   3.523  3.00  1.00            
ATOM   1284    N GLY B  68       4.813  11.568   3.988  3.00  1.00            
ATOM   1285   CA GLY B  68       4.397  11.901   2.658  3.00  1.00            
ATOM   1286    C GLY B  68       4.634  10.784   1.705  3.00  1.00            
ATOM   1287    O GLY B  68       4.661  11.001   0.494  3.00  1.00            
ATOM   1288    N HIS B  69       4.824   9.559   2.209  4.00  1.00            
ATOM   1289   CA HIS B  69       4.955   8.496   1.267  4.00  1.00            
ATOM   1290  ND1 HIS B  69       6.069   6.008  -0.518  4.00  1.00            
ATOM   1291   CG HIS B  69       6.621   7.196  -0.102  4.00  1.00            
ATOM   1292   CB HIS B  69       6.351   7.856   1.222  4.00  1.00            
ATOM   1293  NE2 HIS B  69       7.371   6.721  -2.175  4.00  1.00            
ATOM   1294  CD2 HIS B  69       7.412   7.620  -1.122  4.00  1.00            
ATOM   1295  CE1 HIS B  69       6.553   5.772  -1.768  4.00  1.00            
ATOM   1296    C HIS B  69       3.982   7.483   1.777  4.00  1.00            
ATOM   1297    O HIS B  69       3.235   7.769   2.710  4.00  1.00            
ATOM   1298    N LYS B  70       3.896   6.297   1.153  4.00  1.00            
ATOM   1299   CA LYS B  70       3.024   5.309   1.724  4.00  1.00            
ATOM   1300   CB LYS B  70       1.619   5.240   1.100  4.00  1.00            
ATOM   1301   CG LYS B  70       1.649   4.855  -0.375  4.00  1.00            
ATOM   1302   CD LYS B  70       2.371   5.887  -1.236  4.00  1.00            
ATOM   1303   CE LYS B  70       2.705   5.394  -2.644  4.00  1.00            
ATOM   1304   NZ LYS B  70       1.471   5.291  -3.451  4.00  1.00            
ATOM   1305    C LYS B  70       3.659   3.993   1.480  4.00  1.00            
ATOM   1306    O LYS B  70       4.268   3.775   0.433  4.00  1.00            
ATOM   1307    N ALA B  71       3.540   3.074   2.452  4.00  1.00            
ATOM   1308   CA ALA B  71       4.154   1.810   2.224  4.00  1.00            
ATOM   1309   CB ALA B  71       5.616   1.745   2.701  4.00  1.00            
ATOM   1310    C ALA B  71       3.398   0.768   2.970  4.00  1.00            
ATOM   1311    O ALA B  71       2.637   1.055   3.891  4.00  1.00            
ATOM   1312    N ILE B  72       3.598  -0.493   2.553  4.00  1.00            
ATOM   1313   CA ILE B  72       2.962  -1.612   3.176  4.00  1.00            
ATOM   1314   CB ILE B  72       2.086  -2.377   2.218  4.00  1.00            
ATOM   1315  CG1 ILE B  72       2.913  -2.949   1.053  4.00  1.00            
ATOM   1316  CG2 ILE B  72       0.959  -1.435   1.759  4.00  1.00            
ATOM   1317  CD1 ILE B  72       2.122  -3.888   0.145  4.00  1.00            
ATOM   1318    C ILE B  72       4.055  -2.497   3.650  4.00  1.00            
ATOM   1319    O ILE B  72       5.052  -2.699   2.958  4.00  1.00            
ATOM   1320    N GLY B  73       3.917  -3.035   4.871  4.00  1.00            
ATOM   1321   CA GLY B  73       4.997  -3.838   5.337  4.00  1.00            
ATOM   1322    C GLY B  73       4.522  -4.722   6.418  4.00  1.00            
ATOM   1323    O GLY B  73       3.329  -4.820   6.699  4.00  1.00            
ATOM   1324    N THR B  74       5.488  -5.411   7.041  4.00  1.00            
ATOM   1325   CA THR B  74       5.157  -6.289   8.106  4.00  1.00            
ATOM   1326   CB THR B  74       5.937  -7.568   8.082  4.00  1.00            
ATOM   1327  OG1 THR B  74       7.318  -7.302   8.283  4.00  1.00            
ATOM   1328  CG2 THR B  74       5.723  -8.241   6.715  4.00  1.00            
ATOM   1329    C THR B  74       5.522  -5.563   9.358  4.00  1.00            
ATOM   1330    O THR B  74       6.647  -5.091   9.519  4.00  1.00            
ATOM   1331    N VAL B  75       4.556  -5.430  10.281  4.00  1.00            
ATOM   1332   CA VAL B  75       4.830  -4.717  11.489  4.00  1.00            
ATOM   1333   CB VAL B  75       3.604  -4.061  12.051  4.00  1.00            
ATOM   1334  CG1 VAL B  75       2.515  -5.131  12.230  4.00  1.00            
ATOM   1335  CG2 VAL B  75       3.986  -3.355  13.360  4.00  1.00            
ATOM   1336    C VAL B  75       5.308  -5.693  12.483  4.00  1.00            
ATOM   1337    O VAL B  75       4.685  -6.729  12.713  4.00  1.00            
ATOM   1338    N LEU B  76       6.469  -5.401  13.082  4.00  1.00            
ATOM   1339   CA LEU B  76       6.865  -6.284  14.115  4.00  1.00            
ATOM   1340   CB LEU B  76       8.282  -6.873  13.942  4.00  1.00            
ATOM   1341   CG LEU B  76       8.456  -7.726  12.663  4.00  1.00            
ATOM   1342  CD1 LEU B  76       8.460  -6.856  11.396  4.00  1.00            
ATOM   1343  CD2 LEU B  76       9.679  -8.654  12.756  4.00  1.00            
ATOM   1344    C LEU B  76       6.828  -5.454  15.361  4.00  1.00            
ATOM   1345    O LEU B  76       7.558  -4.470  15.479  4.00  1.00            
ATOM   1346    N VAL B  77       5.969  -5.834  16.329  4.00  1.00            
ATOM   1347   CA VAL B  77       5.786  -5.024  17.501  4.00  1.00            
ATOM   1348   CB VAL B  77       4.347  -4.736  17.798  4.00  1.00            
ATOM   1349  CG1 VAL B  77       3.776  -3.884  16.650  4.00  1.00            
ATOM   1350  CG2 VAL B  77       3.609  -6.071  17.996  4.00  1.00            
ATOM   1351    C VAL B  77       6.378  -5.696  18.678  4.00  1.00            
ATOM   1352    O VAL B  77       6.471  -6.920  18.745  4.00  1.00            
ATOM   1353    N GLY B  78       6.835  -4.869  19.637  1.00  1.00            
ATOM   1354   CA GLY B  78       7.413  -5.428  20.811  1.00  1.00            
ATOM   1355    C GLY B  78       8.615  -4.612  21.186  1.00  1.00            
ATOM   1356    O GLY B  78       8.636  -3.382  21.144  1.00  1.00            
ATOM   1357    N PRO B  79       9.616  -5.355  21.552  1.00  1.00            
ATOM   1358   CA PRO B  79      10.841  -4.840  22.098  1.00  1.00            
ATOM   1359   CD PRO B  79       9.790  -6.675  20.974  1.00  1.00            
ATOM   1360   CB PRO B  79      11.732  -6.069  22.280  1.00  1.00            
ATOM   1361   CG PRO B  79      11.288  -6.992  21.131  1.00  1.00            
ATOM   1362    C PRO B  79      11.566  -3.777  21.368  1.00  1.00            
ATOM   1363    O PRO B  79      12.047  -4.045  20.271  1.00  1.00            
ATOM   1364    N THR B  80      11.659  -2.595  22.017  1.00  1.00            
ATOM   1365   CA THR B  80      12.434  -1.440  21.660  1.00  1.00            
ATOM   1366   CB THR B  80      12.319  -0.951  20.234  1.00  1.00            
ATOM   1367  OG1 THR B  80      10.956  -0.860  19.850  1.00  1.00            
ATOM   1368  CG2 THR B  80      13.159  -1.781  19.249  1.00  1.00            
ATOM   1369    C THR B  80      11.913  -0.293  22.462  1.00  1.00            
ATOM   1370    O THR B  80      10.716  -0.188  22.717  1.00  1.00            
ATOM   1371    N PRO B  81      12.802   0.557  22.897  1.00  1.00            
ATOM   1372   CA PRO B  81      12.367   1.791  23.488  1.00  1.00            
ATOM   1373   CD PRO B  81      14.059   0.086  23.458  1.00  1.00            
ATOM   1374   CB PRO B  81      13.566   2.322  24.273  1.00  1.00            
ATOM   1375   CG PRO B  81      14.374   1.053  24.609  1.00  1.00            
ATOM   1376    C PRO B  81      11.929   2.698  22.393  1.00  1.00            
ATOM   1377    O PRO B  81      11.176   3.634  22.653  1.00  1.00            
ATOM   1378    N VAL B  82      12.412   2.450  21.162  1.00  1.00            
ATOM   1379   CA VAL B  82      12.079   3.342  20.094  1.00  1.00            
ATOM   1380   CB VAL B  82      13.238   4.115  19.542  1.00  1.00            
ATOM   1381  CG1 VAL B  82      14.186   3.142  18.824  1.00  1.00            
ATOM   1382  CG2 VAL B  82      12.677   5.212  18.626  1.00  1.00            
ATOM   1383    C VAL B  82      11.539   2.540  18.942  1.00  1.00            
ATOM   1384    O VAL B  82      11.819   1.350  18.812  1.00  1.00            
ATOM   1385    N ASN B  83      10.735   3.192  18.071  1.00  1.00            
ATOM   1386   CA ASN B  83      10.171   2.530  16.924  1.00  1.00            
ATOM   1387   CB ASN B  83       8.734   2.991  16.592  1.00  1.00            
ATOM   1388   CG ASN B  83       8.688   4.502  16.406  1.00  1.00            
ATOM   1389  OD1 ASN B  83       9.646   5.212  16.704  1.00  1.00            
ATOM   1390  ND2 ASN B  83       7.523   5.013  15.924  1.00  1.00            
ATOM   1391    C ASN B  83      11.079   2.763  15.773  1.00  1.00            
ATOM   1392    O ASN B  83      11.404   3.896  15.421  1.00  1.00            
ATOM   1393    N ILE B  84      11.522   1.656  15.155  4.00  1.00            
ATOM   1394   CA ILE B  84      12.469   1.751  14.095  4.00  1.00            
ATOM   1395   CB ILE B  84      13.683   0.895  14.312  4.00  1.00            
ATOM   1396  CG1 ILE B  84      14.413   1.288  15.605  4.00  1.00            
ATOM   1397  CG2 ILE B  84      14.568   1.001  13.057  4.00  1.00            
ATOM   1398  CD1 ILE B  84      15.462   0.257  16.013  4.00  1.00            
ATOM   1399    C ILE B  84      11.828   1.219  12.862  4.00  1.00            
ATOM   1400    O ILE B  84      11.096   0.230  12.893  4.00  1.00            
ATOM   1401    N ILE B  85      12.089   1.907  11.737  4.00  1.00            
ATOM   1402   CA ILE B  85      11.602   1.495  10.460  4.00  1.00            
ATOM   1403   CB ILE B  85      10.933   2.608   9.712  4.00  1.00            
ATOM   1404  CG1 ILE B  85      11.911   3.774   9.508  4.00  1.00            
ATOM   1405  CG2 ILE B  85       9.648   2.984  10.461  4.00  1.00            
ATOM   1406  CD1 ILE B  85      11.317   4.936   8.713  4.00  1.00            
ATOM   1407    C ILE B  85      12.800   1.058   9.711  4.00  1.00            
ATOM   1408    O ILE B  85      13.814   1.754   9.674  4.00  1.00            
ATOM   1409    N GLY B  86      12.718  -0.138   9.113  1.00  1.00            
ATOM   1410   CA GLY B  86      13.907  -0.650   8.529  1.00  1.00            
ATOM   1411    C GLY B  86      13.893  -0.601   7.052  1.00  1.00            
ATOM   1412    O GLY B  86      13.300   0.265   6.413  1.00  1.00            
ATOM   1413    N ARG B  87      14.608  -1.589   6.496  2.00  1.00            
ATOM   1414   CA ARG B  87      14.820  -1.705   5.099  2.00  1.00            
ATOM   1415   CB ARG B  87      15.708  -2.893   4.704  2.00  1.00            
ATOM   1416   CG ARG B  87      15.096  -4.234   5.104  2.00  1.00            
ATOM   1417   CD ARG B  87      15.819  -5.453   4.534  2.00  1.00            
ATOM   1418   NE ARG B  87      15.181  -6.650   5.146  2.00  1.00            
ATOM   1419   CZ ARG B  87      15.435  -7.900   4.663  2.00  1.00            
ATOM   1420  NH1 ARG B  87      16.233  -8.067   3.569  2.00  1.00            
ATOM   1421  NH2 ARG B  87      14.892  -8.986   5.285  2.00  1.00            
ATOM   1422    C ARG B  87      13.524  -1.923   4.397  2.00  1.00            
ATOM   1423    O ARG B  87      13.291  -1.338   3.343  2.00  1.00            
ATOM   1424    N ASN B  88      12.639  -2.772   4.950  2.00  1.00            
ATOM   1425   CA ASN B  88      11.432  -3.077   4.237  2.00  1.00            
ATOM   1426   CB ASN B  88      10.487  -4.005   5.024  2.00  1.00            
ATOM   1427   CG ASN B  88      11.029  -5.429   5.014  2.00  1.00            
ATOM   1428  OD1 ASN B  88      11.806  -5.822   5.882  2.00  1.00            
ATOM   1429  ND2 ASN B  88      10.584  -6.233   4.010  2.00  1.00            
ATOM   1430    C ASN B  88      10.657  -1.815   4.010  2.00  1.00            
ATOM   1431    O ASN B  88      10.307  -1.491   2.876  2.00  1.00            
ATOM   1432    N LEU B  89      10.379  -1.058   5.089  2.00  1.00            
ATOM   1433   CA LEU B  89       9.612   0.150   4.980  2.00  1.00            
ATOM   1434   CB LEU B  89       9.309   0.793   6.350  2.00  1.00            
ATOM   1435   CG LEU B  89       8.295   0.014   7.212  2.00  1.00            
ATOM   1436  CD1 LEU B  89       8.750  -1.433   7.449  2.00  1.00            
ATOM   1437  CD2 LEU B  89       8.000   0.752   8.531  2.00  1.00            
ATOM   1438    C LEU B  89      10.401   1.149   4.176  2.00  1.00            
ATOM   1439    O LEU B  89       9.846   1.847   3.329  2.00  1.00            
ATOM   1440    N LEU B  90      11.727   1.232   4.405  2.00  1.00            
ATOM   1441   CA LEU B  90      12.530   2.220   3.734  2.00  1.00            
ATOM   1442   CB LEU B  90      13.979   2.301   4.257  2.00  1.00            
ATOM   1443   CG LEU B  90      14.868   1.066   4.022  2.00  1.00            
ATOM   1444  CD1 LEU B  90      15.267   0.915   2.545  2.00  1.00            
ATOM   1445  CD2 LEU B  90      16.079   1.084   4.968  2.00  1.00            
ATOM   1446    C LEU B  90      12.528   1.952   2.260  2.00  1.00            
ATOM   1447    O LEU B  90      12.521   2.881   1.454  2.00  1.00            
ATOM   1448    N THR B  91      12.521   0.668   1.863  3.00  1.00            
ATOM   1449   CA THR B  91      12.608   0.335   0.472  3.00  1.00            
ATOM   1450   CB THR B  91      12.625  -1.142   0.192  3.00  1.00            
ATOM   1451  OG1 THR B  91      13.749  -1.762   0.798  3.00  1.00            
ATOM   1452  CG2 THR B  91      12.659  -1.340  -1.333  3.00  1.00            
ATOM   1453    C THR B  91      11.457   0.868  -0.285  3.00  1.00            
ATOM   1454    O THR B  91      11.622   1.474  -1.343  3.00  1.00            
ATOM   1455    N GLN B  92      10.254   0.665   0.253  3.00  1.00            
ATOM   1456   CA GLN B  92       9.099   1.094  -0.455  3.00  1.00            
ATOM   1457   CB GLN B  92       7.809   0.792   0.326  3.00  1.00            
ATOM   1458   CG GLN B  92       6.545   1.421  -0.262  3.00  1.00            
ATOM   1459   CD GLN B  92       6.220   0.743  -1.585  3.00  1.00            
ATOM   1460  OE1 GLN B  92       7.107   0.474  -2.394  3.00  1.00            
ATOM   1461  NE2 GLN B  92       4.911   0.462  -1.811  3.00  1.00            
ATOM   1462    C GLN B  92       9.209   2.571  -0.618  3.00  1.00            
ATOM   1463    O GLN B  92       8.861   3.127  -1.658  3.00  1.00            
ATOM   1464    N ILE B  93       9.736   3.242   0.416  3.00  1.00            
ATOM   1465   CA ILE B  93       9.830   4.666   0.402  3.00  1.00            
ATOM   1466   CB ILE B  93      10.500   5.200   1.630  3.00  1.00            
ATOM   1467  CG1 ILE B  93       9.811   4.654   2.892  3.00  1.00            
ATOM   1468  CG2 ILE B  93      10.480   6.736   1.552  3.00  1.00            
ATOM   1469  CD1 ILE B  93      10.644   4.834   4.162  3.00  1.00            
ATOM   1470    C ILE B  93      10.698   5.043  -0.759  3.00  1.00            
ATOM   1471    O ILE B  93      10.388   5.985  -1.489  3.00  1.00            
ATOM   1472    N GLY B  94      11.798   4.291  -0.981  3.00  1.00            
ATOM   1473   CA GLY B  94      12.692   4.617  -2.056  3.00  1.00            
ATOM   1474    C GLY B  94      13.841   5.411  -1.532  3.00  1.00            
ATOM   1475    O GLY B  94      14.436   6.215  -2.248  3.00  1.00            
ATOM   1476    N CYS B  95      14.176   5.195  -0.250  1.00  1.00            
ATOM   1477   CA CYS B  95      15.214   5.924   0.416  1.00  1.00            
ATOM   1478   CB CYS B  95      15.127   5.780   1.944  1.00  1.00            
ATOM   1479   SG CYS B  95      13.494   6.243   2.586  1.00  1.00            
ATOM   1480    C CYS B  95      16.562   5.426   0.016  1.00  1.00            
ATOM   1481    O CYS B  95      16.714   4.302  -0.460  1.00  1.00            
ATOM   1482    N THR B  96      17.589   6.286   0.195  4.00  1.00            
ATOM   1483   CA THR B  96      18.918   5.863  -0.126  4.00  1.00            
ATOM   1484   CB THR B  96      19.424   6.343  -1.462  4.00  1.00            
ATOM   1485  OG1 THR B  96      19.609   7.751  -1.445  4.00  1.00            
ATOM   1486  CG2 THR B  96      18.407   5.957  -2.551  4.00  1.00            
ATOM   1487    C THR B  96      19.868   6.361   0.901  4.00  1.00            
ATOM   1488    O THR B  96      19.545   7.217   1.722  4.00  1.00            
ATOM   1489    N LEU B  97      21.079   5.774   0.886  4.00  1.00            
ATOM   1490   CA LEU B  97      22.142   6.251   1.709  4.00  1.00            
ATOM   1491   CB LEU B  97      23.038   5.172   2.319  4.00  1.00            
ATOM   1492   CG LEU B  97      24.168   5.792   3.159  4.00  1.00            
ATOM   1493  CD1 LEU B  97      23.621   6.464   4.427  4.00  1.00            
ATOM   1494  CD2 LEU B  97      25.293   4.779   3.428  4.00  1.00            
ATOM   1495    C LEU B  97      23.005   6.990   0.759  4.00  1.00            
ATOM   1496    O LEU B  97      22.927   6.771  -0.449  4.00  1.00            
ATOM   1497    N ASN B  98      23.831   7.917   1.264  4.00  1.00            
ATOM   1498   CA ASN B  98      24.629   8.604   0.310  4.00  1.00            
ATOM   1499   CB ASN B  98      24.001   9.934  -0.164  4.00  1.00            
ATOM   1500   CG ASN B  98      24.719  10.429  -1.423  4.00  1.00            
ATOM   1501  OD1 ASN B  98      25.429  11.434  -1.392  4.00  1.00            
ATOM   1502  ND2 ASN B  98      24.530   9.709  -2.561  4.00  1.00            
ATOM   1503    C ASN B  98      25.946   8.898   0.905  4.00  1.00            
ATOM   1504    O ASN B  98      26.169   8.727   2.103  4.00  1.00            
ATOM   1505    N PHE B  99      26.867   9.338   0.042  1.00  1.00            
ATOM   1506   CA PHE B  99      28.178   9.657   0.479  1.00  1.00            
ATOM   1507   CB PHE B  99      29.148   9.823  -0.699  1.00  1.00            
ATOM   1508   CG PHE B  99      30.495  10.028  -0.109  1.00  1.00            
ATOM   1509  CD1 PHE B  99      30.928  11.291   0.214  1.00  1.00            
ATOM   1510  CD2 PHE B  99      31.318   8.952   0.132  1.00  1.00            
ATOM   1511  CE1 PHE B  99      32.171  11.483   0.763  1.00  1.00            
ATOM   1512  CE2 PHE B  99      32.562   9.138   0.682  1.00  1.00            
ATOM   1513   CZ PHE B  99      32.987  10.405   0.998  1.00  1.00            
ATOM   1514    C PHE B  99      28.105  10.973   1.235  1.00  1.00            
ATOM   1515    O PHE B  99      28.499  10.982   2.432  1.00  1.00            
ATOM   1516  OXT PHE B  99      27.652  11.980   0.632  1.00  1.00            
ATOM   1517    N ILE C   1      17.133 -15.506  11.338  4.00  0.00            
ATOM   1518   CA ILE C   1      16.217 -14.501  11.919  4.00  0.00            
ATOM   1519   CB ILE C   1      16.356 -14.476  13.415  4.00  0.00            
ATOM   1520  CG1 ILE C   1      15.860 -15.808  14.003  4.00  0.00            
ATOM   1521  CG2 ILE C   1      15.620 -13.245  13.973  4.00  0.00            
ATOM   1522  CD1 ILE C   1      14.385 -16.094  13.705  4.00  0.00            
ATOM   1523    C ILE C   1      16.488 -13.146  11.374  4.00  0.00            
ATOM   1524    O ILE C   1      17.609 -12.834  10.974  4.00  0.00            
ATOM   1525    N ARG C   2      15.442 -12.307  11.311  4.00  0.00            
ATOM   1526   CA ARG C   2      15.662 -10.992  10.809  4.00  0.00            
ATOM   1527   CB ARG C   2      14.366 -10.300  10.346  4.00  0.00            
ATOM   1528   CG ARG C   2      13.527 -11.138   9.372  4.00  0.00            
ATOM   1529   CD ARG C   2      14.288 -12.302   8.730  4.00  0.00            
ATOM   1530   NE ARG C   2      15.350 -11.741   7.849  4.00  0.00            
ATOM   1531   CZ ARG C   2      15.270 -11.888   6.494  4.00  0.00            
ATOM   1532  NH1 ARG C   2      14.211 -12.551   5.937  4.00  0.00            
ATOM   1533  NH2 ARG C   2      16.252 -11.385   5.693  4.00  0.00            
ATOM   1534    C ARG C   2      16.209 -10.201  11.949  4.00  0.00            
ATOM   1535    O ARG C   2      15.763 -10.334  13.088  4.00  0.00            
ATOM   1536    N LYS C   3      17.184  -9.322  11.670  4.00  0.00            
ATOM   1537   CA LYS C   3      17.821  -8.670  12.768  4.00  0.00            
ATOM   1538   CB LYS C   3      19.360  -8.648  12.638  4.00  0.00            
ATOM   1539   CG LYS C   3      20.126  -8.512  13.960  4.00  0.00            
ATOM   1540   CD LYS C   3      20.269  -9.852  14.684  4.00  0.00            
ATOM   1541   CE LYS C   3      21.025  -9.801  16.012  4.00  0.00            
ATOM   1542   NZ LYS C   3      22.175  -8.874  15.928  4.00  0.00            
ATOM   1543    C LYS C   3      17.432  -7.250  12.812  4.00  0.00            
ATOM   1544    O LYS C   3      17.178  -6.614  11.791  4.00  0.00            
ATOM   1545    N ILE C   4      17.362  -6.734  14.045  4.00  0.00            
ATOM   1546   CA ILE C   4      17.141  -5.342  14.186  4.00  0.00            
ATOM   1547   CB ILE C   4      15.823  -4.994  14.801  4.00  0.00            
ATOM   1548  CG1 ILE C   4      14.682  -5.427  13.864  4.00  0.00            
ATOM   1549  CG2 ILE C   4      15.830  -3.482  15.091  4.00  0.00            
ATOM   1550  CD1 ILE C   4      14.571  -6.939  13.679  4.00  0.00            
ATOM   1551    C ILE C   4      18.228  -4.840  15.056  4.00  0.00            
ATOM   1552    O ILE C   4      18.373  -5.247  16.209  4.00  0.00            
ATOM   1553    N LEU C   5      19.034  -3.933  14.496  4.00  0.00            
ATOM   1554   CA LEU C   5      20.153  -3.452  15.227  4.00  0.00            
ATOM   1555   CB LEU C   5      21.459  -3.713  14.458  4.00  0.00            
ATOM   1556   CG LEU C   5      22.700  -3.035  15.051  4.00  0.00            
ATOM   1557  CD1 LEU C   5      23.005  -3.549  16.467  4.00  0.00            
ATOM   1558  CD2 LEU C   5      23.897  -3.151  14.095  4.00  0.00            
ATOM   1559    C LEU C   5      20.025  -1.989  15.385  4.00  0.00            
ATOM   1560    O LEU C   5      20.145  -1.228  14.425  4.00  0.00            
ATOM   1561    N PHE C   6      19.765  -1.560  16.625  4.00  0.00            
ATOM   1562   CA PHE C   6      19.714  -0.161  16.874  4.00  0.00            
ATOM   1563   CB PHE C   6      18.316   0.453  16.704  4.00  0.00            
ATOM   1564   CG PHE C   6      18.357   1.867  17.178  4.00  0.00            
ATOM   1565  CD1 PHE C   6      18.980   2.851  16.446  4.00  0.00            
ATOM   1566  CD2 PHE C   6      17.745   2.214  18.360  4.00  0.00            
ATOM   1567  CE1 PHE C   6      19.002   4.153  16.895  4.00  0.00            
ATOM   1568  CE2 PHE C   6      17.761   3.511  18.817  4.00  0.00            
ATOM   1569   CZ PHE C   6      18.396   4.485  18.084  4.00  0.00            
ATOM   1570    C PHE C   6      20.144   0.041  18.284  4.00  0.00            
ATOM   1571    O PHE C   6      19.853  -0.779  19.153  4.00  0.00            
ATOM   1572    N LEU C   7      20.867   1.145  18.542  4.00  0.00            
ATOM   1573   CA LEU C   7      21.312   1.403  19.875  4.00  0.00            
ATOM   1574   CB LEU C   7      22.759   1.923  19.937  4.00  0.00            
ATOM   1575   CG LEU C   7      23.779   0.903  19.392  4.00  0.00            
ATOM   1576  CD1 LEU C   7      25.221   1.418  19.531  4.00  0.00            
ATOM   1577  CD2 LEU C   7      23.567  -0.481  20.024  4.00  0.00            
ATOM   1578    C LEU C   7      20.417   2.467  20.410  4.00  0.00            
ATOM   1579    O LEU C   7      20.313   3.557  19.849  4.00  0.00            
ATOM   1580    N ASP C   8      19.758   2.168  21.539  4.00  0.00            
ATOM   1581   CA ASP C   8      18.753   3.040  22.061  4.00  0.00            
ATOM   1582   CB ASP C   8      18.116   2.498  23.353  4.00  0.00            
ATOM   1583   CG ASP C   8      17.396   1.187  23.074  4.00  0.00            
ATOM   1584  OD1 ASP C   8      17.134   0.894  21.878  4.00  0.00            
ATOM   1585  OD2 ASP C   8      17.108   0.456  24.062  4.00  0.00            
ATOM   1586    C ASP C   8      19.293   4.361  22.457  4.00  0.00            
ATOM   1587    O ASP C   8      18.746   5.397  22.079  4.00  0.00            
ATOM   1588    N GLY C   9      20.394   4.376  23.220  4.00  0.00            
ATOM   1589   CA GLY C   9      20.763   5.660  23.708  4.00  0.00            
ATOM   1590    C GLY C   9      22.239   5.755  23.799  4.00  0.00            
ATOM   1591    O GLY C   9      22.978   4.835  23.453  4.00  0.00            
ATOM   1592    N ILE C  10      22.682   6.924  24.284  4.00  0.00            
ATOM   1593   CA ILE C  10      24.055   7.268  24.434  4.00  0.00            
ATOM   1594   CB ILE C  10      24.218   8.463  25.329  4.00  0.00            
ATOM   1595  CG1 ILE C  10      23.393   9.639  24.782  4.00  0.00            
ATOM   1596  CG2 ILE C  10      25.718   8.770  25.468  4.00  0.00            
ATOM   1597  CD1 ILE C  10      23.149  10.749  25.802  4.00  0.00            
ATOM   1598    C ILE C  10      24.785   6.100  25.083  4.00  0.00            
ATOM   1599    O ILE C  10      25.561   5.412  24.366  4.00  0.00            
ATOM   1600  OXT ILE C  10      24.581   5.886  26.308  4.00  0.00            
END
