# Supplementary material for: Integrative modeling of diverse protein-peptide systems using CABS-dock
Source: PLoS Comput Biol. 2023 Jul 5;19(7):e1011275. doi: 10.1371/journal.pcbi.1011275 (PMC10351741; doi:10.1371/journal.pcbi.1011275)
Supplement: S1 File — Files in pdb format containing atomic coordinates of the structures obtained in this study: the highest-scored amyloid models and 10 examples of the docked peptide for each enzyme-substrate complex. (ZIP) [file pcbi.1011275.s006.zip › 10_HIV1_IRKILFLDGI/456.pdb]

CRYST1    0.000    0.000    0.000   0.00   0.00   0.00 P 1           1
ATOM      1    N PRO A   1      28.833   7.381  -2.665  1.00  1.00            
ATOM      2   CA PRO A   1      27.996   6.757  -3.726  1.00  1.00            
ATOM      3   CD PRO A   1      30.127   6.625  -2.534  1.00  1.00            
ATOM      4   CB PRO A   1      28.710   5.466  -4.125  1.00  1.00            
ATOM      5   CG PRO A   1      30.180   5.689  -3.749  1.00  1.00            
ATOM      6    C PRO A   1      26.654   6.508  -3.126  1.00  1.00            
ATOM      7    O PRO A   1      26.563   6.375  -1.907  1.00  1.00            
ATOM      8    N GLN A   2      25.597   6.436  -3.960  4.00  1.00            
ATOM      9   CA GLN A   2      24.300   6.207  -3.403  4.00  1.00            
ATOM     10   CB GLN A   2      23.134   6.730  -4.263  4.00  1.00            
ATOM     11   CG GLN A   2      22.933   6.001  -5.593  4.00  1.00            
ATOM     12   CD GLN A   2      21.815   6.722  -6.335  4.00  1.00            
ATOM     13  OE1 GLN A   2      21.102   6.134  -7.146  4.00  1.00            
ATOM     14  NE2 GLN A   2      21.660   8.044  -6.052  4.00  1.00            
ATOM     15    C GLN A   2      24.133   4.738  -3.234  4.00  1.00            
ATOM     16    O GLN A   2      24.375   3.965  -4.159  4.00  1.00            
ATOM     17    N ILE A   3      23.733   4.316  -2.021  4.00  1.00            
ATOM     18   CA ILE A   3      23.504   2.925  -1.785  4.00  1.00            
ATOM     19   CB ILE A   3      24.306   2.336  -0.663  4.00  1.00            
ATOM     20  CG1 ILE A   3      24.036   0.825  -0.563  4.00  1.00            
ATOM     21  CG2 ILE A   3      23.973   3.118   0.616  4.00  1.00            
ATOM     22  CD1 ILE A   3      24.486   0.041  -1.793  4.00  1.00            
ATOM     23    C ILE A   3      22.057   2.778  -1.436  4.00  1.00            
ATOM     24    O ILE A   3      21.520   3.546  -0.638  4.00  1.00            
ATOM     25    N THR A   4      21.382   1.785  -2.051  1.00  1.00            
ATOM     26   CA THR A   4      19.973   1.595  -1.848  1.00  1.00            
ATOM     27   CB THR A   4      19.285   0.962  -3.019  1.00  1.00            
ATOM     28  OG1 THR A   4      19.772  -0.357  -3.225  1.00  1.00            
ATOM     29  CG2 THR A   4      19.563   1.826  -4.259  1.00  1.00            
ATOM     30    C THR A   4      19.775   0.695  -0.687  1.00  1.00            
ATOM     31    O THR A   4      20.732   0.245  -0.059  1.00  1.00            
ATOM     32    N LEU A   5      18.501   0.416  -0.360  1.00  1.00            
ATOM     33   CA LEU A   5      18.306  -0.382   0.801  1.00  1.00            
ATOM     34   CB LEU A   5      17.377   0.300   1.818  1.00  1.00            
ATOM     35   CG LEU A   5      17.962   1.611   2.371  1.00  1.00            
ATOM     36  CD1 LEU A   5      17.018   2.272   3.389  1.00  1.00            
ATOM     37  CD2 LEU A   5      19.375   1.383   2.929  1.00  1.00            
ATOM     38    C LEU A   5      17.683  -1.703   0.458  1.00  1.00            
ATOM     39    O LEU A   5      16.958  -2.265   1.279  1.00  1.00            
ATOM     40    N TRP A   6      17.923  -2.251  -0.744  1.00  1.00            
ATOM     41   CA TRP A   6      17.372  -3.548  -1.037  1.00  1.00            
ATOM     42   CB TRP A   6      17.509  -3.891  -2.532  1.00  1.00            
ATOM     43   CG TRP A   6      16.765  -2.935  -3.442  1.00  1.00            
ATOM     44  CD2 TRP A   6      15.607  -3.266  -4.226  1.00  1.00            
ATOM     45  CD1 TRP A   6      17.056  -1.631  -3.723  1.00  1.00            
ATOM     46  NE1 TRP A   6      16.151  -1.128  -4.626  1.00  1.00            
ATOM     47  CE2 TRP A   6      15.255  -2.125  -4.947  1.00  1.00            
ATOM     48  CE3 TRP A   6      14.898  -4.428  -4.340  1.00  1.00            
ATOM     49  CZ2 TRP A   6      14.186  -2.127  -5.798  1.00  1.00            
ATOM     50  CZ3 TRP A   6      13.818  -4.425  -5.194  1.00  1.00            
ATOM     51  CH2 TRP A   6      13.469  -3.298  -5.909  1.00  1.00            
ATOM     52    C TRP A   6      18.128  -4.574  -0.234  1.00  1.00            
ATOM     53    O TRP A   6      17.533  -5.386   0.473  1.00  1.00            
ATOM     54    N LYS A   7      19.479  -4.540  -0.320  1.00  1.00            
ATOM     55   CA LYS A   7      20.358  -5.447   0.382  1.00  1.00            
ATOM     56   CB LYS A   7      21.678  -5.726  -0.358  1.00  1.00            
ATOM     57   CG LYS A   7      22.578  -6.739   0.359  1.00  1.00            
ATOM     58   CD LYS A   7      23.755  -7.233  -0.485  1.00  1.00            
ATOM     59   CE LYS A   7      24.684  -8.193   0.261  1.00  1.00            
ATOM     60   NZ LYS A   7      25.889  -8.471  -0.547  1.00  1.00            
ATOM     61    C LYS A   7      20.699  -4.759   1.679  1.00  1.00            
ATOM     62    O LYS A   7      20.342  -3.598   1.877  1.00  1.00            
ATOM     63    N ARG A   8      21.361  -5.466   2.620  1.00  1.00            
ATOM     64   CA ARG A   8      21.752  -4.872   3.873  1.00  1.00            
ATOM     65   CB ARG A   8      22.179  -5.944   4.902  1.00  1.00            
ATOM     66   CG ARG A   8      22.297  -5.464   6.348  1.00  1.00            
ATOM     67   CD ARG A   8      22.419  -6.621   7.346  1.00  1.00            
ATOM     68   NE ARG A   8      23.866  -6.922   7.535  1.00  1.00            
ATOM     69   CZ ARG A   8      24.519  -7.783   6.701  1.00  1.00            
ATOM     70  NH1 ARG A   8      23.873  -8.343   5.636  1.00  1.00            
ATOM     71  NH2 ARG A   8      25.829  -8.084   6.936  1.00  1.00            
ATOM     72    C ARG A   8      22.924  -4.006   3.561  1.00  1.00            
ATOM     73    O ARG A   8      23.838  -4.425   2.858  1.00  1.00            
ATOM     74    N PRO A   9      22.913  -2.789   4.027  1.00  1.00            
ATOM     75   CA PRO A   9      24.041  -1.967   3.728  1.00  1.00            
ATOM     76   CD PRO A   9      21.689  -2.012   4.114  1.00  1.00            
ATOM     77   CB PRO A   9      23.642  -0.547   4.114  1.00  1.00            
ATOM     78   CG PRO A   9      22.117  -0.551   3.878  1.00  1.00            
ATOM     79    C PRO A   9      25.239  -2.548   4.405  1.00  1.00            
ATOM     80    O PRO A   9      25.287  -2.549   5.635  1.00  1.00            
ATOM     81    N LEU A  10      26.219  -3.036   3.623  4.00  1.00            
ATOM     82   CA LEU A  10      27.424  -3.591   4.168  4.00  1.00            
ATOM     83   CB LEU A  10      27.539  -5.112   3.961  4.00  1.00            
ATOM     84   CG LEU A  10      28.818  -5.736   4.550  4.00  1.00            
ATOM     85  CD1 LEU A  10      28.862  -5.582   6.080  4.00  1.00            
ATOM     86  CD2 LEU A  10      28.972  -7.198   4.101  4.00  1.00            
ATOM     87    C LEU A  10      28.501  -2.934   3.381  4.00  1.00            
ATOM     88    O LEU A  10      28.512  -3.011   2.153  4.00  1.00            
ATOM     89    N VAL A  11      29.433  -2.247   4.058  4.00  1.00            
ATOM     90   CA VAL A  11      30.448  -1.558   3.323  4.00  1.00            
ATOM     91   CB VAL A  11      30.245  -0.068   3.321  4.00  1.00            
ATOM     92  CG1 VAL A  11      31.372   0.610   2.520  4.00  1.00            
ATOM     93  CG2 VAL A  11      28.836   0.217   2.768  4.00  1.00            
ATOM     94    C VAL A  11      31.762  -1.871   3.985  4.00  1.00            
ATOM     95    O VAL A  11      31.789  -2.349   5.118  4.00  1.00            
ATOM     96    N THR A  12      32.895  -1.637   3.285  4.00  1.00            
ATOM     97   CA THR A  12      34.195  -1.944   3.823  4.00  1.00            
ATOM     98   CB THR A  12      35.216  -2.259   2.771  4.00  1.00            
ATOM     99  OG1 THR A  12      34.789  -3.371   1.997  4.00  1.00            
ATOM    100  CG2 THR A  12      36.557  -2.574   3.455  4.00  1.00            
ATOM    101    C THR A  12      34.703  -0.787   4.610  4.00  1.00            
ATOM    102    O THR A  12      34.427   0.369   4.295  4.00  1.00            
ATOM    103    N ILE A  13      35.456  -1.100   5.683  4.00  1.00            
ATOM    104   CA ILE A  13      36.050  -0.108   6.526  4.00  1.00            
ATOM    105   CB ILE A  13      35.441  -0.063   7.897  4.00  1.00            
ATOM    106  CG1 ILE A  13      35.972   1.134   8.698  4.00  1.00            
ATOM    107  CG2 ILE A  13      35.697  -1.419   8.574  4.00  1.00            
ATOM    108  CD1 ILE A  13      35.219   1.337  10.009  4.00  1.00            
ATOM    109    C ILE A  13      37.478  -0.500   6.726  4.00  1.00            
ATOM    110    O ILE A  13      37.793  -1.688   6.808  4.00  1.00            
ATOM    111    N ARG A  14      38.393   0.487   6.788  4.00  1.00            
ATOM    112   CA ARG A  14      39.764   0.149   7.035  4.00  1.00            
ATOM    113   CB ARG A  14      40.746   0.620   5.947  4.00  1.00            
ATOM    114   CG ARG A  14      42.191   0.222   6.265  4.00  1.00            
ATOM    115   CD ARG A  14      43.268   1.040   5.545  4.00  1.00            
ATOM    116   NE ARG A  14      43.221   0.723   4.092  4.00  1.00            
ATOM    117   CZ ARG A  14      42.588   1.564   3.223  4.00  1.00            
ATOM    118  NH1 ARG A  14      41.991   2.703   3.679  4.00  1.00            
ATOM    119  NH2 ARG A  14      42.579   1.275   1.890  4.00  1.00            
ATOM    120    C ARG A  14      40.200   0.851   8.284  4.00  1.00            
ATOM    121    O ARG A  14      40.233   2.080   8.318  4.00  1.00            
ATOM    122    N ILE A  15      40.532   0.100   9.361  4.00  1.00            
ATOM    123   CA ILE A  15      41.028   0.782  10.526  4.00  1.00            
ATOM    124   CB ILE A  15      39.962   1.162  11.499  4.00  1.00            
ATOM    125  CG1 ILE A  15      40.480   2.281  12.409  4.00  1.00            
ATOM    126  CG2 ILE A  15      39.506  -0.106  12.238  4.00  1.00            
ATOM    127  CD1 ILE A  15      39.351   3.070  13.057  4.00  1.00            
ATOM    128    C ILE A  15      42.037  -0.078  11.201  4.00  1.00            
ATOM    129    O ILE A  15      41.889  -1.297  11.273  4.00  1.00            
ATOM    130    N GLY A  16      43.114   0.555  11.699  3.00  1.00            
ATOM    131   CA GLY A  16      44.128  -0.168  12.397  3.00  1.00            
ATOM    132    C GLY A  16      44.896  -0.953  11.388  3.00  1.00            
ATOM    133    O GLY A  16      45.653  -1.858  11.737  3.00  1.00            
ATOM    134    N GLY A  17      44.720  -0.622  10.098  3.00  1.00            
ATOM    135   CA GLY A  17      45.396  -1.390   9.102  3.00  1.00            
ATOM    136    C GLY A  17      44.665  -2.685   9.063  3.00  1.00            
ATOM    137    O GLY A  17      45.162  -3.688   8.553  3.00  1.00            
ATOM    138    N GLN A  18      43.445  -2.685   9.630  4.00  1.00            
ATOM    139   CA GLN A  18      42.666  -3.881   9.654  4.00  1.00            
ATOM    140   CB GLN A  18      42.039  -4.202  11.022  4.00  1.00            
ATOM    141   CG GLN A  18      43.062  -4.543  12.106  4.00  1.00            
ATOM    142   CD GLN A  18      42.300  -4.863  13.383  4.00  1.00            
ATOM    143  OE1 GLN A  18      42.877  -5.318  14.369  4.00  1.00            
ATOM    144  NE2 GLN A  18      40.960  -4.625  13.364  4.00  1.00            
ATOM    145    C GLN A  18      41.550  -3.720   8.674  4.00  1.00            
ATOM    146    O GLN A  18      41.096  -2.608   8.408  4.00  1.00            
ATOM    147    N LEU A  19      41.102  -4.848   8.091  4.00  1.00            
ATOM    148   CA LEU A  19      40.024  -4.844   7.146  4.00  1.00            
ATOM    149   CB LEU A  19      40.219  -5.868   6.012  4.00  1.00            
ATOM    150   CG LEU A  19      41.523  -5.692   5.212  4.00  1.00            
ATOM    151  CD1 LEU A  19      41.625  -6.723   4.076  4.00  1.00            
ATOM    152  CD2 LEU A  19      41.702  -4.243   4.735  4.00  1.00            
ATOM    153    C LEU A  19      38.834  -5.308   7.914  4.00  1.00            
ATOM    154    O LEU A  19      38.922  -6.265   8.681  4.00  1.00            
ATOM    155    N LYS A  20      37.680  -4.636   7.748  4.00  1.00            
ATOM    156   CA LYS A  20      36.557  -5.066   8.523  4.00  1.00            
ATOM    157   CB LYS A  20      36.292  -4.187   9.757  4.00  1.00            
ATOM    158   CG LYS A  20      37.282  -4.393  10.902  4.00  1.00            
ATOM    159   CD LYS A  20      37.214  -5.794  11.509  4.00  1.00            
ATOM    160   CE LYS A  20      38.199  -6.010  12.658  4.00  1.00            
ATOM    161   NZ LYS A  20      37.991  -7.345  13.259  4.00  1.00            
ATOM    162    C LYS A  20      35.310  -4.990   7.702  4.00  1.00            
ATOM    163    O LYS A  20      35.233  -4.259   6.716  4.00  1.00            
ATOM    164    N GLU A  21      34.302  -5.796   8.099  4.00  1.00            
ATOM    165   CA GLU A  21      32.993  -5.758   7.514  4.00  1.00            
ATOM    166   CB GLU A  21      32.164  -7.019   7.806  4.00  1.00            
ATOM    167   CG GLU A  21      31.915  -7.211   9.305  4.00  1.00            
ATOM    168   CD GLU A  21      31.092  -8.474   9.511  4.00  1.00            
ATOM    169  OE1 GLU A  21      31.009  -9.290   8.556  4.00  1.00            
ATOM    170  OE2 GLU A  21      30.530  -8.635  10.628  4.00  1.00            
ATOM    171    C GLU A  21      32.310  -4.632   8.241  4.00  1.00            
ATOM    172    O GLU A  21      32.639  -4.367   9.397  4.00  1.00            
ATOM    173    N ALA A  22      31.362  -3.911   7.605  4.00  1.00            
ATOM    174   CA ALA A  22      30.723  -2.859   8.354  4.00  1.00            
ATOM    175   CB ALA A  22      31.451  -1.506   8.264  4.00  1.00            
ATOM    176    C ALA A  22      29.334  -2.650   7.842  4.00  1.00            
ATOM    177    O ALA A  22      29.043  -2.901   6.674  4.00  1.00            
ATOM    178    N LEU A  23      28.431  -2.198   8.737  4.00  1.00            
ATOM    179   CA LEU A  23      27.082  -1.904   8.355  4.00  1.00            
ATOM    180   CB LEU A  23      26.020  -2.645   9.188  4.00  1.00            
ATOM    181   CG LEU A  23      25.999  -4.167   8.957  4.00  1.00            
ATOM    182  CD1 LEU A  23      25.508  -4.515   7.542  4.00  1.00            
ATOM    183  CD2 LEU A  23      27.360  -4.798   9.289  4.00  1.00            
ATOM    184    C LEU A  23      26.882  -0.442   8.585  4.00  1.00            
ATOM    185    O LEU A  23      27.245   0.078   9.638  4.00  1.00            
ATOM    186    N LEU A  24      26.323   0.276   7.590  4.00  1.00            
ATOM    187   CA LEU A  24      26.057   1.668   7.815  4.00  1.00            
ATOM    188   CB LEU A  24      25.865   2.490   6.532  4.00  1.00            
ATOM    189   CG LEU A  24      27.109   2.528   5.634  4.00  1.00            
ATOM    190  CD1 LEU A  24      26.880   3.439   4.418  4.00  1.00            
ATOM    191  CD2 LEU A  24      28.368   2.890   6.437  4.00  1.00            
ATOM    192    C LEU A  24      24.741   1.670   8.516  4.00  1.00            
ATOM    193    O LEU A  24      23.816   1.009   8.050  4.00  1.00            
ATOM    194    N ASP A  25      24.630   2.368   9.668  1.00  1.00            
ATOM    195   CA ASP A  25      23.384   2.398  10.387  1.00  1.00            
ATOM    196   CB ASP A  25      23.363   1.547  11.674  1.00  1.00            
ATOM    197   CG ASP A  25      23.234   0.063  11.361  1.00  1.00            
ATOM    198  OD1 ASP A  25      23.338  -0.319  10.165  1.00  1.00            
ATOM    199  OD2 ASP A  25      23.015  -0.715  12.328  1.00  1.00            
ATOM    200    C ASP A  25      23.114   3.783  10.853  1.00  1.00            
ATOM    201    O ASP A  25      23.854   4.332  11.668  1.00  1.00            
ATOM    202    N THR A  26      22.050   4.405  10.324  3.00  1.00            
ATOM    203   CA THR A  26      21.688   5.679  10.851  3.00  1.00            
ATOM    204   CB THR A  26      20.773   6.482   9.979  3.00  1.00            
ATOM    205  OG1 THR A  26      20.935   7.868  10.234  3.00  1.00            
ATOM    206  CG2 THR A  26      19.349   6.105  10.338  3.00  1.00            
ATOM    207    C THR A  26      21.045   5.368  12.179  3.00  1.00            
ATOM    208    O THR A  26      20.984   6.211  13.072  3.00  1.00            
ATOM    209    N GLY A  27      20.559   4.112  12.324  3.00  1.00            
ATOM    210   CA GLY A  27      19.861   3.618  13.487  3.00  1.00            
ATOM    211    C GLY A  27      20.725   3.764  14.691  3.00  1.00            
ATOM    212    O GLY A  27      20.244   4.133  15.761  3.00  1.00            
ATOM    213    N ALA A  28      22.031   3.482  14.560  1.00  1.00            
ATOM    214   CA ALA A  28      22.843   3.495  15.736  1.00  1.00            
ATOM    215   CB ALA A  28      24.041   2.534  15.651  1.00  1.00            
ATOM    216    C ALA A  28      23.392   4.835  16.035  1.00  1.00            
ATOM    217    O ALA A  28      23.791   5.595  15.152  1.00  1.00            
ATOM    218    N ASP A  29      23.389   5.140  17.342  1.00  1.00            
ATOM    219   CA ASP A  29      23.926   6.354  17.850  1.00  1.00            
ATOM    220   CB ASP A  29      23.634   6.563  19.344  1.00  1.00            
ATOM    221   CG ASP A  29      22.176   6.958  19.508  1.00  1.00            
ATOM    222  OD1 ASP A  29      21.742   7.913  18.811  1.00  1.00            
ATOM    223  OD2 ASP A  29      21.481   6.325  20.346  1.00  1.00            
ATOM    224    C ASP A  29      25.415   6.358  17.714  1.00  1.00            
ATOM    225    O ASP A  29      26.003   7.323  17.227  1.00  1.00            
ATOM    226    N ASP A  30      26.066   5.260  18.144  1.00  1.00            
ATOM    227   CA ASP A  30      27.499   5.217  18.144  1.00  1.00            
ATOM    228   CB ASP A  30      28.097   4.804  19.497  1.00  1.00            
ATOM    229   CG ASP A  30      27.866   5.948  20.469  1.00  1.00            
ATOM    230  OD1 ASP A  30      27.340   7.001  20.018  1.00  1.00            
ATOM    231  OD2 ASP A  30      28.214   5.789  21.669  1.00  1.00            
ATOM    232    C ASP A  30      27.954   4.202  17.141  1.00  1.00            
ATOM    233    O ASP A  30      27.154   3.638  16.397  1.00  1.00            
ATOM    234    N THR A  31      29.285   3.971  17.104  1.00  1.00            
ATOM    235   CA THR A  31      29.913   3.008  16.242  1.00  1.00            
ATOM    236   CB THR A  31      31.152   3.554  15.591  1.00  1.00            
ATOM    237  OG1 THR A  31      30.824   4.685  14.798  1.00  1.00            
ATOM    238  CG2 THR A  31      31.805   2.464  14.728  1.00  1.00            
ATOM    239    C THR A  31      30.311   1.892  17.120  1.00  1.00            
ATOM    240    O THR A  31      30.930   2.090  18.165  1.00  1.00            
ATOM    241    N VAL A  32      29.926   0.674  16.729  4.00  1.00            
ATOM    242   CA VAL A  32      30.295  -0.417  17.557  4.00  1.00            
ATOM    243   CB VAL A  32      29.130  -1.177  18.115  4.00  1.00            
ATOM    244  CG1 VAL A  32      29.675  -2.361  18.930  4.00  1.00            
ATOM    245  CG2 VAL A  32      28.243  -0.214  18.919  4.00  1.00            
ATOM    246    C VAL A  32      31.043  -1.368  16.706  4.00  1.00            
ATOM    247    O VAL A  32      30.746  -1.533  15.524  4.00  1.00            
ATOM    248    N LEU A  33      32.058  -2.015  17.292  4.00  1.00            
ATOM    249   CA LEU A  33      32.790  -2.934  16.491  4.00  1.00            
ATOM    250   CB LEU A  33      34.228  -2.490  16.170  4.00  1.00            
ATOM    251   CG LEU A  33      34.283  -1.383  15.098  4.00  1.00            
ATOM    252  CD1 LEU A  33      33.482  -0.140  15.517  4.00  1.00            
ATOM    253  CD2 LEU A  33      35.733  -1.054  14.708  4.00  1.00            
ATOM    254    C LEU A  33      32.814  -4.272  17.136  4.00  1.00            
ATOM    255    O LEU A  33      32.566  -4.416  18.333  4.00  1.00            
ATOM    256    N GLU A  34      33.097  -5.298  16.315  1.00  1.00            
ATOM    257   CA GLU A  34      33.181  -6.638  16.800  1.00  1.00            
ATOM    258   CB GLU A  34      33.345  -7.710  15.710  1.00  1.00            
ATOM    259   CG GLU A  34      34.675  -7.613  14.964  1.00  1.00            
ATOM    260   CD GLU A  34      34.717  -8.725  13.928  1.00  1.00            
ATOM    261  OE1 GLU A  34      33.647  -9.339  13.673  1.00  1.00            
ATOM    262  OE2 GLU A  34      35.822  -8.976  13.378  1.00  1.00            
ATOM    263    C GLU A  34      34.414  -6.671  17.636  1.00  1.00            
ATOM    264    O GLU A  34      35.116  -5.664  17.726  1.00  1.00            
ATOM    265    N GLU A  35      34.688  -7.816  18.301  1.00  1.00            
ATOM    266   CA GLU A  35      35.826  -7.897  19.171  1.00  1.00            
ATOM    267   CB GLU A  35      36.092  -9.295  19.762  1.00  1.00            
ATOM    268   CG GLU A  35      37.262  -9.307  20.753  1.00  1.00            
ATOM    269   CD GLU A  35      37.429 -10.722  21.289  1.00  1.00            
ATOM    270  OE1 GLU A  35      36.869 -11.662  20.663  1.00  1.00            
ATOM    271  OE2 GLU A  35      38.115 -10.880  22.334  1.00  1.00            
ATOM    272    C GLU A  35      37.028  -7.494  18.406  1.00  1.00            
ATOM    273    O GLU A  35      37.215  -7.891  17.258  1.00  1.00            
ATOM    274    N MET A  36      37.871  -6.653  19.032  1.00  1.00            
ATOM    275   CA MET A  36      38.974  -6.178  18.270  1.00  1.00            
ATOM    276   CB MET A  36      38.606  -4.945  17.426  1.00  1.00            
ATOM    277   CG MET A  36      38.186  -3.745  18.281  1.00  1.00            
ATOM    278   SD MET A  36      37.736  -2.249  17.351  1.00  1.00            
ATOM    279   CE MET A  36      37.426  -1.228  18.820  1.00  1.00            
ATOM    280    C MET A  36      40.085  -5.780  19.155  1.00  1.00            
ATOM    281    O MET A  36      39.913  -5.563  20.354  1.00  1.00            
ATOM    282    N ASN A  37      41.285  -5.704  18.562  1.00  1.00            
ATOM    283   CA ASN A  37      42.374  -5.244  19.345  1.00  1.00            
ATOM    284   CB ASN A  37      43.513  -6.269  19.489  1.00  1.00            
ATOM    285   CG ASN A  37      44.509  -5.734  20.513  1.00  1.00            
ATOM    286  OD1 ASN A  37      45.001  -4.613  20.397  1.00  1.00            
ATOM    287  ND2 ASN A  37      44.811  -6.560  21.550  1.00  1.00            
ATOM    288    C ASN A  37      42.938  -4.042  18.673  1.00  1.00            
ATOM    289    O ASN A  37      43.700  -4.157  17.713  1.00  1.00            
ATOM    290    N LEU A  38      42.568  -2.851  19.166  1.00  1.00            
ATOM    291   CA LEU A  38      43.120  -1.650  18.614  1.00  1.00            
ATOM    292   CB LEU A  38      42.096  -0.713  17.960  1.00  1.00            
ATOM    293   CG LEU A  38      41.581  -1.258  16.613  1.00  1.00            
ATOM    294  CD1 LEU A  38      40.839  -2.590  16.792  1.00  1.00            
ATOM    295  CD2 LEU A  38      40.760  -0.203  15.853  1.00  1.00            
ATOM    296    C LEU A  38      43.812  -0.938  19.729  1.00  1.00            
ATOM    297    O LEU A  38      43.490  -1.077  20.909  1.00  1.00            
ATOM    298    N PRO A  39      44.815  -0.219  19.333  1.00  1.00            
ATOM    299   CA PRO A  39      45.598   0.552  20.263  1.00  1.00            
ATOM    300   CD PRO A  39      45.594  -0.659  18.194  1.00  1.00            
ATOM    301   CB PRO A  39      46.999   0.653  19.640  1.00  1.00            
ATOM    302   CG PRO A  39      46.801   0.287  18.162  1.00  1.00            
ATOM    303    C PRO A  39      45.010   1.874  20.576  1.00  1.00            
ATOM    304    O PRO A  39      43.972   2.230  20.019  1.00  1.00            
ATOM    305    N GLY A  40      45.680   2.624  21.474  1.00  1.00            
ATOM    306   CA GLY A  40      45.234   3.925  21.849  1.00  1.00            
ATOM    307    C GLY A  40      44.714   3.832  23.241  1.00  1.00            
ATOM    308    O GLY A  40      44.488   2.743  23.765  1.00  1.00            
ATOM    309    N LYS A  41      44.516   5.000  23.878  1.00  1.00            
ATOM    310   CA LYS A  41      44.038   4.999  25.223  1.00  1.00            
ATOM    311   CB LYS A  41      44.020   6.397  25.870  1.00  1.00            
ATOM    312   CG LYS A  41      43.867   6.374  27.393  1.00  1.00            
ATOM    313   CD LYS A  41      44.243   7.699  28.060  1.00  1.00            
ATOM    314   CE LYS A  41      44.272   7.639  29.585  1.00  1.00            
ATOM    315   NZ LYS A  41      44.670   8.950  30.141  1.00  1.00            
ATOM    316    C LYS A  41      42.655   4.465  25.185  1.00  1.00            
ATOM    317    O LYS A  41      41.869   4.802  24.301  1.00  1.00            
ATOM    318    N TRP A  42      42.331   3.593  26.153  1.00  1.00            
ATOM    319   CA TRP A  42      41.030   3.010  26.158  1.00  1.00            
ATOM    320   CB TRP A  42      41.021   1.468  26.159  1.00  1.00            
ATOM    321   CG TRP A  42      41.405   0.825  24.849  1.00  1.00            
ATOM    322  CD2 TRP A  42      40.455   0.319  23.899  1.00  1.00            
ATOM    323  CD1 TRP A  42      42.642   0.583  24.326  1.00  1.00            
ATOM    324  NE1 TRP A  42      42.520  -0.036  23.104  1.00  1.00            
ATOM    325  CE2 TRP A  42      41.180  -0.208  22.831  1.00  1.00            
ATOM    326  CE3 TRP A  42      39.089   0.290  23.919  1.00  1.00            
ATOM    327  CZ2 TRP A  42      40.546  -0.772  21.760  1.00  1.00            
ATOM    328  CZ3 TRP A  42      38.454  -0.275  22.837  1.00  1.00            
ATOM    329  CH2 TRP A  42      39.169  -0.796  21.779  1.00  1.00            
ATOM    330    C TRP A  42      40.330   3.420  27.401  1.00  1.00            
ATOM    331    O TRP A  42      40.950   3.792  28.397  1.00  1.00            
ATOM    332    N LYS A  43      38.986   3.390  27.352  4.00  1.00            
ATOM    333   CA LYS A  43      38.223   3.725  28.511  4.00  1.00            
ATOM    334   CB LYS A  43      37.766   5.184  28.559  4.00  1.00            
ATOM    335   CG LYS A  43      38.931   6.161  28.731  4.00  1.00            
ATOM    336   CD LYS A  43      38.578   7.625  28.463  4.00  1.00            
ATOM    337   CE LYS A  43      39.774   8.574  28.586  4.00  1.00            
ATOM    338   NZ LYS A  43      39.349   9.961  28.297  4.00  1.00            
ATOM    339    C LYS A  43      37.004   2.851  28.532  4.00  1.00            
ATOM    340    O LYS A  43      36.652   2.236  27.528  4.00  1.00            
ATOM    341    N PRO A  44      36.378   2.736  29.671  4.00  0.00            
ATOM    342   CA PRO A  44      35.186   1.935  29.763  4.00  0.00            
ATOM    343   CD PRO A  44      37.075   2.829  30.944  4.00  0.00            
ATOM    344   CB PRO A  44      35.097   1.466  31.219  4.00  0.00            
ATOM    345   CG PRO A  44      36.016   2.435  31.986  4.00  0.00            
ATOM    346    C PRO A  44      34.016   2.754  29.340  4.00  0.00            
ATOM    347    O PRO A  44      34.101   3.980  29.376  4.00  0.00            
ATOM    348    N LYS A  45      32.917   2.103  28.930  4.00  0.00            
ATOM    349   CA LYS A  45      31.737   2.822  28.550  4.00  0.00            
ATOM    350   CB LYS A  45      31.842   3.531  27.190  4.00  0.00            
ATOM    351   CG LYS A  45      32.586   4.867  27.261  4.00  0.00            
ATOM    352   CD LYS A  45      31.863   5.919  28.107  4.00  0.00            
ATOM    353   CE LYS A  45      32.665   7.207  28.304  4.00  0.00            
ATOM    354   NZ LYS A  45      33.895   6.918  29.076  4.00  0.00            
ATOM    355    C LYS A  45      30.629   1.845  28.474  4.00  0.00            
ATOM    356    O LYS A  45      30.832   0.638  28.602  4.00  0.00            
ATOM    357    N MET A  46      29.406   2.359  28.280  4.00  0.00            
ATOM    358   CA MET A  46      28.318   1.448  28.235  4.00  0.00            
ATOM    359   CB MET A  46      27.363   1.623  29.429  4.00  0.00            
ATOM    360   CG MET A  46      28.097   1.610  30.775  4.00  0.00            
ATOM    361   SD MET A  46      28.982   0.073  31.182  4.00  0.00            
ATOM    362   CE MET A  46      27.773  -0.527  32.397  4.00  0.00            
ATOM    363    C MET A  46      27.543   1.733  26.983  4.00  0.00            
ATOM    364    O MET A  46      27.284   2.892  26.660  4.00  0.00            
ATOM    365    N ILE A  47      27.161   0.674  26.234  4.00  0.00            
ATOM    366   CA ILE A  47      26.390   0.843  25.032  4.00  0.00            
ATOM    367   CB ILE A  47      26.967   0.176  23.814  4.00  0.00            
ATOM    368  CG1 ILE A  47      28.310   0.825  23.441  4.00  0.00            
ATOM    369  CG2 ILE A  47      25.925   0.244  22.686  4.00  0.00            
ATOM    370  CD1 ILE A  47      29.065   0.076  22.345  4.00  0.00            
ATOM    371    C ILE A  47      25.043   0.269  25.273  4.00  0.00            
ATOM    372    O ILE A  47      24.904  -0.875  25.688  4.00  0.00            
ATOM    373    N GLY A  48      23.988   1.072  25.068  4.00  0.00            
ATOM    374   CA GLY A  48      22.700   0.485  25.245  4.00  0.00            
ATOM    375    C GLY A  48      22.433  -0.295  24.025  4.00  0.00            
ATOM    376    O GLY A  48      22.757   0.121  22.913  4.00  0.00            
ATOM    377    N GLY A  49      21.829  -1.471  24.215  4.00  0.00            
ATOM    378   CA GLY A  49      21.461  -2.241  23.086  4.00  0.00            
ATOM    379    C GLY A  49      20.015  -1.972  22.894  4.00  0.00            
ATOM    380    O GLY A  49      19.507  -0.930  23.306  4.00  0.00            
ATOM    381    N ILE A  50      19.306  -2.913  22.256  3.00  0.00            
ATOM    382   CA ILE A  50      17.900  -2.722  22.111  3.00  0.00            
ATOM    383   CB ILE A  50      17.348  -3.270  20.825  3.00  0.00            
ATOM    384  CG1 ILE A  50      18.033  -2.630  19.609  3.00  0.00            
ATOM    385  CG2 ILE A  50      15.820  -3.093  20.851  3.00  0.00            
ATOM    386  CD1 ILE A  50      19.484  -3.076  19.435  3.00  0.00            
ATOM    387    C ILE A  50      17.306  -3.593  23.169  3.00  0.00            
ATOM    388    O ILE A  50      17.315  -4.818  23.046  3.00  0.00            
ATOM    389    N GLY A  51      16.777  -2.993  24.250  3.00  0.00            
ATOM    390   CA GLY A  51      16.189  -3.799  25.280  3.00  0.00            
ATOM    391    C GLY A  51      17.292  -4.466  26.028  3.00  0.00            
ATOM    392    O GLY A  51      17.087  -5.514  26.639  3.00  0.00            
ATOM    393    N GLY A  52      18.503  -3.877  25.998  4.00  0.00            
ATOM    394   CA GLY A  52      19.583  -4.498  26.703  4.00  0.00            
ATOM    395    C GLY A  52      20.630  -3.472  26.958  4.00  0.00            
ATOM    396    O GLY A  52      20.639  -2.404  26.351  4.00  0.00            
ATOM    397    N PHE A  53      21.539  -3.777  27.902  4.00  0.00            
ATOM    398   CA PHE A  53      22.639  -2.902  28.163  4.00  0.00            
ATOM    399   CB PHE A  53      22.779  -2.486  29.638  4.00  0.00            
ATOM    400   CG PHE A  53      21.615  -1.626  30.002  4.00  0.00            
ATOM    401  CD1 PHE A  53      20.443  -2.183  30.462  4.00  0.00            
ATOM    402  CD2 PHE A  53      21.697  -0.258  29.885  4.00  0.00            
ATOM    403  CE1 PHE A  53      19.374  -1.387  30.799  4.00  0.00            
ATOM    404  CE2 PHE A  53      20.631   0.544  30.220  4.00  0.00            
ATOM    405   CZ PHE A  53      19.466  -0.020  30.681  4.00  0.00            
ATOM    406    C PHE A  53      23.852  -3.697  27.813  4.00  0.00            
ATOM    407    O PHE A  53      23.958  -4.870  28.164  4.00  0.00            
ATOM    408    N ILE A  54      24.794  -3.082  27.078  4.00  0.00            
ATOM    409   CA ILE A  54      25.991  -3.781  26.731  4.00  0.00            
ATOM    410   CB ILE A  54      26.191  -4.019  25.253  4.00  0.00            
ATOM    411  CG1 ILE A  54      27.222  -5.135  25.019  4.00  0.00            
ATOM    412  CG2 ILE A  54      26.615  -2.699  24.591  4.00  0.00            
ATOM    413  CD1 ILE A  54      26.724  -6.523  25.419  4.00  0.00            
ATOM    414    C ILE A  54      27.119  -2.932  27.214  4.00  0.00            
ATOM    415    O ILE A  54      26.995  -1.712  27.288  4.00  0.00            
ATOM    416    N LYS A  55      28.244  -3.559  27.602  4.00  0.00            
ATOM    417   CA LYS A  55      29.350  -2.797  28.106  4.00  0.00            
ATOM    418   CB LYS A  55      29.975  -3.415  29.369  4.00  0.00            
ATOM    419   CG LYS A  55      31.068  -2.561  30.013  4.00  0.00            
ATOM    420   CD LYS A  55      31.518  -3.087  31.378  4.00  0.00            
ATOM    421   CE LYS A  55      30.427  -3.040  32.449  4.00  0.00            
ATOM    422   NZ LYS A  55      30.945  -3.586  33.723  4.00  0.00            
ATOM    423    C LYS A  55      30.392  -2.791  27.065  4.00  0.00            
ATOM    424    O LYS A  55      30.512  -3.733  26.284  4.00  0.00            
ATOM    425    N VAL A  56      31.183  -1.707  27.024  4.00  0.00            
ATOM    426   CA VAL A  56      32.137  -1.708  25.976  4.00  0.00            
ATOM    427   CB VAL A  56      31.612  -1.121  24.695  4.00  0.00            
ATOM    428  CG1 VAL A  56      30.466  -2.000  24.166  4.00  0.00            
ATOM    429  CG2 VAL A  56      31.198   0.334  24.965  4.00  0.00            
ATOM    430    C VAL A  56      33.342  -0.939  26.326  4.00  0.00            
ATOM    431    O VAL A  56      33.395  -0.218  27.320  4.00  0.00            
ATOM    432    N ARG A  57      34.368  -1.120  25.476  4.00  0.00            
ATOM    433   CA ARG A  57      35.569  -0.391  25.652  4.00  0.00            
ATOM    434   CB ARG A  57      36.849  -1.246  25.586  4.00  0.00            
ATOM    435   CG ARG A  57      37.046  -2.067  26.867  4.00  0.00            
ATOM    436   CD ARG A  57      38.282  -2.968  26.872  4.00  0.00            
ATOM    437   NE ARG A  57      38.334  -3.639  28.204  4.00  0.00            
ATOM    438   CZ ARG A  57      39.113  -3.126  29.199  4.00  0.00            
ATOM    439  NH1 ARG A  57      39.897  -2.035  28.960  4.00  0.00            
ATOM    440  NH2 ARG A  57      39.111  -3.706  30.434  4.00  0.00            
ATOM    441    C ARG A  57      35.594   0.680  24.617  4.00  0.00            
ATOM    442    O ARG A  57      35.455   0.431  23.420  4.00  0.00            
ATOM    443    N GLN A  58      35.737   1.925  25.099  4.00  1.00            
ATOM    444   CA GLN A  58      35.738   3.096  24.281  4.00  1.00            
ATOM    445   CB GLN A  58      35.237   4.345  25.033  4.00  1.00            
ATOM    446   CG GLN A  58      35.216   5.632  24.204  4.00  1.00            
ATOM    447   CD GLN A  58      34.699   6.747  25.107  4.00  1.00            
ATOM    448  OE1 GLN A  58      33.709   7.408  24.801  4.00  1.00            
ATOM    449  NE2 GLN A  58      35.391   6.962  26.259  4.00  1.00            
ATOM    450    C GLN A  58      37.129   3.368  23.855  4.00  1.00            
ATOM    451    O GLN A  58      38.086   3.130  24.590  4.00  1.00            
ATOM    452    N TYR A  59      37.261   3.866  22.619  4.00  1.00            
ATOM    453   CA TYR A  59      38.538   4.232  22.112  4.00  1.00            
ATOM    454   CB TYR A  59      38.977   3.417  20.886  4.00  1.00            
ATOM    455   CG TYR A  59      40.246   4.029  20.414  4.00  1.00            
ATOM    456  CD1 TYR A  59      41.396   3.915  21.158  4.00  1.00            
ATOM    457  CD2 TYR A  59      40.285   4.705  19.216  4.00  1.00            
ATOM    458  CE1 TYR A  59      42.567   4.483  20.717  4.00  1.00            
ATOM    459  CE2 TYR A  59      41.453   5.273  18.770  4.00  1.00            
ATOM    460   CZ TYR A  59      42.596   5.163  19.523  4.00  1.00            
ATOM    461   OH TYR A  59      43.797   5.747  19.067  4.00  1.00            
ATOM    462    C TYR A  59      38.385   5.662  21.714  4.00  1.00            
ATOM    463    O TYR A  59      37.292   6.112  21.375  4.00  1.00            
ATOM    464    N ASP A  60      39.487   6.423  21.767  4.00  1.00            
ATOM    465   CA ASP A  60      39.418   7.820  21.472  4.00  1.00            
ATOM    466   CB ASP A  60      40.631   8.633  21.973  4.00  1.00            
ATOM    467   CG ASP A  60      40.655   8.713  23.490  4.00  1.00            
ATOM    468  OD1 ASP A  60      39.807   8.048  24.139  4.00  1.00            
ATOM    469  OD2 ASP A  60      41.534   9.445  24.023  4.00  1.00            
ATOM    470    C ASP A  60      39.473   7.991  19.993  4.00  1.00            
ATOM    471    O ASP A  60      38.918   7.190  19.241  4.00  1.00            
ATOM    472    N GLN A  61      40.148   9.085  19.567  4.00  1.00            
ATOM    473   CA GLN A  61      40.292   9.423  18.181  4.00  1.00            
ATOM    474   CB GLN A  61      41.291  10.569  17.930  4.00  1.00            
ATOM    475   CG GLN A  61      41.596  10.836  16.453  4.00  1.00            
ATOM    476   CD GLN A  61      42.889  10.105  16.114  4.00  1.00            
ATOM    477  OE1 GLN A  61      43.931  10.358  16.716  4.00  1.00            
ATOM    478  NE2 GLN A  61      42.826   9.170  15.129  4.00  1.00            
ATOM    479    C GLN A  61      40.750   8.199  17.481  4.00  1.00            
ATOM    480    O GLN A  61      41.882   7.749  17.640  4.00  1.00            
ATOM    481    N ILE A  62      39.827   7.619  16.694  4.00  1.00            
ATOM    482   CA ILE A  62      40.113   6.424  15.971  4.00  1.00            
ATOM    483   CB ILE A  62      39.123   5.324  16.236  4.00  1.00            
ATOM    484  CG1 ILE A  62      39.711   3.964  15.831  4.00  1.00            
ATOM    485  CG2 ILE A  62      37.799   5.680  15.544  4.00  1.00            
ATOM    486  CD1 ILE A  62      38.925   2.768  16.368  4.00  1.00            
ATOM    487    C ILE A  62      40.046   6.843  14.525  4.00  1.00            
ATOM    488    O ILE A  62      39.160   7.583  14.101  4.00  1.00            
ATOM    489    N PRO A  63      41.012   6.388  13.788  4.00  1.00            
ATOM    490   CA PRO A  63      41.306   6.799  12.433  4.00  1.00            
ATOM    491   CD PRO A  63      42.087   5.614  14.382  4.00  1.00            
ATOM    492   CB PRO A  63      42.737   6.328  12.171  4.00  1.00            
ATOM    493   CG PRO A  63      42.970   5.206  13.195  4.00  1.00            
ATOM    494    C PRO A  63      40.398   6.398  11.297  4.00  1.00            
ATOM    495    O PRO A  63      40.703   6.791  10.172  4.00  1.00            
ATOM    496    N VAL A  64      39.298   5.663  11.543  4.00  1.00            
ATOM    497   CA VAL A  64      38.448   5.037  10.553  4.00  1.00            
ATOM    498   CB VAL A  64      37.024   4.911  11.004  4.00  1.00            
ATOM    499  CG1 VAL A  64      36.444   6.321  11.202  4.00  1.00            
ATOM    500  CG2 VAL A  64      36.265   4.101   9.945  4.00  1.00            
ATOM    501    C VAL A  64      38.407   5.672   9.200  4.00  1.00            
ATOM    502    O VAL A  64      38.063   6.839   9.029  4.00  1.00            
ATOM    503    N GLU A  65      38.755   4.856   8.182  4.00  1.00            
ATOM    504   CA GLU A  65      38.623   5.245   6.810  4.00  1.00            
ATOM    505   CB GLU A  65      39.848   4.929   5.938  4.00  1.00            
ATOM    506   CG GLU A  65      41.075   5.772   6.290  4.00  1.00            
ATOM    507   CD GLU A  65      42.129   5.511   5.225  4.00  1.00            
ATOM    508  OE1 GLU A  65      41.813   5.720   4.022  4.00  1.00            
ATOM    509  OE2 GLU A  65      43.259   5.096   5.596  4.00  1.00            
ATOM    510    C GLU A  65      37.479   4.419   6.316  4.00  1.00            
ATOM    511    O GLU A  65      37.531   3.190   6.354  4.00  1.00            
ATOM    512    N ILE A  66      36.390   5.067   5.863  4.00  1.00            
ATOM    513   CA ILE A  66      35.260   4.297   5.437  4.00  1.00            
ATOM    514   CB ILE A  66      34.035   4.543   6.260  4.00  1.00            
ATOM    515  CG1 ILE A  66      32.895   3.641   5.773  4.00  1.00            
ATOM    516  CG2 ILE A  66      33.704   6.046   6.220  4.00  1.00            
ATOM    517  CD1 ILE A  66      31.667   3.703   6.672  4.00  1.00            
ATOM    518    C ILE A  66      34.918   4.669   4.056  4.00  1.00            
ATOM    519    O ILE A  66      34.823   5.847   3.718  4.00  1.00            
ATOM    520    N CYS A  67      34.812   3.637   3.206  3.00  1.00            
ATOM    521   CA CYS A  67      34.447   3.775   1.835  3.00  1.00            
ATOM    522   CB CYS A  67      32.963   4.133   1.579  3.00  1.00            
ATOM    523   SG CYS A  67      32.429   5.762   2.175  3.00  1.00            
ATOM    524    C CYS A  67      35.381   4.765   1.210  3.00  1.00            
ATOM    525    O CYS A  67      35.063   5.393   0.201  3.00  1.00            
ATOM    526    N GLY A  68      36.580   4.907   1.813  3.00  1.00            
ATOM    527   CA GLY A  68      37.631   5.740   1.321  3.00  1.00            
ATOM    528    C GLY A  68      37.604   7.099   1.945  3.00  1.00            
ATOM    529    O GLY A  68      38.653   7.728   2.084  3.00  1.00            
ATOM    530    N HIS A  69      36.424   7.611   2.345  4.00  1.00            
ATOM    531   CA HIS A  69      36.484   8.923   2.921  4.00  1.00            
ATOM    532  ND1 HIS A  69      35.089  11.467   4.827  4.00  1.00            
ATOM    533   CG HIS A  69      35.360  11.062   3.540  4.00  1.00            
ATOM    534   CB HIS A  69      35.145   9.669   3.025  4.00  1.00            
ATOM    535  NE2 HIS A  69      35.946  13.228   3.774  4.00  1.00            
ATOM    536  CD2 HIS A  69      35.881  12.150   2.910  4.00  1.00            
ATOM    537  CE1 HIS A  69      35.458  12.770   4.912  4.00  1.00            
ATOM    538    C HIS A  69      37.038   8.763   4.296  4.00  1.00            
ATOM    539    O HIS A  69      36.659   7.850   5.029  4.00  1.00            
ATOM    540    N LYS A  70      37.971   9.651   4.680  4.00  1.00            
ATOM    541   CA LYS A  70      38.587   9.549   5.968  4.00  1.00            
ATOM    542   CB LYS A  70      39.909  10.322   6.083  4.00  1.00            
ATOM    543   CG LYS A  70      40.557  10.207   7.463  4.00  1.00            
ATOM    544   CD LYS A  70      41.890  10.948   7.568  4.00  1.00            
ATOM    545   CE LYS A  70      42.448  11.019   8.991  4.00  1.00            
ATOM    546   NZ LYS A  70      43.480   9.978   9.182  4.00  1.00            
ATOM    547    C LYS A  70      37.681  10.138   6.988  4.00  1.00            
ATOM    548    O LYS A  70      36.925  11.067   6.712  4.00  1.00            
ATOM    549    N ALA A  71      37.732   9.578   8.207  4.00  1.00            
ATOM    550   CA ALA A  71      36.961  10.105   9.286  4.00  1.00            
ATOM    551   CB ALA A  71      35.554   9.492   9.395  4.00  1.00            
ATOM    552    C ALA A  71      37.702   9.740  10.544  4.00  1.00            
ATOM    553    O ALA A  71      38.491   8.799  10.562  4.00  1.00            
ATOM    554    N ILE A  72      37.507  10.510  11.631  4.00  1.00            
ATOM    555   CA ILE A  72      38.141  10.186  12.880  4.00  1.00            
ATOM    556   CB ILE A  72      39.310  11.076  13.195  4.00  1.00            
ATOM    557  CG1 ILE A  72      38.871  12.545  13.303  4.00  1.00            
ATOM    558  CG2 ILE A  72      40.388  10.826  12.128  4.00  1.00            
ATOM    559  CD1 ILE A  72      39.977  13.474  13.803  4.00  1.00            
ATOM    560    C ILE A  72      37.092  10.356  13.942  4.00  1.00            
ATOM    561    O ILE A  72      36.239  11.236  13.828  4.00  1.00            
ATOM    562    N GLY A  73      37.100   9.520  15.005  4.00  1.00            
ATOM    563   CA GLY A  73      36.059   9.669  15.989  4.00  1.00            
ATOM    564    C GLY A  73      36.192   8.610  17.034  4.00  1.00            
ATOM    565    O GLY A  73      37.297   8.223  17.411  4.00  1.00            
ATOM    566    N THR A  74      35.039   8.118  17.539  4.00  1.00            
ATOM    567   CA THR A  74      35.073   7.174  18.616  4.00  1.00            
ATOM    568   CB THR A  74      34.254   7.585  19.803  4.00  1.00            
ATOM    569  OG1 THR A  74      34.500   6.705  20.891  4.00  1.00            
ATOM    570  CG2 THR A  74      32.767   7.547  19.412  4.00  1.00            
ATOM    571    C THR A  74      34.560   5.835  18.180  4.00  1.00            
ATOM    572    O THR A  74      33.686   5.735  17.321  4.00  1.00            
ATOM    573    N VAL A  75      35.128   4.761  18.779  4.00  1.00            
ATOM    574   CA VAL A  75      34.727   3.408  18.497  4.00  1.00            
ATOM    575   CB VAL A  75      35.805   2.589  17.857  4.00  1.00            
ATOM    576  CG1 VAL A  75      36.980   2.489  18.841  4.00  1.00            
ATOM    577  CG2 VAL A  75      35.215   1.224  17.472  4.00  1.00            
ATOM    578    C VAL A  75      34.405   2.756  19.778  4.00  1.00            
ATOM    579    O VAL A  75      35.083   2.942  20.787  4.00  1.00            
ATOM    580    N LEU A  76      33.316   1.985  19.761  4.00  1.00            
ATOM    581   CA LEU A  76      33.006   1.249  20.929  4.00  1.00            
ATOM    582   CB LEU A  76      31.547   1.383  21.390  4.00  1.00            
ATOM    583   CG LEU A  76      31.195   2.794  21.885  4.00  1.00            
ATOM    584  CD1 LEU A  76      32.020   3.154  23.130  4.00  1.00            
ATOM    585  CD2 LEU A  76      31.311   3.831  20.757  4.00  1.00            
ATOM    586    C LEU A  76      33.207  -0.173  20.552  4.00  1.00            
ATOM    587    O LEU A  76      32.745  -0.619  19.503  4.00  1.00            
ATOM    588    N VAL A  77      33.931  -0.924  21.394  4.00  1.00            
ATOM    589   CA VAL A  77      34.150  -2.293  21.066  4.00  1.00            
ATOM    590   CB VAL A  77      35.599  -2.658  20.958  4.00  1.00            
ATOM    591  CG1 VAL A  77      36.250  -2.469  22.338  4.00  1.00            
ATOM    592  CG2 VAL A  77      35.704  -4.090  20.410  4.00  1.00            
ATOM    593    C VAL A  77      33.568  -3.091  22.172  4.00  1.00            
ATOM    594    O VAL A  77      33.490  -2.637  23.314  4.00  1.00            
ATOM    595    N GLY A  78      33.118  -4.309  21.839  1.00  1.00            
ATOM    596   CA GLY A  78      32.517  -5.155  22.818  1.00  1.00            
ATOM    597    C GLY A  78      31.677  -6.105  22.059  1.00  1.00            
ATOM    598    O GLY A  78      31.775  -6.218  20.838  1.00  1.00            
ATOM    599    N PRO A  79      30.860  -6.812  22.763  1.00  1.00            
ATOM    600   CA PRO A  79      30.033  -7.752  22.091  1.00  1.00            
ATOM    601   CD PRO A  79      31.153  -7.225  24.125  1.00  1.00            
ATOM    602   CB PRO A  79      29.469  -8.680  23.169  1.00  1.00            
ATOM    603   CG PRO A  79      29.911  -8.044  24.505  1.00  1.00            
ATOM    604    C PRO A  79      29.015  -7.083  21.257  1.00  1.00            
ATOM    605    O PRO A  79      28.249  -6.264  21.761  1.00  1.00            
ATOM    606    N THR A  80      29.014  -7.429  19.967  1.00  1.00            
ATOM    607   CA THR A  80      28.018  -6.929  19.093  1.00  1.00            
ATOM    608   CB THR A  80      28.330  -5.553  18.566  1.00  1.00            
ATOM    609  OG1 THR A  80      27.304  -5.119  17.685  1.00  1.00            
ATOM    610  CG2 THR A  80      29.701  -5.542  17.867  1.00  1.00            
ATOM    611    C THR A  80      27.941  -7.885  17.968  1.00  1.00            
ATOM    612    O THR A  80      28.905  -8.075  17.228  1.00  1.00            
ATOM    613    N PRO A  81      26.844  -8.544  17.810  1.00  1.00            
ATOM    614   CA PRO A  81      26.768  -9.254  16.588  1.00  1.00            
ATOM    615   CD PRO A  81      26.136  -9.209  18.891  1.00  1.00            
ATOM    616   CB PRO A  81      25.569 -10.184  16.727  1.00  1.00            
ATOM    617   CG PRO A  81      25.528 -10.468  18.243  1.00  1.00            
ATOM    618    C PRO A  81      26.592  -8.075  15.715  1.00  1.00            
ATOM    619    O PRO A  81      25.694  -7.283  16.000  1.00  1.00            
ATOM    620    N VAL A  82      27.460  -7.926  14.703  1.00  1.00            
ATOM    621   CA VAL A  82      27.434  -6.852  13.761  1.00  1.00            
ATOM    622   CB VAL A  82      26.109  -6.153  13.565  1.00  1.00            
ATOM    623  CG1 VAL A  82      26.275  -5.028  12.533  1.00  1.00            
ATOM    624  CG2 VAL A  82      25.052  -7.196  13.165  1.00  1.00            
ATOM    625    C VAL A  82      28.480  -5.827  14.098  1.00  1.00            
ATOM    626    O VAL A  82      28.818  -5.612  15.262  1.00  1.00            
ATOM    627    N ASN A  83      29.041  -5.187  13.045  1.00  1.00            
ATOM    628   CA ASN A  83      29.951  -4.078  13.159  1.00  1.00            
ATOM    629   CB ASN A  83      31.114  -4.089  12.144  1.00  1.00            
ATOM    630   CG ASN A  83      32.067  -5.245  12.422  1.00  1.00            
ATOM    631  OD1 ASN A  83      31.665  -6.406  12.476  1.00  1.00            
ATOM    632  ND2 ASN A  83      33.377  -4.919  12.586  1.00  1.00            
ATOM    633    C ASN A  83      29.088  -2.937  12.742  1.00  1.00            
ATOM    634    O ASN A  83      28.277  -3.082  11.829  1.00  1.00            
ATOM    635    N ILE A  84      29.197  -1.773  13.400  4.00  1.00            
ATOM    636   CA ILE A  84      28.283  -0.757  12.982  4.00  1.00            
ATOM    637   CB ILE A  84      27.118  -0.604  13.932  4.00  1.00            
ATOM    638  CG1 ILE A  84      26.281  -1.886  13.899  4.00  1.00            
ATOM    639  CG2 ILE A  84      26.278   0.633  13.562  4.00  1.00            
ATOM    640  CD1 ILE A  84      25.686  -2.138  12.515  4.00  1.00            
ATOM    641    C ILE A  84      28.974   0.557  12.861  4.00  1.00            
ATOM    642    O ILE A  84      29.975   0.820  13.524  4.00  1.00            
ATOM    643    N ILE A  85      28.449   1.400  11.953  4.00  1.00            
ATOM    644   CA ILE A  85      28.913   2.734  11.740  4.00  1.00            
ATOM    645   CB ILE A  85      29.227   2.971  10.301  4.00  1.00            
ATOM    646  CG1 ILE A  85      30.290   1.952   9.863  4.00  1.00            
ATOM    647  CG2 ILE A  85      29.648   4.441  10.126  4.00  1.00            
ATOM    648  CD1 ILE A  85      30.327   1.705   8.359  4.00  1.00            
ATOM    649    C ILE A  85      27.764   3.581  12.101  4.00  1.00            
ATOM    650    O ILE A  85      26.666   3.376  11.584  4.00  1.00            
ATOM    651    N GLY A  86      27.932   4.559  13.005  1.00  1.00            
ATOM    652   CA GLY A  86      26.661   5.146  13.215  1.00  1.00            
ATOM    653    C GLY A  86      26.671   6.465  13.842  1.00  1.00            
ATOM    654    O GLY A  86      27.017   6.629  15.009  1.00  1.00            
ATOM    655    N ARG A  87      26.196   7.410  13.021  2.00  1.00            
ATOM    656   CA ARG A  87      25.916   8.763  13.334  2.00  1.00            
ATOM    657   CB ARG A  87      25.066   8.926  14.602  2.00  1.00            
ATOM    658   CG ARG A  87      23.654   8.363  14.480  2.00  1.00            
ATOM    659   CD ARG A  87      22.578   9.355  14.921  2.00  1.00            
ATOM    660   NE ARG A  87      22.432  10.357  13.826  2.00  1.00            
ATOM    661   CZ ARG A  87      21.633  10.055  12.764  2.00  1.00            
ATOM    662  NH1 ARG A  87      20.995   8.852  12.743  2.00  1.00            
ATOM    663  NH2 ARG A  87      21.474  10.934  11.732  2.00  1.00            
ATOM    664    C ARG A  87      27.192   9.495  13.597  2.00  1.00            
ATOM    665    O ARG A  87      27.445  10.541  13.005  2.00  1.00            
ATOM    666    N ASN A  88      28.052   8.948  14.475  2.00  1.00            
ATOM    667   CA ASN A  88      29.280   9.613  14.767  2.00  1.00            
ATOM    668   CB ASN A  88      30.077   8.939  15.899  2.00  1.00            
ATOM    669   CG ASN A  88      29.289   9.122  17.193  2.00  1.00            
ATOM    670  OD1 ASN A  88      28.268   9.808  17.219  2.00  1.00            
ATOM    671  ND2 ASN A  88      29.774   8.503  18.303  2.00  1.00            
ATOM    672    C ASN A  88      30.073   9.555  13.515  2.00  1.00            
ATOM    673    O ASN A  88      30.571  10.565  13.021  2.00  1.00            
ATOM    674    N LEU A  89      30.184   8.335  12.963  2.00  1.00            
ATOM    675   CA LEU A  89      30.932   8.150  11.765  2.00  1.00            
ATOM    676   CB LEU A  89      31.222   6.674  11.441  2.00  1.00            
ATOM    677   CG LEU A  89      32.189   6.021  12.446  2.00  1.00            
ATOM    678  CD1 LEU A  89      32.588   4.603  12.004  2.00  1.00            
ATOM    679  CD2 LEU A  89      33.404   6.924  12.710  2.00  1.00            
ATOM    680    C LEU A  89      30.234   8.755  10.584  2.00  1.00            
ATOM    681    O LEU A  89      30.850   9.467   9.793  2.00  1.00            
ATOM    682    N LEU A  90      28.914   8.527  10.456  2.00  1.00            
ATOM    683   CA LEU A  90      28.199   8.956   9.286  2.00  1.00            
ATOM    684   CB LEU A  90      26.709   8.574   9.312  2.00  1.00            
ATOM    685   CG LEU A  90      26.439   7.063   9.212  2.00  1.00            
ATOM    686  CD1 LEU A  90      24.932   6.776   9.159  2.00  1.00            
ATOM    687  CD2 LEU A  90      27.197   6.437   8.033  2.00  1.00            
ATOM    688    C LEU A  90      28.261  10.443   9.178  2.00  1.00            
ATOM    689    O LEU A  90      28.409  10.980   8.082  2.00  1.00            
ATOM    690    N THR A  91      28.164  11.154  10.316  3.00  1.00            
ATOM    691   CA THR A  91      28.132  12.583  10.235  3.00  1.00            
ATOM    692   CB THR A  91      28.038  13.268  11.567  3.00  1.00            
ATOM    693  OG1 THR A  91      26.829  12.915  12.222  3.00  1.00            
ATOM    694  CG2 THR A  91      28.087  14.787  11.329  3.00  1.00            
ATOM    695    C THR A  91      29.368  13.076   9.572  3.00  1.00            
ATOM    696    O THR A  91      29.309  13.930   8.689  3.00  1.00            
ATOM    697    N GLN A  92      30.527  12.533   9.968  3.00  1.00            
ATOM    698   CA GLN A  92      31.758  13.041   9.454  3.00  1.00            
ATOM    699   CB GLN A  92      32.989  12.490  10.188  3.00  1.00            
ATOM    700   CG GLN A  92      33.060  12.969  11.639  3.00  1.00            
ATOM    701   CD GLN A  92      33.173  14.488  11.624  3.00  1.00            
ATOM    702  OE1 GLN A  92      34.183  15.045  11.196  3.00  1.00            
ATOM    703  NE2 GLN A  92      32.103  15.180  12.100  3.00  1.00            
ATOM    704    C GLN A  92      31.934  12.798   7.985  3.00  1.00            
ATOM    705    O GLN A  92      32.405  13.686   7.276  3.00  1.00            
ATOM    706    N ILE A  93      31.567  11.606   7.475  3.00  1.00            
ATOM    707   CA ILE A  93      31.707  11.365   6.062  3.00  1.00            
ATOM    708   CB ILE A  93      31.252  10.007   5.616  3.00  1.00            
ATOM    709  CG1 ILE A  93      32.247   8.934   6.094  3.00  1.00            
ATOM    710  CG2 ILE A  93      31.105  10.040   4.086  3.00  1.00            
ATOM    711  CD1 ILE A  93      32.365   8.814   7.609  3.00  1.00            
ATOM    712    C ILE A  93      30.849  12.409   5.419  3.00  1.00            
ATOM    713    O ILE A  93      31.153  12.902   4.334  3.00  1.00            
ATOM    714    N GLY A  94      29.750  12.793   6.098  3.00  1.00            
ATOM    715   CA GLY A  94      28.907  13.812   5.548  3.00  1.00            
ATOM    716    C GLY A  94      27.826  13.137   4.785  3.00  1.00            
ATOM    717    O GLY A  94      27.311  13.658   3.798  3.00  1.00            
ATOM    718    N CYS A  95      27.462  11.932   5.248  1.00  1.00            
ATOM    719   CA CYS A  95      26.464  11.158   4.589  1.00  1.00            
ATOM    720   CB CYS A  95      26.436   9.690   5.047  1.00  1.00            
ATOM    721   SG CYS A  95      28.002   8.826   4.725  1.00  1.00            
ATOM    722    C CYS A  95      25.107  11.715   4.858  1.00  1.00            
ATOM    723    O CYS A  95      24.900  12.508   5.774  1.00  1.00            
ATOM    724    N THR A  96      24.146  11.308   4.004  4.00  1.00            
ATOM    725   CA THR A  96      22.786  11.734   4.127  4.00  1.00            
ATOM    726   CB THR A  96      22.467  12.866   3.195  4.00  1.00            
ATOM    727  OG1 THR A  96      23.332  13.963   3.450  4.00  1.00            
ATOM    728  CG2 THR A  96      21.003  13.290   3.389  4.00  1.00            
ATOM    729    C THR A  96      21.925  10.578   3.710  4.00  1.00            
ATOM    730    O THR A  96      22.397   9.656   3.045  4.00  1.00            
ATOM    731    N LEU A  97      20.638  10.585   4.119  4.00  1.00            
ATOM    732   CA LEU A  97      19.701   9.575   3.707  4.00  1.00            
ATOM    733   CB LEU A  97      18.986   8.913   4.894  4.00  1.00            
ATOM    734   CG LEU A  97      19.970   8.192   5.839  4.00  1.00            
ATOM    735  CD1 LEU A  97      19.242   7.470   6.983  4.00  1.00            
ATOM    736  CD2 LEU A  97      20.921   7.272   5.055  4.00  1.00            
ATOM    737    C LEU A  97      18.687  10.308   2.874  4.00  1.00            
ATOM    738    O LEU A  97      17.934  11.131   3.393  4.00  1.00            
ATOM    739    N ASN A  98      18.646  10.044   1.550  4.00  1.00            
ATOM    740   CA ASN A  98      17.745  10.773   0.695  4.00  1.00            
ATOM    741   CB ASN A  98      18.254  10.961  -0.746  4.00  1.00            
ATOM    742   CG ASN A  98      17.482  12.114  -1.381  4.00  1.00            
ATOM    743  OD1 ASN A  98      16.665  12.766  -0.734  4.00  1.00            
ATOM    744  ND2 ASN A  98      17.753  12.382  -2.687  4.00  1.00            
ATOM    745    C ASN A  98      16.452  10.036   0.629  4.00  1.00            
ATOM    746    O ASN A  98      16.419   8.817   0.796  4.00  1.00            
ATOM    747    N PHE A  99      15.357  10.787   0.377  1.00  1.00            
ATOM    748   CA PHE A  99      14.022  10.273   0.270  1.00  1.00            
ATOM    749   CB PHE A  99      13.669   9.774  -1.139  1.00  1.00            
ATOM    750   CG PHE A  99      13.388  11.007  -1.922  1.00  1.00            
ATOM    751  CD1 PHE A  99      14.406  11.823  -2.354  1.00  1.00            
ATOM    752  CD2 PHE A  99      12.089  11.345  -2.220  1.00  1.00            
ATOM    753  CE1 PHE A  99      14.131  12.961  -3.073  1.00  1.00            
ATOM    754  CE2 PHE A  99      11.807  12.482  -2.939  1.00  1.00            
ATOM    755   CZ PHE A  99      12.830  13.293  -3.366  1.00  1.00            
ATOM    756    C PHE A  99      13.758   9.174   1.295  1.00  1.00            
ATOM    757    O PHE A  99      13.901   7.972   0.946  1.00  1.00            
ATOM    758  OXT PHE A  99      13.407   9.530   2.452  1.00  1.00            
ATOM    759    N PRO B   1      12.512  14.938   3.068  1.00  1.00            
ATOM    760   CA PRO B   1      13.285  15.249   1.834  1.00  1.00            
ATOM    761   CD PRO B   1      12.121  16.220   3.746  1.00  1.00            
ATOM    762   CB PRO B   1      13.217  16.765   1.656  1.00  1.00            
ATOM    763   CG PRO B   1      12.962  17.310   3.066  1.00  1.00            
ATOM    764    C PRO B   1      14.663  14.742   2.071  1.00  1.00            
ATOM    765    O PRO B   1      14.896  13.547   1.893  1.00  1.00            
ATOM    766    N GLN B   2      15.589  15.626   2.473  4.00  1.00            
ATOM    767   CA GLN B   2      16.937  15.199   2.693  4.00  1.00            
ATOM    768   CB GLN B   2      17.953  16.243   2.200  4.00  1.00            
ATOM    769   CG GLN B   2      19.347  15.688   1.914  4.00  1.00            
ATOM    770   CD GLN B   2      19.281  15.066   0.527  4.00  1.00            
ATOM    771  OE1 GLN B   2      18.226  15.045  -0.106  4.00  1.00            
ATOM    772  NE2 GLN B   2      20.437  14.546   0.035  4.00  1.00            
ATOM    773    C GLN B   2      17.082  15.098   4.170  4.00  1.00            
ATOM    774    O GLN B   2      16.750  16.036   4.893  4.00  1.00            
ATOM    775    N ILE B   3      17.570  13.950   4.670  4.00  1.00            
ATOM    776   CA ILE B   3      17.701  13.864   6.089  4.00  1.00            
ATOM    777   CB ILE B   3      17.117  12.618   6.698  4.00  1.00            
ATOM    778  CG1 ILE B   3      17.108  12.746   8.230  4.00  1.00            
ATOM    779  CG2 ILE B   3      17.871  11.388   6.169  4.00  1.00            
ATOM    780  CD1 ILE B   3      16.270  11.675   8.927  4.00  1.00            
ATOM    781    C ILE B   3      19.150  13.922   6.418  4.00  1.00            
ATOM    782    O ILE B   3      19.959  13.143   5.917  4.00  1.00            
ATOM    783    N THR B   4      19.519  14.886   7.273  1.00  1.00            
ATOM    784   CA THR B   4      20.895  15.024   7.611  1.00  1.00            
ATOM    785   CB THR B   4      21.256  16.421   8.029  1.00  1.00            
ATOM    786  OG1 THR B   4      20.923  17.331   6.991  1.00  1.00            
ATOM    787  CG2 THR B   4      22.765  16.498   8.323  1.00  1.00            
ATOM    788    C THR B   4      21.161  14.117   8.758  1.00  1.00            
ATOM    789    O THR B   4      20.239  13.698   9.457  1.00  1.00            
ATOM    790    N LEU B   5      22.440  13.768   8.972  1.00  1.00            
ATOM    791   CA LEU B   5      22.725  12.909  10.073  1.00  1.00            
ATOM    792   CB LEU B   5      23.631  11.730   9.684  1.00  1.00            
ATOM    793   CG LEU B   5      22.996  10.879   8.566  1.00  1.00            
ATOM    794  CD1 LEU B   5      23.798   9.595   8.303  1.00  1.00            
ATOM    795  CD2 LEU B   5      21.504  10.626   8.839  1.00  1.00            
ATOM    796    C LEU B   5      23.395  13.732  11.109  1.00  1.00            
ATOM    797    O LEU B   5      24.539  14.161  10.969  1.00  1.00            
ATOM    798    N TRP B   6      22.634  13.981  12.181  1.00  1.00            
ATOM    799   CA TRP B   6      23.058  14.700  13.334  1.00  1.00            
ATOM    800   CB TRP B   6      22.368  16.061  13.523  1.00  1.00            
ATOM    801   CG TRP B   6      22.922  16.861  14.681  1.00  1.00            
ATOM    802  CD2 TRP B   6      23.771  18.011  14.538  1.00  1.00            
ATOM    803  CD1 TRP B   6      22.702  16.710  16.019  1.00  1.00            
ATOM    804  NE1 TRP B   6      23.374  17.684  16.719  1.00  1.00            
ATOM    805  CE2 TRP B   6      24.031  18.496  15.819  1.00  1.00            
ATOM    806  CE3 TRP B   6      24.283  18.621  13.428  1.00  1.00            
ATOM    807  CZ2 TRP B   6      24.813  19.599  16.012  1.00  1.00            
ATOM    808  CZ3 TRP B   6      25.077  19.730  13.627  1.00  1.00            
ATOM    809  CH2 TRP B   6      25.337  20.210  14.895  1.00  1.00            
ATOM    810    C TRP B   6      22.510  13.831  14.399  1.00  1.00            
ATOM    811    O TRP B   6      23.117  12.843  14.807  1.00  1.00            
ATOM    812    N LYS B   7      21.304  14.199  14.856  1.00  1.00            
ATOM    813   CA LYS B   7      20.607  13.422  15.823  1.00  1.00            
ATOM    814   CB LYS B   7      19.461  14.182  16.514  1.00  1.00            
ATOM    815   CG LYS B   7      18.334  14.602  15.572  1.00  1.00            
ATOM    816   CD LYS B   7      17.090  15.110  16.303  1.00  1.00            
ATOM    817   CE LYS B   7      15.974  15.553  15.358  1.00  1.00            
ATOM    818   NZ LYS B   7      16.475  16.623  14.468  1.00  1.00            
ATOM    819    C LYS B   7      20.013  12.241  15.110  1.00  1.00            
ATOM    820    O LYS B   7      20.102  12.143  13.888  1.00  1.00            
ATOM    821    N ARG B   8      19.411  11.300  15.865  1.00  1.00            
ATOM    822   CA ARG B   8      18.862  10.125  15.243  1.00  1.00            
ATOM    823   CB ARG B   8      18.164   9.146  16.205  1.00  1.00            
ATOM    824   CG ARG B   8      16.931   9.727  16.901  1.00  1.00            
ATOM    825   CD ARG B   8      17.070   9.880  18.417  1.00  1.00            
ATOM    826   NE ARG B   8      18.055  10.964  18.685  1.00  1.00            
ATOM    827   CZ ARG B   8      17.644  12.264  18.764  1.00  1.00            
ATOM    828  NH1 ARG B   8      16.331  12.579  18.561  1.00  1.00            
ATOM    829  NH2 ARG B   8      18.543  13.246  19.058  1.00  1.00            
ATOM    830    C ARG B   8      17.826  10.570  14.272  1.00  1.00            
ATOM    831    O ARG B   8      17.124  11.555  14.505  1.00  1.00            
ATOM    832    N PRO B   9      17.762   9.876  13.163  1.00  1.00            
ATOM    833   CA PRO B   9      16.797  10.199  12.152  1.00  1.00            
ATOM    834   CD PRO B   9      18.106   8.464  13.133  1.00  1.00            
ATOM    835   CB PRO B   9      16.922   9.100  11.106  1.00  1.00            
ATOM    836   CG PRO B   9      17.295   7.875  11.962  1.00  1.00            
ATOM    837    C PRO B   9      15.496  10.101  12.858  1.00  1.00            
ATOM    838    O PRO B   9      15.210   9.060  13.436  1.00  1.00            
ATOM    839    N LEU B  10      14.691  11.171  12.843  4.00  1.00            
ATOM    840   CA LEU B  10      13.447  11.033  13.514  4.00  1.00            
ATOM    841   CB LEU B  10      13.269  12.037  14.668  4.00  1.00            
ATOM    842   CG LEU B  10      11.987  11.820  15.486  4.00  1.00            
ATOM    843  CD1 LEU B  10      11.998  10.427  16.136  4.00  1.00            
ATOM    844  CD2 LEU B  10      11.770  12.949  16.509  4.00  1.00            
ATOM    845    C LEU B  10      12.414  11.314  12.478  4.00  1.00            
ATOM    846    O LEU B  10      12.421  12.371  11.849  4.00  1.00            
ATOM    847    N VAL B  11      11.499  10.361  12.253  4.00  1.00            
ATOM    848   CA VAL B  11      10.528  10.596  11.238  4.00  1.00            
ATOM    849   CB VAL B  11      10.629   9.648  10.084  4.00  1.00            
ATOM    850  CG1 VAL B  11       9.440   9.889   9.139  4.00  1.00            
ATOM    851  CG2 VAL B  11      12.002   9.853   9.425  4.00  1.00            
ATOM    852    C VAL B  11       9.181  10.401  11.845  4.00  1.00            
ATOM    853    O VAL B  11       9.011   9.598  12.762  4.00  1.00            
ATOM    854    N THR B  12       8.183  11.160  11.359  4.00  1.00            
ATOM    855   CA THR B  12       6.847  11.001  11.848  4.00  1.00            
ATOM    856   CB THR B  12       5.988  12.209  11.616  4.00  1.00            
ATOM    857  OG1 THR B  12       4.697  12.010  12.172  4.00  1.00            
ATOM    858  CG2 THR B  12       5.892  12.471  10.104  4.00  1.00            
ATOM    859    C THR B  12       6.267   9.856  11.066  4.00  1.00            
ATOM    860    O THR B  12       6.428   9.791   9.850  4.00  1.00            
ATOM    861    N ILE B  13       5.597   8.899  11.744  4.00  1.00            
ATOM    862   CA ILE B  13       5.063   7.773  11.025  4.00  1.00            
ATOM    863   CB ILE B  13       5.755   6.484  11.356  4.00  1.00            
ATOM    864  CG1 ILE B  13       5.363   5.385  10.357  4.00  1.00            
ATOM    865  CG2 ILE B  13       5.457   6.142  12.827  4.00  1.00            
ATOM    866  CD1 ILE B  13       6.256   4.149  10.444  4.00  1.00            
ATOM    867    C ILE B  13       3.621   7.623  11.370  4.00  1.00            
ATOM    868    O ILE B  13       3.239   7.735  12.531  4.00  1.00            
ATOM    869    N ARG B  14       2.760   7.382  10.362  4.00  1.00            
ATOM    870   CA ARG B  14       1.375   7.213  10.686  4.00  1.00            
ATOM    871   CB ARG B  14       0.465   8.185   9.910  4.00  1.00            
ATOM    872   CG ARG B  14      -1.001   8.211  10.354  4.00  1.00            
ATOM    873   CD ARG B  14      -1.746   9.437   9.818  4.00  1.00            
ATOM    874   NE ARG B  14      -3.200   9.258  10.088  4.00  1.00            
ATOM    875   CZ ARG B  14      -3.989  10.340  10.354  4.00  1.00            
ATOM    876  NH1 ARG B  14      -3.440  11.585  10.461  4.00  1.00            
ATOM    877  NH2 ARG B  14      -5.334  10.176  10.516  4.00  1.00            
ATOM    878    C ARG B  14       1.008   5.810  10.342  4.00  1.00            
ATOM    879    O ARG B  14       0.807   5.476   9.175  4.00  1.00            
ATOM    880    N ILE B  15       0.926   4.939  11.367  4.00  1.00            
ATOM    881   CA ILE B  15       0.533   3.582  11.126  4.00  1.00            
ATOM    882   CB ILE B  15       1.602   2.550  11.349  4.00  1.00            
ATOM    883  CG1 ILE B  15       1.061   1.162  10.955  4.00  1.00            
ATOM    884  CG2 ILE B  15       2.084   2.649  12.806  4.00  1.00            
ATOM    885  CD1 ILE B  15       2.125   0.069  10.851  4.00  1.00            
ATOM    886    C ILE B  15      -0.565   3.267  12.071  4.00  1.00            
ATOM    887    O ILE B  15      -0.570   3.722  13.213  4.00  1.00            
ATOM    888    N GLY B  16      -1.548   2.481  11.603  3.00  1.00            
ATOM    889   CA GLY B  16      -2.633   2.164  12.470  3.00  1.00            
ATOM    890    C GLY B  16      -3.346   3.449  12.700  3.00  1.00            
ATOM    891    O GLY B  16      -3.326   4.350  11.863  3.00  1.00            
ATOM    892    N GLY B  17      -4.012   3.546  13.859  3.00  1.00            
ATOM    893   CA GLY B  17      -4.759   4.708  14.222  3.00  1.00            
ATOM    894    C GLY B  17      -3.861   5.876  14.480  3.00  1.00            
ATOM    895    O GLY B  17      -4.221   7.010  14.169  3.00  1.00            
ATOM    896    N GLN B  18      -2.665   5.648  15.058  4.00  1.00            
ATOM    897   CA GLN B  18      -1.958   6.803  15.525  4.00  1.00            
ATOM    898   CB GLN B  18      -1.558   6.712  17.011  4.00  1.00            
ATOM    899   CG GLN B  18      -2.741   6.678  17.980  4.00  1.00            
ATOM    900   CD GLN B  18      -3.345   8.074  18.035  4.00  1.00            
ATOM    901  OE1 GLN B  18      -2.677   9.042  18.396  4.00  1.00            
ATOM    902  NE2 GLN B  18      -4.647   8.185  17.660  4.00  1.00            
ATOM    903    C GLN B  18      -0.715   7.124  14.791  4.00  1.00            
ATOM    904    O GLN B  18      -0.185   6.351  13.997  4.00  1.00            
ATOM    905    N LEU B  19      -0.268   8.365  15.067  4.00  1.00            
ATOM    906   CA LEU B  19       0.951   8.919  14.590  4.00  1.00            
ATOM    907   CB LEU B  19       0.919  10.455  14.497  4.00  1.00            
ATOM    908   CG LEU B  19      -0.064  10.974  13.429  4.00  1.00            
ATOM    909  CD1 LEU B  19       0.405  10.592  12.016  4.00  1.00            
ATOM    910  CD2 LEU B  19      -1.506  10.521  13.717  4.00  1.00            
ATOM    911    C LEU B  19       1.989   8.507  15.583  4.00  1.00            
ATOM    912    O LEU B  19       1.719   8.466  16.783  4.00  1.00            
ATOM    913    N LYS B  20       3.201   8.156  15.106  4.00  1.00            
ATOM    914   CA LYS B  20       4.212   7.691  16.007  4.00  1.00            
ATOM    915   CB LYS B  20       4.379   6.163  15.990  4.00  1.00            
ATOM    916   CG LYS B  20       3.073   5.418  16.278  4.00  1.00            
ATOM    917   CD LYS B  20       2.411   5.802  17.604  4.00  1.00            
ATOM    918   CE LYS B  20       2.753   4.870  18.769  4.00  1.00            
ATOM    919   NZ LYS B  20       1.994   5.272  19.974  4.00  1.00            
ATOM    920    C LYS B  20       5.521   8.287  15.617  4.00  1.00            
ATOM    921    O LYS B  20       5.722   8.708  14.479  4.00  1.00            
ATOM    922    N GLU B  21       6.441   8.353  16.598  4.00  1.00            
ATOM    923   CA GLU B  21       7.762   8.864  16.395  4.00  1.00            
ATOM    924   CB GLU B  21       8.374   9.302  17.728  4.00  1.00            
ATOM    925   CG GLU B  21       9.426  10.391  17.593  4.00  1.00            
ATOM    926   CD GLU B  21       9.487  11.104  18.936  4.00  1.00            
ATOM    927  OE1 GLU B  21       9.411  10.412  19.986  4.00  1.00            
ATOM    928  OE2 GLU B  21       9.594  12.359  18.926  4.00  1.00            
ATOM    929    C GLU B  21       8.513   7.728  15.802  4.00  1.00            
ATOM    930    O GLU B  21       8.331   6.583  16.213  4.00  1.00            
ATOM    931    N ALA B  22       9.368   7.991  14.802  4.00  1.00            
ATOM    932   CA ALA B  22       9.965   6.848  14.192  4.00  1.00            
ATOM    933   CB ALA B  22       9.274   6.418  12.887  4.00  1.00            
ATOM    934    C ALA B  22      11.370   7.121  13.854  4.00  1.00            
ATOM    935    O ALA B  22      11.824   8.262  13.787  4.00  1.00            
ATOM    936    N LEU B  23      12.107   6.020  13.675  4.00  1.00            
ATOM    937   CA LEU B  23      13.467   6.110  13.295  4.00  1.00            
ATOM    938   CB LEU B  23      14.437   5.570  14.360  4.00  1.00            
ATOM    939   CG LEU B  23      14.444   6.396  15.658  4.00  1.00            
ATOM    940  CD1 LEU B  23      13.056   6.405  16.311  4.00  1.00            
ATOM    941  CD2 LEU B  23      15.550   5.928  16.618  4.00  1.00            
ATOM    942    C LEU B  23      13.622   5.239  12.088  4.00  1.00            
ATOM    943    O LEU B  23      12.971   4.202  11.983  4.00  1.00            
ATOM    944    N LEU B  24      14.473   5.651  11.126  4.00  1.00            
ATOM    945   CA LEU B  24      14.702   4.819   9.978  4.00  1.00            
ATOM    946   CB LEU B  24      14.798   5.613   8.661  4.00  1.00            
ATOM    947   CG LEU B  24      13.433   6.168   8.210  4.00  1.00            
ATOM    948  CD1 LEU B  24      12.779   7.003   9.316  4.00  1.00            
ATOM    949  CD2 LEU B  24      13.537   6.940   6.886  4.00  1.00            
ATOM    950    C LEU B  24      15.975   4.114  10.220  4.00  1.00            
ATOM    951    O LEU B  24      17.029   4.729  10.203  4.00  1.00            
ATOM    952    N ASP B  25      15.928   2.795  10.463  1.00  1.00            
ATOM    953   CA ASP B  25      17.171   2.142  10.728  1.00  1.00            
ATOM    954   CB ASP B  25      17.115   1.165  11.914  1.00  1.00            
ATOM    955   CG ASP B  25      16.898   1.971  13.186  1.00  1.00            
ATOM    956  OD1 ASP B  25      16.854   3.226  13.092  1.00  1.00            
ATOM    957  OD2 ASP B  25      16.772   1.339  14.270  1.00  1.00            
ATOM    958    C ASP B  25      17.525   1.319   9.515  1.00  1.00            
ATOM    959    O ASP B  25      16.863   0.323   9.224  1.00  1.00            
ATOM    960    N THR B  26      18.579   1.723   8.769  3.00  1.00            
ATOM    961   CA THR B  26      19.069   0.987   7.625  3.00  1.00            
ATOM    962   CB THR B  26      20.119   1.721   6.852  3.00  1.00            
ATOM    963  OG1 THR B  26      20.526   0.959   5.725  3.00  1.00            
ATOM    964  CG2 THR B  26      21.299   2.018   7.779  3.00  1.00            
ATOM    965    C THR B  26      19.611  -0.279   8.189  3.00  1.00            
ATOM    966    O THR B  26      19.601  -1.328   7.546  3.00  1.00            
ATOM    967    N GLY B  27      20.085  -0.189   9.441  3.00  1.00            
ATOM    968   CA GLY B  27      20.678  -1.289  10.131  3.00  1.00            
ATOM    969    C GLY B  27      19.695  -2.428  10.302  3.00  1.00            
ATOM    970    O GLY B  27      20.078  -3.589  10.158  3.00  1.00            
ATOM    971    N ALA B  28      18.406  -2.158  10.613  1.00  1.00            
ATOM    972   CA ALA B  28      17.494  -3.247  10.891  1.00  1.00            
ATOM    973   CB ALA B  28      16.448  -2.910  11.967  1.00  1.00            
ATOM    974    C ALA B  28      16.739  -3.642   9.656  1.00  1.00            
ATOM    975    O ALA B  28      16.240  -2.798   8.913  1.00  1.00            
ATOM    976    N ASP B  29      16.672  -4.970   9.409  1.00  1.00            
ATOM    977   CA ASP B  29      15.965  -5.544   8.297  1.00  1.00            
ATOM    978   CB ASP B  29      16.275  -7.040   8.100  1.00  1.00            
ATOM    979   CG ASP B  29      15.912  -7.790   9.372  1.00  1.00            
ATOM    980  OD1 ASP B  29      16.555  -7.522  10.421  1.00  1.00            
ATOM    981  OD2 ASP B  29      14.999  -8.655   9.307  1.00  1.00            
ATOM    982    C ASP B  29      14.490  -5.360   8.450  1.00  1.00            
ATOM    983    O ASP B  29      13.813  -4.956   7.506  1.00  1.00            
ATOM    984    N ASP B  30      13.943  -5.623   9.648  1.00  1.00            
ATOM    985   CA ASP B  30      12.516  -5.546   9.767  1.00  1.00            
ATOM    986   CB ASP B  30      11.905  -6.620  10.687  1.00  1.00            
ATOM    987   CG ASP B  30      12.031  -7.963   9.980  1.00  1.00            
ATOM    988  OD1 ASP B  30      11.769  -8.013   8.747  1.00  1.00            
ATOM    989  OD2 ASP B  30      12.386  -8.959  10.665  1.00  1.00            
ATOM    990    C ASP B  30      12.079  -4.210  10.276  1.00  1.00            
ATOM    991    O ASP B  30      12.853  -3.255  10.336  1.00  1.00            
ATOM    992    N THR B  31      10.774  -4.129  10.612  1.00  1.00            
ATOM    993   CA THR B  31      10.154  -2.955  11.162  1.00  1.00            
ATOM    994   CB THR B  31       8.888  -2.560  10.463  1.00  1.00            
ATOM    995  OG1 THR B  31       9.143  -2.315   9.090  1.00  1.00            
ATOM    996  CG2 THR B  31       8.317  -1.299  11.137  1.00  1.00            
ATOM    997    C THR B  31       9.743  -3.337  12.532  1.00  1.00            
ATOM    998    O THR B  31       9.110  -4.373  12.730  1.00  1.00            
ATOM    999    N VAL B  32      10.118  -2.523  13.527  4.00  1.00            
ATOM   1000   CA VAL B  32       9.699  -2.832  14.853  4.00  1.00            
ATOM   1001   CB VAL B  32      10.836  -3.025  15.812  4.00  1.00            
ATOM   1002  CG1 VAL B  32      11.650  -1.721  15.901  4.00  1.00            
ATOM   1003  CG2 VAL B  32      10.242  -3.478  17.155  4.00  1.00            
ATOM   1004    C VAL B  32       8.922  -1.660  15.315  4.00  1.00            
ATOM   1005    O VAL B  32       9.317  -0.514  15.108  4.00  1.00            
ATOM   1006    N LEU B  33       7.771  -1.930  15.937  4.00  1.00            
ATOM   1007   CA LEU B  33       6.946  -0.883  16.425  4.00  1.00            
ATOM   1008   CB LEU B  33       5.484  -1.005  15.956  4.00  1.00            
ATOM   1009   CG LEU B  33       4.557   0.113  16.464  4.00  1.00            
ATOM   1010  CD1 LEU B  33       4.947   1.473  15.862  4.00  1.00            
ATOM   1011  CD2 LEU B  33       3.078  -0.241  16.232  4.00  1.00            
ATOM   1012    C LEU B  33       6.953  -1.058  17.905  4.00  1.00            
ATOM   1013    O LEU B  33       7.272  -2.135  18.410  4.00  1.00            
ATOM   1014    N GLU B  34       6.618   0.008  18.649  1.00  1.00            
ATOM   1015   CA GLU B  34       6.602  -0.104  20.074  1.00  1.00            
ATOM   1016   CB GLU B  34       6.391   1.240  20.799  1.00  1.00            
ATOM   1017   CG GLU B  34       7.535   2.236  20.593  1.00  1.00            
ATOM   1018   CD GLU B  34       7.197   3.521  21.337  1.00  1.00            
ATOM   1019  OE1 GLU B  34       6.834   3.431  22.540  1.00  1.00            
ATOM   1020  OE2 GLU B  34       7.300   4.612  20.715  1.00  1.00            
ATOM   1021    C GLU B  34       5.447  -0.981  20.409  1.00  1.00            
ATOM   1022    O GLU B  34       4.589  -1.222  19.562  1.00  1.00            
ATOM   1023    N GLU B  35       5.426  -1.521  21.645  1.00  1.00            
ATOM   1024   CA GLU B  35       4.337  -2.374  22.017  1.00  1.00            
ATOM   1025   CB GLU B  35       4.408  -2.852  23.479  1.00  1.00            
ATOM   1026   CG GLU B  35       3.255  -3.774  23.880  1.00  1.00            
ATOM   1027   CD GLU B  35       3.566  -4.345  25.257  1.00  1.00            
ATOM   1028  OE1 GLU B  35       4.137  -3.597  26.093  1.00  1.00            
ATOM   1029  OE2 GLU B  35       3.242  -5.541  25.488  1.00  1.00            
ATOM   1030    C GLU B  35       3.099  -1.560  21.834  1.00  1.00            
ATOM   1031    O GLU B  35       2.926  -0.513  22.456  1.00  1.00            
ATOM   1032    N MET B  36       2.213  -2.027  20.931  1.00  1.00            
ATOM   1033   CA MET B  36       0.989  -1.336  20.649  1.00  1.00            
ATOM   1034   CB MET B  36       0.994  -0.598  19.302  1.00  1.00            
ATOM   1035   CG MET B  36      -0.276   0.217  19.049  1.00  1.00            
ATOM   1036   SD MET B  36      -0.318   1.067  17.442  1.00  1.00            
ATOM   1037   CE MET B  36       1.034   2.222  17.806  1.00  1.00            
ATOM   1038    C MET B  36      -0.063  -2.385  20.546  1.00  1.00            
ATOM   1039    O MET B  36       0.219  -3.523  20.172  1.00  1.00            
ATOM   1040    N ASN B  37      -1.314  -2.040  20.898  1.00  1.00            
ATOM   1041   CA ASN B  37      -2.331  -3.030  20.753  1.00  1.00            
ATOM   1042   CB ASN B  37      -3.418  -2.977  21.844  1.00  1.00            
ATOM   1043   CG ASN B  37      -2.802  -3.376  23.179  1.00  1.00            
ATOM   1044  OD1 ASN B  37      -1.676  -3.868  23.241  1.00  1.00            
ATOM   1045  ND2 ASN B  37      -3.569  -3.167  24.283  1.00  1.00            
ATOM   1046    C ASN B  37      -3.010  -2.752  19.449  1.00  1.00            
ATOM   1047    O ASN B  37      -4.019  -2.051  19.396  1.00  1.00            
ATOM   1048    N LEU B  38      -2.450  -3.310  18.359  1.00  1.00            
ATOM   1049   CA LEU B  38      -3.008  -3.191  17.044  1.00  1.00            
ATOM   1050   CB LEU B  38      -1.970  -2.857  15.952  1.00  1.00            
ATOM   1051   CG LEU B  38      -0.859  -3.901  15.729  1.00  1.00            
ATOM   1052  CD1 LEU B  38       0.167  -3.391  14.705  1.00  1.00            
ATOM   1053  CD2 LEU B  38      -0.191  -4.348  17.037  1.00  1.00            
ATOM   1054    C LEU B  38      -3.606  -4.537  16.777  1.00  1.00            
ATOM   1055    O LEU B  38      -3.028  -5.558  17.143  1.00  1.00            
ATOM   1056    N PRO B  39      -4.761  -4.561  16.170  1.00  1.00            
ATOM   1057   CA PRO B  39      -5.451  -5.791  15.863  1.00  1.00            
ATOM   1058   CD PRO B  39      -5.675  -3.438  16.271  1.00  1.00            
ATOM   1059   CB PRO B  39      -6.931  -5.419  15.705  1.00  1.00            
ATOM   1060   CG PRO B  39      -6.929  -3.892  15.510  1.00  1.00            
ATOM   1061    C PRO B  39      -4.912  -6.534  14.689  1.00  1.00            
ATOM   1062    O PRO B  39      -4.032  -6.022  14.000  1.00  1.00            
ATOM   1063    N GLY B  40      -5.451  -7.747  14.450  1.00  1.00            
ATOM   1064   CA GLY B  40      -5.076  -8.591  13.353  1.00  1.00            
ATOM   1065    C GLY B  40      -4.373  -9.774  13.925  1.00  1.00            
ATOM   1066    O GLY B  40      -3.662  -9.663  14.923  1.00  1.00            
ATOM   1067    N LYS B  41      -4.559 -10.952  13.298  1.00  1.00            
ATOM   1068   CA LYS B  41      -3.927 -12.114  13.840  1.00  1.00            
ATOM   1069   CB LYS B  41      -4.787 -13.390  13.779  1.00  1.00            
ATOM   1070   CG LYS B  41      -5.226 -13.799  12.373  1.00  1.00            
ATOM   1071   CD LYS B  41      -5.881 -15.182  12.326  1.00  1.00            
ATOM   1072   CE LYS B  41      -6.445 -15.547  10.953  1.00  1.00            
ATOM   1073   NZ LYS B  41      -7.225 -16.797  11.044  1.00  1.00            
ATOM   1074    C LYS B  41      -2.645 -12.355  13.127  1.00  1.00            
ATOM   1075    O LYS B  41      -2.588 -12.291  11.900  1.00  1.00            
ATOM   1076    N TRP B  42      -1.556 -12.613  13.883  1.00  1.00            
ATOM   1077   CA TRP B  42      -0.355 -12.884  13.160  1.00  1.00            
ATOM   1078   CB TRP B  42       0.367 -11.643  12.601  1.00  1.00            
ATOM   1079   CG TRP B  42       1.348 -11.985  11.498  1.00  1.00            
ATOM   1080  CD2 TRP B  42       0.929 -12.343  10.171  1.00  1.00            
ATOM   1081  CD1 TRP B  42       2.710 -12.090  11.511  1.00  1.00            
ATOM   1082  NE1 TRP B  42       3.161 -12.503  10.278  1.00  1.00            
ATOM   1083  CE2 TRP B  42       2.076 -12.661   9.444  1.00  1.00            
ATOM   1084  CE3 TRP B  42      -0.313 -12.408   9.607  1.00  1.00            
ATOM   1085  CZ2 TRP B  42       1.996 -13.053   8.138  1.00  1.00            
ATOM   1086  CZ3 TRP B  42      -0.390 -12.796   8.288  1.00  1.00            
ATOM   1087  CH2 TRP B  42       0.743 -13.115   7.567  1.00  1.00            
ATOM   1088    C TRP B  42       0.570 -13.734  13.985  1.00  1.00            
ATOM   1089    O TRP B  42       0.128 -14.474  14.861  1.00  1.00            
ATOM   1090    N LYS B  43       1.890 -13.661  13.706  4.00  1.00            
ATOM   1091   CA LYS B  43       2.799 -14.609  14.283  4.00  1.00            
ATOM   1092   CB LYS B  43       3.539 -15.408  13.185  4.00  1.00            
ATOM   1093   CG LYS B  43       4.112 -16.748  13.637  4.00  1.00            
ATOM   1094   CD LYS B  43       3.015 -17.776  13.902  4.00  1.00            
ATOM   1095   CE LYS B  43       2.074 -17.951  12.709  4.00  1.00            
ATOM   1096   NZ LYS B  43       1.021 -18.936  13.030  4.00  1.00            
ATOM   1097    C LYS B  43       3.866 -13.981  15.122  4.00  1.00            
ATOM   1098    O LYS B  43       4.126 -12.783  15.043  4.00  1.00            
ATOM   1099    N PRO B  44       4.469 -14.803  15.960  4.00  0.00            
ATOM   1100   CA PRO B  44       5.519 -14.373  16.847  4.00  0.00            
ATOM   1101   CD PRO B  44       3.755 -15.931  16.528  4.00  0.00            
ATOM   1102   CB PRO B  44       5.761 -15.522  17.830  4.00  0.00            
ATOM   1103   CG PRO B  44       4.835 -16.656  17.347  4.00  0.00            
ATOM   1104    C PRO B  44       6.766 -13.703  16.321  4.00  0.00            
ATOM   1105    O PRO B  44       6.894 -12.498  16.530  4.00  0.00            
ATOM   1106    N LYS B  45       7.656 -14.408  15.589  4.00  0.00            
ATOM   1107   CA LYS B  45       8.900 -13.841  15.109  4.00  0.00            
ATOM   1108   CB LYS B  45       8.714 -12.727  14.065  4.00  0.00            
ATOM   1109   CG LYS B  45       9.991 -12.421  13.281  4.00  0.00            
ATOM   1110   CD LYS B  45      10.442 -13.602  12.420  4.00  0.00            
ATOM   1111   CE LYS B  45      11.704 -13.338  11.599  4.00  0.00            
ATOM   1112   NZ LYS B  45      12.118 -14.573  10.896  4.00  0.00            
ATOM   1113    C LYS B  45       9.723 -13.301  16.248  4.00  0.00            
ATOM   1114    O LYS B  45       9.224 -13.051  17.344  4.00  0.00            
ATOM   1115    N MET B  46      11.046 -13.140  16.025  4.00  0.00            
ATOM   1116   CA MET B  46      11.894 -12.614  17.059  4.00  0.00            
ATOM   1117   CB MET B  46      12.914 -13.633  17.599  4.00  0.00            
ATOM   1118   CG MET B  46      12.270 -14.903  18.160  4.00  0.00            
ATOM   1119   SD MET B  46      11.163 -14.648  19.579  4.00  0.00            
ATOM   1120   CE MET B  46      12.467 -14.603  20.841  4.00  0.00            
ATOM   1121    C MET B  46      12.698 -11.495  16.449  4.00  0.00            
ATOM   1122    O MET B  46      12.992 -11.514  15.255  4.00  0.00            
ATOM   1123    N ILE B  47      13.049 -10.475  17.263  4.00  0.00            
ATOM   1124   CA ILE B  47      13.871  -9.366  16.845  4.00  0.00            
ATOM   1125   CB ILE B  47      13.232  -8.026  17.068  4.00  0.00            
ATOM   1126  CG1 ILE B  47      12.073  -7.805  16.079  4.00  0.00            
ATOM   1127  CG2 ILE B  47      14.333  -6.958  17.019  4.00  0.00            
ATOM   1128  CD1 ILE B  47      11.199  -6.598  16.421  4.00  0.00            
ATOM   1129    C ILE B  47      15.088  -9.441  17.701  4.00  0.00            
ATOM   1130    O ILE B  47      14.999  -9.677  18.904  4.00  0.00            
ATOM   1131    N GLY B  48      16.271  -9.255  17.089  4.00  0.00            
ATOM   1132   CA GLY B  48      17.497  -9.356  17.819  4.00  0.00            
ATOM   1133    C GLY B  48      17.768  -8.017  18.411  4.00  0.00            
ATOM   1134    O GLY B  48      16.843  -7.258  18.691  4.00  0.00            
ATOM   1135    N GLY B  49      19.056  -7.714  18.650  4.00  0.00            
ATOM   1136   CA GLY B  49      19.425  -6.441  19.194  4.00  0.00            
ATOM   1137    C GLY B  49      20.888  -6.518  19.500  4.00  0.00            
ATOM   1138    O GLY B  49      21.525  -7.550  19.292  4.00  0.00            
ATOM   1139    N ILE B  50      21.460  -5.410  20.009  3.00  0.00            
ATOM   1140   CA ILE B  50      22.849  -5.394  20.363  3.00  0.00            
ATOM   1141   CB ILE B  50      23.533  -4.106  20.003  3.00  0.00            
ATOM   1142  CG1 ILE B  50      24.963  -4.120  20.543  3.00  0.00            
ATOM   1143  CG2 ILE B  50      22.687  -2.927  20.500  3.00  0.00            
ATOM   1144  CD1 ILE B  50      25.766  -5.286  20.001  3.00  0.00            
ATOM   1145    C ILE B  50      22.926  -5.584  21.846  3.00  0.00            
ATOM   1146    O ILE B  50      22.499  -4.729  22.617  3.00  0.00            
ATOM   1147    N GLY B  51      23.463  -6.739  22.288  3.00  0.00            
ATOM   1148   CA GLY B  51      23.552  -7.002  23.697  3.00  0.00            
ATOM   1149    C GLY B  51      22.159  -7.259  24.153  3.00  0.00            
ATOM   1150    O GLY B  51      21.869  -7.233  25.348  3.00  0.00            
ATOM   1151    N GLY B  52      21.251  -7.512  23.191  4.00  0.00            
ATOM   1152   CA GLY B  52      19.895  -7.757  23.567  4.00  0.00            
ATOM   1153    C GLY B  52      19.285  -8.700  22.568  4.00  0.00            
ATOM   1154    O GLY B  52      19.616  -8.674  21.383  4.00  0.00            
ATOM   1155    N PHE B  53      18.368  -9.566  23.055  4.00  0.00            
ATOM   1156   CA PHE B  53      17.614 -10.507  22.265  4.00  0.00            
ATOM   1157   CB PHE B  53      17.725 -11.947  22.811  4.00  0.00            
ATOM   1158   CG PHE B  53      17.252 -12.944  21.802  4.00  0.00            
ATOM   1159  CD1 PHE B  53      18.063 -13.288  20.746  4.00  0.00            
ATOM   1160  CD2 PHE B  53      16.028 -13.564  21.922  4.00  0.00            
ATOM   1161  CE1 PHE B  53      17.656 -14.212  19.811  4.00  0.00            
ATOM   1162  CE2 PHE B  53      15.614 -14.490  20.991  4.00  0.00            
ATOM   1163   CZ PHE B  53      16.428 -14.815  19.933  4.00  0.00            
ATOM   1164    C PHE B  53      16.216 -10.052  22.493  4.00  0.00            
ATOM   1165    O PHE B  53      15.883  -9.640  23.603  4.00  0.00            
ATOM   1166    N ILE B  54      15.351 -10.085  21.468  4.00  0.00            
ATOM   1167   CA ILE B  54      14.069  -9.518  21.751  4.00  0.00            
ATOM   1168   CB ILE B  54      13.886  -8.164  21.122  4.00  0.00            
ATOM   1169  CG1 ILE B  54      15.030  -7.220  21.545  4.00  0.00            
ATOM   1170  CG2 ILE B  54      12.494  -7.632  21.505  4.00  0.00            
ATOM   1171  CD1 ILE B  54      15.144  -6.999  23.054  4.00  0.00            
ATOM   1172    C ILE B  54      12.991 -10.400  21.257  4.00  0.00            
ATOM   1173    O ILE B  54      13.145 -11.137  20.285  4.00  0.00            
ATOM   1174    N LYS B  55      11.864 -10.347  21.982  4.00  0.00            
ATOM   1175   CA LYS B  55      10.692 -11.060  21.611  4.00  0.00            
ATOM   1176   CB LYS B  55       9.903 -11.600  22.818  4.00  0.00            
ATOM   1177   CG LYS B  55       9.597 -10.540  23.882  4.00  0.00            
ATOM   1178   CD LYS B  55      10.845 -10.000  24.591  4.00  0.00            
ATOM   1179   CE LYS B  55      10.562  -8.927  25.644  4.00  0.00            
ATOM   1180   NZ LYS B  55      11.822  -8.510  26.299  4.00  0.00            
ATOM   1181    C LYS B  55       9.825 -10.120  20.877  4.00  0.00            
ATOM   1182    O LYS B  55       9.802  -8.925  21.162  4.00  0.00            
ATOM   1183    N VAL B  56       9.082 -10.639  19.889  4.00  0.00            
ATOM   1184   CA VAL B  56       8.341  -9.707  19.113  4.00  0.00            
ATOM   1185   CB VAL B  56       9.146  -9.241  17.905  4.00  0.00            
ATOM   1186  CG1 VAL B  56       8.390  -8.225  17.029  4.00  0.00            
ATOM   1187  CG2 VAL B  56      10.489  -8.682  18.401  4.00  0.00            
ATOM   1188    C VAL B  56       7.095 -10.357  18.668  4.00  0.00            
ATOM   1189    O VAL B  56       6.889 -11.550  18.872  4.00  0.00            
ATOM   1190    N ARG B  57       6.189  -9.531  18.130  4.00  0.00            
ATOM   1191   CA ARG B  57       5.011 -10.001  17.506  4.00  0.00            
ATOM   1192   CB ARG B  57       3.712  -9.503  18.159  4.00  0.00            
ATOM   1193   CG ARG B  57       3.407 -10.159  19.507  4.00  0.00            
ATOM   1194   CD ARG B  57       2.115  -9.648  20.149  4.00  0.00            
ATOM   1195   NE ARG B  57       2.360  -8.242  20.576  4.00  0.00            
ATOM   1196   CZ ARG B  57       1.344  -7.491  21.093  4.00  0.00            
ATOM   1197  NH1 ARG B  57       0.087  -8.013  21.192  4.00  0.00            
ATOM   1198  NH2 ARG B  57       1.588  -6.216  21.516  4.00  0.00            
ATOM   1199    C ARG B  57       5.053  -9.461  16.117  4.00  0.00            
ATOM   1200    O ARG B  57       5.610  -8.393  15.867  4.00  0.00            
ATOM   1201    N GLN B  58       4.485 -10.206  15.157  4.00  1.00            
ATOM   1202   CA GLN B  58       4.513  -9.745  13.807  4.00  1.00            
ATOM   1203   CB GLN B  58       5.044 -10.764  12.786  4.00  1.00            
ATOM   1204   CG GLN B  58       6.531 -11.075  12.942  4.00  1.00            
ATOM   1205   CD GLN B  58       6.932 -12.022  11.824  4.00  1.00            
ATOM   1206  OE1 GLN B  58       6.212 -12.968  11.514  4.00  1.00            
ATOM   1207  NE2 GLN B  58       8.114 -11.766  11.200  4.00  1.00            
ATOM   1208    C GLN B  58       3.120  -9.421  13.407  4.00  1.00            
ATOM   1209    O GLN B  58       2.167 -10.033  13.884  4.00  1.00            
ATOM   1210    N TYR B  59       2.975  -8.388  12.560  4.00  1.00            
ATOM   1211   CA TYR B  59       1.701  -8.113  11.982  4.00  1.00            
ATOM   1212   CB TYR B  59       1.029  -6.788  12.374  4.00  1.00            
ATOM   1213   CG TYR B  59      -0.321  -6.874  11.746  4.00  1.00            
ATOM   1214  CD1 TYR B  59      -1.294  -7.663  12.319  4.00  1.00            
ATOM   1215  CD2 TYR B  59      -0.622  -6.179  10.597  4.00  1.00            
ATOM   1216  CE1 TYR B  59      -2.544  -7.764  11.755  4.00  1.00            
ATOM   1217  CE2 TYR B  59      -1.871  -6.276  10.028  4.00  1.00            
ATOM   1218   CZ TYR B  59      -2.833  -7.069  10.606  4.00  1.00            
ATOM   1219   OH TYR B  59      -4.115  -7.170  10.024  4.00  1.00            
ATOM   1220    C TYR B  59       1.985  -8.064  10.519  4.00  1.00            
ATOM   1221    O TYR B  59       3.053  -7.617  10.106  4.00  1.00            
ATOM   1222    N ASP B  60       1.051  -8.541   9.681  4.00  1.00            
ATOM   1223   CA ASP B  60       1.396  -8.580   8.293  4.00  1.00            
ATOM   1224   CB ASP B  60       0.749  -9.728   7.503  4.00  1.00            
ATOM   1225   CG ASP B  60       1.548  -9.847   6.214  4.00  1.00            
ATOM   1226  OD1 ASP B  60       2.709  -9.354   6.203  4.00  1.00            
ATOM   1227  OD2 ASP B  60       1.018 -10.421   5.227  4.00  1.00            
ATOM   1228    C ASP B  60       0.996  -7.297   7.634  4.00  1.00            
ATOM   1229    O ASP B  60       1.435  -6.216   8.026  4.00  1.00            
ATOM   1230    N GLN B  61       0.148  -7.397   6.588  4.00  1.00            
ATOM   1231   CA GLN B  61      -0.208  -6.250   5.801  4.00  1.00            
ATOM   1232   CB GLN B  61      -1.120  -6.595   4.614  4.00  1.00            
ATOM   1233   CG GLN B  61      -0.451  -7.536   3.610  4.00  1.00            
ATOM   1234   CD GLN B  61      -1.429  -7.813   2.480  4.00  1.00            
ATOM   1235  OE1 GLN B  61      -1.189  -7.441   1.332  4.00  1.00            
ATOM   1236  NE2 GLN B  61      -2.565  -8.487   2.808  4.00  1.00            
ATOM   1237    C GLN B  61      -0.906  -5.251   6.658  4.00  1.00            
ATOM   1238    O GLN B  61      -2.116  -5.322   6.875  4.00  1.00            
ATOM   1239    N ILE B  62      -0.129  -4.284   7.180  4.00  1.00            
ATOM   1240   CA ILE B  62      -0.669  -3.167   7.886  4.00  1.00            
ATOM   1241   CB ILE B  62      -0.262  -3.047   9.322  4.00  1.00            
ATOM   1242  CG1 ILE B  62      -1.059  -1.911   9.983  4.00  1.00            
ATOM   1243  CG2 ILE B  62       1.258  -2.863   9.378  4.00  1.00            
ATOM   1244  CD1 ILE B  62      -2.566  -2.161  10.012  4.00  1.00            
ATOM   1245    C ILE B  62      -0.134  -2.004   7.137  4.00  1.00            
ATOM   1246    O ILE B  62       1.046  -1.954   6.802  4.00  1.00            
ATOM   1247    N PRO B  63      -0.970  -1.072   6.835  4.00  1.00            
ATOM   1248   CA PRO B  63      -0.456   0.044   6.113  4.00  1.00            
ATOM   1249   CD PRO B  63      -2.342  -1.379   6.470  4.00  1.00            
ATOM   1250   CB PRO B  63      -1.670   0.763   5.537  4.00  1.00            
ATOM   1251   CG PRO B  63      -2.704  -0.366   5.373  4.00  1.00            
ATOM   1252    C PRO B  63       0.414   0.890   6.948  4.00  1.00            
ATOM   1253    O PRO B  63       0.176   1.012   8.149  4.00  1.00            
ATOM   1254    N VAL B  64       1.443   1.468   6.324  4.00  1.00            
ATOM   1255   CA VAL B  64       2.286   2.342   7.055  4.00  1.00            
ATOM   1256   CB VAL B  64       3.633   1.746   7.362  4.00  1.00            
ATOM   1257  CG1 VAL B  64       3.430   0.505   8.244  4.00  1.00            
ATOM   1258  CG2 VAL B  64       4.361   1.438   6.042  4.00  1.00            
ATOM   1259    C VAL B  64       2.516   3.519   6.173  4.00  1.00            
ATOM   1260    O VAL B  64       2.743   3.378   4.972  4.00  1.00            
ATOM   1261    N GLU B  65       2.428   4.730   6.744  4.00  1.00            
ATOM   1262   CA GLU B  65       2.738   5.887   5.965  4.00  1.00            
ATOM   1263   CB GLU B  65       1.692   7.013   6.036  4.00  1.00            
ATOM   1264   CG GLU B  65       2.050   8.216   5.160  4.00  1.00            
ATOM   1265   CD GLU B  65       0.933   9.240   5.277  4.00  1.00            
ATOM   1266  OE1 GLU B  65      -0.072   8.949   5.977  4.00  1.00            
ATOM   1267  OE2 GLU B  65       1.071  10.330   4.660  4.00  1.00            
ATOM   1268    C GLU B  65       4.014   6.384   6.566  4.00  1.00            
ATOM   1269    O GLU B  65       4.325   6.083   7.717  4.00  1.00            
ATOM   1270    N ILE B  66       4.805   7.140   5.787  4.00  1.00            
ATOM   1271   CA ILE B  66       6.058   7.661   6.254  4.00  1.00            
ATOM   1272   CB ILE B  66       7.248   7.240   5.434  4.00  1.00            
ATOM   1273  CG1 ILE B  66       7.145   7.723   3.979  4.00  1.00            
ATOM   1274  CG2 ILE B  66       7.397   5.715   5.579  4.00  1.00            
ATOM   1275  CD1 ILE B  66       8.436   7.515   3.188  4.00  1.00            
ATOM   1276    C ILE B  66       5.873   9.138   6.179  4.00  1.00            
ATOM   1277    O ILE B  66       4.795   9.633   6.502  4.00  1.00            
ATOM   1278    N CYS B  67       6.910   9.893   5.781  3.00  1.00            
ATOM   1279   CA CYS B  67       6.779  11.320   5.782  3.00  1.00            
ATOM   1280   CB CYS B  67       8.039  12.021   5.238  3.00  1.00            
ATOM   1281   SG CYS B  67       7.910  13.835   5.226  3.00  1.00            
ATOM   1282    C CYS B  67       5.624  11.707   4.922  3.00  1.00            
ATOM   1283    O CYS B  67       4.803  12.528   5.327  3.00  1.00            
ATOM   1284    N GLY B  68       5.507  11.119   3.720  3.00  1.00            
ATOM   1285   CA GLY B  68       4.377  11.442   2.901  3.00  1.00            
ATOM   1286    C GLY B  68       4.274  10.374   1.867  3.00  1.00            
ATOM   1287    O GLY B  68       3.635  10.553   0.831  3.00  1.00            
ATOM   1288    N HIS B  69       4.911   9.218   2.127  4.00  1.00            
ATOM   1289   CA HIS B  69       4.832   8.152   1.178  4.00  1.00            
ATOM   1290  ND1 HIS B  69       7.553   9.809   0.003  4.00  1.00            
ATOM   1291   CG HIS B  69       6.709   8.786  -0.363  4.00  1.00            
ATOM   1292   CB HIS B  69       6.182   7.743   0.578  4.00  1.00            
ATOM   1293  NE2 HIS B  69       7.189  10.037  -2.179  4.00  1.00            
ATOM   1294  CD2 HIS B  69       6.496   8.939  -1.699  4.00  1.00            
ATOM   1295  CE1 HIS B  69       7.809  10.527  -1.121  4.00  1.00            
ATOM   1296    C HIS B  69       4.217   6.981   1.874  4.00  1.00            
ATOM   1297    O HIS B  69       4.281   6.875   3.099  4.00  1.00            
ATOM   1298    N LYS B  70       3.578   6.071   1.110  4.00  1.00            
ATOM   1299   CA LYS B  70       2.893   4.980   1.741  4.00  1.00            
ATOM   1300   CB LYS B  70       1.452   4.780   1.244  4.00  1.00            
ATOM   1301   CG LYS B  70       0.511   5.910   1.664  4.00  1.00            
ATOM   1302   CD LYS B  70      -0.857   5.850   0.983  4.00  1.00            
ATOM   1303   CE LYS B  70      -0.859   6.379  -0.452  4.00  1.00            
ATOM   1304   NZ LYS B  70      -2.212   6.235  -1.033  4.00  1.00            
ATOM   1305    C LYS B  70       3.617   3.711   1.511  4.00  1.00            
ATOM   1306    O LYS B  70       4.370   3.560   0.552  4.00  1.00            
ATOM   1307    N ALA B  71       3.414   2.757   2.434  4.00  1.00            
ATOM   1308   CA ALA B  71       4.067   1.504   2.259  4.00  1.00            
ATOM   1309   CB ALA B  71       5.460   1.460   2.904  4.00  1.00            
ATOM   1310    C ALA B  71       3.230   0.439   2.881  4.00  1.00            
ATOM   1311    O ALA B  71       2.463   0.689   3.809  4.00  1.00            
ATOM   1312    N ILE B  72       3.354  -0.789   2.345  4.00  1.00            
ATOM   1313   CA ILE B  72       2.665  -1.930   2.870  4.00  1.00            
ATOM   1314   CB ILE B  72       1.772  -2.605   1.861  4.00  1.00            
ATOM   1315  CG1 ILE B  72       2.553  -3.164   0.651  4.00  1.00            
ATOM   1316  CG2 ILE B  72       0.695  -1.581   1.468  4.00  1.00            
ATOM   1317  CD1 ILE B  72       3.257  -4.504   0.881  4.00  1.00            
ATOM   1318    C ILE B  72       3.754  -2.862   3.264  4.00  1.00            
ATOM   1319    O ILE B  72       4.767  -2.958   2.573  4.00  1.00            
ATOM   1320    N GLY B  73       3.609  -3.557   4.405  4.00  1.00            
ATOM   1321   CA GLY B  73       4.698  -4.414   4.754  4.00  1.00            
ATOM   1322    C GLY B  73       4.421  -5.050   6.058  4.00  1.00            
ATOM   1323    O GLY B  73       3.299  -5.028   6.564  4.00  1.00            
ATOM   1324    N THR B  74       5.481  -5.633   6.639  4.00  1.00            
ATOM   1325   CA THR B  74       5.310  -6.332   7.863  4.00  1.00            
ATOM   1326   CB THR B  74       6.113  -7.595   7.952  4.00  1.00            
ATOM   1327  OG1 THR B  74       7.498  -7.299   7.868  4.00  1.00            
ATOM   1328  CG2 THR B  74       5.698  -8.534   6.805  4.00  1.00            
ATOM   1329    C THR B  74       5.745  -5.454   8.991  4.00  1.00            
ATOM   1330    O THR B  74       6.822  -4.862   8.955  4.00  1.00            
ATOM   1331    N VAL B  75       4.886  -5.338  10.028  4.00  1.00            
ATOM   1332   CA VAL B  75       5.220  -4.555  11.182  4.00  1.00            
ATOM   1333   CB VAL B  75       4.140  -3.618  11.631  4.00  1.00            
ATOM   1334  CG1 VAL B  75       4.548  -3.017  12.986  4.00  1.00            
ATOM   1335  CG2 VAL B  75       3.947  -2.555  10.538  4.00  1.00            
ATOM   1336    C VAL B  75       5.485  -5.513  12.300  4.00  1.00            
ATOM   1337    O VAL B  75       4.675  -6.396  12.571  4.00  1.00            
ATOM   1338    N LEU B  76       6.646  -5.373  12.975  4.00  1.00            
ATOM   1339   CA LEU B  76       6.960  -6.261  14.060  4.00  1.00            
ATOM   1340   CB LEU B  76       8.403  -6.785  13.995  4.00  1.00            
ATOM   1341   CG LEU B  76       8.718  -7.486  12.660  4.00  1.00            
ATOM   1342  CD1 LEU B  76      10.090  -8.172  12.685  4.00  1.00            
ATOM   1343  CD2 LEU B  76       7.582  -8.416  12.231  4.00  1.00            
ATOM   1344    C LEU B  76       6.803  -5.448  15.314  4.00  1.00            
ATOM   1345    O LEU B  76       7.546  -4.495  15.527  4.00  1.00            
ATOM   1346    N VAL B  77       5.824  -5.801  16.176  4.00  1.00            
ATOM   1347   CA VAL B  77       5.556  -5.064  17.385  4.00  1.00            
ATOM   1348   CB VAL B  77       4.109  -5.076  17.776  4.00  1.00            
ATOM   1349  CG1 VAL B  77       3.959  -4.332  19.113  4.00  1.00            
ATOM   1350  CG2 VAL B  77       3.279  -4.485  16.622  4.00  1.00            
ATOM   1351    C VAL B  77       6.313  -5.704  18.504  4.00  1.00            
ATOM   1352    O VAL B  77       6.471  -6.924  18.538  4.00  1.00            
ATOM   1353    N GLY B  78       6.810  -4.893  19.458  1.00  1.00            
ATOM   1354   CA GLY B  78       7.545  -5.458  20.553  1.00  1.00            
ATOM   1355    C GLY B  78       7.858  -4.359  21.523  1.00  1.00            
ATOM   1356    O GLY B  78       7.409  -3.221  21.412  1.00  1.00            
ATOM   1357    N PRO B  79       8.643  -4.748  22.483  1.00  1.00            
ATOM   1358   CA PRO B  79       9.098  -3.890  23.547  1.00  1.00            
ATOM   1359   CD PRO B  79       8.662  -6.148  22.867  1.00  1.00            
ATOM   1360   CB PRO B  79       9.526  -4.825  24.682  1.00  1.00            
ATOM   1361   CG PRO B  79       9.657  -6.210  24.032  1.00  1.00            
ATOM   1362    C PRO B  79      10.135  -2.836  23.267  1.00  1.00            
ATOM   1363    O PRO B  79      10.418  -2.081  24.196  1.00  1.00            
ATOM   1364    N THR B  80      10.702  -2.748  22.044  1.00  1.00            
ATOM   1365   CA THR B  80      11.784  -1.830  21.770  1.00  1.00            
ATOM   1366   CB THR B  80      12.118  -1.740  20.308  1.00  1.00            
ATOM   1367  OG1 THR B  80      13.296  -0.973  20.111  1.00  1.00            
ATOM   1368  CG2 THR B  80      10.930  -1.099  19.574  1.00  1.00            
ATOM   1369    C THR B  80      11.451  -0.466  22.255  1.00  1.00            
ATOM   1370    O THR B  80      10.304  -0.019  22.291  1.00  1.00            
ATOM   1371    N PRO B  81      12.508   0.164  22.671  1.00  1.00            
ATOM   1372   CA PRO B  81      12.448   1.491  23.197  1.00  1.00            
ATOM   1373   CD PRO B  81      13.679  -0.561  23.142  1.00  1.00            
ATOM   1374   CB PRO B  81      13.834   1.782  23.765  1.00  1.00            
ATOM   1375   CG PRO B  81      14.370   0.386  24.134  1.00  1.00            
ATOM   1376    C PRO B  81      11.984   2.484  22.193  1.00  1.00            
ATOM   1377    O PRO B  81      11.410   3.497  22.592  1.00  1.00            
ATOM   1378    N VAL B  82      12.236   2.249  20.899  1.00  1.00            
ATOM   1379   CA VAL B  82      11.772   3.221  19.962  1.00  1.00            
ATOM   1380   CB VAL B  82      12.792   4.262  19.599  1.00  1.00            
ATOM   1381  CG1 VAL B  82      13.900   3.613  18.754  1.00  1.00            
ATOM   1382  CG2 VAL B  82      12.069   5.429  18.909  1.00  1.00            
ATOM   1383    C VAL B  82      11.373   2.505  18.720  1.00  1.00            
ATOM   1384    O VAL B  82      11.684   1.329  18.530  1.00  1.00            
ATOM   1385    N ASN B  83      10.641   3.217  17.850  1.00  1.00            
ATOM   1386   CA ASN B  83      10.152   2.660  16.628  1.00  1.00            
ATOM   1387   CB ASN B  83       9.043   3.538  16.009  1.00  1.00            
ATOM   1388   CG ASN B  83       8.417   2.891  14.777  1.00  1.00            
ATOM   1389  OD1 ASN B  83       8.858   1.849  14.297  1.00  1.00            
ATOM   1390  ND2 ASN B  83       7.353   3.544  14.240  1.00  1.00            
ATOM   1391    C ASN B  83      11.282   2.593  15.651  1.00  1.00            
ATOM   1392    O ASN B  83      12.091   3.515  15.557  1.00  1.00            
ATOM   1393    N ILE B  84      11.376   1.473  14.908  4.00  1.00            
ATOM   1394   CA ILE B  84      12.408   1.358  13.923  4.00  1.00            
ATOM   1395   CB ILE B  84      13.432   0.313  14.254  4.00  1.00            
ATOM   1396  CG1 ILE B  84      14.157   0.675  15.560  4.00  1.00            
ATOM   1397  CG2 ILE B  84      14.372   0.170  13.046  4.00  1.00            
ATOM   1398  CD1 ILE B  84      14.969  -0.478  16.147  4.00  1.00            
ATOM   1399    C ILE B  84      11.781   0.961  12.622  4.00  1.00            
ATOM   1400    O ILE B  84      11.027  -0.009  12.559  4.00  1.00            
ATOM   1401    N ILE B  85      12.064   1.722  11.544  4.00  1.00            
ATOM   1402   CA ILE B  85      11.607   1.317  10.245  4.00  1.00            
ATOM   1403   CB ILE B  85      10.928   2.389   9.445  4.00  1.00            
ATOM   1404  CG1 ILE B  85       9.703   2.950  10.190  4.00  1.00            
ATOM   1405  CG2 ILE B  85      10.552   1.760   8.095  4.00  1.00            
ATOM   1406  CD1 ILE B  85       9.138   4.220   9.552  4.00  1.00            
ATOM   1407    C ILE B  85      12.865   0.954   9.545  4.00  1.00            
ATOM   1408    O ILE B  85      13.759   1.783   9.378  4.00  1.00            
ATOM   1409    N GLY B  86      12.974  -0.316   9.130  1.00  1.00            
ATOM   1410   CA GLY B  86      14.218  -0.754   8.588  1.00  1.00            
ATOM   1411    C GLY B  86      14.162  -0.775   7.096  1.00  1.00            
ATOM   1412    O GLY B  86      13.582   0.104   6.465  1.00  1.00            
ATOM   1413    N ARG B  87      14.830  -1.796   6.525  2.00  1.00            
ATOM   1414   CA ARG B  87      14.993  -2.082   5.127  2.00  1.00            
ATOM   1415   CB ARG B  87      15.940  -3.281   4.932  2.00  1.00            
ATOM   1416   CG ARG B  87      16.174  -3.704   3.483  2.00  1.00            
ATOM   1417   CD ARG B  87      17.130  -4.895   3.358  2.00  1.00            
ATOM   1418   NE ARG B  87      16.359  -6.137   3.650  2.00  1.00            
ATOM   1419   CZ ARG B  87      17.008  -7.266   4.060  2.00  1.00            
ATOM   1420  NH1 ARG B  87      18.354  -7.236   4.289  2.00  1.00            
ATOM   1421  NH2 ARG B  87      16.312  -8.427   4.234  2.00  1.00            
ATOM   1422    C ARG B  87      13.662  -2.440   4.511  2.00  1.00            
ATOM   1423    O ARG B  87      13.423  -2.130   3.345  2.00  1.00            
ATOM   1424    N ASN B  88      12.756  -3.110   5.261  2.00  1.00            
ATOM   1425   CA ASN B  88      11.518  -3.567   4.674  2.00  1.00            
ATOM   1426   CB ASN B  88      10.586  -4.222   5.709  2.00  1.00            
ATOM   1427   CG ASN B  88       9.534  -5.018   4.953  2.00  1.00            
ATOM   1428  OD1 ASN B  88       9.571  -5.106   3.727  2.00  1.00            
ATOM   1429  ND2 ASN B  88       8.570  -5.618   5.701  2.00  1.00            
ATOM   1430    C ASN B  88      10.797  -2.389   4.104  2.00  1.00            
ATOM   1431    O ASN B  88      10.507  -2.347   2.909  2.00  1.00            
ATOM   1432    N LEU B  89      10.500  -1.389   4.952  2.00  1.00            
ATOM   1433   CA LEU B  89       9.965  -0.155   4.463  2.00  1.00            
ATOM   1434   CB LEU B  89       9.170   0.635   5.510  2.00  1.00            
ATOM   1435   CG LEU B  89       7.889  -0.107   5.938  2.00  1.00            
ATOM   1436  CD1 LEU B  89       6.934  -0.291   4.754  2.00  1.00            
ATOM   1437  CD2 LEU B  89       8.216  -1.440   6.620  2.00  1.00            
ATOM   1438    C LEU B  89      11.234   0.525   4.162  2.00  1.00            
ATOM   1439    O LEU B  89      12.291  -0.077   4.304  2.00  1.00            
ATOM   1440    N LEU B  90      11.201   1.757   3.675  2.00  1.00            
ATOM   1441   CA LEU B  90      12.443   2.372   3.350  2.00  1.00            
ATOM   1442   CB LEU B  90      13.523   2.360   4.440  2.00  1.00            
ATOM   1443   CG LEU B  90      13.261   3.486   5.450  2.00  1.00            
ATOM   1444  CD1 LEU B  90      13.512   4.857   4.801  2.00  1.00            
ATOM   1445  CD2 LEU B  90      11.840   3.391   6.015  2.00  1.00            
ATOM   1446    C LEU B  90      12.955   1.849   2.063  2.00  1.00            
ATOM   1447    O LEU B  90      13.713   2.530   1.377  2.00  1.00            
ATOM   1448    N THR B  91      12.613   0.607   1.707  3.00  1.00            
ATOM   1449   CA THR B  91      12.849   0.248   0.351  3.00  1.00            
ATOM   1450   CB THR B  91      12.981  -1.230   0.139  3.00  1.00            
ATOM   1451  OG1 THR B  91      14.082  -1.736   0.880  3.00  1.00            
ATOM   1452  CG2 THR B  91      13.183  -1.493  -1.362  3.00  1.00            
ATOM   1453    C THR B  91      11.667   0.714  -0.428  3.00  1.00            
ATOM   1454    O THR B  91      11.785   1.234  -1.536  3.00  1.00            
ATOM   1455    N GLN B  92      10.473   0.542   0.177  3.00  1.00            
ATOM   1456   CA GLN B  92       9.249   0.865  -0.491  3.00  1.00            
ATOM   1457   CB GLN B  92       8.019   0.644   0.402  3.00  1.00            
ATOM   1458   CG GLN B  92       6.693   0.850  -0.326  3.00  1.00            
ATOM   1459   CD GLN B  92       6.474  -0.369  -1.208  3.00  1.00            
ATOM   1460  OE1 GLN B  92       6.551  -1.505  -0.741  3.00  1.00            
ATOM   1461  NE2 GLN B  92       6.202  -0.133  -2.519  3.00  1.00            
ATOM   1462    C GLN B  92       9.313   2.315  -0.776  3.00  1.00            
ATOM   1463    O GLN B  92       9.037   2.755  -1.891  3.00  1.00            
ATOM   1464    N ILE B  93       9.699   3.105   0.238  3.00  1.00            
ATOM   1465   CA ILE B  93       9.896   4.470  -0.098  3.00  1.00            
ATOM   1466   CB ILE B  93       9.607   5.475   0.974  3.00  1.00            
ATOM   1467  CG1 ILE B  93       9.895   6.870   0.398  3.00  1.00            
ATOM   1468  CG2 ILE B  93      10.420   5.128   2.232  3.00  1.00            
ATOM   1469  CD1 ILE B  93       9.140   7.150  -0.900  3.00  1.00            
ATOM   1470    C ILE B  93      11.316   4.546  -0.476  3.00  1.00            
ATOM   1471    O ILE B  93      12.188   4.248   0.335  3.00  1.00            
ATOM   1472    N GLY B  94      11.567   4.941  -1.738  3.00  1.00            
ATOM   1473   CA GLY B  94      12.893   4.910  -2.267  3.00  1.00            
ATOM   1474    C GLY B  94      13.782   5.668  -1.356  3.00  1.00            
ATOM   1475    O GLY B  94      13.796   6.897  -1.347  3.00  1.00            
ATOM   1476    N CYS B  95      14.571   4.910  -0.578  1.00  1.00            
ATOM   1477   CA CYS B  95      15.471   5.489   0.362  1.00  1.00            
ATOM   1478   CB CYS B  95      15.326   4.920   1.786  1.00  1.00            
ATOM   1479   SG CYS B  95      16.482   5.672   2.975  1.00  1.00            
ATOM   1480    C CYS B  95      16.835   5.167  -0.098  1.00  1.00            
ATOM   1481    O CYS B  95      17.131   4.032  -0.466  1.00  1.00            
ATOM   1482    N THR B  96      17.709   6.182  -0.115  4.00  1.00            
ATOM   1483   CA THR B  96      19.037   5.905  -0.540  4.00  1.00            
ATOM   1484   CB THR B  96      19.377   6.511  -1.872  4.00  1.00            
ATOM   1485  OG1 THR B  96      20.659   6.076  -2.300  4.00  1.00            
ATOM   1486  CG2 THR B  96      19.350   8.044  -1.739  4.00  1.00            
ATOM   1487    C THR B  96      19.968   6.510   0.462  4.00  1.00            
ATOM   1488    O THR B  96      19.718   7.600   0.977  4.00  1.00            
ATOM   1489    N LEU B  97      21.069   5.799   0.780  4.00  1.00            
ATOM   1490   CA LEU B  97      22.049   6.351   1.667  4.00  1.00            
ATOM   1491   CB LEU B  97      22.770   5.298   2.523  4.00  1.00            
ATOM   1492   CG LEU B  97      21.855   4.693   3.605  4.00  1.00            
ATOM   1493  CD1 LEU B  97      20.596   4.065   2.987  4.00  1.00            
ATOM   1494  CD2 LEU B  97      22.629   3.713   4.501  4.00  1.00            
ATOM   1495    C LEU B  97      23.022   7.035   0.774  4.00  1.00            
ATOM   1496    O LEU B  97      23.724   6.393  -0.005  4.00  1.00            
ATOM   1497    N ASN B  98      23.060   8.378   0.855  4.00  1.00            
ATOM   1498   CA ASN B  98      23.907   9.128  -0.018  4.00  1.00            
ATOM   1499   CB ASN B  98      23.309  10.473  -0.467  4.00  1.00            
ATOM   1500   CG ASN B  98      22.207  10.155  -1.466  4.00  1.00            
ATOM   1501  OD1 ASN B  98      22.359   9.276  -2.314  4.00  1.00            
ATOM   1502  ND2 ASN B  98      21.062  10.880  -1.364  4.00  1.00            
ATOM   1503    C ASN B  98      25.192   9.394   0.678  4.00  1.00            
ATOM   1504    O ASN B  98      25.242   9.557   1.895  4.00  1.00            
ATOM   1505    N PHE B  99      26.283   9.420  -0.107  1.00  1.00            
ATOM   1506   CA PHE B  99      27.580   9.656   0.443  1.00  1.00            
ATOM   1507   CB PHE B  99      28.685   9.659  -0.631  1.00  1.00            
ATOM   1508   CG PHE B  99      30.010   9.704   0.049  1.00  1.00            
ATOM   1509  CD1 PHE B  99      30.617   8.538   0.447  1.00  1.00            
ATOM   1510  CD2 PHE B  99      30.653  10.897   0.289  1.00  1.00            
ATOM   1511  CE1 PHE B  99      31.840   8.566   1.073  1.00  1.00            
ATOM   1512  CE2 PHE B  99      31.878  10.927   0.916  1.00  1.00            
ATOM   1513   CZ PHE B  99      32.478   9.758   1.312  1.00  1.00            
ATOM   1514    C PHE B  99      27.536  11.047   1.072  1.00  1.00            
ATOM   1515    O PHE B  99      27.110  12.005   0.371  1.00  1.00            
ATOM   1516  OXT PHE B  99      27.926  11.169   2.263  1.00  1.00            
ATOM   1517    N ILE C   1      16.023 -15.380  12.765  4.00  0.00            
ATOM   1518   CA ILE C   1      15.382 -14.212  13.408  4.00  0.00            
ATOM   1519   CB ILE C   1      15.712 -14.141  14.875  4.00  0.00            
ATOM   1520  CG1 ILE C   1      17.210 -13.862  15.117  4.00  0.00            
ATOM   1521  CG2 ILE C   1      15.222 -15.450  15.519  4.00  0.00            
ATOM   1522  CD1 ILE C   1      18.161 -14.976  14.677  4.00  0.00            
ATOM   1523    C ILE C   1      15.843 -12.948  12.766  4.00  0.00            
ATOM   1524    O ILE C   1      16.627 -12.962  11.818  4.00  0.00            
ATOM   1525    N ARG C   2      15.344 -11.815  13.284  4.00  0.00            
ATOM   1526   CA ARG C   2      15.637 -10.515  12.762  4.00  0.00            
ATOM   1527   CB ARG C   2      14.451  -9.560  12.960  4.00  0.00            
ATOM   1528   CG ARG C   2      14.675  -8.118  12.511  4.00  0.00            
ATOM   1529   CD ARG C   2      13.585  -7.185  13.047  4.00  0.00            
ATOM   1530   NE ARG C   2      13.885  -5.798  12.600  4.00  0.00            
ATOM   1531   CZ ARG C   2      13.240  -4.754  13.198  4.00  0.00            
ATOM   1532  NH1 ARG C   2      12.234  -5.001  14.086  4.00  0.00            
ATOM   1533  NH2 ARG C   2      13.610  -3.470  12.923  4.00  0.00            
ATOM   1534    C ARG C   2      16.793  -9.948  13.523  4.00  0.00            
ATOM   1535    O ARG C   2      16.977 -10.236  14.704  4.00  0.00            
ATOM   1536    N LYS C   3      17.622  -9.133  12.841  4.00  0.00            
ATOM   1537   CA LYS C   3      18.714  -8.489  13.511  4.00  0.00            
ATOM   1538   CB LYS C   3      20.062  -8.658  12.786  4.00  0.00            
ATOM   1539   CG LYS C   3      20.530 -10.113  12.713  4.00  0.00            
ATOM   1540   CD LYS C   3      21.683 -10.355  11.734  4.00  0.00            
ATOM   1541   CE LYS C   3      22.070 -11.829  11.608  4.00  0.00            
ATOM   1542   NZ LYS C   3      23.185 -11.985  10.648  4.00  0.00            
ATOM   1543    C LYS C   3      18.392  -7.044  13.516  4.00  0.00            
ATOM   1544    O LYS C   3      18.194  -6.432  12.466  4.00  0.00            
ATOM   1545    N ILE C   4      18.310  -6.461  14.720  4.00  0.00            
ATOM   1546   CA ILE C   4      18.016  -5.071  14.766  4.00  0.00            
ATOM   1547   CB ILE C   4      16.776  -4.722  15.533  4.00  0.00            
ATOM   1548  CG1 ILE C   4      16.931  -5.095  17.013  4.00  0.00            
ATOM   1549  CG2 ILE C   4      15.596  -5.418  14.851  4.00  0.00            
ATOM   1550  CD1 ILE C   4      15.857  -4.504  17.924  4.00  0.00            
ATOM   1551    C ILE C   4      19.133  -4.420  15.482  4.00  0.00            
ATOM   1552    O ILE C   4      19.615  -4.915  16.500  4.00  0.00            
ATOM   1553    N LEU C   5      19.617  -3.297  14.941  4.00  0.00            
ATOM   1554   CA LEU C   5      20.639  -2.651  15.683  4.00  0.00            
ATOM   1555   CB LEU C   5      21.927  -2.387  14.881  4.00  0.00            
ATOM   1556   CG LEU C   5      22.682  -3.652  14.436  4.00  0.00            
ATOM   1557  CD1 LEU C   5      23.243  -4.425  15.640  4.00  0.00            
ATOM   1558  CD2 LEU C   5      21.819  -4.516  13.504  4.00  0.00            
ATOM   1559    C LEU C   5      20.123  -1.300  16.058  4.00  0.00            
ATOM   1560    O LEU C   5      20.219  -0.354  15.278  4.00  0.00            
ATOM   1561    N PHE C   6      19.548  -1.178  17.267  4.00  0.00            
ATOM   1562   CA PHE C   6      19.123   0.106  17.739  4.00  0.00            
ATOM   1563   CB PHE C   6      17.637   0.144  18.132  4.00  0.00            
ATOM   1564   CG PHE C   6      17.385   1.504  18.669  4.00  0.00            
ATOM   1565  CD1 PHE C   6      17.326   2.589  17.827  4.00  0.00            
ATOM   1566  CD2 PHE C   6      17.197   1.686  20.018  4.00  0.00            
ATOM   1567  CE1 PHE C   6      17.094   3.846  18.332  4.00  0.00            
ATOM   1568  CE2 PHE C   6      16.962   2.939  20.527  4.00  0.00            
ATOM   1569   CZ PHE C   6      16.912   4.022  19.683  4.00  0.00            
ATOM   1570    C PHE C   6      19.923   0.325  18.948  4.00  0.00            
ATOM   1571    O PHE C   6      19.799  -0.395  19.937  4.00  0.00            
ATOM   1572    N LEU C   7      20.783   1.340  18.903  4.00  0.00            
ATOM   1573   CA LEU C   7      21.614   1.443  20.040  4.00  0.00            
ATOM   1574   CB LEU C   7      23.110   1.305  19.714  4.00  0.00            
ATOM   1575   CG LEU C   7      23.496  -0.045  19.085  4.00  0.00            
ATOM   1576  CD1 LEU C   7      22.796  -0.257  17.733  4.00  0.00            
ATOM   1577  CD2 LEU C   7      25.023  -0.189  18.986  4.00  0.00            
ATOM   1578    C LEU C   7      21.450   2.789  20.624  4.00  0.00            
ATOM   1579    O LEU C   7      21.318   3.789  19.920  4.00  0.00            
ATOM   1580    N ASP C   8      21.427   2.831  21.959  4.00  0.00            
ATOM   1581   CA ASP C   8      21.426   4.095  22.601  4.00  0.00            
ATOM   1582   CB ASP C   8      20.557   4.165  23.868  4.00  0.00            
ATOM   1583   CG ASP C   8      19.111   4.008  23.431  4.00  0.00            
ATOM   1584  OD1 ASP C   8      18.888   3.946  22.195  4.00  0.00            
ATOM   1585  OD2 ASP C   8      18.215   3.948  24.316  4.00  0.00            
ATOM   1586    C ASP C   8      22.846   4.254  23.036  4.00  0.00            
ATOM   1587    O ASP C   8      23.496   3.272  23.394  4.00  0.00            
ATOM   1588    N GLY C   9      23.387   5.484  22.992  4.00  0.00            
ATOM   1589   CA GLY C   9      24.753   5.649  23.394  4.00  0.00            
ATOM   1590    C GLY C   9      24.762   5.750  24.877  4.00  0.00            
ATOM   1591    O GLY C   9      23.734   5.601  25.536  4.00  0.00            
ATOM   1592    N ILE C  10      25.950   6.006  25.443  4.00  0.00            
ATOM   1593   CA ILE C  10      26.049   6.082  26.862  4.00  0.00            
ATOM   1594   CB ILE C  10      27.486   6.214  27.306  4.00  0.00            
ATOM   1595  CG1 ILE C  10      27.726   5.671  28.729  4.00  0.00            
ATOM   1596  CG2 ILE C  10      27.892   7.686  27.129  4.00  0.00            
ATOM   1597  CD1 ILE C  10      27.043   6.439  29.856  4.00  0.00            
ATOM   1598    C ILE C  10      25.274   7.340  27.251  4.00  0.00            
ATOM   1599    O ILE C  10      24.967   8.135  26.323  4.00  0.00            
ATOM   1600  OXT ILE C  10      24.960   7.521  28.456  4.00  0.00            
END
