# Supplementary material for: Integrative modeling of diverse protein-peptide systems using CABS-dock
Source: PLoS Comput Biol. 2023 Jul 5;19(7):e1011275. doi: 10.1371/journal.pcbi.1011275 (PMC10351741; doi:10.1371/journal.pcbi.1011275)
Supplement: S1 File — Files in pdb format containing atomic coordinates of the structures obtained in this study: the highest-scored amyloid models and 10 examples of the docked peptide for each enzyme-substrate complex. (ZIP) [file pcbi.1011275.s006.zip › 10_HIV1_IRKILFLDGI/463.pdb]

CRYST1    0.000    0.000    0.000   0.00   0.00   0.00 P 1           1
ATOM      1    N PRO A   1      29.082   6.191  -3.634  1.00  1.00            
ATOM      2   CA PRO A   1      27.995   6.642  -4.543  1.00  1.00            
ATOM      3   CD PRO A   1      29.588   4.851  -4.092  1.00  1.00            
ATOM      4   CB PRO A   1      28.006   5.671  -5.725  1.00  1.00            
ATOM      5   CG PRO A   1      28.584   4.374  -5.151  1.00  1.00            
ATOM      6    C PRO A   1      26.765   6.515  -3.724  1.00  1.00            
ATOM      7    O PRO A   1      26.796   6.873  -2.548  1.00  1.00            
ATOM      8    N GLN A   2      25.673   6.000  -4.315  4.00  1.00            
ATOM      9   CA GLN A   2      24.466   5.886  -3.562  4.00  1.00            
ATOM     10   CB GLN A   2      23.247   6.470  -4.300  4.00  1.00            
ATOM     11   CG GLN A   2      21.984   6.588  -3.445  4.00  1.00            
ATOM     12   CD GLN A   2      20.953   7.346  -4.269  4.00  1.00            
ATOM     13  OE1 GLN A   2      20.392   6.814  -5.225  4.00  1.00            
ATOM     14  NE2 GLN A   2      20.704   8.632  -3.900  4.00  1.00            
ATOM     15    C GLN A   2      24.221   4.442  -3.320  4.00  1.00            
ATOM     16    O GLN A   2      24.418   3.608  -4.201  4.00  1.00            
ATOM     17    N ILE A   3      23.808   4.105  -2.085  4.00  1.00            
ATOM     18   CA ILE A   3      23.543   2.734  -1.791  4.00  1.00            
ATOM     19   CB ILE A   3      24.395   2.183  -0.675  4.00  1.00            
ATOM     20  CG1 ILE A   3      24.250   0.655  -0.586  4.00  1.00            
ATOM     21  CG2 ILE A   3      24.070   2.930   0.631  4.00  1.00            
ATOM     22  CD1 ILE A   3      25.362  -0.017   0.218  4.00  1.00            
ATOM     23    C ILE A   3      22.099   2.632  -1.415  4.00  1.00            
ATOM     24    O ILE A   3      21.624   3.332  -0.522  4.00  1.00            
ATOM     25    N THR A   4      21.346   1.765  -2.120  1.00  1.00            
ATOM     26   CA THR A   4      19.958   1.582  -1.811  1.00  1.00            
ATOM     27   CB THR A   4      19.171   0.975  -2.928  1.00  1.00            
ATOM     28  OG1 THR A   4      19.749  -0.269  -3.292  1.00  1.00            
ATOM     29  CG2 THR A   4      19.152   1.945  -4.122  1.00  1.00            
ATOM     30    C THR A   4      19.903   0.625  -0.659  1.00  1.00            
ATOM     31    O THR A   4      20.869  -0.090  -0.397  1.00  1.00            
ATOM     32    N LEU A   5      18.764   0.583   0.065  1.00  1.00            
ATOM     33   CA LEU A   5      18.702  -0.256   1.230  1.00  1.00            
ATOM     34   CB LEU A   5      17.945   0.409   2.395  1.00  1.00            
ATOM     35   CG LEU A   5      18.557   1.742   2.863  1.00  1.00            
ATOM     36  CD1 LEU A   5      18.385   2.843   1.804  1.00  1.00            
ATOM     37  CD2 LEU A   5      18.017   2.150   4.242  1.00  1.00            
ATOM     38    C LEU A   5      17.950  -1.513   0.913  1.00  1.00            
ATOM     39    O LEU A   5      17.278  -2.055   1.789  1.00  1.00            
ATOM     40    N TRP A   6      18.046  -2.031  -0.327  1.00  1.00            
ATOM     41   CA TRP A   6      17.358  -3.261  -0.606  1.00  1.00            
ATOM     42   CB TRP A   6      17.531  -3.725  -2.054  1.00  1.00            
ATOM     43   CG TRP A   6      16.907  -2.828  -3.087  1.00  1.00            
ATOM     44  CD2 TRP A   6      15.608  -3.053  -3.647  1.00  1.00            
ATOM     45  CD1 TRP A   6      17.414  -1.725  -3.711  1.00  1.00            
ATOM     46  NE1 TRP A   6      16.515  -1.257  -4.637  1.00  1.00            
ATOM     47  CE2 TRP A   6      15.399  -2.065  -4.607  1.00  1.00            
ATOM     48  CE3 TRP A   6      14.671  -4.011  -3.387  1.00  1.00            
ATOM     49  CZ2 TRP A   6      14.245  -2.021  -5.331  1.00  1.00            
ATOM     50  CZ3 TRP A   6      13.503  -3.958  -4.113  1.00  1.00            
ATOM     51  CH2 TRP A   6      13.295  -2.983  -5.068  1.00  1.00            
ATOM     52    C TRP A   6      18.023  -4.280   0.234  1.00  1.00            
ATOM     53    O TRP A   6      17.406  -4.975   1.039  1.00  1.00            
ATOM     54    N LYS A   7      19.351  -4.328   0.073  1.00  1.00            
ATOM     55   CA LYS A   7      20.161  -5.254   0.779  1.00  1.00            
ATOM     56   CB LYS A   7      21.383  -5.762  -0.008  1.00  1.00            
ATOM     57   CG LYS A   7      21.046  -6.663  -1.196  1.00  1.00            
ATOM     58   CD LYS A   7      20.411  -5.925  -2.372  1.00  1.00            
ATOM     59   CE LYS A   7      20.212  -6.815  -3.600  1.00  1.00            
ATOM     60   NZ LYS A   7      19.636  -6.017  -4.702  1.00  1.00            
ATOM     61    C LYS A   7      20.699  -4.527   1.938  1.00  1.00            
ATOM     62    O LYS A   7      20.255  -3.435   2.287  1.00  1.00            
ATOM     63    N ARG A   8      21.669  -5.163   2.593  1.00  1.00            
ATOM     64   CA ARG A   8      22.243  -4.537   3.722  1.00  1.00            
ATOM     65   CB ARG A   8      23.049  -5.521   4.581  1.00  1.00            
ATOM     66   CG ARG A   8      22.221  -6.723   5.046  1.00  1.00            
ATOM     67   CD ARG A   8      23.071  -7.855   5.628  1.00  1.00            
ATOM     68   NE ARG A   8      22.155  -8.961   6.031  1.00  1.00            
ATOM     69   CZ ARG A   8      22.512 -10.264   5.830  1.00  1.00            
ATOM     70  NH1 ARG A   8      23.684 -10.569   5.198  1.00  1.00            
ATOM     71  NH2 ARG A   8      21.694 -11.270   6.253  1.00  1.00            
ATOM     72    C ARG A   8      23.178  -3.506   3.236  1.00  1.00            
ATOM     73    O ARG A   8      23.794  -3.644   2.180  1.00  1.00            
ATOM     74    N PRO A   9      23.272  -2.442   3.966  1.00  1.00            
ATOM     75   CA PRO A   9      24.269  -1.488   3.648  1.00  1.00            
ATOM     76   CD PRO A   9      22.233  -1.915   4.828  1.00  1.00            
ATOM     77   CB PRO A   9      23.984  -0.263   4.518  1.00  1.00            
ATOM     78   CG PRO A   9      22.947  -0.759   5.550  1.00  1.00            
ATOM     79    C PRO A   9      25.516  -2.236   3.985  1.00  1.00            
ATOM     80    O PRO A   9      25.635  -2.694   5.120  1.00  1.00            
ATOM     81    N LEU A  10      26.456  -2.393   3.040  4.00  1.00            
ATOM     82   CA LEU A  10      27.640  -3.123   3.386  4.00  1.00            
ATOM     83   CB LEU A  10      27.802  -4.454   2.615  4.00  1.00            
ATOM     84   CG LEU A  10      26.657  -5.481   2.784  4.00  1.00            
ATOM     85  CD1 LEU A  10      26.969  -6.796   2.044  4.00  1.00            
ATOM     86  CD2 LEU A  10      26.291  -5.705   4.260  4.00  1.00            
ATOM     87    C LEU A  10      28.771  -2.258   2.945  4.00  1.00            
ATOM     88    O LEU A  10      28.783  -1.781   1.811  4.00  1.00            
ATOM     89    N VAL A  11      29.762  -2.019   3.820  4.00  1.00            
ATOM     90   CA VAL A  11      30.824  -1.173   3.372  4.00  1.00            
ATOM     91   CB VAL A  11      30.738   0.226   3.904  4.00  1.00            
ATOM     92  CG1 VAL A  11      29.473   0.878   3.322  4.00  1.00            
ATOM     93  CG2 VAL A  11      30.743   0.172   5.440  4.00  1.00            
ATOM     94    C VAL A  11      32.119  -1.750   3.809  4.00  1.00            
ATOM     95    O VAL A  11      32.184  -2.542   4.747  4.00  1.00            
ATOM     96    N THR A  12      33.197  -1.365   3.103  4.00  1.00            
ATOM     97   CA THR A  12      34.499  -1.833   3.462  4.00  1.00            
ATOM     98   CB THR A  12      35.411  -1.976   2.276  4.00  1.00            
ATOM     99  OG1 THR A  12      34.845  -2.875   1.333  4.00  1.00            
ATOM    100  CG2 THR A  12      36.777  -2.502   2.753  4.00  1.00            
ATOM    101    C THR A  12      35.048  -0.736   4.325  4.00  1.00            
ATOM    102    O THR A  12      35.328   0.355   3.831  4.00  1.00            
ATOM    103    N ILE A  13      35.189  -0.983   5.647  4.00  1.00            
ATOM    104   CA ILE A  13      35.702   0.031   6.530  4.00  1.00            
ATOM    105   CB ILE A  13      34.876   0.306   7.758  4.00  1.00            
ATOM    106  CG1 ILE A  13      35.512   1.458   8.561  4.00  1.00            
ATOM    107  CG2 ILE A  13      34.725  -1.003   8.553  4.00  1.00            
ATOM    108  CD1 ILE A  13      34.626   2.019   9.674  4.00  1.00            
ATOM    109    C ILE A  13      37.019  -0.441   7.007  4.00  1.00            
ATOM    110    O ILE A  13      37.190  -1.614   7.336  4.00  1.00            
ATOM    111    N ARG A  14      37.999   0.477   7.041  4.00  1.00            
ATOM    112   CA ARG A  14      39.308   0.051   7.403  4.00  1.00            
ATOM    113   CB ARG A  14      40.391   0.536   6.426  4.00  1.00            
ATOM    114   CG ARG A  14      40.172   0.127   4.968  4.00  1.00            
ATOM    115   CD ARG A  14      41.371   0.455   4.073  4.00  1.00            
ATOM    116   NE ARG A  14      41.626   1.920   4.170  4.00  1.00            
ATOM    117   CZ ARG A  14      42.893   2.397   3.985  4.00  1.00            
ATOM    118  NH1 ARG A  14      43.911   1.533   3.705  4.00  1.00            
ATOM    119  NH2 ARG A  14      43.148   3.732   4.108  4.00  1.00            
ATOM    120    C ARG A  14      39.678   0.647   8.731  4.00  1.00            
ATOM    121    O ARG A  14      39.654   1.864   8.902  4.00  1.00            
ATOM    122    N ILE A  15      40.020  -0.211   9.718  4.00  1.00            
ATOM    123   CA ILE A  15      40.459   0.272  10.999  4.00  1.00            
ATOM    124   CB ILE A  15      39.370   0.258  12.037  4.00  1.00            
ATOM    125  CG1 ILE A  15      38.856  -1.174  12.268  4.00  1.00            
ATOM    126  CG2 ILE A  15      38.274   1.242  11.595  4.00  1.00            
ATOM    127  CD1 ILE A  15      37.872  -1.289  13.431  4.00  1.00            
ATOM    128    C ILE A  15      41.565  -0.608  11.472  4.00  1.00            
ATOM    129    O ILE A  15      41.480  -1.831  11.377  4.00  1.00            
ATOM    130    N GLY A  16      42.646  -0.001  11.996  3.00  1.00            
ATOM    131   CA GLY A  16      43.723  -0.791  12.510  3.00  1.00            
ATOM    132    C GLY A  16      44.462  -1.386  11.356  3.00  1.00            
ATOM    133    O GLY A  16      45.151  -2.394  11.508  3.00  1.00            
ATOM    134    N GLY A  17      44.335  -0.786  10.158  3.00  1.00            
ATOM    135   CA GLY A  17      45.039  -1.338   9.040  3.00  1.00            
ATOM    136    C GLY A  17      44.399  -2.647   8.731  3.00  1.00            
ATOM    137    O GLY A  17      45.066  -3.603   8.340  3.00  1.00            
ATOM    138    N GLN A  18      43.071  -2.721   8.925  4.00  1.00            
ATOM    139   CA GLN A  18      42.382  -3.955   8.718  4.00  1.00            
ATOM    140   CB GLN A  18      42.108  -4.636  10.069  4.00  1.00            
ATOM    141   CG GLN A  18      41.543  -6.053  10.027  4.00  1.00            
ATOM    142   CD GLN A  18      41.649  -6.607  11.442  4.00  1.00            
ATOM    143  OE1 GLN A  18      42.613  -6.325  12.153  4.00  1.00            
ATOM    144  NE2 GLN A  18      40.639  -7.413  11.866  4.00  1.00            
ATOM    145    C GLN A  18      41.085  -3.617   8.058  4.00  1.00            
ATOM    146    O GLN A  18      40.600  -2.491   8.160  4.00  1.00            
ATOM    147    N LEU A  19      40.498  -4.587   7.331  4.00  1.00            
ATOM    148   CA LEU A  19      39.254  -4.318   6.672  4.00  1.00            
ATOM    149   CB LEU A  19      39.179  -4.897   5.247  4.00  1.00            
ATOM    150   CG LEU A  19      40.227  -4.310   4.279  4.00  1.00            
ATOM    151  CD1 LEU A  19      41.660  -4.633   4.735  4.00  1.00            
ATOM    152  CD2 LEU A  19      39.948  -4.752   2.834  4.00  1.00            
ATOM    153    C LEU A  19      38.179  -4.953   7.495  4.00  1.00            
ATOM    154    O LEU A  19      38.334  -6.078   7.969  4.00  1.00            
ATOM    155    N LYS A  20      37.064  -4.217   7.708  4.00  1.00            
ATOM    156   CA LYS A  20      35.976  -4.732   8.489  4.00  1.00            
ATOM    157   CB LYS A  20      35.740  -3.980   9.808  4.00  1.00            
ATOM    158   CG LYS A  20      35.049  -4.862  10.843  4.00  1.00            
ATOM    159   CD LYS A  20      35.938  -6.045  11.233  4.00  1.00            
ATOM    160   CE LYS A  20      35.268  -7.074  12.142  4.00  1.00            
ATOM    161   NZ LYS A  20      36.133  -8.270  12.270  4.00  1.00            
ATOM    162    C LYS A  20      34.718  -4.606   7.669  4.00  1.00            
ATOM    163    O LYS A  20      34.715  -3.939   6.637  4.00  1.00            
ATOM    164    N GLU A  21      33.620  -5.286   8.077  4.00  1.00            
ATOM    165   CA GLU A  21      32.389  -5.137   7.347  4.00  1.00            
ATOM    166   CB GLU A  21      31.665  -6.459   7.024  4.00  1.00            
ATOM    167   CG GLU A  21      30.554  -6.299   5.982  4.00  1.00            
ATOM    168   CD GLU A  21      31.203  -6.189   4.609  4.00  1.00            
ATOM    169  OE1 GLU A  21      32.165  -5.387   4.470  4.00  1.00            
ATOM    170  OE2 GLU A  21      30.743  -6.909   3.682  4.00  1.00            
ATOM    171    C GLU A  21      31.489  -4.311   8.204  4.00  1.00            
ATOM    172    O GLU A  21      30.892  -4.788   9.167  4.00  1.00            
ATOM    173    N ALA A  22      31.403  -3.020   7.852  4.00  1.00            
ATOM    174   CA ALA A  22      30.789  -2.007   8.650  4.00  1.00            
ATOM    175   CB ALA A  22      31.238  -0.594   8.243  4.00  1.00            
ATOM    176    C ALA A  22      29.311  -1.937   8.849  4.00  1.00            
ATOM    177    O ALA A  22      28.849  -1.743   9.972  4.00  1.00            
ATOM    178    N LEU A  23      28.518  -2.100   7.791  4.00  1.00            
ATOM    179   CA LEU A  23      27.118  -1.812   7.880  4.00  1.00            
ATOM    180   CB LEU A  23      26.156  -2.995   8.142  4.00  1.00            
ATOM    181   CG LEU A  23      26.364  -3.814   9.417  4.00  1.00            
ATOM    182  CD1 LEU A  23      27.738  -4.507   9.431  4.00  1.00            
ATOM    183  CD2 LEU A  23      26.024  -2.969  10.651  4.00  1.00            
ATOM    184    C LEU A  23      26.748  -0.518   8.554  4.00  1.00            
ATOM    185    O LEU A  23      26.574  -0.437   9.768  4.00  1.00            
ATOM    186    N LEU A  24      26.652   0.552   7.716  4.00  1.00            
ATOM    187   CA LEU A  24      26.301   1.906   8.080  4.00  1.00            
ATOM    188   CB LEU A  24      26.276   2.865   6.876  4.00  1.00            
ATOM    189   CG LEU A  24      27.630   2.948   6.144  4.00  1.00            
ATOM    190  CD1 LEU A  24      27.568   3.926   4.960  4.00  1.00            
ATOM    191  CD2 LEU A  24      28.782   3.243   7.117  4.00  1.00            
ATOM    192    C LEU A  24      24.924   1.868   8.678  4.00  1.00            
ATOM    193    O LEU A  24      24.047   1.171   8.170  4.00  1.00            
ATOM    194    N ASP A  25      24.700   2.603   9.796  1.00  1.00            
ATOM    195   CA ASP A  25      23.413   2.508  10.434  1.00  1.00            
ATOM    196   CB ASP A  25      23.443   1.606  11.682  1.00  1.00            
ATOM    197   CG ASP A  25      23.793   0.181  11.280  1.00  1.00            
ATOM    198  OD1 ASP A  25      23.334  -0.261  10.193  1.00  1.00            
ATOM    199  OD2 ASP A  25      24.532  -0.484  12.055  1.00  1.00            
ATOM    200    C ASP A  25      22.974   3.827  10.947  1.00  1.00            
ATOM    201    O ASP A  25      23.365   4.234  12.040  1.00  1.00            
ATOM    202    N THR A  26      22.141   4.545  10.184  3.00  1.00            
ATOM    203   CA THR A  26      21.570   5.670  10.842  3.00  1.00            
ATOM    204   CB THR A  26      20.801   6.555   9.900  3.00  1.00            
ATOM    205  OG1 THR A  26      19.750   5.825   9.286  3.00  1.00            
ATOM    206  CG2 THR A  26      21.773   7.074   8.823  3.00  1.00            
ATOM    207    C THR A  26      20.656   4.986  11.788  3.00  1.00            
ATOM    208    O THR A  26      20.170   3.893  11.500  3.00  1.00            
ATOM    209    N GLY A  27      20.404   5.579  12.956  3.00  1.00            
ATOM    210   CA GLY A  27      19.648   4.834  13.909  3.00  1.00            
ATOM    211    C GLY A  27      20.578   4.564  15.030  3.00  1.00            
ATOM    212    O GLY A  27      20.166   4.489  16.184  3.00  1.00            
ATOM    213    N ALA A  28      21.882   4.454  14.735  1.00  1.00            
ATOM    214   CA ALA A  28      22.738   4.166  15.837  1.00  1.00            
ATOM    215   CB ALA A  28      23.654   2.952  15.605  1.00  1.00            
ATOM    216    C ALA A  28      23.619   5.321  16.074  1.00  1.00            
ATOM    217    O ALA A  28      24.216   5.894  15.164  1.00  1.00            
ATOM    218    N ASP A  29      23.690   5.688  17.354  1.00  1.00            
ATOM    219   CA ASP A  29      24.555   6.724  17.787  1.00  1.00            
ATOM    220   CB ASP A  29      24.029   7.427  19.050  1.00  1.00            
ATOM    221   CG ASP A  29      25.098   8.371  19.575  1.00  1.00            
ATOM    222  OD1 ASP A  29      25.693   9.119  18.754  1.00  1.00            
ATOM    223  OD2 ASP A  29      25.327   8.357  20.814  1.00  1.00            
ATOM    224    C ASP A  29      25.802   6.040  18.177  1.00  1.00            
ATOM    225    O ASP A  29      25.779   4.919  18.685  1.00  1.00            
ATOM    226    N ASP A  30      26.941   6.692  17.922  1.00  1.00            
ATOM    227   CA ASP A  30      28.162   6.092  18.327  1.00  1.00            
ATOM    228   CB ASP A  30      28.179   5.726  19.818  1.00  1.00            
ATOM    229   CG ASP A  30      28.151   7.028  20.606  1.00  1.00            
ATOM    230  OD1 ASP A  30      28.456   8.093  20.002  1.00  1.00            
ATOM    231  OD2 ASP A  30      27.826   6.973  21.821  1.00  1.00            
ATOM    232    C ASP A  30      28.402   4.883  17.525  1.00  1.00            
ATOM    233    O ASP A  30      27.502   4.309  16.916  1.00  1.00            
ATOM    234    N THR A  31      29.671   4.468  17.496  1.00  1.00            
ATOM    235   CA THR A  31      29.926   3.338  16.689  1.00  1.00            
ATOM    236   CB THR A  31      31.040   3.527  15.704  1.00  1.00            
ATOM    237  OG1 THR A  31      32.254   3.836  16.375  1.00  1.00            
ATOM    238  CG2 THR A  31      30.645   4.653  14.732  1.00  1.00            
ATOM    239    C THR A  31      30.255   2.197  17.540  1.00  1.00            
ATOM    240    O THR A  31      30.767   2.336  18.649  1.00  1.00            
ATOM    241    N VAL A  32      29.913   1.016  17.017  4.00  1.00            
ATOM    242   CA VAL A  32      30.201  -0.142  17.768  4.00  1.00            
ATOM    243   CB VAL A  32      28.988  -0.869  18.260  4.00  1.00            
ATOM    244  CG1 VAL A  32      28.255  -1.465  17.046  4.00  1.00            
ATOM    245  CG2 VAL A  32      29.439  -1.916  19.293  4.00  1.00            
ATOM    246    C VAL A  32      30.932  -1.064  16.909  4.00  1.00            
ATOM    247    O VAL A  32      30.813  -1.059  15.685  4.00  1.00            
ATOM    248    N LEU A  33      31.761  -1.872  17.561  4.00  1.00            
ATOM    249   CA LEU A  33      32.471  -2.811  16.792  4.00  1.00            
ATOM    250   CB LEU A  33      33.988  -2.574  16.775  4.00  1.00            
ATOM    251   CG LEU A  33      34.382  -1.210  16.187  4.00  1.00            
ATOM    252  CD1 LEU A  33      35.908  -1.036  16.169  4.00  1.00            
ATOM    253  CD2 LEU A  33      33.733  -0.977  14.815  4.00  1.00            
ATOM    254    C LEU A  33      32.258  -4.116  17.452  4.00  1.00            
ATOM    255    O LEU A  33      31.594  -4.214  18.483  4.00  1.00            
ATOM    256    N GLU A  34      32.795  -5.165  16.823  1.00  1.00            
ATOM    257   CA GLU A  34      32.769  -6.460  17.409  1.00  1.00            
ATOM    258   CB GLU A  34      32.935  -7.621  16.410  1.00  1.00            
ATOM    259   CG GLU A  34      31.749  -7.877  15.483  1.00  1.00            
ATOM    260   CD GLU A  34      32.155  -9.012  14.550  1.00  1.00            
ATOM    261  OE1 GLU A  34      33.372  -9.110  14.231  1.00  1.00            
ATOM    262  OE2 GLU A  34      31.258  -9.793  14.138  1.00  1.00            
ATOM    263    C GLU A  34      33.989  -6.509  18.254  1.00  1.00            
ATOM    264    O GLU A  34      34.639  -5.489  18.472  1.00  1.00            
ATOM    265    N GLU A  35      34.303  -7.697  18.799  1.00  1.00            
ATOM    266   CA GLU A  35      35.508  -7.807  19.560  1.00  1.00            
ATOM    267   CB GLU A  35      35.678  -9.202  20.192  1.00  1.00            
ATOM    268   CG GLU A  35      37.059  -9.464  20.791  1.00  1.00            
ATOM    269   CD GLU A  35      37.896 -10.079  19.679  1.00  1.00            
ATOM    270  OE1 GLU A  35      37.423 -11.085  19.085  1.00  1.00            
ATOM    271  OE2 GLU A  35      39.009  -9.557  19.403  1.00  1.00            
ATOM    272    C GLU A  35      36.640  -7.533  18.624  1.00  1.00            
ATOM    273    O GLU A  35      36.783  -8.170  17.582  1.00  1.00            
ATOM    274    N MET A  36      37.469  -6.530  18.972  1.00  1.00            
ATOM    275   CA MET A  36      38.585  -6.210  18.139  1.00  1.00            
ATOM    276   CB MET A  36      38.264  -5.212  17.013  1.00  1.00            
ATOM    277   CG MET A  36      37.507  -5.858  15.847  1.00  1.00            
ATOM    278   SD MET A  36      38.543  -6.784  14.665  1.00  1.00            
ATOM    279   CE MET A  36      39.046  -8.120  15.787  1.00  1.00            
ATOM    280    C MET A  36      39.682  -5.659  18.988  1.00  1.00            
ATOM    281    O MET A  36      39.431  -5.014  20.004  1.00  1.00            
ATOM    282    N ASN A  37      40.943  -5.923  18.596  1.00  1.00            
ATOM    283   CA ASN A  37      42.018  -5.401  19.375  1.00  1.00            
ATOM    284   CB ASN A  37      43.175  -6.387  19.588  1.00  1.00            
ATOM    285   CG ASN A  37      44.155  -5.689  20.516  1.00  1.00            
ATOM    286  OD1 ASN A  37      43.879  -4.612  21.042  1.00  1.00            
ATOM    287  ND2 ASN A  37      45.343  -6.315  20.723  1.00  1.00            
ATOM    288    C ASN A  37      42.565  -4.208  18.667  1.00  1.00            
ATOM    289    O ASN A  37      43.492  -4.318  17.866  1.00  1.00            
ATOM    290    N LEU A  38      42.003  -3.026  18.973  1.00  1.00            
ATOM    291   CA LEU A  38      42.487  -1.804  18.406  1.00  1.00            
ATOM    292   CB LEU A  38      41.377  -0.760  18.160  1.00  1.00            
ATOM    293   CG LEU A  38      40.395  -1.220  17.058  1.00  1.00            
ATOM    294  CD1 LEU A  38      39.379  -0.130  16.676  1.00  1.00            
ATOM    295  CD2 LEU A  38      41.158  -1.791  15.852  1.00  1.00            
ATOM    296    C LEU A  38      43.508  -1.312  19.384  1.00  1.00            
ATOM    297    O LEU A  38      43.829  -2.029  20.332  1.00  1.00            
ATOM    298    N PRO A  39      44.062  -0.144  19.200  1.00  1.00            
ATOM    299   CA PRO A  39      45.074   0.329  20.110  1.00  1.00            
ATOM    300   CD PRO A  39      44.232   0.427  17.878  1.00  1.00            
ATOM    301   CB PRO A  39      45.697   1.564  19.450  1.00  1.00            
ATOM    302   CG PRO A  39      44.865   1.799  18.172  1.00  1.00            
ATOM    303    C PRO A  39      44.506   0.542  21.465  1.00  1.00            
ATOM    304    O PRO A  39      43.286   0.620  21.591  1.00  1.00            
ATOM    305    N GLY A  40      45.367   0.613  22.501  1.00  1.00            
ATOM    306   CA GLY A  40      44.821   0.657  23.818  1.00  1.00            
ATOM    307    C GLY A  40      45.102   1.940  24.517  1.00  1.00            
ATOM    308    O GLY A  40      46.234   2.271  24.867  1.00  1.00            
ATOM    309    N LYS A  41      44.001   2.677  24.721  1.00  1.00            
ATOM    310   CA LYS A  41      43.827   3.855  25.509  1.00  1.00            
ATOM    311   CB LYS A  41      44.011   5.153  24.716  1.00  1.00            
ATOM    312   CG LYS A  41      45.486   5.449  24.459  1.00  1.00            
ATOM    313   CD LYS A  41      45.746   6.501  23.383  1.00  1.00            
ATOM    314   CE LYS A  41      47.194   6.993  23.391  1.00  1.00            
ATOM    315   NZ LYS A  41      48.100   5.862  23.693  1.00  1.00            
ATOM    316    C LYS A  41      42.389   3.690  25.802  1.00  1.00            
ATOM    317    O LYS A  41      41.542   4.228  25.092  1.00  1.00            
ATOM    318    N TRP A  42      42.061   2.939  26.865  1.00  1.00            
ATOM    319   CA TRP A  42      40.684   2.577  26.893  1.00  1.00            
ATOM    320   CB TRP A  42      40.432   1.063  26.927  1.00  1.00            
ATOM    321   CG TRP A  42      41.023   0.312  25.767  1.00  1.00            
ATOM    322  CD2 TRP A  42      42.175  -0.538  25.877  1.00  1.00            
ATOM    323  CD1 TRP A  42      40.592   0.219  24.478  1.00  1.00            
ATOM    324  NE1 TRP A  42      41.414  -0.625  23.769  1.00  1.00            
ATOM    325  CE2 TRP A  42      42.388  -1.104  24.622  1.00  1.00            
ATOM    326  CE3 TRP A  42      42.977  -0.836  26.942  1.00  1.00            
ATOM    327  CZ2 TRP A  42      43.414  -1.981  24.411  1.00  1.00            
ATOM    328  CZ3 TRP A  42      44.019  -1.710  26.721  1.00  1.00            
ATOM    329  CH2 TRP A  42      44.234  -2.272  25.479  1.00  1.00            
ATOM    330    C TRP A  42      40.004   3.088  28.108  1.00  1.00            
ATOM    331    O TRP A  42      40.616   3.306  29.151  1.00  1.00            
ATOM    332    N LYS A  43      38.683   3.298  27.962  4.00  1.00            
ATOM    333   CA LYS A  43      37.863   3.711  29.051  4.00  1.00            
ATOM    334   CB LYS A  43      37.498   5.208  29.001  4.00  1.00            
ATOM    335   CG LYS A  43      36.790   5.732  30.249  4.00  1.00            
ATOM    336   CD LYS A  43      36.850   7.256  30.359  4.00  1.00            
ATOM    337   CE LYS A  43      35.834   7.853  31.333  4.00  1.00            
ATOM    338   NZ LYS A  43      34.799   8.594  30.579  4.00  1.00            
ATOM    339    C LYS A  43      36.607   2.882  28.993  4.00  1.00            
ATOM    340    O LYS A  43      36.128   2.555  27.909  4.00  1.00            
ATOM    341    N PRO A  44      36.068   2.496  30.121  4.00  0.00            
ATOM    342   CA PRO A  44      34.864   1.696  30.123  4.00  0.00            
ATOM    343   CD PRO A  44      36.893   2.235  31.291  4.00  0.00            
ATOM    344   CB PRO A  44      34.881   0.901  31.434  4.00  0.00            
ATOM    345   CG PRO A  44      35.928   1.613  32.310  4.00  0.00            
ATOM    346    C PRO A  44      33.593   2.469  29.891  4.00  0.00            
ATOM    347    O PRO A  44      33.560   3.659  30.197  4.00  0.00            
ATOM    348    N LYS A  45      32.541   1.804  29.352  4.00  0.00            
ATOM    349   CA LYS A  45      31.264   2.426  29.111  4.00  0.00            
ATOM    350   CB LYS A  45      31.098   3.023  27.699  4.00  0.00            
ATOM    351   CG LYS A  45      31.852   4.338  27.478  4.00  0.00            
ATOM    352   CD LYS A  45      31.881   4.784  26.013  4.00  0.00            
ATOM    353   CE LYS A  45      32.355   6.225  25.807  4.00  0.00            
ATOM    354   NZ LYS A  45      31.311   7.175  26.258  4.00  0.00            
ATOM    355    C LYS A  45      30.178   1.401  29.275  4.00  0.00            
ATOM    356    O LYS A  45      30.414   0.199  29.156  4.00  0.00            
ATOM    357    N MET A  46      28.949   1.873  29.587  4.00  0.00            
ATOM    358   CA MET A  46      27.798   1.017  29.702  4.00  0.00            
ATOM    359   CB MET A  46      26.950   1.332  30.942  4.00  0.00            
ATOM    360   CG MET A  46      27.759   1.278  32.242  4.00  0.00            
ATOM    361   SD MET A  46      28.272  -0.381  32.780  4.00  0.00            
ATOM    362   CE MET A  46      26.897  -0.613  33.944  4.00  0.00            
ATOM    363    C MET A  46      26.967   1.362  28.494  4.00  0.00            
ATOM    364    O MET A  46      26.285   2.383  28.479  4.00  0.00            
ATOM    365    N ILE A  47      26.983   0.499  27.458  4.00  0.00            
ATOM    366   CA ILE A  47      26.336   0.794  26.206  4.00  0.00            
ATOM    367   CB ILE A  47      27.091   0.299  25.000  4.00  0.00            
ATOM    368  CG1 ILE A  47      26.631   1.019  23.722  4.00  0.00            
ATOM    369  CG2 ILE A  47      26.913  -1.223  24.911  4.00  0.00            
ATOM    370  CD1 ILE A  47      27.586   0.830  22.542  4.00  0.00            
ATOM    371    C ILE A  47      24.983   0.221  26.168  4.00  0.00            
ATOM    372    O ILE A  47      24.737  -0.924  26.547  4.00  0.00            
ATOM    373    N GLY A  48      24.050   1.071  25.726  4.00  0.00            
ATOM    374   CA GLY A  48      22.724   0.606  25.572  4.00  0.00            
ATOM    375    C GLY A  48      22.731  -0.129  24.288  4.00  0.00            
ATOM    376    O GLY A  48      23.703  -0.098  23.534  4.00  0.00            
ATOM    377    N GLY A  49      21.626  -0.816  24.006  4.00  0.00            
ATOM    378   CA GLY A  49      21.568  -1.545  22.792  4.00  0.00            
ATOM    379    C GLY A  49      20.144  -1.811  22.591  4.00  0.00            
ATOM    380    O GLY A  49      19.300  -1.282  23.312  4.00  0.00            
ATOM    381    N ILE A  50      19.814  -2.639  21.596  3.00  0.00            
ATOM    382   CA ILE A  50      18.418  -2.829  21.567  3.00  0.00            
ATOM    383   CB ILE A  50      17.788  -3.042  20.216  3.00  0.00            
ATOM    384  CG1 ILE A  50      18.246  -4.332  19.516  3.00  0.00            
ATOM    385  CG2 ILE A  50      18.048  -1.772  19.406  3.00  0.00            
ATOM    386  CD1 ILE A  50      17.333  -4.711  18.349  3.00  0.00            
ATOM    387    C ILE A  50      18.134  -4.047  22.385  3.00  0.00            
ATOM    388    O ILE A  50      18.636  -5.133  22.104  3.00  0.00            
ATOM    389    N GLY A  51      17.343  -3.880  23.461  3.00  0.00            
ATOM    390   CA GLY A  51      16.978  -5.004  24.273  3.00  0.00            
ATOM    391    C GLY A  51      18.207  -5.509  24.954  3.00  0.00            
ATOM    392    O GLY A  51      18.277  -6.683  25.316  3.00  0.00            
ATOM    393    N GLY A  52      19.223  -4.645  25.148  4.00  0.00            
ATOM    394   CA GLY A  52      20.385  -5.172  25.797  4.00  0.00            
ATOM    395    C GLY A  52      21.154  -4.075  26.476  4.00  0.00            
ATOM    396    O GLY A  52      21.194  -2.939  26.007  4.00  0.00            
ATOM    397    N PHE A  53      21.787  -4.417  27.623  4.00  0.00            
ATOM    398   CA PHE A  53      22.656  -3.533  28.353  4.00  0.00            
ATOM    399   CB PHE A  53      22.346  -3.526  29.864  4.00  0.00            
ATOM    400   CG PHE A  53      23.214  -2.536  30.566  4.00  0.00            
ATOM    401  CD1 PHE A  53      22.947  -1.190  30.462  4.00  0.00            
ATOM    402  CD2 PHE A  53      24.272  -2.947  31.348  4.00  0.00            
ATOM    403  CE1 PHE A  53      23.728  -0.265  31.112  4.00  0.00            
ATOM    404  CE2 PHE A  53      25.057  -2.027  32.002  4.00  0.00            
ATOM    405   CZ PHE A  53      24.784  -0.684  31.883  4.00  0.00            
ATOM    406    C PHE A  53      24.007  -4.152  28.158  4.00  0.00            
ATOM    407    O PHE A  53      24.263  -5.246  28.659  4.00  0.00            
ATOM    408    N ILE A  54      24.915  -3.483  27.419  4.00  0.00            
ATOM    409   CA ILE A  54      26.169  -4.125  27.138  4.00  0.00            
ATOM    410   CB ILE A  54      26.409  -4.341  25.671  4.00  0.00            
ATOM    411  CG1 ILE A  54      25.383  -5.334  25.100  4.00  0.00            
ATOM    412  CG2 ILE A  54      27.866  -4.793  25.481  4.00  0.00            
ATOM    413  CD1 ILE A  54      25.455  -6.721  25.741  4.00  0.00            
ATOM    414    C ILE A  54      27.297  -3.287  27.655  4.00  0.00            
ATOM    415    O ILE A  54      27.297  -2.075  27.488  4.00  0.00            
ATOM    416    N LYS A  55      28.296  -3.906  28.318  4.00  0.00            
ATOM    417   CA LYS A  55      29.429  -3.155  28.790  4.00  0.00            
ATOM    418   CB LYS A  55      30.210  -3.907  29.886  4.00  0.00            
ATOM    419   CG LYS A  55      31.379  -3.136  30.503  4.00  0.00            
ATOM    420   CD LYS A  55      31.860  -3.748  31.824  4.00  0.00            
ATOM    421   CE LYS A  55      33.155  -3.148  32.378  4.00  0.00            
ATOM    422   NZ LYS A  55      34.318  -3.738  31.678  4.00  0.00            
ATOM    423    C LYS A  55      30.320  -2.958  27.604  4.00  0.00            
ATOM    424    O LYS A  55      30.433  -3.848  26.763  4.00  0.00            
ATOM    425    N VAL A  56      30.965  -1.778  27.477  4.00  0.00            
ATOM    426   CA VAL A  56      31.767  -1.594  26.300  4.00  0.00            
ATOM    427   CB VAL A  56      31.049  -0.851  25.210  4.00  0.00            
ATOM    428  CG1 VAL A  56      31.993  -0.625  24.016  4.00  0.00            
ATOM    429  CG2 VAL A  56      29.816  -1.679  24.833  4.00  0.00            
ATOM    430    C VAL A  56      33.002  -0.835  26.631  4.00  0.00            
ATOM    431    O VAL A  56      33.036  -0.054  27.579  4.00  0.00            
ATOM    432    N ARG A  57      34.077  -1.076  25.857  4.00  0.00            
ATOM    433   CA ARG A  57      35.254  -0.295  26.057  4.00  0.00            
ATOM    434   CB ARG A  57      36.591  -1.056  25.970  4.00  0.00            
ATOM    435   CG ARG A  57      36.880  -1.780  24.652  4.00  0.00            
ATOM    436   CD ARG A  57      38.332  -2.265  24.586  4.00  0.00            
ATOM    437   NE ARG A  57      38.453  -3.265  23.492  4.00  0.00            
ATOM    438   CZ ARG A  57      39.404  -4.240  23.594  4.00  0.00            
ATOM    439  NH1 ARG A  57      40.271  -4.235  24.648  4.00  0.00            
ATOM    440  NH2 ARG A  57      39.487  -5.222  22.652  4.00  0.00            
ATOM    441    C ARG A  57      35.248   0.742  24.990  4.00  0.00            
ATOM    442    O ARG A  57      34.860   0.480  23.851  4.00  0.00            
ATOM    443    N GLN A  58      35.653   1.970  25.356  4.00  1.00            
ATOM    444   CA GLN A  58      35.666   3.060  24.430  4.00  1.00            
ATOM    445   CB GLN A  58      35.261   4.405  25.055  4.00  1.00            
ATOM    446   CG GLN A  58      35.317   5.572  24.067  4.00  1.00            
ATOM    447   CD GLN A  58      35.262   6.886  24.844  4.00  1.00            
ATOM    448  OE1 GLN A  58      35.235   7.965  24.254  4.00  1.00            
ATOM    449  NE2 GLN A  58      35.261   6.806  26.202  4.00  1.00            
ATOM    450    C GLN A  58      37.054   3.261  23.974  4.00  1.00            
ATOM    451    O GLN A  58      38.010   2.857  24.632  4.00  1.00            
ATOM    452    N TYR A  59      37.187   3.859  22.785  4.00  1.00            
ATOM    453   CA TYR A  59      38.489   4.236  22.359  4.00  1.00            
ATOM    454   CB TYR A  59      39.055   3.395  21.208  4.00  1.00            
ATOM    455   CG TYR A  59      40.511   3.672  21.265  4.00  1.00            
ATOM    456  CD1 TYR A  59      41.280   2.952  22.147  4.00  1.00            
ATOM    457  CD2 TYR A  59      41.101   4.656  20.506  4.00  1.00            
ATOM    458  CE1 TYR A  59      42.627   3.183  22.245  4.00  1.00            
ATOM    459  CE2 TYR A  59      42.455   4.884  20.602  4.00  1.00            
ATOM    460   CZ TYR A  59      43.221   4.144  21.470  4.00  1.00            
ATOM    461   OH TYR A  59      44.608   4.374  21.571  4.00  1.00            
ATOM    462    C TYR A  59      38.279   5.630  21.865  4.00  1.00            
ATOM    463    O TYR A  59      37.178   5.981  21.443  4.00  1.00            
ATOM    464    N ASP A  60      39.312   6.485  21.931  4.00  1.00            
ATOM    465   CA ASP A  60      39.122   7.832  21.482  4.00  1.00            
ATOM    466   CB ASP A  60      40.028   8.873  22.167  4.00  1.00            
ATOM    467   CG ASP A  60      39.433   9.224  23.528  4.00  1.00            
ATOM    468  OD1 ASP A  60      38.183   9.360  23.619  4.00  1.00            
ATOM    469  OD2 ASP A  60      40.226   9.357  24.498  4.00  1.00            
ATOM    470    C ASP A  60      39.383   7.903  20.016  4.00  1.00            
ATOM    471    O ASP A  60      38.969   7.038  19.245  4.00  1.00            
ATOM    472    N GLN A  61      40.068   8.982  19.594  4.00  1.00            
ATOM    473   CA GLN A  61      40.289   9.209  18.203  4.00  1.00            
ATOM    474   CB GLN A  61      41.138  10.468  17.939  4.00  1.00            
ATOM    475   CG GLN A  61      41.359  10.798  16.461  4.00  1.00            
ATOM    476   CD GLN A  61      42.124  12.113  16.413  4.00  1.00            
ATOM    477  OE1 GLN A  61      41.579  13.171  16.727  4.00  1.00            
ATOM    478  NE2 GLN A  61      43.427  12.052  16.024  4.00  1.00            
ATOM    479    C GLN A  61      40.990   8.034  17.624  4.00  1.00            
ATOM    480    O GLN A  61      42.151   7.756  17.923  4.00  1.00            
ATOM    481    N ILE A  62      40.248   7.310  16.771  4.00  1.00            
ATOM    482   CA ILE A  62      40.734   6.185  16.034  4.00  1.00            
ATOM    483   CB ILE A  62      39.950   4.926  16.250  4.00  1.00            
ATOM    484  CG1 ILE A  62      40.229   4.316  17.629  4.00  1.00            
ATOM    485  CG2 ILE A  62      40.263   3.979  15.080  4.00  1.00            
ATOM    486  CD1 ILE A  62      41.650   3.767  17.751  4.00  1.00            
ATOM    487    C ILE A  62      40.518   6.546  14.614  4.00  1.00            
ATOM    488    O ILE A  62      39.463   7.054  14.231  4.00  1.00            
ATOM    489    N PRO A  63      41.504   6.314  13.815  4.00  1.00            
ATOM    490   CA PRO A  63      41.292   6.647  12.445  4.00  1.00            
ATOM    491   CD PRO A  63      42.870   6.563  14.236  4.00  1.00            
ATOM    492   CB PRO A  63      42.684   6.734  11.820  4.00  1.00            
ATOM    493   CG PRO A  63      43.578   7.147  13.002  4.00  1.00            
ATOM    494    C PRO A  63      40.389   5.658  11.805  4.00  1.00            
ATOM    495    O PRO A  63      40.406   4.492  12.193  4.00  1.00            
ATOM    496    N VAL A  64      39.574   6.111  10.835  4.00  1.00            
ATOM    497   CA VAL A  64      38.707   5.205  10.153  4.00  1.00            
ATOM    498   CB VAL A  64      37.274   5.289  10.588  4.00  1.00            
ATOM    499  CG1 VAL A  64      36.434   4.398   9.657  4.00  1.00            
ATOM    500  CG2 VAL A  64      37.180   4.901  12.072  4.00  1.00            
ATOM    501    C VAL A  64      38.721   5.613   8.706  4.00  1.00            
ATOM    502    O VAL A  64      38.882   6.791   8.387  4.00  1.00            
ATOM    503    N GLU A  65      38.583   4.636   7.788  4.00  1.00            
ATOM    504   CA GLU A  65      38.492   4.913   6.379  4.00  1.00            
ATOM    505   CB GLU A  65      39.711   4.421   5.574  4.00  1.00            
ATOM    506   CG GLU A  65      40.931   5.338   5.647  4.00  1.00            
ATOM    507   CD GLU A  65      40.769   6.359   4.529  4.00  1.00            
ATOM    508  OE1 GLU A  65      39.639   6.896   4.384  4.00  1.00            
ATOM    509  OE2 GLU A  65      41.762   6.602   3.793  4.00  1.00            
ATOM    510    C GLU A  65      37.307   4.139   5.874  4.00  1.00            
ATOM    511    O GLU A  65      37.257   2.918   6.021  4.00  1.00            
ATOM    512    N ILE A  66      36.305   4.817   5.272  4.00  1.00            
ATOM    513   CA ILE A  66      35.163   4.082   4.796  4.00  1.00            
ATOM    514   CB ILE A  66      33.928   4.346   5.622  4.00  1.00            
ATOM    515  CG1 ILE A  66      32.800   3.373   5.249  4.00  1.00            
ATOM    516  CG2 ILE A  66      33.551   5.835   5.527  4.00  1.00            
ATOM    517  CD1 ILE A  66      33.084   1.939   5.683  4.00  1.00            
ATOM    518    C ILE A  66      34.893   4.440   3.369  4.00  1.00            
ATOM    519    O ILE A  66      34.641   5.596   3.034  4.00  1.00            
ATOM    520    N CYS A  67      34.975   3.434   2.470  3.00  1.00            
ATOM    521   CA CYS A  67      34.721   3.627   1.067  3.00  1.00            
ATOM    522   CB CYS A  67      33.312   4.194   0.803  3.00  1.00            
ATOM    523   SG CYS A  67      32.901   4.352  -0.964  3.00  1.00            
ATOM    524    C CYS A  67      35.736   4.617   0.570  3.00  1.00            
ATOM    525    O CYS A  67      35.606   5.170  -0.520  3.00  1.00            
ATOM    526    N GLY A  68      36.805   4.855   1.357  3.00  1.00            
ATOM    527   CA GLY A  68      37.830   5.776   0.965  3.00  1.00            
ATOM    528    C GLY A  68      37.607   7.101   1.623  3.00  1.00            
ATOM    529    O GLY A  68      38.546   7.881   1.772  3.00  1.00            
ATOM    530    N HIS A  69      36.368   7.417   2.034  4.00  1.00            
ATOM    531   CA HIS A  69      36.239   8.655   2.743  4.00  1.00            
ATOM    532  ND1 HIS A  69      33.442   9.215   0.793  4.00  1.00            
ATOM    533   CG HIS A  69      34.256   9.819   1.724  4.00  1.00            
ATOM    534   CB HIS A  69      34.799   9.149   2.951  4.00  1.00            
ATOM    535  NE2 HIS A  69      33.774  11.297   0.089  4.00  1.00            
ATOM    536  CD2 HIS A  69      34.449  11.091   1.279  4.00  1.00            
ATOM    537  CE1 HIS A  69      33.183  10.144  -0.163  4.00  1.00            
ATOM    538    C HIS A  69      36.871   8.414   4.073  4.00  1.00            
ATOM    539    O HIS A  69      36.907   7.280   4.547  4.00  1.00            
ATOM    540    N LYS A  70      37.421   9.463   4.710  4.00  1.00            
ATOM    541   CA LYS A  70      38.101   9.169   5.933  4.00  1.00            
ATOM    542   CB LYS A  70      39.597   9.531   5.911  4.00  1.00            
ATOM    543   CG LYS A  70      39.891  11.030   5.989  4.00  1.00            
ATOM    544   CD LYS A  70      41.386  11.347   6.093  4.00  1.00            
ATOM    545   CE LYS A  70      41.683  12.791   6.501  4.00  1.00            
ATOM    546   NZ LYS A  70      40.889  13.727   5.675  4.00  1.00            
ATOM    547    C LYS A  70      37.468   9.889   7.071  4.00  1.00            
ATOM    548    O LYS A  70      36.788  10.896   6.887  4.00  1.00            
ATOM    549    N ALA A  71      37.666   9.359   8.295  4.00  1.00            
ATOM    550   CA ALA A  71      37.069  10.012   9.416  4.00  1.00            
ATOM    551   CB ALA A  71      35.659   9.498   9.757  4.00  1.00            
ATOM    552    C ALA A  71      37.900   9.816  10.630  4.00  1.00            
ATOM    553    O ALA A  71      38.658   8.854  10.741  4.00  1.00            
ATOM    554    N ILE A  72      37.763  10.766  11.573  4.00  1.00            
ATOM    555   CA ILE A  72      38.419  10.694  12.843  4.00  1.00            
ATOM    556   CB ILE A  72      39.163  11.943  13.227  4.00  1.00            
ATOM    557  CG1 ILE A  72      38.200  13.135  13.374  4.00  1.00            
ATOM    558  CG2 ILE A  72      40.288  12.169  12.207  4.00  1.00            
ATOM    559  CD1 ILE A  72      38.831  14.358  14.038  4.00  1.00            
ATOM    560    C ILE A  72      37.307  10.550  13.823  4.00  1.00            
ATOM    561    O ILE A  72      36.276  11.206  13.684  4.00  1.00            
ATOM    562    N GLY A  73      37.444   9.669  14.834  4.00  1.00            
ATOM    563   CA GLY A  73      36.296   9.628  15.684  4.00  1.00            
ATOM    564    C GLY A  73      36.436   8.666  16.813  4.00  1.00            
ATOM    565    O GLY A  73      37.531   8.243  17.179  4.00  1.00            
ATOM    566    N THR A  74      35.270   8.311  17.395  4.00  1.00            
ATOM    567   CA THR A  74      35.236   7.474  18.553  4.00  1.00            
ATOM    568   CB THR A  74      34.433   8.057  19.683  4.00  1.00            
ATOM    569  OG1 THR A  74      34.664   7.329  20.878  4.00  1.00            
ATOM    570  CG2 THR A  74      32.942   8.005  19.312  4.00  1.00            
ATOM    571    C THR A  74      34.647   6.149  18.207  4.00  1.00            
ATOM    572    O THR A  74      33.792   6.041  17.328  4.00  1.00            
ATOM    573    N VAL A  75      35.117   5.091  18.903  4.00  1.00            
ATOM    574   CA VAL A  75      34.648   3.769  18.616  4.00  1.00            
ATOM    575   CB VAL A  75      35.621   2.979  17.781  4.00  1.00            
ATOM    576  CG1 VAL A  75      35.056   1.572  17.522  4.00  1.00            
ATOM    577  CG2 VAL A  75      35.906   3.773  16.493  4.00  1.00            
ATOM    578    C VAL A  75      34.417   3.046  19.883  4.00  1.00            
ATOM    579    O VAL A  75      35.009   3.344  20.918  4.00  1.00            
ATOM    580    N LEU A  76      33.499   2.073  19.820  4.00  1.00            
ATOM    581   CA LEU A  76      33.206   1.317  20.982  4.00  1.00            
ATOM    582   CB LEU A  76      31.741   1.500  21.428  4.00  1.00            
ATOM    583   CG LEU A  76      31.353   2.960  21.753  4.00  1.00            
ATOM    584  CD1 LEU A  76      29.844   3.093  22.031  4.00  1.00            
ATOM    585  CD2 LEU A  76      32.224   3.537  22.884  4.00  1.00            
ATOM    586    C LEU A  76      33.385  -0.120  20.629  4.00  1.00            
ATOM    587    O LEU A  76      32.803  -0.605  19.659  4.00  1.00            
ATOM    588    N VAL A  77      34.210  -0.840  21.413  4.00  1.00            
ATOM    589   CA VAL A  77      34.386  -2.233  21.140  4.00  1.00            
ATOM    590   CB VAL A  77      35.815  -2.689  21.225  4.00  1.00            
ATOM    591  CG1 VAL A  77      35.851  -4.205  20.977  4.00  1.00            
ATOM    592  CG2 VAL A  77      36.655  -1.884  20.214  4.00  1.00            
ATOM    593    C VAL A  77      33.599  -2.945  22.163  4.00  1.00            
ATOM    594    O VAL A  77      33.742  -2.723  23.364  4.00  1.00            
ATOM    595    N GLY A  78      32.713  -3.818  21.686  1.00  1.00            
ATOM    596   CA GLY A  78      31.921  -4.518  22.622  1.00  1.00            
ATOM    597    C GLY A  78      31.232  -5.566  21.866  1.00  1.00            
ATOM    598    O GLY A  78      31.148  -5.544  20.639  1.00  1.00            
ATOM    599    N PRO A  79      30.748  -6.500  22.600  1.00  1.00            
ATOM    600   CA PRO A  79      30.071  -7.547  21.936  1.00  1.00            
ATOM    601   CD PRO A  79      31.347  -6.914  23.858  1.00  1.00            
ATOM    602   CB PRO A  79      29.900  -8.655  22.971  1.00  1.00            
ATOM    603   CG PRO A  79      31.075  -8.423  23.944  1.00  1.00            
ATOM    604    C PRO A  79      28.789  -7.016  21.376  1.00  1.00            
ATOM    605    O PRO A  79      27.953  -6.557  22.153  1.00  1.00            
ATOM    606    N THR A  80      28.625  -7.071  20.042  1.00  1.00            
ATOM    607   CA THR A  80      27.411  -6.703  19.369  1.00  1.00            
ATOM    608   CB THR A  80      27.414  -5.325  18.772  1.00  1.00            
ATOM    609  OG1 THR A  80      27.596  -4.334  19.771  1.00  1.00            
ATOM    610  CG2 THR A  80      26.082  -5.111  18.035  1.00  1.00            
ATOM    611    C THR A  80      27.372  -7.610  18.208  1.00  1.00            
ATOM    612    O THR A  80      28.391  -7.772  17.538  1.00  1.00            
ATOM    613    N PRO A  81      26.280  -8.248  17.936  1.00  1.00            
ATOM    614   CA PRO A  81      26.299  -8.977  16.719  1.00  1.00            
ATOM    615   CD PRO A  81      25.436  -8.863  18.945  1.00  1.00            
ATOM    616   CB PRO A  81      25.049  -9.851  16.747  1.00  1.00            
ATOM    617   CG PRO A  81      24.831 -10.099  18.255  1.00  1.00            
ATOM    618    C PRO A  81      26.319  -7.883  15.727  1.00  1.00            
ATOM    619    O PRO A  81      25.289  -7.223  15.584  1.00  1.00            
ATOM    620    N VAL A  82      27.487  -7.672  15.089  1.00  1.00            
ATOM    621   CA VAL A  82      27.698  -6.767  14.004  1.00  1.00            
ATOM    622   CB VAL A  82      26.440  -6.332  13.293  1.00  1.00            
ATOM    623  CG1 VAL A  82      26.777  -5.381  12.141  1.00  1.00            
ATOM    624  CG2 VAL A  82      25.694  -7.599  12.840  1.00  1.00            
ATOM    625    C VAL A  82      28.553  -5.575  14.342  1.00  1.00            
ATOM    626    O VAL A  82      28.568  -5.088  15.470  1.00  1.00            
ATOM    627    N ASN A  83      29.304  -5.101  13.316  1.00  1.00            
ATOM    628   CA ASN A  83      30.141  -3.928  13.315  1.00  1.00            
ATOM    629   CB ASN A  83      31.274  -4.029  12.271  1.00  1.00            
ATOM    630   CG ASN A  83      32.326  -2.969  12.542  1.00  1.00            
ATOM    631  OD1 ASN A  83      33.267  -3.205  13.298  1.00  1.00            
ATOM    632  ND2 ASN A  83      32.179  -1.780  11.896  1.00  1.00            
ATOM    633    C ASN A  83      29.236  -2.789  12.930  1.00  1.00            
ATOM    634    O ASN A  83      28.328  -2.983  12.127  1.00  1.00            
ATOM    635    N ILE A  84      29.407  -1.576  13.508  4.00  1.00            
ATOM    636   CA ILE A  84      28.492  -0.532  13.121  4.00  1.00            
ATOM    637   CB ILE A  84      27.345  -0.387  14.081  4.00  1.00            
ATOM    638  CG1 ILE A  84      26.524  -1.693  14.156  4.00  1.00            
ATOM    639  CG2 ILE A  84      26.532   0.846  13.649  4.00  1.00            
ATOM    640  CD1 ILE A  84      25.591  -1.794  15.366  4.00  1.00            
ATOM    641    C ILE A  84      29.194   0.796  13.069  4.00  1.00            
ATOM    642    O ILE A  84      30.090   1.076  13.862  4.00  1.00            
ATOM    643    N ILE A  85      28.781   1.642  12.099  4.00  1.00            
ATOM    644   CA ILE A  85      29.203   3.012  11.985  4.00  1.00            
ATOM    645   CB ILE A  85      29.621   3.394  10.594  4.00  1.00            
ATOM    646  CG1 ILE A  85      30.957   2.727  10.230  4.00  1.00            
ATOM    647  CG2 ILE A  85      29.585   4.925  10.464  4.00  1.00            
ATOM    648  CD1 ILE A  85      31.335   2.889   8.758  4.00  1.00            
ATOM    649    C ILE A  85      27.951   3.765  12.278  4.00  1.00            
ATOM    650    O ILE A  85      26.936   3.527  11.627  4.00  1.00            
ATOM    651    N GLY A  86      27.950   4.686  13.262  1.00  1.00            
ATOM    652   CA GLY A  86      26.654   5.245  13.506  1.00  1.00            
ATOM    653    C GLY A  86      26.692   6.698  13.822  1.00  1.00            
ATOM    654    O GLY A  86      26.966   7.098  14.953  1.00  1.00            
ATOM    655    N ARG A  87      26.362   7.511  12.801  2.00  1.00            
ATOM    656   CA ARG A  87      26.179   8.927  12.917  2.00  1.00            
ATOM    657   CB ARG A  87      25.254   9.280  14.101  2.00  1.00            
ATOM    658   CG ARG A  87      25.398  10.711  14.634  2.00  1.00            
ATOM    659   CD ARG A  87      24.607  10.945  15.927  2.00  1.00            
ATOM    660   NE ARG A  87      25.157  12.163  16.591  2.00  1.00            
ATOM    661   CZ ARG A  87      24.635  12.588  17.780  2.00  1.00            
ATOM    662  NH1 ARG A  87      23.543  11.960  18.305  2.00  1.00            
ATOM    663  NH2 ARG A  87      25.207  13.634  18.447  2.00  1.00            
ATOM    664    C ARG A  87      27.463   9.642  13.145  2.00  1.00            
ATOM    665    O ARG A  87      27.692  10.705  12.569  2.00  1.00            
ATOM    666    N ASN A  88      28.351   9.075  13.969  2.00  1.00            
ATOM    667   CA ASN A  88      29.561   9.776  14.225  2.00  1.00            
ATOM    668   CB ASN A  88      30.395   9.126  15.344  2.00  1.00            
ATOM    669   CG ASN A  88      29.600   9.189  16.640  2.00  1.00            
ATOM    670  OD1 ASN A  88      28.569   9.853  16.719  2.00  1.00            
ATOM    671  ND2 ASN A  88      30.095   8.476  17.688  2.00  1.00            
ATOM    672    C ASN A  88      30.376   9.731  12.989  2.00  1.00            
ATOM    673    O ASN A  88      30.825  10.755  12.478  2.00  1.00            
ATOM    674    N LEU A  89      30.557   8.511  12.459  2.00  1.00            
ATOM    675   CA LEU A  89      31.352   8.385  11.288  2.00  1.00            
ATOM    676   CB LEU A  89      31.685   6.946  10.858  2.00  1.00            
ATOM    677   CG LEU A  89      32.830   6.296  11.648  2.00  1.00            
ATOM    678  CD1 LEU A  89      34.165   6.976  11.315  2.00  1.00            
ATOM    679  CD2 LEU A  89      32.534   6.276  13.152  2.00  1.00            
ATOM    680    C LEU A  89      30.668   9.040  10.134  2.00  1.00            
ATOM    681    O LEU A  89      31.307   9.681   9.301  2.00  1.00            
ATOM    682    N LEU A  90      29.338   8.893  10.060  2.00  1.00            
ATOM    683   CA LEU A  90      28.626   9.313   8.891  2.00  1.00            
ATOM    684   CB LEU A  90      27.167   8.812   8.876  2.00  1.00            
ATOM    685   CG LEU A  90      27.068   7.270   8.894  2.00  1.00            
ATOM    686  CD1 LEU A  90      25.627   6.783   8.663  2.00  1.00            
ATOM    687  CD2 LEU A  90      28.072   6.635   7.920  2.00  1.00            
ATOM    688    C LEU A  90      28.613  10.788   8.608  2.00  1.00            
ATOM    689    O LEU A  90      28.913  11.195   7.485  2.00  1.00            
ATOM    690    N THR A  91      28.296  11.641   9.598  3.00  1.00            
ATOM    691   CA THR A  91      28.147  13.048   9.321  3.00  1.00            
ATOM    692   CB THR A  91      27.760  13.837  10.540  3.00  1.00            
ATOM    693  OG1 THR A  91      27.510  15.193  10.199  3.00  1.00            
ATOM    694  CG2 THR A  91      28.895  13.745  11.572  3.00  1.00            
ATOM    695    C THR A  91      29.455  13.562   8.822  3.00  1.00            
ATOM    696    O THR A  91      29.493  14.373   7.900  3.00  1.00            
ATOM    697    N GLN A  92      30.572  13.084   9.403  3.00  1.00            
ATOM    698   CA GLN A  92      31.851  13.567   8.980  3.00  1.00            
ATOM    699   CB GLN A  92      33.030  12.947   9.733  3.00  1.00            
ATOM    700   CG GLN A  92      33.093  13.382  11.194  3.00  1.00            
ATOM    701   CD GLN A  92      34.306  12.713  11.814  3.00  1.00            
ATOM    702  OE1 GLN A  92      35.211  13.382  12.308  3.00  1.00            
ATOM    703  NE2 GLN A  92      34.324  11.353  11.793  3.00  1.00            
ATOM    704    C GLN A  92      31.986  13.211   7.530  3.00  1.00            
ATOM    705    O GLN A  92      32.514  13.988   6.736  3.00  1.00            
ATOM    706    N ILE A  93      31.481  12.022   7.146  3.00  1.00            
ATOM    707   CA ILE A  93      31.581  11.531   5.798  3.00  1.00            
ATOM    708   CB ILE A  93      31.085  10.128   5.621  3.00  1.00            
ATOM    709  CG1 ILE A  93      31.998   9.159   6.389  3.00  1.00            
ATOM    710  CG2 ILE A  93      31.023   9.838   4.112  3.00  1.00            
ATOM    711  CD1 ILE A  93      33.454   9.210   5.927  3.00  1.00            
ATOM    712    C ILE A  93      30.834  12.417   4.846  3.00  1.00            
ATOM    713    O ILE A  93      31.287  12.628   3.722  3.00  1.00            
ATOM    714    N GLY A  94      29.683  12.988   5.251  3.00  1.00            
ATOM    715   CA GLY A  94      28.950  13.746   4.277  3.00  1.00            
ATOM    716    C GLY A  94      27.905  12.852   3.697  3.00  1.00            
ATOM    717    O GLY A  94      27.755  12.757   2.479  3.00  1.00            
ATOM    718    N CYS A  95      27.172  12.153   4.588  1.00  1.00            
ATOM    719   CA CYS A  95      26.165  11.214   4.184  1.00  1.00            
ATOM    720   CB CYS A  95      26.232   9.903   4.992  1.00  1.00            
ATOM    721   SG CYS A  95      24.988   8.671   4.502  1.00  1.00            
ATOM    722    C CYS A  95      24.824  11.781   4.392  1.00  1.00            
ATOM    723    O CYS A  95      24.586  12.550   5.323  1.00  1.00            
ATOM    724    N THR A  96      23.906  11.410   3.487  4.00  1.00            
ATOM    725   CA THR A  96      22.598  11.919   3.659  4.00  1.00            
ATOM    726   CB THR A  96      22.290  13.089   2.771  4.00  1.00            
ATOM    727  OG1 THR A  96      23.212  14.143   3.012  4.00  1.00            
ATOM    728  CG2 THR A  96      20.862  13.568   3.070  4.00  1.00            
ATOM    729    C THR A  96      21.613  10.867   3.357  4.00  1.00            
ATOM    730    O THR A  96      21.854   9.969   2.550  4.00  1.00            
ATOM    731    N LEU A  97      20.471  10.943   4.053  4.00  1.00            
ATOM    732   CA LEU A  97      19.431  10.057   3.680  4.00  1.00            
ATOM    733   CB LEU A  97      18.349   9.782   4.740  4.00  1.00            
ATOM    734   CG LEU A  97      18.831   9.080   6.017  4.00  1.00            
ATOM    735  CD1 LEU A  97      19.453   7.712   5.708  4.00  1.00            
ATOM    736  CD2 LEU A  97      19.726   9.999   6.857  4.00  1.00            
ATOM    737    C LEU A  97      18.706  10.768   2.600  4.00  1.00            
ATOM    738    O LEU A  97      18.631  11.995   2.600  4.00  1.00            
ATOM    739    N ASN A  98      18.152  10.013   1.641  4.00  1.00            
ATOM    740   CA ASN A  98      17.449  10.688   0.601  4.00  1.00            
ATOM    741   CB ASN A  98      18.149  10.657  -0.772  4.00  1.00            
ATOM    742   CG ASN A  98      19.315  11.630  -0.790  4.00  1.00            
ATOM    743  OD1 ASN A  98      20.473  11.221  -0.854  4.00  1.00            
ATOM    744  ND2 ASN A  98      19.008  12.954  -0.755  4.00  1.00            
ATOM    745    C ASN A  98      16.162  10.011   0.377  4.00  1.00            
ATOM    746    O ASN A  98      15.939   8.885   0.817  4.00  1.00            
ATOM    747    N PHE A  99      15.289  10.744  -0.332  1.00  1.00            
ATOM    748   CA PHE A  99      14.020  10.292  -0.783  1.00  1.00            
ATOM    749   CB PHE A  99      14.155   9.275  -1.930  1.00  1.00            
ATOM    750   CG PHE A  99      14.675  10.071  -3.081  1.00  1.00            
ATOM    751  CD1 PHE A  99      15.978  10.519  -3.096  1.00  1.00            
ATOM    752  CD2 PHE A  99      13.856  10.373  -4.145  1.00  1.00            
ATOM    753  CE1 PHE A  99      16.459  11.253  -4.155  1.00  1.00            
ATOM    754  CE2 PHE A  99      14.329  11.106  -5.208  1.00  1.00            
ATOM    755   CZ PHE A  99      15.629  11.552  -5.210  1.00  1.00            
ATOM    756    C PHE A  99      13.103   9.747   0.309  1.00  1.00            
ATOM    757    O PHE A  99      12.031  10.381   0.511  1.00  1.00            
ATOM    758  OXT PHE A  99      13.422   8.699   0.930  1.00  1.00            
ATOM    759    N PRO B   1      12.034  13.468   1.385  1.00  1.00            
ATOM    760   CA PRO B   1      12.937  14.613   1.082  1.00  1.00            
ATOM    761   CD PRO B   1      10.822  13.965   2.125  1.00  1.00            
ATOM    762   CB PRO B   1      12.310  15.835   1.748  1.00  1.00            
ATOM    763   CG PRO B   1      10.830  15.486   1.936  1.00  1.00            
ATOM    764    C PRO B   1      14.235  14.224   1.704  1.00  1.00            
ATOM    765    O PRO B   1      14.301  13.183   2.358  1.00  1.00            
ATOM    766    N GLN B   2      15.274  15.054   1.523  4.00  1.00            
ATOM    767   CA GLN B   2      16.568  14.755   2.048  4.00  1.00            
ATOM    768   CB GLN B   2      17.678  15.596   1.410  4.00  1.00            
ATOM    769   CG GLN B   2      17.501  17.083   1.722  4.00  1.00            
ATOM    770   CD GLN B   2      18.656  17.845   1.095  4.00  1.00            
ATOM    771  OE1 GLN B   2      19.091  17.539  -0.013  4.00  1.00            
ATOM    772  NE2 GLN B   2      19.179  18.862   1.832  4.00  1.00            
ATOM    773    C GLN B   2      16.591  15.089   3.501  4.00  1.00            
ATOM    774    O GLN B   2      15.945  16.038   3.942  4.00  1.00            
ATOM    775    N ILE B   3      17.329  14.282   4.290  4.00  1.00            
ATOM    776   CA ILE B   3      17.483  14.579   5.680  4.00  1.00            
ATOM    777   CB ILE B   3      16.599  13.762   6.578  4.00  1.00            
ATOM    778  CG1 ILE B   3      16.488  14.413   7.965  4.00  1.00            
ATOM    779  CG2 ILE B   3      17.146  12.328   6.602  4.00  1.00            
ATOM    780  CD1 ILE B   3      15.724  15.736   7.941  4.00  1.00            
ATOM    781    C ILE B   3      18.910  14.317   6.037  4.00  1.00            
ATOM    782    O ILE B   3      19.542  13.432   5.467  4.00  1.00            
ATOM    783    N THR B   4      19.465  15.083   6.993  1.00  1.00            
ATOM    784   CA THR B   4      20.847  14.892   7.324  1.00  1.00            
ATOM    785   CB THR B   4      21.595  16.181   7.440  1.00  1.00            
ATOM    786  OG1 THR B   4      21.498  16.903   6.221  1.00  1.00            
ATOM    787  CG2 THR B   4      23.065  15.867   7.745  1.00  1.00            
ATOM    788    C THR B   4      20.900  14.192   8.631  1.00  1.00            
ATOM    789    O THR B   4      19.962  14.268   9.423  1.00  1.00            
ATOM    790    N LEU B   5      22.009  13.473   8.892  1.00  1.00            
ATOM    791   CA LEU B   5      21.997  12.695  10.088  1.00  1.00            
ATOM    792   CB LEU B   5      22.643  11.308   9.907  1.00  1.00            
ATOM    793   CG LEU B   5      22.335  10.246  10.992  1.00  1.00            
ATOM    794  CD1 LEU B   5      23.320   9.074  10.872  1.00  1.00            
ATOM    795  CD2 LEU B   5      22.206  10.801  12.421  1.00  1.00            
ATOM    796    C LEU B   5      22.802  13.395  11.151  1.00  1.00            
ATOM    797    O LEU B   5      23.805  12.867  11.632  1.00  1.00            
ATOM    798    N TRP B   6      22.418  14.627  11.533  1.00  1.00            
ATOM    799   CA TRP B   6      23.115  15.286  12.603  1.00  1.00            
ATOM    800   CB TRP B   6      22.759  16.776  12.662  1.00  1.00            
ATOM    801   CG TRP B   6      23.515  17.492  13.737  1.00  1.00            
ATOM    802  CD2 TRP B   6      24.897  17.831  13.592  1.00  1.00            
ATOM    803  CD1 TRP B   6      23.137  17.892  14.983  1.00  1.00            
ATOM    804  NE1 TRP B   6      24.205  18.472  15.625  1.00  1.00            
ATOM    805  CE2 TRP B   6      25.295  18.436  14.780  1.00  1.00            
ATOM    806  CE3 TRP B   6      25.763  17.639  12.555  1.00  1.00            
ATOM    807  CZ2 TRP B   6      26.580  18.862  14.952  1.00  1.00            
ATOM    808  CZ3 TRP B   6      27.055  18.084  12.727  1.00  1.00            
ATOM    809  CH2 TRP B   6      27.454  18.682  13.903  1.00  1.00            
ATOM    810    C TRP B   6      22.736  14.669  13.911  1.00  1.00            
ATOM    811    O TRP B   6      23.585  14.194  14.664  1.00  1.00            
ATOM    812    N LYS B   7      21.414  14.645  14.181  1.00  1.00            
ATOM    813   CA LYS B   7      20.845  14.112  15.387  1.00  1.00            
ATOM    814   CB LYS B   7      19.881  15.093  16.086  1.00  1.00            
ATOM    815   CG LYS B   7      19.497  14.689  17.513  1.00  1.00            
ATOM    816   CD LYS B   7      18.866  15.816  18.340  1.00  1.00            
ATOM    817   CE LYS B   7      19.882  16.722  19.044  1.00  1.00            
ATOM    818   NZ LYS B   7      19.185  17.767  19.827  1.00  1.00            
ATOM    819    C LYS B   7      20.092  12.907  14.917  1.00  1.00            
ATOM    820    O LYS B   7      20.066  12.631  13.718  1.00  1.00            
ATOM    821    N ARG B   8      19.473  12.129  15.827  1.00  1.00            
ATOM    822   CA ARG B   8      18.813  10.951  15.346  1.00  1.00            
ATOM    823   CB ARG B   8      18.185  10.087  16.461  1.00  1.00            
ATOM    824   CG ARG B   8      19.214   9.513  17.440  1.00  1.00            
ATOM    825   CD ARG B   8      18.633   8.540  18.472  1.00  1.00            
ATOM    826   NE ARG B   8      17.683   9.294  19.341  1.00  1.00            
ATOM    827   CZ ARG B   8      17.401   8.840  20.598  1.00  1.00            
ATOM    828  NH1 ARG B   8      17.994   7.702  21.061  1.00  1.00            
ATOM    829  NH2 ARG B   8      16.531   9.529  21.394  1.00  1.00            
ATOM    830    C ARG B   8      17.717  11.390  14.424  1.00  1.00            
ATOM    831    O ARG B   8      16.942  12.292  14.736  1.00  1.00            
ATOM    832    N PRO B   9      17.661  10.780  13.272  1.00  1.00            
ATOM    833   CA PRO B   9      16.677  11.080  12.266  1.00  1.00            
ATOM    834   CD PRO B   9      18.775  10.008  12.752  1.00  1.00            
ATOM    835   CB PRO B   9      17.138  10.350  11.003  1.00  1.00            
ATOM    836   CG PRO B   9      18.198   9.342  11.495  1.00  1.00            
ATOM    837    C PRO B   9      15.289  10.698  12.730  1.00  1.00            
ATOM    838    O PRO B   9      15.098   9.558  13.139  1.00  1.00            
ATOM    839    N LEU B  10      14.295  11.606  12.636  4.00  1.00            
ATOM    840   CA LEU B  10      12.957  11.292  13.081  4.00  1.00            
ATOM    841   CB LEU B  10      12.411  12.315  14.094  4.00  1.00            
ATOM    842   CG LEU B  10      13.400  12.708  15.209  4.00  1.00            
ATOM    843  CD1 LEU B  10      14.528  13.590  14.646  4.00  1.00            
ATOM    844  CD2 LEU B  10      12.689  13.362  16.406  4.00  1.00            
ATOM    845    C LEU B  10      12.100  11.489  11.870  4.00  1.00            
ATOM    846    O LEU B  10      12.406  12.324  11.021  4.00  1.00            
ATOM    847    N VAL B  11      11.008  10.714  11.740  4.00  1.00            
ATOM    848   CA VAL B  11      10.120  10.896  10.624  4.00  1.00            
ATOM    849   CB VAL B  11      10.273   9.836   9.573  4.00  1.00            
ATOM    850  CG1 VAL B  11       9.227  10.078   8.474  4.00  1.00            
ATOM    851  CG2 VAL B  11      11.727   9.845   9.068  4.00  1.00            
ATOM    852    C VAL B  11       8.736  10.763  11.189  4.00  1.00            
ATOM    853    O VAL B  11       8.558  10.182  12.258  4.00  1.00            
ATOM    854    N THR B  12       7.708  11.315  10.509  4.00  1.00            
ATOM    855   CA THR B  12       6.377  11.161  11.029  4.00  1.00            
ATOM    856   CB THR B  12       5.528  12.396  10.917  4.00  1.00            
ATOM    857  OG1 THR B  12       4.315  12.217  11.630  4.00  1.00            
ATOM    858  CG2 THR B  12       5.246  12.705   9.437  4.00  1.00            
ATOM    859    C THR B  12       5.758  10.058  10.257  4.00  1.00            
ATOM    860    O THR B  12       5.744  10.051   9.027  4.00  1.00            
ATOM    861    N ILE B  13       5.267   9.050  10.986  4.00  1.00            
ATOM    862   CA ILE B  13       4.682   7.956  10.294  4.00  1.00            
ATOM    863   CB ILE B  13       5.437   6.667  10.430  4.00  1.00            
ATOM    864  CG1 ILE B  13       4.816   5.595   9.524  4.00  1.00            
ATOM    865  CG2 ILE B  13       5.486   6.278  11.916  4.00  1.00            
ATOM    866  CD1 ILE B  13       5.702   4.361   9.378  4.00  1.00            
ATOM    867    C ILE B  13       3.335   7.736  10.858  4.00  1.00            
ATOM    868    O ILE B  13       3.098   7.968  12.038  4.00  1.00            
ATOM    869    N ARG B  14       2.395   7.317  10.002  4.00  1.00            
ATOM    870   CA ARG B  14       1.095   7.044  10.511  4.00  1.00            
ATOM    871   CB ARG B  14      -0.034   7.743   9.742  4.00  1.00            
ATOM    872   CG ARG B  14      -1.413   7.229  10.157  4.00  1.00            
ATOM    873   CD ARG B  14      -2.522   7.531   9.145  4.00  1.00            
ATOM    874   NE ARG B  14      -3.703   6.700   9.519  4.00  1.00            
ATOM    875   CZ ARG B  14      -4.833   6.725   8.751  4.00  1.00            
ATOM    876  NH1 ARG B  14      -4.899   7.542   7.661  4.00  1.00            
ATOM    877  NH2 ARG B  14      -5.889   5.918   9.064  4.00  1.00            
ATOM    878    C ARG B  14       0.864   5.591  10.328  4.00  1.00            
ATOM    879    O ARG B  14       0.940   5.070   9.216  4.00  1.00            
ATOM    880    N ILE B  15       0.594   4.892  11.438  4.00  1.00            
ATOM    881   CA ILE B  15       0.331   3.495  11.351  4.00  1.00            
ATOM    882   CB ILE B  15       1.538   2.720  11.803  4.00  1.00            
ATOM    883  CG1 ILE B  15       1.431   1.232  11.468  4.00  1.00            
ATOM    884  CG2 ILE B  15       1.822   3.044  13.279  4.00  1.00            
ATOM    885  CD1 ILE B  15       2.797   0.557  11.560  4.00  1.00            
ATOM    886    C ILE B  15      -0.842   3.256  12.235  4.00  1.00            
ATOM    887    O ILE B  15      -0.846   3.649  13.401  4.00  1.00            
ATOM    888    N GLY B  16      -1.895   2.619  11.697  3.00  1.00            
ATOM    889   CA GLY B  16      -3.056   2.474  12.516  3.00  1.00            
ATOM    890    C GLY B  16      -3.559   3.874  12.660  3.00  1.00            
ATOM    891    O GLY B  16      -3.169   4.764  11.904  3.00  1.00            
ATOM    892    N GLY B  17      -4.439   4.113  13.643  3.00  1.00            
ATOM    893   CA GLY B  17      -4.935   5.438  13.868  3.00  1.00            
ATOM    894    C GLY B  17      -3.787   6.281  14.332  3.00  1.00            
ATOM    895    O GLY B  17      -3.720   7.478  14.058  3.00  1.00            
ATOM    896    N GLN B  18      -2.853   5.649  15.067  4.00  1.00            
ATOM    897   CA GLN B  18      -1.771   6.307  15.742  4.00  1.00            
ATOM    898   CB GLN B  18      -0.932   5.347  16.616  4.00  1.00            
ATOM    899   CG GLN B  18       0.241   6.016  17.340  4.00  1.00            
ATOM    900   CD GLN B  18       1.144   4.937  17.941  4.00  1.00            
ATOM    901  OE1 GLN B  18       0.692   3.855  18.314  4.00  1.00            
ATOM    902  NE2 GLN B  18       2.468   5.237  18.022  4.00  1.00            
ATOM    903    C GLN B  18      -0.819   6.997  14.824  4.00  1.00            
ATOM    904    O GLN B  18      -0.599   6.588  13.687  4.00  1.00            
ATOM    905    N LEU B  19      -0.251   8.109  15.337  4.00  1.00            
ATOM    906   CA LEU B  19       0.789   8.849  14.687  4.00  1.00            
ATOM    907   CB LEU B  19       0.647  10.364  14.858  4.00  1.00            
ATOM    908   CG LEU B  19      -0.585  10.919  14.125  4.00  1.00            
ATOM    909  CD1 LEU B  19      -0.711  12.437  14.309  4.00  1.00            
ATOM    910  CD2 LEU B  19      -0.559  10.509  12.646  4.00  1.00            
ATOM    911    C LEU B  19       2.016   8.421  15.404  4.00  1.00            
ATOM    912    O LEU B  19       2.109   8.526  16.625  4.00  1.00            
ATOM    913    N LYS B  20       2.995   7.924  14.643  4.00  1.00            
ATOM    914   CA LYS B  20       4.134   7.308  15.235  4.00  1.00            
ATOM    915   CB LYS B  20       4.366   5.918  14.619  4.00  1.00            
ATOM    916   CG LYS B  20       5.659   5.189  14.983  4.00  1.00            
ATOM    917   CD LYS B  20       5.695   3.803  14.333  4.00  1.00            
ATOM    918   CE LYS B  20       7.068   3.134  14.287  4.00  1.00            
ATOM    919   NZ LYS B  20       6.953   1.838  13.580  4.00  1.00            
ATOM    920    C LYS B  20       5.353   8.113  15.002  4.00  1.00            
ATOM    921    O LYS B  20       5.580   8.671  13.929  4.00  1.00            
ATOM    922    N GLU B  21       6.165   8.203  16.063  4.00  1.00            
ATOM    923   CA GLU B  21       7.443   8.810  15.942  4.00  1.00            
ATOM    924   CB GLU B  21       8.076   9.109  17.307  4.00  1.00            
ATOM    925   CG GLU B  21       8.229   7.837  18.146  4.00  1.00            
ATOM    926   CD GLU B  21       8.749   8.213  19.525  4.00  1.00            
ATOM    927  OE1 GLU B  21       9.773   8.944  19.588  4.00  1.00            
ATOM    928  OE2 GLU B  21       8.129   7.781  20.533  4.00  1.00            
ATOM    929    C GLU B  21       8.259   7.745  15.305  4.00  1.00            
ATOM    930    O GLU B  21       8.061   6.561  15.576  4.00  1.00            
ATOM    931    N ALA B  22       9.190   8.114  14.416  4.00  1.00            
ATOM    932   CA ALA B  22       9.904   7.030  13.831  4.00  1.00            
ATOM    933   CB ALA B  22       9.377   6.621  12.444  4.00  1.00            
ATOM    934    C ALA B  22      11.300   7.434  13.647  4.00  1.00            
ATOM    935    O ALA B  22      11.636   8.611  13.526  4.00  1.00            
ATOM    936    N LEU B  23      12.158   6.415  13.645  4.00  1.00            
ATOM    937   CA LEU B  23      13.533   6.673  13.465  4.00  1.00            
ATOM    938   CB LEU B  23      14.339   6.163  14.682  4.00  1.00            
ATOM    939   CG LEU B  23      15.809   6.613  14.806  4.00  1.00            
ATOM    940  CD1 LEU B  23      15.921   8.072  15.275  4.00  1.00            
ATOM    941  CD2 LEU B  23      16.601   5.660  15.714  4.00  1.00            
ATOM    942    C LEU B  23      13.909   5.862  12.270  4.00  1.00            
ATOM    943    O LEU B  23      13.699   4.650  12.237  4.00  1.00            
ATOM    944    N LEU B  24      14.466   6.514  11.241  4.00  1.00            
ATOM    945   CA LEU B  24      14.787   5.783  10.057  4.00  1.00            
ATOM    946   CB LEU B  24      15.112   6.720   8.882  4.00  1.00            
ATOM    947   CG LEU B  24      13.939   7.644   8.501  4.00  1.00            
ATOM    948  CD1 LEU B  24      14.331   8.616   7.375  4.00  1.00            
ATOM    949  CD2 LEU B  24      12.671   6.835   8.177  4.00  1.00            
ATOM    950    C LEU B  24      16.037   4.985  10.356  4.00  1.00            
ATOM    951    O LEU B  24      17.056   5.560  10.737  4.00  1.00            
ATOM    952    N ASP B  25      15.995   3.636  10.209  1.00  1.00            
ATOM    953   CA ASP B  25      17.163   2.820  10.465  1.00  1.00            
ATOM    954   CB ASP B  25      16.967   1.726  11.535  1.00  1.00            
ATOM    955   CG ASP B  25      16.849   2.383  12.905  1.00  1.00            
ATOM    956  OD1 ASP B  25      16.201   3.459  13.001  1.00  1.00            
ATOM    957  OD2 ASP B  25      17.403   1.806  13.879  1.00  1.00            
ATOM    958    C ASP B  25      17.527   2.107   9.214  1.00  1.00            
ATOM    959    O ASP B  25      16.757   1.304   8.688  1.00  1.00            
ATOM    960    N THR B  26      18.724   2.424   8.692  3.00  1.00            
ATOM    961   CA THR B  26      19.227   1.724   7.556  3.00  1.00            
ATOM    962   CB THR B  26      20.493   2.302   6.997  3.00  1.00            
ATOM    963  OG1 THR B  26      20.289   3.652   6.609  3.00  1.00            
ATOM    964  CG2 THR B  26      20.904   1.463   5.775  3.00  1.00            
ATOM    965    C THR B  26      19.542   0.346   8.027  3.00  1.00            
ATOM    966    O THR B  26      19.357  -0.638   7.312  3.00  1.00            
ATOM    967    N GLY B  27      20.008   0.269   9.287  3.00  1.00            
ATOM    968   CA GLY B  27      20.545  -0.919   9.877  3.00  1.00            
ATOM    969    C GLY B  27      19.603  -2.064   9.995  3.00  1.00            
ATOM    970    O GLY B  27      19.955  -3.194   9.655  3.00  1.00            
ATOM    971    N ALA B  28      18.377  -1.835  10.472  1.00  1.00            
ATOM    972   CA ALA B  28      17.629  -3.014  10.769  1.00  1.00            
ATOM    973   CB ALA B  28      16.539  -2.807  11.835  1.00  1.00            
ATOM    974    C ALA B  28      16.974  -3.617   9.584  1.00  1.00            
ATOM    975    O ALA B  28      16.477  -2.924   8.698  1.00  1.00            
ATOM    976    N ASP B  29      16.984  -4.963   9.546  1.00  1.00            
ATOM    977   CA ASP B  29      16.322  -5.641   8.483  1.00  1.00            
ATOM    978   CB ASP B  29      16.666  -7.142   8.374  1.00  1.00            
ATOM    979   CG ASP B  29      16.138  -7.901   9.583  1.00  1.00            
ATOM    980  OD1 ASP B  29      16.526  -7.550  10.728  1.00  1.00            
ATOM    981  OD2 ASP B  29      15.343  -8.857   9.371  1.00  1.00            
ATOM    982    C ASP B  29      14.846  -5.504   8.650  1.00  1.00            
ATOM    983    O ASP B  29      14.130  -5.171   7.707  1.00  1.00            
ATOM    984    N ASP B  30      14.348  -5.744   9.876  1.00  1.00            
ATOM    985   CA ASP B  30      12.937  -5.697  10.082  1.00  1.00            
ATOM    986   CB ASP B  30      12.408  -6.786  11.036  1.00  1.00            
ATOM    987   CG ASP B  30      12.440  -8.110  10.278  1.00  1.00            
ATOM    988  OD1 ASP B  30      11.891  -8.144   9.145  1.00  1.00            
ATOM    989  OD2 ASP B  30      12.998  -9.103  10.818  1.00  1.00            
ATOM    990    C ASP B  30      12.566  -4.357  10.619  1.00  1.00            
ATOM    991    O ASP B  30      13.406  -3.466  10.749  1.00  1.00            
ATOM    992    N THR B  31      11.266  -4.179  10.926  1.00  1.00            
ATOM    993   CA THR B  31      10.813  -2.930  11.453  1.00  1.00            
ATOM    994   CB THR B  31       9.710  -2.316  10.639  1.00  1.00            
ATOM    995  OG1 THR B  31       9.378  -1.036  11.154  1.00  1.00            
ATOM    996  CG2 THR B  31       8.487  -3.250  10.663  1.00  1.00            
ATOM    997    C THR B  31      10.310  -3.171  12.829  1.00  1.00            
ATOM    998    O THR B  31       9.620  -4.154  13.088  1.00  1.00            
ATOM    999    N VAL B  32      10.654  -2.267  13.766  4.00  1.00            
ATOM   1000   CA VAL B  32      10.228  -2.483  15.113  4.00  1.00            
ATOM   1001   CB VAL B  32      11.348  -2.554  16.108  4.00  1.00            
ATOM   1002  CG1 VAL B  32      12.006  -1.171  16.210  4.00  1.00            
ATOM   1003  CG2 VAL B  32      10.780  -3.078  17.437  4.00  1.00            
ATOM   1004    C VAL B  32       9.331  -1.364  15.523  4.00  1.00            
ATOM   1005    O VAL B  32       9.421  -0.249  15.011  4.00  1.00            
ATOM   1006    N LEU B  33       8.400  -1.670  16.446  4.00  1.00            
ATOM   1007   CA LEU B  33       7.465  -0.705  16.943  4.00  1.00            
ATOM   1008   CB LEU B  33       6.046  -0.974  16.377  4.00  1.00            
ATOM   1009   CG LEU B  33       4.960   0.132  16.461  4.00  1.00            
ATOM   1010  CD1 LEU B  33       3.607  -0.422  15.977  4.00  1.00            
ATOM   1011  CD2 LEU B  33       4.848   0.818  17.829  4.00  1.00            
ATOM   1012    C LEU B  33       7.427  -0.990  18.422  4.00  1.00            
ATOM   1013    O LEU B  33       7.701  -2.115  18.834  4.00  1.00            
ATOM   1014    N GLU B  34       7.122   0.016  19.271  1.00  1.00            
ATOM   1015   CA GLU B  34       6.932  -0.220  20.681  1.00  1.00            
ATOM   1016   CB GLU B  34       6.699   1.029  21.542  1.00  1.00            
ATOM   1017   CG GLU B  34       7.882   1.963  21.761  1.00  1.00            
ATOM   1018   CD GLU B  34       7.346   3.070  22.662  1.00  1.00            
ATOM   1019  OE1 GLU B  34       6.454   3.833  22.205  1.00  1.00            
ATOM   1020  OE2 GLU B  34       7.809   3.156  23.831  1.00  1.00            
ATOM   1021    C GLU B  34       5.600  -0.899  20.737  1.00  1.00            
ATOM   1022    O GLU B  34       5.020  -1.230  19.703  1.00  1.00            
ATOM   1023    N GLU B  35       5.079  -1.153  21.950  1.00  1.00            
ATOM   1024   CA GLU B  35       3.813  -1.821  22.023  1.00  1.00            
ATOM   1025   CB GLU B  35       3.274  -2.006  23.453  1.00  1.00            
ATOM   1026   CG GLU B  35       1.850  -2.575  23.470  1.00  1.00            
ATOM   1027   CD GLU B  35       1.389  -2.758  24.911  1.00  1.00            
ATOM   1028  OE1 GLU B  35       1.026  -1.739  25.556  1.00  1.00            
ATOM   1029  OE2 GLU B  35       1.390  -3.928  25.381  1.00  1.00            
ATOM   1030    C GLU B  35       2.770  -1.041  21.297  1.00  1.00            
ATOM   1031    O GLU B  35       2.606   0.162  21.490  1.00  1.00            
ATOM   1032    N MET B  36       2.047  -1.753  20.415  1.00  1.00            
ATOM   1033   CA MET B  36       0.893  -1.248  19.738  1.00  1.00            
ATOM   1034   CB MET B  36       1.075  -1.035  18.227  1.00  1.00            
ATOM   1035   CG MET B  36      -0.208  -0.554  17.545  1.00  1.00            
ATOM   1036   SD MET B  36      -0.010  -0.019  15.821  1.00  1.00            
ATOM   1037   CE MET B  36       0.471   1.680  16.245  1.00  1.00            
ATOM   1038    C MET B  36      -0.104  -2.356  19.903  1.00  1.00            
ATOM   1039    O MET B  36       0.222  -3.521  19.685  1.00  1.00            
ATOM   1040    N ASN B  37      -1.340  -2.026  20.314  1.00  1.00            
ATOM   1041   CA ASN B  37      -2.342  -3.021  20.579  1.00  1.00            
ATOM   1042   CB ASN B  37      -3.604  -2.415  21.217  1.00  1.00            
ATOM   1043   CG ASN B  37      -3.175  -1.806  22.544  1.00  1.00            
ATOM   1044  OD1 ASN B  37      -1.994  -1.817  22.888  1.00  1.00            
ATOM   1045  ND2 ASN B  37      -4.153  -1.262  23.318  1.00  1.00            
ATOM   1046    C ASN B  37      -2.730  -3.677  19.294  1.00  1.00            
ATOM   1047    O ASN B  37      -3.066  -4.861  19.283  1.00  1.00            
ATOM   1048    N LEU B  38      -2.664  -2.885  18.203  1.00  1.00            
ATOM   1049   CA LEU B  38      -3.013  -3.143  16.829  1.00  1.00            
ATOM   1050   CB LEU B  38      -1.845  -2.799  15.886  1.00  1.00            
ATOM   1051   CG LEU B  38      -2.103  -3.033  14.391  1.00  1.00            
ATOM   1052  CD1 LEU B  38      -3.213  -2.111  13.866  1.00  1.00            
ATOM   1053  CD2 LEU B  38      -0.798  -2.890  13.594  1.00  1.00            
ATOM   1054    C LEU B  38      -3.452  -4.555  16.606  1.00  1.00            
ATOM   1055    O LEU B  38      -2.739  -5.524  16.857  1.00  1.00            
ATOM   1056    N PRO B  39      -4.660  -4.629  16.113  1.00  1.00            
ATOM   1057   CA PRO B  39      -5.361  -5.845  15.797  1.00  1.00            
ATOM   1058   CD PRO B  39      -5.326  -3.454  15.579  1.00  1.00            
ATOM   1059   CB PRO B  39      -6.758  -5.396  15.382  1.00  1.00            
ATOM   1060   CG PRO B  39      -6.513  -4.003  14.773  1.00  1.00            
ATOM   1061    C PRO B  39      -4.739  -6.646  14.715  1.00  1.00            
ATOM   1062    O PRO B  39      -3.936  -6.116  13.951  1.00  1.00            
ATOM   1063    N GLY B  40      -5.099  -7.942  14.674  1.00  1.00            
ATOM   1064   CA GLY B  40      -4.646  -8.854  13.673  1.00  1.00            
ATOM   1065    C GLY B  40      -4.114 -10.030  14.410  1.00  1.00            
ATOM   1066    O GLY B  40      -3.911  -9.974  15.621  1.00  1.00            
ATOM   1067    N LYS B  41      -3.887 -11.144  13.694  1.00  1.00            
ATOM   1068   CA LYS B  41      -3.311 -12.268  14.360  1.00  1.00            
ATOM   1069   CB LYS B  41      -4.186 -13.536  14.316  1.00  1.00            
ATOM   1070   CG LYS B  41      -3.719 -14.671  15.236  1.00  1.00            
ATOM   1071   CD LYS B  41      -2.330 -15.224  14.909  1.00  1.00            
ATOM   1072   CE LYS B  41      -1.828 -16.281  15.900  1.00  1.00            
ATOM   1073   NZ LYS B  41      -1.648 -15.680  17.241  1.00  1.00            
ATOM   1074    C LYS B  41      -2.049 -12.573  13.656  1.00  1.00            
ATOM   1075    O LYS B  41      -2.064 -13.020  12.510  1.00  1.00            
ATOM   1076    N TRP B  42      -0.902 -12.332  14.311  1.00  1.00            
ATOM   1077   CA TRP B  42       0.244 -12.693  13.558  1.00  1.00            
ATOM   1078   CB TRP B  42       0.792 -11.573  12.655  1.00  1.00            
ATOM   1079   CG TRP B  42       1.665 -12.052  11.513  1.00  1.00            
ATOM   1080  CD2 TRP B  42       1.146 -12.491  10.247  1.00  1.00            
ATOM   1081  CD1 TRP B  42       3.019 -12.159  11.422  1.00  1.00            
ATOM   1082  NE1 TRP B  42       3.379 -12.631  10.182  1.00  1.00            
ATOM   1083  CE2 TRP B  42       2.234 -12.840   9.447  1.00  1.00            
ATOM   1084  CE3 TRP B  42      -0.134 -12.593   9.787  1.00  1.00            
ATOM   1085  CZ2 TRP B  42       2.059 -13.295   8.171  1.00  1.00            
ATOM   1086  CZ3 TRP B  42      -0.309 -13.056   8.501  1.00  1.00            
ATOM   1087  CH2 TRP B  42       0.766 -13.399   7.710  1.00  1.00            
ATOM   1088    C TRP B  42       1.248 -13.294  14.481  1.00  1.00            
ATOM   1089    O TRP B  42       1.060 -13.312  15.697  1.00  1.00            
ATOM   1090    N LYS B  43       2.346 -13.807  13.903  4.00  1.00            
ATOM   1091   CA LYS B  43       3.274 -14.672  14.568  4.00  1.00            
ATOM   1092   CB LYS B  43       4.379 -15.206  13.645  4.00  1.00            
ATOM   1093   CG LYS B  43       3.904 -16.185  12.574  4.00  1.00            
ATOM   1094   CD LYS B  43       3.250 -17.440  13.150  4.00  1.00            
ATOM   1095   CE LYS B  43       3.132 -18.568  12.127  4.00  1.00            
ATOM   1096   NZ LYS B  43       2.733 -18.018  10.810  4.00  1.00            
ATOM   1097    C LYS B  43       3.974 -14.120  15.758  4.00  1.00            
ATOM   1098    O LYS B  43       4.235 -12.931  15.930  4.00  1.00            
ATOM   1099    N PRO B  44       4.213 -15.097  16.605  4.00  0.00            
ATOM   1100   CA PRO B  44       5.106 -14.948  17.716  4.00  0.00            
ATOM   1101   CD PRO B  44       3.198 -16.108  16.855  4.00  0.00            
ATOM   1102   CB PRO B  44       4.828 -16.123  18.650  4.00  0.00            
ATOM   1103   CG PRO B  44       3.375 -16.511  18.329  4.00  0.00            
ATOM   1104    C PRO B  44       6.442 -15.021  17.051  4.00  0.00            
ATOM   1105    O PRO B  44       6.528 -15.663  16.004  4.00  0.00            
ATOM   1106    N LYS B  45       7.496 -14.381  17.587  4.00  0.00            
ATOM   1107   CA LYS B  45       8.731 -14.479  16.865  4.00  0.00            
ATOM   1108   CB LYS B  45       8.893 -13.416  15.767  4.00  0.00            
ATOM   1109   CG LYS B  45       8.073 -13.682  14.501  4.00  0.00            
ATOM   1110   CD LYS B  45       8.611 -14.808  13.608  4.00  0.00            
ATOM   1111   CE LYS B  45       9.201 -16.006  14.355  4.00  0.00            
ATOM   1112   NZ LYS B  45       9.636 -17.037  13.382  4.00  0.00            
ATOM   1113    C LYS B  45       9.879 -14.319  17.802  4.00  0.00            
ATOM   1114    O LYS B  45       9.709 -14.049  18.989  4.00  0.00            
ATOM   1115    N MET B  46      11.093 -14.538  17.261  4.00  0.00            
ATOM   1116   CA MET B  46      12.320 -14.338  17.974  4.00  0.00            
ATOM   1117   CB MET B  46      13.204 -15.597  18.076  4.00  0.00            
ATOM   1118   CG MET B  46      12.655 -16.677  19.009  4.00  0.00            
ATOM   1119   SD MET B  46      13.563 -18.251  18.950  4.00  0.00            
ATOM   1120   CE MET B  46      12.695 -18.861  17.476  4.00  0.00            
ATOM   1121    C MET B  46      13.096 -13.360  17.143  4.00  0.00            
ATOM   1122    O MET B  46      12.950 -13.322  15.922  4.00  0.00            
ATOM   1123    N ILE B  47      13.927 -12.508  17.776  4.00  0.00            
ATOM   1124   CA ILE B  47      14.677 -11.567  16.991  4.00  0.00            
ATOM   1125   CB ILE B  47      14.094 -10.179  17.027  4.00  0.00            
ATOM   1126  CG1 ILE B  47      12.623 -10.223  16.585  4.00  0.00            
ATOM   1127  CG2 ILE B  47      14.939  -9.263  16.121  4.00  0.00            
ATOM   1128  CD1 ILE B  47      12.430 -10.708  15.150  4.00  0.00            
ATOM   1129    C ILE B  47      16.057 -11.494  17.573  4.00  0.00            
ATOM   1130    O ILE B  47      16.276 -11.888  18.718  4.00  0.00            
ATOM   1131    N GLY B  48      17.041 -11.015  16.784  4.00  0.00            
ATOM   1132   CA GLY B  48      18.360 -10.877  17.323  4.00  0.00            
ATOM   1133    C GLY B  48      18.657  -9.430  17.412  4.00  0.00            
ATOM   1134    O GLY B  48      19.331  -8.863  16.553  4.00  0.00            
ATOM   1135    N GLY B  49      18.176  -8.793  18.488  4.00  0.00            
ATOM   1136   CA GLY B  49      18.483  -7.413  18.637  4.00  0.00            
ATOM   1137    C GLY B  49      19.876  -7.408  19.169  4.00  0.00            
ATOM   1138    O GLY B  49      20.411  -8.457  19.527  4.00  0.00            
ATOM   1139    N ILE B  50      20.507  -6.226  19.254  3.00  0.00            
ATOM   1140   CA ILE B  50      21.856  -6.211  19.729  3.00  0.00            
ATOM   1141   CB ILE B  50      22.560  -4.907  19.481  3.00  0.00            
ATOM   1142  CG1 ILE B  50      22.790  -4.707  17.972  3.00  0.00            
ATOM   1143  CG2 ILE B  50      23.835  -4.865  20.338  3.00  0.00            
ATOM   1144  CD1 ILE B  50      23.324  -3.318  17.621  3.00  0.00            
ATOM   1145    C ILE B  50      21.846  -6.496  21.210  3.00  0.00            
ATOM   1146    O ILE B  50      21.087  -5.888  21.964  3.00  0.00            
ATOM   1147    N GLY B  51      22.676  -7.471  21.655  3.00  0.00            
ATOM   1148   CA GLY B  51      22.853  -7.771  23.055  3.00  0.00            
ATOM   1149    C GLY B  51      21.857  -8.775  23.579  3.00  0.00            
ATOM   1150    O GLY B  51      21.772  -8.962  24.793  3.00  0.00            
ATOM   1151    N GLY B  52      21.075  -9.459  22.715  4.00  0.00            
ATOM   1152   CA GLY B  52      20.155 -10.416  23.277  4.00  0.00            
ATOM   1153    C GLY B  52      19.121 -10.775  22.258  4.00  0.00            
ATOM   1154    O GLY B  52      19.342 -10.662  21.053  4.00  0.00            
ATOM   1155    N PHE B  53      17.954 -11.255  22.737  4.00  0.00            
ATOM   1156   CA PHE B  53      16.904 -11.615  21.830  4.00  0.00            
ATOM   1157   CB PHE B  53      16.502 -13.097  21.899  4.00  0.00            
ATOM   1158   CG PHE B  53      17.623 -13.897  21.339  4.00  0.00            
ATOM   1159  CD1 PHE B  53      18.650 -14.339  22.142  4.00  0.00            
ATOM   1160  CD2 PHE B  53      17.640 -14.201  19.998  4.00  0.00            
ATOM   1161  CE1 PHE B  53      19.679 -15.077  21.606  4.00  0.00            
ATOM   1162  CE2 PHE B  53      18.666 -14.937  19.458  4.00  0.00            
ATOM   1163   CZ PHE B  53      19.689 -15.378  20.264  4.00  0.00            
ATOM   1164    C PHE B  53      15.657 -10.839  22.180  4.00  0.00            
ATOM   1165    O PHE B  53      15.272 -10.771  23.347  4.00  0.00            
ATOM   1166    N ILE B  54      14.995 -10.229  21.166  4.00  0.00            
ATOM   1167   CA ILE B  54      13.840  -9.384  21.368  4.00  0.00            
ATOM   1168   CB ILE B  54      13.489  -8.540  20.175  4.00  0.00            
ATOM   1169  CG1 ILE B  54      14.618  -7.552  19.840  4.00  0.00            
ATOM   1170  CG2 ILE B  54      12.158  -7.838  20.498  4.00  0.00            
ATOM   1171  CD1 ILE B  54      14.890  -6.546  20.957  4.00  0.00            
ATOM   1172    C ILE B  54      12.552 -10.063  21.763  4.00  0.00            
ATOM   1173    O ILE B  54      11.934  -9.679  22.753  4.00  0.00            
ATOM   1174    N LYS B  55      12.127 -11.109  21.027  4.00  0.00            
ATOM   1175   CA LYS B  55      10.797 -11.660  21.155  4.00  0.00            
ATOM   1176   CB LYS B  55      10.315 -12.061  22.561  4.00  0.00            
ATOM   1177   CG LYS B  55       8.892 -12.629  22.486  4.00  0.00            
ATOM   1178   CD LYS B  55       8.406 -13.401  23.714  4.00  0.00            
ATOM   1179   CE LYS B  55       7.041 -14.056  23.486  4.00  0.00            
ATOM   1180   NZ LYS B  55       6.608 -14.782  24.701  4.00  0.00            
ATOM   1181    C LYS B  55       9.858 -10.635  20.618  4.00  0.00            
ATOM   1182    O LYS B  55       9.821  -9.500  21.091  4.00  0.00            
ATOM   1183    N VAL B  56       9.075 -11.012  19.587  4.00  0.00            
ATOM   1184   CA VAL B  56       8.225 -10.022  19.002  4.00  0.00            
ATOM   1185   CB VAL B  56       8.909  -9.289  17.878  4.00  0.00            
ATOM   1186  CG1 VAL B  56       7.881  -8.443  17.109  4.00  0.00            
ATOM   1187  CG2 VAL B  56      10.063  -8.451  18.463  4.00  0.00            
ATOM   1188    C VAL B  56       6.990 -10.633  18.440  4.00  0.00            
ATOM   1189    O VAL B  56       6.990 -11.761  17.949  4.00  0.00            
ATOM   1190    N ARG B  57       5.887  -9.859  18.507  4.00  0.00            
ATOM   1191   CA ARG B  57       4.662 -10.278  17.912  4.00  0.00            
ATOM   1192   CB ARG B  57       3.413  -9.873  18.712  4.00  0.00            
ATOM   1193   CG ARG B  57       3.383 -10.507  20.101  4.00  0.00            
ATOM   1194   CD ARG B  57       2.118 -10.205  20.901  4.00  0.00            
ATOM   1195   NE ARG B  57       2.406 -10.612  22.304  4.00  0.00            
ATOM   1196   CZ ARG B  57       1.682 -10.084  23.331  4.00  0.00            
ATOM   1197  NH1 ARG B  57       0.620  -9.269  23.066  4.00  0.00            
ATOM   1198  NH2 ARG B  57       2.031 -10.360  24.623  4.00  0.00            
ATOM   1199    C ARG B  57       4.625  -9.585  16.599  4.00  0.00            
ATOM   1200    O ARG B  57       4.496  -8.363  16.524  4.00  0.00            
ATOM   1201    N GLN B  58       4.772 -10.373  15.522  4.00  1.00            
ATOM   1202   CA GLN B  58       4.808  -9.843  14.196  4.00  1.00            
ATOM   1203   CB GLN B  58       5.645 -10.716  13.247  4.00  1.00            
ATOM   1204   CG GLN B  58       5.288 -12.200  13.270  4.00  1.00            
ATOM   1205   CD GLN B  58       6.217 -12.896  12.287  4.00  1.00            
ATOM   1206  OE1 GLN B  58       5.898 -13.950  11.737  4.00  1.00            
ATOM   1207  NE2 GLN B  58       7.412 -12.289  12.060  4.00  1.00            
ATOM   1208    C GLN B  58       3.431  -9.593  13.732  4.00  1.00            
ATOM   1209    O GLN B  58       2.473 -10.157  14.249  4.00  1.00            
ATOM   1210    N TYR B  59       3.321  -8.643  12.794  4.00  1.00            
ATOM   1211   CA TYR B  59       2.074  -8.226  12.245  4.00  1.00            
ATOM   1212   CB TYR B  59       1.819  -6.764  12.641  4.00  1.00            
ATOM   1213   CG TYR B  59       0.519  -6.275  12.123  4.00  1.00            
ATOM   1214  CD1 TYR B  59      -0.655  -6.752  12.651  4.00  1.00            
ATOM   1215  CD2 TYR B  59       0.477  -5.307  11.146  4.00  1.00            
ATOM   1216  CE1 TYR B  59      -1.857  -6.286  12.183  4.00  1.00            
ATOM   1217  CE2 TYR B  59      -0.726  -4.838  10.675  4.00  1.00            
ATOM   1218   CZ TYR B  59      -1.895  -5.331  11.197  4.00  1.00            
ATOM   1219   OH TYR B  59      -3.136  -4.856  10.724  4.00  1.00            
ATOM   1220    C TYR B  59       2.291  -8.339  10.767  4.00  1.00            
ATOM   1221    O TYR B  59       3.393  -8.086  10.280  4.00  1.00            
ATOM   1222    N ASP B  60       1.261  -8.744  10.005  4.00  1.00            
ATOM   1223   CA ASP B  60       1.454  -8.969   8.600  4.00  1.00            
ATOM   1224   CB ASP B  60       0.381  -9.889   7.988  4.00  1.00            
ATOM   1225   CG ASP B  60       0.880 -10.397   6.641  4.00  1.00            
ATOM   1226  OD1 ASP B  60       2.114 -10.307   6.397  4.00  1.00            
ATOM   1227  OD2 ASP B  60       0.039 -10.886   5.840  4.00  1.00            
ATOM   1228    C ASP B  60       1.368  -7.656   7.891  4.00  1.00            
ATOM   1229    O ASP B  60       2.276  -6.830   7.975  4.00  1.00            
ATOM   1230    N GLN B  61       0.259  -7.436   7.158  4.00  1.00            
ATOM   1231   CA GLN B  61       0.123  -6.241   6.378  4.00  1.00            
ATOM   1232   CB GLN B  61      -0.967  -6.345   5.296  4.00  1.00            
ATOM   1233   CG GLN B  61      -0.678  -7.417   4.239  4.00  1.00            
ATOM   1234   CD GLN B  61      -1.810  -7.443   3.218  4.00  1.00            
ATOM   1235  OE1 GLN B  61      -2.977  -7.259   3.558  4.00  1.00            
ATOM   1236  NE2 GLN B  61      -1.451  -7.687   1.928  4.00  1.00            
ATOM   1237    C GLN B  61      -0.252  -5.101   7.262  4.00  1.00            
ATOM   1238    O GLN B  61      -1.297  -5.112   7.910  4.00  1.00            
ATOM   1239    N ILE B  62       0.632  -4.085   7.299  4.00  1.00            
ATOM   1240   CA ILE B  62       0.381  -2.880   8.027  4.00  1.00            
ATOM   1241   CB ILE B  62       1.230  -2.754   9.258  4.00  1.00            
ATOM   1242  CG1 ILE B  62       0.674  -1.680  10.200  4.00  1.00            
ATOM   1243  CG2 ILE B  62       2.690  -2.536   8.832  4.00  1.00            
ATOM   1244  CD1 ILE B  62       1.161  -1.879  11.632  4.00  1.00            
ATOM   1245    C ILE B  62       0.651  -1.763   7.046  4.00  1.00            
ATOM   1246    O ILE B  62       1.611  -1.790   6.277  4.00  1.00            
ATOM   1247    N PRO B  63      -0.234  -0.808   7.056  4.00  1.00            
ATOM   1248   CA PRO B  63      -0.302   0.280   6.097  4.00  1.00            
ATOM   1249   CD PRO B  63      -1.529  -1.076   7.659  4.00  1.00            
ATOM   1250   CB PRO B  63      -1.769   0.714   6.070  4.00  1.00            
ATOM   1251   CG PRO B  63      -2.357   0.185   7.385  4.00  1.00            
ATOM   1252    C PRO B  63       0.592   1.496   6.120  4.00  1.00            
ATOM   1253    O PRO B  63       0.305   2.406   5.343  4.00  1.00            
ATOM   1254    N VAL B  64       1.653   1.555   6.942  4.00  1.00            
ATOM   1255   CA VAL B  64       2.424   2.749   7.210  4.00  1.00            
ATOM   1256   CB VAL B  64       3.819   2.478   7.692  4.00  1.00            
ATOM   1257  CG1 VAL B  64       3.740   1.651   8.985  4.00  1.00            
ATOM   1258  CG2 VAL B  64       4.624   1.831   6.552  4.00  1.00            
ATOM   1259    C VAL B  64       2.558   3.757   6.102  4.00  1.00            
ATOM   1260    O VAL B  64       2.681   3.436   4.926  4.00  1.00            
ATOM   1261    N GLU B  65       2.493   5.053   6.489  4.00  1.00            
ATOM   1262   CA GLU B  65       2.758   6.158   5.603  4.00  1.00            
ATOM   1263   CB GLU B  65       1.606   7.173   5.519  4.00  1.00            
ATOM   1264   CG GLU B  65       0.355   6.650   4.807  4.00  1.00            
ATOM   1265   CD GLU B  65      -0.692   7.756   4.859  4.00  1.00            
ATOM   1266  OE1 GLU B  65      -1.127   8.104   5.989  4.00  1.00            
ATOM   1267  OE2 GLU B  65      -1.064   8.276   3.774  4.00  1.00            
ATOM   1268    C GLU B  65       3.924   6.867   6.247  4.00  1.00            
ATOM   1269    O GLU B  65       3.763   7.454   7.316  4.00  1.00            
ATOM   1270    N ILE B  66       5.130   6.827   5.628  4.00  1.00            
ATOM   1271   CA ILE B  66       6.284   7.498   6.184  4.00  1.00            
ATOM   1272   CB ILE B  66       7.589   6.753   5.997  4.00  1.00            
ATOM   1273  CG1 ILE B  66       8.010   6.627   4.519  4.00  1.00            
ATOM   1274  CG2 ILE B  66       7.428   5.391   6.687  4.00  1.00            
ATOM   1275  CD1 ILE B  66       6.975   5.943   3.628  4.00  1.00            
ATOM   1276    C ILE B  66       6.344   8.789   5.433  4.00  1.00            
ATOM   1277    O ILE B  66       6.372   8.784   4.202  4.00  1.00            
ATOM   1278    N CYS B  67       6.353   9.936   6.152  3.00  1.00            
ATOM   1279   CA CYS B  67       6.253  11.184   5.447  3.00  1.00            
ATOM   1280   CB CYS B  67       7.378  11.401   4.416  3.00  1.00            
ATOM   1281   SG CYS B  67       9.032  11.524   5.168  3.00  1.00            
ATOM   1282    C CYS B  67       4.950  11.041   4.727  3.00  1.00            
ATOM   1283    O CYS B  67       4.037  10.397   5.237  3.00  1.00            
ATOM   1284    N GLY B  68       4.803  11.655   3.544  3.00  1.00            
ATOM   1285   CA GLY B  68       3.600  11.468   2.782  3.00  1.00            
ATOM   1286    C GLY B  68       3.528  10.081   2.196  3.00  1.00            
ATOM   1287    O GLY B  68       2.449   9.500   2.104  3.00  1.00            
ATOM   1288    N HIS B  69       4.685   9.520   1.785  4.00  1.00            
ATOM   1289   CA HIS B  69       4.760   8.312   0.996  4.00  1.00            
ATOM   1290  ND1 HIS B  69       6.504   7.809  -1.836  4.00  1.00            
ATOM   1291   CG HIS B  69       6.343   7.173  -0.626  4.00  1.00            
ATOM   1292   CB HIS B  69       6.210   7.928   0.662  4.00  1.00            
ATOM   1293  NE2 HIS B  69       6.497   5.629  -2.263  4.00  1.00            
ATOM   1294  CD2 HIS B  69       6.342   5.840  -0.903  4.00  1.00            
ATOM   1295  CE1 HIS B  69       6.590   6.840  -2.782  4.00  1.00            
ATOM   1296    C HIS B  69       4.108   7.156   1.694  4.00  1.00            
ATOM   1297    O HIS B  69       4.055   7.099   2.922  4.00  1.00            
ATOM   1298    N LYS B  70       3.569   6.202   0.897  4.00  1.00            
ATOM   1299   CA LYS B  70       2.884   5.064   1.447  4.00  1.00            
ATOM   1300   CB LYS B  70       1.526   4.766   0.774  4.00  1.00            
ATOM   1301   CG LYS B  70       1.588   4.597  -0.747  4.00  1.00            
ATOM   1302   CD LYS B  70       0.356   3.898  -1.337  4.00  1.00            
ATOM   1303   CE LYS B  70      -0.980   4.587  -1.035  4.00  1.00            
ATOM   1304   NZ LYS B  70      -2.108   3.746  -1.502  4.00  1.00            
ATOM   1305    C LYS B  70       3.733   3.835   1.346  4.00  1.00            
ATOM   1306    O LYS B  70       4.318   3.542   0.304  4.00  1.00            
ATOM   1307    N ALA B  71       3.823   3.077   2.464  4.00  1.00            
ATOM   1308   CA ALA B  71       4.589   1.861   2.486  4.00  1.00            
ATOM   1309   CB ALA B  71       5.915   1.972   3.256  4.00  1.00            
ATOM   1310    C ALA B  71       3.766   0.816   3.166  4.00  1.00            
ATOM   1311    O ALA B  71       2.949   1.099   4.036  4.00  1.00            
ATOM   1312    N ILE B  72       3.923  -0.452   2.767  4.00  1.00            
ATOM   1313   CA ILE B  72       3.159  -1.431   3.471  4.00  1.00            
ATOM   1314   CB ILE B  72       2.013  -1.984   2.687  4.00  1.00            
ATOM   1315  CG1 ILE B  72       1.063  -2.782   3.591  4.00  1.00            
ATOM   1316  CG2 ILE B  72       2.595  -2.808   1.528  4.00  1.00            
ATOM   1317  CD1 ILE B  72      -0.263  -3.087   2.902  4.00  1.00            
ATOM   1318    C ILE B  72       4.075  -2.561   3.740  4.00  1.00            
ATOM   1319    O ILE B  72       5.040  -2.769   3.007  4.00  1.00            
ATOM   1320    N GLY B  73       3.819  -3.312   4.823  4.00  1.00            
ATOM   1321   CA GLY B  73       4.687  -4.424   5.011  4.00  1.00            
ATOM   1322    C GLY B  73       4.635  -4.898   6.417  4.00  1.00            
ATOM   1323    O GLY B  73       3.746  -4.554   7.193  4.00  1.00            
ATOM   1324    N THR B  74       5.643  -5.716   6.758  4.00  1.00            
ATOM   1325   CA THR B  74       5.719  -6.355   8.030  4.00  1.00            
ATOM   1326   CB THR B  74       6.714  -7.474   8.047  4.00  1.00            
ATOM   1327  OG1 THR B  74       6.627  -8.195   9.267  4.00  1.00            
ATOM   1328  CG2 THR B  74       8.118  -6.872   7.869  4.00  1.00            
ATOM   1329    C THR B  74       6.128  -5.373   9.081  4.00  1.00            
ATOM   1330    O THR B  74       6.768  -4.361   8.800  4.00  1.00            
ATOM   1331    N VAL B  75       5.715  -5.653  10.336  4.00  1.00            
ATOM   1332   CA VAL B  75       6.081  -4.834  11.455  4.00  1.00            
ATOM   1333   CB VAL B  75       5.028  -3.828  11.815  4.00  1.00            
ATOM   1334  CG1 VAL B  75       3.713  -4.574  12.086  4.00  1.00            
ATOM   1335  CG2 VAL B  75       5.531  -3.000  13.009  4.00  1.00            
ATOM   1336    C VAL B  75       6.308  -5.740  12.612  4.00  1.00            
ATOM   1337    O VAL B  75       5.552  -6.682  12.838  4.00  1.00            
ATOM   1338    N LEU B  76       7.386  -5.483  13.369  4.00  1.00            
ATOM   1339   CA LEU B  76       7.627  -6.270  14.535  4.00  1.00            
ATOM   1340   CB LEU B  76       9.099  -6.638  14.793  4.00  1.00            
ATOM   1341   CG LEU B  76       9.641  -7.733  13.858  4.00  1.00            
ATOM   1342  CD1 LEU B  76       9.604  -7.294  12.386  4.00  1.00            
ATOM   1343  CD2 LEU B  76      11.027  -8.210  14.319  4.00  1.00            
ATOM   1344    C LEU B  76       7.163  -5.443  15.691  4.00  1.00            
ATOM   1345    O LEU B  76       7.467  -4.254  15.781  4.00  1.00            
ATOM   1346    N VAL B  77       6.383  -6.054  16.603  4.00  1.00            
ATOM   1347   CA VAL B  77       5.887  -5.314  17.725  4.00  1.00            
ATOM   1348   CB VAL B  77       4.405  -5.434  17.926  4.00  1.00            
ATOM   1349  CG1 VAL B  77       4.041  -4.687  19.222  4.00  1.00            
ATOM   1350  CG2 VAL B  77       3.675  -4.936  16.667  4.00  1.00            
ATOM   1351    C VAL B  77       6.504  -5.865  18.963  4.00  1.00            
ATOM   1352    O VAL B  77       6.630  -7.076  19.129  4.00  1.00            
ATOM   1353    N GLY B  78       6.899  -4.973  19.885  1.00  1.00            
ATOM   1354   CA GLY B  78       7.487  -5.448  21.093  1.00  1.00            
ATOM   1355    C GLY B  78       7.954  -4.247  21.857  1.00  1.00            
ATOM   1356    O GLY B  78       7.689  -3.092  21.524  1.00  1.00            
ATOM   1357    N PRO B  79       8.638  -4.567  22.909  1.00  1.00            
ATOM   1358   CA PRO B  79       9.184  -3.605  23.835  1.00  1.00            
ATOM   1359   CD PRO B  79       8.388  -5.850  23.543  1.00  1.00            
ATOM   1360   CB PRO B  79       9.329  -4.341  25.168  1.00  1.00            
ATOM   1361   CG PRO B  79       9.262  -5.832  24.803  1.00  1.00            
ATOM   1362    C PRO B  79      10.402  -2.795  23.535  1.00  1.00            
ATOM   1363    O PRO B  79      10.755  -2.009  24.417  1.00  1.00            
ATOM   1364    N THR B  80      11.072  -2.965  22.376  1.00  1.00            
ATOM   1365   CA THR B  80      12.281  -2.227  22.102  1.00  1.00            
ATOM   1366   CB THR B  80      12.716  -2.364  20.675  1.00  1.00            
ATOM   1367  OG1 THR B  80      14.033  -1.862  20.501  1.00  1.00            
ATOM   1368  CG2 THR B  80      11.720  -1.584  19.798  1.00  1.00            
ATOM   1369    C THR B  80      11.989  -0.769  22.352  1.00  1.00            
ATOM   1370    O THR B  80      10.867  -0.303  22.167  1.00  1.00            
ATOM   1371    N PRO B  81      12.987  -0.058  22.797  1.00  1.00            
ATOM   1372   CA PRO B  81      12.852   1.332  23.152  1.00  1.00            
ATOM   1373   CD PRO B  81      14.047  -0.693  23.552  1.00  1.00            
ATOM   1374   CB PRO B  81      14.170   1.715  23.835  1.00  1.00            
ATOM   1375   CG PRO B  81      15.052   0.448  23.742  1.00  1.00            
ATOM   1376    C PRO B  81      12.426   2.242  22.066  1.00  1.00            
ATOM   1377    O PRO B  81      11.930   3.324  22.379  1.00  1.00            
ATOM   1378    N VAL B  82      12.597   1.881  20.789  1.00  1.00            
ATOM   1379   CA VAL B  82      12.185   2.918  19.908  1.00  1.00            
ATOM   1380   CB VAL B  82      13.325   3.758  19.406  1.00  1.00            
ATOM   1381  CG1 VAL B  82      14.184   2.894  18.470  1.00  1.00            
ATOM   1382  CG2 VAL B  82      12.759   5.027  18.745  1.00  1.00            
ATOM   1383    C VAL B  82      11.461   2.385  18.718  1.00  1.00            
ATOM   1384    O VAL B  82      11.599   1.223  18.338  1.00  1.00            
ATOM   1385    N ASN B  83      10.638   3.269  18.113  1.00  1.00            
ATOM   1386   CA ASN B  83       9.927   2.944  16.913  1.00  1.00            
ATOM   1387   CB ASN B  83       8.837   3.968  16.550  1.00  1.00            
ATOM   1388   CG ASN B  83       7.761   3.922  17.628  1.00  1.00            
ATOM   1389  OD1 ASN B  83       7.348   4.953  18.156  1.00  1.00            
ATOM   1390  ND2 ASN B  83       7.289   2.692  17.963  1.00  1.00            
ATOM   1391    C ASN B  83      10.977   2.971  15.830  1.00  1.00            
ATOM   1392    O ASN B  83      11.667   3.976  15.665  1.00  1.00            
ATOM   1393    N ILE B  84      11.154   1.865  15.071  4.00  1.00            
ATOM   1394   CA ILE B  84      12.191   1.872  14.067  4.00  1.00            
ATOM   1395   CB ILE B  84      13.296   0.888  14.324  4.00  1.00            
ATOM   1396  CG1 ILE B  84      14.050   1.225  15.620  4.00  1.00            
ATOM   1397  CG2 ILE B  84      14.203   0.878  13.084  4.00  1.00            
ATOM   1398  CD1 ILE B  84      14.766   2.573  15.575  4.00  1.00            
ATOM   1399    C ILE B  84      11.600   1.486  12.753  4.00  1.00            
ATOM   1400    O ILE B  84      10.799   0.557  12.669  4.00  1.00            
ATOM   1401    N ILE B  85      11.976   2.224  11.691  4.00  1.00            
ATOM   1402   CA ILE B  85      11.591   1.872  10.355  4.00  1.00            
ATOM   1403   CB ILE B  85      11.011   3.019   9.576  4.00  1.00            
ATOM   1404  CG1 ILE B  85       9.638   3.411  10.155  4.00  1.00            
ATOM   1405  CG2 ILE B  85      10.967   2.641   8.090  4.00  1.00            
ATOM   1406  CD1 ILE B  85       9.071   4.697   9.555  4.00  1.00            
ATOM   1407    C ILE B  85      12.862   1.408   9.726  4.00  1.00            
ATOM   1408    O ILE B  85      13.830   2.159   9.616  4.00  1.00            
ATOM   1409    N GLY B  86      12.888   0.128   9.314  1.00  1.00            
ATOM   1410   CA GLY B  86      14.112  -0.443   8.848  1.00  1.00            
ATOM   1411    C GLY B  86      14.172  -0.470   7.381  1.00  1.00            
ATOM   1412    O GLY B  86      13.675   0.426   6.706  1.00  1.00            
ATOM   1413    N ARG B  87      14.873  -1.507   6.888  2.00  1.00            
ATOM   1414   CA ARG B  87      15.117  -1.742   5.505  2.00  1.00            
ATOM   1415   CB ARG B  87      16.252  -2.744   5.225  2.00  1.00            
ATOM   1416   CG ARG B  87      16.034  -4.146   5.785  2.00  1.00            
ATOM   1417   CD ARG B  87      16.948  -5.165   5.109  2.00  1.00            
ATOM   1418   NE ARG B  87      16.545  -5.182   3.678  2.00  1.00            
ATOM   1419   CZ ARG B  87      15.579  -6.054   3.273  2.00  1.00            
ATOM   1420  NH1 ARG B  87      15.085  -6.972   4.155  2.00  1.00            
ATOM   1421  NH2 ARG B  87      15.114  -6.012   1.991  2.00  1.00            
ATOM   1422    C ARG B  87      13.886  -2.181   4.760  2.00  1.00            
ATOM   1423    O ARG B  87      13.765  -1.872   3.575  2.00  1.00            
ATOM   1424    N ASN B  88      12.937  -2.915   5.383  2.00  1.00            
ATOM   1425   CA ASN B  88      11.780  -3.325   4.620  2.00  1.00            
ATOM   1426   CB ASN B  88      10.891  -4.333   5.363  2.00  1.00            
ATOM   1427   CG ASN B  88      10.197  -5.183   4.302  2.00  1.00            
ATOM   1428  OD1 ASN B  88       9.553  -4.673   3.387  2.00  1.00            
ATOM   1429  ND2 ASN B  88      10.360  -6.529   4.412  2.00  1.00            
ATOM   1430    C ASN B  88      10.992  -2.115   4.252  2.00  1.00            
ATOM   1431    O ASN B  88      10.605  -1.941   3.098  2.00  1.00            
ATOM   1432    N LEU B  89      10.749  -1.233   5.242  2.00  1.00            
ATOM   1433   CA LEU B  89      10.197   0.056   4.956  2.00  1.00            
ATOM   1434   CB LEU B  89       9.674   0.797   6.189  2.00  1.00            
ATOM   1435   CG LEU B  89       8.498   0.077   6.865  2.00  1.00            
ATOM   1436  CD1 LEU B  89       8.905  -1.314   7.380  2.00  1.00            
ATOM   1437  CD2 LEU B  89       7.890   0.953   7.969  2.00  1.00            
ATOM   1438    C LEU B  89      11.461   0.745   4.488  2.00  1.00            
ATOM   1439    O LEU B  89      12.515   0.132   4.492  2.00  1.00            
ATOM   1440    N LEU B  90      11.453   1.988   4.000  2.00  1.00            
ATOM   1441   CA LEU B  90      12.711   2.580   3.595  2.00  1.00            
ATOM   1442   CB LEU B  90      13.886   2.484   4.597  2.00  1.00            
ATOM   1443   CG LEU B  90      13.790   3.474   5.773  2.00  1.00            
ATOM   1444  CD1 LEU B  90      15.002   3.346   6.711  2.00  1.00            
ATOM   1445  CD2 LEU B  90      13.601   4.914   5.266  2.00  1.00            
ATOM   1446    C LEU B  90      13.157   2.068   2.263  2.00  1.00            
ATOM   1447    O LEU B  90      13.831   2.787   1.528  2.00  1.00            
ATOM   1448    N THR B  91      12.872   0.802   1.913  3.00  1.00            
ATOM   1449   CA THR B  91      13.075   0.459   0.535  3.00  1.00            
ATOM   1450   CB THR B  91      13.164  -1.024   0.278  3.00  1.00            
ATOM   1451  OG1 THR B  91      14.261  -1.598   0.972  3.00  1.00            
ATOM   1452  CG2 THR B  91      13.306  -1.254  -1.239  3.00  1.00            
ATOM   1453    C THR B  91      11.859   0.893  -0.176  3.00  1.00            
ATOM   1454    O THR B  91      11.898   1.537  -1.224  3.00  1.00            
ATOM   1455    N GLN B  92      10.724   0.564   0.462  3.00  1.00            
ATOM   1456   CA GLN B  92       9.472   0.728  -0.190  3.00  1.00            
ATOM   1457   CB GLN B  92       8.289   0.245   0.663  3.00  1.00            
ATOM   1458   CG GLN B  92       7.087  -0.168  -0.186  3.00  1.00            
ATOM   1459   CD GLN B  92       7.543  -1.397  -0.970  3.00  1.00            
ATOM   1460  OE1 GLN B  92       8.693  -1.823  -0.861  3.00  1.00            
ATOM   1461  NE2 GLN B  92       6.629  -1.978  -1.791  3.00  1.00            
ATOM   1462    C GLN B  92       9.327   2.174  -0.453  3.00  1.00            
ATOM   1463    O GLN B  92       8.996   2.586  -1.565  3.00  1.00            
ATOM   1464    N ILE B  93       9.586   3.000   0.570  3.00  1.00            
ATOM   1465   CA ILE B  93       9.684   4.366   0.201  3.00  1.00            
ATOM   1466   CB ILE B  93       9.627   5.340   1.348  3.00  1.00            
ATOM   1467  CG1 ILE B  93       9.605   6.779   0.818  3.00  1.00            
ATOM   1468  CG2 ILE B  93      10.771   5.057   2.333  3.00  1.00            
ATOM   1469  CD1 ILE B  93       9.191   7.788   1.885  3.00  1.00            
ATOM   1470    C ILE B  93      11.041   4.370  -0.403  3.00  1.00            
ATOM   1471    O ILE B  93      11.966   3.835   0.198  3.00  1.00            
ATOM   1472    N GLY B  94      11.200   4.889  -1.633  3.00  1.00            
ATOM   1473   CA GLY B  94      12.510   4.798  -2.205  3.00  1.00            
ATOM   1474    C GLY B  94      13.396   5.590  -1.308  3.00  1.00            
ATOM   1475    O GLY B  94      13.071   6.712  -0.924  3.00  1.00            
ATOM   1476    N CYS B  95      14.540   5.008  -0.921  1.00  1.00            
ATOM   1477   CA CYS B  95      15.351   5.731   0.003  1.00  1.00            
ATOM   1478   CB CYS B  95      15.136   5.300   1.466  1.00  1.00            
ATOM   1479   SG CYS B  95      16.182   6.216   2.643  1.00  1.00            
ATOM   1480    C CYS B  95      16.767   5.468  -0.297  1.00  1.00            
ATOM   1481    O CYS B  95      17.115   4.444  -0.879  1.00  1.00            
ATOM   1482    N THR B  96      17.638   6.408   0.095  4.00  1.00            
ATOM   1483   CA THR B  96      18.993   6.116  -0.188  4.00  1.00            
ATOM   1484   CB THR B  96      19.434   6.626  -1.530  4.00  1.00            
ATOM   1485  OG1 THR B  96      19.247   8.032  -1.606  4.00  1.00            
ATOM   1486  CG2 THR B  96      18.621   5.925  -2.630  4.00  1.00            
ATOM   1487    C THR B  96      19.892   6.719   0.809  4.00  1.00            
ATOM   1488    O THR B  96      19.539   7.647   1.536  4.00  1.00            
ATOM   1489    N LEU B  97      21.098   6.140   0.869  4.00  1.00            
ATOM   1490   CA LEU B  97      22.131   6.708   1.654  4.00  1.00            
ATOM   1491   CB LEU B  97      22.958   5.691   2.462  4.00  1.00            
ATOM   1492   CG LEU B  97      22.242   5.105   3.692  4.00  1.00            
ATOM   1493  CD1 LEU B  97      23.137   4.090   4.424  4.00  1.00            
ATOM   1494  CD2 LEU B  97      21.759   6.229   4.622  4.00  1.00            
ATOM   1495    C LEU B  97      23.064   7.315   0.657  4.00  1.00            
ATOM   1496    O LEU B  97      23.643   6.607  -0.165  4.00  1.00            
ATOM   1497    N ASN B  98      23.234   8.650   0.700  4.00  1.00            
ATOM   1498   CA ASN B  98      24.073   9.283  -0.275  4.00  1.00            
ATOM   1499   CB ASN B  98      23.434  10.524  -0.929  4.00  1.00            
ATOM   1500   CG ASN B  98      24.472  11.172  -1.842  4.00  1.00            
ATOM   1501  OD1 ASN B  98      25.238  10.494  -2.525  4.00  1.00            
ATOM   1502  ND2 ASN B  98      24.513  12.532  -1.835  4.00  1.00            
ATOM   1503    C ASN B  98      25.330   9.750   0.365  4.00  1.00            
ATOM   1504    O ASN B  98      25.315  10.467   1.364  4.00  1.00            
ATOM   1505    N PHE B  99      26.469   9.336  -0.218  1.00  1.00            
ATOM   1506   CA PHE B  99      27.733   9.789   0.267  1.00  1.00            
ATOM   1507   CB PHE B  99      28.329   8.919   1.394  1.00  1.00            
ATOM   1508   CG PHE B  99      28.466   7.519   0.907  1.00  1.00            
ATOM   1509  CD1 PHE B  99      27.417   6.644   1.072  1.00  1.00            
ATOM   1510  CD2 PHE B  99      29.622   7.076   0.303  1.00  1.00            
ATOM   1511  CE1 PHE B  99      27.506   5.347   0.632  1.00  1.00            
ATOM   1512  CE2 PHE B  99      29.720   5.779  -0.141  1.00  1.00            
ATOM   1513   CZ PHE B  99      28.662   4.917   0.027  1.00  1.00            
ATOM   1514    C PHE B  99      28.708   9.814  -0.904  1.00  1.00            
ATOM   1515    O PHE B  99      28.796   8.806  -1.655  1.00  1.00            
ATOM   1516  OXT PHE B  99      29.381  10.867  -1.064  1.00  1.00            
ATOM   1517    N ILE C   1      15.128 -13.623  14.323  4.00  0.00            
ATOM   1518   CA ILE C   1      15.560 -13.684  12.905  4.00  0.00            
ATOM   1519   CB ILE C   1      14.561 -13.029  11.998  4.00  0.00            
ATOM   1520  CG1 ILE C   1      13.232 -13.793  12.018  4.00  0.00            
ATOM   1521  CG2 ILE C   1      15.194 -12.951  10.595  4.00  0.00            
ATOM   1522  CD1 ILE C   1      13.372 -15.237  11.539  4.00  0.00            
ATOM   1523    C ILE C   1      16.839 -12.957  12.714  4.00  0.00            
ATOM   1524    O ILE C   1      17.883 -13.572  12.504  4.00  0.00            
ATOM   1525    N ARG C   2      16.805 -11.612  12.805  4.00  0.00            
ATOM   1526   CA ARG C   2      18.018 -10.960  12.435  4.00  0.00            
ATOM   1527   CB ARG C   2      18.020 -10.435  10.991  4.00  0.00            
ATOM   1528   CG ARG C   2      18.310 -11.489   9.924  4.00  0.00            
ATOM   1529   CD ARG C   2      18.080 -10.968   8.504  4.00  0.00            
ATOM   1530   NE ARG C   2      16.609 -10.960   8.282  4.00  0.00            
ATOM   1531   CZ ARG C   2      16.021 -12.092   7.799  4.00  0.00            
ATOM   1532  NH1 ARG C   2      16.807 -13.163   7.486  4.00  0.00            
ATOM   1533  NH2 ARG C   2      14.666 -12.160   7.636  4.00  0.00            
ATOM   1534    C ARG C   2      18.395  -9.803  13.261  4.00  0.00            
ATOM   1535    O ARG C   2      17.769  -9.449  14.258  4.00  0.00            
ATOM   1536    N LYS C   3      19.511  -9.210  12.798  4.00  0.00            
ATOM   1537   CA LYS C   3      20.132  -8.110  13.437  4.00  0.00            
ATOM   1538   CB LYS C   3      21.521  -7.741  12.880  4.00  0.00            
ATOM   1539   CG LYS C   3      21.469  -7.146  11.472  4.00  0.00            
ATOM   1540   CD LYS C   3      22.697  -6.319  11.093  4.00  0.00            
ATOM   1541   CE LYS C   3      22.497  -5.516   9.807  4.00  0.00            
ATOM   1542   NZ LYS C   3      23.525  -4.458   9.709  4.00  0.00            
ATOM   1543    C LYS C   3      19.276  -6.896  13.297  4.00  0.00            
ATOM   1544    O LYS C   3      18.914  -6.477  12.198  4.00  0.00            
ATOM   1545    N ILE C   4      18.898  -6.322  14.451  4.00  0.00            
ATOM   1546   CA ILE C   4      18.292  -5.030  14.464  4.00  0.00            
ATOM   1547   CB ILE C   4      17.079  -4.916  15.342  4.00  0.00            
ATOM   1548  CG1 ILE C   4      15.950  -5.837  14.848  4.00  0.00            
ATOM   1549  CG2 ILE C   4      16.687  -3.429  15.405  4.00  0.00            
ATOM   1550  CD1 ILE C   4      14.782  -5.939  15.829  4.00  0.00            
ATOM   1551    C ILE C   4      19.382  -4.261  15.118  4.00  0.00            
ATOM   1552    O ILE C   4      19.646  -4.451  16.304  4.00  0.00            
ATOM   1553    N LEU C   5      20.077  -3.389  14.370  4.00  0.00            
ATOM   1554   CA LEU C   5      21.211  -2.802  15.005  4.00  0.00            
ATOM   1555   CB LEU C   5      22.457  -2.818  14.116  4.00  0.00            
ATOM   1556   CG LEU C   5      22.832  -4.257  13.733  4.00  0.00            
ATOM   1557  CD1 LEU C   5      24.165  -4.298  12.975  4.00  0.00            
ATOM   1558  CD2 LEU C   5      22.769  -5.196  14.954  4.00  0.00            
ATOM   1559    C LEU C   5      20.895  -1.402  15.361  4.00  0.00            
ATOM   1560    O LEU C   5      20.744  -0.532  14.506  4.00  0.00            
ATOM   1561    N PHE C   6      20.770  -1.177  16.674  4.00  0.00            
ATOM   1562   CA PHE C   6      20.516   0.125  17.183  4.00  0.00            
ATOM   1563   CB PHE C   6      19.048   0.333  17.614  4.00  0.00            
ATOM   1564   CG PHE C   6      18.907   1.591  18.411  4.00  0.00            
ATOM   1565  CD1 PHE C   6      18.733   2.808  17.796  4.00  0.00            
ATOM   1566  CD2 PHE C   6      18.929   1.553  19.788  4.00  0.00            
ATOM   1567  CE1 PHE C   6      18.604   3.964  18.534  4.00  0.00            
ATOM   1568  CE2 PHE C   6      18.799   2.705  20.531  4.00  0.00            
ATOM   1569   CZ PHE C   6      18.637   3.918  19.906  4.00  0.00            
ATOM   1570    C PHE C   6      21.331   0.239  18.402  4.00  0.00            
ATOM   1571    O PHE C   6      21.432  -0.697  19.193  4.00  0.00            
ATOM   1572    N LEU C   7      21.965   1.398  18.581  4.00  0.00            
ATOM   1573   CA LEU C   7      22.702   1.460  19.785  4.00  0.00            
ATOM   1574   CB LEU C   7      24.225   1.301  19.598  4.00  0.00            
ATOM   1575   CG LEU C   7      24.667  -0.036  18.973  4.00  0.00            
ATOM   1576  CD1 LEU C   7      24.227  -0.135  17.500  4.00  0.00            
ATOM   1577  CD2 LEU C   7      26.175  -0.274  19.169  4.00  0.00            
ATOM   1578    C LEU C   7      22.502   2.813  20.377  4.00  0.00            
ATOM   1579    O LEU C   7      22.752   3.832  19.734  4.00  0.00            
ATOM   1580    N ASP C   8      22.014   2.846  21.628  4.00  0.00            
ATOM   1581   CA ASP C   8      21.813   4.085  22.312  4.00  0.00            
ATOM   1582   CB ASP C   8      21.085   3.876  23.653  4.00  0.00            
ATOM   1583   CG ASP C   8      20.518   5.207  24.128  4.00  0.00            
ATOM   1584  OD1 ASP C   8      21.261   6.224  24.094  4.00  0.00            
ATOM   1585  OD2 ASP C   8      19.320   5.225  24.519  4.00  0.00            
ATOM   1586    C ASP C   8      23.142   4.663  22.600  4.00  0.00            
ATOM   1587    O ASP C   8      23.396   5.843  22.372  4.00  0.00            
ATOM   1588    N GLY C   9      24.045   3.806  23.094  4.00  0.00            
ATOM   1589   CA GLY C   9      25.350   4.283  23.387  4.00  0.00            
ATOM   1590    C GLY C   9      25.355   4.896  24.739  4.00  0.00            
ATOM   1591    O GLY C   9      24.452   4.688  25.548  4.00  0.00            
ATOM   1592    N ILE C  10      26.428   5.655  25.010  4.00  0.00            
ATOM   1593   CA ILE C  10      26.597   6.355  26.242  4.00  0.00            
ATOM   1594   CB ILE C  10      28.041   6.439  26.649  4.00  0.00            
ATOM   1595  CG1 ILE C  10      28.589   5.058  27.035  4.00  0.00            
ATOM   1596  CG2 ILE C  10      28.160   7.488  27.769  4.00  0.00            
ATOM   1597  CD1 ILE C  10      27.965   4.536  28.324  4.00  0.00            
ATOM   1598    C ILE C  10      26.174   7.787  25.937  4.00  0.00            
ATOM   1599    O ILE C  10      25.473   8.398  26.786  4.00  0.00            
ATOM   1600  OXT ILE C  10      26.558   8.294  24.848  4.00  0.00            
END
