# Supplementary material for: Integrative modeling of diverse protein-peptide systems using CABS-dock
Source: PLoS Comput Biol. 2023 Jul 5;19(7):e1011275. doi: 10.1371/journal.pcbi.1011275 (PMC10351741; doi:10.1371/journal.pcbi.1011275)
Supplement: S1 File — Files in pdb format containing atomic coordinates of the structures obtained in this study: the highest-scored amyloid models and 10 examples of the docked peptide for each enzyme-substrate complex. (ZIP) [file pcbi.1011275.s006.zip › 10_HIV1_IRKILFLDGI/973.pdb]

CRYST1    0.000    0.000    0.000   0.00   0.00   0.00 P 1           1
ATOM      1    N PRO A   1      28.596   7.207  -3.351  1.00  1.00            
ATOM      2   CA PRO A   1      27.718   6.407  -4.249  1.00  1.00            
ATOM      3   CD PRO A   1      29.641   6.308  -2.750  1.00  1.00            
ATOM      4   CB PRO A   1      28.390   5.042  -4.388  1.00  1.00            
ATOM      5   CG PRO A   1      29.201   4.880  -3.099  1.00  1.00            
ATOM      6    C PRO A   1      26.410   6.308  -3.540  1.00  1.00            
ATOM      7    O PRO A   1      26.364   6.512  -2.329  1.00  1.00            
ATOM      8    N GLN A   2      25.334   6.007  -4.286  4.00  1.00            
ATOM      9   CA GLN A   2      24.038   5.836  -3.705  4.00  1.00            
ATOM     10   CB GLN A   2      22.916   6.062  -4.726  4.00  1.00            
ATOM     11   CG GLN A   2      21.509   5.854  -4.174  4.00  1.00            
ATOM     12   CD GLN A   2      20.568   5.838  -5.369  4.00  1.00            
ATOM     13  OE1 GLN A   2      20.999   5.688  -6.510  4.00  1.00            
ATOM     14  NE2 GLN A   2      19.243   5.991  -5.105  4.00  1.00            
ATOM     15    C GLN A   2      23.958   4.392  -3.318  4.00  1.00            
ATOM     16    O GLN A   2      24.380   3.521  -4.077  4.00  1.00            
ATOM     17    N ILE A   3      23.430   4.095  -2.116  4.00  1.00            
ATOM     18   CA ILE A   3      23.287   2.718  -1.740  4.00  1.00            
ATOM     19   CB ILE A   3      23.904   2.356  -0.419  4.00  1.00            
ATOM     20  CG1 ILE A   3      23.224   3.108   0.737  4.00  1.00            
ATOM     21  CG2 ILE A   3      25.418   2.604  -0.526  4.00  1.00            
ATOM     22  CD1 ILE A   3      23.573   2.534   2.110  4.00  1.00            
ATOM     23    C ILE A   3      21.803   2.476  -1.638  4.00  1.00            
ATOM     24    O ILE A   3      21.065   3.276  -1.066  4.00  1.00            
ATOM     25    N THR A   4      21.346   1.351  -2.219  1.00  1.00            
ATOM     26   CA THR A   4      19.968   0.977  -2.427  1.00  1.00            
ATOM     27   CB THR A   4      19.861  -0.255  -3.279  1.00  1.00            
ATOM     28  OG1 THR A   4      20.521  -0.052  -4.519  1.00  1.00            
ATOM     29  CG2 THR A   4      18.372  -0.564  -3.516  1.00  1.00            
ATOM     30    C THR A   4      19.157   0.692  -1.203  1.00  1.00            
ATOM     31    O THR A   4      17.996   1.094  -1.141  1.00  1.00            
ATOM     32    N LEU A   5      19.732   0.003  -0.203  1.00  1.00            
ATOM     33   CA LEU A   5      19.001  -0.389   0.973  1.00  1.00            
ATOM     34   CB LEU A   5      18.172   0.756   1.566  1.00  1.00            
ATOM     35   CG LEU A   5      19.006   1.992   1.962  1.00  1.00            
ATOM     36  CD1 LEU A   5      18.121   3.100   2.554  1.00  1.00            
ATOM     37  CD2 LEU A   5      20.177   1.609   2.881  1.00  1.00            
ATOM     38    C LEU A   5      18.126  -1.588   0.750  1.00  1.00            
ATOM     39    O LEU A   5      17.299  -1.903   1.605  1.00  1.00            
ATOM     40    N TRP A   6      18.270  -2.305  -0.383  1.00  1.00            
ATOM     41   CA TRP A   6      17.471  -3.492  -0.551  1.00  1.00            
ATOM     42   CB TRP A   6      17.543  -4.042  -1.984  1.00  1.00            
ATOM     43   CG TRP A   6      16.465  -5.047  -2.308  1.00  1.00            
ATOM     44  CD2 TRP A   6      16.486  -6.423  -1.906  1.00  1.00            
ATOM     45  CD1 TRP A   6      15.301  -4.862  -2.994  1.00  1.00            
ATOM     46  NE1 TRP A   6      14.596  -6.041  -3.050  1.00  1.00            
ATOM     47  CE2 TRP A   6      15.315  -7.010  -2.384  1.00  1.00            
ATOM     48  CE3 TRP A   6      17.406  -7.137  -1.195  1.00  1.00            
ATOM     49  CZ2 TRP A   6      15.045  -8.328  -2.157  1.00  1.00            
ATOM     50  CZ3 TRP A   6      17.133  -8.467  -0.969  1.00  1.00            
ATOM     51  CH2 TRP A   6      15.975  -9.050  -1.442  1.00  1.00            
ATOM     52    C TRP A   6      17.922  -4.558   0.402  1.00  1.00            
ATOM     53    O TRP A   6      17.134  -5.059   1.204  1.00  1.00            
ATOM     54    N LYS A   7      19.222  -4.915   0.350  1.00  1.00            
ATOM     55   CA LYS A   7      19.766  -5.937   1.203  1.00  1.00            
ATOM     56   CB LYS A   7      20.069  -7.241   0.438  1.00  1.00            
ATOM     57   CG LYS A   7      20.593  -8.400   1.290  1.00  1.00            
ATOM     58   CD LYS A   7      20.617  -9.729   0.529  1.00  1.00            
ATOM     59   CE LYS A   7      21.140 -10.915   1.343  1.00  1.00            
ATOM     60   NZ LYS A   7      21.124 -12.144   0.516  1.00  1.00            
ATOM     61    C LYS A   7      21.079  -5.394   1.683  1.00  1.00            
ATOM     62    O LYS A   7      21.928  -5.109   0.840  1.00  1.00            
ATOM     63    N ARG A   8      21.233  -5.194   3.025  1.00  1.00            
ATOM     64   CA ARG A   8      22.443  -4.768   3.711  1.00  1.00            
ATOM     65   CB ARG A   8      23.706  -4.692   2.830  1.00  1.00            
ATOM     66   CG ARG A   8      24.093  -6.066   2.288  1.00  1.00            
ATOM     67   CD ARG A   8      23.785  -7.187   3.283  1.00  1.00            
ATOM     68   NE ARG A   8      24.194  -8.479   2.668  1.00  1.00            
ATOM     69   CZ ARG A   8      23.651  -9.647   3.120  1.00  1.00            
ATOM     70  NH1 ARG A   8      22.687  -9.627   4.086  1.00  1.00            
ATOM     71  NH2 ARG A   8      24.079 -10.837   2.606  1.00  1.00            
ATOM     72    C ARG A   8      22.173  -3.519   4.524  1.00  1.00            
ATOM     73    O ARG A   8      21.094  -3.516   5.113  1.00  1.00            
ATOM     74    N PRO A   9      22.932  -2.428   4.679  1.00  1.00            
ATOM     75   CA PRO A   9      24.190  -2.040   4.061  1.00  1.00            
ATOM     76   CD PRO A   9      22.621  -1.555   5.801  1.00  1.00            
ATOM     77   CB PRO A   9      24.451  -0.614   4.527  1.00  1.00            
ATOM     78   CG PRO A   9      23.824  -0.603   5.930  1.00  1.00            
ATOM     79    C PRO A   9      25.339  -2.884   4.463  1.00  1.00            
ATOM     80    O PRO A   9      25.356  -3.413   5.574  1.00  1.00            
ATOM     81    N LEU A  10      26.292  -3.035   3.531  4.00  1.00            
ATOM     82   CA LEU A  10      27.505  -3.715   3.817  4.00  1.00            
ATOM     83   CB LEU A  10      27.562  -5.132   3.202  4.00  1.00            
ATOM     84   CG LEU A  10      28.776  -6.004   3.599  4.00  1.00            
ATOM     85  CD1 LEU A  10      28.661  -7.405   2.975  4.00  1.00            
ATOM     86  CD2 LEU A  10      30.119  -5.342   3.253  4.00  1.00            
ATOM     87    C LEU A  10      28.569  -2.843   3.206  4.00  1.00            
ATOM     88    O LEU A  10      28.479  -2.495   2.031  4.00  1.00            
ATOM     89    N VAL A  11      29.599  -2.448   3.988  4.00  1.00            
ATOM     90   CA VAL A  11      30.625  -1.583   3.458  4.00  1.00            
ATOM     91   CB VAL A  11      30.579  -0.181   3.990  4.00  1.00            
ATOM     92  CG1 VAL A  11      29.275   0.482   3.520  4.00  1.00            
ATOM     93  CG2 VAL A  11      30.741  -0.234   5.520  4.00  1.00            
ATOM     94    C VAL A  11      31.960  -2.150   3.850  4.00  1.00            
ATOM     95    O VAL A  11      32.043  -3.043   4.692  4.00  1.00            
ATOM     96    N THR A  12      33.047  -1.650   3.219  4.00  1.00            
ATOM     97   CA THR A  12      34.375  -2.120   3.517  4.00  1.00            
ATOM     98   CB THR A  12      35.197  -2.361   2.282  4.00  1.00            
ATOM     99  OG1 THR A  12      34.553  -3.309   1.443  4.00  1.00            
ATOM    100  CG2 THR A  12      36.582  -2.880   2.699  4.00  1.00            
ATOM    101    C THR A  12      35.070  -1.037   4.292  4.00  1.00            
ATOM    102    O THR A  12      35.289   0.055   3.774  4.00  1.00            
ATOM    103    N ILE A  13      35.455  -1.324   5.554  4.00  1.00            
ATOM    104   CA ILE A  13      36.083  -0.364   6.430  4.00  1.00            
ATOM    105   CB ILE A  13      35.274  -0.173   7.687  4.00  1.00            
ATOM    106  CG1 ILE A  13      35.822   0.938   8.597  4.00  1.00            
ATOM    107  CG2 ILE A  13      35.170  -1.545   8.373  4.00  1.00            
ATOM    108  CD1 ILE A  13      37.139   0.611   9.303  4.00  1.00            
ATOM    109    C ILE A  13      37.407  -0.916   6.805  4.00  1.00            
ATOM    110    O ILE A  13      37.545  -2.113   7.032  4.00  1.00            
ATOM    111    N ARG A  14      38.439  -0.060   6.841  4.00  1.00            
ATOM    112   CA ARG A  14      39.704  -0.553   7.283  4.00  1.00            
ATOM    113   CB ARG A  14      40.862  -0.233   6.320  4.00  1.00            
ATOM    114   CG ARG A  14      40.755  -0.992   4.995  4.00  1.00            
ATOM    115   CD ARG A  14      41.789  -0.571   3.949  4.00  1.00            
ATOM    116   NE ARG A  14      43.110  -1.123   4.363  4.00  1.00            
ATOM    117   CZ ARG A  14      44.230  -0.809   3.648  4.00  1.00            
ATOM    118  NH1 ARG A  14      44.140   0.019   2.567  4.00  1.00            
ATOM    119  NH2 ARG A  14      45.440  -1.322   4.016  4.00  1.00            
ATOM    120    C ARG A  14      39.960   0.131   8.588  4.00  1.00            
ATOM    121    O ARG A  14      39.873   1.354   8.679  4.00  1.00            
ATOM    122    N ILE A  15      40.245  -0.646   9.655  4.00  1.00            
ATOM    123   CA ILE A  15      40.475  -0.031  10.933  4.00  1.00            
ATOM    124   CB ILE A  15      39.417  -0.328  11.955  4.00  1.00            
ATOM    125  CG1 ILE A  15      39.660   0.509  13.222  4.00  1.00            
ATOM    126  CG2 ILE A  15      39.383  -1.847  12.197  4.00  1.00            
ATOM    127  CD1 ILE A  15      38.486   0.499  14.201  4.00  1.00            
ATOM    128    C ILE A  15      41.757  -0.537  11.476  4.00  1.00            
ATOM    129    O ILE A  15      42.082  -1.714  11.330  4.00  1.00            
ATOM    130    N GLY A  16      42.515   0.360  12.135  3.00  1.00            
ATOM    131   CA GLY A  16      43.789  -0.049  12.627  3.00  1.00            
ATOM    132    C GLY A  16      44.517  -0.468  11.402  3.00  1.00            
ATOM    133    O GLY A  16      44.679   0.313  10.466  3.00  1.00            
ATOM    134    N GLY A  17      44.984  -1.725  11.383  3.00  1.00            
ATOM    135   CA GLY A  17      45.561  -2.221  10.175  3.00  1.00            
ATOM    136    C GLY A  17      44.814  -3.474   9.898  3.00  1.00            
ATOM    137    O GLY A  17      45.359  -4.574   9.993  3.00  1.00            
ATOM    138    N GLN A  18      43.524  -3.327   9.537  4.00  1.00            
ATOM    139   CA GLN A  18      42.710  -4.479   9.303  4.00  1.00            
ATOM    140   CB GLN A  18      42.016  -4.991  10.574  4.00  1.00            
ATOM    141   CG GLN A  18      42.988  -5.446  11.664  4.00  1.00            
ATOM    142   CD GLN A  18      42.157  -5.846  12.874  4.00  1.00            
ATOM    143  OE1 GLN A  18      41.734  -4.999  13.659  4.00  1.00            
ATOM    144  NE2 GLN A  18      41.912  -7.173  13.031  4.00  1.00            
ATOM    145    C GLN A  18      41.615  -4.076   8.375  4.00  1.00            
ATOM    146    O GLN A  18      41.305  -2.893   8.241  4.00  1.00            
ATOM    147    N LEU A  19      41.014  -5.066   7.686  4.00  1.00            
ATOM    148   CA LEU A  19      39.885  -4.782   6.851  4.00  1.00            
ATOM    149   CB LEU A  19      39.984  -5.393   5.434  4.00  1.00            
ATOM    150   CG LEU A  19      39.841  -6.929   5.326  4.00  1.00            
ATOM    151  CD1 LEU A  19      38.381  -7.396   5.466  4.00  1.00            
ATOM    152  CD2 LEU A  19      40.497  -7.454   4.040  4.00  1.00            
ATOM    153    C LEU A  19      38.716  -5.380   7.574  4.00  1.00            
ATOM    154    O LEU A  19      38.787  -6.518   8.032  4.00  1.00            
ATOM    155    N LYS A  20      37.613  -4.620   7.731  4.00  1.00            
ATOM    156   CA LYS A  20      36.476  -5.155   8.421  4.00  1.00            
ATOM    157   CB LYS A  20      36.249  -4.588   9.832  4.00  1.00            
ATOM    158   CG LYS A  20      35.091  -5.281  10.554  4.00  1.00            
ATOM    159   CD LYS A  20      35.373  -6.752  10.872  4.00  1.00            
ATOM    160   CE LYS A  20      34.159  -7.521  11.398  4.00  1.00            
ATOM    161   NZ LYS A  20      33.822  -7.079  12.770  4.00  1.00            
ATOM    162    C LYS A  20      35.243  -4.867   7.632  4.00  1.00            
ATOM    163    O LYS A  20      35.200  -3.925   6.844  4.00  1.00            
ATOM    164    N GLU A  21      34.201  -5.709   7.818  4.00  1.00            
ATOM    165   CA GLU A  21      32.961  -5.463   7.145  4.00  1.00            
ATOM    166   CB GLU A  21      32.153  -6.722   6.784  4.00  1.00            
ATOM    167   CG GLU A  21      31.677  -7.545   7.980  4.00  1.00            
ATOM    168   CD GLU A  21      30.903  -8.728   7.416  4.00  1.00            
ATOM    169  OE1 GLU A  21      30.911  -8.897   6.166  4.00  1.00            
ATOM    170  OE2 GLU A  21      30.294  -9.479   8.223  4.00  1.00            
ATOM    171    C GLU A  21      32.137  -4.625   8.066  4.00  1.00            
ATOM    172    O GLU A  21      32.139  -4.840   9.277  4.00  1.00            
ATOM    173    N ALA A  22      31.412  -3.629   7.517  4.00  1.00            
ATOM    174   CA ALA A  22      30.670  -2.769   8.388  4.00  1.00            
ATOM    175   CB ALA A  22      31.292  -1.369   8.538  4.00  1.00            
ATOM    176    C ALA A  22      29.303  -2.576   7.867  4.00  1.00            
ATOM    177    O ALA A  22      29.043  -2.687   6.670  4.00  1.00            
ATOM    178    N LEU A  23      28.383  -2.301   8.801  4.00  1.00            
ATOM    179   CA LEU A  23      27.040  -2.043   8.422  4.00  1.00            
ATOM    180   CB LEU A  23      26.029  -2.826   9.273  4.00  1.00            
ATOM    181   CG LEU A  23      26.292  -4.344   9.278  4.00  1.00            
ATOM    182  CD1 LEU A  23      25.208  -5.102  10.062  4.00  1.00            
ATOM    183  CD2 LEU A  23      26.504  -4.887   7.858  4.00  1.00            
ATOM    184    C LEU A  23      26.826  -0.584   8.713  4.00  1.00            
ATOM    185    O LEU A  23      26.894  -0.175   9.871  4.00  1.00            
ATOM    186    N LEU A  24      26.581   0.250   7.677  4.00  1.00            
ATOM    187   CA LEU A  24      26.337   1.641   7.957  4.00  1.00            
ATOM    188   CB LEU A  24      26.237   2.550   6.722  4.00  1.00            
ATOM    189   CG LEU A  24      27.585   2.754   6.008  4.00  1.00            
ATOM    190  CD1 LEU A  24      27.466   3.785   4.875  4.00  1.00            
ATOM    191  CD2 LEU A  24      28.694   3.103   7.014  4.00  1.00            
ATOM    192    C LEU A  24      25.020   1.676   8.673  4.00  1.00            
ATOM    193    O LEU A  24      24.058   1.049   8.231  4.00  1.00            
ATOM    194    N ASP A  25      24.940   2.394   9.816  1.00  1.00            
ATOM    195   CA ASP A  25      23.703   2.392  10.542  1.00  1.00            
ATOM    196   CB ASP A  25      23.697   1.445  11.758  1.00  1.00            
ATOM    197   CG ASP A  25      22.246   1.107  12.077  1.00  1.00            
ATOM    198  OD1 ASP A  25      21.343   1.779  11.509  1.00  1.00            
ATOM    199  OD2 ASP A  25      22.019   0.166  12.882  1.00  1.00            
ATOM    200    C ASP A  25      23.360   3.767  11.012  1.00  1.00            
ATOM    201    O ASP A  25      24.078   4.369  11.809  1.00  1.00            
ATOM    202    N THR A  26      22.242   4.301  10.485  3.00  1.00            
ATOM    203   CA THR A  26      21.718   5.577  10.874  3.00  1.00            
ATOM    204   CB THR A  26      20.593   6.026   9.992  3.00  1.00            
ATOM    205  OG1 THR A  26      19.509   5.114  10.075  3.00  1.00            
ATOM    206  CG2 THR A  26      21.111   6.107   8.546  3.00  1.00            
ATOM    207    C THR A  26      21.193   5.456  12.259  3.00  1.00            
ATOM    208    O THR A  26      21.343   6.355  13.084  3.00  1.00            
ATOM    209    N GLY A  27      20.602   4.285  12.543  3.00  1.00            
ATOM    210   CA GLY A  27      19.908   4.036  13.766  3.00  1.00            
ATOM    211    C GLY A  27      20.810   4.216  14.933  3.00  1.00            
ATOM    212    O GLY A  27      20.382   4.707  15.976  3.00  1.00            
ATOM    213    N ALA A  28      22.085   3.815  14.809  1.00  1.00            
ATOM    214   CA ALA A  28      22.906   3.889  15.976  1.00  1.00            
ATOM    215   CB ALA A  28      23.928   2.744  16.078  1.00  1.00            
ATOM    216    C ALA A  28      23.674   5.162  16.007  1.00  1.00            
ATOM    217    O ALA A  28      24.196   5.632  14.997  1.00  1.00            
ATOM    218    N ASP A  29      23.715   5.769  17.207  1.00  1.00            
ATOM    219   CA ASP A  29      24.413   6.998  17.415  1.00  1.00            
ATOM    220   CB ASP A  29      24.155   7.573  18.818  1.00  1.00            
ATOM    221   CG ASP A  29      24.809   8.945  18.926  1.00  1.00            
ATOM    222  OD1 ASP A  29      25.388   9.420  17.915  1.00  1.00            
ATOM    223  OD2 ASP A  29      24.731   9.541  20.035  1.00  1.00            
ATOM    224    C ASP A  29      25.893   6.802  17.292  1.00  1.00            
ATOM    225    O ASP A  29      26.554   7.486  16.515  1.00  1.00            
ATOM    226    N ASP A  30      26.445   5.840  18.052  1.00  1.00            
ATOM    227   CA ASP A  30      27.865   5.640  18.066  1.00  1.00            
ATOM    228   CB ASP A  30      28.404   5.133  19.417  1.00  1.00            
ATOM    229   CG ASP A  30      28.306   6.246  20.450  1.00  1.00            
ATOM    230  OD1 ASP A  30      27.916   7.382  20.067  1.00  1.00            
ATOM    231  OD2 ASP A  30      28.626   5.974  21.638  1.00  1.00            
ATOM    232    C ASP A  30      28.190   4.577  17.068  1.00  1.00            
ATOM    233    O ASP A  30      27.365   4.215  16.230  1.00  1.00            
ATOM    234    N THR A  31      29.436   4.067  17.138  1.00  1.00            
ATOM    235   CA THR A  31      29.891   3.020  16.274  1.00  1.00            
ATOM    236   CB THR A  31      31.193   3.344  15.602  1.00  1.00            
ATOM    237  OG1 THR A  31      31.543   2.330  14.675  1.00  1.00            
ATOM    238  CG2 THR A  31      32.279   3.463  16.684  1.00  1.00            
ATOM    239    C THR A  31      30.125   1.830  17.131  1.00  1.00            
ATOM    240    O THR A  31      30.584   1.952  18.264  1.00  1.00            
ATOM    241    N VAL A  32      29.794   0.638  16.610  4.00  1.00            
ATOM    242   CA VAL A  32      29.985  -0.523  17.419  4.00  1.00            
ATOM    243   CB VAL A  32      28.706  -1.231  17.736  4.00  1.00            
ATOM    244  CG1 VAL A  32      29.025  -2.510  18.531  4.00  1.00            
ATOM    245  CG2 VAL A  32      27.794  -0.234  18.470  4.00  1.00            
ATOM    246    C VAL A  32      30.858  -1.464  16.676  4.00  1.00            
ATOM    247    O VAL A  32      30.804  -1.554  15.452  4.00  1.00            
ATOM    248    N LEU A  33      31.716  -2.181  17.420  4.00  1.00            
ATOM    249   CA LEU A  33      32.584  -3.095  16.759  4.00  1.00            
ATOM    250   CB LEU A  33      34.059  -2.653  16.735  4.00  1.00            
ATOM    251   CG LEU A  33      34.321  -1.309  16.030  4.00  1.00            
ATOM    252  CD1 LEU A  33      35.831  -1.051  15.904  4.00  1.00            
ATOM    253  CD2 LEU A  33      33.583  -1.215  14.686  4.00  1.00            
ATOM    254    C LEU A  33      32.574  -4.380  17.506  4.00  1.00            
ATOM    255    O LEU A  33      32.337  -4.413  18.712  4.00  1.00            
ATOM    256    N GLU A  34      32.803  -5.492  16.785  1.00  1.00            
ATOM    257   CA GLU A  34      32.981  -6.724  17.484  1.00  1.00            
ATOM    258   CB GLU A  34      32.946  -7.982  16.604  1.00  1.00            
ATOM    259   CG GLU A  34      31.547  -8.286  16.064  1.00  1.00            
ATOM    260   CD GLU A  34      31.582  -9.670  15.434  1.00  1.00            
ATOM    261  OE1 GLU A  34      32.084 -10.610  16.105  1.00  1.00            
ATOM    262  OE2 GLU A  34      31.097  -9.808  14.279  1.00  1.00            
ATOM    263    C GLU A  34      34.362  -6.574  18.061  1.00  1.00            
ATOM    264    O GLU A  34      35.143  -5.748  17.590  1.00  1.00            
ATOM    265    N GLU A  35      34.700  -7.350  19.108  1.00  1.00            
ATOM    266   CA GLU A  35      35.951  -7.191  19.805  1.00  1.00            
ATOM    267   CB GLU A  35      36.131  -8.234  20.924  1.00  1.00            
ATOM    268   CG GLU A  35      35.006  -8.273  21.962  1.00  1.00            
ATOM    269   CD GLU A  35      35.237  -7.194  23.008  1.00  1.00            
ATOM    270  OE1 GLU A  35      36.155  -6.354  22.810  1.00  1.00            
ATOM    271  OE2 GLU A  35      34.492  -7.198  24.024  1.00  1.00            
ATOM    272    C GLU A  35      37.092  -7.421  18.860  1.00  1.00            
ATOM    273    O GLU A  35      37.032  -8.296  18.000  1.00  1.00            
ATOM    274    N MET A  36      38.158  -6.601  19.005  1.00  1.00            
ATOM    275   CA MET A  36      39.383  -6.687  18.250  1.00  1.00            
ATOM    276   CB MET A  36      39.269  -6.084  16.840  1.00  1.00            
ATOM    277   CG MET A  36      38.126  -6.717  16.041  1.00  1.00            
ATOM    278   SD MET A  36      38.017  -6.260  14.285  1.00  1.00            
ATOM    279   CE MET A  36      39.164  -7.561  13.752  1.00  1.00            
ATOM    280    C MET A  36      40.345  -5.845  19.044  1.00  1.00            
ATOM    281    O MET A  36      39.938  -5.144  19.969  1.00  1.00            
ATOM    282    N ASN A  37      41.652  -5.898  18.728  1.00  1.00            
ATOM    283   CA ASN A  37      42.619  -5.122  19.461  1.00  1.00            
ATOM    284   CB ASN A  37      44.050  -5.635  19.246  1.00  1.00            
ATOM    285   CG ASN A  37      44.088  -7.089  19.697  1.00  1.00            
ATOM    286  OD1 ASN A  37      43.982  -7.385  20.885  1.00  1.00            
ATOM    287  ND2 ASN A  37      44.225  -8.025  18.719  1.00  1.00            
ATOM    288    C ASN A  37      42.565  -3.735  18.918  1.00  1.00            
ATOM    289    O ASN A  37      42.180  -3.520  17.771  1.00  1.00            
ATOM    290    N LEU A  38      42.929  -2.742  19.752  1.00  1.00            
ATOM    291   CA LEU A  38      42.900  -1.386  19.285  1.00  1.00            
ATOM    292   CB LEU A  38      41.611  -0.659  19.691  1.00  1.00            
ATOM    293   CG LEU A  38      41.512   0.754  19.104  1.00  1.00            
ATOM    294  CD1 LEU A  38      41.330   0.670  17.583  1.00  1.00            
ATOM    295  CD2 LEU A  38      40.429   1.590  19.803  1.00  1.00            
ATOM    296    C LEU A  38      44.021  -0.649  19.959  1.00  1.00            
ATOM    297    O LEU A  38      44.391  -0.938  21.101  1.00  1.00            
ATOM    298    N PRO A  39      44.584   0.279  19.244  1.00  1.00            
ATOM    299   CA PRO A  39      45.673   1.102  19.719  1.00  1.00            
ATOM    300   CD PRO A  39      44.546   0.195  17.795  1.00  1.00            
ATOM    301   CB PRO A  39      46.372   1.623  18.457  1.00  1.00            
ATOM    302   CG PRO A  39      45.357   1.410  17.323  1.00  1.00            
ATOM    303    C PRO A  39      45.592   2.165  20.763  1.00  1.00            
ATOM    304    O PRO A  39      46.557   2.296  21.515  1.00  1.00            
ATOM    305    N GLY A  40      44.508   2.945  20.864  1.00  1.00            
ATOM    306   CA GLY A  40      44.624   4.076  21.744  1.00  1.00            
ATOM    307    C GLY A  40      44.160   3.732  23.113  1.00  1.00            
ATOM    308    O GLY A  40      44.028   2.566  23.479  1.00  1.00            
ATOM    309    N LYS A  41      43.904   4.792  23.898  1.00  1.00            
ATOM    310   CA LYS A  41      43.504   4.659  25.260  1.00  1.00            
ATOM    311   CB LYS A  41      43.576   5.984  26.040  1.00  1.00            
ATOM    312   CG LYS A  41      42.648   7.065  25.486  1.00  1.00            
ATOM    313   CD LYS A  41      42.513   8.276  26.409  1.00  1.00            
ATOM    314   CE LYS A  41      41.943   7.930  27.786  1.00  1.00            
ATOM    315   NZ LYS A  41      41.978   9.121  28.663  1.00  1.00            
ATOM    316    C LYS A  41      42.117   4.153  25.318  1.00  1.00            
ATOM    317    O LYS A  41      41.290   4.448  24.458  1.00  1.00            
ATOM    318    N TRP A  42      41.844   3.349  26.356  1.00  1.00            
ATOM    319   CA TRP A  42      40.543   2.796  26.489  1.00  1.00            
ATOM    320   CB TRP A  42      40.536   1.312  26.892  1.00  1.00            
ATOM    321   CG TRP A  42      41.168   1.043  28.237  1.00  1.00            
ATOM    322  CD2 TRP A  42      42.580   0.876  28.448  1.00  1.00            
ATOM    323  CD1 TRP A  42      40.578   0.922  29.461  1.00  1.00            
ATOM    324  NE1 TRP A  42      41.533   0.689  30.421  1.00  1.00            
ATOM    325  CE2 TRP A  42      42.770   0.658  29.812  1.00  1.00            
ATOM    326  CE3 TRP A  42      43.631   0.904  27.575  1.00  1.00            
ATOM    327  CZ2 TRP A  42      44.017   0.461  30.327  1.00  1.00            
ATOM    328  CZ3 TRP A  42      44.891   0.706  28.099  1.00  1.00            
ATOM    329  CH2 TRP A  42      45.079   0.488  29.449  1.00  1.00            
ATOM    330    C TRP A  42      39.833   3.549  27.562  1.00  1.00            
ATOM    331    O TRP A  42      40.421   3.930  28.573  1.00  1.00            
ATOM    332    N LYS A  43      38.536   3.813  27.332  4.00  1.00            
ATOM    333   CA LYS A  43      37.723   4.472  28.311  4.00  1.00            
ATOM    334   CB LYS A  43      37.307   5.886  27.904  4.00  1.00            
ATOM    335   CG LYS A  43      36.578   6.657  29.002  4.00  1.00            
ATOM    336   CD LYS A  43      36.327   8.122  28.641  4.00  1.00            
ATOM    337   CE LYS A  43      35.436   8.852  29.646  4.00  1.00            
ATOM    338   NZ LYS A  43      35.014  10.158  29.092  4.00  1.00            
ATOM    339    C LYS A  43      36.471   3.634  28.396  4.00  1.00            
ATOM    340    O LYS A  43      35.972   3.168  27.372  4.00  1.00            
ATOM    341    N PRO A  44      35.939   3.416  29.571  4.00  0.00            
ATOM    342   CA PRO A  44      34.745   2.612  29.751  4.00  0.00            
ATOM    343   CD PRO A  44      36.728   3.525  30.781  4.00  0.00            
ATOM    344   CB PRO A  44      34.758   2.190  31.227  4.00  0.00            
ATOM    345   CG PRO A  44      35.744   3.164  31.904  4.00  0.00            
ATOM    346    C PRO A  44      33.464   3.288  29.359  4.00  0.00            
ATOM    347    O PRO A  44      33.423   4.515  29.323  4.00  0.00            
ATOM    348    N LYS A  45      32.398   2.502  29.057  4.00  0.00            
ATOM    349   CA LYS A  45      31.117   3.073  28.730  4.00  0.00            
ATOM    350   CB LYS A  45      31.092   3.769  27.363  4.00  0.00            
ATOM    351   CG LYS A  45      31.468   2.860  26.192  4.00  0.00            
ATOM    352   CD LYS A  45      31.061   3.447  24.842  4.00  0.00            
ATOM    353   CE LYS A  45      31.087   4.977  24.828  4.00  0.00            
ATOM    354   NZ LYS A  45      30.634   5.483  23.513  4.00  0.00            
ATOM    355    C LYS A  45      30.057   2.021  28.714  4.00  0.00            
ATOM    356    O LYS A  45      30.331   0.840  28.507  4.00  0.00            
ATOM    357    N MET A  46      28.801   2.451  28.964  4.00  0.00            
ATOM    358   CA MET A  46      27.682   1.561  28.892  4.00  0.00            
ATOM    359   CB MET A  46      26.805   1.513  30.156  4.00  0.00            
ATOM    360   CG MET A  46      26.115   2.829  30.503  4.00  0.00            
ATOM    361   SD MET A  46      24.890   2.685  31.838  4.00  0.00            
ATOM    362   CE MET A  46      26.084   2.214  33.125  4.00  0.00            
ATOM    363    C MET A  46      26.848   2.023  27.741  4.00  0.00            
ATOM    364    O MET A  46      26.544   3.209  27.619  4.00  0.00            
ATOM    365    N ILE A  47      26.469   1.086  26.848  4.00  0.00            
ATOM    366   CA ILE A  47      25.712   1.458  25.690  4.00  0.00            
ATOM    367   CB ILE A  47      26.338   1.035  24.392  4.00  0.00            
ATOM    368  CG1 ILE A  47      27.708   1.709  24.207  4.00  0.00            
ATOM    369  CG2 ILE A  47      25.343   1.368  23.267  4.00  0.00            
ATOM    370  CD1 ILE A  47      28.763   1.220  25.198  4.00  0.00            
ATOM    371    C ILE A  47      24.391   0.784  25.779  4.00  0.00            
ATOM    372    O ILE A  47      24.291  -0.361  26.219  4.00  0.00            
ATOM    373    N GLY A  48      23.329   1.497  25.369  4.00  0.00            
ATOM    374   CA GLY A  48      22.035   0.908  25.475  4.00  0.00            
ATOM    375    C GLY A  48      21.634   0.385  24.131  4.00  0.00            
ATOM    376    O GLY A  48      21.641   1.107  23.136  4.00  0.00            
ATOM    377    N GLY A  49      21.278  -0.915  24.086  4.00  0.00            
ATOM    378   CA GLY A  49      20.774  -1.560  22.905  4.00  0.00            
ATOM    379    C GLY A  49      19.304  -1.664  23.167  4.00  0.00            
ATOM    380    O GLY A  49      18.694  -0.717  23.658  4.00  0.00            
ATOM    381    N ILE A  50      18.681  -2.815  22.846  3.00  0.00            
ATOM    382   CA ILE A  50      17.282  -2.939  23.144  3.00  0.00            
ATOM    383   CB ILE A  50      16.479  -3.504  22.008  3.00  0.00            
ATOM    384  CG1 ILE A  50      16.465  -2.514  20.829  3.00  0.00            
ATOM    385  CG2 ILE A  50      15.079  -3.858  22.537  3.00  0.00            
ATOM    386  CD1 ILE A  50      17.836  -2.288  20.192  3.00  0.00            
ATOM    387    C ILE A  50      17.144  -3.865  24.309  3.00  0.00            
ATOM    388    O ILE A  50      17.326  -5.075  24.183  3.00  0.00            
ATOM    389    N GLY A  51      16.830  -3.295  25.490  3.00  0.00            
ATOM    390   CA GLY A  51      16.617  -4.078  26.671  3.00  0.00            
ATOM    391    C GLY A  51      17.914  -4.692  27.058  3.00  0.00            
ATOM    392    O GLY A  51      17.946  -5.678  27.793  3.00  0.00            
ATOM    393    N GLY A  52      19.029  -4.130  26.567  4.00  0.00            
ATOM    394   CA GLY A  52      20.273  -4.714  26.943  4.00  0.00            
ATOM    395    C GLY A  52      21.232  -3.607  27.185  4.00  0.00            
ATOM    396    O GLY A  52      21.400  -2.716  26.353  4.00  0.00            
ATOM    397    N PHE A  53      21.896  -3.649  28.352  4.00  0.00            
ATOM    398   CA PHE A  53      22.878  -2.661  28.662  4.00  0.00            
ATOM    399   CB PHE A  53      22.907  -2.321  30.159  4.00  0.00            
ATOM    400   CG PHE A  53      21.545  -1.805  30.479  4.00  0.00            
ATOM    401  CD1 PHE A  53      20.500  -2.679  30.687  4.00  0.00            
ATOM    402  CD2 PHE A  53      21.306  -0.454  30.569  4.00  0.00            
ATOM    403  CE1 PHE A  53      19.239  -2.214  30.979  4.00  0.00            
ATOM    404  CE2 PHE A  53      20.047   0.016  30.861  4.00  0.00            
ATOM    405   CZ PHE A  53      19.011  -0.863  31.067  4.00  0.00            
ATOM    406    C PHE A  53      24.154  -3.330  28.302  4.00  0.00            
ATOM    407    O PHE A  53      24.560  -4.299  28.942  4.00  0.00            
ATOM    408    N ILE A  54      24.817  -2.844  27.242  4.00  0.00            
ATOM    409   CA ILE A  54      26.013  -3.516  26.862  4.00  0.00            
ATOM    410   CB ILE A  54      26.095  -3.829  25.387  4.00  0.00            
ATOM    411  CG1 ILE A  54      27.267  -4.781  25.096  4.00  0.00            
ATOM    412  CG2 ILE A  54      26.132  -2.517  24.587  4.00  0.00            
ATOM    413  CD1 ILE A  54      27.039  -6.198  25.622  4.00  0.00            
ATOM    414    C ILE A  54      27.164  -2.636  27.257  4.00  0.00            
ATOM    415    O ILE A  54      27.257  -1.478  26.851  4.00  0.00            
ATOM    416    N LYS A  55      28.064  -3.162  28.112  4.00  0.00            
ATOM    417   CA LYS A  55      29.201  -2.389  28.524  4.00  0.00            
ATOM    418   CB LYS A  55      29.849  -2.893  29.826  4.00  0.00            
ATOM    419   CG LYS A  55      30.294  -4.354  29.776  4.00  0.00            
ATOM    420   CD LYS A  55      31.094  -4.778  31.009  4.00  0.00            
ATOM    421   CE LYS A  55      31.364  -6.281  31.083  4.00  0.00            
ATOM    422   NZ LYS A  55      31.909  -6.629  32.415  4.00  0.00            
ATOM    423    C LYS A  55      30.190  -2.458  27.412  4.00  0.00            
ATOM    424    O LYS A  55      30.340  -3.497  26.771  4.00  0.00            
ATOM    425    N VAL A  56      30.882  -1.337  27.135  4.00  0.00            
ATOM    426   CA VAL A  56      31.772  -1.363  26.017  4.00  0.00            
ATOM    427   CB VAL A  56      31.126  -0.817  24.773  4.00  0.00            
ATOM    428  CG1 VAL A  56      32.163  -0.695  23.647  4.00  0.00            
ATOM    429  CG2 VAL A  56      29.937  -1.728  24.420  4.00  0.00            
ATOM    430    C VAL A  56      32.975  -0.535  26.296  4.00  0.00            
ATOM    431    O VAL A  56      32.930   0.434  27.052  4.00  0.00            
ATOM    432    N ARG A  57      34.104  -0.935  25.684  4.00  0.00            
ATOM    433   CA ARG A  57      35.311  -0.182  25.796  4.00  0.00            
ATOM    434   CB ARG A  57      36.583  -0.988  25.473  4.00  0.00            
ATOM    435   CG ARG A  57      36.856  -2.117  26.467  4.00  0.00            
ATOM    436   CD ARG A  57      37.593  -1.670  27.731  4.00  0.00            
ATOM    437   NE ARG A  57      37.717  -2.865  28.615  4.00  0.00            
ATOM    438   CZ ARG A  57      38.605  -2.872  29.652  4.00  0.00            
ATOM    439  NH1 ARG A  57      39.401  -1.787  29.882  4.00  0.00            
ATOM    440  NH2 ARG A  57      38.695  -3.968  30.459  4.00  0.00            
ATOM    441    C ARG A  57      35.196   0.912  24.783  4.00  0.00            
ATOM    442    O ARG A  57      34.486   0.769  23.790  4.00  0.00            
ATOM    443    N GLN A  58      35.874   2.054  25.010  4.00  1.00            
ATOM    444   CA GLN A  58      35.697   3.128  24.080  4.00  1.00            
ATOM    445   CB GLN A  58      34.852   4.290  24.633  4.00  1.00            
ATOM    446   CG GLN A  58      34.664   5.434  23.633  4.00  1.00            
ATOM    447   CD GLN A  58      33.919   6.560  24.336  4.00  1.00            
ATOM    448  OE1 GLN A  58      33.372   6.374  25.422  4.00  1.00            
ATOM    449  NE2 GLN A  58      33.899   7.764  23.704  4.00  1.00            
ATOM    450    C GLN A  58      36.998   3.726  23.693  4.00  1.00            
ATOM    451    O GLN A  58      37.929   3.821  24.492  4.00  1.00            
ATOM    452    N TYR A  59      37.086   4.132  22.413  4.00  1.00            
ATOM    453   CA TYR A  59      38.255   4.814  21.970  4.00  1.00            
ATOM    454   CB TYR A  59      39.243   3.927  21.187  4.00  1.00            
ATOM    455   CG TYR A  59      40.356   4.781  20.680  4.00  1.00            
ATOM    456  CD1 TYR A  59      41.306   5.294  21.535  4.00  1.00            
ATOM    457  CD2 TYR A  59      40.461   5.050  19.335  4.00  1.00            
ATOM    458  CE1 TYR A  59      42.334   6.076  21.055  4.00  1.00            
ATOM    459  CE2 TYR A  59      41.486   5.828  18.853  4.00  1.00            
ATOM    460   CZ TYR A  59      42.425   6.346  19.710  4.00  1.00            
ATOM    461   OH TYR A  59      43.473   7.146  19.206  4.00  1.00            
ATOM    462    C TYR A  59      37.846   5.969  21.102  4.00  1.00            
ATOM    463    O TYR A  59      36.938   5.841  20.281  4.00  1.00            
ATOM    464    N ASP A  60      38.506   7.140  21.260  4.00  1.00            
ATOM    465   CA ASP A  60      38.110   8.282  20.481  4.00  1.00            
ATOM    466   CB ASP A  60      37.834   9.563  21.290  4.00  1.00            
ATOM    467   CG ASP A  60      39.136  10.080  21.878  4.00  1.00            
ATOM    468  OD1 ASP A  60      40.060   9.253  22.098  4.00  1.00            
ATOM    469  OD2 ASP A  60      39.220  11.315  22.111  4.00  1.00            
ATOM    470    C ASP A  60      39.174   8.612  19.480  4.00  1.00            
ATOM    471    O ASP A  60      40.324   8.197  19.604  4.00  1.00            
ATOM    472    N GLN A  61      38.775   9.373  18.440  4.00  1.00            
ATOM    473   CA GLN A  61      39.661   9.885  17.433  4.00  1.00            
ATOM    474   CB GLN A  61      40.505  11.061  17.957  4.00  1.00            
ATOM    475   CG GLN A  61      39.637  12.239  18.409  4.00  1.00            
ATOM    476   CD GLN A  61      40.517  13.256  19.119  4.00  1.00            
ATOM    477  OE1 GLN A  61      41.742  13.218  19.017  4.00  1.00            
ATOM    478  NE2 GLN A  61      39.876  14.192  19.869  4.00  1.00            
ATOM    479    C GLN A  61      40.576   8.824  16.900  4.00  1.00            
ATOM    480    O GLN A  61      41.787   8.882  17.107  4.00  1.00            
ATOM    481    N ILE A  62      40.014   7.812  16.212  4.00  1.00            
ATOM    482   CA ILE A  62      40.856   6.813  15.599  4.00  1.00            
ATOM    483   CB ILE A  62      40.643   5.414  16.063  4.00  1.00            
ATOM    484  CG1 ILE A  62      41.765   4.537  15.490  4.00  1.00            
ATOM    485  CG2 ILE A  62      39.231   4.972  15.634  4.00  1.00            
ATOM    486  CD1 ILE A  62      41.815   3.136  16.068  4.00  1.00            
ATOM    487    C ILE A  62      40.523   6.772  14.145  4.00  1.00            
ATOM    488    O ILE A  62      39.389   7.017  13.739  4.00  1.00            
ATOM    489    N PRO A  63      41.514   6.488  13.343  4.00  1.00            
ATOM    490   CA PRO A  63      41.255   6.424  11.933  4.00  1.00            
ATOM    491   CD PRO A  63      42.850   6.970  13.628  4.00  1.00            
ATOM    492   CB PRO A  63      42.626   6.481  11.257  4.00  1.00            
ATOM    493   CG PRO A  63      43.479   7.281  12.257  4.00  1.00            
ATOM    494    C PRO A  63      40.449   5.224  11.596  4.00  1.00            
ATOM    495    O PRO A  63      40.772   4.125  12.052  4.00  1.00            
ATOM    496    N VAL A  64      39.383   5.424  10.802  4.00  1.00            
ATOM    497   CA VAL A  64      38.564   4.363  10.311  4.00  1.00            
ATOM    498   CB VAL A  64      37.235   4.317  11.000  4.00  1.00            
ATOM    499  CG1 VAL A  64      36.349   3.268  10.317  4.00  1.00            
ATOM    500  CG2 VAL A  64      37.483   4.042  12.493  4.00  1.00            
ATOM    501    C VAL A  64      38.336   4.779   8.872  4.00  1.00            
ATOM    502    O VAL A  64      37.833   5.876   8.628  4.00  1.00            
ATOM    503    N GLU A  65      38.698   3.936   7.875  4.00  1.00            
ATOM    504   CA GLU A  65      38.573   4.335   6.488  4.00  1.00            
ATOM    505   CB GLU A  65      39.723   3.822   5.603  4.00  1.00            
ATOM    506   CG GLU A  65      39.773   4.480   4.223  4.00  1.00            
ATOM    507   CD GLU A  65      40.495   5.814   4.368  4.00  1.00            
ATOM    508  OE1 GLU A  65      41.393   5.912   5.247  4.00  1.00            
ATOM    509  OE2 GLU A  65      40.161   6.751   3.594  4.00  1.00            
ATOM    510    C GLU A  65      37.305   3.743   5.951  4.00  1.00            
ATOM    511    O GLU A  65      37.151   2.524   5.887  4.00  1.00            
ATOM    512    N ILE A  66      36.354   4.615   5.561  4.00  1.00            
ATOM    513   CA ILE A  66      35.042   4.173   5.185  4.00  1.00            
ATOM    514   CB ILE A  66      34.026   5.283   5.227  4.00  1.00            
ATOM    515  CG1 ILE A  66      32.608   4.709   5.052  4.00  1.00            
ATOM    516  CG2 ILE A  66      34.412   6.343   4.183  4.00  1.00            
ATOM    517  CD1 ILE A  66      31.494   5.703   5.378  4.00  1.00            
ATOM    518    C ILE A  66      34.853   3.462   3.879  4.00  1.00            
ATOM    519    O ILE A  66      34.290   2.372   3.850  4.00  1.00            
ATOM    520    N CYS A  67      35.277   4.062   2.757  3.00  1.00            
ATOM    521   CA CYS A  67      35.087   3.481   1.455  3.00  1.00            
ATOM    522   CB CYS A  67      33.633   3.545   0.960  3.00  1.00            
ATOM    523   SG CYS A  67      33.425   2.804  -0.687  3.00  1.00            
ATOM    524    C CYS A  67      35.897   4.365   0.595  3.00  1.00            
ATOM    525    O CYS A  67      35.466   4.813  -0.465  3.00  1.00            
ATOM    526    N GLY A  68      37.125   4.631   1.065  3.00  1.00            
ATOM    527   CA GLY A  68      37.994   5.522   0.376  3.00  1.00            
ATOM    528    C GLY A  68      37.886   6.848   1.057  3.00  1.00            
ATOM    529    O GLY A  68      38.768   7.696   0.931  3.00  1.00            
ATOM    530    N HIS A  69      36.786   7.065   1.807  4.00  1.00            
ATOM    531   CA HIS A  69      36.635   8.305   2.509  4.00  1.00            
ATOM    532  ND1 HIS A  69      34.816   9.743   0.340  4.00  1.00            
ATOM    533   CG HIS A  69      34.495   8.825   1.314  4.00  1.00            
ATOM    534   CB HIS A  69      35.170   8.747   2.653  4.00  1.00            
ATOM    535  NE2 HIS A  69      33.209   8.457  -0.504  4.00  1.00            
ATOM    536  CD2 HIS A  69      33.511   8.048   0.784  4.00  1.00            
ATOM    537  CE1 HIS A  69      34.018   9.476  -0.726  4.00  1.00            
ATOM    538    C HIS A  69      37.224   8.097   3.856  4.00  1.00            
ATOM    539    O HIS A  69      37.224   6.983   4.379  4.00  1.00            
ATOM    540    N LYS A  70      37.768   9.168   4.455  4.00  1.00            
ATOM    541   CA LYS A  70      38.386   8.961   5.723  4.00  1.00            
ATOM    542   CB LYS A  70      39.811   9.519   5.831  4.00  1.00            
ATOM    543   CG LYS A  70      39.839  11.047   5.896  4.00  1.00            
ATOM    544   CD LYS A  70      41.185  11.616   6.345  4.00  1.00            
ATOM    545   CE LYS A  70      42.286  11.437   5.303  4.00  1.00            
ATOM    546   NZ LYS A  70      41.841  12.000   4.009  4.00  1.00            
ATOM    547    C LYS A  70      37.610   9.671   6.747  4.00  1.00            
ATOM    548    O LYS A  70      36.938  10.667   6.478  4.00  1.00            
ATOM    549    N ALA A  71      37.671   9.135   7.970  4.00  1.00            
ATOM    550   CA ALA A  71      37.003   9.825   9.006  4.00  1.00            
ATOM    551   CB ALA A  71      35.500   9.501   9.097  4.00  1.00            
ATOM    552    C ALA A  71      37.620   9.443  10.287  4.00  1.00            
ATOM    553    O ALA A  71      38.184   8.361  10.435  4.00  1.00            
ATOM    554    N ILE A  72      37.533  10.362  11.253  4.00  1.00            
ATOM    555   CA ILE A  72      38.052  10.056  12.533  4.00  1.00            
ATOM    556   CB ILE A  72      39.103  11.013  13.020  4.00  1.00            
ATOM    557  CG1 ILE A  72      38.534  12.435  13.167  4.00  1.00            
ATOM    558  CG2 ILE A  72      40.299  10.927  12.057  4.00  1.00            
ATOM    559  CD1 ILE A  72      38.104  13.066  11.844  4.00  1.00            
ATOM    560    C ILE A  72      36.903  10.128  13.473  4.00  1.00            
ATOM    561    O ILE A  72      36.087  11.044  13.397  4.00  1.00            
ATOM    562    N GLY A  73      36.791   9.144  14.385  4.00  1.00            
ATOM    563   CA GLY A  73      35.662   9.206  15.254  4.00  1.00            
ATOM    564    C GLY A  73      35.801   8.205  16.333  4.00  1.00            
ATOM    565    O GLY A  73      36.883   7.686  16.606  4.00  1.00            
ATOM    566    N THR A  74      34.661   7.918  16.976  4.00  1.00            
ATOM    567   CA THR A  74      34.668   7.042  18.094  4.00  1.00            
ATOM    568   CB THR A  74      33.477   7.218  18.991  4.00  1.00            
ATOM    569  OG1 THR A  74      32.288   6.895  18.287  4.00  1.00            
ATOM    570  CG2 THR A  74      33.426   8.680  19.467  4.00  1.00            
ATOM    571    C THR A  74      34.654   5.630  17.643  4.00  1.00            
ATOM    572    O THR A  74      34.301   5.312  16.509  4.00  1.00            
ATOM    573    N VAL A  75      35.104   4.749  18.553  4.00  1.00            
ATOM    574   CA VAL A  75      35.058   3.344  18.324  4.00  1.00            
ATOM    575   CB VAL A  75      36.387   2.762  17.944  4.00  1.00            
ATOM    576  CG1 VAL A  75      37.395   3.065  19.063  4.00  1.00            
ATOM    577  CG2 VAL A  75      36.207   1.261  17.685  4.00  1.00            
ATOM    578    C VAL A  75      34.646   2.744  19.600  4.00  1.00            
ATOM    579    O VAL A  75      35.173   3.062  20.664  4.00  1.00            
ATOM    580    N LEU A  76      33.649   1.866  19.529  4.00  1.00            
ATOM    581   CA LEU A  76      33.291   1.265  20.756  4.00  1.00            
ATOM    582   CB LEU A  76      31.814   1.471  21.125  4.00  1.00            
ATOM    583   CG LEU A  76      31.461   2.958  21.299  4.00  1.00            
ATOM    584  CD1 LEU A  76      30.008   3.142  21.765  4.00  1.00            
ATOM    585  CD2 LEU A  76      32.486   3.663  22.200  4.00  1.00            
ATOM    586    C LEU A  76      33.514  -0.184  20.552  4.00  1.00            
ATOM    587    O LEU A  76      33.015  -0.776  19.596  4.00  1.00            
ATOM    588    N VAL A  77      34.310  -0.798  21.437  4.00  1.00            
ATOM    589   CA VAL A  77      34.509  -2.194  21.255  4.00  1.00            
ATOM    590   CB VAL A  77      35.952  -2.605  21.319  4.00  1.00            
ATOM    591  CG1 VAL A  77      36.031  -4.130  21.129  4.00  1.00            
ATOM    592  CG2 VAL A  77      36.745  -1.797  20.277  4.00  1.00            
ATOM    593    C VAL A  77      33.816  -2.862  22.389  4.00  1.00            
ATOM    594    O VAL A  77      34.122  -2.611  23.555  4.00  1.00            
ATOM    595    N GLY A  78      32.859  -3.746  22.065  1.00  1.00            
ATOM    596   CA GLY A  78      32.127  -4.403  23.100  1.00  1.00            
ATOM    597    C GLY A  78      31.418  -5.535  22.466  1.00  1.00            
ATOM    598    O GLY A  78      31.486  -5.738  21.254  1.00  1.00            
ATOM    599    N PRO A  79      30.734  -6.291  23.266  1.00  1.00            
ATOM    600   CA PRO A  79      30.014  -7.391  22.713  1.00  1.00            
ATOM    601   CD PRO A  79      31.132  -6.536  24.637  1.00  1.00            
ATOM    602   CB PRO A  79      29.649  -8.305  23.887  1.00  1.00            
ATOM    603   CG PRO A  79      30.049  -7.500  25.145  1.00  1.00            
ATOM    604    C PRO A  79      28.875  -6.924  21.877  1.00  1.00            
ATOM    605    O PRO A  79      28.064  -6.134  22.359  1.00  1.00            
ATOM    606    N THR A  80      28.791  -7.403  20.619  1.00  1.00            
ATOM    607   CA THR A  80      27.723  -7.038  19.743  1.00  1.00            
ATOM    608   CB THR A  80      27.922  -5.692  19.113  1.00  1.00            
ATOM    609  OG1 THR A  80      28.075  -4.696  20.113  1.00  1.00            
ATOM    610  CG2 THR A  80      26.706  -5.369  18.227  1.00  1.00            
ATOM    611    C THR A  80      27.781  -8.020  18.620  1.00  1.00            
ATOM    612    O THR A  80      28.807  -8.647  18.372  1.00  1.00            
ATOM    613    N PRO A  81      26.681  -8.194  17.955  1.00  1.00            
ATOM    614   CA PRO A  81      26.677  -9.129  16.866  1.00  1.00            
ATOM    615   CD PRO A  81      25.404  -8.160  18.650  1.00  1.00            
ATOM    616   CB PRO A  81      25.210  -9.467  16.618  1.00  1.00            
ATOM    617   CG PRO A  81      24.548  -9.253  17.989  1.00  1.00            
ATOM    618    C PRO A  81      27.371  -8.660  15.643  1.00  1.00            
ATOM    619    O PRO A  81      27.827  -9.504  14.871  1.00  1.00            
ATOM    620    N VAL A  82      27.461  -7.338  15.421  1.00  1.00            
ATOM    621   CA VAL A  82      28.063  -7.007  14.175  1.00  1.00            
ATOM    622   CB VAL A  82      27.079  -6.875  13.041  1.00  1.00            
ATOM    623  CG1 VAL A  82      26.300  -5.562  13.204  1.00  1.00            
ATOM    624  CG2 VAL A  82      27.829  -7.014  11.701  1.00  1.00            
ATOM    625    C VAL A  82      28.831  -5.742  14.313  1.00  1.00            
ATOM    626    O VAL A  82      28.835  -5.101  15.362  1.00  1.00            
ATOM    627    N ASN A  83      29.543  -5.383  13.233  1.00  1.00            
ATOM    628   CA ASN A  83      30.335  -4.195  13.173  1.00  1.00            
ATOM    629   CB ASN A  83      31.545  -4.375  12.235  1.00  1.00            
ATOM    630   CG ASN A  83      32.603  -3.317  12.509  1.00  1.00            
ATOM    631  OD1 ASN A  83      32.507  -2.179  12.055  1.00  1.00            
ATOM    632  ND2 ASN A  83      33.655  -3.710  13.277  1.00  1.00            
ATOM    633    C ASN A  83      29.442  -3.149  12.582  1.00  1.00            
ATOM    634    O ASN A  83      28.805  -3.385  11.556  1.00  1.00            
ATOM    635    N ILE A  84      29.339  -1.967  13.228  4.00  1.00            
ATOM    636   CA ILE A  84      28.445  -0.978  12.698  4.00  1.00            
ATOM    637   CB ILE A  84      27.201  -0.790  13.519  4.00  1.00            
ATOM    638  CG1 ILE A  84      26.431  -2.110  13.657  4.00  1.00            
ATOM    639  CG2 ILE A  84      26.366   0.324  12.871  4.00  1.00            
ATOM    640  CD1 ILE A  84      27.121  -3.099  14.590  4.00  1.00            
ATOM    641    C ILE A  84      29.121   0.361  12.681  4.00  1.00            
ATOM    642    O ILE A  84      29.960   0.650  13.532  4.00  1.00            
ATOM    643    N ILE A  85      28.771   1.207  11.684  4.00  1.00            
ATOM    644   CA ILE A  85      29.221   2.574  11.619  4.00  1.00            
ATOM    645   CB ILE A  85      29.730   2.996  10.271  4.00  1.00            
ATOM    646  CG1 ILE A  85      30.994   2.213   9.881  4.00  1.00            
ATOM    647  CG2 ILE A  85      29.932   4.520  10.304  4.00  1.00            
ATOM    648  CD1 ILE A  85      31.398   2.411   8.420  4.00  1.00            
ATOM    649    C ILE A  85      27.995   3.366  11.883  4.00  1.00            
ATOM    650    O ILE A  85      26.998   3.210  11.188  4.00  1.00            
ATOM    651    N GLY A  86      28.018   4.234  12.904  1.00  1.00            
ATOM    652   CA GLY A  86      26.781   4.869  13.232  1.00  1.00            
ATOM    653    C GLY A  86      26.732   6.293  12.784  1.00  1.00            
ATOM    654    O GLY A  86      27.352   6.690  11.803  1.00  1.00            
ATOM    655    N ARG A  87      25.962   7.099  13.538  2.00  1.00            
ATOM    656   CA ARG A  87      25.749   8.494  13.283  2.00  1.00            
ATOM    657   CB ARG A  87      24.991   9.099  14.474  2.00  1.00            
ATOM    658   CG ARG A  87      24.419  10.498  14.291  2.00  1.00            
ATOM    659   CD ARG A  87      23.792  11.026  15.580  2.00  1.00            
ATOM    660   NE ARG A  87      23.137   9.860  16.241  2.00  1.00            
ATOM    661   CZ ARG A  87      22.016   9.296  15.704  2.00  1.00            
ATOM    662  NH1 ARG A  87      21.495   9.784  14.540  2.00  1.00            
ATOM    663  NH2 ARG A  87      21.430   8.229  16.319  2.00  1.00            
ATOM    664    C ARG A  87      27.099   9.092  13.281  2.00  1.00            
ATOM    665    O ARG A  87      27.488   9.782  12.340  2.00  1.00            
ATOM    666    N ASN A  88      27.872   8.807  14.341  2.00  1.00            
ATOM    667   CA ASN A  88      29.210   9.276  14.281  2.00  1.00            
ATOM    668   CB ASN A  88      30.029   9.051  15.562  2.00  1.00            
ATOM    669   CG ASN A  88      29.569  10.079  16.584  2.00  1.00            
ATOM    670  OD1 ASN A  88      28.870  11.037  16.253  2.00  1.00            
ATOM    671  ND2 ASN A  88      29.985   9.885  17.864  2.00  1.00            
ATOM    672    C ASN A  88      29.781   8.454  13.189  2.00  1.00            
ATOM    673    O ASN A  88      29.465   7.272  13.068  2.00  1.00            
ATOM    674    N LEU A  89      30.644   9.081  12.384  2.00  1.00            
ATOM    675   CA LEU A  89      31.261   8.513  11.229  2.00  1.00            
ATOM    676   CB LEU A  89      31.603   7.017  11.391  2.00  1.00            
ATOM    677   CG LEU A  89      32.508   6.422  10.293  2.00  1.00            
ATOM    678  CD1 LEU A  89      31.803   6.351   8.933  2.00  1.00            
ATOM    679  CD2 LEU A  89      33.857   7.156  10.233  2.00  1.00            
ATOM    680    C LEU A  89      30.383   8.723  10.013  2.00  1.00            
ATOM    681    O LEU A  89      30.906   8.941   8.921  2.00  1.00            
ATOM    682    N LEU A  90      29.038   8.713  10.144  2.00  1.00            
ATOM    683   CA LEU A  90      28.172   9.049   9.031  2.00  1.00            
ATOM    684   CB LEU A  90      26.723   8.572   9.239  2.00  1.00            
ATOM    685   CG LEU A  90      26.480   7.133   8.725  2.00  1.00            
ATOM    686  CD1 LEU A  90      27.578   6.142   9.145  2.00  1.00            
ATOM    687  CD2 LEU A  90      25.080   6.643   9.123  2.00  1.00            
ATOM    688    C LEU A  90      28.225  10.529   8.774  2.00  1.00            
ATOM    689    O LEU A  90      28.249  10.972   7.627  2.00  1.00            
ATOM    690    N THR A  91      28.245  11.348   9.842  3.00  1.00            
ATOM    691   CA THR A  91      28.292  12.778   9.679  3.00  1.00            
ATOM    692   CB THR A  91      28.173  13.492  11.001  3.00  1.00            
ATOM    693  OG1 THR A  91      28.192  14.899  10.812  3.00  1.00            
ATOM    694  CG2 THR A  91      29.319  13.055  11.931  3.00  1.00            
ATOM    695    C THR A  91      29.591  13.148   9.052  3.00  1.00            
ATOM    696    O THR A  91      29.639  13.974   8.142  3.00  1.00            
ATOM    697    N GLN A  92      30.686  12.522   9.517  3.00  1.00            
ATOM    698   CA GLN A  92      31.975  12.854   8.998  3.00  1.00            
ATOM    699   CB GLN A  92      33.108  12.038   9.643  3.00  1.00            
ATOM    700   CG GLN A  92      33.348  12.345  11.122  3.00  1.00            
ATOM    701   CD GLN A  92      34.120  13.652  11.218  3.00  1.00            
ATOM    702  OE1 GLN A  92      33.700  14.678  10.686  3.00  1.00            
ATOM    703  NE2 GLN A  92      35.289  13.614  11.909  3.00  1.00            
ATOM    704    C GLN A  92      31.984  12.507   7.551  3.00  1.00            
ATOM    705    O GLN A  92      32.477  13.274   6.727  3.00  1.00            
ATOM    706    N ILE A  93      31.415  11.341   7.197  3.00  1.00            
ATOM    707   CA ILE A  93      31.453  10.951   5.821  3.00  1.00            
ATOM    708   CB ILE A  93      30.993   9.544   5.523  3.00  1.00            
ATOM    709  CG1 ILE A  93      29.523   9.301   5.880  3.00  1.00            
ATOM    710  CG2 ILE A  93      31.975   8.592   6.226  3.00  1.00            
ATOM    711  CD1 ILE A  93      28.996   7.949   5.395  3.00  1.00            
ATOM    712    C ILE A  93      30.689  11.945   5.025  3.00  1.00            
ATOM    713    O ILE A  93      31.069  12.280   3.905  3.00  1.00            
ATOM    714    N GLY A  94      29.596  12.474   5.594  3.00  1.00            
ATOM    715   CA GLY A  94      28.860  13.432   4.837  3.00  1.00            
ATOM    716    C GLY A  94      27.664  12.729   4.292  3.00  1.00            
ATOM    717    O GLY A  94      26.880  13.301   3.536  3.00  1.00            
ATOM    718    N CYS A  95      27.493  11.454   4.677  1.00  1.00            
ATOM    719   CA CYS A  95      26.390  10.715   4.155  1.00  1.00            
ATOM    720   CB CYS A  95      26.441   9.205   4.440  1.00  1.00            
ATOM    721   SG CYS A  95      26.167   8.837   6.195  1.00  1.00            
ATOM    722    C CYS A  95      25.132  11.224   4.742  1.00  1.00            
ATOM    723    O CYS A  95      25.081  11.680   5.883  1.00  1.00            
ATOM    724    N THR A  96      24.073  11.158   3.924  4.00  1.00            
ATOM    725   CA THR A  96      22.792  11.625   4.325  4.00  1.00            
ATOM    726   CB THR A  96      22.460  12.938   3.684  4.00  1.00            
ATOM    727  OG1 THR A  96      21.181  13.394   4.097  4.00  1.00            
ATOM    728  CG2 THR A  96      22.479  12.734   2.159  4.00  1.00            
ATOM    729    C THR A  96      21.797  10.648   3.779  4.00  1.00            
ATOM    730    O THR A  96      22.107   9.872   2.875  4.00  1.00            
ATOM    731    N LEU A  97      20.569  10.646   4.334  4.00  1.00            
ATOM    732   CA LEU A  97      19.541   9.793   3.809  4.00  1.00            
ATOM    733   CB LEU A  97      18.700   9.092   4.891  4.00  1.00            
ATOM    734   CG LEU A  97      19.477   8.039   5.698  4.00  1.00            
ATOM    735  CD1 LEU A  97      20.700   8.655   6.392  4.00  1.00            
ATOM    736  CD2 LEU A  97      18.551   7.307   6.683  4.00  1.00            
ATOM    737    C LEU A  97      18.612  10.690   3.063  4.00  1.00            
ATOM    738    O LEU A  97      18.176  11.713   3.588  4.00  1.00            
ATOM    739    N ASN A  98      18.298  10.349   1.797  4.00  1.00            
ATOM    740   CA ASN A  98      17.373  11.194   1.105  4.00  1.00            
ATOM    741   CB ASN A  98      17.865  11.786  -0.225  4.00  1.00            
ATOM    742   CG ASN A  98      16.842  12.855  -0.594  4.00  1.00            
ATOM    743  OD1 ASN A  98      16.485  13.024  -1.757  4.00  1.00            
ATOM    744  ND2 ASN A  98      16.348  13.596   0.436  4.00  1.00            
ATOM    745    C ASN A  98      16.148  10.390   0.808  4.00  1.00            
ATOM    746    O ASN A  98      16.234   9.209   0.480  4.00  1.00            
ATOM    747    N PHE A  99      14.961  11.014   0.944  1.00  1.00            
ATOM    748   CA PHE A  99      13.749  10.304   0.655  1.00  1.00            
ATOM    749   CB PHE A  99      12.506  10.821   1.414  1.00  1.00            
ATOM    750   CG PHE A  99      12.659  10.618   2.888  1.00  1.00            
ATOM    751  CD1 PHE A  99      12.555   9.368   3.456  1.00  1.00            
ATOM    752  CD2 PHE A  99      12.869  11.694   3.717  1.00  1.00            
ATOM    753  CE1 PHE A  99      12.690   9.200   4.816  1.00  1.00            
ATOM    754  CE2 PHE A  99      13.005  11.537   5.077  1.00  1.00            
ATOM    755   CZ PHE A  99      12.918  10.284   5.631  1.00  1.00            
ATOM    756    C PHE A  99      13.468  10.511  -0.823  1.00  1.00            
ATOM    757    O PHE A  99      12.316  10.900  -1.153  1.00  1.00            
ATOM    758  OXT PHE A  99      14.399  10.288  -1.641  1.00  1.00            
ATOM    759    N PRO B   1      12.554  14.240   2.401  1.00  1.00            
ATOM    760   CA PRO B   1      13.591  15.300   2.281  1.00  1.00            
ATOM    761   CD PRO B   1      11.571  14.628   3.471  1.00  1.00            
ATOM    762   CB PRO B   1      13.081  16.482   3.102  1.00  1.00            
ATOM    763   CG PRO B   1      12.187  15.847   4.171  1.00  1.00            
ATOM    764    C PRO B   1      14.838  14.705   2.852  1.00  1.00            
ATOM    765    O PRO B   1      14.765  13.649   3.474  1.00  1.00            
ATOM    766    N GLN B   2      15.996  15.364   2.675  4.00  1.00            
ATOM    767   CA GLN B   2      17.198  14.774   3.183  4.00  1.00            
ATOM    768   CB GLN B   2      18.492  15.507   2.777  4.00  1.00            
ATOM    769   CG GLN B   2      18.921  15.270   1.328  4.00  1.00            
ATOM    770   CD GLN B   2      17.945  15.978   0.403  4.00  1.00            
ATOM    771  OE1 GLN B   2      17.178  16.841   0.826  4.00  1.00            
ATOM    772  NE2 GLN B   2      17.973  15.599  -0.902  4.00  1.00            
ATOM    773    C GLN B   2      17.158  14.785   4.674  4.00  1.00            
ATOM    774    O GLN B   2      16.618  15.701   5.295  4.00  1.00            
ATOM    775    N ILE B   3      17.721  13.722   5.281  4.00  1.00            
ATOM    776   CA ILE B   3      17.849  13.660   6.704  4.00  1.00            
ATOM    777   CB ILE B   3      17.413  12.366   7.330  4.00  1.00            
ATOM    778  CG1 ILE B   3      15.888  12.210   7.244  4.00  1.00            
ATOM    779  CG2 ILE B   3      17.953  12.347   8.771  4.00  1.00            
ATOM    780  CD1 ILE B   3      15.134  13.290   8.021  4.00  1.00            
ATOM    781    C ILE B   3      19.311  13.802   6.981  4.00  1.00            
ATOM    782    O ILE B   3      20.132  13.076   6.426  4.00  1.00            
ATOM    783    N THR B   4      19.669  14.773   7.841  1.00  1.00            
ATOM    784   CA THR B   4      21.040  15.126   8.082  1.00  1.00            
ATOM    785   CB THR B   4      21.178  16.415   8.825  1.00  1.00            
ATOM    786  OG1 THR B   4      20.514  17.457   8.125  1.00  1.00            
ATOM    787  CG2 THR B   4      22.675  16.741   8.907  1.00  1.00            
ATOM    788    C THR B   4      21.864  14.096   8.814  1.00  1.00            
ATOM    789    O THR B   4      22.989  13.802   8.411  1.00  1.00            
ATOM    790    N LEU B   5      21.324  13.498   9.889  1.00  1.00            
ATOM    791   CA LEU B   5      22.010  12.543  10.724  1.00  1.00            
ATOM    792   CB LEU B   5      22.746  11.417   9.972  1.00  1.00            
ATOM    793   CG LEU B   5      21.798  10.456   9.232  1.00  1.00            
ATOM    794  CD1 LEU B   5      21.253  11.096   7.951  1.00  1.00            
ATOM    795  CD2 LEU B   5      22.435   9.075   9.011  1.00  1.00            
ATOM    796    C LEU B   5      22.959  13.112  11.732  1.00  1.00            
ATOM    797    O LEU B   5      23.597  12.339  12.442  1.00  1.00            
ATOM    798    N TRP B   6      23.118  14.439  11.867  1.00  1.00            
ATOM    799   CA TRP B   6      23.899  14.829  13.012  1.00  1.00            
ATOM    800   CB TRP B   6      24.049  16.357  13.155  1.00  1.00            
ATOM    801   CG TRP B   6      24.980  17.021  12.172  1.00  1.00            
ATOM    802  CD2 TRP B   6      26.173  17.728  12.547  1.00  1.00            
ATOM    803  CD1 TRP B   6      24.878  17.133  10.817  1.00  1.00            
ATOM    804  NE1 TRP B   6      25.937  17.853  10.322  1.00  1.00            
ATOM    805  CE2 TRP B   6      26.741  18.229  11.377  1.00  1.00            
ATOM    806  CE3 TRP B   6      26.744  17.946  13.768  1.00  1.00            
ATOM    807  CZ2 TRP B   6      27.896  18.958  11.409  1.00  1.00            
ATOM    808  CZ3 TRP B   6      27.910  18.678  13.799  1.00  1.00            
ATOM    809  CH2 TRP B   6      28.474  19.173  12.640  1.00  1.00            
ATOM    810    C TRP B   6      23.074  14.404  14.168  1.00  1.00            
ATOM    811    O TRP B   6      23.527  13.717  15.082  1.00  1.00            
ATOM    812    N LYS B   7      21.800  14.816  14.102  1.00  1.00            
ATOM    813   CA LYS B   7      20.798  14.475  15.054  1.00  1.00            
ATOM    814   CB LYS B   7      19.644  15.495  15.071  1.00  1.00            
ATOM    815   CG LYS B   7      18.598  15.276  16.164  1.00  1.00            
ATOM    816   CD LYS B   7      19.115  15.555  17.576  1.00  1.00            
ATOM    817   CE LYS B   7      18.000  15.650  18.621  1.00  1.00            
ATOM    818   NZ LYS B   7      17.259  16.920  18.448  1.00  1.00            
ATOM    819    C LYS B   7      20.260  13.186  14.546  1.00  1.00            
ATOM    820    O LYS B   7      20.656  12.712  13.482  1.00  1.00            
ATOM    821    N ARG B   8      19.345  12.581  15.311  1.00  1.00            
ATOM    822   CA ARG B   8      18.837  11.301  14.945  1.00  1.00            
ATOM    823   CB ARG B   8      18.120  10.609  16.128  1.00  1.00            
ATOM    824   CG ARG B   8      19.047  10.492  17.341  1.00  1.00            
ATOM    825   CD ARG B   8      18.403   9.868  18.579  1.00  1.00            
ATOM    826   NE ARG B   8      19.431   9.882  19.656  1.00  1.00            
ATOM    827   CZ ARG B   8      19.580  10.983  20.450  1.00  1.00            
ATOM    828  NH1 ARG B   8      18.753  12.057  20.290  1.00  1.00            
ATOM    829  NH2 ARG B   8      20.556  11.011  21.403  1.00  1.00            
ATOM    830    C ARG B   8      17.878  11.433  13.806  1.00  1.00            
ATOM    831    O ARG B   8      17.461  12.510  13.379  1.00  1.00            
ATOM    832    N PRO B   9      17.596  10.270  13.310  1.00  1.00            
ATOM    833   CA PRO B   9      16.722  10.036  12.189  1.00  1.00            
ATOM    834   CD PRO B   9      18.573   9.201  13.459  1.00  1.00            
ATOM    835   CB PRO B   9      17.089   8.652  11.648  1.00  1.00            
ATOM    836   CG PRO B   9      17.939   8.002  12.748  1.00  1.00            
ATOM    837    C PRO B   9      15.211  10.226  12.257  1.00  1.00            
ATOM    838    O PRO B   9      14.583  10.068  11.210  1.00  1.00            
ATOM    839    N LEU B  10      14.606  10.586  13.406  4.00  1.00            
ATOM    840   CA LEU B  10      13.171  10.614  13.610  4.00  1.00            
ATOM    841   CB LEU B  10      12.836  11.210  14.987  4.00  1.00            
ATOM    842   CG LEU B  10      13.476  10.440  16.155  4.00  1.00            
ATOM    843  CD1 LEU B  10      13.224  11.132  17.502  4.00  1.00            
ATOM    844  CD2 LEU B  10      13.001   8.982  16.164  4.00  1.00            
ATOM    845    C LEU B  10      12.428  11.427  12.612  4.00  1.00            
ATOM    846    O LEU B  10      12.857  12.488  12.163  4.00  1.00            
ATOM    847    N VAL B  11      11.263  10.863  12.242  4.00  1.00            
ATOM    848   CA VAL B  11      10.243  11.449  11.430  4.00  1.00            
ATOM    849   CB VAL B  11      10.261  11.000   9.999  4.00  1.00            
ATOM    850  CG1 VAL B  11       9.930   9.498   9.955  4.00  1.00            
ATOM    851  CG2 VAL B  11       9.285  11.879   9.198  4.00  1.00            
ATOM    852    C VAL B  11       9.003  10.900  12.053  4.00  1.00            
ATOM    853    O VAL B  11       9.056   9.852  12.696  4.00  1.00            
ATOM    854    N THR B  12       7.853  11.581  11.928  4.00  1.00            
ATOM    855   CA THR B  12       6.715  10.997  12.569  4.00  1.00            
ATOM    856   CB THR B  12       5.619  11.970  12.895  4.00  1.00            
ATOM    857  OG1 THR B  12       5.131  12.576  11.707  4.00  1.00            
ATOM    858  CG2 THR B  12       6.167  13.037  13.857  4.00  1.00            
ATOM    859    C THR B  12       6.146   9.969  11.634  4.00  1.00            
ATOM    860    O THR B  12       6.237  10.112  10.416  4.00  1.00            
ATOM    861    N ILE B  13       5.554   8.886  12.183  4.00  1.00            
ATOM    862   CA ILE B  13       5.018   7.853  11.340  4.00  1.00            
ATOM    863   CB ILE B  13       5.731   6.536  11.443  4.00  1.00            
ATOM    864  CG1 ILE B  13       5.245   5.585  10.334  4.00  1.00            
ATOM    865  CG2 ILE B  13       5.534   5.990  12.868  4.00  1.00            
ATOM    866  CD1 ILE B  13       6.114   4.342  10.162  4.00  1.00            
ATOM    867    C ILE B  13       3.589   7.587  11.690  4.00  1.00            
ATOM    868    O ILE B  13       3.234   7.502  12.864  4.00  1.00            
ATOM    869    N ARG B  14       2.718   7.434  10.667  4.00  1.00            
ATOM    870   CA ARG B  14       1.338   7.184  10.972  4.00  1.00            
ATOM    871   CB ARG B  14       0.380   8.111  10.206  4.00  1.00            
ATOM    872   CG ARG B  14       0.724   9.582  10.448  4.00  1.00            
ATOM    873   CD ARG B  14      -0.443  10.554  10.279  4.00  1.00            
ATOM    874   NE ARG B  14      -0.902  10.522   8.863  4.00  1.00            
ATOM    875   CZ ARG B  14      -2.063  11.163   8.542  4.00  1.00            
ATOM    876  NH1 ARG B  14      -2.760  11.814   9.519  4.00  1.00            
ATOM    877  NH2 ARG B  14      -2.526  11.156   7.257  4.00  1.00            
ATOM    878    C ARG B  14       1.016   5.754  10.620  4.00  1.00            
ATOM    879    O ARG B  14       0.675   5.446   9.479  4.00  1.00            
ATOM    880    N ILE B  15       1.130   4.835  11.608  4.00  1.00            
ATOM    881   CA ILE B  15       0.910   3.424  11.403  4.00  1.00            
ATOM    882   CB ILE B  15       1.405   2.577  12.541  4.00  1.00            
ATOM    883  CG1 ILE B  15       1.129   1.095  12.229  4.00  1.00            
ATOM    884  CG2 ILE B  15       0.779   3.075  13.855  4.00  1.00            
ATOM    885  CD1 ILE B  15       1.787   0.123  13.206  4.00  1.00            
ATOM    886    C ILE B  15      -0.513   3.028  11.189  4.00  1.00            
ATOM    887    O ILE B  15      -0.844   2.360  10.211  4.00  1.00            
ATOM    888    N GLY B  16      -1.400   3.453  12.100  3.00  1.00            
ATOM    889   CA GLY B  16      -2.773   3.052  12.085  3.00  1.00            
ATOM    890    C GLY B  16      -3.467   4.253  12.595  3.00  1.00            
ATOM    891    O GLY B  16      -3.295   5.348  12.063  3.00  1.00            
ATOM    892    N GLY B  17      -4.291   4.092  13.637  3.00  1.00            
ATOM    893   CA GLY B  17      -4.846   5.297  14.147  3.00  1.00            
ATOM    894    C GLY B  17      -3.874   5.771  15.175  3.00  1.00            
ATOM    895    O GLY B  17      -4.253   6.098  16.298  3.00  1.00            
ATOM    896    N GLN B  18      -2.573   5.816  14.814  4.00  1.00            
ATOM    897   CA GLN B  18      -1.640   6.314  15.776  4.00  1.00            
ATOM    898   CB GLN B  18      -0.975   5.254  16.672  4.00  1.00            
ATOM    899   CG GLN B  18      -0.107   5.910  17.752  4.00  1.00            
ATOM    900   CD GLN B  18       0.513   4.842  18.640  4.00  1.00            
ATOM    901  OE1 GLN B  18       0.416   3.647  18.364  4.00  1.00            
ATOM    902  NE2 GLN B  18       1.169   5.289  19.744  4.00  1.00            
ATOM    903    C GLN B  18      -0.542   7.061  15.085  4.00  1.00            
ATOM    904    O GLN B  18      -0.013   6.639  14.059  4.00  1.00            
ATOM    905    N LEU B  19      -0.198   8.223  15.675  4.00  1.00            
ATOM    906   CA LEU B  19       0.749   9.187  15.195  4.00  1.00            
ATOM    907   CB LEU B  19       0.482  10.607  15.716  4.00  1.00            
ATOM    908   CG LEU B  19      -0.779  11.201  15.054  4.00  1.00            
ATOM    909  CD1 LEU B  19      -2.041  10.416  15.441  4.00  1.00            
ATOM    910  CD2 LEU B  19      -0.901  12.712  15.300  4.00  1.00            
ATOM    911    C LEU B  19       2.218   8.849  15.303  4.00  1.00            
ATOM    912    O LEU B  19       3.011   9.388  14.533  4.00  1.00            
ATOM    913    N LYS B  20       2.619   8.007  16.275  4.00  1.00            
ATOM    914   CA LYS B  20       3.955   7.565  16.635  4.00  1.00            
ATOM    915   CB LYS B  20       4.097   6.032  16.615  4.00  1.00            
ATOM    916   CG LYS B  20       5.460   5.558  17.114  4.00  1.00            
ATOM    917   CD LYS B  20       5.711   5.934  18.573  4.00  1.00            
ATOM    918   CE LYS B  20       4.576   5.517  19.510  4.00  1.00            
ATOM    919   NZ LYS B  20       4.786   4.129  19.976  4.00  1.00            
ATOM    920    C LYS B  20       5.131   8.130  15.885  4.00  1.00            
ATOM    921    O LYS B  20       5.192   8.123  14.658  4.00  1.00            
ATOM    922    N GLU B  21       6.136   8.592  16.674  4.00  1.00            
ATOM    923   CA GLU B  21       7.413   9.087  16.217  4.00  1.00            
ATOM    924   CB GLU B  21       8.233   9.777  17.314  4.00  1.00            
ATOM    925   CG GLU B  21       9.584  10.300  16.828  4.00  1.00            
ATOM    926   CD GLU B  21      10.291  10.904  18.029  4.00  1.00            
ATOM    927  OE1 GLU B  21      10.433  10.182  19.053  4.00  1.00            
ATOM    928  OE2 GLU B  21      10.694  12.095  17.943  4.00  1.00            
ATOM    929    C GLU B  21       8.183   7.876  15.794  4.00  1.00            
ATOM    930    O GLU B  21       7.951   6.786  16.314  4.00  1.00            
ATOM    931    N ALA B  22       9.115   8.007  14.825  4.00  1.00            
ATOM    932   CA ALA B  22       9.775   6.797  14.436  4.00  1.00            
ATOM    933   CB ALA B  22       9.051   6.038  13.311  4.00  1.00            
ATOM    934    C ALA B  22      11.163   7.049  13.969  4.00  1.00            
ATOM    935    O ALA B  22      11.545   8.169  13.632  4.00  1.00            
ATOM    936    N LEU B  23      11.955   5.958  13.965  4.00  1.00            
ATOM    937   CA LEU B  23      13.314   5.963  13.525  4.00  1.00            
ATOM    938   CB LEU B  23      14.275   5.163  14.426  4.00  1.00            
ATOM    939   CG LEU B  23      14.648   5.823  15.762  4.00  1.00            
ATOM    940  CD1 LEU B  23      15.598   4.920  16.566  4.00  1.00            
ATOM    941  CD2 LEU B  23      15.268   7.210  15.533  4.00  1.00            
ATOM    942    C LEU B  23      13.372   5.261  12.203  4.00  1.00            
ATOM    943    O LEU B  23      12.520   4.432  11.893  4.00  1.00            
ATOM    944    N LEU B  24      14.369   5.619  11.364  4.00  1.00            
ATOM    945   CA LEU B  24      14.605   4.910  10.137  4.00  1.00            
ATOM    946   CB LEU B  24      14.633   5.790   8.875  4.00  1.00            
ATOM    947   CG LEU B  24      13.277   6.430   8.518  4.00  1.00            
ATOM    948  CD1 LEU B  24      13.369   7.198   7.189  4.00  1.00            
ATOM    949  CD2 LEU B  24      12.141   5.397   8.521  4.00  1.00            
ATOM    950    C LEU B  24      15.976   4.318  10.292  4.00  1.00            
ATOM    951    O LEU B  24      16.923   5.037  10.605  4.00  1.00            
ATOM    952    N ASP B  25      16.133   2.989  10.098  1.00  1.00            
ATOM    953   CA ASP B  25      17.440   2.420  10.311  1.00  1.00            
ATOM    954   CB ASP B  25      17.521   1.443  11.494  1.00  1.00            
ATOM    955   CG ASP B  25      17.426   2.251  12.776  1.00  1.00            
ATOM    956  OD1 ASP B  25      16.742   3.309  12.763  1.00  1.00            
ATOM    957  OD2 ASP B  25      18.050   1.826  13.785  1.00  1.00            
ATOM    958    C ASP B  25      17.895   1.659   9.121  1.00  1.00            
ATOM    959    O ASP B  25      17.189   0.800   8.594  1.00  1.00            
ATOM    960    N THR B  26      19.109   1.997   8.657  3.00  1.00            
ATOM    961   CA THR B  26      19.727   1.273   7.597  3.00  1.00            
ATOM    962   CB THR B  26      20.965   1.952   7.097  3.00  1.00            
ATOM    963  OG1 THR B  26      20.669   3.299   6.759  3.00  1.00            
ATOM    964  CG2 THR B  26      21.419   1.225   5.825  3.00  1.00            
ATOM    965    C THR B  26      20.085  -0.052   8.180  3.00  1.00            
ATOM    966    O THR B  26      19.972  -1.091   7.531  3.00  1.00            
ATOM    967    N GLY B  27      20.504  -0.026   9.459  3.00  1.00            
ATOM    968   CA GLY B  27      21.002  -1.187  10.128  3.00  1.00            
ATOM    969    C GLY B  27      20.005  -2.272  10.288  3.00  1.00            
ATOM    970    O GLY B  27      20.282  -3.427   9.965  3.00  1.00            
ATOM    971    N ALA B  28      18.807  -1.948  10.784  1.00  1.00            
ATOM    972   CA ALA B  28      17.939  -3.047  11.048  1.00  1.00            
ATOM    973   CB ALA B  28      16.881  -2.751  12.126  1.00  1.00            
ATOM    974    C ALA B  28      17.221  -3.444   9.800  1.00  1.00            
ATOM    975    O ALA B  28      16.910  -2.613   8.948  1.00  1.00            
ATOM    976    N ASP B  29      16.971  -4.761   9.667  1.00  1.00            
ATOM    977   CA ASP B  29      16.314  -5.325   8.525  1.00  1.00            
ATOM    978   CB ASP B  29      16.442  -6.860   8.478  1.00  1.00            
ATOM    979   CG ASP B  29      16.081  -7.360   7.081  1.00  1.00            
ATOM    980  OD1 ASP B  29      15.339  -6.650   6.352  1.00  1.00            
ATOM    981  OD2 ASP B  29      16.557  -8.472   6.724  1.00  1.00            
ATOM    982    C ASP B  29      14.846  -4.977   8.468  1.00  1.00            
ATOM    983    O ASP B  29      14.352  -4.567   7.418  1.00  1.00            
ATOM    984    N ASP B  30      14.103  -5.092   9.592  1.00  1.00            
ATOM    985   CA ASP B  30      12.669  -4.960   9.488  1.00  1.00            
ATOM    986   CB ASP B  30      11.931  -6.220   9.982  1.00  1.00            
ATOM    987   CG ASP B  30      10.531  -6.257   9.382  1.00  1.00            
ATOM    988  OD1 ASP B  30      10.238  -5.407   8.499  1.00  1.00            
ATOM    989  OD2 ASP B  30       9.738  -7.143   9.800  1.00  1.00            
ATOM    990    C ASP B  30      12.160  -3.785  10.284  1.00  1.00            
ATOM    991    O ASP B  30      12.939  -3.015  10.844  1.00  1.00            
ATOM    992    N THR B  31      10.810  -3.615  10.324  1.00  1.00            
ATOM    993   CA THR B  31      10.180  -2.543  11.048  1.00  1.00            
ATOM    994   CB THR B  31       9.033  -1.883  10.332  1.00  1.00            
ATOM    995  OG1 THR B  31       8.640  -0.709  11.027  1.00  1.00            
ATOM    996  CG2 THR B  31       7.856  -2.860  10.221  1.00  1.00            
ATOM    997    C THR B  31       9.723  -3.072  12.393  1.00  1.00            
ATOM    998    O THR B  31       8.924  -4.005  12.469  1.00  1.00            
ATOM    999    N VAL B  32      10.250  -2.494  13.505  4.00  1.00            
ATOM   1000   CA VAL B  32       9.904  -2.899  14.852  4.00  1.00            
ATOM   1001   CB VAL B  32      11.088  -3.107  15.746  4.00  1.00            
ATOM   1002  CG1 VAL B  32      10.577  -3.411  17.163  4.00  1.00            
ATOM   1003  CG2 VAL B  32      11.968  -4.220  15.150  4.00  1.00            
ATOM   1004    C VAL B  32       9.101  -1.789  15.428  4.00  1.00            
ATOM   1005    O VAL B  32       9.304  -0.623  15.094  4.00  1.00            
ATOM   1006    N LEU B  33       8.135  -2.139  16.292  4.00  1.00            
ATOM   1007   CA LEU B  33       7.305  -1.119  16.845  4.00  1.00            
ATOM   1008   CB LEU B  33       5.864  -1.155  16.314  4.00  1.00            
ATOM   1009   CG LEU B  33       5.763  -0.985  14.787  4.00  1.00            
ATOM   1010  CD1 LEU B  33       4.296  -0.945  14.330  4.00  1.00            
ATOM   1011  CD2 LEU B  33       6.584   0.218  14.296  4.00  1.00            
ATOM   1012    C LEU B  33       7.223  -1.327  18.314  4.00  1.00            
ATOM   1013    O LEU B  33       7.525  -2.412  18.805  4.00  1.00            
ATOM   1014    N GLU B  34       6.826  -0.271  19.052  1.00  1.00            
ATOM   1015   CA GLU B  34       6.598  -0.427  20.456  1.00  1.00            
ATOM   1016   CB GLU B  34       6.220   0.872  21.197  1.00  1.00            
ATOM   1017   CG GLU B  34       7.347   1.901  21.301  1.00  1.00            
ATOM   1018   CD GLU B  34       6.818   3.111  22.063  1.00  1.00            
ATOM   1019  OE1 GLU B  34       5.636   3.073  22.497  1.00  1.00            
ATOM   1020  OE2 GLU B  34       7.595   4.092  22.222  1.00  1.00            
ATOM   1021    C GLU B  34       5.409  -1.308  20.495  1.00  1.00            
ATOM   1022    O GLU B  34       4.744  -1.495  19.478  1.00  1.00            
ATOM   1023    N GLU B  35       5.122  -1.913  21.655  1.00  1.00            
ATOM   1024   CA GLU B  35       3.994  -2.782  21.636  1.00  1.00            
ATOM   1025   CB GLU B  35       3.715  -3.519  22.959  1.00  1.00            
ATOM   1026   CG GLU B  35       4.714  -4.628  23.292  1.00  1.00            
ATOM   1027   CD GLU B  35       4.168  -5.371  24.503  1.00  1.00            
ATOM   1028  OE1 GLU B  35       3.201  -4.854  25.122  1.00  1.00            
ATOM   1029  OE2 GLU B  35       4.705  -6.466  24.822  1.00  1.00            
ATOM   1030    C GLU B  35       2.788  -1.991  21.330  1.00  1.00            
ATOM   1031    O GLU B  35       2.660  -0.832  21.721  1.00  1.00            
ATOM   1032    N MET B  36       1.871  -2.611  20.576  1.00  1.00            
ATOM   1033   CA MET B  36       0.702  -1.882  20.243  1.00  1.00            
ATOM   1034   CB MET B  36       0.780  -1.233  18.850  1.00  1.00            
ATOM   1035   CG MET B  36      -0.385  -0.299  18.515  1.00  1.00            
ATOM   1036   SD MET B  36      -0.273   0.455  16.862  1.00  1.00            
ATOM   1037   CE MET B  36      -1.681   1.580  17.081  1.00  1.00            
ATOM   1038    C MET B  36      -0.447  -2.811  20.236  1.00  1.00            
ATOM   1039    O MET B  36      -0.306  -4.002  19.966  1.00  1.00            
ATOM   1040    N ASN B  37      -1.634  -2.279  20.567  1.00  1.00            
ATOM   1041   CA ASN B  37      -2.769  -3.128  20.474  1.00  1.00            
ATOM   1042   CB ASN B  37      -3.912  -2.720  21.423  1.00  1.00            
ATOM   1043   CG ASN B  37      -5.008  -3.774  21.330  1.00  1.00            
ATOM   1044  OD1 ASN B  37      -5.481  -4.106  20.244  1.00  1.00            
ATOM   1045  ND2 ASN B  37      -5.419  -4.324  22.504  1.00  1.00            
ATOM   1046    C ASN B  37      -3.249  -2.954  19.072  1.00  1.00            
ATOM   1047    O ASN B  37      -4.210  -2.226  18.819  1.00  1.00            
ATOM   1048    N LEU B  38      -2.576  -3.626  18.118  1.00  1.00            
ATOM   1049   CA LEU B  38      -2.956  -3.518  16.741  1.00  1.00            
ATOM   1050   CB LEU B  38      -1.752  -3.357  15.791  1.00  1.00            
ATOM   1051   CG LEU B  38      -2.101  -2.867  14.368  1.00  1.00            
ATOM   1052  CD1 LEU B  38      -3.027  -3.830  13.621  1.00  1.00            
ATOM   1053  CD2 LEU B  38      -2.629  -1.425  14.390  1.00  1.00            
ATOM   1054    C LEU B  38      -3.624  -4.832  16.455  1.00  1.00            
ATOM   1055    O LEU B  38      -3.225  -5.862  16.983  1.00  1.00            
ATOM   1056    N PRO B  39      -4.654  -4.814  15.657  1.00  1.00            
ATOM   1057   CA PRO B  39      -5.362  -6.026  15.333  1.00  1.00            
ATOM   1058   CD PRO B  39      -5.520  -3.651  15.594  1.00  1.00            
ATOM   1059   CB PRO B  39      -6.759  -5.596  14.880  1.00  1.00            
ATOM   1060   CG PRO B  39      -6.650  -4.080  14.648  1.00  1.00            
ATOM   1061    C PRO B  39      -4.663  -6.902  14.359  1.00  1.00            
ATOM   1062    O PRO B  39      -3.691  -6.475  13.729  1.00  1.00            
ATOM   1063    N GLY B  40      -5.130  -8.149  14.238  1.00  1.00            
ATOM   1064   CA GLY B  40      -4.513  -9.076  13.349  1.00  1.00            
ATOM   1065    C GLY B  40      -3.705  -9.968  14.223  1.00  1.00            
ATOM   1066    O GLY B  40      -2.785  -9.519  14.906  1.00  1.00            
ATOM   1067    N LYS B  41      -4.036 -11.268  14.226  1.00  1.00            
ATOM   1068   CA LYS B  41      -3.298 -12.168  15.053  1.00  1.00            
ATOM   1069   CB LYS B  41      -4.129 -13.394  15.475  1.00  1.00            
ATOM   1070   CG LYS B  41      -3.545 -14.231  16.616  1.00  1.00            
ATOM   1071   CD LYS B  41      -4.565 -15.221  17.188  1.00  1.00            
ATOM   1072   CE LYS B  41      -4.043 -16.089  18.336  1.00  1.00            
ATOM   1073   NZ LYS B  41      -5.054 -17.112  18.688  1.00  1.00            
ATOM   1074    C LYS B  41      -2.157 -12.630  14.222  1.00  1.00            
ATOM   1075    O LYS B  41      -2.358 -13.076  13.094  1.00  1.00            
ATOM   1076    N TRP B  42      -0.916 -12.543  14.734  1.00  1.00            
ATOM   1077   CA TRP B  42       0.079 -12.939  13.798  1.00  1.00            
ATOM   1078   CB TRP B  42       0.556 -11.820  12.883  1.00  1.00            
ATOM   1079   CG TRP B  42      -0.518 -11.349  11.926  1.00  1.00            
ATOM   1080  CD2 TRP B  42      -1.011 -12.096  10.798  1.00  1.00            
ATOM   1081  CD1 TRP B  42      -1.226 -10.187  11.950  1.00  1.00            
ATOM   1082  NE1 TRP B  42      -2.116 -10.150  10.904  1.00  1.00            
ATOM   1083  CE2 TRP B  42      -1.998 -11.321  10.189  1.00  1.00            
ATOM   1084  CE3 TRP B  42      -0.673 -13.326  10.309  1.00  1.00            
ATOM   1085  CZ2 TRP B  42      -2.662 -11.763   9.080  1.00  1.00            
ATOM   1086  CZ3 TRP B  42      -1.345 -13.769   9.191  1.00  1.00            
ATOM   1087  CH2 TRP B  42      -2.322 -13.002   8.587  1.00  1.00            
ATOM   1088    C TRP B  42       1.222 -13.672  14.410  1.00  1.00            
ATOM   1089    O TRP B  42       1.288 -13.891  15.619  1.00  1.00            
ATOM   1090    N LYS B  43       2.137 -14.087  13.515  4.00  1.00            
ATOM   1091   CA LYS B  43       3.223 -14.944  13.838  4.00  1.00            
ATOM   1092   CB LYS B  43       3.986 -15.445  12.585  4.00  1.00            
ATOM   1093   CG LYS B  43       3.098 -16.215  11.613  4.00  1.00            
ATOM   1094   CD LYS B  43       2.445 -17.459  12.219  4.00  1.00            
ATOM   1095   CE LYS B  43       1.469 -18.155  11.269  4.00  1.00            
ATOM   1096   NZ LYS B  43       0.904 -19.362  11.913  4.00  1.00            
ATOM   1097    C LYS B  43       4.219 -14.286  14.722  4.00  1.00            
ATOM   1098    O LYS B  43       4.571 -13.121  14.574  4.00  1.00            
ATOM   1099    N PRO B  44       4.629 -15.056  15.697  4.00  0.00            
ATOM   1100   CA PRO B  44       5.589 -14.579  16.643  4.00  0.00            
ATOM   1101   CD PRO B  44       3.774 -16.086  16.266  4.00  0.00            
ATOM   1102   CB PRO B  44       5.684 -15.652  17.722  4.00  0.00            
ATOM   1103   CG PRO B  44       4.269 -16.276  17.712  4.00  0.00            
ATOM   1104    C PRO B  44       6.889 -14.144  16.033  4.00  0.00            
ATOM   1105    O PRO B  44       7.150 -12.947  16.001  4.00  0.00            
ATOM   1106    N LYS B  45       7.682 -15.070  15.462  4.00  0.00            
ATOM   1107   CA LYS B  45       8.971 -14.745  14.904  4.00  0.00            
ATOM   1108   CB LYS B  45       8.903 -13.922  13.604  4.00  0.00            
ATOM   1109   CG LYS B  45       8.105 -14.618  12.497  4.00  0.00            
ATOM   1110   CD LYS B  45       8.541 -16.062  12.231  4.00  0.00            
ATOM   1111   CE LYS B  45      10.040 -16.233  11.978  4.00  0.00            
ATOM   1112   NZ LYS B  45      10.375 -17.675  11.898  4.00  0.00            
ATOM   1113    C LYS B  45       9.841 -14.031  15.909  4.00  0.00            
ATOM   1114    O LYS B  45       9.391 -13.632  16.981  4.00  0.00            
ATOM   1115    N MET B  46      11.154 -13.880  15.615  4.00  0.00            
ATOM   1116   CA MET B  46      11.988 -13.238  16.594  4.00  0.00            
ATOM   1117   CB MET B  46      12.700 -14.226  17.538  4.00  0.00            
ATOM   1118   CG MET B  46      13.697 -15.175  16.865  4.00  0.00            
ATOM   1119   SD MET B  46      15.274 -14.423  16.358  4.00  0.00            
ATOM   1120   CE MET B  46      16.008 -15.982  15.789  4.00  0.00            
ATOM   1121    C MET B  46      13.016 -12.381  15.953  4.00  0.00            
ATOM   1122    O MET B  46      13.284 -12.476  14.757  4.00  0.00            
ATOM   1123    N ILE B  47      13.597 -11.485  16.776  4.00  0.00            
ATOM   1124   CA ILE B  47      14.612 -10.601  16.303  4.00  0.00            
ATOM   1125   CB ILE B  47      14.120  -9.221  15.987  4.00  0.00            
ATOM   1126  CG1 ILE B  47      13.582  -8.537  17.255  4.00  0.00            
ATOM   1127  CG2 ILE B  47      13.090  -9.334  14.850  4.00  0.00            
ATOM   1128  CD1 ILE B  47      13.395  -7.030  17.094  4.00  0.00            
ATOM   1129    C ILE B  47      15.636 -10.459  17.350  4.00  0.00            
ATOM   1130    O ILE B  47      15.459 -10.900  18.483  4.00  0.00            
ATOM   1131    N GLY B  48      16.769  -9.856  16.967  4.00  0.00            
ATOM   1132   CA GLY B  48      17.775  -9.658  17.947  4.00  0.00            
ATOM   1133    C GLY B  48      18.068  -8.199  17.996  4.00  0.00            
ATOM   1134    O GLY B  48      18.304  -7.570  16.967  4.00  0.00            
ATOM   1135    N GLY B  49      18.068  -7.622  19.210  4.00  0.00            
ATOM   1136   CA GLY B  49      18.414  -6.242  19.346  4.00  0.00            
ATOM   1137    C GLY B  49      19.907  -6.285  19.382  4.00  0.00            
ATOM   1138    O GLY B  49      20.496  -7.286  18.979  4.00  0.00            
ATOM   1139    N ILE B  50      20.579  -5.223  19.860  3.00  0.00            
ATOM   1140   CA ILE B  50      22.008  -5.331  19.884  3.00  0.00            
ATOM   1141   CB ILE B  50      22.716  -4.028  19.648  3.00  0.00            
ATOM   1142  CG1 ILE B  50      24.240  -4.232  19.685  3.00  0.00            
ATOM   1143  CG2 ILE B  50      22.173  -2.986  20.636  3.00  0.00            
ATOM   1144  CD1 ILE B  50      25.031  -3.043  19.141  3.00  0.00            
ATOM   1145    C ILE B  50      22.376  -5.860  21.236  3.00  0.00            
ATOM   1146    O ILE B  50      22.219  -5.192  22.256  3.00  0.00            
ATOM   1147    N GLY B  51      22.857  -7.120  21.264  3.00  0.00            
ATOM   1148   CA GLY B  51      23.244  -7.746  22.495  3.00  0.00            
ATOM   1149    C GLY B  51      21.994  -8.186  23.193  3.00  0.00            
ATOM   1150    O GLY B  51      22.039  -8.577  24.358  3.00  0.00            
ATOM   1151    N GLY B  52      20.838  -8.144  22.497  4.00  0.00            
ATOM   1152   CA GLY B  52      19.614  -8.532  23.143  4.00  0.00            
ATOM   1153    C GLY B  52      18.839  -9.407  22.200  4.00  0.00            
ATOM   1154    O GLY B  52      19.038  -9.362  20.988  4.00  0.00            
ATOM   1155    N PHE B  53      17.928 -10.239  22.755  4.00  0.00            
ATOM   1156   CA PHE B  53      17.084 -11.099  21.968  4.00  0.00            
ATOM   1157   CB PHE B  53      17.072 -12.560  22.447  4.00  0.00            
ATOM   1158   CG PHE B  53      16.160 -13.306  21.539  4.00  0.00            
ATOM   1159  CD1 PHE B  53      16.593 -13.730  20.303  4.00  0.00            
ATOM   1160  CD2 PHE B  53      14.872 -13.587  21.931  4.00  0.00            
ATOM   1161  CE1 PHE B  53      15.745 -14.418  19.468  4.00  0.00            
ATOM   1162  CE2 PHE B  53      14.020 -14.276  21.100  4.00  0.00            
ATOM   1163   CZ PHE B  53      14.458 -14.693  19.867  4.00  0.00            
ATOM   1164    C PHE B  53      15.701 -10.569  22.116  4.00  0.00            
ATOM   1165    O PHE B  53      15.318 -10.096  23.185  4.00  0.00            
ATOM   1166    N ILE B  54      14.915 -10.603  21.026  4.00  0.00            
ATOM   1167   CA ILE B  54      13.605 -10.043  21.130  4.00  0.00            
ATOM   1168   CB ILE B  54      13.495  -8.698  20.473  4.00  0.00            
ATOM   1169  CG1 ILE B  54      14.403  -7.674  21.169  4.00  0.00            
ATOM   1170  CG2 ILE B  54      12.014  -8.292  20.472  4.00  0.00            
ATOM   1171  CD1 ILE B  54      14.005  -7.396  22.618  4.00  0.00            
ATOM   1172    C ILE B  54      12.611 -10.925  20.464  4.00  0.00            
ATOM   1173    O ILE B  54      12.874 -11.527  19.425  4.00  0.00            
ATOM   1174    N LYS B  55      11.429 -11.027  21.092  4.00  0.00            
ATOM   1175   CA LYS B  55      10.345 -11.736  20.498  4.00  0.00            
ATOM   1176   CB LYS B  55       9.379 -12.379  21.508  4.00  0.00            
ATOM   1177   CG LYS B  55       9.946 -13.596  22.241  4.00  0.00            
ATOM   1178   CD LYS B  55       9.100 -14.029  23.442  4.00  0.00            
ATOM   1179   CE LYS B  55       9.676 -13.604  24.793  4.00  0.00            
ATOM   1180   NZ LYS B  55       9.924 -12.146  24.804  4.00  0.00            
ATOM   1181    C LYS B  55       9.570 -10.718  19.774  4.00  0.00            
ATOM   1182    O LYS B  55       9.598  -9.536  20.114  4.00  0.00            
ATOM   1183    N VAL B  56       8.858 -11.144  18.731  4.00  0.00            
ATOM   1184   CA VAL B  56       8.125 -10.133  18.067  4.00  0.00            
ATOM   1185   CB VAL B  56       8.745  -9.658  16.779  4.00  0.00            
ATOM   1186  CG1 VAL B  56      10.078  -8.962  17.110  4.00  0.00            
ATOM   1187  CG2 VAL B  56       8.901 -10.846  15.817  4.00  0.00            
ATOM   1188    C VAL B  56       6.775 -10.636  17.778  4.00  0.00            
ATOM   1189    O VAL B  56       6.415 -11.766  18.098  4.00  0.00            
ATOM   1190    N ARG B  57       5.955  -9.722  17.258  4.00  0.00            
ATOM   1191   CA ARG B  57       4.679 -10.089  16.769  4.00  0.00            
ATOM   1192   CB ARG B  57       3.535  -9.323  17.457  4.00  0.00            
ATOM   1193   CG ARG B  57       3.553  -9.412  18.985  4.00  0.00            
ATOM   1194   CD ARG B  57       2.512  -8.507  19.650  4.00  0.00            
ATOM   1195   NE ARG B  57       2.835  -8.442  21.103  4.00  0.00            
ATOM   1196   CZ ARG B  57       2.020  -7.756  21.958  4.00  0.00            
ATOM   1197  NH1 ARG B  57       0.889  -7.152  21.491  4.00  0.00            
ATOM   1198  NH2 ARG B  57       2.335  -7.679  23.284  4.00  0.00            
ATOM   1199    C ARG B  57       4.759  -9.544  15.365  4.00  0.00            
ATOM   1200    O ARG B  57       4.940  -8.340  15.195  4.00  0.00            
ATOM   1201    N GLN B  58       4.644 -10.383  14.312  4.00  1.00            
ATOM   1202   CA GLN B  58       4.846  -9.821  12.999  4.00  1.00            
ATOM   1203   CB GLN B  58       5.738 -10.656  12.062  4.00  1.00            
ATOM   1204   CG GLN B  58       5.860 -10.019  10.673  4.00  1.00            
ATOM   1205   CD GLN B  58       6.625 -10.953   9.745  4.00  1.00            
ATOM   1206  OE1 GLN B  58       6.725 -10.703   8.544  4.00  1.00            
ATOM   1207  NE2 GLN B  58       7.172 -12.062  10.306  4.00  1.00            
ATOM   1208    C GLN B  58       3.553  -9.681  12.267  4.00  1.00            
ATOM   1209    O GLN B  58       2.870 -10.671  12.039  4.00  1.00            
ATOM   1210    N TYR B  59       3.204  -8.451  11.824  4.00  1.00            
ATOM   1211   CA TYR B  59       1.981  -8.291  11.083  4.00  1.00            
ATOM   1212   CB TYR B  59       1.162  -7.043  11.470  4.00  1.00            
ATOM   1213   CG TYR B  59      -0.222  -7.213  10.942  4.00  1.00            
ATOM   1214  CD1 TYR B  59      -0.473  -7.299   9.591  4.00  1.00            
ATOM   1215  CD2 TYR B  59      -1.280  -7.252  11.822  4.00  1.00            
ATOM   1216  CE1 TYR B  59      -1.761  -7.457   9.132  4.00  1.00            
ATOM   1217  CE2 TYR B  59      -2.567  -7.411  11.368  4.00  1.00            
ATOM   1218   CZ TYR B  59      -2.808  -7.519  10.021  4.00  1.00            
ATOM   1219   OH TYR B  59      -4.129  -7.681   9.551  4.00  1.00            
ATOM   1220    C TYR B  59       2.415  -8.084   9.655  4.00  1.00            
ATOM   1221    O TYR B  59       3.193  -7.178   9.366  4.00  1.00            
ATOM   1222    N ASP B  60       1.935  -8.942   8.727  4.00  1.00            
ATOM   1223   CA ASP B  60       2.389  -8.918   7.359  4.00  1.00            
ATOM   1224   CB ASP B  60       1.909 -10.140   6.552  4.00  1.00            
ATOM   1225   CG ASP B  60       0.388 -10.142   6.515  4.00  1.00            
ATOM   1226  OD1 ASP B  60      -0.236 -10.104   7.610  4.00  1.00            
ATOM   1227  OD2 ASP B  60      -0.172 -10.172   5.388  4.00  1.00            
ATOM   1228    C ASP B  60       2.020  -7.691   6.584  4.00  1.00            
ATOM   1229    O ASP B  60       2.900  -7.026   6.040  4.00  1.00            
ATOM   1230    N GLN B  61       0.724  -7.329   6.509  4.00  1.00            
ATOM   1231   CA GLN B  61       0.411  -6.186   5.692  4.00  1.00            
ATOM   1232   CB GLN B  61      -0.642  -6.459   4.600  4.00  1.00            
ATOM   1233   CG GLN B  61      -0.217  -7.448   3.514  4.00  1.00            
ATOM   1234   CD GLN B  61      -1.381  -7.581   2.537  4.00  1.00            
ATOM   1235  OE1 GLN B  61      -1.418  -8.495   1.714  4.00  1.00            
ATOM   1236  NE2 GLN B  61      -2.365  -6.647   2.633  4.00  1.00            
ATOM   1237    C GLN B  61      -0.203  -5.161   6.576  4.00  1.00            
ATOM   1238    O GLN B  61      -1.385  -5.239   6.911  4.00  1.00            
ATOM   1239    N ILE B  62       0.596  -4.164   7.004  4.00  1.00            
ATOM   1240   CA ILE B  62       0.036  -3.074   7.734  4.00  1.00            
ATOM   1241   CB ILE B  62       0.471  -2.978   9.171  4.00  1.00            
ATOM   1242  CG1 ILE B  62       1.993  -2.780   9.276  4.00  1.00            
ATOM   1243  CG2 ILE B  62      -0.072  -4.209   9.915  4.00  1.00            
ATOM   1244  CD1 ILE B  62       2.445  -2.335  10.662  4.00  1.00            
ATOM   1245    C ILE B  62       0.536  -1.851   7.036  4.00  1.00            
ATOM   1246    O ILE B  62       1.726  -1.743   6.742  4.00  1.00            
ATOM   1247    N PRO B  63      -0.339  -0.942   6.718  4.00  1.00            
ATOM   1248   CA PRO B  63       0.079   0.243   6.025  4.00  1.00            
ATOM   1249   CD PRO B  63      -1.731  -1.261   6.451  4.00  1.00            
ATOM   1250   CB PRO B  63      -1.187   0.870   5.438  4.00  1.00            
ATOM   1251   CG PRO B  63      -2.348   0.102   6.097  4.00  1.00            
ATOM   1252    C PRO B  63       0.826   1.129   6.946  4.00  1.00            
ATOM   1253    O PRO B  63       0.461   1.234   8.119  4.00  1.00            
ATOM   1254    N VAL B  64       1.892   1.741   6.428  4.00  1.00            
ATOM   1255   CA VAL B  64       2.582   2.662   7.255  4.00  1.00            
ATOM   1256   CB VAL B  64       3.888   2.160   7.801  4.00  1.00            
ATOM   1257  CG1 VAL B  64       3.620   0.954   8.714  4.00  1.00            
ATOM   1258  CG2 VAL B  64       4.833   1.863   6.631  4.00  1.00            
ATOM   1259    C VAL B  64       2.877   3.825   6.400  4.00  1.00            
ATOM   1260    O VAL B  64       3.219   3.686   5.225  4.00  1.00            
ATOM   1261    N GLU B  65       2.732   5.020   6.977  4.00  1.00            
ATOM   1262   CA GLU B  65       3.010   6.172   6.199  4.00  1.00            
ATOM   1263   CB GLU B  65       1.860   7.191   6.223  4.00  1.00            
ATOM   1264   CG GLU B  65       0.557   6.668   5.613  4.00  1.00            
ATOM   1265   CD GLU B  65      -0.553   7.638   5.992  4.00  1.00            
ATOM   1266  OE1 GLU B  65      -0.513   8.802   5.514  4.00  1.00            
ATOM   1267  OE2 GLU B  65      -1.455   7.225   6.772  4.00  1.00            
ATOM   1268    C GLU B  65       4.181   6.832   6.860  4.00  1.00            
ATOM   1269    O GLU B  65       4.184   7.000   8.078  4.00  1.00            
ATOM   1270    N ILE B  66       5.224   7.206   6.089  4.00  1.00            
ATOM   1271   CA ILE B  66       6.327   7.890   6.703  4.00  1.00            
ATOM   1272   CB ILE B  66       7.670   7.250   6.457  4.00  1.00            
ATOM   1273  CG1 ILE B  66       8.771   8.052   7.173  4.00  1.00            
ATOM   1274  CG2 ILE B  66       7.893   7.086   4.947  4.00  1.00            
ATOM   1275  CD1 ILE B  66      10.154   7.407   7.081  4.00  1.00            
ATOM   1276    C ILE B  66       6.366   9.281   6.141  4.00  1.00            
ATOM   1277    O ILE B  66       6.582   9.486   4.948  4.00  1.00            
ATOM   1278    N CYS B  67       6.109  10.282   7.004  3.00  1.00            
ATOM   1279   CA CYS B  67       6.183  11.665   6.627  3.00  1.00            
ATOM   1280   CB CYS B  67       7.620  12.138   6.325  3.00  1.00            
ATOM   1281   SG CYS B  67       7.742  13.936   6.065  3.00  1.00            
ATOM   1282    C CYS B  67       5.323  11.876   5.411  3.00  1.00            
ATOM   1283    O CYS B  67       5.641  12.702   4.559  3.00  1.00            
ATOM   1284    N GLY B  68       4.198  11.140   5.295  3.00  1.00            
ATOM   1285   CA GLY B  68       3.300  11.364   4.195  3.00  1.00            
ATOM   1286    C GLY B  68       3.442  10.324   3.117  3.00  1.00            
ATOM   1287    O GLY B  68       2.573  10.225   2.254  3.00  1.00            
ATOM   1288    N HIS B  69       4.522   9.518   3.113  4.00  1.00            
ATOM   1289   CA HIS B  69       4.664   8.540   2.062  4.00  1.00            
ATOM   1290  ND1 HIS B  69       6.623  10.412   0.494  4.00  1.00            
ATOM   1291   CG HIS B  69       6.908   9.499   1.484  4.00  1.00            
ATOM   1292   CB HIS B  69       6.131   8.236   1.724  4.00  1.00            
ATOM   1293  NE2 HIS B  69       8.377  11.207   1.606  4.00  1.00            
ATOM   1294  CD2 HIS B  69       7.982   9.999   2.154  4.00  1.00            
ATOM   1295  CE1 HIS B  69       7.531  11.415   0.613  4.00  1.00            
ATOM   1296    C HIS B  69       4.000   7.263   2.535  4.00  1.00            
ATOM   1297    O HIS B  69       3.791   7.101   3.736  4.00  1.00            
ATOM   1298    N LYS B  70       3.616   6.325   1.624  4.00  1.00            
ATOM   1299   CA LYS B  70       2.956   5.137   2.123  4.00  1.00            
ATOM   1300   CB LYS B  70       1.479   4.999   1.699  4.00  1.00            
ATOM   1301   CG LYS B  70       1.213   4.727   0.219  4.00  1.00            
ATOM   1302   CD LYS B  70      -0.249   4.339  -0.028  4.00  1.00            
ATOM   1303   CE LYS B  70      -0.600   4.067  -1.491  4.00  1.00            
ATOM   1304   NZ LYS B  70      -2.059   3.838  -1.618  4.00  1.00            
ATOM   1305    C LYS B  70       3.692   3.871   1.773  4.00  1.00            
ATOM   1306    O LYS B  70       3.711   3.436   0.624  4.00  1.00            
ATOM   1307    N ALA B  71       4.326   3.262   2.804  4.00  1.00            
ATOM   1308   CA ALA B  71       5.182   2.105   2.699  4.00  1.00            
ATOM   1309   CB ALA B  71       6.053   1.914   3.951  4.00  1.00            
ATOM   1310    C ALA B  71       4.582   0.753   2.389  4.00  1.00            
ATOM   1311    O ALA B  71       5.023   0.113   1.438  4.00  1.00            
ATOM   1312    N ILE B  72       3.551   0.305   3.143  4.00  1.00            
ATOM   1313   CA ILE B  72       2.972  -1.031   3.107  4.00  1.00            
ATOM   1314   CB ILE B  72       2.134  -1.365   1.895  4.00  1.00            
ATOM   1315  CG1 ILE B  72       2.960  -1.463   0.603  4.00  1.00            
ATOM   1316  CG2 ILE B  72       1.014  -0.313   1.823  4.00  1.00            
ATOM   1317  CD1 ILE B  72       2.206  -2.130  -0.546  4.00  1.00            
ATOM   1318    C ILE B  72       4.010  -2.107   3.296  4.00  1.00            
ATOM   1319    O ILE B  72       5.055  -2.107   2.650  4.00  1.00            
ATOM   1320    N GLY B  73       3.749  -3.063   4.225  4.00  1.00            
ATOM   1321   CA GLY B  73       4.688  -4.139   4.419  4.00  1.00            
ATOM   1322    C GLY B  73       4.529  -4.748   5.774  4.00  1.00            
ATOM   1323    O GLY B  73       3.504  -4.590   6.435  4.00  1.00            
ATOM   1324    N THR B  74       5.589  -5.463   6.207  4.00  1.00            
ATOM   1325   CA THR B  74       5.605  -6.208   7.432  4.00  1.00            
ATOM   1326   CB THR B  74       6.706  -7.230   7.487  4.00  1.00            
ATOM   1327  OG1 THR B  74       7.972  -6.586   7.459  4.00  1.00            
ATOM   1328  CG2 THR B  74       6.570  -8.170   6.279  4.00  1.00            
ATOM   1329    C THR B  74       5.811  -5.301   8.590  4.00  1.00            
ATOM   1330    O THR B  74       6.239  -4.158   8.433  4.00  1.00            
ATOM   1331    N VAL B  75       5.459  -5.802   9.793  4.00  1.00            
ATOM   1332   CA VAL B  75       5.684  -5.057  10.992  4.00  1.00            
ATOM   1333   CB VAL B  75       4.502  -4.281  11.480  4.00  1.00            
ATOM   1334  CG1 VAL B  75       3.452  -5.274  11.996  4.00  1.00            
ATOM   1335  CG2 VAL B  75       4.981  -3.289  12.551  4.00  1.00            
ATOM   1336    C VAL B  75       6.014  -6.007  12.063  4.00  1.00            
ATOM   1337    O VAL B  75       5.568  -7.153  12.077  4.00  1.00            
ATOM   1338    N LEU B  76       6.858  -5.537  12.984  4.00  1.00            
ATOM   1339   CA LEU B  76       7.139  -6.329  14.121  4.00  1.00            
ATOM   1340   CB LEU B  76       8.617  -6.717  14.287  4.00  1.00            
ATOM   1341   CG LEU B  76       9.105  -7.723  13.232  4.00  1.00            
ATOM   1342  CD1 LEU B  76      10.540  -8.190  13.524  4.00  1.00            
ATOM   1343  CD2 LEU B  76       8.117  -8.893  13.091  4.00  1.00            
ATOM   1344    C LEU B  76       6.766  -5.490  15.292  4.00  1.00            
ATOM   1345    O LEU B  76       7.005  -4.283  15.298  4.00  1.00            
ATOM   1346    N VAL B  77       6.135  -6.105  16.306  4.00  1.00            
ATOM   1347   CA VAL B  77       5.772  -5.364  17.476  4.00  1.00            
ATOM   1348   CB VAL B  77       4.327  -5.501  17.857  4.00  1.00            
ATOM   1349  CG1 VAL B  77       4.112  -4.768  19.193  4.00  1.00            
ATOM   1350  CG2 VAL B  77       3.454  -4.984  16.704  4.00  1.00            
ATOM   1351    C VAL B  77       6.555  -5.957  18.590  4.00  1.00            
ATOM   1352    O VAL B  77       6.833  -7.155  18.598  4.00  1.00            
ATOM   1353    N GLY B  78       6.954  -5.121  19.560  1.00  1.00            
ATOM   1354   CA GLY B  78       7.696  -5.660  20.653  1.00  1.00            
ATOM   1355    C GLY B  78       8.290  -4.503  21.396  1.00  1.00            
ATOM   1356    O GLY B  78       7.996  -3.346  21.109  1.00  1.00            
ATOM   1357    N PRO B  79       9.114  -4.787  22.357  1.00  1.00            
ATOM   1358   CA PRO B  79       9.742  -3.721  23.080  1.00  1.00            
ATOM   1359   CD PRO B  79       8.927  -5.967  23.183  1.00  1.00            
ATOM   1360   CB PRO B  79      10.091  -4.286  24.464  1.00  1.00            
ATOM   1361   CG PRO B  79       9.965  -5.812  24.302  1.00  1.00            
ATOM   1362    C PRO B  79      10.885  -3.097  22.371  1.00  1.00            
ATOM   1363    O PRO B  79      11.658  -3.813  21.748  1.00  1.00            
ATOM   1364    N THR B  80      10.987  -1.759  22.450  1.00  1.00            
ATOM   1365   CA THR B  80      12.078  -0.983  21.941  1.00  1.00            
ATOM   1366   CB THR B  80      11.994  -0.701  20.467  1.00  1.00            
ATOM   1367  OG1 THR B  80      10.809   0.027  20.183  1.00  1.00            
ATOM   1368  CG2 THR B  80      12.002  -2.025  19.690  1.00  1.00            
ATOM   1369    C THR B  80      11.917   0.344  22.621  1.00  1.00            
ATOM   1370    O THR B  80      10.796   0.712  22.945  1.00  1.00            
ATOM   1371    N PRO B  81      12.967   1.076  22.881  1.00  1.00            
ATOM   1372   CA PRO B  81      12.761   2.346  23.521  1.00  1.00            
ATOM   1373   CD PRO B  81      14.245   0.487  23.240  1.00  1.00            
ATOM   1374   CB PRO B  81      14.141   2.804  23.985  1.00  1.00            
ATOM   1375   CG PRO B  81      14.893   1.479  24.221  1.00  1.00            
ATOM   1376    C PRO B  81      12.085   3.274  22.569  1.00  1.00            
ATOM   1377    O PRO B  81      11.402   4.197  23.008  1.00  1.00            
ATOM   1378    N VAL B  82      12.293   3.062  21.260  1.00  1.00            
ATOM   1379   CA VAL B  82      11.668   3.872  20.258  1.00  1.00            
ATOM   1380   CB VAL B  82      12.522   5.012  19.790  1.00  1.00            
ATOM   1381  CG1 VAL B  82      13.749   4.442  19.060  1.00  1.00            
ATOM   1382  CG2 VAL B  82      11.660   5.959  18.937  1.00  1.00            
ATOM   1383    C VAL B  82      11.434   2.967  19.111  1.00  1.00            
ATOM   1384    O VAL B  82      12.081   1.929  18.981  1.00  1.00            
ATOM   1385    N ASN B  83      10.485   3.332  18.241  1.00  1.00            
ATOM   1386   CA ASN B  83      10.192   2.434  17.177  1.00  1.00            
ATOM   1387   CB ASN B  83       8.859   2.718  16.462  1.00  1.00            
ATOM   1388   CG ASN B  83       7.709   2.512  17.435  1.00  1.00            
ATOM   1389  OD1 ASN B  83       7.893   2.540  18.651  1.00  1.00            
ATOM   1390  ND2 ASN B  83       6.482   2.298  16.888  1.00  1.00            
ATOM   1391    C ASN B  83      11.241   2.544  16.140  1.00  1.00            
ATOM   1392    O ASN B  83      11.992   3.516  16.083  1.00  1.00            
ATOM   1393    N ILE B  84      11.323   1.501  15.297  4.00  1.00            
ATOM   1394   CA ILE B  84      12.281   1.519  14.246  4.00  1.00            
ATOM   1395   CB ILE B  84      13.394   0.529  14.438  4.00  1.00            
ATOM   1396  CG1 ILE B  84      14.487   0.730  13.374  4.00  1.00            
ATOM   1397  CG2 ILE B  84      12.783  -0.883  14.457  4.00  1.00            
ATOM   1398  CD1 ILE B  84      15.775  -0.035  13.670  4.00  1.00            
ATOM   1399    C ILE B  84      11.590   1.171  12.948  4.00  1.00            
ATOM   1400    O ILE B  84      10.718   0.304  12.907  4.00  1.00            
ATOM   1401    N ILE B  85      11.966   1.874  11.852  4.00  1.00            
ATOM   1402   CA ILE B  85      11.522   1.649  10.492  4.00  1.00            
ATOM   1403   CB ILE B  85      11.070   2.895   9.783  4.00  1.00            
ATOM   1404  CG1 ILE B  85       9.835   3.502  10.473  4.00  1.00            
ATOM   1405  CG2 ILE B  85      10.849   2.545   8.303  4.00  1.00            
ATOM   1406  CD1 ILE B  85       9.474   4.895   9.953  4.00  1.00            
ATOM   1407    C ILE B  85      12.786   1.222   9.851  4.00  1.00            
ATOM   1408    O ILE B  85      13.858   1.689  10.232  4.00  1.00            
ATOM   1409    N GLY B  86      12.729   0.302   8.881  1.00  1.00            
ATOM   1410   CA GLY B  86      14.003  -0.135   8.420  1.00  1.00            
ATOM   1411    C GLY B  86      13.991  -0.267   6.940  1.00  1.00            
ATOM   1412    O GLY B  86      13.279   0.440   6.228  1.00  1.00            
ATOM   1413    N ARG B  87      14.808  -1.221   6.465  2.00  1.00            
ATOM   1414   CA ARG B  87      15.070  -1.460   5.082  2.00  1.00            
ATOM   1415   CB ARG B  87      16.035  -2.639   4.884  2.00  1.00            
ATOM   1416   CG ARG B  87      17.452  -2.358   5.389  2.00  1.00            
ATOM   1417   CD ARG B  87      18.293  -3.623   5.565  2.00  1.00            
ATOM   1418   NE ARG B  87      18.099  -4.465   4.353  2.00  1.00            
ATOM   1419   CZ ARG B  87      18.181  -5.823   4.455  2.00  1.00            
ATOM   1420  NH1 ARG B  87      18.448  -6.400   5.664  2.00  1.00            
ATOM   1421  NH2 ARG B  87      17.989  -6.606   3.354  2.00  1.00            
ATOM   1422    C ARG B  87      13.812  -1.784   4.348  2.00  1.00            
ATOM   1423    O ARG B  87      13.586  -1.274   3.251  2.00  1.00            
ATOM   1424    N ASN B  88      12.941  -2.628   4.925  2.00  1.00            
ATOM   1425   CA ASN B  88      11.785  -3.001   4.167  2.00  1.00            
ATOM   1426   CB ASN B  88      10.887  -4.026   4.878  2.00  1.00            
ATOM   1427   CG ASN B  88      11.528  -5.397   4.711  2.00  1.00            
ATOM   1428  OD1 ASN B  88      12.552  -5.702   5.320  2.00  1.00            
ATOM   1429  ND2 ASN B  88      10.902  -6.254   3.859  2.00  1.00            
ATOM   1430    C ASN B  88      10.956  -1.801   3.846  2.00  1.00            
ATOM   1431    O ASN B  88      10.619  -1.565   2.686  2.00  1.00            
ATOM   1432    N LEU B  89      10.628  -0.987   4.864  2.00  1.00            
ATOM   1433   CA LEU B  89       9.769   0.142   4.653  2.00  1.00            
ATOM   1434   CB LEU B  89       9.404   0.832   5.987  2.00  1.00            
ATOM   1435   CG LEU B  89       8.345   1.959   5.937  2.00  1.00            
ATOM   1436  CD1 LEU B  89       8.050   2.468   7.356  2.00  1.00            
ATOM   1437  CD2 LEU B  89       8.726   3.119   4.999  2.00  1.00            
ATOM   1438    C LEU B  89      10.477   1.118   3.760  2.00  1.00            
ATOM   1439    O LEU B  89       9.872   1.682   2.850  2.00  1.00            
ATOM   1440    N LEU B  90      11.790   1.325   3.981  2.00  1.00            
ATOM   1441   CA LEU B  90      12.493   2.357   3.270  2.00  1.00            
ATOM   1442   CB LEU B  90      13.894   2.677   3.842  2.00  1.00            
ATOM   1443   CG LEU B  90      14.978   1.597   3.682  2.00  1.00            
ATOM   1444  CD1 LEU B  90      15.401   1.440   2.217  2.00  1.00            
ATOM   1445  CD2 LEU B  90      16.175   1.883   4.602  2.00  1.00            
ATOM   1446    C LEU B  90      12.569   2.099   1.805  2.00  1.00            
ATOM   1447    O LEU B  90      12.426   3.031   1.017  2.00  1.00            
ATOM   1448    N THR B  91      12.775   0.836   1.392  3.00  1.00            
ATOM   1449   CA THR B  91      12.924   0.572  -0.010  3.00  1.00            
ATOM   1450   CB THR B  91      13.145  -0.878  -0.324  3.00  1.00            
ATOM   1451  OG1 THR B  91      14.326  -1.344   0.310  3.00  1.00            
ATOM   1452  CG2 THR B  91      13.263  -1.037  -1.849  3.00  1.00            
ATOM   1453    C THR B  91      11.679   1.004  -0.668  3.00  1.00            
ATOM   1454    O THR B  91      11.698   1.611  -1.738  3.00  1.00            
ATOM   1455    N GLN B  92      10.553   0.733  -0.005  3.00  1.00            
ATOM   1456   CA GLN B  92       9.317   1.128  -0.578  3.00  1.00            
ATOM   1457   CB GLN B  92       8.120   0.802   0.327  3.00  1.00            
ATOM   1458   CG GLN B  92       6.817   1.456  -0.136  3.00  1.00            
ATOM   1459   CD GLN B  92       6.332   0.757  -1.394  3.00  1.00            
ATOM   1460  OE1 GLN B  92       6.166   1.384  -2.440  3.00  1.00            
ATOM   1461  NE2 GLN B  92       6.087  -0.577  -1.292  3.00  1.00            
ATOM   1462    C GLN B  92       9.345   2.619  -0.744  3.00  1.00            
ATOM   1463    O GLN B  92       8.938   3.145  -1.780  3.00  1.00            
ATOM   1464    N ILE B  93       9.858   3.333   0.275  3.00  1.00            
ATOM   1465   CA ILE B  93       9.901   4.771   0.285  3.00  1.00            
ATOM   1466   CB ILE B  93      10.517   5.305   1.544  3.00  1.00            
ATOM   1467  CG1 ILE B  93       9.724   4.813   2.763  3.00  1.00            
ATOM   1468  CG2 ILE B  93      10.595   6.836   1.425  3.00  1.00            
ATOM   1469  CD1 ILE B  93       8.247   5.193   2.715  3.00  1.00            
ATOM   1470    C ILE B  93      10.768   5.230  -0.841  3.00  1.00            
ATOM   1471    O ILE B  93      10.423   6.172  -1.553  3.00  1.00            
ATOM   1472    N GLY B  94      11.914   4.556  -1.049  3.00  1.00            
ATOM   1473   CA GLY B  94      12.806   4.998  -2.075  3.00  1.00            
ATOM   1474    C GLY B  94      13.935   5.739  -1.440  3.00  1.00            
ATOM   1475    O GLY B  94      14.767   6.323  -2.132  3.00  1.00            
ATOM   1476    N CYS B  95      13.986   5.745  -0.095  1.00  1.00            
ATOM   1477   CA CYS B  95      15.047   6.430   0.585  1.00  1.00            
ATOM   1478   CB CYS B  95      14.742   6.693   2.069  1.00  1.00            
ATOM   1479   SG CYS B  95      16.075   7.598   2.909  1.00  1.00            
ATOM   1480    C CYS B  95      16.274   5.606   0.499  1.00  1.00            
ATOM   1481    O CYS B  95      16.221   4.378   0.505  1.00  1.00            
ATOM   1482    N THR B  96      17.428   6.284   0.397  4.00  1.00            
ATOM   1483   CA THR B  96      18.638   5.544   0.304  4.00  1.00            
ATOM   1484   CB THR B  96      19.072   5.306  -1.113  4.00  1.00            
ATOM   1485  OG1 THR B  96      19.326   6.542  -1.764  4.00  1.00            
ATOM   1486  CG2 THR B  96      17.953   4.545  -1.844  4.00  1.00            
ATOM   1487    C THR B  96      19.717   6.310   0.984  4.00  1.00            
ATOM   1488    O THR B  96      19.521   7.447   1.412  4.00  1.00            
ATOM   1489    N LEU B  97      20.898   5.678   1.115  4.00  1.00            
ATOM   1490   CA LEU B  97      21.998   6.345   1.736  4.00  1.00            
ATOM   1491   CB LEU B  97      22.895   5.404   2.565  4.00  1.00            
ATOM   1492   CG LEU B  97      24.001   6.103   3.388  4.00  1.00            
ATOM   1493  CD1 LEU B  97      25.068   6.771   2.506  4.00  1.00            
ATOM   1494  CD2 LEU B  97      23.393   7.054   4.430  4.00  1.00            
ATOM   1495    C LEU B  97      22.813   6.901   0.624  4.00  1.00            
ATOM   1496    O LEU B  97      23.115   6.207  -0.346  4.00  1.00            
ATOM   1497    N ASN B  98      23.169   8.193   0.726  4.00  1.00            
ATOM   1498   CA ASN B  98      23.953   8.758  -0.323  4.00  1.00            
ATOM   1499   CB ASN B  98      23.191   9.788  -1.172  4.00  1.00            
ATOM   1500   CG ASN B  98      22.177   9.019  -2.007  4.00  1.00            
ATOM   1501  OD1 ASN B  98      21.032   8.830  -1.599  4.00  1.00            
ATOM   1502  ND2 ASN B  98      22.613   8.554  -3.209  4.00  1.00            
ATOM   1503    C ASN B  98      25.148   9.428   0.272  4.00  1.00            
ATOM   1504    O ASN B  98      25.045  10.159   1.256  4.00  1.00            
ATOM   1505    N PHE B  99      26.330   9.167  -0.320  1.00  1.00            
ATOM   1506   CA PHE B  99      27.548   9.795   0.103  1.00  1.00            
ATOM   1507   CB PHE B  99      28.812   9.104  -0.432  1.00  1.00            
ATOM   1508   CG PHE B  99      29.957  10.039  -0.236  1.00  1.00            
ATOM   1509  CD1 PHE B  99      30.583  10.166   0.982  1.00  1.00            
ATOM   1510  CD2 PHE B  99      30.408  10.797  -1.293  1.00  1.00            
ATOM   1511  CE1 PHE B  99      31.639  11.035   1.140  1.00  1.00            
ATOM   1512  CE2 PHE B  99      31.462  11.667  -1.142  1.00  1.00            
ATOM   1513   CZ PHE B  99      32.080  11.788   0.078  1.00  1.00            
ATOM   1514    C PHE B  99      27.517  11.198  -0.489  1.00  1.00            
ATOM   1515    O PHE B  99      27.484  12.178   0.302  1.00  1.00            
ATOM   1516  OXT PHE B  99      27.526  11.305  -1.744  1.00  1.00            
ATOM   1517    N ILE C   1      15.821 -15.821  12.286  4.00  0.00            
ATOM   1518   CA ILE C   1      16.835 -14.928  12.893  4.00  0.00            
ATOM   1519   CB ILE C   1      18.182 -15.608  12.887  4.00  0.00            
ATOM   1520  CG1 ILE C   1      19.222 -14.775  13.654  4.00  0.00            
ATOM   1521  CG2 ILE C   1      18.572 -15.944  11.436  4.00  0.00            
ATOM   1522  CD1 ILE C   1      18.957 -14.706  15.158  4.00  0.00            
ATOM   1523    C ILE C   1      16.897 -13.617  12.183  4.00  0.00            
ATOM   1524    O ILE C   1      17.373 -13.513  11.054  4.00  0.00            
ATOM   1525    N ARG C   2      16.378 -12.571  12.848  4.00  0.00            
ATOM   1526   CA ARG C   2      16.391 -11.265  12.272  4.00  0.00            
ATOM   1527   CB ARG C   2      15.010 -10.604  12.147  4.00  0.00            
ATOM   1528   CG ARG C   2      14.167 -11.157  11.002  4.00  0.00            
ATOM   1529   CD ARG C   2      12.799 -10.489  10.868  4.00  0.00            
ATOM   1530   NE ARG C   2      12.125 -11.131   9.708  4.00  0.00            
ATOM   1531   CZ ARG C   2      10.855 -11.614   9.838  4.00  0.00            
ATOM   1532  NH1 ARG C   2      10.196 -11.480  11.028  4.00  0.00            
ATOM   1533  NH2 ARG C   2      10.254 -12.239   8.786  4.00  0.00            
ATOM   1534    C ARG C   2      17.182 -10.399  13.181  4.00  0.00            
ATOM   1535    O ARG C   2      17.396 -10.737  14.344  4.00  0.00            
ATOM   1536    N LYS C   3      17.665  -9.255  12.664  4.00  0.00            
ATOM   1537   CA LYS C   3      18.463  -8.464  13.542  4.00  0.00            
ATOM   1538   CB LYS C   3      19.964  -8.566  13.231  4.00  0.00            
ATOM   1539   CG LYS C   3      20.450 -10.014  13.292  4.00  0.00            
ATOM   1540   CD LYS C   3      21.898 -10.227  12.850  4.00  0.00            
ATOM   1541   CE LYS C   3      22.304 -11.703  12.868  4.00  0.00            
ATOM   1542   NZ LYS C   3      23.778 -11.829  12.897  4.00  0.00            
ATOM   1543    C LYS C   3      18.078  -7.045  13.455  4.00  0.00            
ATOM   1544    O LYS C   3      17.807  -6.504  12.384  4.00  0.00            
ATOM   1545    N ILE C   4      18.013  -6.419  14.635  4.00  0.00            
ATOM   1546   CA ILE C   4      17.771  -5.026  14.684  4.00  0.00            
ATOM   1547   CB ILE C   4      16.468  -4.647  15.327  4.00  0.00            
ATOM   1548  CG1 ILE C   4      15.281  -5.199  14.520  4.00  0.00            
ATOM   1549  CG2 ILE C   4      16.447  -3.117  15.476  4.00  0.00            
ATOM   1550  CD1 ILE C   4      15.169  -6.721  14.569  4.00  0.00            
ATOM   1551    C ILE C   4      18.829  -4.467  15.524  4.00  0.00            
ATOM   1552    O ILE C   4      19.060  -4.933  16.639  4.00  0.00            
ATOM   1553    N LEU C   5      19.530  -3.453  15.013  4.00  0.00            
ATOM   1554   CA LEU C   5      20.526  -3.032  15.915  4.00  0.00            
ATOM   1555   CB LEU C   5      21.958  -3.437  15.489  4.00  0.00            
ATOM   1556   CG LEU C   5      23.058  -3.297  16.571  4.00  0.00            
ATOM   1557  CD1 LEU C   5      24.412  -3.792  16.037  4.00  0.00            
ATOM   1558  CD2 LEU C   5      23.165  -1.875  17.145  4.00  0.00            
ATOM   1559    C LEU C   5      20.438  -1.571  16.096  4.00  0.00            
ATOM   1560    O LEU C   5      20.458  -0.794  15.142  4.00  0.00            
ATOM   1561    N PHE C   6      20.324  -1.176  17.370  4.00  0.00            
ATOM   1562   CA PHE C   6      20.238   0.202  17.694  4.00  0.00            
ATOM   1563   CB PHE C   6      18.788   0.607  18.022  4.00  0.00            
ATOM   1564   CG PHE C   6      18.723   2.017  18.498  4.00  0.00            
ATOM   1565  CD1 PHE C   6      18.587   3.057  17.608  4.00  0.00            
ATOM   1566  CD2 PHE C   6      18.780   2.297  19.845  4.00  0.00            
ATOM   1567  CE1 PHE C   6      18.519   4.356  18.056  4.00  0.00            
ATOM   1568  CE2 PHE C   6      18.713   3.592  20.299  4.00  0.00            
ATOM   1569   CZ PHE C   6      18.582   4.626  19.402  4.00  0.00            
ATOM   1570    C PHE C   6      21.025   0.401  18.916  4.00  0.00            
ATOM   1571    O PHE C   6      20.795  -0.249  19.935  4.00  0.00            
ATOM   1572    N LEU C   7      22.003   1.304  18.846  4.00  0.00            
ATOM   1573   CA LEU C   7      22.657   1.536  20.074  4.00  0.00            
ATOM   1574   CB LEU C   7      24.147   1.167  20.142  4.00  0.00            
ATOM   1575   CG LEU C   7      24.363  -0.310  20.499  4.00  0.00            
ATOM   1576  CD1 LEU C   7      25.854  -0.645  20.647  4.00  0.00            
ATOM   1577  CD2 LEU C   7      23.572  -0.658  21.771  4.00  0.00            
ATOM   1578    C LEU C   7      22.538   2.957  20.429  4.00  0.00            
ATOM   1579    O LEU C   7      23.050   3.844  19.747  4.00  0.00            
ATOM   1580    N ASP C   8      21.820   3.193  21.530  4.00  0.00            
ATOM   1581   CA ASP C   8      21.743   4.511  22.038  4.00  0.00            
ATOM   1582   CB ASP C   8      20.435   4.763  22.808  4.00  0.00            
ATOM   1583   CG ASP C   8      20.151   6.254  22.792  4.00  0.00            
ATOM   1584  OD1 ASP C   8      21.126   7.048  22.730  4.00  0.00            
ATOM   1585  OD2 ASP C   8      18.945   6.617  22.825  4.00  0.00            
ATOM   1586    C ASP C   8      22.889   4.538  22.985  4.00  0.00            
ATOM   1587    O ASP C   8      23.175   3.524  23.619  4.00  0.00            
ATOM   1588    N GLY C   9      23.602   5.667  23.128  4.00  0.00            
ATOM   1589   CA GLY C   9      24.759   5.457  23.940  4.00  0.00            
ATOM   1590    C GLY C   9      25.119   6.634  24.758  4.00  0.00            
ATOM   1591    O GLY C   9      24.485   7.687  24.714  4.00  0.00            
ATOM   1592    N ILE C  10      26.194   6.433  25.544  4.00  0.00            
ATOM   1593   CA ILE C  10      26.701   7.442  26.407  4.00  0.00            
ATOM   1594   CB ILE C  10      27.889   7.020  27.217  4.00  0.00            
ATOM   1595  CG1 ILE C  10      27.514   5.892  28.189  4.00  0.00            
ATOM   1596  CG2 ILE C  10      28.452   8.271  27.912  4.00  0.00            
ATOM   1597  CD1 ILE C  10      28.726   5.272  28.878  4.00  0.00            
ATOM   1598    C ILE C  10      27.146   8.612  25.544  4.00  0.00            
ATOM   1599    O ILE C  10      28.086   8.420  24.728  4.00  0.00            
ATOM   1600  OXT ILE C  10      26.558   9.715  25.697  4.00  0.00            
END
