# Supplementary material for: Integrative modeling of diverse protein-peptide systems using CABS-dock
Source: PLoS Comput Biol. 2023 Jul 5;19(7):e1011275. doi: 10.1371/journal.pcbi.1011275 (PMC10351741; doi:10.1371/journal.pcbi.1011275)
Supplement: S1 File — Files in pdb format containing atomic coordinates of the structures obtained in this study: the highest-scored amyloid models and 10 examples of the docked peptide for each enzyme-substrate complex. (ZIP) [file pcbi.1011275.s006.zip › 11_HIV1_TEPISGAETFYVDGA/1107.pdb]

CRYST1    0.000    0.000    0.000   0.00   0.00   0.00 P 1           1
ATOM      1    N PRO A   1      29.039   6.842  -2.839  1.00  1.00            
ATOM      2   CA PRO A   1      28.139   6.336  -3.913  1.00  1.00            
ATOM      3   CD PRO A   1      30.061   5.789  -2.505  1.00  1.00            
ATOM      4   CB PRO A   1      28.773   5.043  -4.417  1.00  1.00            
ATOM      5   CG PRO A   1      29.582   4.521  -3.225  1.00  1.00            
ATOM      6    C PRO A   1      26.827   6.123  -3.244  1.00  1.00            
ATOM      7    O PRO A   1      26.791   6.095  -2.015  1.00  1.00            
ATOM      8    N GLN A   2      25.740   5.975  -4.026  4.00  1.00            
ATOM      9   CA GLN A   2      24.451   5.806  -3.428  4.00  1.00            
ATOM     10   CB GLN A   2      23.283   6.308  -4.293  4.00  1.00            
ATOM     11   CG GLN A   2      23.113   5.525  -5.600  4.00  1.00            
ATOM     12   CD GLN A   2      23.851   6.262  -6.708  4.00  1.00            
ATOM     13  OE1 GLN A   2      23.490   7.386  -7.055  4.00  1.00            
ATOM     14  NE2 GLN A   2      24.902   5.622  -7.287  4.00  1.00            
ATOM     15    C GLN A   2      24.216   4.360  -3.209  4.00  1.00            
ATOM     16    O GLN A   2      24.451   3.538  -4.094  4.00  1.00            
ATOM     17    N ILE A   3      23.773   4.007  -1.990  4.00  1.00            
ATOM     18   CA ILE A   3      23.389   2.650  -1.796  4.00  1.00            
ATOM     19   CB ILE A   3      24.178   1.877  -0.768  4.00  1.00            
ATOM     20  CG1 ILE A   3      24.040   2.496   0.627  4.00  1.00            
ATOM     21  CG2 ILE A   3      25.631   1.767  -1.261  4.00  1.00            
ATOM     22  CD1 ILE A   3      24.627   3.902   0.710  4.00  1.00            
ATOM     23    C ILE A   3      21.966   2.657  -1.387  4.00  1.00            
ATOM     24    O ILE A   3      21.588   3.306  -0.412  4.00  1.00            
ATOM     25    N THR A   4      21.139   1.935  -2.167  1.00  1.00            
ATOM     26   CA THR A   4      19.743   1.846  -1.888  1.00  1.00            
ATOM     27   CB THR A   4      18.893   1.576  -3.093  1.00  1.00            
ATOM     28  OG1 THR A   4      17.522   1.718  -2.760  1.00  1.00            
ATOM     29  CG2 THR A   4      19.182   0.156  -3.604  1.00  1.00            
ATOM     30    C THR A   4      19.583   0.749  -0.913  1.00  1.00            
ATOM     31    O THR A   4      20.543   0.059  -0.573  1.00  1.00            
ATOM     32    N LEU A   5      18.365   0.573  -0.387  1.00  1.00            
ATOM     33   CA LEU A   5      18.303  -0.473   0.566  1.00  1.00            
ATOM     34   CB LEU A   5      17.751  -0.027   1.927  1.00  1.00            
ATOM     35   CG LEU A   5      17.872  -1.115   3.005  1.00  1.00            
ATOM     36  CD1 LEU A   5      19.340  -1.532   3.197  1.00  1.00            
ATOM     37  CD2 LEU A   5      17.207  -0.671   4.319  1.00  1.00            
ATOM     38    C LEU A   5      17.438  -1.555   0.023  1.00  1.00            
ATOM     39    O LEU A   5      16.284  -1.347  -0.352  1.00  1.00            
ATOM     40    N TRP A   6      18.043  -2.748  -0.045  1.00  1.00            
ATOM     41   CA TRP A   6      17.479  -3.993  -0.461  1.00  1.00            
ATOM     42   CB TRP A   6      17.921  -4.456  -1.866  1.00  1.00            
ATOM     43   CG TRP A   6      17.237  -3.774  -3.032  1.00  1.00            
ATOM     44  CD2 TRP A   6      15.904  -4.112  -3.438  1.00  1.00            
ATOM     45  CD1 TRP A   6      17.660  -2.784  -3.874  1.00  1.00            
ATOM     46  NE1 TRP A   6      16.667  -2.483  -4.779  1.00  1.00            
ATOM     47  CE2 TRP A   6      15.580  -3.294  -4.519  1.00  1.00            
ATOM     48  CE3 TRP A   6      15.025  -5.035  -2.950  1.00  1.00            
ATOM     49  CZ2 TRP A   6      14.359  -3.384  -5.125  1.00  1.00            
ATOM     50  CZ3 TRP A   6      13.793  -5.125  -3.557  1.00  1.00            
ATOM     51  CH2 TRP A   6      13.468  -4.311  -4.621  1.00  1.00            
ATOM     52    C TRP A   6      18.078  -4.928   0.522  1.00  1.00            
ATOM     53    O TRP A   6      17.485  -5.234   1.555  1.00  1.00            
ATOM     54    N LYS A   7      19.288  -5.413   0.212  1.00  1.00            
ATOM     55   CA LYS A   7      19.980  -6.212   1.167  1.00  1.00            
ATOM     56   CB LYS A   7      21.177  -6.979   0.593  1.00  1.00            
ATOM     57   CG LYS A   7      20.777  -8.185  -0.255  1.00  1.00            
ATOM     58   CD LYS A   7      20.056  -7.819  -1.551  1.00  1.00            
ATOM     59   CE LYS A   7      20.897  -6.969  -2.501  1.00  1.00            
ATOM     60   NZ LYS A   7      20.166  -6.785  -3.772  1.00  1.00            
ATOM     61    C LYS A   7      20.500  -5.269   2.209  1.00  1.00            
ATOM     62    O LYS A   7      20.511  -4.061   1.986  1.00  1.00            
ATOM     63    N ARG A   8      20.906  -5.780   3.391  1.00  1.00            
ATOM     64   CA ARG A   8      21.444  -4.875   4.376  1.00  1.00            
ATOM     65   CB ARG A   8      21.737  -5.490   5.746  1.00  1.00            
ATOM     66   CG ARG A   8      20.493  -5.883   6.542  1.00  1.00            
ATOM     67   CD ARG A   8      20.803  -6.056   8.031  1.00  1.00            
ATOM     68   NE ARG A   8      19.724  -6.866   8.659  1.00  1.00            
ATOM     69   CZ ARG A   8      19.809  -8.225   8.579  1.00  1.00            
ATOM     70  NH1 ARG A   8      20.803  -8.785   7.832  1.00  1.00            
ATOM     71  NH2 ARG A   8      18.926  -9.022   9.248  1.00  1.00            
ATOM     72    C ARG A   8      22.732  -4.373   3.834  1.00  1.00            
ATOM     73    O ARG A   8      23.505  -5.089   3.198  1.00  1.00            
ATOM     74    N PRO A   9      22.932  -3.117   4.089  1.00  1.00            
ATOM     75   CA PRO A   9      24.123  -2.434   3.677  1.00  1.00            
ATOM     76   CD PRO A   9      22.329  -2.495   5.261  1.00  1.00            
ATOM     77   CB PRO A   9      24.026  -1.053   4.310  1.00  1.00            
ATOM     78   CG PRO A   9      23.269  -1.336   5.623  1.00  1.00            
ATOM     79    C PRO A   9      25.286  -3.187   4.275  1.00  1.00            
ATOM     80    O PRO A   9      25.174  -3.632   5.417  1.00  1.00            
ATOM     81    N LEU A  10      26.398  -3.372   3.523  4.00  1.00            
ATOM     82   CA LEU A  10      27.601  -3.970   4.040  4.00  1.00            
ATOM     83   CB LEU A  10      27.792  -5.443   3.633  4.00  1.00            
ATOM     84   CG LEU A  10      26.713  -6.398   4.181  4.00  1.00            
ATOM     85  CD1 LEU A  10      26.974  -7.845   3.731  4.00  1.00            
ATOM     86  CD2 LEU A  10      26.560  -6.261   5.704  4.00  1.00            
ATOM     87    C LEU A  10      28.715  -3.206   3.404  4.00  1.00            
ATOM     88    O LEU A  10      28.823  -3.149   2.180  4.00  1.00            
ATOM     89    N VAL A  11      29.585  -2.616   4.238  4.00  1.00            
ATOM     90   CA VAL A  11      30.637  -1.783   3.748  4.00  1.00            
ATOM     91   CB VAL A  11      30.492  -0.357   4.198  4.00  1.00            
ATOM     92  CG1 VAL A  11      29.301   0.255   3.439  4.00  1.00            
ATOM     93  CG2 VAL A  11      30.294  -0.343   5.728  4.00  1.00            
ATOM     94    C VAL A  11      31.935  -2.315   4.250  4.00  1.00            
ATOM     95    O VAL A  11      31.974  -3.242   5.057  4.00  1.00            
ATOM     96    N THR A  12      33.043  -1.758   3.728  4.00  1.00            
ATOM     97   CA THR A  12      34.332  -2.209   4.142  4.00  1.00            
ATOM     98   CB THR A  12      35.229  -2.575   3.005  4.00  1.00            
ATOM     99  OG1 THR A  12      36.422  -3.151   3.510  4.00  1.00            
ATOM    100  CG2 THR A  12      35.529  -1.320   2.168  4.00  1.00            
ATOM    101    C THR A  12      34.959  -1.097   4.922  4.00  1.00            
ATOM    102    O THR A  12      34.995   0.052   4.484  4.00  1.00            
ATOM    103    N ILE A  13      35.460  -1.421   6.128  4.00  1.00            
ATOM    104   CA ILE A  13      36.010  -0.396   6.962  4.00  1.00            
ATOM    105   CB ILE A  13      35.408  -0.394   8.340  4.00  1.00            
ATOM    106  CG1 ILE A  13      33.889  -0.144   8.301  4.00  1.00            
ATOM    107  CG2 ILE A  13      36.196   0.614   9.190  4.00  1.00            
ATOM    108  CD1 ILE A  13      33.472   1.196   7.701  4.00  1.00            
ATOM    109    C ILE A  13      37.458  -0.696   7.170  4.00  1.00            
ATOM    110    O ILE A  13      37.805  -1.785   7.623  4.00  1.00            
ATOM    111    N ARG A  14      38.357   0.252   6.840  4.00  1.00            
ATOM    112   CA ARG A  14      39.730  -0.005   7.164  4.00  1.00            
ATOM    113   CB ARG A  14      40.756   0.358   6.076  4.00  1.00            
ATOM    114   CG ARG A  14      40.841  -0.680   4.961  4.00  1.00            
ATOM    115   CD ARG A  14      42.269  -0.949   4.473  4.00  1.00            
ATOM    116   NE ARG A  14      42.640   0.081   3.464  4.00  1.00            
ATOM    117   CZ ARG A  14      43.884   0.053   2.906  4.00  1.00            
ATOM    118  NH1 ARG A  14      44.842  -0.790   3.396  4.00  1.00            
ATOM    119  NH2 ARG A  14      44.173   0.862   1.845  4.00  1.00            
ATOM    120    C ARG A  14      40.056   0.861   8.341  4.00  1.00            
ATOM    121    O ARG A  14      39.915   2.082   8.279  4.00  1.00            
ATOM    122    N ILE A  15      40.474   0.234   9.461  4.00  1.00            
ATOM    123   CA ILE A  15      40.847   0.942  10.654  4.00  1.00            
ATOM    124   CB ILE A  15      39.832   0.768  11.753  4.00  1.00            
ATOM    125  CG1 ILE A  15      40.152   1.634  12.974  4.00  1.00            
ATOM    126  CG2 ILE A  15      39.699  -0.727  12.082  4.00  1.00            
ATOM    127  CD1 ILE A  15      38.971   1.700  13.940  4.00  1.00            
ATOM    128    C ILE A  15      42.159   0.364  11.116  4.00  1.00            
ATOM    129    O ILE A  15      42.305  -0.849  11.264  4.00  1.00            
ATOM    130    N GLY A  16      43.182   1.212  11.313  3.00  1.00            
ATOM    131   CA GLY A  16      44.411   0.701  11.846  3.00  1.00            
ATOM    132    C GLY A  16      45.082  -0.167  10.826  3.00  1.00            
ATOM    133    O GLY A  16      46.062  -0.843  11.133  3.00  1.00            
ATOM    134    N GLY A  17      44.603  -0.167   9.572  3.00  1.00            
ATOM    135   CA GLY A  17      45.267  -1.003   8.619  3.00  1.00            
ATOM    136    C GLY A  17      44.588  -2.338   8.572  3.00  1.00            
ATOM    137    O GLY A  17      45.092  -3.261   7.937  3.00  1.00            
ATOM    138    N GLN A  18      43.426  -2.501   9.238  4.00  1.00            
ATOM    139   CA GLN A  18      42.803  -3.793   9.145  4.00  1.00            
ATOM    140   CB GLN A  18      42.142  -4.315  10.440  4.00  1.00            
ATOM    141   CG GLN A  18      40.891  -3.539  10.873  4.00  1.00            
ATOM    142   CD GLN A  18      40.105  -4.387  11.870  4.00  1.00            
ATOM    143  OE1 GLN A  18      39.698  -5.509  11.568  4.00  1.00            
ATOM    144  NE2 GLN A  18      39.871  -3.836  13.094  4.00  1.00            
ATOM    145    C GLN A  18      41.698  -3.732   8.141  4.00  1.00            
ATOM    146    O GLN A  18      41.262  -2.654   7.737  4.00  1.00            
ATOM    147    N LEU A  19      41.238  -4.914   7.675  4.00  1.00            
ATOM    148   CA LEU A  19      40.110  -4.905   6.792  4.00  1.00            
ATOM    149   CB LEU A  19      40.234  -5.759   5.518  4.00  1.00            
ATOM    150   CG LEU A  19      39.058  -5.512   4.550  4.00  1.00            
ATOM    151  CD1 LEU A  19      39.042  -4.043   4.093  4.00  1.00            
ATOM    152  CD2 LEU A  19      39.068  -6.491   3.365  4.00  1.00            
ATOM    153    C LEU A  19      38.970  -5.465   7.555  4.00  1.00            
ATOM    154    O LEU A  19      39.060  -6.537   8.151  4.00  1.00            
ATOM    155    N LYS A  20      37.848  -4.732   7.548  4.00  1.00            
ATOM    156   CA LYS A  20      36.742  -5.196   8.310  4.00  1.00            
ATOM    157   CB LYS A  20      36.660  -4.498   9.682  4.00  1.00            
ATOM    158   CG LYS A  20      35.584  -5.037  10.624  4.00  1.00            
ATOM    159   CD LYS A  20      35.866  -6.440  11.162  4.00  1.00            
ATOM    160   CE LYS A  20      34.951  -6.819  12.328  4.00  1.00            
ATOM    161   NZ LYS A  20      33.567  -7.028  11.847  4.00  1.00            
ATOM    162    C LYS A  20      35.488  -4.876   7.563  4.00  1.00            
ATOM    163    O LYS A  20      35.493  -4.094   6.613  4.00  1.00            
ATOM    164    N GLU A  21      34.374  -5.513   7.975  4.00  1.00            
ATOM    165   CA GLU A  21      33.107  -5.267   7.354  4.00  1.00            
ATOM    166   CB GLU A  21      32.249  -6.526   7.145  4.00  1.00            
ATOM    167   CG GLU A  21      31.817  -7.201   8.448  4.00  1.00            
ATOM    168   CD GLU A  21      32.768  -8.352   8.739  4.00  1.00            
ATOM    169  OE1 GLU A  21      33.600  -8.677   7.850  4.00  1.00            
ATOM    170  OE2 GLU A  21      32.670  -8.927   9.856  4.00  1.00            
ATOM    171    C GLU A  21      32.342  -4.365   8.281  4.00  1.00            
ATOM    172    O GLU A  21      32.689  -4.250   9.456  4.00  1.00            
ATOM    173    N ALA A  22      31.305  -3.657   7.772  4.00  1.00            
ATOM    174   CA ALA A  22      30.524  -2.811   8.642  4.00  1.00            
ATOM    175   CB ALA A  22      31.078  -1.388   8.812  4.00  1.00            
ATOM    176    C ALA A  22      29.133  -2.675   8.100  4.00  1.00            
ATOM    177    O ALA A  22      28.889  -2.846   6.907  4.00  1.00            
ATOM    178    N LEU A  23      28.172  -2.386   9.004  4.00  1.00            
ATOM    179   CA LEU A  23      26.812  -2.098   8.644  4.00  1.00            
ATOM    180   CB LEU A  23      25.766  -2.749   9.586  4.00  1.00            
ATOM    181   CG LEU A  23      25.674  -4.295   9.542  4.00  1.00            
ATOM    182  CD1 LEU A  23      24.636  -4.816  10.551  4.00  1.00            
ATOM    183  CD2 LEU A  23      25.383  -4.811   8.124  4.00  1.00            
ATOM    184    C LEU A  23      26.715  -0.608   8.852  4.00  1.00            
ATOM    185    O LEU A  23      27.174  -0.096   9.871  4.00  1.00            
ATOM    186    N LEU A  24      26.130   0.143   7.895  4.00  1.00            
ATOM    187   CA LEU A  24      26.179   1.581   7.992  4.00  1.00            
ATOM    188   CB LEU A  24      25.607   2.280   6.748  4.00  1.00            
ATOM    189   CG LEU A  24      26.549   2.211   5.529  4.00  1.00            
ATOM    190  CD1 LEU A  24      27.806   3.073   5.739  4.00  1.00            
ATOM    191  CD2 LEU A  24      26.907   0.759   5.189  4.00  1.00            
ATOM    192    C LEU A  24      25.497   2.146   9.203  4.00  1.00            
ATOM    193    O LEU A  24      26.117   2.835  10.012  4.00  1.00            
ATOM    194    N ASP A  25      24.206   1.838   9.372  1.00  1.00            
ATOM    195   CA ASP A  25      23.427   2.272  10.492  1.00  1.00            
ATOM    196   CB ASP A  25      23.877   1.665  11.829  1.00  1.00            
ATOM    197   CG ASP A  25      23.559   0.184  11.734  1.00  1.00            
ATOM    198  OD1 ASP A  25      23.213  -0.254  10.604  1.00  1.00            
ATOM    199  OD2 ASP A  25      23.646  -0.527  12.770  1.00  1.00            
ATOM    200    C ASP A  25      23.281   3.737  10.667  1.00  1.00            
ATOM    201    O ASP A  25      24.192   4.461  11.066  1.00  1.00            
ATOM    202    N THR A  26      22.074   4.187  10.306  3.00  1.00            
ATOM    203   CA THR A  26      21.588   5.498  10.556  3.00  1.00            
ATOM    204   CB THR A  26      20.399   5.807   9.707  3.00  1.00            
ATOM    205  OG1 THR A  26      19.423   4.802   9.901  3.00  1.00            
ATOM    206  CG2 THR A  26      20.824   5.843   8.228  3.00  1.00            
ATOM    207    C THR A  26      21.213   5.551  12.017  3.00  1.00            
ATOM    208    O THR A  26      21.301   6.594  12.664  3.00  1.00            
ATOM    209    N GLY A  27      20.778   4.387  12.556  3.00  1.00            
ATOM    210   CA GLY A  27      20.236   4.202  13.882  3.00  1.00            
ATOM    211    C GLY A  27      21.191   4.491  15.005  3.00  1.00            
ATOM    212    O GLY A  27      20.805   5.144  15.973  3.00  1.00            
ATOM    213    N ALA A  28      22.451   4.013  14.926  1.00  1.00            
ATOM    214   CA ALA A  28      23.348   4.122  16.048  1.00  1.00            
ATOM    215   CB ALA A  28      24.582   3.206  15.955  1.00  1.00            
ATOM    216    C ALA A  28      23.882   5.508  16.226  1.00  1.00            
ATOM    217    O ALA A  28      24.096   6.231  15.254  1.00  1.00            
ATOM    218    N ASP A  29      24.055   5.934  17.501  1.00  1.00            
ATOM    219   CA ASP A  29      24.706   7.185  17.784  1.00  1.00            
ATOM    220   CB ASP A  29      24.603   7.605  19.256  1.00  1.00            
ATOM    221   CG ASP A  29      25.159   9.015  19.411  1.00  1.00            
ATOM    222  OD1 ASP A  29      26.332   9.274  19.040  1.00  1.00            
ATOM    223  OD2 ASP A  29      24.382   9.870  19.916  1.00  1.00            
ATOM    224    C ASP A  29      26.152   7.033  17.507  1.00  1.00            
ATOM    225    O ASP A  29      26.733   7.753  16.695  1.00  1.00            
ATOM    226    N ASP A  30      26.752   6.040  18.183  1.00  1.00            
ATOM    227   CA ASP A  30      28.160   5.837  18.124  1.00  1.00            
ATOM    228   CB ASP A  30      28.804   5.374  19.446  1.00  1.00            
ATOM    229   CG ASP A  30      28.824   6.525  20.442  1.00  1.00            
ATOM    230  OD1 ASP A  30      28.299   7.619  20.105  1.00  1.00            
ATOM    231  OD2 ASP A  30      29.373   6.318  21.558  1.00  1.00            
ATOM    232    C ASP A  30      28.501   4.800  17.142  1.00  1.00            
ATOM    233    O ASP A  30      27.770   4.502  16.196  1.00  1.00            
ATOM    234    N THR A  31      29.713   4.270  17.348  1.00  1.00            
ATOM    235   CA THR A  31      30.164   3.221  16.519  1.00  1.00            
ATOM    236   CB THR A  31      31.311   3.627  15.623  1.00  1.00            
ATOM    237  OG1 THR A  31      31.717   2.535  14.813  1.00  1.00            
ATOM    238  CG2 THR A  31      32.487   4.149  16.468  1.00  1.00            
ATOM    239    C THR A  31      30.575   2.068  17.374  1.00  1.00            
ATOM    240    O THR A  31      31.429   2.191  18.251  1.00  1.00            
ATOM    241    N VAL A  32      29.941   0.904  17.148  4.00  1.00            
ATOM    242   CA VAL A  32      30.362  -0.269  17.847  4.00  1.00            
ATOM    243   CB VAL A  32      29.278  -1.127  18.434  4.00  1.00            
ATOM    244  CG1 VAL A  32      28.713  -0.483  19.705  4.00  1.00            
ATOM    245  CG2 VAL A  32      28.223  -1.334  17.339  4.00  1.00            
ATOM    246    C VAL A  32      31.070  -1.129  16.869  4.00  1.00            
ATOM    247    O VAL A  32      30.680  -1.229  15.708  4.00  1.00            
ATOM    248    N LEU A  33      32.185  -1.723  17.323  4.00  1.00            
ATOM    249   CA LEU A  33      32.880  -2.689  16.540  4.00  1.00            
ATOM    250   CB LEU A  33      34.272  -2.298  15.992  4.00  1.00            
ATOM    251   CG LEU A  33      34.232  -1.234  14.876  4.00  1.00            
ATOM    252  CD1 LEU A  33      34.011   0.173  15.447  4.00  1.00            
ATOM    253  CD2 LEU A  33      35.437  -1.343  13.926  4.00  1.00            
ATOM    254    C LEU A  33      33.070  -3.866  17.432  4.00  1.00            
ATOM    255    O LEU A  33      33.056  -3.736  18.655  4.00  1.00            
ATOM    256    N GLU A  34      33.216  -5.062  16.839  1.00  1.00            
ATOM    257   CA GLU A  34      33.458  -6.226  17.635  1.00  1.00            
ATOM    258   CB GLU A  34      33.294  -7.548  16.872  1.00  1.00            
ATOM    259   CG GLU A  34      33.555  -8.769  17.752  1.00  1.00            
ATOM    260   CD GLU A  34      32.824  -9.939  17.125  1.00  1.00            
ATOM    261  OE1 GLU A  34      31.936  -9.667  16.271  1.00  1.00            
ATOM    262  OE2 GLU A  34      33.129 -11.106  17.486  1.00  1.00            
ATOM    263    C GLU A  34      34.883  -6.091  18.090  1.00  1.00            
ATOM    264    O GLU A  34      35.652  -5.322  17.516  1.00  1.00            
ATOM    265    N GLU A  35      35.279  -6.840  19.136  1.00  1.00            
ATOM    266   CA GLU A  35      36.550  -6.634  19.775  1.00  1.00            
ATOM    267   CB GLU A  35      36.784  -7.577  20.968  1.00  1.00            
ATOM    268   CG GLU A  35      37.761  -7.021  22.004  1.00  1.00            
ATOM    269   CD GLU A  35      36.978  -6.111  22.943  1.00  1.00            
ATOM    270  OE1 GLU A  35      36.218  -5.236  22.446  1.00  1.00            
ATOM    271  OE2 GLU A  35      37.133  -6.286  24.181  1.00  1.00            
ATOM    272    C GLU A  35      37.702  -6.756  18.844  1.00  1.00            
ATOM    273    O GLU A  35      37.779  -7.657  18.011  1.00  1.00            
ATOM    274    N MET A  36      38.622  -5.781  18.972  1.00  1.00            
ATOM    275   CA MET A  36      39.865  -5.773  18.271  1.00  1.00            
ATOM    276   CB MET A  36      39.817  -5.105  16.885  1.00  1.00            
ATOM    277   CG MET A  36      39.139  -5.970  15.820  1.00  1.00            
ATOM    278   SD MET A  36      40.082  -7.449  15.330  1.00  1.00            
ATOM    279   CE MET A  36      41.005  -6.644  13.989  1.00  1.00            
ATOM    280    C MET A  36      40.795  -4.969  19.105  1.00  1.00            
ATOM    281    O MET A  36      40.392  -3.993  19.737  1.00  1.00            
ATOM    282    N ASN A  37      42.080  -5.354  19.133  1.00  1.00            
ATOM    283   CA ASN A  37      42.954  -4.595  19.963  1.00  1.00            
ATOM    284   CB ASN A  37      44.178  -5.403  20.444  1.00  1.00            
ATOM    285   CG ASN A  37      43.708  -6.680  21.132  1.00  1.00            
ATOM    286  OD1 ASN A  37      42.588  -6.772  21.630  1.00  1.00            
ATOM    287  ND2 ASN A  37      44.594  -7.712  21.139  1.00  1.00            
ATOM    288    C ASN A  37      43.506  -3.500  19.116  1.00  1.00            
ATOM    289    O ASN A  37      44.588  -3.639  18.546  1.00  1.00            
ATOM    290    N LEU A  38      42.774  -2.371  19.004  1.00  1.00            
ATOM    291   CA LEU A  38      43.283  -1.268  18.241  1.00  1.00            
ATOM    292   CB LEU A  38      42.202  -0.261  17.782  1.00  1.00            
ATOM    293   CG LEU A  38      41.133  -0.871  16.853  1.00  1.00            
ATOM    294  CD1 LEU A  38      40.304  -1.933  17.596  1.00  1.00            
ATOM    295  CD2 LEU A  38      40.269   0.218  16.193  1.00  1.00            
ATOM    296    C LEU A  38      44.207  -0.561  19.179  1.00  1.00            
ATOM    297    O LEU A  38      44.089  -0.724  20.393  1.00  1.00            
ATOM    298    N PRO A  39      45.150   0.190  18.683  1.00  1.00            
ATOM    299   CA PRO A  39      46.035   0.857  19.596  1.00  1.00            
ATOM    300   CD PRO A  39      45.823  -0.162  17.439  1.00  1.00            
ATOM    301   CB PRO A  39      47.249   1.286  18.778  1.00  1.00            
ATOM    302   CG PRO A  39      47.292   0.251  17.639  1.00  1.00            
ATOM    303    C PRO A  39      45.372   1.989  20.305  1.00  1.00            
ATOM    304    O PRO A  39      44.505   2.628  19.709  1.00  1.00            
ATOM    305    N GLY A  40      45.741   2.231  21.580  1.00  1.00            
ATOM    306   CA GLY A  40      45.219   3.404  22.217  1.00  1.00            
ATOM    307    C GLY A  40      44.819   3.177  23.638  1.00  1.00            
ATOM    308    O GLY A  40      44.861   2.061  24.159  1.00  1.00            
ATOM    309    N LYS A  41      44.404   4.292  24.285  1.00  1.00            
ATOM    310   CA LYS A  41      43.972   4.354  25.656  1.00  1.00            
ATOM    311   CB LYS A  41      43.888   5.786  26.209  1.00  1.00            
ATOM    312   CG LYS A  41      45.163   6.603  26.014  1.00  1.00            
ATOM    313   CD LYS A  41      45.428   6.957  24.547  1.00  1.00            
ATOM    314   CE LYS A  41      46.495   8.042  24.374  1.00  1.00            
ATOM    315   NZ LYS A  41      47.005   8.074  22.982  1.00  1.00            
ATOM    316    C LYS A  41      42.584   3.811  25.707  1.00  1.00            
ATOM    317    O LYS A  41      41.848   3.892  24.726  1.00  1.00            
ATOM    318    N TRP A  42      42.172   3.239  26.855  1.00  1.00            
ATOM    319   CA TRP A  42      40.862   2.658  26.875  1.00  1.00            
ATOM    320   CB TRP A  42      40.893   1.132  27.123  1.00  1.00            
ATOM    321   CG TRP A  42      41.745   0.647  28.285  1.00  1.00            
ATOM    322  CD2 TRP A  42      41.298   0.472  29.642  1.00  1.00            
ATOM    323  CD1 TRP A  42      43.053   0.253  28.262  1.00  1.00            
ATOM    324  NE1 TRP A  42      43.445  -0.164  29.512  1.00  1.00            
ATOM    325  CE2 TRP A  42      42.376  -0.034  30.373  1.00  1.00            
ATOM    326  CE3 TRP A  42      40.087   0.703  30.228  1.00  1.00            
ATOM    327  CZ2 TRP A  42      42.259  -0.316  31.705  1.00  1.00            
ATOM    328  CZ3 TRP A  42      39.977   0.429  31.575  1.00  1.00            
ATOM    329  CH2 TRP A  42      41.038  -0.073  32.296  1.00  1.00            
ATOM    330    C TRP A  42      39.995   3.292  27.923  1.00  1.00            
ATOM    331    O TRP A  42      40.466   3.637  29.007  1.00  1.00            
ATOM    332    N LYS A  43      38.689   3.466  27.588  4.00  1.00            
ATOM    333   CA LYS A  43      37.671   4.044  28.449  4.00  1.00            
ATOM    334   CB LYS A  43      37.123   5.373  27.909  4.00  1.00            
ATOM    335   CG LYS A  43      38.122   6.532  27.846  4.00  1.00            
ATOM    336   CD LYS A  43      37.673   7.646  26.896  4.00  1.00            
ATOM    337   CE LYS A  43      38.429   8.959  27.081  4.00  1.00            
ATOM    338   NZ LYS A  43      37.831   9.708  28.206  4.00  1.00            
ATOM    339    C LYS A  43      36.499   3.092  28.437  4.00  1.00            
ATOM    340    O LYS A  43      35.968   2.790  27.372  4.00  1.00            
ATOM    341    N PRO A  44      36.053   2.615  29.575  4.00  0.00            
ATOM    342   CA PRO A  44      34.926   1.698  29.563  4.00  0.00            
ATOM    343   CD PRO A  44      37.028   2.258  30.590  4.00  0.00            
ATOM    344   CB PRO A  44      35.070   0.854  30.831  4.00  0.00            
ATOM    345   CG PRO A  44      36.576   0.897  31.140  4.00  0.00            
ATOM    346    C PRO A  44      33.567   2.311  29.426  4.00  0.00            
ATOM    347    O PRO A  44      33.417   3.504  29.688  4.00  0.00            
ATOM    348    N LYS A  45      32.553   1.513  28.998  4.00  0.00            
ATOM    349   CA LYS A  45      31.208   2.008  28.891  4.00  0.00            
ATOM    350   CB LYS A  45      30.975   2.845  27.620  4.00  0.00            
ATOM    351   CG LYS A  45      29.652   3.615  27.581  4.00  0.00            
ATOM    352   CD LYS A  45      29.654   4.890  28.428  4.00  0.00            
ATOM    353   CE LYS A  45      28.488   5.834  28.126  4.00  0.00            
ATOM    354   NZ LYS A  45      28.576   6.311  26.728  4.00  0.00            
ATOM    355    C LYS A  45      30.272   0.847  28.813  4.00  0.00            
ATOM    356    O LYS A  45      30.627  -0.218  28.310  4.00  0.00            
ATOM    357    N MET A  46      29.048   1.021  29.346  4.00  0.00            
ATOM    358   CA MET A  46      28.034   0.023  29.173  4.00  0.00            
ATOM    359   CB MET A  46      27.327  -0.426  30.462  4.00  0.00            
ATOM    360   CG MET A  46      28.245  -1.100  31.483  4.00  0.00            
ATOM    361   SD MET A  46      27.378  -2.060  32.763  4.00  0.00            
ATOM    362   CE MET A  46      26.261  -0.729  33.289  4.00  0.00            
ATOM    363    C MET A  46      27.008   0.721  28.342  4.00  0.00            
ATOM    364    O MET A  46      26.543   1.806  28.695  4.00  0.00            
ATOM    365    N ILE A  47      26.623   0.128  27.201  4.00  0.00            
ATOM    366   CA ILE A  47      25.735   0.864  26.356  4.00  0.00            
ATOM    367   CB ILE A  47      26.253   0.995  24.953  4.00  0.00            
ATOM    368  CG1 ILE A  47      27.584   1.763  24.981  4.00  0.00            
ATOM    369  CG2 ILE A  47      25.185   1.676  24.084  4.00  0.00            
ATOM    370  CD1 ILE A  47      28.306   1.767  23.639  4.00  0.00            
ATOM    371    C ILE A  47      24.414   0.190  26.342  4.00  0.00            
ATOM    372    O ILE A  47      24.295  -0.986  25.998  4.00  0.00            
ATOM    373    N GLY A  48      23.373   0.947  26.732  4.00  0.00            
ATOM    374   CA GLY A  48      22.045   0.427  26.706  4.00  0.00            
ATOM    375    C GLY A  48      21.655   0.510  25.276  4.00  0.00            
ATOM    376    O GLY A  48      22.510   0.663  24.405  4.00  0.00            
ATOM    377    N GLY A  49      20.354   0.396  24.972  4.00  0.00            
ATOM    378   CA GLY A  49      20.037   0.463  23.584  4.00  0.00            
ATOM    379    C GLY A  49      18.699  -0.179  23.400  4.00  0.00            
ATOM    380    O GLY A  49      17.726   0.170  24.067  4.00  0.00            
ATOM    381    N ILE A  50      18.623  -1.151  22.472  3.00  0.00            
ATOM    382   CA ILE A  50      17.365  -1.767  22.180  3.00  0.00            
ATOM    383   CB ILE A  50      17.245  -2.130  20.731  3.00  0.00            
ATOM    384  CG1 ILE A  50      15.915  -2.857  20.468  3.00  0.00            
ATOM    385  CG2 ILE A  50      18.519  -2.880  20.313  3.00  0.00            
ATOM    386  CD1 ILE A  50      15.584  -3.022  18.986  3.00  0.00            
ATOM    387    C ILE A  50      17.167  -2.988  22.997  3.00  0.00            
ATOM    388    O ILE A  50      17.539  -4.091  22.600  3.00  0.00            
ATOM    389    N GLY A  51      16.578  -2.806  24.198  3.00  0.00            
ATOM    390   CA GLY A  51      16.256  -3.903  25.059  3.00  0.00            
ATOM    391    C GLY A  51      17.532  -4.615  25.304  3.00  0.00            
ATOM    392    O GLY A  51      17.546  -5.807  25.606  3.00  0.00            
ATOM    393    N GLY A  52      18.657  -3.888  25.192  4.00  0.00            
ATOM    394   CA GLY A  52      19.880  -4.595  25.301  4.00  0.00            
ATOM    395    C GLY A  52      20.929  -3.713  25.847  4.00  0.00            
ATOM    396    O GLY A  52      20.965  -2.506  25.612  4.00  0.00            
ATOM    397    N PHE A  53      21.833  -4.348  26.598  4.00  0.00            
ATOM    398   CA PHE A  53      22.919  -3.637  27.154  4.00  0.00            
ATOM    399   CB PHE A  53      22.868  -3.680  28.683  4.00  0.00            
ATOM    400   CG PHE A  53      21.634  -2.906  29.016  4.00  0.00            
ATOM    401  CD1 PHE A  53      20.389  -3.501  28.967  4.00  0.00            
ATOM    402  CD2 PHE A  53      21.716  -1.569  29.332  4.00  0.00            
ATOM    403  CE1 PHE A  53      19.251  -2.788  29.267  4.00  0.00            
ATOM    404  CE2 PHE A  53      20.587  -0.848  29.634  4.00  0.00            
ATOM    405   CZ PHE A  53      19.353  -1.457  29.596  4.00  0.00            
ATOM    406    C PHE A  53      24.138  -4.314  26.634  4.00  0.00            
ATOM    407    O PHE A  53      24.264  -5.537  26.686  4.00  0.00            
ATOM    408    N ILE A  54      25.053  -3.516  26.065  4.00  0.00            
ATOM    409   CA ILE A  54      26.261  -4.067  25.554  4.00  0.00            
ATOM    410   CB ILE A  54      26.480  -3.795  24.100  4.00  0.00            
ATOM    411  CG1 ILE A  54      26.407  -2.271  23.869  4.00  0.00            
ATOM    412  CG2 ILE A  54      25.531  -4.685  23.279  4.00  0.00            
ATOM    413  CD1 ILE A  54      26.773  -1.803  22.462  4.00  0.00            
ATOM    414    C ILE A  54      27.401  -3.446  26.301  4.00  0.00            
ATOM    415    O ILE A  54      27.475  -2.227  26.437  4.00  0.00            
ATOM    416    N LYS A  55      28.316  -4.281  26.832  4.00  0.00            
ATOM    417   CA LYS A  55      29.449  -3.759  27.541  4.00  0.00            
ATOM    418   CB LYS A  55      30.085  -4.800  28.476  4.00  0.00            
ATOM    419   CG LYS A  55      29.064  -5.396  29.450  4.00  0.00            
ATOM    420   CD LYS A  55      28.418  -4.370  30.384  4.00  0.00            
ATOM    421   CE LYS A  55      27.140  -4.870  31.063  4.00  0.00            
ATOM    422   NZ LYS A  55      25.983  -4.695  30.153  4.00  0.00            
ATOM    423    C LYS A  55      30.437  -3.396  26.504  4.00  0.00            
ATOM    424    O LYS A  55      30.696  -4.189  25.599  4.00  0.00            
ATOM    425    N VAL A  56      31.023  -2.188  26.593  4.00  0.00            
ATOM    426   CA VAL A  56      31.904  -1.883  25.518  4.00  0.00            
ATOM    427   CB VAL A  56      31.270  -1.101  24.406  4.00  0.00            
ATOM    428  CG1 VAL A  56      30.018  -1.870  23.951  4.00  0.00            
ATOM    429  CG2 VAL A  56      31.042   0.357  24.845  4.00  0.00            
ATOM    430    C VAL A  56      33.055  -1.089  25.979  4.00  0.00            
ATOM    431    O VAL A  56      33.109  -0.592  27.103  4.00  0.00            
ATOM    432    N ARG A  57      34.032  -0.992  25.071  4.00  0.00            
ATOM    433   CA ARG A  57      35.189  -0.215  25.299  4.00  0.00            
ATOM    434   CB ARG A  57      36.500  -0.945  24.962  4.00  0.00            
ATOM    435   CG ARG A  57      36.754  -2.157  25.856  4.00  0.00            
ATOM    436   CD ARG A  57      38.097  -2.846  25.615  4.00  0.00            
ATOM    437   NE ARG A  57      39.035  -2.359  26.663  4.00  0.00            
ATOM    438   CZ ARG A  57      39.755  -3.267  27.377  4.00  0.00            
ATOM    439  NH1 ARG A  57      39.607  -4.598  27.111  4.00  0.00            
ATOM    440  NH2 ARG A  57      40.617  -2.854  28.353  4.00  0.00            
ATOM    441    C ARG A  57      35.087   0.955  24.385  4.00  0.00            
ATOM    442    O ARG A  57      34.655   0.823  23.239  4.00  0.00            
ATOM    443    N GLN A  58      35.457   2.147  24.889  4.00  1.00            
ATOM    444   CA GLN A  58      35.408   3.327  24.079  4.00  1.00            
ATOM    445   CB GLN A  58      34.867   4.585  24.785  4.00  1.00            
ATOM    446   CG GLN A  58      34.621   5.761  23.829  4.00  1.00            
ATOM    447   CD GLN A  58      34.447   7.033  24.649  4.00  1.00            
ATOM    448  OE1 GLN A  58      35.297   7.364  25.476  4.00  1.00            
ATOM    449  NE2 GLN A  58      33.325   7.771  24.421  4.00  1.00            
ATOM    450    C GLN A  58      36.810   3.648  23.708  4.00  1.00            
ATOM    451    O GLN A  58      37.738   3.468  24.494  4.00  1.00            
ATOM    452    N TYR A  59      36.997   4.105  22.462  4.00  1.00            
ATOM    453   CA TYR A  59      38.294   4.501  22.048  4.00  1.00            
ATOM    454   CB TYR A  59      38.946   3.576  21.032  4.00  1.00            
ATOM    455   CG TYR A  59      40.307   4.133  20.989  4.00  1.00            
ATOM    456  CD1 TYR A  59      41.200   3.804  21.974  4.00  1.00            
ATOM    457  CD2 TYR A  59      40.668   4.999  19.994  4.00  1.00            
ATOM    458  CE1 TYR A  59      42.459   4.332  21.936  4.00  1.00            
ATOM    459  CE2 TYR A  59      41.931   5.530  19.952  4.00  1.00            
ATOM    460   CZ TYR A  59      42.832   5.180  20.923  4.00  1.00            
ATOM    461   OH TYR A  59      44.135   5.713  20.891  4.00  1.00            
ATOM    462    C TYR A  59      38.139   5.863  21.456  4.00  1.00            
ATOM    463    O TYR A  59      37.120   6.179  20.842  4.00  1.00            
ATOM    464    N ASP A  60      39.160   6.712  21.656  4.00  1.00            
ATOM    465   CA ASP A  60      39.128   8.066  21.198  4.00  1.00            
ATOM    466   CB ASP A  60      40.151   8.981  21.896  4.00  1.00            
ATOM    467   CG ASP A  60      39.687   9.260  23.321  4.00  1.00            
ATOM    468  OD1 ASP A  60      38.631   9.925  23.498  4.00  1.00            
ATOM    469  OD2 ASP A  60      40.393   8.800  24.256  4.00  1.00            
ATOM    470    C ASP A  60      39.470   8.092  19.743  4.00  1.00            
ATOM    471    O ASP A  60      38.991   7.267  18.967  4.00  1.00            
ATOM    472    N GLN A  61      40.315   9.074  19.348  4.00  1.00            
ATOM    473   CA GLN A  61      40.645   9.307  17.967  4.00  1.00            
ATOM    474   CB GLN A  61      41.697  10.405  17.739  4.00  1.00            
ATOM    475   CG GLN A  61      41.239  11.795  18.165  4.00  1.00            
ATOM    476   CD GLN A  61      42.207  12.813  17.583  4.00  1.00            
ATOM    477  OE1 GLN A  61      41.925  14.010  17.576  4.00  1.00            
ATOM    478  NE2 GLN A  61      43.374  12.331  17.076  4.00  1.00            
ATOM    479    C GLN A  61      41.239   8.089  17.367  4.00  1.00            
ATOM    480    O GLN A  61      42.384   7.732  17.642  4.00  1.00            
ATOM    481    N ILE A  62      40.440   7.414  16.528  4.00  1.00            
ATOM    482   CA ILE A  62      40.918   6.354  15.699  4.00  1.00            
ATOM    483   CB ILE A  62      40.493   4.961  16.085  4.00  1.00            
ATOM    484  CG1 ILE A  62      38.975   4.812  16.310  4.00  1.00            
ATOM    485  CG2 ILE A  62      41.422   4.507  17.214  4.00  1.00            
ATOM    486  CD1 ILE A  62      38.157   4.715  15.024  4.00  1.00            
ATOM    487    C ILE A  62      40.485   6.712  14.323  4.00  1.00            
ATOM    488    O ILE A  62      39.321   7.010  14.059  4.00  1.00            
ATOM    489    N PRO A  63      41.439   6.720  13.444  4.00  1.00            
ATOM    490   CA PRO A  63      41.158   7.052  12.084  4.00  1.00            
ATOM    491   CD PRO A  63      42.825   6.956  13.809  4.00  1.00            
ATOM    492   CB PRO A  63      42.523   7.186  11.405  4.00  1.00            
ATOM    493   CG PRO A  63      43.467   7.579  12.559  4.00  1.00            
ATOM    494    C PRO A  63      40.334   5.960  11.533  4.00  1.00            
ATOM    495    O PRO A  63      40.565   4.809  11.900  4.00  1.00            
ATOM    496    N VAL A  64      39.371   6.283  10.663  4.00  1.00            
ATOM    497   CA VAL A  64      38.557   5.243  10.130  4.00  1.00            
ATOM    498   CB VAL A  64      37.183   5.224  10.723  4.00  1.00            
ATOM    499  CG1 VAL A  64      36.286   4.264   9.930  4.00  1.00            
ATOM    500  CG2 VAL A  64      37.326   4.811  12.192  4.00  1.00            
ATOM    501    C VAL A  64      38.398   5.505   8.677  4.00  1.00            
ATOM    502    O VAL A  64      38.435   6.651   8.232  4.00  1.00            
ATOM    503    N GLU A  65      38.227   4.434   7.888  4.00  1.00            
ATOM    504   CA GLU A  65      38.072   4.650   6.489  4.00  1.00            
ATOM    505   CB GLU A  65      39.250   4.051   5.710  4.00  1.00            
ATOM    506   CG GLU A  65      40.585   4.705   6.080  4.00  1.00            
ATOM    507   CD GLU A  65      41.722   3.853   5.534  4.00  1.00            
ATOM    508  OE1 GLU A  65      41.975   3.923   4.302  4.00  1.00            
ATOM    509  OE2 GLU A  65      42.355   3.120   6.341  4.00  1.00            
ATOM    510    C GLU A  65      36.829   3.928   6.067  4.00  1.00            
ATOM    511    O GLU A  65      36.766   2.703   6.156  4.00  1.00            
ATOM    512    N ILE A  66      35.794   4.661   5.601  4.00  1.00            
ATOM    513   CA ILE A  66      34.634   3.962   5.134  4.00  1.00            
ATOM    514   CB ILE A  66      33.317   4.383   5.760  4.00  1.00            
ATOM    515  CG1 ILE A  66      32.937   5.842   5.447  4.00  1.00            
ATOM    516  CG2 ILE A  66      33.399   4.104   7.268  4.00  1.00            
ATOM    517  CD1 ILE A  66      31.467   6.157   5.729  4.00  1.00            
ATOM    518    C ILE A  66      34.555   4.219   3.657  4.00  1.00            
ATOM    519    O ILE A  66      34.399   5.349   3.199  4.00  1.00            
ATOM    520    N CYS A  67      34.726   3.153   2.860  3.00  1.00            
ATOM    521   CA CYS A  67      34.556   3.243   1.444  3.00  1.00            
ATOM    522   CB CYS A  67      33.094   3.507   1.046  3.00  1.00            
ATOM    523   SG CYS A  67      31.956   2.210   1.619  3.00  1.00            
ATOM    524    C CYS A  67      35.382   4.332   0.828  3.00  1.00            
ATOM    525    O CYS A  67      34.896   5.045  -0.048  3.00  1.00            
ATOM    526    N GLY A  68      36.647   4.503   1.250  3.00  1.00            
ATOM    527   CA GLY A  68      37.475   5.480   0.597  3.00  1.00            
ATOM    528    C GLY A  68      37.299   6.786   1.287  3.00  1.00            
ATOM    529    O GLY A  68      38.060   7.726   1.058  3.00  1.00            
ATOM    530    N HIS A  69      36.270   6.886   2.145  4.00  1.00            
ATOM    531   CA HIS A  69      36.059   8.092   2.886  4.00  1.00            
ATOM    532  ND1 HIS A  69      33.518   9.807   1.624  4.00  1.00            
ATOM    533   CG HIS A  69      33.655   8.567   2.210  4.00  1.00            
ATOM    534   CB HIS A  69      34.602   8.290   3.340  4.00  1.00            
ATOM    535  NE2 HIS A  69      32.096   8.453   0.581  4.00  1.00            
ATOM    536  CD2 HIS A  69      32.781   7.752   1.559  4.00  1.00            
ATOM    537  CE1 HIS A  69      32.576   9.682   0.658  4.00  1.00            
ATOM    538    C HIS A  69      36.888   7.950   4.108  4.00  1.00            
ATOM    539    O HIS A  69      37.354   6.856   4.421  4.00  1.00            
ATOM    540    N LYS A  70      37.130   9.066   4.814  4.00  1.00            
ATOM    541   CA LYS A  70      37.893   8.961   6.013  4.00  1.00            
ATOM    542   CB LYS A  70      39.186   9.785   6.001  4.00  1.00            
ATOM    543   CG LYS A  70      40.027   9.553   7.253  4.00  1.00            
ATOM    544   CD LYS A  70      41.470  10.035   7.113  4.00  1.00            
ATOM    545   CE LYS A  70      42.322   9.782   8.358  4.00  1.00            
ATOM    546   NZ LYS A  70      43.720  10.194   8.107  4.00  1.00            
ATOM    547    C LYS A  70      37.051   9.479   7.124  4.00  1.00            
ATOM    548    O LYS A  70      36.099  10.229   6.912  4.00  1.00            
ATOM    549    N ALA A  71      37.367   9.041   8.355  4.00  1.00            
ATOM    550   CA ALA A  71      36.623   9.519   9.472  4.00  1.00            
ATOM    551   CB ALA A  71      35.439   8.618   9.858  4.00  1.00            
ATOM    552    C ALA A  71      37.545   9.546  10.661  4.00  1.00            
ATOM    553    O ALA A  71      38.520   8.801  10.716  4.00  1.00            
ATOM    554    N ILE A  72      37.277  10.436  11.642  4.00  1.00            
ATOM    555   CA ILE A  72      38.068  10.486  12.845  4.00  1.00            
ATOM    556   CB ILE A  72      38.992  11.668  12.900  4.00  1.00            
ATOM    557  CG1 ILE A  72      39.928  11.581  14.116  4.00  1.00            
ATOM    558  CG2 ILE A  72      38.130  12.940  12.883  4.00  1.00            
ATOM    559  CD1 ILE A  72      40.883  10.390  14.077  4.00  1.00            
ATOM    560    C ILE A  72      37.093  10.596  13.984  4.00  1.00            
ATOM    561    O ILE A  72      36.017  11.172  13.822  4.00  1.00            
ATOM    562    N GLY A  73      37.406  10.014  15.164  4.00  1.00            
ATOM    563   CA GLY A  73      36.467  10.193  16.237  4.00  1.00            
ATOM    564    C GLY A  73      36.455   9.033  17.163  4.00  1.00            
ATOM    565    O GLY A  73      37.334   8.171  17.139  4.00  1.00            
ATOM    566    N THR A  74      35.411   8.997  18.012  4.00  1.00            
ATOM    567   CA THR A  74      35.321   7.965  18.990  4.00  1.00            
ATOM    568   CB THR A  74      34.309   8.214  20.068  4.00  1.00            
ATOM    569  OG1 THR A  74      33.003   8.213  19.513  4.00  1.00            
ATOM    570  CG2 THR A  74      34.604   9.578  20.714  4.00  1.00            
ATOM    571    C THR A  74      34.946   6.706  18.319  4.00  1.00            
ATOM    572    O THR A  74      34.362   6.699  17.236  4.00  1.00            
ATOM    573    N VAL A  75      35.315   5.591  18.969  4.00  1.00            
ATOM    574   CA VAL A  75      35.031   4.308  18.428  4.00  1.00            
ATOM    575   CB VAL A  75      36.174   3.769  17.615  4.00  1.00            
ATOM    576  CG1 VAL A  75      37.401   3.583  18.523  4.00  1.00            
ATOM    577  CG2 VAL A  75      35.707   2.498  16.888  4.00  1.00            
ATOM    578    C VAL A  75      34.762   3.409  19.551  4.00  1.00            
ATOM    579    O VAL A  75      35.147   3.674  20.685  4.00  1.00            
ATOM    580    N LEU A  76      34.061   2.314  19.276  4.00  1.00            
ATOM    581   CA LEU A  76      33.757   1.537  20.417  4.00  1.00            
ATOM    582   CB LEU A  76      32.306   1.751  20.836  4.00  1.00            
ATOM    583   CG LEU A  76      32.071   3.215  21.235  4.00  1.00            
ATOM    584  CD1 LEU A  76      30.596   3.480  21.553  4.00  1.00            
ATOM    585  CD2 LEU A  76      33.001   3.608  22.392  4.00  1.00            
ATOM    586    C LEU A  76      33.947   0.107  20.072  4.00  1.00            
ATOM    587    O LEU A  76      33.660  -0.312  18.954  4.00  1.00            
ATOM    588    N VAL A  77      34.467  -0.682  21.029  4.00  1.00            
ATOM    589   CA VAL A  77      34.587  -2.085  20.785  4.00  1.00            
ATOM    590   CB VAL A  77      35.977  -2.635  20.923  4.00  1.00            
ATOM    591  CG1 VAL A  77      36.845  -2.084  19.778  4.00  1.00            
ATOM    592  CG2 VAL A  77      36.498  -2.278  22.322  4.00  1.00            
ATOM    593    C VAL A  77      33.706  -2.783  21.769  4.00  1.00            
ATOM    594    O VAL A  77      33.529  -2.322  22.891  4.00  1.00            
ATOM    595    N GLY A  78      33.092  -3.911  21.366  1.00  1.00            
ATOM    596   CA GLY A  78      32.217  -4.610  22.262  1.00  1.00            
ATOM    597    C GLY A  78      31.660  -5.757  21.475  1.00  1.00            
ATOM    598    O GLY A  78      31.703  -5.774  20.246  1.00  1.00            
ATOM    599    N PRO A  79      31.085  -6.688  22.176  1.00  1.00            
ATOM    600   CA PRO A  79      30.636  -7.945  21.650  1.00  1.00            
ATOM    601   CD PRO A  79      30.892  -6.580  23.613  1.00  1.00            
ATOM    602   CB PRO A  79      30.321  -8.811  22.873  1.00  1.00            
ATOM    603   CG PRO A  79      30.022  -7.793  23.986  1.00  1.00            
ATOM    604    C PRO A  79      29.514  -7.921  20.649  1.00  1.00            
ATOM    605    O PRO A  79      29.220  -8.989  20.113  1.00  1.00            
ATOM    606    N THR A  80      28.890  -6.754  20.376  1.00  1.00            
ATOM    607   CA THR A  80      27.737  -6.628  19.513  1.00  1.00            
ATOM    608   CB THR A  80      27.485  -5.202  19.125  1.00  1.00            
ATOM    609  OG1 THR A  80      28.597  -4.678  18.415  1.00  1.00            
ATOM    610  CG2 THR A  80      27.274  -4.395  20.417  1.00  1.00            
ATOM    611    C THR A  80      27.888  -7.470  18.285  1.00  1.00            
ATOM    612    O THR A  80      28.964  -7.755  17.762  1.00  1.00            
ATOM    613    N PRO A  81      26.716  -7.885  17.898  1.00  1.00            
ATOM    614   CA PRO A  81      26.490  -8.753  16.776  1.00  1.00            
ATOM    615   CD PRO A  81      25.688  -8.072  18.906  1.00  1.00            
ATOM    616   CB PRO A  81      24.991  -9.092  16.822  1.00  1.00            
ATOM    617   CG PRO A  81      24.442  -8.358  18.067  1.00  1.00            
ATOM    618    C PRO A  81      27.029  -8.446  15.406  1.00  1.00            
ATOM    619    O PRO A  81      27.459  -9.392  14.746  1.00  1.00            
ATOM    620    N VAL A  82      26.997  -7.192  14.920  1.00  1.00            
ATOM    621   CA VAL A  82      27.596  -6.899  13.637  1.00  1.00            
ATOM    622   CB VAL A  82      26.602  -6.803  12.517  1.00  1.00            
ATOM    623  CG1 VAL A  82      27.333  -6.352  11.240  1.00  1.00            
ATOM    624  CG2 VAL A  82      25.904  -8.169  12.376  1.00  1.00            
ATOM    625    C VAL A  82      28.215  -5.546  13.849  1.00  1.00            
ATOM    626    O VAL A  82      27.727  -4.769  14.670  1.00  1.00            
ATOM    627    N ASN A  83      29.312  -5.217  13.140  1.00  1.00            
ATOM    628   CA ASN A  83      29.924  -3.940  13.391  1.00  1.00            
ATOM    629   CB ASN A  83      31.240  -3.695  12.632  1.00  1.00            
ATOM    630   CG ASN A  83      32.370  -4.443  13.322  1.00  1.00            
ATOM    631  OD1 ASN A  83      32.150  -5.214  14.256  1.00  1.00            
ATOM    632  ND2 ASN A  83      33.621  -4.192  12.856  1.00  1.00            
ATOM    633    C ASN A  83      28.973  -2.881  12.952  1.00  1.00            
ATOM    634    O ASN A  83      28.282  -3.040  11.948  1.00  1.00            
ATOM    635    N ILE A  84      28.911  -1.761  13.703  4.00  1.00            
ATOM    636   CA ILE A  84      27.968  -0.734  13.368  4.00  1.00            
ATOM    637   CB ILE A  84      26.997  -0.496  14.474  4.00  1.00            
ATOM    638  CG1 ILE A  84      26.237  -1.794  14.780  4.00  1.00            
ATOM    639  CG2 ILE A  84      26.099   0.688  14.088  4.00  1.00            
ATOM    640  CD1 ILE A  84      25.496  -1.755  16.114  4.00  1.00            
ATOM    641    C ILE A  84      28.700   0.581  13.153  4.00  1.00            
ATOM    642    O ILE A  84      29.473   0.998  14.014  4.00  1.00            
ATOM    643    N ILE A  85      28.495   1.258  11.985  4.00  1.00            
ATOM    644   CA ILE A  85      29.144   2.526  11.686  4.00  1.00            
ATOM    645   CB ILE A  85      29.082   2.899  10.227  4.00  1.00            
ATOM    646  CG1 ILE A  85      29.959   1.940   9.394  4.00  1.00            
ATOM    647  CG2 ILE A  85      29.481   4.377  10.084  4.00  1.00            
ATOM    648  CD1 ILE A  85      31.444   1.961   9.768  4.00  1.00            
ATOM    649    C ILE A  85      28.624   3.647  12.499  4.00  1.00            
ATOM    650    O ILE A  85      29.382   4.336  13.179  4.00  1.00            
ATOM    651    N GLY A  86      27.308   3.865  12.468  1.00  1.00            
ATOM    652   CA GLY A  86      26.823   4.865  13.351  1.00  1.00            
ATOM    653    C GLY A  86      26.717   6.216  12.790  1.00  1.00            
ATOM    654    O GLY A  86      27.377   6.599  11.829  1.00  1.00            
ATOM    655    N ARG A  87      25.866   6.991  13.480  2.00  1.00            
ATOM    656   CA ARG A  87      25.630   8.328  13.094  2.00  1.00            
ATOM    657   CB ARG A  87      24.520   9.015  13.911  2.00  1.00            
ATOM    658   CG ARG A  87      23.138   8.517  13.483  2.00  1.00            
ATOM    659   CD ARG A  87      21.969   9.382  13.962  2.00  1.00            
ATOM    660   NE ARG A  87      21.664   9.024  15.377  2.00  1.00            
ATOM    661   CZ ARG A  87      22.220   9.706  16.423  2.00  1.00            
ATOM    662  NH1 ARG A  87      23.042  10.771  16.203  2.00  1.00            
ATOM    663  NH2 ARG A  87      21.935   9.327  17.702  2.00  1.00            
ATOM    664    C ARG A  87      26.910   9.110  13.203  2.00  1.00            
ATOM    665    O ARG A  87      27.273   9.807  12.257  2.00  1.00            
ATOM    666    N ASN A  88      27.651   9.015  14.331  2.00  1.00            
ATOM    667   CA ASN A  88      28.929   9.679  14.349  2.00  1.00            
ATOM    668   CB ASN A  88      29.611   9.755  15.730  2.00  1.00            
ATOM    669   CG ASN A  88      30.730  10.795  15.665  2.00  1.00            
ATOM    670  OD1 ASN A  88      31.882  10.485  15.361  2.00  1.00            
ATOM    671  ND2 ASN A  88      30.373  12.075  15.950  2.00  1.00            
ATOM    672    C ASN A  88      29.759   8.798  13.481  2.00  1.00            
ATOM    673    O ASN A  88      29.492   7.603  13.351  2.00  1.00            
ATOM    674    N LEU A  89      30.777   9.386  12.847  2.00  1.00            
ATOM    675   CA LEU A  89      31.604   8.715  11.894  2.00  1.00            
ATOM    676   CB LEU A  89      32.007   7.285  12.308  2.00  1.00            
ATOM    677   CG LEU A  89      32.913   6.546  11.295  2.00  1.00            
ATOM    678  CD1 LEU A  89      33.497   5.271  11.920  2.00  1.00            
ATOM    679  CD2 LEU A  89      32.185   6.219   9.979  2.00  1.00            
ATOM    680    C LEU A  89      30.815   8.728  10.607  2.00  1.00            
ATOM    681    O LEU A  89      31.394   8.874   9.532  2.00  1.00            
ATOM    682    N LEU A  90      29.468   8.587  10.665  2.00  1.00            
ATOM    683   CA LEU A  90      28.673   8.716   9.469  2.00  1.00            
ATOM    684   CB LEU A  90      27.297   8.024   9.474  2.00  1.00            
ATOM    685   CG LEU A  90      27.314   6.528   9.104  2.00  1.00            
ATOM    686  CD1 LEU A  90      25.884   5.963   9.156  2.00  1.00            
ATOM    687  CD2 LEU A  90      28.019   6.275   7.757  2.00  1.00            
ATOM    688    C LEU A  90      28.455  10.126   9.078  2.00  1.00            
ATOM    689    O LEU A  90      28.403  10.414   7.890  2.00  1.00            
ATOM    690    N THR A  91      28.262  11.021  10.063  3.00  1.00            
ATOM    691   CA THR A  91      27.998  12.417   9.839  3.00  1.00            
ATOM    692   CB THR A  91      27.730  13.115  11.140  3.00  1.00            
ATOM    693  OG1 THR A  91      28.865  12.981  11.981  3.00  1.00            
ATOM    694  CG2 THR A  91      26.502  12.484  11.822  3.00  1.00            
ATOM    695    C THR A  91      29.219  13.054   9.245  3.00  1.00            
ATOM    696    O THR A  91      29.106  13.913   8.372  3.00  1.00            
ATOM    697    N GLN A  92      30.430  12.678   9.716  3.00  1.00            
ATOM    698   CA GLN A  92      31.589  13.309   9.147  3.00  1.00            
ATOM    699   CB GLN A  92      32.946  12.854   9.734  3.00  1.00            
ATOM    700   CG GLN A  92      34.152  13.552   9.076  3.00  1.00            
ATOM    701   CD GLN A  92      33.987  15.048   9.315  3.00  1.00            
ATOM    702  OE1 GLN A  92      33.098  15.451  10.062  3.00  1.00            
ATOM    703  NE2 GLN A  92      34.838  15.901   8.680  3.00  1.00            
ATOM    704    C GLN A  92      31.595  12.932   7.716  3.00  1.00            
ATOM    705    O GLN A  92      31.859  13.761   6.846  3.00  1.00            
ATOM    706    N ILE A  93      31.292  11.653   7.441  3.00  1.00            
ATOM    707   CA ILE A  93      31.173  11.273   6.072  3.00  1.00            
ATOM    708   CB ILE A  93      30.804   9.833   5.887  3.00  1.00            
ATOM    709  CG1 ILE A  93      31.852   8.945   6.576  3.00  1.00            
ATOM    710  CG2 ILE A  93      30.643   9.570   4.382  3.00  1.00            
ATOM    711  CD1 ILE A  93      33.286   9.166   6.096  3.00  1.00            
ATOM    712    C ILE A  93      30.028  12.113   5.647  3.00  1.00            
ATOM    713    O ILE A  93      29.105  12.305   6.426  3.00  1.00            
ATOM    714    N GLY A  94      30.056  12.778   4.488  3.00  1.00            
ATOM    715   CA GLY A  94      28.794  13.412   4.273  3.00  1.00            
ATOM    716    C GLY A  94      27.901  12.267   3.966  3.00  1.00            
ATOM    717    O GLY A  94      27.971  11.675   2.890  3.00  1.00            
ATOM    718    N CYS A  95      27.031  11.912   4.916  1.00  1.00            
ATOM    719   CA CYS A  95      26.234  10.767   4.668  1.00  1.00            
ATOM    720   CB CYS A  95      26.676   9.548   5.492  1.00  1.00            
ATOM    721   SG CYS A  95      25.672   8.067   5.175  1.00  1.00            
ATOM    722    C CYS A  95      24.872  11.142   5.090  1.00  1.00            
ATOM    723    O CYS A  95      24.656  11.588   6.215  1.00  1.00            
ATOM    724    N THR A  96      23.905  10.988   4.180  4.00  1.00            
ATOM    725   CA THR A  96      22.578  11.337   4.551  4.00  1.00            
ATOM    726   CB THR A  96      22.137  12.644   3.963  4.00  1.00            
ATOM    727  OG1 THR A  96      20.880  13.044   4.490  4.00  1.00            
ATOM    728  CG2 THR A  96      22.014  12.453   2.444  4.00  1.00            
ATOM    729    C THR A  96      21.701  10.312   3.944  4.00  1.00            
ATOM    730    O THR A  96      22.124   9.544   3.081  4.00  1.00            
ATOM    731    N LEU A  97      20.443  10.268   4.401  4.00  1.00            
ATOM    732   CA LEU A  97      19.528   9.368   3.788  4.00  1.00            
ATOM    733   CB LEU A  97      18.539   8.735   4.782  4.00  1.00            
ATOM    734   CG LEU A  97      19.247   8.179   6.034  4.00  1.00            
ATOM    735  CD1 LEU A  97      18.336   7.264   6.867  4.00  1.00            
ATOM    736  CD2 LEU A  97      20.594   7.541   5.675  4.00  1.00            
ATOM    737    C LEU A  97      18.772  10.261   2.837  4.00  1.00            
ATOM    738    O LEU A  97      18.604  11.450   3.102  4.00  1.00            
ATOM    739    N ASN A  98      18.313   9.734   1.685  4.00  1.00            
ATOM    740   CA ASN A  98      17.709  10.594   0.707  4.00  1.00            
ATOM    741   CB ASN A  98      18.528  10.613  -0.604  4.00  1.00            
ATOM    742   CG ASN A  98      18.120  11.761  -1.525  4.00  1.00            
ATOM    743  OD1 ASN A  98      16.970  11.882  -1.942  4.00  1.00            
ATOM    744  ND2 ASN A  98      19.109  12.624  -1.882  4.00  1.00            
ATOM    745    C ASN A  98      16.338  10.067   0.387  4.00  1.00            
ATOM    746    O ASN A  98      16.064   8.884   0.570  4.00  1.00            
ATOM    747    N PHE A  99      15.417  10.942  -0.074  1.00  1.00            
ATOM    748   CA PHE A  99      14.106  10.486  -0.443  1.00  1.00            
ATOM    749   CB PHE A  99      12.990  11.090   0.427  1.00  1.00            
ATOM    750   CG PHE A  99      11.667  10.639  -0.090  1.00  1.00            
ATOM    751  CD1 PHE A  99      11.321   9.311  -0.015  1.00  1.00            
ATOM    752  CD2 PHE A  99      10.764  11.542  -0.608  1.00  1.00            
ATOM    753  CE1 PHE A  99      10.100   8.882  -0.473  1.00  1.00            
ATOM    754  CE2 PHE A  99       9.540  11.115  -1.067  1.00  1.00            
ATOM    755   CZ PHE A  99       9.212   9.782  -1.011  1.00  1.00            
ATOM    756    C PHE A  99      13.810  10.925  -1.870  1.00  1.00            
ATOM    757    O PHE A  99      13.919  10.072  -2.792  1.00  1.00            
ATOM    758  OXT PHE A  99      13.450  12.119  -2.051  1.00  1.00            
ATOM    759    N PRO B   1      12.562  14.722   1.136  1.00  1.00            
ATOM    760   CA PRO B   1      13.405  15.705   1.862  1.00  1.00            
ATOM    761   CD PRO B   1      11.123  14.950   1.505  1.00  1.00            
ATOM    762   CB PRO B   1      12.496  16.398   2.880  1.00  1.00            
ATOM    763   CG PRO B   1      11.198  15.579   2.900  1.00  1.00            
ATOM    764    C PRO B   1      14.605  15.028   2.436  1.00  1.00            
ATOM    765    O PRO B   1      14.583  13.811   2.614  1.00  1.00            
ATOM    766    N GLN B   2      15.661  15.809   2.740  4.00  1.00            
ATOM    767   CA GLN B   2      16.904  15.241   3.167  4.00  1.00            
ATOM    768   CB GLN B   2      18.117  16.113   2.810  4.00  1.00            
ATOM    769   CG GLN B   2      18.305  16.320   1.304  4.00  1.00            
ATOM    770   CD GLN B   2      18.885  15.053   0.686  4.00  1.00            
ATOM    771  OE1 GLN B   2      19.003  14.948  -0.533  4.00  1.00            
ATOM    772  NE2 GLN B   2      19.261  14.061   1.539  4.00  1.00            
ATOM    773    C GLN B   2      16.915  15.039   4.639  4.00  1.00            
ATOM    774    O GLN B   2      16.478  15.892   5.410  4.00  1.00            
ATOM    775    N ILE B   3      17.419  13.862   5.053  4.00  1.00            
ATOM    776   CA ILE B   3      17.540  13.565   6.446  4.00  1.00            
ATOM    777   CB ILE B   3      16.880  12.269   6.822  4.00  1.00            
ATOM    778  CG1 ILE B   3      17.090  11.941   8.310  4.00  1.00            
ATOM    779  CG2 ILE B   3      17.341  11.196   5.834  4.00  1.00            
ATOM    780  CD1 ILE B   3      16.386  12.912   9.255  4.00  1.00            
ATOM    781    C ILE B   3      18.995  13.501   6.780  4.00  1.00            
ATOM    782    O ILE B   3      19.627  12.455   6.654  4.00  1.00            
ATOM    783    N THR B   4      19.555  14.628   7.272  1.00  1.00            
ATOM    784   CA THR B   4      20.947  14.677   7.622  1.00  1.00            
ATOM    785   CB THR B   4      21.467  16.069   7.855  1.00  1.00            
ATOM    786  OG1 THR B   4      20.818  16.673   8.965  1.00  1.00            
ATOM    787  CG2 THR B   4      21.213  16.890   6.579  1.00  1.00            
ATOM    788    C THR B   4      21.082  13.886   8.876  1.00  1.00            
ATOM    789    O THR B   4      20.084  13.488   9.477  1.00  1.00            
ATOM    790    N LEU B   5      22.323  13.609   9.306  1.00  1.00            
ATOM    791   CA LEU B   5      22.408  12.745  10.437  1.00  1.00            
ATOM    792   CB LEU B   5      23.397  11.588  10.209  1.00  1.00            
ATOM    793   CG LEU B   5      22.992  10.604   9.098  1.00  1.00            
ATOM    794  CD1 LEU B   5      24.089   9.555   8.863  1.00  1.00            
ATOM    795  CD2 LEU B   5      21.631   9.955   9.396  1.00  1.00            
ATOM    796    C LEU B   5      22.949  13.458  11.649  1.00  1.00            
ATOM    797    O LEU B   5      23.632  12.829  12.457  1.00  1.00            
ATOM    798    N TRP B   6      22.669  14.761  11.851  1.00  1.00            
ATOM    799   CA TRP B   6      23.234  15.405  13.013  1.00  1.00            
ATOM    800   CB TRP B   6      23.123  16.939  12.977  1.00  1.00            
ATOM    801   CG TRP B   6      23.908  17.643  14.062  1.00  1.00            
ATOM    802  CD2 TRP B   6      23.407  17.923  15.379  1.00  1.00            
ATOM    803  CD1 TRP B   6      25.181  18.132  14.022  1.00  1.00            
ATOM    804  NE1 TRP B   6      25.506  18.702  15.229  1.00  1.00            
ATOM    805  CE2 TRP B   6      24.423  18.580  16.075  1.00  1.00            
ATOM    806  CE3 TRP B   6      22.200  17.659  15.961  1.00  1.00            
ATOM    807  CZ2 TRP B   6      24.244  18.984  17.368  1.00  1.00            
ATOM    808  CZ3 TRP B   6      22.026  18.065  17.264  1.00  1.00            
ATOM    809  CH2 TRP B   6      23.030  18.714  17.955  1.00  1.00            
ATOM    810    C TRP B   6      22.576  14.920  14.274  1.00  1.00            
ATOM    811    O TRP B   6      23.260  14.592  15.241  1.00  1.00            
ATOM    812    N LYS B   7      21.225  14.875  14.294  1.00  1.00            
ATOM    813   CA LYS B   7      20.471  14.390  15.423  1.00  1.00            
ATOM    814   CB LYS B   7      19.174  15.171  15.725  1.00  1.00            
ATOM    815   CG LYS B   7      19.343  16.640  16.126  1.00  1.00            
ATOM    816   CD LYS B   7      18.028  17.433  16.051  1.00  1.00            
ATOM    817   CE LYS B   7      18.157  18.912  16.432  1.00  1.00            
ATOM    818   NZ LYS B   7      16.901  19.638  16.122  1.00  1.00            
ATOM    819    C LYS B   7      20.015  13.044  14.971  1.00  1.00            
ATOM    820    O LYS B   7      20.554  12.487  14.016  1.00  1.00            
ATOM    821    N ARG B   8      19.029  12.458  15.671  1.00  1.00            
ATOM    822   CA ARG B   8      18.494  11.233  15.165  1.00  1.00            
ATOM    823   CB ARG B   8      17.698  10.410  16.190  1.00  1.00            
ATOM    824   CG ARG B   8      16.642  11.217  16.936  1.00  1.00            
ATOM    825   CD ARG B   8      17.284  12.118  17.996  1.00  1.00            
ATOM    826   NE ARG B   8      16.203  12.806  18.755  1.00  1.00            
ATOM    827   CZ ARG B   8      16.278  12.874  20.117  1.00  1.00            
ATOM    828  NH1 ARG B   8      17.324  12.288  20.771  1.00  1.00            
ATOM    829  NH2 ARG B   8      15.310  13.519  20.831  1.00  1.00            
ATOM    830    C ARG B   8      17.675  11.567  13.937  1.00  1.00            
ATOM    831    O ARG B   8      17.266  12.704  13.711  1.00  1.00            
ATOM    832    N PRO B   9      17.498  10.558  13.124  1.00  1.00            
ATOM    833   CA PRO B   9      16.844  10.622  11.827  1.00  1.00            
ATOM    834   CD PRO B   9      18.364   9.398  13.251  1.00  1.00            
ATOM    835   CB PRO B   9      17.143   9.278  11.164  1.00  1.00            
ATOM    836   CG PRO B   9      18.426   8.780  11.851  1.00  1.00            
ATOM    837    C PRO B   9      15.359  10.907  11.822  1.00  1.00            
ATOM    838    O PRO B   9      14.817  11.131  10.742  1.00  1.00            
ATOM    839    N LEU B  10      14.700  10.899  12.994  4.00  1.00            
ATOM    840   CA LEU B  10      13.284  11.014  13.257  4.00  1.00            
ATOM    841   CB LEU B  10      13.016  11.953  14.441  4.00  1.00            
ATOM    842   CG LEU B  10      13.843  11.571  15.684  4.00  1.00            
ATOM    843  CD1 LEU B  10      13.546  12.501  16.873  4.00  1.00            
ATOM    844  CD2 LEU B  10      13.705  10.077  16.013  4.00  1.00            
ATOM    845    C LEU B  10      12.423  11.469  12.119  4.00  1.00            
ATOM    846    O LEU B  10      12.729  12.409  11.386  4.00  1.00            
ATOM    847    N VAL B  11      11.266  10.776  12.004  4.00  1.00            
ATOM    848   CA VAL B  11      10.253  10.985  11.011  4.00  1.00            
ATOM    849   CB VAL B  11      10.282   9.911   9.955  4.00  1.00            
ATOM    850  CG1 VAL B  11      10.105   8.549  10.647  4.00  1.00            
ATOM    851  CG2 VAL B  11       9.230  10.205   8.871  4.00  1.00            
ATOM    852    C VAL B  11       8.924  10.919  11.702  4.00  1.00            
ATOM    853    O VAL B  11       8.834  10.488  12.849  4.00  1.00            
ATOM    854    N THR B  12       7.858  11.395  11.024  4.00  1.00            
ATOM    855   CA THR B  12       6.536  11.303  11.571  4.00  1.00            
ATOM    856   CB THR B  12       5.690  12.521  11.330  4.00  1.00            
ATOM    857  OG1 THR B  12       6.335  13.670  11.857  4.00  1.00            
ATOM    858  CG2 THR B  12       4.328  12.323  12.024  4.00  1.00            
ATOM    859    C THR B  12       5.907  10.172  10.830  4.00  1.00            
ATOM    860    O THR B  12       5.934  10.132   9.601  4.00  1.00            
ATOM    861    N ILE B  13       5.330   9.197  11.551  4.00  1.00            
ATOM    862   CA ILE B  13       4.822   8.085  10.814  4.00  1.00            
ATOM    863   CB ILE B  13       5.528   6.795  11.107  4.00  1.00            
ATOM    864  CG1 ILE B  13       7.053   6.951  11.023  4.00  1.00            
ATOM    865  CG2 ILE B  13       4.976   5.749  10.129  4.00  1.00            
ATOM    866  CD1 ILE B  13       7.629   7.706  12.219  4.00  1.00            
ATOM    867    C ILE B  13       3.413   7.856  11.245  4.00  1.00            
ATOM    868    O ILE B  13       3.076   8.049  12.411  4.00  1.00            
ATOM    869    N ARG B  14       2.542   7.443  10.308  4.00  1.00            
ATOM    870   CA ARG B  14       1.184   7.183  10.683  4.00  1.00            
ATOM    871   CB ARG B  14       0.192   8.046   9.883  4.00  1.00            
ATOM    872   CG ARG B  14      -1.239   8.017  10.417  4.00  1.00            
ATOM    873   CD ARG B  14      -2.218   8.872   9.604  4.00  1.00            
ATOM    874   NE ARG B  14      -2.053  10.304   9.996  4.00  1.00            
ATOM    875   CZ ARG B  14      -3.041  11.198   9.692  4.00  1.00            
ATOM    876  NH1 ARG B  14      -4.133  10.777   8.990  4.00  1.00            
ATOM    877  NH2 ARG B  14      -2.960  12.500  10.099  4.00  1.00            
ATOM    878    C ARG B  14       0.916   5.734  10.375  4.00  1.00            
ATOM    879    O ARG B  14       0.760   5.359   9.214  4.00  1.00            
ATOM    880    N ILE B  15       0.906   4.868  11.414  4.00  1.00            
ATOM    881   CA ILE B  15       0.696   3.456  11.218  4.00  1.00            
ATOM    882   CB ILE B  15       1.024   2.707  12.480  4.00  1.00            
ATOM    883  CG1 ILE B  15       2.513   2.851  12.810  4.00  1.00            
ATOM    884  CG2 ILE B  15       0.565   1.249  12.340  4.00  1.00            
ATOM    885  CD1 ILE B  15       2.816   2.464  14.252  4.00  1.00            
ATOM    886    C ILE B  15      -0.700   3.097  10.871  4.00  1.00            
ATOM    887    O ILE B  15      -0.999   2.596   9.788  4.00  1.00            
ATOM    888    N GLY B  16      -1.595   3.383  11.819  3.00  1.00            
ATOM    889   CA GLY B  16      -2.990   3.170  11.667  3.00  1.00            
ATOM    890    C GLY B  16      -3.457   4.576  11.658  3.00  1.00            
ATOM    891    O GLY B  16      -2.932   5.412  10.922  3.00  1.00            
ATOM    892    N GLY B  17      -4.464   4.876  12.485  3.00  1.00            
ATOM    893   CA GLY B  17      -4.843   6.240  12.652  3.00  1.00            
ATOM    894    C GLY B  17      -3.686   6.921  13.325  3.00  1.00            
ATOM    895    O GLY B  17      -3.388   8.087  13.067  3.00  1.00            
ATOM    896    N GLN B  18      -2.996   6.168  14.205  4.00  1.00            
ATOM    897   CA GLN B  18      -1.951   6.638  15.075  4.00  1.00            
ATOM    898   CB GLN B  18      -1.353   5.527  15.956  4.00  1.00            
ATOM    899   CG GLN B  18      -0.233   5.988  16.898  4.00  1.00            
ATOM    900   CD GLN B  18      -0.832   6.510  18.198  4.00  1.00            
ATOM    901  OE1 GLN B  18      -1.827   5.985  18.698  4.00  1.00            
ATOM    902  NE2 GLN B  18      -0.206   7.572  18.779  4.00  1.00            
ATOM    903    C GLN B  18      -0.816   7.287  14.364  4.00  1.00            
ATOM    904    O GLN B  18      -0.503   6.986  13.213  4.00  1.00            
ATOM    905    N LEU B  19      -0.196   8.245  15.086  4.00  1.00            
ATOM    906   CA LEU B  19       0.968   8.961  14.660  4.00  1.00            
ATOM    907   CB LEU B  19       0.840  10.491  14.789  4.00  1.00            
ATOM    908   CG LEU B  19      -0.141  11.104  13.776  4.00  1.00            
ATOM    909  CD1 LEU B  19       0.411  10.989  12.346  4.00  1.00            
ATOM    910  CD2 LEU B  19      -1.544  10.493  13.918  4.00  1.00            
ATOM    911    C LEU B  19       2.067   8.534  15.567  4.00  1.00            
ATOM    912    O LEU B  19       1.866   8.444  16.776  4.00  1.00            
ATOM    913    N LYS B  20       3.255   8.229  15.012  4.00  1.00            
ATOM    914   CA LYS B  20       4.325   7.837  15.874  4.00  1.00            
ATOM    915   CB LYS B  20       4.742   6.348  15.787  4.00  1.00            
ATOM    916   CG LYS B  20       3.831   5.338  16.499  4.00  1.00            
ATOM    917   CD LYS B  20       3.726   5.500  18.021  4.00  1.00            
ATOM    918   CE LYS B  20       2.914   4.386  18.694  4.00  1.00            
ATOM    919   NZ LYS B  20       2.505   4.793  20.056  4.00  1.00            
ATOM    920    C LYS B  20       5.558   8.614  15.540  4.00  1.00            
ATOM    921    O LYS B  20       5.680   9.204  14.467  4.00  1.00            
ATOM    922    N GLU B  21       6.500   8.647  16.504  4.00  1.00            
ATOM    923   CA GLU B  21       7.776   9.270  16.322  4.00  1.00            
ATOM    924   CB GLU B  21       8.354   9.850  17.621  4.00  1.00            
ATOM    925   CG GLU B  21       7.469  10.931  18.237  4.00  1.00            
ATOM    926   CD GLU B  21       7.996  11.282  19.622  4.00  1.00            
ATOM    927  OE1 GLU B  21       8.858  10.539  20.164  4.00  1.00            
ATOM    928  OE2 GLU B  21       7.523  12.317  20.162  4.00  1.00            
ATOM    929    C GLU B  21       8.657   8.120  15.969  4.00  1.00            
ATOM    930    O GLU B  21       8.701   7.129  16.697  4.00  1.00            
ATOM    931    N ALA B  22       9.377   8.181  14.838  4.00  1.00            
ATOM    932   CA ALA B  22      10.110   6.982  14.595  4.00  1.00            
ATOM    933   CB ALA B  22       9.319   5.910  13.824  4.00  1.00            
ATOM    934    C ALA B  22      11.346   7.224  13.846  4.00  1.00            
ATOM    935    O ALA B  22      11.515   8.234  13.165  4.00  1.00            
ATOM    936    N LEU B  23      12.238   6.234  13.986  4.00  1.00            
ATOM    937   CA LEU B  23      13.525   6.257  13.396  4.00  1.00            
ATOM    938   CB LEU B  23      14.561   5.382  14.096  4.00  1.00            
ATOM    939   CG LEU B  23      14.584   5.612  15.607  4.00  1.00            
ATOM    940  CD1 LEU B  23      15.910   5.135  16.205  4.00  1.00            
ATOM    941  CD2 LEU B  23      14.174   7.047  15.973  4.00  1.00            
ATOM    942    C LEU B  23      13.407   5.690  12.059  4.00  1.00            
ATOM    943    O LEU B  23      12.346   5.239  11.639  4.00  1.00            
ATOM    944    N LEU B  24      14.521   5.785  11.338  4.00  1.00            
ATOM    945   CA LEU B  24      14.622   5.158  10.080  4.00  1.00            
ATOM    946   CB LEU B  24      14.463   6.197   8.954  4.00  1.00            
ATOM    947   CG LEU B  24      13.102   6.928   9.065  4.00  1.00            
ATOM    948  CD1 LEU B  24      12.957   8.069   8.044  4.00  1.00            
ATOM    949  CD2 LEU B  24      11.934   5.934   9.004  4.00  1.00            
ATOM    950    C LEU B  24      15.975   4.600  10.116  4.00  1.00            
ATOM    951    O LEU B  24      16.940   5.352  10.211  4.00  1.00            
ATOM    952    N ASP B  25      16.104   3.267  10.090  1.00  1.00            
ATOM    953   CA ASP B  25      17.452   2.872  10.267  1.00  1.00            
ATOM    954   CB ASP B  25      17.784   2.444  11.707  1.00  1.00            
ATOM    955   CG ASP B  25      16.918   1.259  12.101  1.00  1.00            
ATOM    956  OD1 ASP B  25      15.938   0.949  11.373  1.00  1.00            
ATOM    957  OD2 ASP B  25      17.228   0.652  13.160  1.00  1.00            
ATOM    958    C ASP B  25      17.873   1.824   9.317  1.00  1.00            
ATOM    959    O ASP B  25      17.336   0.719   9.282  1.00  1.00            
ATOM    960    N THR B  26      18.850   2.170   8.468  3.00  1.00            
ATOM    961   CA THR B  26      19.411   1.077   7.765  3.00  1.00            
ATOM    962   CB THR B  26      20.421   1.466   6.717  3.00  1.00            
ATOM    963  OG1 THR B  26      20.903   0.320   6.030  3.00  1.00            
ATOM    964  CG2 THR B  26      21.579   2.212   7.398  3.00  1.00            
ATOM    965    C THR B  26      20.108   0.391   8.887  3.00  1.00            
ATOM    966    O THR B  26      20.549   1.047   9.828  3.00  1.00            
ATOM    967    N GLY B  27      20.217  -0.939   8.866  3.00  1.00            
ATOM    968   CA GLY B  27      20.827  -1.515  10.024  3.00  1.00            
ATOM    969    C GLY B  27      19.815  -2.389  10.669  3.00  1.00            
ATOM    970    O GLY B  27      20.159  -3.440  11.205  3.00  1.00            
ATOM    971    N ALA B  28      18.532  -1.985  10.627  1.00  1.00            
ATOM    972   CA ALA B  28      17.525  -2.846  11.164  1.00  1.00            
ATOM    973   CB ALA B  28      16.458  -2.118  12.000  1.00  1.00            
ATOM    974    C ALA B  28      16.809  -3.407   9.961  1.00  1.00            
ATOM    975    O ALA B  28      16.212  -2.670   9.178  1.00  1.00            
ATOM    976    N ASP B  29      16.857  -4.741   9.787  1.00  1.00            
ATOM    977   CA ASP B  29      16.278  -5.386   8.640  1.00  1.00            
ATOM    978   CB ASP B  29      16.606  -6.894   8.612  1.00  1.00            
ATOM    979   CG ASP B  29      16.012  -7.536   7.367  1.00  1.00            
ATOM    980  OD1 ASP B  29      15.713  -6.788   6.397  1.00  1.00            
ATOM    981  OD2 ASP B  29      15.855  -8.787   7.371  1.00  1.00            
ATOM    982    C ASP B  29      14.806  -5.249   8.647  1.00  1.00            
ATOM    983    O ASP B  29      14.193  -4.903   7.637  1.00  1.00            
ATOM    984    N ASP B  30      14.196  -5.524   9.805  1.00  1.00            
ATOM    985   CA ASP B  30      12.782  -5.414   9.861  1.00  1.00            
ATOM    986   CB ASP B  30      12.086  -6.560  10.610  1.00  1.00            
ATOM    987   CG ASP B  30      12.616  -6.548  12.034  1.00  1.00            
ATOM    988  OD1 ASP B  30      13.820  -6.871  12.219  1.00  1.00            
ATOM    989  OD2 ASP B  30      11.828  -6.200  12.951  1.00  1.00            
ATOM    990    C ASP B  30      12.458  -4.166  10.593  1.00  1.00            
ATOM    991    O ASP B  30      13.284  -3.638  11.335  1.00  1.00            
ATOM    992    N THR B  31      11.247  -3.635  10.377  1.00  1.00            
ATOM    993   CA THR B  31      10.893  -2.474  11.122  1.00  1.00            
ATOM    994   CB THR B  31       9.723  -1.729  10.554  1.00  1.00            
ATOM    995  OG1 THR B  31       9.989  -1.321   9.221  1.00  1.00            
ATOM    996  CG2 THR B  31       9.429  -0.510  11.446  1.00  1.00            
ATOM    997    C THR B  31      10.450  -2.973  12.445  1.00  1.00            
ATOM    998    O THR B  31       9.772  -3.995  12.545  1.00  1.00            
ATOM    999    N VAL B  32      10.829  -2.260  13.512  4.00  1.00            
ATOM   1000   CA VAL B  32      10.425  -2.711  14.798  4.00  1.00            
ATOM   1001   CB VAL B  32      11.602  -2.935  15.703  4.00  1.00            
ATOM   1002  CG1 VAL B  32      11.103  -3.385  17.085  4.00  1.00            
ATOM   1003  CG2 VAL B  32      12.566  -3.918  15.019  4.00  1.00            
ATOM   1004    C VAL B  32       9.645  -1.609  15.404  4.00  1.00            
ATOM   1005    O VAL B  32      10.045  -0.447  15.348  4.00  1.00            
ATOM   1006    N LEU B  33       8.491  -1.960  15.989  4.00  1.00            
ATOM   1007   CA LEU B  33       7.724  -0.971  16.667  4.00  1.00            
ATOM   1008   CB LEU B  33       6.271  -0.823  16.190  4.00  1.00            
ATOM   1009   CG LEU B  33       6.150  -0.040  14.868  4.00  1.00            
ATOM   1010  CD1 LEU B  33       6.923  -0.712  13.723  4.00  1.00            
ATOM   1011  CD2 LEU B  33       4.678   0.199  14.510  4.00  1.00            
ATOM   1012    C LEU B  33       7.721  -1.313  18.112  4.00  1.00            
ATOM   1013    O LEU B  33       7.885  -2.470  18.496  4.00  1.00            
ATOM   1014    N GLU B  34       7.587  -0.277  18.958  1.00  1.00            
ATOM   1015   CA GLU B  34       7.470  -0.524  20.355  1.00  1.00            
ATOM   1016   CB GLU B  34       7.540   0.752  21.217  1.00  1.00            
ATOM   1017   CG GLU B  34       7.915   0.479  22.678  1.00  1.00            
ATOM   1018   CD GLU B  34       8.439   1.769  23.300  1.00  1.00            
ATOM   1019  OE1 GLU B  34       7.878   2.850  22.981  1.00  1.00            
ATOM   1020  OE2 GLU B  34       9.413   1.689  24.095  1.00  1.00            
ATOM   1021    C GLU B  34       6.112  -1.121  20.458  1.00  1.00            
ATOM   1022    O GLU B  34       5.353  -1.075  19.490  1.00  1.00            
ATOM   1023    N GLU B  35       5.790  -1.728  21.614  1.00  1.00            
ATOM   1024   CA GLU B  35       4.546  -2.428  21.768  1.00  1.00            
ATOM   1025   CB GLU B  35       4.256  -2.831  23.214  1.00  1.00            
ATOM   1026   CG GLU B  35       5.199  -3.890  23.774  1.00  1.00            
ATOM   1027   CD GLU B  35       4.766  -4.066  25.214  1.00  1.00            
ATOM   1028  OE1 GLU B  35       4.115  -3.115  25.723  1.00  1.00            
ATOM   1029  OE2 GLU B  35       5.066  -5.129  25.821  1.00  1.00            
ATOM   1030    C GLU B  35       3.421  -1.539  21.364  1.00  1.00            
ATOM   1031    O GLU B  35       3.314  -0.396  21.804  1.00  1.00            
ATOM   1032    N MET B  36       2.577  -2.049  20.449  1.00  1.00            
ATOM   1033   CA MET B  36       1.352  -1.386  20.137  1.00  1.00            
ATOM   1034   CB MET B  36       1.310  -0.525  18.864  1.00  1.00            
ATOM   1035   CG MET B  36      -0.092   0.068  18.656  1.00  1.00            
ATOM   1036   SD MET B  36      -0.647   1.214  19.959  1.00  1.00            
ATOM   1037   CE MET B  36      -2.375   1.290  19.402  1.00  1.00            
ATOM   1038    C MET B  36       0.346  -2.464  19.973  1.00  1.00            
ATOM   1039    O MET B  36       0.637  -3.523  19.419  1.00  1.00            
ATOM   1040    N ASN B  37      -0.878  -2.233  20.465  1.00  1.00            
ATOM   1041   CA ASN B  37      -1.829  -3.279  20.321  1.00  1.00            
ATOM   1042   CB ASN B  37      -2.942  -3.237  21.386  1.00  1.00            
ATOM   1043   CG ASN B  37      -3.720  -4.546  21.344  1.00  1.00            
ATOM   1044  OD1 ASN B  37      -4.150  -5.005  20.287  1.00  1.00            
ATOM   1045  ND2 ASN B  37      -3.895  -5.175  22.536  1.00  1.00            
ATOM   1046    C ASN B  37      -2.478  -3.083  18.990  1.00  1.00            
ATOM   1047    O ASN B  37      -3.426  -2.312  18.849  1.00  1.00            
ATOM   1048    N LEU B  38      -1.953  -3.760  17.956  1.00  1.00            
ATOM   1049   CA LEU B  38      -2.605  -3.675  16.689  1.00  1.00            
ATOM   1050   CB LEU B  38      -1.665  -3.388  15.507  1.00  1.00            
ATOM   1051   CG LEU B  38      -0.936  -2.041  15.660  1.00  1.00            
ATOM   1052  CD1 LEU B  38      -0.245  -1.616  14.357  1.00  1.00            
ATOM   1053  CD2 LEU B  38      -1.878  -0.963  16.215  1.00  1.00            
ATOM   1054    C LEU B  38      -3.185  -5.043  16.505  1.00  1.00            
ATOM   1055    O LEU B  38      -2.510  -6.069  16.553  1.00  1.00            
ATOM   1056    N PRO B  39      -4.457  -5.029  16.317  1.00  1.00            
ATOM   1057   CA PRO B  39      -5.270  -6.222  16.301  1.00  1.00            
ATOM   1058   CD PRO B  39      -5.202  -3.863  16.762  1.00  1.00            
ATOM   1059   CB PRO B  39      -6.691  -5.752  16.628  1.00  1.00            
ATOM   1060   CG PRO B  39      -6.659  -4.223  16.466  1.00  1.00            
ATOM   1061    C PRO B  39      -5.270  -7.243  15.197  1.00  1.00            
ATOM   1062    O PRO B  39      -5.922  -8.267  15.389  1.00  1.00            
ATOM   1063    N GLY B  40      -4.586  -7.050  14.058  1.00  1.00            
ATOM   1064   CA GLY B  40      -4.750  -8.005  12.992  1.00  1.00            
ATOM   1065    C GLY B  40      -4.138  -9.324  13.365  1.00  1.00            
ATOM   1066    O GLY B  40      -3.789  -9.564  14.520  1.00  1.00            
ATOM   1067    N LYS B  41      -4.014 -10.227  12.366  1.00  1.00            
ATOM   1068   CA LYS B  41      -3.490 -11.546  12.589  1.00  1.00            
ATOM   1069   CB LYS B  41      -3.343 -12.399  11.311  1.00  1.00            
ATOM   1070   CG LYS B  41      -4.653 -12.725  10.589  1.00  1.00            
ATOM   1071   CD LYS B  41      -5.289 -11.526   9.892  1.00  1.00            
ATOM   1072   CE LYS B  41      -6.654 -11.848   9.286  1.00  1.00            
ATOM   1073   NZ LYS B  41      -7.155 -10.678   8.538  1.00  1.00            
ATOM   1074    C LYS B  41      -2.116 -11.384  13.157  1.00  1.00            
ATOM   1075    O LYS B  41      -1.441 -10.391  12.891  1.00  1.00            
ATOM   1076    N TRP B  42      -1.672 -12.349  13.991  1.00  1.00            
ATOM   1077   CA TRP B  42      -0.359 -12.234  14.563  1.00  1.00            
ATOM   1078   CB TRP B  42      -0.322 -12.036  16.091  1.00  1.00            
ATOM   1079   CG TRP B  42      -0.798 -10.729  16.675  1.00  1.00            
ATOM   1080  CD2 TRP B  42      -2.103 -10.534  17.243  1.00  1.00            
ATOM   1081  CD1 TRP B  42      -0.114  -9.563  16.871  1.00  1.00            
ATOM   1082  NE1 TRP B  42      -0.909  -8.657  17.532  1.00  1.00            
ATOM   1083  CE2 TRP B  42      -2.137  -9.243  17.767  1.00  1.00            
ATOM   1084  CE3 TRP B  42      -3.177 -11.372  17.334  1.00  1.00            
ATOM   1085  CZ2 TRP B  42      -3.254  -8.769  18.396  1.00  1.00            
ATOM   1086  CZ3 TRP B  42      -4.308 -10.886  17.950  1.00  1.00            
ATOM   1087  CH2 TRP B  42      -4.345  -9.609  18.472  1.00  1.00            
ATOM   1088    C TRP B  42       0.368 -13.534  14.421  1.00  1.00            
ATOM   1089    O TRP B  42      -0.234 -14.595  14.271  1.00  1.00            
ATOM   1090    N LYS B  43       1.719 -13.474  14.447  4.00  1.00            
ATOM   1091   CA LYS B  43       2.465 -14.685  14.517  4.00  1.00            
ATOM   1092   CB LYS B  43       2.796 -15.346  13.160  4.00  1.00            
ATOM   1093   CG LYS B  43       3.340 -16.764  13.342  4.00  1.00            
ATOM   1094   CD LYS B  43       3.139 -17.651  12.117  4.00  1.00            
ATOM   1095   CE LYS B  43       1.674 -18.040  11.914  4.00  1.00            
ATOM   1096   NZ LYS B  43       1.532 -18.833  10.675  4.00  1.00            
ATOM   1097    C LYS B  43       3.721 -14.417  15.281  4.00  1.00            
ATOM   1098    O LYS B  43       4.366 -13.392  15.077  4.00  1.00            
ATOM   1099    N PRO B  44       4.073 -15.294  16.190  4.00  0.00            
ATOM   1100   CA PRO B  44       5.278 -15.082  16.945  4.00  0.00            
ATOM   1101   CD PRO B  44       3.076 -16.009  16.981  4.00  0.00            
ATOM   1102   CB PRO B  44       5.251 -16.097  18.078  4.00  0.00            
ATOM   1103   CG PRO B  44       3.743 -16.267  18.345  4.00  0.00            
ATOM   1104    C PRO B  44       6.455 -15.179  16.019  4.00  0.00            
ATOM   1105    O PRO B  44       6.427 -16.003  15.107  4.00  0.00            
ATOM   1106    N LYS B  45       7.489 -14.338  16.220  4.00  0.00            
ATOM   1107   CA LYS B  45       8.598 -14.396  15.311  4.00  0.00            
ATOM   1108   CB LYS B  45       8.391 -13.555  14.035  4.00  0.00            
ATOM   1109   CG LYS B  45       9.315 -13.945  12.872  4.00  0.00            
ATOM   1110   CD LYS B  45       9.073 -15.368  12.349  4.00  0.00            
ATOM   1111   CE LYS B  45       9.724 -15.682  10.999  4.00  0.00            
ATOM   1112   NZ LYS B  45       8.792 -15.337   9.902  4.00  0.00            
ATOM   1113    C LYS B  45       9.821 -13.966  16.024  4.00  0.00            
ATOM   1114    O LYS B  45       9.877 -14.043  17.251  4.00  0.00            
ATOM   1115    N MET B  46      10.859 -13.515  15.296  4.00  0.00            
ATOM   1116   CA MET B  46      11.997 -13.307  16.122  4.00  0.00            
ATOM   1117   CB MET B  46      12.924 -14.533  16.171  4.00  0.00            
ATOM   1118   CG MET B  46      12.268 -15.744  16.837  4.00  0.00            
ATOM   1119   SD MET B  46      13.279 -17.255  16.846  4.00  0.00            
ATOM   1120   CE MET B  46      12.916 -17.725  15.129  4.00  0.00            
ATOM   1121    C MET B  46      12.848 -12.146  15.801  4.00  0.00            
ATOM   1122    O MET B  46      12.813 -11.571  14.712  4.00  0.00            
ATOM   1123    N ILE B  47      13.614 -11.764  16.847  4.00  0.00            
ATOM   1124   CA ILE B  47      14.569 -10.717  16.759  4.00  0.00            
ATOM   1125   CB ILE B  47      13.956  -9.349  16.924  4.00  0.00            
ATOM   1126  CG1 ILE B  47      12.978  -9.032  15.780  4.00  0.00            
ATOM   1127  CG2 ILE B  47      15.087  -8.318  17.059  4.00  0.00            
ATOM   1128  CD1 ILE B  47      12.078  -7.834  16.084  4.00  0.00            
ATOM   1129    C ILE B  47      15.598 -10.848  17.813  4.00  0.00            
ATOM   1130    O ILE B  47      15.326 -11.213  18.956  4.00  0.00            
ATOM   1131    N GLY B  48      16.836 -10.527  17.426  4.00  0.00            
ATOM   1132   CA GLY B  48      17.839 -10.442  18.417  4.00  0.00            
ATOM   1133    C GLY B  48      17.980  -8.980  18.617  4.00  0.00            
ATOM   1134    O GLY B  48      18.291  -8.249  17.679  4.00  0.00            
ATOM   1135    N GLY B  49      17.799  -8.502  19.865  4.00  0.00            
ATOM   1136   CA GLY B  49      17.992  -7.103  20.128  4.00  0.00            
ATOM   1137    C GLY B  49      19.485  -7.008  20.135  4.00  0.00            
ATOM   1138    O GLY B  49      20.179  -7.960  19.776  4.00  0.00            
ATOM   1139    N ILE B  50      20.051  -5.871  20.550  3.00  0.00            
ATOM   1140   CA ILE B  50      21.474  -5.818  20.434  3.00  0.00            
ATOM   1141   CB ILE B  50      22.068  -4.525  20.875  3.00  0.00            
ATOM   1142  CG1 ILE B  50      21.566  -3.363  20.021  3.00  0.00            
ATOM   1143  CG2 ILE B  50      23.595  -4.687  20.834  3.00  0.00            
ATOM   1144  CD1 ILE B  50      22.049  -2.035  20.583  3.00  0.00            
ATOM   1145    C ILE B  50      22.133  -6.868  21.281  3.00  0.00            
ATOM   1146    O ILE B  50      23.034  -7.559  20.810  3.00  0.00            
ATOM   1147    N GLY B  51      21.705  -7.040  22.541  3.00  0.00            
ATOM   1148   CA GLY B  51      22.316  -8.082  23.311  3.00  0.00            
ATOM   1149    C GLY B  51      21.242  -8.615  24.188  3.00  0.00            
ATOM   1150    O GLY B  51      21.513  -9.194  25.237  3.00  0.00            
ATOM   1151    N GLY B  52      19.984  -8.431  23.742  4.00  0.00            
ATOM   1152   CA GLY B  52      18.851  -8.896  24.475  4.00  0.00            
ATOM   1153    C GLY B  52      18.042  -9.706  23.515  4.00  0.00            
ATOM   1154    O GLY B  52      17.895  -9.339  22.349  4.00  0.00            
ATOM   1155    N PHE B  53      17.479 -10.835  23.985  4.00  0.00            
ATOM   1156   CA PHE B  53      16.720 -11.674  23.103  4.00  0.00            
ATOM   1157   CB PHE B  53      16.727 -13.143  23.545  4.00  0.00            
ATOM   1158   CG PHE B  53      16.029 -13.946  22.508  4.00  0.00            
ATOM   1159  CD1 PHE B  53      16.694 -14.328  21.362  4.00  0.00            
ATOM   1160  CD2 PHE B  53      14.722 -14.328  22.689  4.00  0.00            
ATOM   1161  CE1 PHE B  53      16.066 -15.074  20.397  4.00  0.00            
ATOM   1162  CE2 PHE B  53      14.088 -15.075  21.727  4.00  0.00            
ATOM   1163   CZ PHE B  53      14.758 -15.451  20.586  4.00  0.00            
ATOM   1164    C PHE B  53      15.317 -11.178  23.140  4.00  0.00            
ATOM   1165    O PHE B  53      14.672 -11.196  24.187  4.00  0.00            
ATOM   1166    N ILE B  54      14.808 -10.717  21.982  4.00  0.00            
ATOM   1167   CA ILE B  54      13.490 -10.161  21.967  4.00  0.00            
ATOM   1168   CB ILE B  54      13.460  -8.728  21.537  4.00  0.00            
ATOM   1169  CG1 ILE B  54      13.977  -8.578  20.098  4.00  0.00            
ATOM   1170  CG2 ILE B  54      14.275  -7.933  22.569  4.00  0.00            
ATOM   1171  CD1 ILE B  54      13.794  -7.173  19.528  4.00  0.00            
ATOM   1172    C ILE B  54      12.629 -10.977  21.072  4.00  0.00            
ATOM   1173    O ILE B  54      12.998 -11.332  19.954  4.00  0.00            
ATOM   1174    N LYS B  55      11.438 -11.316  21.586  4.00  0.00            
ATOM   1175   CA LYS B  55      10.503 -12.115  20.869  4.00  0.00            
ATOM   1176   CB LYS B  55       9.806 -13.094  21.819  4.00  0.00            
ATOM   1177   CG LYS B  55      10.854 -13.981  22.498  4.00  0.00            
ATOM   1178   CD LYS B  55      10.419 -14.671  23.793  4.00  0.00            
ATOM   1179   CE LYS B  55      11.546 -15.506  24.414  4.00  0.00            
ATOM   1180   NZ LYS B  55      11.147 -16.004  25.750  4.00  0.00            
ATOM   1181    C LYS B  55       9.525 -11.168  20.321  4.00  0.00            
ATOM   1182    O LYS B  55       9.291 -10.102  20.890  4.00  0.00            
ATOM   1183    N VAL B  56       8.921 -11.509  19.179  4.00  0.00            
ATOM   1184   CA VAL B  56       8.167 -10.428  18.664  4.00  0.00            
ATOM   1185   CB VAL B  56       8.955  -9.677  17.610  4.00  0.00            
ATOM   1186  CG1 VAL B  56       8.169  -8.476  17.055  4.00  0.00            
ATOM   1187  CG2 VAL B  56      10.334  -9.317  18.186  4.00  0.00            
ATOM   1188    C VAL B  56       6.935 -10.937  18.041  4.00  0.00            
ATOM   1189    O VAL B  56       6.796 -12.130  17.777  4.00  0.00            
ATOM   1190    N ARG B  57       5.971 -10.028  17.838  4.00  0.00            
ATOM   1191   CA ARG B  57       4.838 -10.449  17.109  4.00  0.00            
ATOM   1192   CB ARG B  57       3.482 -10.002  17.680  4.00  0.00            
ATOM   1193   CG ARG B  57       3.038 -10.830  18.887  4.00  0.00            
ATOM   1194   CD ARG B  57       2.928 -12.327  18.585  4.00  0.00            
ATOM   1195   NE ARG B  57       2.326 -12.974  19.781  4.00  0.00            
ATOM   1196   CZ ARG B  57       0.966 -13.066  19.908  4.00  0.00            
ATOM   1197  NH1 ARG B  57       0.141 -12.578  18.934  4.00  0.00            
ATOM   1198  NH2 ARG B  57       0.431 -13.644  21.019  4.00  0.00            
ATOM   1199    C ARG B  57       4.978  -9.887  15.723  4.00  0.00            
ATOM   1200    O ARG B  57       5.137  -8.679  15.550  4.00  0.00            
ATOM   1201    N GLN B  58       4.952 -10.765  14.694  4.00  1.00            
ATOM   1202   CA GLN B  58       5.046 -10.333  13.321  4.00  1.00            
ATOM   1203   CB GLN B  58       5.584 -11.418  12.356  4.00  1.00            
ATOM   1204   CG GLN B  58       5.537 -11.035  10.868  4.00  1.00            
ATOM   1205   CD GLN B  58       5.938 -12.260  10.052  4.00  1.00            
ATOM   1206  OE1 GLN B  58       6.207 -13.325  10.604  4.00  1.00            
ATOM   1207  NE2 GLN B  58       5.981 -12.104   8.702  4.00  1.00            
ATOM   1208    C GLN B  58       3.655 -10.039  12.877  4.00  1.00            
ATOM   1209    O GLN B  58       2.770 -10.889  12.939  4.00  1.00            
ATOM   1210    N TYR B  59       3.445  -8.804  12.400  4.00  1.00            
ATOM   1211   CA TYR B  59       2.168  -8.382  11.922  4.00  1.00            
ATOM   1212   CB TYR B  59       1.828  -6.950  12.358  4.00  1.00            
ATOM   1213   CG TYR B  59       0.538  -6.569  11.735  4.00  1.00            
ATOM   1214  CD1 TYR B  59      -0.654  -6.946  12.306  4.00  1.00            
ATOM   1215  CD2 TYR B  59       0.536  -5.827  10.579  4.00  1.00            
ATOM   1216  CE1 TYR B  59      -1.845  -6.586  11.725  4.00  1.00            
ATOM   1217  CE2 TYR B  59      -0.651  -5.465   9.995  4.00  1.00            
ATOM   1218   CZ TYR B  59      -1.841  -5.845  10.566  4.00  1.00            
ATOM   1219   OH TYR B  59      -3.060  -5.470   9.964  4.00  1.00            
ATOM   1220    C TYR B  59       2.328  -8.398  10.441  4.00  1.00            
ATOM   1221    O TYR B  59       3.380  -8.048   9.908  4.00  1.00            
ATOM   1222    N ASP B  60       1.282  -8.839   9.732  4.00  1.00            
ATOM   1223   CA ASP B  60       1.392  -9.030   8.321  4.00  1.00            
ATOM   1224   CB ASP B  60       0.285  -9.938   7.769  4.00  1.00            
ATOM   1225   CG ASP B  60       0.476 -11.319   8.391  4.00  1.00            
ATOM   1226  OD1 ASP B  60       1.249 -11.430   9.380  4.00  1.00            
ATOM   1227  OD2 ASP B  60      -0.152 -12.286   7.886  4.00  1.00            
ATOM   1228    C ASP B  60       1.320  -7.723   7.611  4.00  1.00            
ATOM   1229    O ASP B  60       2.190  -6.869   7.768  4.00  1.00            
ATOM   1230    N GLN B  61       0.277  -7.560   6.776  4.00  1.00            
ATOM   1231   CA GLN B  61       0.132  -6.404   5.946  4.00  1.00            
ATOM   1232   CB GLN B  61      -0.889  -6.647   4.826  4.00  1.00            
ATOM   1233   CG GLN B  61      -1.108  -5.465   3.885  4.00  1.00            
ATOM   1234   CD GLN B  61      -2.214  -5.873   2.921  4.00  1.00            
ATOM   1235  OE1 GLN B  61      -3.017  -6.756   3.218  4.00  1.00            
ATOM   1236  NE2 GLN B  61      -2.264  -5.220   1.730  4.00  1.00            
ATOM   1237    C GLN B  61      -0.387  -5.277   6.779  4.00  1.00            
ATOM   1238    O GLN B  61      -1.512  -5.324   7.274  4.00  1.00            
ATOM   1239    N ILE B  62       0.438  -4.230   6.967  4.00  1.00            
ATOM   1240   CA ILE B  62       0.014  -3.075   7.695  4.00  1.00            
ATOM   1241   CB ILE B  62       0.693  -2.920   9.023  4.00  1.00            
ATOM   1242  CG1 ILE B  62       0.260  -1.608   9.696  4.00  1.00            
ATOM   1243  CG2 ILE B  62       2.199  -3.090   8.800  4.00  1.00            
ATOM   1244  CD1 ILE B  62       0.742  -1.488  11.139  4.00  1.00            
ATOM   1245    C ILE B  62       0.365  -1.879   6.895  4.00  1.00            
ATOM   1246    O ILE B  62       1.468  -1.767   6.365  4.00  1.00            
ATOM   1247    N PRO B  63      -0.563  -0.982   6.776  4.00  1.00            
ATOM   1248   CA PRO B  63      -0.245   0.172   6.001  4.00  1.00            
ATOM   1249   CD PRO B  63      -1.962  -1.365   6.618  4.00  1.00            
ATOM   1250   CB PRO B  63      -1.575   0.823   5.629  4.00  1.00            
ATOM   1251   CG PRO B  63      -2.551  -0.370   5.603  4.00  1.00            
ATOM   1252    C PRO B  63       0.664   1.043   6.787  4.00  1.00            
ATOM   1253    O PRO B  63       0.610   1.011   8.017  4.00  1.00            
ATOM   1254    N VAL B  64       1.534   1.792   6.102  4.00  1.00            
ATOM   1255   CA VAL B  64       2.376   2.673   6.840  4.00  1.00            
ATOM   1256   CB VAL B  64       3.734   2.091   7.118  4.00  1.00            
ATOM   1257  CG1 VAL B  64       4.614   3.173   7.765  4.00  1.00            
ATOM   1258  CG2 VAL B  64       3.562   0.839   7.994  4.00  1.00            
ATOM   1259    C VAL B  64       2.585   3.876   5.985  4.00  1.00            
ATOM   1260    O VAL B  64       2.711   3.758   4.770  4.00  1.00            
ATOM   1261    N GLU B  65       2.591   5.081   6.582  4.00  1.00            
ATOM   1262   CA GLU B  65       2.891   6.229   5.780  4.00  1.00            
ATOM   1263   CB GLU B  65       1.694   7.168   5.529  4.00  1.00            
ATOM   1264   CG GLU B  65       0.646   6.598   4.555  4.00  1.00            
ATOM   1265   CD GLU B  65      -0.247   5.598   5.286  4.00  1.00            
ATOM   1266  OE1 GLU B  65      -0.061   5.466   6.524  4.00  1.00            
ATOM   1267  OE2 GLU B  65      -1.119   4.962   4.632  4.00  1.00            
ATOM   1268    C GLU B  65       3.980   6.967   6.498  4.00  1.00            
ATOM   1269    O GLU B  65       3.791   7.432   7.621  4.00  1.00            
ATOM   1270    N ILE B  66       5.175   7.079   5.883  4.00  1.00            
ATOM   1271   CA ILE B  66       6.224   7.794   6.555  4.00  1.00            
ATOM   1272   CB ILE B  66       7.486   6.989   6.769  4.00  1.00            
ATOM   1273  CG1 ILE B  66       8.060   6.464   5.439  4.00  1.00            
ATOM   1274  CG2 ILE B  66       7.199   5.905   7.826  4.00  1.00            
ATOM   1275  CD1 ILE B  66       9.407   5.749   5.581  4.00  1.00            
ATOM   1276    C ILE B  66       6.508   9.042   5.782  4.00  1.00            
ATOM   1277    O ILE B  66       6.878   9.001   4.610  4.00  1.00            
ATOM   1278    N CYS B  67       6.301  10.194   6.460  3.00  1.00            
ATOM   1279   CA CYS B  67       6.443  11.516   5.920  3.00  1.00            
ATOM   1280   CB CYS B  67       7.868  11.943   5.509  3.00  1.00            
ATOM   1281   SG CYS B  67       8.824  12.692   6.865  3.00  1.00            
ATOM   1282    C CYS B  67       5.545  11.674   4.730  3.00  1.00            
ATOM   1283    O CYS B  67       5.831  12.479   3.846  3.00  1.00            
ATOM   1284    N GLY B  68       4.423  10.922   4.676  3.00  1.00            
ATOM   1285   CA GLY B  68       3.471  11.076   3.611  3.00  1.00            
ATOM   1286    C GLY B  68       3.581   9.932   2.644  3.00  1.00            
ATOM   1287    O GLY B  68       2.567   9.426   2.167  3.00  1.00            
ATOM   1288    N HIS B  69       4.812   9.464   2.360  4.00  1.00            
ATOM   1289   CA HIS B  69       5.009   8.406   1.403  4.00  1.00            
ATOM   1290  ND1 HIS B  69       6.385   5.536   0.756  4.00  1.00            
ATOM   1291   CG HIS B  69       6.707   6.824   0.395  4.00  1.00            
ATOM   1292   CB HIS B  69       6.482   7.995   1.293  4.00  1.00            
ATOM   1293  NE2 HIS B  69       7.345   5.417  -1.246  4.00  1.00            
ATOM   1294  CD2 HIS B  69       7.286   6.735  -0.832  4.00  1.00            
ATOM   1295  CE1 HIS B  69       6.793   4.736  -0.259  4.00  1.00            
ATOM   1296    C HIS B  69       4.222   7.216   1.885  4.00  1.00            
ATOM   1297    O HIS B  69       4.025   7.035   3.085  4.00  1.00            
ATOM   1298    N LYS B  70       3.720   6.376   0.953  4.00  1.00            
ATOM   1299   CA LYS B  70       2.862   5.283   1.339  4.00  1.00            
ATOM   1300   CB LYS B  70       1.673   5.102   0.380  4.00  1.00            
ATOM   1301   CG LYS B  70       0.736   6.305   0.282  4.00  1.00            
ATOM   1302   CD LYS B  70      -0.162   6.247  -0.953  4.00  1.00            
ATOM   1303   CE LYS B  70      -1.347   7.207  -0.893  4.00  1.00            
ATOM   1304   NZ LYS B  70      -2.230   6.978  -2.058  4.00  1.00            
ATOM   1305    C LYS B  70       3.626   3.993   1.284  4.00  1.00            
ATOM   1306    O LYS B  70       4.248   3.669   0.275  4.00  1.00            
ATOM   1307    N ALA B  71       3.558   3.192   2.369  4.00  1.00            
ATOM   1308   CA ALA B  71       4.292   1.956   2.418  4.00  1.00            
ATOM   1309   CB ALA B  71       5.510   1.995   3.353  4.00  1.00            
ATOM   1310    C ALA B  71       3.421   0.870   2.927  4.00  1.00            
ATOM   1311    O ALA B  71       2.405   1.097   3.581  4.00  1.00            
ATOM   1312    N ILE B  72       3.811  -0.365   2.578  4.00  1.00            
ATOM   1313   CA ILE B  72       3.128  -1.520   3.058  4.00  1.00            
ATOM   1314   CB ILE B  72       2.270  -2.182   2.021  4.00  1.00            
ATOM   1315  CG1 ILE B  72       1.041  -1.309   1.712  4.00  1.00            
ATOM   1316  CG2 ILE B  72       1.950  -3.610   2.491  4.00  1.00            
ATOM   1317  CD1 ILE B  72       0.284  -1.745   0.461  4.00  1.00            
ATOM   1318    C ILE B  72       4.169  -2.504   3.463  4.00  1.00            
ATOM   1319    O ILE B  72       5.241  -2.553   2.863  4.00  1.00            
ATOM   1320    N GLY B  73       3.894  -3.301   4.519  4.00  1.00            
ATOM   1321   CA GLY B  73       4.856  -4.302   4.861  4.00  1.00            
ATOM   1322    C GLY B  73       4.664  -4.779   6.261  4.00  1.00            
ATOM   1323    O GLY B  73       3.683  -4.461   6.931  4.00  1.00            
ATOM   1324    N THR B  74       5.656  -5.557   6.732  4.00  1.00            
ATOM   1325   CA THR B  74       5.572  -6.228   7.990  4.00  1.00            
ATOM   1326   CB THR B  74       6.403  -7.475   8.017  4.00  1.00            
ATOM   1327  OG1 THR B  74       7.787  -7.165   7.937  4.00  1.00            
ATOM   1328  CG2 THR B  74       5.996  -8.314   6.792  4.00  1.00            
ATOM   1329    C THR B  74       6.019  -5.346   9.122  4.00  1.00            
ATOM   1330    O THR B  74       7.044  -4.667   9.049  4.00  1.00            
ATOM   1331    N VAL B  75       5.226  -5.339  10.217  4.00  1.00            
ATOM   1332   CA VAL B  75       5.606  -4.615  11.395  4.00  1.00            
ATOM   1333   CB VAL B  75       4.589  -3.628  11.910  4.00  1.00            
ATOM   1334  CG1 VAL B  75       4.361  -2.559  10.834  4.00  1.00            
ATOM   1335  CG2 VAL B  75       3.308  -4.364  12.325  4.00  1.00            
ATOM   1336    C VAL B  75       5.838  -5.619  12.463  4.00  1.00            
ATOM   1337    O VAL B  75       5.010  -6.497  12.703  4.00  1.00            
ATOM   1338    N LEU B  76       7.005  -5.528  13.121  4.00  1.00            
ATOM   1339   CA LEU B  76       7.246  -6.430  14.197  4.00  1.00            
ATOM   1340   CB LEU B  76       8.684  -6.975  14.270  4.00  1.00            
ATOM   1341   CG LEU B  76       9.075  -7.802  13.030  4.00  1.00            
ATOM   1342  CD1 LEU B  76      10.412  -8.543  13.224  4.00  1.00            
ATOM   1343  CD2 LEU B  76       7.920  -8.718  12.602  4.00  1.00            
ATOM   1344    C LEU B  76       6.989  -5.633  15.445  4.00  1.00            
ATOM   1345    O LEU B  76       7.413  -4.484  15.542  4.00  1.00            
ATOM   1346    N VAL B  77       6.259  -6.200  16.431  4.00  1.00            
ATOM   1347   CA VAL B  77       5.999  -5.425  17.616  4.00  1.00            
ATOM   1348   CB VAL B  77       4.539  -5.202  17.900  4.00  1.00            
ATOM   1349  CG1 VAL B  77       4.415  -4.429  19.224  4.00  1.00            
ATOM   1350  CG2 VAL B  77       3.906  -4.468  16.708  4.00  1.00            
ATOM   1351    C VAL B  77       6.563  -6.147  18.796  4.00  1.00            
ATOM   1352    O VAL B  77       6.472  -7.369  18.898  4.00  1.00            
ATOM   1353    N GLY B  78       7.161  -5.383  19.731  1.00  1.00            
ATOM   1354   CA GLY B  78       7.762  -5.951  20.902  1.00  1.00            
ATOM   1355    C GLY B  78       8.382  -4.814  21.659  1.00  1.00            
ATOM   1356    O GLY B  78       8.282  -3.657  21.253  1.00  1.00            
ATOM   1357    N PRO B  79       9.012  -5.105  22.762  1.00  1.00            
ATOM   1358   CA PRO B  79       9.629  -4.046  23.518  1.00  1.00            
ATOM   1359   CD PRO B  79       8.533  -6.176  23.624  1.00  1.00            
ATOM   1360   CB PRO B  79       9.919  -4.627  24.896  1.00  1.00            
ATOM   1361   CG PRO B  79       8.824  -5.699  25.056  1.00  1.00            
ATOM   1362    C PRO B  79      10.840  -3.586  22.734  1.00  1.00            
ATOM   1363    O PRO B  79      11.345  -4.372  21.935  1.00  1.00            
ATOM   1364    N THR B  80      11.312  -2.328  22.907  1.00  1.00            
ATOM   1365   CA THR B  80      12.439  -1.888  22.119  1.00  1.00            
ATOM   1366   CB THR B  80      12.076  -1.021  20.947  1.00  1.00            
ATOM   1367  OG1 THR B  80      11.156  -1.702  20.105  1.00  1.00            
ATOM   1368  CG2 THR B  80      13.371  -0.725  20.167  1.00  1.00            
ATOM   1369    C THR B  80      13.414  -1.145  23.001  1.00  1.00            
ATOM   1370    O THR B  80      14.237  -1.867  23.552  1.00  1.00            
ATOM   1371    N PRO B  81      13.502   0.159  23.271  1.00  1.00            
ATOM   1372   CA PRO B  81      12.674   1.249  22.782  1.00  1.00            
ATOM   1373   CD PRO B  81      14.057   0.495  24.572  1.00  1.00            
ATOM   1374   CB PRO B  81      12.594   2.281  23.900  1.00  1.00            
ATOM   1375   CG PRO B  81      13.838   2.006  24.746  1.00  1.00            
ATOM   1376    C PRO B  81      13.049   1.930  21.500  1.00  1.00            
ATOM   1377    O PRO B  81      14.176   1.770  21.034  1.00  1.00            
ATOM   1378    N VAL B  82      12.085   2.719  20.958  1.00  1.00            
ATOM   1379   CA VAL B  82      12.134   3.576  19.791  1.00  1.00            
ATOM   1380   CB VAL B  82      13.490   3.777  19.171  1.00  1.00            
ATOM   1381  CG1 VAL B  82      13.884   2.494  18.414  1.00  1.00            
ATOM   1382  CG2 VAL B  82      13.425   5.020  18.262  1.00  1.00            
ATOM   1383    C VAL B  82      11.304   2.859  18.757  1.00  1.00            
ATOM   1384    O VAL B  82      11.190   1.636  18.799  1.00  1.00            
ATOM   1385    N ASN B  83      10.682   3.583  17.804  1.00  1.00            
ATOM   1386   CA ASN B  83       9.958   2.920  16.747  1.00  1.00            
ATOM   1387   CB ASN B  83       8.698   3.697  16.317  1.00  1.00            
ATOM   1388   CG ASN B  83       7.946   2.893  15.266  1.00  1.00            
ATOM   1389  OD1 ASN B  83       8.439   1.877  14.782  1.00  1.00            
ATOM   1390  ND2 ASN B  83       6.724   3.363  14.896  1.00  1.00            
ATOM   1391    C ASN B  83      10.915   2.969  15.595  1.00  1.00            
ATOM   1392    O ASN B  83      11.134   4.023  15.001  1.00  1.00            
ATOM   1393    N ILE B  84      11.495   1.808  15.250  4.00  1.00            
ATOM   1394   CA ILE B  84      12.616   1.711  14.359  4.00  1.00            
ATOM   1395   CB ILE B  84      13.181   0.326  14.403  4.00  1.00            
ATOM   1396  CG1 ILE B  84      13.831   0.119  15.775  4.00  1.00            
ATOM   1397  CG2 ILE B  84      14.113   0.089  13.213  4.00  1.00            
ATOM   1398  CD1 ILE B  84      14.190  -1.335  16.042  4.00  1.00            
ATOM   1399    C ILE B  84      12.412   2.106  12.932  4.00  1.00            
ATOM   1400    O ILE B  84      13.142   2.971  12.453  4.00  1.00            
ATOM   1401    N ILE B  85      11.396   1.557  12.238  4.00  1.00            
ATOM   1402   CA ILE B  85      11.264   1.733  10.811  4.00  1.00            
ATOM   1403   CB ILE B  85      11.159   3.152  10.349  4.00  1.00            
ATOM   1404  CG1 ILE B  85       9.976   3.864  11.033  4.00  1.00            
ATOM   1405  CG2 ILE B  85      11.068   3.128   8.813  4.00  1.00            
ATOM   1406  CD1 ILE B  85       8.619   3.207  10.785  4.00  1.00            
ATOM   1407    C ILE B  85      12.476   1.110  10.215  4.00  1.00            
ATOM   1408    O ILE B  85      13.608   1.531  10.442  4.00  1.00            
ATOM   1409    N GLY B  86      12.274   0.058   9.415  1.00  1.00            
ATOM   1410   CA GLY B  86      13.456  -0.598   8.977  1.00  1.00            
ATOM   1411    C GLY B  86      13.676  -0.460   7.529  1.00  1.00            
ATOM   1412    O GLY B  86      13.367   0.559   6.918  1.00  1.00            
ATOM   1413    N ARG B  87      14.314  -1.525   7.009  2.00  1.00            
ATOM   1414   CA ARG B  87      14.679  -1.799   5.654  2.00  1.00            
ATOM   1415   CB ARG B  87      15.535  -3.072   5.525  2.00  1.00            
ATOM   1416   CG ARG B  87      15.633  -3.560   4.076  2.00  1.00            
ATOM   1417   CD ARG B  87      15.773  -5.077   3.903  2.00  1.00            
ATOM   1418   NE ARG B  87      17.141  -5.487   4.326  2.00  1.00            
ATOM   1419   CZ ARG B  87      17.526  -6.786   4.170  2.00  1.00            
ATOM   1420  NH1 ARG B  87      16.643  -7.698   3.663  2.00  1.00            
ATOM   1421  NH2 ARG B  87      18.790  -7.172   4.509  2.00  1.00            
ATOM   1422    C ARG B  87      13.470  -2.090   4.805  2.00  1.00            
ATOM   1423    O ARG B  87      13.438  -1.686   3.644  2.00  1.00            
ATOM   1424    N ASN B  88      12.438  -2.796   5.326  2.00  1.00            
ATOM   1425   CA ASN B  88      11.298  -3.113   4.494  2.00  1.00            
ATOM   1426   CB ASN B  88      10.238  -4.006   5.191  2.00  1.00            
ATOM   1427   CG ASN B  88       9.663  -3.381   6.470  2.00  1.00            
ATOM   1428  OD1 ASN B  88       8.789  -2.516   6.430  2.00  1.00            
ATOM   1429  ND2 ASN B  88      10.137  -3.874   7.643  2.00  1.00            
ATOM   1430    C ASN B  88      10.674  -1.853   4.053  2.00  1.00            
ATOM   1431    O ASN B  88      10.477  -1.619   2.862  2.00  1.00            
ATOM   1432    N LEU B  89      10.362  -0.987   5.016  2.00  1.00            
ATOM   1433   CA LEU B  89       9.925   0.289   4.591  2.00  1.00            
ATOM   1434   CB LEU B  89       9.256   1.127   5.687  2.00  1.00            
ATOM   1435   CG LEU B  89       7.981   0.490   6.267  2.00  1.00            
ATOM   1436  CD1 LEU B  89       7.312   1.443   7.269  2.00  1.00            
ATOM   1437  CD2 LEU B  89       7.026   0.007   5.165  2.00  1.00            
ATOM   1438    C LEU B  89      11.257   0.897   4.309  2.00  1.00            
ATOM   1439    O LEU B  89      12.260   0.310   4.669  2.00  1.00            
ATOM   1440    N LEU B  90      11.350   2.060   3.670  2.00  1.00            
ATOM   1441   CA LEU B  90      12.637   2.577   3.294  2.00  1.00            
ATOM   1442   CB LEU B  90      13.782   2.536   4.336  2.00  1.00            
ATOM   1443   CG LEU B  90      13.616   3.540   5.497  2.00  1.00            
ATOM   1444  CD1 LEU B  90      14.859   3.571   6.399  2.00  1.00            
ATOM   1445  CD2 LEU B  90      13.264   4.946   4.984  2.00  1.00            
ATOM   1446    C LEU B  90      13.069   1.926   2.028  2.00  1.00            
ATOM   1447    O LEU B  90      13.822   2.515   1.256  2.00  1.00            
ATOM   1448    N THR B  91      12.663   0.673   1.773  3.00  1.00            
ATOM   1449   CA THR B  91      12.853   0.227   0.430  3.00  1.00            
ATOM   1450   CB THR B  91      12.878  -1.261   0.319  3.00  1.00            
ATOM   1451  OG1 THR B  91      13.931  -1.775   1.118  3.00  1.00            
ATOM   1452  CG2 THR B  91      13.099  -1.642  -1.153  3.00  1.00            
ATOM   1453    C THR B  91      11.679   0.732  -0.346  3.00  1.00            
ATOM   1454    O THR B  91      11.830   1.304  -1.425  3.00  1.00            
ATOM   1455    N GLN B  92      10.462   0.538   0.221  3.00  1.00            
ATOM   1456   CA GLN B  92       9.283   0.964  -0.471  3.00  1.00            
ATOM   1457   CB GLN B  92       7.953   0.603   0.216  3.00  1.00            
ATOM   1458   CG GLN B  92       7.665  -0.899   0.289  3.00  1.00            
ATOM   1459   CD GLN B  92       7.482  -1.444  -1.123  3.00  1.00            
ATOM   1460  OE1 GLN B  92       8.313  -1.215  -2.000  3.00  1.00            
ATOM   1461  NE2 GLN B  92       6.367  -2.191  -1.351  3.00  1.00            
ATOM   1462    C GLN B  92       9.348   2.445  -0.540  3.00  1.00            
ATOM   1463    O GLN B  92       9.242   3.028  -1.616  3.00  1.00            
ATOM   1464    N ILE B  93       9.583   3.110   0.607  3.00  1.00            
ATOM   1465   CA ILE B  93       9.728   4.522   0.480  3.00  1.00            
ATOM   1466   CB ILE B  93       9.853   5.246   1.789  3.00  1.00            
ATOM   1467  CG1 ILE B  93       8.552   5.159   2.598  3.00  1.00            
ATOM   1468  CG2 ILE B  93      10.373   6.665   1.500  3.00  1.00            
ATOM   1469  CD1 ILE B  93       8.297   3.763   3.161  3.00  1.00            
ATOM   1470    C ILE B  93      11.064   4.607  -0.126  3.00  1.00            
ATOM   1471    O ILE B  93      12.018   4.093   0.452  3.00  1.00            
ATOM   1472    N GLY B  94      11.186   5.212  -1.315  3.00  1.00            
ATOM   1473   CA GLY B  94      12.507   5.236  -1.854  3.00  1.00            
ATOM   1474    C GLY B  94      13.320   6.066  -0.927  3.00  1.00            
ATOM   1475    O GLY B  94      13.107   7.270  -0.786  3.00  1.00            
ATOM   1476    N CYS B  95      14.277   5.410  -0.253  1.00  1.00            
ATOM   1477   CA CYS B  95      15.181   6.119   0.585  1.00  1.00            
ATOM   1478   CB CYS B  95      14.949   5.938   2.094  1.00  1.00            
ATOM   1479   SG CYS B  95      16.114   6.916   3.095  1.00  1.00            
ATOM   1480    C CYS B  95      16.510   5.515   0.293  1.00  1.00            
ATOM   1481    O CYS B  95      16.682   4.301   0.378  1.00  1.00            
ATOM   1482    N THR B  96      17.498   6.336  -0.080  4.00  1.00            
ATOM   1483   CA THR B  96      18.767   5.734  -0.331  4.00  1.00            
ATOM   1484   CB THR B  96      19.250   5.935  -1.727  4.00  1.00            
ATOM   1485  OG1 THR B  96      20.497   5.281  -1.907  4.00  1.00            
ATOM   1486  CG2 THR B  96      19.389   7.443  -1.977  4.00  1.00            
ATOM   1487    C THR B  96      19.733   6.404   0.589  4.00  1.00            
ATOM   1488    O THR B  96      19.574   7.576   0.915  4.00  1.00            
ATOM   1489    N LEU B  97      20.740   5.661   1.075  4.00  1.00            
ATOM   1490   CA LEU B  97      21.741   6.248   1.916  4.00  1.00            
ATOM   1491   CB LEU B  97      22.460   5.175   2.749  4.00  1.00            
ATOM   1492   CG LEU B  97      21.450   4.237   3.448  4.00  1.00            
ATOM   1493  CD1 LEU B  97      22.121   3.274   4.439  4.00  1.00            
ATOM   1494  CD2 LEU B  97      20.291   5.027   4.071  4.00  1.00            
ATOM   1495    C LEU B  97      22.704   6.827   0.930  4.00  1.00            
ATOM   1496    O LEU B  97      22.767   6.365  -0.208  4.00  1.00            
ATOM   1497    N ASN B  98      23.484   7.855   1.304  4.00  1.00            
ATOM   1498   CA ASN B  98      24.293   8.436   0.274  4.00  1.00            
ATOM   1499   CB ASN B  98      23.756   9.797  -0.215  4.00  1.00            
ATOM   1500   CG ASN B  98      22.362   9.617  -0.803  4.00  1.00            
ATOM   1501  OD1 ASN B  98      22.001   8.540  -1.275  4.00  1.00            
ATOM   1502  ND2 ASN B  98      21.550  10.712  -0.779  4.00  1.00            
ATOM   1503    C ASN B  98      25.658   8.669   0.779  4.00  1.00            
ATOM   1504    O ASN B  98      26.119   8.027   1.723  4.00  1.00            
ATOM   1505    N PHE B  99      26.361   9.572   0.075  1.00  1.00            
ATOM   1506   CA PHE B  99      27.690   9.921   0.440  1.00  1.00            
ATOM   1507   CB PHE B  99      28.735   9.090  -0.333  1.00  1.00            
ATOM   1508   CG PHE B  99      28.790   9.537  -1.755  1.00  1.00            
ATOM   1509  CD1 PHE B  99      27.694   9.440  -2.581  1.00  1.00            
ATOM   1510  CD2 PHE B  99      29.949  10.099  -2.248  1.00  1.00            
ATOM   1511  CE1 PHE B  99      27.768   9.870  -3.888  1.00  1.00            
ATOM   1512  CE2 PHE B  99      30.030  10.527  -3.551  1.00  1.00            
ATOM   1513   CZ PHE B  99      28.936  10.408  -4.374  1.00  1.00            
ATOM   1514    C PHE B  99      27.840  11.394   0.050  1.00  1.00            
ATOM   1515    O PHE B  99      26.804  12.112   0.035  1.00  1.00            
ATOM   1516  OXT PHE B  99      28.990  11.821  -0.244  1.00  1.00            
ATOM   1517    N THR C   1       3.725  -8.929   0.749  1.00  0.00            
ATOM   1518   CA THR C   1       4.276  -7.955   1.712  1.00  0.00            
ATOM   1519   CB THR C   1       3.155  -7.285   2.443  1.00  0.00            
ATOM   1520  OG1 THR C   1       3.649  -6.234   3.260  1.00  0.00            
ATOM   1521  CG2 THR C   1       2.457  -8.338   3.312  1.00  0.00            
ATOM   1522    C THR C   1       5.127  -8.642   2.723  1.00  0.00            
ATOM   1523    O THR C   1       6.018  -8.040   3.320  1.00  0.00            
ATOM   1524    N GLU C   2       4.879  -9.946   2.931  1.00  0.00            
ATOM   1525   CA GLU C   2       5.589 -10.636   3.959  1.00  0.00            
ATOM   1526   CB GLU C   2       4.751 -10.651   5.253  1.00  0.00            
ATOM   1527   CG GLU C   2       3.693 -11.759   5.278  1.00  0.00            
ATOM   1528   CD GLU C   2       2.726 -11.592   4.118  1.00  0.00            
ATOM   1529  OE1 GLU C   2       1.751 -10.808   4.264  1.00  0.00            
ATOM   1530  OE2 GLU C   2       2.942 -12.266   3.077  1.00  0.00            
ATOM   1531    C GLU C   2       5.775 -12.042   3.462  1.00  0.00            
ATOM   1532    O GLU C   2       5.649 -12.230   2.253  1.00  0.00            
ATOM   1533    N PRO C   3       6.101 -13.071   4.223  1.00  0.00            
ATOM   1534   CA PRO C   3       6.365 -13.087   5.645  1.00  0.00            
ATOM   1535   CD PRO C   3       5.887 -14.411   3.700  1.00  0.00            
ATOM   1536   CB PRO C   3       6.234 -14.548   6.082  1.00  0.00            
ATOM   1537   CG PRO C   3       6.427 -15.350   4.787  1.00  0.00            
ATOM   1538    C PRO C   3       7.735 -12.530   5.837  1.00  0.00            
ATOM   1539    O PRO C   3       8.364 -12.157   4.847  1.00  0.00            
ATOM   1540    N ILE C   4       8.241 -12.476   7.084  1.00  0.00            
ATOM   1541   CA ILE C   4       9.461 -11.748   7.232  1.00  0.00            
ATOM   1542   CB ILE C   4       9.221 -10.469   8.024  1.00  0.00            
ATOM   1543  CG1 ILE C   4      10.185  -9.282   7.731  1.00  0.00            
ATOM   1544  CG2 ILE C   4       9.196 -10.877   9.505  1.00  0.00            
ATOM   1545  CD1 ILE C   4      11.541  -9.252   8.439  1.00  0.00            
ATOM   1546    C ILE C   4      10.533 -12.577   7.860  1.00  0.00            
ATOM   1547    O ILE C   4      10.331 -13.697   8.326  1.00  0.00            
ATOM   1548    N SER C   5      11.727 -11.973   7.840  1.00  0.00            
ATOM   1549   CA SER C   5      13.014 -12.469   8.180  1.00  0.00            
ATOM   1550   CB SER C   5      14.126 -11.505   7.715  1.00  0.00            
ATOM   1551   OG SER C   5      15.404 -12.117   7.795  1.00  0.00            
ATOM   1552    C SER C   5      13.215 -12.772   9.627  1.00  0.00            
ATOM   1553    O SER C   5      12.369 -12.502  10.478  1.00  0.00            
ATOM   1554    N GLY C   6      14.391 -13.390   9.894  1.00  0.00            
ATOM   1555   CA GLY C   6      14.852 -13.799  11.186  1.00  0.00            
ATOM   1556    C GLY C   6      14.927 -12.568  11.998  1.00  0.00            
ATOM   1557    O GLY C   6      14.624 -12.560  13.190  1.00  0.00            
ATOM   1558    N ALA C   7      15.371 -11.496  11.338  1.00  0.00            
ATOM   1559   CA ALA C   7      15.422 -10.207  11.931  1.00  0.00            
ATOM   1560   CB ALA C   7      14.107  -9.801  12.615  1.00  0.00            
ATOM   1561    C ALA C   7      16.552 -10.105  12.878  1.00  0.00            
ATOM   1562    O ALA C   7      16.735 -10.934  13.768  1.00  0.00            
ATOM   1563    N GLU C   8      17.348  -9.047  12.642  1.00  0.00            
ATOM   1564   CA GLU C   8      18.444  -8.610  13.444  1.00  0.00            
ATOM   1565   CB GLU C   8      19.812  -8.741  12.749  1.00  0.00            
ATOM   1566   CG GLU C   8      20.986  -8.338  13.645  1.00  0.00            
ATOM   1567   CD GLU C   8      21.059  -9.320  14.809  1.00  0.00            
ATOM   1568  OE1 GLU C   8      20.138 -10.171  14.926  1.00  0.00            
ATOM   1569  OE2 GLU C   8      22.035  -9.231  15.601  1.00  0.00            
ATOM   1570    C GLU C   8      18.151  -7.178  13.595  1.00  0.00            
ATOM   1571    O GLU C   8      18.143  -6.432  12.618  1.00  0.00            
ATOM   1572    N THR C   9      17.875  -6.742  14.826  1.00  0.00            
ATOM   1573   CA THR C   9      17.478  -5.383  14.869  1.00  0.00            
ATOM   1574   CB THR C   9      16.086  -5.178  15.396  1.00  0.00            
ATOM   1575  OG1 THR C   9      15.989  -5.650  16.733  1.00  0.00            
ATOM   1576  CG2 THR C   9      15.103  -5.942  14.495  1.00  0.00            
ATOM   1577    C THR C   9      18.375  -4.652  15.749  1.00  0.00            
ATOM   1578    O THR C   9      18.823  -5.141  16.785  1.00  0.00            
ATOM   1579    N PHE C  10      18.686  -3.436  15.313  1.00  0.00            
ATOM   1580   CA PHE C  10      19.519  -2.687  16.157  1.00  0.00            
ATOM   1581   CB PHE C  10      20.981  -2.632  15.692  1.00  0.00            
ATOM   1582   CG PHE C  10      21.603  -3.944  15.968  1.00  0.00            
ATOM   1583  CD1 PHE C  10      21.522  -4.977  15.063  1.00  0.00            
ATOM   1584  CD2 PHE C  10      22.273  -4.120  17.152  1.00  0.00            
ATOM   1585  CE1 PHE C  10      22.109  -6.186  15.343  1.00  0.00            
ATOM   1586  CE2 PHE C  10      22.861  -5.325  17.436  1.00  0.00            
ATOM   1587   CZ PHE C  10      22.775  -6.355  16.532  1.00  0.00            
ATOM   1588    C PHE C  10      19.072  -1.278  16.104  1.00  0.00            
ATOM   1589    O PHE C  10      18.969  -0.682  15.034  1.00  0.00            
ATOM   1590    N TYR C  11      18.766  -0.730  17.284  1.00  0.00            
ATOM   1591   CA TYR C  11      18.547   0.667  17.422  1.00  0.00            
ATOM   1592   CB TYR C  11      17.133   1.106  17.805  1.00  0.00            
ATOM   1593   CG TYR C  11      17.374   2.439  18.428  1.00  0.00            
ATOM   1594  CD1 TYR C  11      17.851   3.485  17.679  1.00  0.00            
ATOM   1595  CD2 TYR C  11      17.136   2.629  19.773  1.00  0.00            
ATOM   1596  CE1 TYR C  11      18.078   4.713  18.256  1.00  0.00            
ATOM   1597  CE2 TYR C  11      17.359   3.853  20.356  1.00  0.00            
ATOM   1598   CZ TYR C  11      17.829   4.895  19.595  1.00  0.00            
ATOM   1599   OH TYR C  11      18.057   6.154  20.191  1.00  0.00            
ATOM   1600    C TYR C  11      19.380   1.045  18.564  1.00  0.00            
ATOM   1601    O TYR C  11      19.265   0.453  19.637  1.00  0.00            
ATOM   1602    N VAL C  12      20.265   2.032  18.395  1.00  0.00            
ATOM   1603   CA VAL C  12      20.950   2.232  19.612  1.00  0.00            
ATOM   1604   CB VAL C  12      22.326   1.668  19.606  1.00  0.00            
ATOM   1605  CG1 VAL C  12      22.797   1.657  21.068  1.00  0.00            
ATOM   1606  CG2 VAL C  12      22.322   0.325  18.861  1.00  0.00            
ATOM   1607    C VAL C  12      21.094   3.704  19.839  1.00  0.00            
ATOM   1608    O VAL C  12      21.646   4.419  19.004  1.00  0.00            
ATOM   1609    N ASP C  13      20.587   4.201  20.984  1.00  0.00            
ATOM   1610   CA ASP C  13      20.800   5.579  21.318  1.00  0.00            
ATOM   1611   CB ASP C  13      20.059   6.020  22.584  1.00  0.00            
ATOM   1612   CG ASP C  13      20.499   5.067  23.675  1.00  0.00            
ATOM   1613  OD1 ASP C  13      19.875   3.978  23.763  1.00  0.00            
ATOM   1614  OD2 ASP C  13      21.471   5.393  24.409  1.00  0.00            
ATOM   1615    C ASP C  13      22.274   5.697  21.558  1.00  0.00            
ATOM   1616    O ASP C  13      22.904   6.682  21.186  1.00  0.00            
ATOM   1617    N GLY C  14      22.852   4.655  22.192  1.00  0.00            
ATOM   1618   CA GLY C  14      24.254   4.562  22.458  1.00  0.00            
ATOM   1619    C GLY C  14      24.787   3.858  21.258  1.00  0.00            
ATOM   1620    O GLY C  14      24.212   3.951  20.174  1.00  0.00            
ATOM   1621    N ALA C  15      25.911   3.143  21.403  1.00  0.00            
ATOM   1622   CA ALA C  15      26.410   2.441  20.265  1.00  0.00            
ATOM   1623   CB ALA C  15      27.936   2.280  20.307  1.00  0.00            
ATOM   1624    C ALA C  15      25.758   1.063  20.283  1.00  0.00            
ATOM   1625    O ALA C  15      25.681   0.407  19.210  1.00  0.00            
ATOM   1626  OXT ALA C  15      25.323   0.652  21.391  1.00  0.00            
END
