# Supplementary material for: Integrative modeling of diverse protein-peptide systems using CABS-dock
Source: PLoS Comput Biol. 2023 Jul 5;19(7):e1011275. doi: 10.1371/journal.pcbi.1011275 (PMC10351741; doi:10.1371/journal.pcbi.1011275)
Supplement: S1 File — Files in pdb format containing atomic coordinates of the structures obtained in this study: the highest-scored amyloid models and 10 examples of the docked peptide for each enzyme-substrate complex. (ZIP) [file pcbi.1011275.s006.zip › 11_HIV1_TEPISGAETFYVDGA/1488.pdb]

CRYST1    0.000    0.000    0.000   0.00   0.00   0.00 P 1           1
ATOM      1    N PRO A   1      28.152   4.525  -3.537  1.00  1.00            
ATOM      2   CA PRO A   1      28.105   5.982  -3.231  1.00  1.00            
ATOM      3   CD PRO A   1      28.436   4.328  -4.999  1.00  1.00            
ATOM      4   CB PRO A   1      28.323   6.711  -4.554  1.00  1.00            
ATOM      5   CG PRO A   1      28.977   5.680  -5.483  1.00  1.00            
ATOM      6    C PRO A   1      26.722   6.185  -2.723  1.00  1.00            
ATOM      7    O PRO A   1      26.542   6.621  -1.588  1.00  1.00            
ATOM      8    N GLN A   2      25.739   5.884  -3.585  4.00  1.00            
ATOM      9   CA GLN A   2      24.356   6.078  -3.301  4.00  1.00            
ATOM     10   CB GLN A   2      23.503   5.780  -4.544  4.00  1.00            
ATOM     11   CG GLN A   2      23.925   6.593  -5.770  4.00  1.00            
ATOM     12   CD GLN A   2      23.297   5.948  -6.997  4.00  1.00            
ATOM     13  OE1 GLN A   2      22.464   5.048  -6.886  4.00  1.00            
ATOM     14  NE2 GLN A   2      23.715   6.414  -8.205  4.00  1.00            
ATOM     15    C GLN A   2      23.883   5.148  -2.236  4.00  1.00            
ATOM     16    O GLN A   2      23.286   5.565  -1.250  4.00  1.00            
ATOM     17    N ILE A   3      24.204   3.859  -2.394  4.00  1.00            
ATOM     18   CA ILE A   3      23.750   2.777  -1.572  4.00  1.00            
ATOM     19   CB ILE A   3      24.376   2.671  -0.203  4.00  1.00            
ATOM     20  CG1 ILE A   3      23.993   3.825   0.729  4.00  1.00            
ATOM     21  CG2 ILE A   3      25.892   2.534  -0.414  4.00  1.00            
ATOM     22  CD1 ILE A   3      24.366   3.547   2.182  4.00  1.00            
ATOM     23    C ILE A   3      22.266   2.737  -1.451  4.00  1.00            
ATOM     24    O ILE A   3      21.624   3.667  -0.971  4.00  1.00            
ATOM     25    N THR A   4      21.696   1.596  -1.888  1.00  1.00            
ATOM     26   CA THR A   4      20.292   1.330  -1.818  1.00  1.00            
ATOM     27   CB THR A   4      19.705   0.802  -3.094  1.00  1.00            
ATOM     28  OG1 THR A   4      20.298  -0.445  -3.425  1.00  1.00            
ATOM     29  CG2 THR A   4      19.954   1.825  -4.214  1.00  1.00            
ATOM     30    C THR A   4      20.183   0.234  -0.824  1.00  1.00            
ATOM     31    O THR A   4      21.157  -0.477  -0.582  1.00  1.00            
ATOM     32    N LEU A   5      19.012   0.055  -0.188  1.00  1.00            
ATOM     33   CA LEU A   5      19.098  -0.966   0.801  1.00  1.00            
ATOM     34   CB LEU A   5      18.829  -0.461   2.230  1.00  1.00            
ATOM     35   CG LEU A   5      19.872   0.546   2.752  1.00  1.00            
ATOM     36  CD1 LEU A   5      21.263  -0.099   2.863  1.00  1.00            
ATOM     37  CD2 LEU A   5      19.864   1.842   1.927  1.00  1.00            
ATOM     38    C LEU A   5      18.134  -2.093   0.582  1.00  1.00            
ATOM     39    O LEU A   5      17.279  -2.330   1.431  1.00  1.00            
ATOM     40    N TRP A   6      18.216  -2.827  -0.544  1.00  1.00            
ATOM     41   CA TRP A   6      17.421  -4.024  -0.604  1.00  1.00            
ATOM     42   CB TRP A   6      17.435  -4.680  -2.000  1.00  1.00            
ATOM     43   CG TRP A   6      16.397  -5.759  -2.226  1.00  1.00            
ATOM     44  CD2 TRP A   6      16.605  -7.175  -2.083  1.00  1.00            
ATOM     45  CD1 TRP A   6      15.103  -5.603  -2.631  1.00  1.00            
ATOM     46  NE1 TRP A   6      14.492  -6.827  -2.748  1.00  1.00            
ATOM     47  CE2 TRP A   6      15.404  -7.806  -2.414  1.00  1.00            
ATOM     48  CE3 TRP A   6      17.705  -7.896  -1.711  1.00  1.00            
ATOM     49  CZ2 TRP A   6      15.286  -9.165  -2.379  1.00  1.00            
ATOM     50  CZ3 TRP A   6      17.580  -9.268  -1.672  1.00  1.00            
ATOM     51  CH2 TRP A   6      16.394  -9.891  -1.999  1.00  1.00            
ATOM     52    C TRP A   6      18.134  -4.933   0.332  1.00  1.00            
ATOM     53    O TRP A   6      17.545  -5.605   1.177  1.00  1.00            
ATOM     54    N LYS A   7      19.472  -4.920   0.182  1.00  1.00            
ATOM     55   CA LYS A   7      20.377  -5.690   0.972  1.00  1.00            
ATOM     56   CB LYS A   7      21.570  -6.232   0.160  1.00  1.00            
ATOM     57   CG LYS A   7      22.466  -7.223   0.908  1.00  1.00            
ATOM     58   CD LYS A   7      23.423  -7.981  -0.020  1.00  1.00            
ATOM     59   CE LYS A   7      24.332  -8.983   0.696  1.00  1.00            
ATOM     60   NZ LYS A   7      25.123  -9.745  -0.296  1.00  1.00            
ATOM     61    C LYS A   7      20.913  -4.756   2.002  1.00  1.00            
ATOM     62    O LYS A   7      20.654  -3.554   1.959  1.00  1.00            
ATOM     63    N ARG A   8      21.663  -5.294   2.977  1.00  1.00            
ATOM     64   CA ARG A   8      22.196  -4.474   4.021  1.00  1.00            
ATOM     65   CB ARG A   8      22.713  -5.306   5.203  1.00  1.00            
ATOM     66   CG ARG A   8      21.589  -6.155   5.806  1.00  1.00            
ATOM     67   CD ARG A   8      22.016  -7.018   6.991  1.00  1.00            
ATOM     68   NE ARG A   8      23.056  -7.963   6.500  1.00  1.00            
ATOM     69   CZ ARG A   8      24.103  -8.278   7.314  1.00  1.00            
ATOM     70  NH1 ARG A   8      24.163  -7.742   8.567  1.00  1.00            
ATOM     71  NH2 ARG A   8      25.091  -9.112   6.876  1.00  1.00            
ATOM     72    C ARG A   8      23.306  -3.638   3.425  1.00  1.00            
ATOM     73    O ARG A   8      23.843  -3.946   2.362  1.00  1.00            
ATOM     74    N PRO A   9      23.625  -2.564   4.105  1.00  1.00            
ATOM     75   CA PRO A   9      24.520  -1.516   3.651  1.00  1.00            
ATOM     76   CD PRO A   9      22.803  -2.135   5.222  1.00  1.00            
ATOM     77   CB PRO A   9      24.248  -0.318   4.565  1.00  1.00            
ATOM     78   CG PRO A   9      23.533  -0.909   5.789  1.00  1.00            
ATOM     79    C PRO A   9      26.005  -1.730   3.444  1.00  1.00            
ATOM     80    O PRO A   9      26.605  -0.844   2.836  1.00  1.00            
ATOM     81    N LEU A  10      26.609  -2.852   3.901  4.00  1.00            
ATOM     82   CA LEU A  10      28.034  -3.150   3.927  4.00  1.00            
ATOM     83   CB LEU A  10      28.347  -4.633   3.658  4.00  1.00            
ATOM     84   CG LEU A  10      27.766  -5.589   4.718  4.00  1.00            
ATOM     85  CD1 LEU A  10      28.112  -7.055   4.405  4.00  1.00            
ATOM     86  CD2 LEU A  10      28.179  -5.164   6.139  4.00  1.00            
ATOM     87    C LEU A  10      28.885  -2.328   2.990  4.00  1.00            
ATOM     88    O LEU A  10      28.604  -2.194   1.800  4.00  1.00            
ATOM     89    N VAL A  11      29.958  -1.742   3.575  4.00  1.00            
ATOM     90   CA VAL A  11      31.007  -0.973   2.944  4.00  1.00            
ATOM     91   CB VAL A  11      30.940   0.494   3.253  4.00  1.00            
ATOM     92  CG1 VAL A  11      32.125   1.189   2.564  4.00  1.00            
ATOM     93  CG2 VAL A  11      29.566   1.030   2.813  4.00  1.00            
ATOM     94    C VAL A  11      32.247  -1.518   3.582  4.00  1.00            
ATOM     95    O VAL A  11      32.161  -2.165   4.624  4.00  1.00            
ATOM     96    N THR A  12      33.437  -1.308   2.987  4.00  1.00            
ATOM     97   CA THR A  12      34.583  -1.896   3.619  4.00  1.00            
ATOM     98   CB THR A  12      35.577  -2.478   2.652  4.00  1.00            
ATOM     99  OG1 THR A  12      36.585  -3.182   3.361  4.00  1.00            
ATOM    100  CG2 THR A  12      36.198  -1.359   1.797  4.00  1.00            
ATOM    101    C THR A  12      35.261  -0.855   4.479  4.00  1.00            
ATOM    102    O THR A  12      35.683   0.195   4.000  4.00  1.00            
ATOM    103    N ILE A  13      35.361  -1.147   5.798  4.00  1.00            
ATOM    104   CA ILE A  13      35.799  -0.237   6.832  4.00  1.00            
ATOM    105   CB ILE A  13      35.435  -0.713   8.207  4.00  1.00            
ATOM    106  CG1 ILE A  13      35.430   0.468   9.191  4.00  1.00            
ATOM    107  CG2 ILE A  13      36.405  -1.837   8.610  4.00  1.00            
ATOM    108  CD1 ILE A  13      34.721   0.148  10.506  4.00  1.00            
ATOM    109    C ILE A  13      37.255   0.161   6.857  4.00  1.00            
ATOM    110    O ILE A  13      37.561   1.333   7.059  4.00  1.00            
ATOM    111    N ARG A  14      38.205  -0.779   6.708  4.00  1.00            
ATOM    112   CA ARG A  14      39.610  -0.443   6.719  4.00  1.00            
ATOM    113   CB ARG A  14      40.092   0.224   5.414  4.00  1.00            
ATOM    114   CG ARG A  14      41.616   0.338   5.314  4.00  1.00            
ATOM    115   CD ARG A  14      42.122   1.105   4.087  4.00  1.00            
ATOM    116   NE ARG A  14      41.826   0.297   2.871  4.00  1.00            
ATOM    117   CZ ARG A  14      42.557   0.492   1.733  4.00  1.00            
ATOM    118  NH1 ARG A  14      43.581   1.394   1.729  4.00  1.00            
ATOM    119  NH2 ARG A  14      42.268  -0.212   0.600  4.00  1.00            
ATOM    120    C ARG A  14      40.027   0.423   7.884  4.00  1.00            
ATOM    121    O ARG A  14      40.414   1.574   7.687  4.00  1.00            
ATOM    122    N ILE A  15      39.957  -0.099   9.132  4.00  1.00            
ATOM    123   CA ILE A  15      40.426   0.634  10.289  4.00  1.00            
ATOM    124   CB ILE A  15      39.332   1.057  11.225  4.00  1.00            
ATOM    125  CG1 ILE A  15      39.914   1.917  12.359  4.00  1.00            
ATOM    126  CG2 ILE A  15      38.585  -0.200  11.699  4.00  1.00            
ATOM    127  CD1 ILE A  15      38.853   2.625  13.198  4.00  1.00            
ATOM    128    C ILE A  15      41.343  -0.258  11.053  4.00  1.00            
ATOM    129    O ILE A  15      41.156  -1.472  11.101  4.00  1.00            
ATOM    130    N GLY A  16      42.388   0.341  11.654  3.00  1.00            
ATOM    131   CA GLY A  16      43.323  -0.428  12.414  3.00  1.00            
ATOM    132    C GLY A  16      44.213  -1.090  11.420  3.00  1.00            
ATOM    133    O GLY A  16      45.046  -1.928  11.763  3.00  1.00            
ATOM    134    N GLY A  17      44.037  -0.721  10.138  3.00  1.00            
ATOM    135   CA GLY A  17      44.864  -1.246   9.099  3.00  1.00            
ATOM    136    C GLY A  17      44.322  -2.565   8.647  3.00  1.00            
ATOM    137    O GLY A  17      44.959  -3.250   7.849  3.00  1.00            
ATOM    138    N GLN A  18      43.137  -2.980   9.137  4.00  1.00            
ATOM    139   CA GLN A  18      42.680  -4.242   8.640  4.00  1.00            
ATOM    140   CB GLN A  18      42.615  -5.387   9.671  4.00  1.00            
ATOM    141   CG GLN A  18      41.584  -5.229  10.787  4.00  1.00            
ATOM    142   CD GLN A  18      41.660  -6.496  11.631  4.00  1.00            
ATOM    143  OE1 GLN A  18      40.763  -7.338  11.595  4.00  1.00            
ATOM    144  NE2 GLN A  18      42.772  -6.649  12.399  4.00  1.00            
ATOM    145    C GLN A  18      41.340  -4.087   8.016  4.00  1.00            
ATOM    146    O GLN A  18      40.598  -3.150   8.306  4.00  1.00            
ATOM    147    N LEU A  19      41.006  -5.028   7.112  4.00  1.00            
ATOM    148   CA LEU A  19      39.772  -4.935   6.400  4.00  1.00            
ATOM    149   CB LEU A  19      39.810  -5.596   5.011  4.00  1.00            
ATOM    150   CG LEU A  19      40.800  -4.933   4.034  4.00  1.00            
ATOM    151  CD1 LEU A  19      40.788  -5.639   2.668  4.00  1.00            
ATOM    152  CD2 LEU A  19      40.552  -3.420   3.925  4.00  1.00            
ATOM    153    C LEU A  19      38.711  -5.614   7.178  4.00  1.00            
ATOM    154    O LEU A  19      38.763  -6.820   7.413  4.00  1.00            
ATOM    155    N LYS A  20      37.715  -4.828   7.618  4.00  1.00            
ATOM    156   CA LYS A  20      36.608  -5.437   8.274  4.00  1.00            
ATOM    157   CB LYS A  20      36.487  -5.142   9.779  4.00  1.00            
ATOM    158   CG LYS A  20      35.574  -6.155  10.478  4.00  1.00            
ATOM    159   CD LYS A  20      35.750  -6.223  11.996  4.00  1.00            
ATOM    160   CE LYS A  20      34.989  -7.383  12.645  4.00  1.00            
ATOM    161   NZ LYS A  20      35.306  -7.451  14.090  4.00  1.00            
ATOM    162    C LYS A  20      35.401  -4.937   7.575  4.00  1.00            
ATOM    163    O LYS A  20      35.386  -3.832   7.035  4.00  1.00            
ATOM    164    N GLU A  21      34.356  -5.772   7.520  4.00  1.00            
ATOM    165   CA GLU A  21      33.189  -5.337   6.831  4.00  1.00            
ATOM    166   CB GLU A  21      32.336  -6.496   6.295  4.00  1.00            
ATOM    167   CG GLU A  21      31.349  -6.063   5.215  4.00  1.00            
ATOM    168   CD GLU A  21      32.168  -5.826   3.956  4.00  1.00            
ATOM    169  OE1 GLU A  21      32.671  -4.683   3.790  4.00  1.00            
ATOM    170  OE2 GLU A  21      32.317  -6.786   3.154  4.00  1.00            
ATOM    171    C GLU A  21      32.351  -4.582   7.812  4.00  1.00            
ATOM    172    O GLU A  21      32.502  -4.752   9.021  4.00  1.00            
ATOM    173    N ALA A  22      31.452  -3.701   7.326  4.00  1.00            
ATOM    174   CA ALA A  22      30.661  -2.984   8.283  4.00  1.00            
ATOM    175   CB ALA A  22      31.400  -1.778   8.881  4.00  1.00            
ATOM    176    C ALA A  22      29.429  -2.472   7.650  4.00  1.00            
ATOM    177    O ALA A  22      29.330  -2.345   6.429  4.00  1.00            
ATOM    178    N LEU A  23      28.434  -2.187   8.504  4.00  1.00            
ATOM    179   CA LEU A  23      27.229  -1.615   8.015  4.00  1.00            
ATOM    180   CB LEU A  23      25.931  -2.221   8.582  4.00  1.00            
ATOM    181   CG LEU A  23      25.650  -3.668   8.137  4.00  1.00            
ATOM    182  CD1 LEU A  23      26.657  -4.657   8.745  4.00  1.00            
ATOM    183  CD2 LEU A  23      24.187  -4.055   8.404  4.00  1.00            
ATOM    184    C LEU A  23      27.239  -0.181   8.413  4.00  1.00            
ATOM    185    O LEU A  23      27.709   0.168   9.495  4.00  1.00            
ATOM    186    N LEU A  24      26.740   0.700   7.528  4.00  1.00            
ATOM    187   CA LEU A  24      26.708   2.081   7.895  4.00  1.00            
ATOM    188   CB LEU A  24      27.167   3.028   6.772  4.00  1.00            
ATOM    189   CG LEU A  24      27.200   4.508   7.192  4.00  1.00            
ATOM    190  CD1 LEU A  24      28.178   4.729   8.358  4.00  1.00            
ATOM    191  CD2 LEU A  24      27.507   5.420   5.995  4.00  1.00            
ATOM    192    C LEU A  24      25.284   2.396   8.244  4.00  1.00            
ATOM    193    O LEU A  24      24.406   2.291   7.389  4.00  1.00            
ATOM    194    N ASP A  25      24.992   2.784   9.513  1.00  1.00            
ATOM    195   CA ASP A  25      23.593   2.976   9.779  1.00  1.00            
ATOM    196   CB ASP A  25      22.903   1.817  10.521  1.00  1.00            
ATOM    197   CG ASP A  25      23.428   1.831  11.939  1.00  1.00            
ATOM    198  OD1 ASP A  25      24.676   1.806  12.097  1.00  1.00            
ATOM    199  OD2 ASP A  25      22.592   1.926  12.877  1.00  1.00            
ATOM    200    C ASP A  25      23.275   4.200  10.555  1.00  1.00            
ATOM    201    O ASP A  25      23.886   4.504  11.578  1.00  1.00            
ATOM    202    N THR A  26      22.301   4.962  10.026  3.00  1.00            
ATOM    203   CA THR A  26      21.684   5.923  10.873  3.00  1.00            
ATOM    204   CB THR A  26      20.793   6.889  10.150  3.00  1.00            
ATOM    205  OG1 THR A  26      19.740   6.193   9.497  3.00  1.00            
ATOM    206  CG2 THR A  26      21.639   7.661   9.123  3.00  1.00            
ATOM    207    C THR A  26      20.836   4.967  11.659  3.00  1.00            
ATOM    208    O THR A  26      20.533   3.883  11.158  3.00  1.00            
ATOM    209    N GLY A  27      20.427   5.286  12.896  3.00  1.00            
ATOM    210   CA GLY A  27      19.731   4.270  13.641  3.00  1.00            
ATOM    211    C GLY A  27      20.640   3.882  14.754  3.00  1.00            
ATOM    212    O GLY A  27      20.201   3.363  15.779  3.00  1.00            
ATOM    213    N ALA A  28      21.950   4.121  14.568  1.00  1.00            
ATOM    214   CA ALA A  28      22.861   3.877  15.641  1.00  1.00            
ATOM    215   CB ALA A  28      23.826   2.709  15.377  1.00  1.00            
ATOM    216    C ALA A  28      23.693   5.114  15.769  1.00  1.00            
ATOM    217    O ALA A  28      24.289   5.574  14.797  1.00  1.00            
ATOM    218    N ASP A  29      23.733   5.701  16.980  1.00  1.00            
ATOM    219   CA ASP A  29      24.446   6.931  17.168  1.00  1.00            
ATOM    220   CB ASP A  29      24.214   7.491  18.579  1.00  1.00            
ATOM    221   CG ASP A  29      24.821   8.878  18.654  1.00  1.00            
ATOM    222  OD1 ASP A  29      25.206   9.422  17.585  1.00  1.00            
ATOM    223  OD2 ASP A  29      24.911   9.411  19.792  1.00  1.00            
ATOM    224    C ASP A  29      25.923   6.755  17.000  1.00  1.00            
ATOM    225    O ASP A  29      26.514   7.280  16.061  1.00  1.00            
ATOM    226    N ASP A  30      26.556   5.957  17.880  1.00  1.00            
ATOM    227   CA ASP A  30      27.985   5.843  17.829  1.00  1.00            
ATOM    228   CB ASP A  30      28.647   5.775  19.214  1.00  1.00            
ATOM    229   CG ASP A  30      28.554   7.170  19.818  1.00  1.00            
ATOM    230  OD1 ASP A  30      28.397   8.142  19.032  1.00  1.00            
ATOM    231  OD2 ASP A  30      28.642   7.284  21.070  1.00  1.00            
ATOM    232    C ASP A  30      28.338   4.632  17.073  1.00  1.00            
ATOM    233    O ASP A  30      27.481   3.917  16.556  1.00  1.00            
ATOM    234    N THR A  31      29.650   4.391  16.983  1.00  1.00            
ATOM    235   CA THR A  31      30.065   3.235  16.284  1.00  1.00            
ATOM    236   CB THR A  31      31.500   3.259  15.846  1.00  1.00            
ATOM    237  OG1 THR A  31      31.771   2.161  14.989  1.00  1.00            
ATOM    238  CG2 THR A  31      32.397   3.191  17.093  1.00  1.00            
ATOM    239    C THR A  31      29.896   2.089  17.209  1.00  1.00            
ATOM    240    O THR A  31      29.630   2.275  18.393  1.00  1.00            
ATOM    241    N VAL A  32      29.962   0.870  16.652  4.00  1.00            
ATOM    242   CA VAL A  32      29.942  -0.319  17.442  4.00  1.00            
ATOM    243   CB VAL A  32      28.604  -0.997  17.478  4.00  1.00            
ATOM    244  CG1 VAL A  32      28.738  -2.303  18.278  4.00  1.00            
ATOM    245  CG2 VAL A  32      27.578  -0.008  18.061  4.00  1.00            
ATOM    246    C VAL A  32      30.895  -1.214  16.745  4.00  1.00            
ATOM    247    O VAL A  32      30.943  -1.247  15.516  4.00  1.00            
ATOM    248    N LEU A  33      31.707  -1.954  17.508  4.00  1.00            
ATOM    249   CA LEU A  33      32.667  -2.750  16.822  4.00  1.00            
ATOM    250   CB LEU A  33      34.100  -2.204  16.959  4.00  1.00            
ATOM    251   CG LEU A  33      35.173  -3.037  16.232  4.00  1.00            
ATOM    252  CD1 LEU A  33      35.059  -2.901  14.703  4.00  1.00            
ATOM    253  CD2 LEU A  33      36.579  -2.723  16.767  4.00  1.00            
ATOM    254    C LEU A  33      32.688  -4.097  17.447  4.00  1.00            
ATOM    255    O LEU A  33      32.344  -4.264  18.616  4.00  1.00            
ATOM    256    N GLU A  34      33.076  -5.111  16.656  1.00  1.00            
ATOM    257   CA GLU A  34      33.244  -6.402  17.236  1.00  1.00            
ATOM    258   CB GLU A  34      33.326  -7.558  16.221  1.00  1.00            
ATOM    259   CG GLU A  34      31.995  -7.839  15.519  1.00  1.00            
ATOM    260   CD GLU A  34      32.196  -8.994  14.549  1.00  1.00            
ATOM    261  OE1 GLU A  34      33.364  -9.436  14.379  1.00  1.00            
ATOM    262  OE2 GLU A  34      31.177  -9.456  13.968  1.00  1.00            
ATOM    263    C GLU A  34      34.551  -6.322  17.951  1.00  1.00            
ATOM    264    O GLU A  34      35.376  -5.458  17.661  1.00  1.00            
ATOM    265    N GLU A  35      34.761  -7.216  18.930  1.00  1.00            
ATOM    266   CA GLU A  35      35.953  -7.193  19.725  1.00  1.00            
ATOM    267   CB GLU A  35      35.986  -8.401  20.669  1.00  1.00            
ATOM    268   CG GLU A  35      34.784  -8.417  21.616  1.00  1.00            
ATOM    269   CD GLU A  35      34.512  -9.859  22.010  1.00  1.00            
ATOM    270  OE1 GLU A  35      34.495 -10.724  21.093  1.00  1.00            
ATOM    271  OE2 GLU A  35      34.296 -10.117  23.224  1.00  1.00            
ATOM    272    C GLU A  35      37.122  -7.285  18.806  1.00  1.00            
ATOM    273    O GLU A  35      37.229  -8.198  17.988  1.00  1.00            
ATOM    274    N MET A  36      38.022  -6.298  18.924  1.00  1.00            
ATOM    275   CA MET A  36      39.239  -6.246  18.175  1.00  1.00            
ATOM    276   CB MET A  36      39.107  -5.516  16.831  1.00  1.00            
ATOM    277   CG MET A  36      38.244  -6.267  15.817  1.00  1.00            
ATOM    278   SD MET A  36      38.041  -5.411  14.228  1.00  1.00            
ATOM    279   CE MET A  36      39.798  -5.506  13.781  1.00  1.00            
ATOM    280    C MET A  36      40.134  -5.430  19.034  1.00  1.00            
ATOM    281    O MET A  36      39.663  -4.734  19.932  1.00  1.00            
ATOM    282    N ASN A  37      41.454  -5.496  18.812  1.00  1.00            
ATOM    283   CA ASN A  37      42.259  -4.708  19.685  1.00  1.00            
ATOM    284   CB ASN A  37      43.464  -5.468  20.262  1.00  1.00            
ATOM    285   CG ASN A  37      44.185  -4.543  21.233  1.00  1.00            
ATOM    286  OD1 ASN A  37      45.409  -4.579  21.349  1.00  1.00            
ATOM    287  ND2 ASN A  37      43.408  -3.692  21.955  1.00  1.00            
ATOM    288    C ASN A  37      42.790  -3.548  18.931  1.00  1.00            
ATOM    289    O ASN A  37      43.707  -3.676  18.122  1.00  1.00            
ATOM    290    N LEU A  38      42.194  -2.374  19.182  1.00  1.00            
ATOM    291   CA LEU A  38      42.732  -1.187  18.608  1.00  1.00            
ATOM    292   CB LEU A  38      41.703  -0.087  18.283  1.00  1.00            
ATOM    293   CG LEU A  38      40.849  -0.384  17.037  1.00  1.00            
ATOM    294  CD1 LEU A  38      39.843   0.749  16.771  1.00  1.00            
ATOM    295  CD2 LEU A  38      41.737  -0.684  15.817  1.00  1.00            
ATOM    296    C LEU A  38      43.654  -0.654  19.645  1.00  1.00            
ATOM    297    O LEU A  38      43.503  -0.889  20.843  1.00  1.00            
ATOM    298    N PRO A  39      44.625   0.044  19.170  1.00  1.00            
ATOM    299   CA PRO A  39      45.624   0.585  20.043  1.00  1.00            
ATOM    300   CD PRO A  39      45.170  -0.300  17.864  1.00  1.00            
ATOM    301   CB PRO A  39      46.811   0.929  19.140  1.00  1.00            
ATOM    302   CG PRO A  39      46.681  -0.045  17.959  1.00  1.00            
ATOM    303    C PRO A  39      45.334   1.704  20.998  1.00  1.00            
ATOM    304    O PRO A  39      46.177   1.941  21.861  1.00  1.00            
ATOM    305    N GLY A  40      44.204   2.419  20.901  1.00  1.00            
ATOM    306   CA GLY A  40      44.108   3.596  21.719  1.00  1.00            
ATOM    307    C GLY A  40      43.724   3.308  23.121  1.00  1.00            
ATOM    308    O GLY A  40      43.526   2.160  23.515  1.00  1.00            
ATOM    309    N LYS A  41      43.623   4.394  23.917  1.00  1.00            
ATOM    310   CA LYS A  41      43.274   4.211  25.285  1.00  1.00            
ATOM    311   CB LYS A  41      43.621   5.370  26.242  1.00  1.00            
ATOM    312   CG LYS A  41      42.812   6.657  26.107  1.00  1.00            
ATOM    313   CD LYS A  41      43.021   7.570  27.319  1.00  1.00            
ATOM    314   CE LYS A  41      42.278   8.904  27.244  1.00  1.00            
ATOM    315   NZ LYS A  41      42.975   9.817  26.311  1.00  1.00            
ATOM    316    C LYS A  41      41.836   3.859  25.359  1.00  1.00            
ATOM    317    O LYS A  41      40.999   4.376  24.622  1.00  1.00            
ATOM    318    N TRP A  42      41.533   2.929  26.277  1.00  1.00            
ATOM    319   CA TRP A  42      40.226   2.370  26.382  1.00  1.00            
ATOM    320   CB TRP A  42      40.211   0.942  26.948  1.00  1.00            
ATOM    321   CG TRP A  42      40.908  -0.061  26.064  1.00  1.00            
ATOM    322  CD2 TRP A  42      42.303  -0.375  26.175  1.00  1.00            
ATOM    323  CD1 TRP A  42      40.416  -0.826  25.049  1.00  1.00            
ATOM    324  NE1 TRP A  42      41.421  -1.597  24.514  1.00  1.00            
ATOM    325  CE2 TRP A  42      42.588  -1.330  25.200  1.00  1.00            
ATOM    326  CE3 TRP A  42      43.266   0.099  27.018  1.00  1.00            
ATOM    327  CZ2 TRP A  42      43.850  -1.829  25.052  1.00  1.00            
ATOM    328  CZ3 TRP A  42      44.536  -0.410  26.871  1.00  1.00            
ATOM    329  CH2 TRP A  42      44.821  -1.355  25.907  1.00  1.00            
ATOM    330    C TRP A  42      39.372   3.206  27.295  1.00  1.00            
ATOM    331    O TRP A  42      39.803   4.239  27.806  1.00  1.00            
ATOM    332    N LYS A  43      38.107   2.759  27.496  4.00  1.00            
ATOM    333   CA LYS A  43      37.093   3.455  28.250  4.00  1.00            
ATOM    334   CB LYS A  43      35.732   3.408  27.528  4.00  1.00            
ATOM    335   CG LYS A  43      34.734   4.481  27.970  4.00  1.00            
ATOM    336   CD LYS A  43      35.207   5.915  27.749  4.00  1.00            
ATOM    337   CE LYS A  43      35.688   6.580  29.040  4.00  1.00            
ATOM    338   NZ LYS A  43      36.413   7.830  28.728  4.00  1.00            
ATOM    339    C LYS A  43      37.008   2.889  29.654  4.00  1.00            
ATOM    340    O LYS A  43      37.926   3.243  30.393  4.00  1.00            
ATOM    341    N PRO A  44      36.095   2.085  30.215  4.00  0.00            
ATOM    342   CA PRO A  44      34.882   1.499  29.660  4.00  0.00            
ATOM    343   CD PRO A  44      36.555   1.320  31.364  4.00  0.00            
ATOM    344   CB PRO A  44      34.643   0.201  30.429  4.00  0.00            
ATOM    345   CG PRO A  44      35.385   0.407  31.755  4.00  0.00            
ATOM    346    C PRO A  44      33.654   2.371  29.691  4.00  0.00            
ATOM    347    O PRO A  44      33.648   3.378  30.397  4.00  0.00            
ATOM    348    N LYS A  45      32.605   1.987  28.921  4.00  0.00            
ATOM    349   CA LYS A  45      31.356   2.702  28.827  4.00  0.00            
ATOM    350   CB LYS A  45      30.986   3.081  27.381  4.00  0.00            
ATOM    351   CG LYS A  45      29.732   3.953  27.262  4.00  0.00            
ATOM    352   CD LYS A  45      29.587   4.613  25.889  4.00  0.00            
ATOM    353   CE LYS A  45      28.360   5.518  25.760  4.00  0.00            
ATOM    354   NZ LYS A  45      28.363   6.193  24.443  4.00  0.00            
ATOM    355    C LYS A  45      30.268   1.810  29.350  4.00  0.00            
ATOM    356    O LYS A  45      30.396   0.586  29.323  4.00  0.00            
ATOM    357    N MET A  46      29.168   2.405  29.866  4.00  0.00            
ATOM    358   CA MET A  46      28.078   1.612  30.369  4.00  0.00            
ATOM    359   CB MET A  46      27.806   1.812  31.873  4.00  0.00            
ATOM    360   CG MET A  46      26.713   0.892  32.428  4.00  0.00            
ATOM    361   SD MET A  46      26.548   0.916  34.241  4.00  0.00            
ATOM    362   CE MET A  46      25.862   2.595  34.338  4.00  0.00            
ATOM    363    C MET A  46      26.832   1.994  29.624  4.00  0.00            
ATOM    364    O MET A  46      26.564   3.176  29.414  4.00  0.00            
ATOM    365    N ILE A  47      26.045   0.989  29.179  4.00  0.00            
ATOM    366   CA ILE A  47      24.828   1.257  28.460  4.00  0.00            
ATOM    367   CB ILE A  47      24.987   1.156  26.973  4.00  0.00            
ATOM    368  CG1 ILE A  47      23.824   1.859  26.257  4.00  0.00            
ATOM    369  CG2 ILE A  47      25.133  -0.334  26.621  4.00  0.00            
ATOM    370  CD1 ILE A  47      23.847   3.378  26.430  4.00  0.00            
ATOM    371    C ILE A  47      23.843   0.217  28.864  4.00  0.00            
ATOM    372    O ILE A  47      24.204  -0.807  29.443  4.00  0.00            
ATOM    373    N GLY A  48      22.554   0.473  28.587  4.00  0.00            
ATOM    374   CA GLY A  48      21.557  -0.499  28.910  4.00  0.00            
ATOM    375    C GLY A  48      20.249   0.056  28.454  4.00  0.00            
ATOM    376    O GLY A  48      20.121   1.258  28.224  4.00  0.00            
ATOM    377    N GLY A  49      19.238  -0.819  28.295  4.00  0.00            
ATOM    378   CA GLY A  49      17.923  -0.335  28.002  4.00  0.00            
ATOM    379    C GLY A  49      17.586  -0.354  26.539  4.00  0.00            
ATOM    380    O GLY A  49      16.453  -0.050  26.168  4.00  0.00            
ATOM    381    N ILE A  50      18.531  -0.707  25.655  3.00  0.00            
ATOM    382   CA ILE A  50      18.224  -0.606  24.256  3.00  0.00            
ATOM    383   CB ILE A  50      19.447  -0.722  23.387  3.00  0.00            
ATOM    384  CG1 ILE A  50      19.148  -0.204  21.971  3.00  0.00            
ATOM    385  CG2 ILE A  50      19.974  -2.169  23.440  3.00  0.00            
ATOM    386  CD1 ILE A  50      18.247  -1.088  21.107  3.00  0.00            
ATOM    387    C ILE A  50      17.186  -1.579  23.795  3.00  0.00            
ATOM    388    O ILE A  50      16.259  -1.225  23.069  3.00  0.00            
ATOM    389    N GLY A  51      17.344  -2.839  24.200  3.00  0.00            
ATOM    390   CA GLY A  51      16.546  -3.974  23.849  3.00  0.00            
ATOM    391    C GLY A  51      17.362  -4.975  24.572  3.00  0.00            
ATOM    392    O GLY A  51      17.157  -6.187  24.519  3.00  0.00            
ATOM    393    N GLY A  52      18.333  -4.386  25.301  4.00  0.00            
ATOM    394   CA GLY A  52      19.341  -5.025  26.084  4.00  0.00            
ATOM    395    C GLY A  52      20.633  -4.794  25.377  4.00  0.00            
ATOM    396    O GLY A  52      20.789  -5.169  24.215  4.00  0.00            
ATOM    397    N PHE A  53      21.611  -4.178  26.071  4.00  0.00            
ATOM    398   CA PHE A  53      22.852  -3.919  25.407  4.00  0.00            
ATOM    399   CB PHE A  53      22.935  -2.530  24.750  4.00  0.00            
ATOM    400   CG PHE A  53      23.994  -2.673  23.714  4.00  0.00            
ATOM    401  CD1 PHE A  53      23.827  -3.596  22.709  4.00  0.00            
ATOM    402  CD2 PHE A  53      25.130  -1.900  23.715  4.00  0.00            
ATOM    403  CE1 PHE A  53      24.783  -3.759  21.736  4.00  0.00            
ATOM    404  CE2 PHE A  53      26.083  -2.066  22.737  4.00  0.00            
ATOM    405   CZ PHE A  53      25.919  -2.994  21.743  4.00  0.00            
ATOM    406    C PHE A  53      23.937  -4.103  26.400  4.00  0.00            
ATOM    407    O PHE A  53      23.699  -4.615  27.492  4.00  0.00            
ATOM    408    N ILE A  54      25.173  -3.704  26.057  4.00  0.00            
ATOM    409   CA ILE A  54      26.179  -4.142  26.960  4.00  0.00            
ATOM    410   CB ILE A  54      26.908  -5.340  26.411  4.00  0.00            
ATOM    411  CG1 ILE A  54      27.725  -6.062  27.493  4.00  0.00            
ATOM    412  CG2 ILE A  54      27.735  -4.865  25.204  4.00  0.00            
ATOM    413  CD1 ILE A  54      26.859  -6.755  28.544  4.00  0.00            
ATOM    414    C ILE A  54      27.191  -3.113  27.285  4.00  0.00            
ATOM    415    O ILE A  54      27.329  -2.091  26.616  4.00  0.00            
ATOM    416    N LYS A  55      27.916  -3.395  28.386  4.00  0.00            
ATOM    417   CA LYS A  55      29.013  -2.583  28.785  4.00  0.00            
ATOM    418   CB LYS A  55      29.707  -3.069  30.068  4.00  0.00            
ATOM    419   CG LYS A  55      28.856  -2.853  31.323  4.00  0.00            
ATOM    420   CD LYS A  55      29.356  -3.611  32.553  4.00  0.00            
ATOM    421   CE LYS A  55      28.593  -3.266  33.833  4.00  0.00            
ATOM    422   NZ LYS A  55      28.916  -1.884  34.259  4.00  0.00            
ATOM    423    C LYS A  55      29.975  -2.675  27.644  4.00  0.00            
ATOM    424    O LYS A  55      30.119  -3.732  27.034  4.00  0.00            
ATOM    425    N VAL A  56      30.646  -1.557  27.302  4.00  0.00            
ATOM    426   CA VAL A  56      31.473  -1.588  26.131  4.00  0.00            
ATOM    427   CB VAL A  56      30.814  -0.900  24.987  4.00  0.00            
ATOM    428  CG1 VAL A  56      30.631   0.574  25.380  4.00  0.00            
ATOM    429  CG2 VAL A  56      31.662  -1.125  23.733  4.00  0.00            
ATOM    430    C VAL A  56      32.759  -0.868  26.398  4.00  0.00            
ATOM    431    O VAL A  56      32.863  -0.082  27.337  4.00  0.00            
ATOM    432    N ARG A  57      33.788  -1.161  25.571  4.00  0.00            
ATOM    433   CA ARG A  57      35.058  -0.499  25.636  4.00  0.00            
ATOM    434   CB ARG A  57      36.235  -1.410  25.266  4.00  0.00            
ATOM    435   CG ARG A  57      36.410  -2.532  26.284  4.00  0.00            
ATOM    436   CD ARG A  57      37.339  -3.653  25.827  4.00  0.00            
ATOM    437   NE ARG A  57      37.197  -4.740  26.831  4.00  0.00            
ATOM    438   CZ ARG A  57      36.105  -5.558  26.776  4.00  0.00            
ATOM    439  NH1 ARG A  57      35.137  -5.337  25.838  4.00  0.00            
ATOM    440  NH2 ARG A  57      35.969  -6.580  27.670  4.00  0.00            
ATOM    441    C ARG A  57      35.003   0.627  24.653  4.00  0.00            
ATOM    442    O ARG A  57      34.368   0.510  23.607  4.00  0.00            
ATOM    443    N GLN A  58      35.643   1.771  24.979  4.00  1.00            
ATOM    444   CA GLN A  58      35.607   2.878  24.066  4.00  1.00            
ATOM    445   CB GLN A  58      34.847   4.117  24.580  4.00  1.00            
ATOM    446   CG GLN A  58      33.339   3.937  24.760  4.00  1.00            
ATOM    447   CD GLN A  58      32.779   5.286  25.197  4.00  1.00            
ATOM    448  OE1 GLN A  58      32.191   5.413  26.270  4.00  1.00            
ATOM    449  NE2 GLN A  58      32.968   6.328  24.343  4.00  1.00            
ATOM    450    C GLN A  58      36.982   3.356  23.825  4.00  1.00            
ATOM    451    O GLN A  58      37.860   3.267  24.682  4.00  1.00            
ATOM    452    N TYR A  59      37.190   3.849  22.598  4.00  1.00            
ATOM    453   CA TYR A  59      38.406   4.505  22.271  4.00  1.00            
ATOM    454   CB TYR A  59      39.343   3.740  21.315  4.00  1.00            
ATOM    455   CG TYR A  59      40.450   4.691  21.008  4.00  1.00            
ATOM    456  CD1 TYR A  59      41.338   5.074  21.988  4.00  1.00            
ATOM    457  CD2 TYR A  59      40.604   5.205  19.742  4.00  1.00            
ATOM    458  CE1 TYR A  59      42.354   5.960  21.713  4.00  1.00            
ATOM    459  CE2 TYR A  59      41.618   6.089  19.459  4.00  1.00            
ATOM    460   CZ TYR A  59      42.494   6.470  20.446  4.00  1.00            
ATOM    461   OH TYR A  59      43.533   7.380  20.157  4.00  1.00            
ATOM    462    C TYR A  59      37.978   5.770  21.602  4.00  1.00            
ATOM    463    O TYR A  59      36.918   5.823  20.981  4.00  1.00            
ATOM    464    N ASP A  60      38.782   6.840  21.733  4.00  1.00            
ATOM    465   CA ASP A  60      38.424   8.085  21.131  4.00  1.00            
ATOM    466   CB ASP A  60      39.033   9.323  21.812  4.00  1.00            
ATOM    467   CG ASP A  60      38.133   9.679  22.989  4.00  1.00            
ATOM    468  OD1 ASP A  60      36.899   9.807  22.762  4.00  1.00            
ATOM    469  OD2 ASP A  60      38.655   9.825  24.127  4.00  1.00            
ATOM    470    C ASP A  60      38.824   8.071  19.688  4.00  1.00            
ATOM    471    O ASP A  60      38.715   7.052  19.007  4.00  1.00            
ATOM    472    N GLN A  61      39.278   9.235  19.179  4.00  1.00            
ATOM    473   CA GLN A  61      39.576   9.426  17.786  4.00  1.00            
ATOM    474   CB GLN A  61      40.151  10.825  17.507  4.00  1.00            
ATOM    475   CG GLN A  61      39.180  11.939  17.906  4.00  1.00            
ATOM    476   CD GLN A  61      39.876  13.282  17.745  4.00  1.00            
ATOM    477  OE1 GLN A  61      39.373  14.311  18.194  4.00  1.00            
ATOM    478  NE2 GLN A  61      41.069  13.276  17.093  4.00  1.00            
ATOM    479    C GLN A  61      40.558   8.405  17.303  4.00  1.00            
ATOM    480    O GLN A  61      41.673   8.292  17.808  4.00  1.00            
ATOM    481    N ILE A  62      40.127   7.610  16.295  4.00  1.00            
ATOM    482   CA ILE A  62      40.940   6.629  15.637  4.00  1.00            
ATOM    483   CB ILE A  62      40.608   5.216  16.043  4.00  1.00            
ATOM    484  CG1 ILE A  62      41.709   4.245  15.590  4.00  1.00            
ATOM    485  CG2 ILE A  62      39.209   4.877  15.507  4.00  1.00            
ATOM    486  CD1 ILE A  62      43.022   4.432  16.350  4.00  1.00            
ATOM    487    C ILE A  62      40.615   6.774  14.169  4.00  1.00            
ATOM    488    O ILE A  62      39.461   7.029  13.825  4.00  1.00            
ATOM    489    N PRO A  63      41.569   6.665  13.279  4.00  1.00            
ATOM    490   CA PRO A  63      41.342   6.793  11.858  4.00  1.00            
ATOM    491   CD PRO A  63      42.938   6.309  13.605  4.00  1.00            
ATOM    492   CB PRO A  63      42.732   6.751  11.227  4.00  1.00            
ATOM    493   CG PRO A  63      43.575   5.961  12.248  4.00  1.00            
ATOM    494    C PRO A  63      40.479   5.672  11.399  4.00  1.00            
ATOM    495    O PRO A  63      40.635   4.556  11.888  4.00  1.00            
ATOM    496    N VAL A  64      39.548   5.963  10.479  4.00  1.00            
ATOM    497   CA VAL A  64      38.741   4.924   9.932  4.00  1.00            
ATOM    498   CB VAL A  64      37.378   4.816  10.550  4.00  1.00            
ATOM    499  CG1 VAL A  64      36.617   6.127  10.288  4.00  1.00            
ATOM    500  CG2 VAL A  64      36.680   3.569   9.977  4.00  1.00            
ATOM    501    C VAL A  64      38.547   5.297   8.494  4.00  1.00            
ATOM    502    O VAL A  64      38.542   6.483   8.169  4.00  1.00            
ATOM    503    N GLU A  65      38.414   4.318   7.573  4.00  1.00            
ATOM    504   CA GLU A  65      38.229   4.740   6.211  4.00  1.00            
ATOM    505   CB GLU A  65      39.453   4.474   5.318  4.00  1.00            
ATOM    506   CG GLU A  65      40.670   5.308   5.730  4.00  1.00            
ATOM    507   CD GLU A  65      41.802   5.029   4.755  4.00  1.00            
ATOM    508  OE1 GLU A  65      41.519   4.479   3.657  4.00  1.00            
ATOM    509  OE2 GLU A  65      42.968   5.367   5.095  4.00  1.00            
ATOM    510    C GLU A  65      37.042   4.028   5.621  4.00  1.00            
ATOM    511    O GLU A  65      37.156   2.906   5.134  4.00  1.00            
ATOM    512    N ILE A  66      35.874   4.706   5.584  4.00  1.00            
ATOM    513   CA ILE A  66      34.646   4.044   5.232  4.00  1.00            
ATOM    514   CB ILE A  66      33.446   4.915   5.490  4.00  1.00            
ATOM    515  CG1 ILE A  66      32.147   4.141   5.220  4.00  1.00            
ATOM    516  CG2 ILE A  66      33.594   6.215   4.683  4.00  1.00            
ATOM    517  CD1 ILE A  66      30.896   4.878   5.695  4.00  1.00            
ATOM    518    C ILE A  66      34.545   3.537   3.825  4.00  1.00            
ATOM    519    O ILE A  66      34.377   2.336   3.623  4.00  1.00            
ATOM    520    N CYS A  67      34.664   4.401   2.806  3.00  1.00            
ATOM    521   CA CYS A  67      34.523   3.920   1.458  3.00  1.00            
ATOM    522   CB CYS A  67      33.180   4.313   0.820  3.00  1.00            
ATOM    523   SG CYS A  67      32.991   6.115   0.668  3.00  1.00            
ATOM    524    C CYS A  67      35.591   4.645   0.714  3.00  1.00            
ATOM    525    O CYS A  67      35.416   5.049  -0.435  3.00  1.00            
ATOM    526    N GLY A  68      36.749   4.801   1.377  3.00  1.00            
ATOM    527   CA GLY A  68      37.848   5.518   0.814  3.00  1.00            
ATOM    528    C GLY A  68      37.823   6.880   1.424  3.00  1.00            
ATOM    529    O GLY A  68      38.843   7.563   1.485  3.00  1.00            
ATOM    530    N HIS A  69      36.637   7.312   1.896  4.00  1.00            
ATOM    531   CA HIS A  69      36.549   8.571   2.570  4.00  1.00            
ATOM    532  ND1 HIS A  69      34.882  11.521   2.177  4.00  1.00            
ATOM    533   CG HIS A  69      34.973  10.518   3.118  4.00  1.00            
ATOM    534   CB HIS A  69      35.097   9.061   2.767  4.00  1.00            
ATOM    535  NE2 HIS A  69      34.787  12.509   4.167  4.00  1.00            
ATOM    536  CD2 HIS A  69      34.913  11.140   4.328  4.00  1.00            
ATOM    537  CE1 HIS A  69      34.772  12.690   2.859  4.00  1.00            
ATOM    538    C HIS A  69      37.141   8.282   3.916  4.00  1.00            
ATOM    539    O HIS A  69      37.088   7.142   4.378  4.00  1.00            
ATOM    540    N LYS A  70      37.740   9.284   4.586  4.00  1.00            
ATOM    541   CA LYS A  70      38.425   8.994   5.816  4.00  1.00            
ATOM    542   CB LYS A  70      39.842   9.584   5.796  4.00  1.00            
ATOM    543   CG LYS A  70      40.622   9.094   4.571  4.00  1.00            
ATOM    544   CD LYS A  70      41.838   9.942   4.194  4.00  1.00            
ATOM    545   CE LYS A  70      42.495   9.487   2.888  4.00  1.00            
ATOM    546   NZ LYS A  70      43.603  10.398   2.524  4.00  1.00            
ATOM    547    C LYS A  70      37.672   9.614   6.937  4.00  1.00            
ATOM    548    O LYS A  70      37.018  10.642   6.769  4.00  1.00            
ATOM    549    N ALA A  71      37.734   8.978   8.123  4.00  1.00            
ATOM    550   CA ALA A  71      37.008   9.521   9.224  4.00  1.00            
ATOM    551   CB ALA A  71      35.671   8.809   9.485  4.00  1.00            
ATOM    552    C ALA A  71      37.820   9.384  10.470  4.00  1.00            
ATOM    553    O ALA A  71      38.646   8.482  10.603  4.00  1.00            
ATOM    554    N ILE A  72      37.610  10.326  11.413  4.00  1.00            
ATOM    555   CA ILE A  72      38.219  10.260  12.708  4.00  1.00            
ATOM    556   CB ILE A  72      39.016  11.478  13.075  4.00  1.00            
ATOM    557  CG1 ILE A  72      40.204  11.647  12.112  4.00  1.00            
ATOM    558  CG2 ILE A  72      39.433  11.346  14.551  4.00  1.00            
ATOM    559  CD1 ILE A  72      41.171  10.463  12.129  4.00  1.00            
ATOM    560    C ILE A  72      37.070  10.171  13.644  4.00  1.00            
ATOM    561    O ILE A  72      36.166  11.003  13.594  4.00  1.00            
ATOM    562    N GLY A  73      37.045   9.151  14.521  4.00  1.00            
ATOM    563   CA GLY A  73      35.869   9.100  15.327  4.00  1.00            
ATOM    564    C GLY A  73      36.044   8.168  16.476  4.00  1.00            
ATOM    565    O GLY A  73      37.069   7.504  16.620  4.00  1.00            
ATOM    566    N THR A  74      35.000   8.115  17.333  4.00  1.00            
ATOM    567   CA THR A  74      35.003   7.282  18.496  4.00  1.00            
ATOM    568   CB THR A  74      33.994   7.676  19.532  4.00  1.00            
ATOM    569  OG1 THR A  74      34.202   6.927  20.720  4.00  1.00            
ATOM    570  CG2 THR A  74      32.584   7.419  18.972  4.00  1.00            
ATOM    571    C THR A  74      34.696   5.882  18.059  4.00  1.00            
ATOM    572    O THR A  74      34.023   5.672  17.051  4.00  1.00            
ATOM    573    N VAL A  75      35.215   4.882  18.803  4.00  1.00            
ATOM    574   CA VAL A  75      34.974   3.500  18.490  4.00  1.00            
ATOM    575   CB VAL A  75      36.222   2.756  18.114  4.00  1.00            
ATOM    576  CG1 VAL A  75      35.870   1.273  17.908  4.00  1.00            
ATOM    577  CG2 VAL A  75      36.838   3.433  16.877  4.00  1.00            
ATOM    578    C VAL A  75      34.442   2.879  19.728  4.00  1.00            
ATOM    579    O VAL A  75      34.774   3.272  20.844  4.00  1.00            
ATOM    580    N LEU A  76      33.570   1.888  19.524  4.00  1.00            
ATOM    581   CA LEU A  76      32.883   1.178  20.551  4.00  1.00            
ATOM    582   CB LEU A  76      31.388   1.286  20.227  4.00  1.00            
ATOM    583   CG LEU A  76      30.362   0.596  21.124  4.00  1.00            
ATOM    584  CD1 LEU A  76      30.489  -0.934  21.054  4.00  1.00            
ATOM    585  CD2 LEU A  76      30.363   1.218  22.522  4.00  1.00            
ATOM    586    C LEU A  76      33.307  -0.245  20.366  4.00  1.00            
ATOM    587    O LEU A  76      33.272  -0.761  19.250  4.00  1.00            
ATOM    588    N VAL A  77      33.755  -0.920  21.441  4.00  1.00            
ATOM    589   CA VAL A  77      34.159  -2.282  21.246  4.00  1.00            
ATOM    590   CB VAL A  77      35.624  -2.478  21.494  4.00  1.00            
ATOM    591  CG1 VAL A  77      35.966  -3.963  21.287  4.00  1.00            
ATOM    592  CG2 VAL A  77      36.403  -1.513  20.586  4.00  1.00            
ATOM    593    C VAL A  77      33.423  -3.116  22.245  4.00  1.00            
ATOM    594    O VAL A  77      33.638  -2.995  23.450  4.00  1.00            
ATOM    595    N GLY A  78      32.547  -4.010  21.753  1.00  1.00            
ATOM    596   CA GLY A  78      31.784  -4.867  22.611  1.00  1.00            
ATOM    597    C GLY A  78      31.117  -5.839  21.702  1.00  1.00            
ATOM    598    O GLY A  78      31.011  -5.605  20.499  1.00  1.00            
ATOM    599    N PRO A  79      30.671  -6.928  22.259  1.00  1.00            
ATOM    600   CA PRO A  79      30.020  -7.939  21.476  1.00  1.00            
ATOM    601   CD PRO A  79      30.234  -6.948  23.643  1.00  1.00            
ATOM    602   CB PRO A  79      29.498  -8.952  22.487  1.00  1.00            
ATOM    603   CG PRO A  79      29.181  -8.069  23.711  1.00  1.00            
ATOM    604    C PRO A  79      28.882  -7.308  20.755  1.00  1.00            
ATOM    605    O PRO A  79      28.095  -6.592  21.371  1.00  1.00            
ATOM    606    N THR A  80      28.800  -7.559  19.443  1.00  1.00            
ATOM    607   CA THR A  80      27.718  -7.060  18.656  1.00  1.00            
ATOM    608   CB THR A  80      27.985  -5.702  18.090  1.00  1.00            
ATOM    609  OG1 THR A  80      26.852  -5.226  17.378  1.00  1.00            
ATOM    610  CG2 THR A  80      29.200  -5.797  17.145  1.00  1.00            
ATOM    611    C THR A  80      27.647  -7.989  17.504  1.00  1.00            
ATOM    612    O THR A  80      28.615  -8.678  17.180  1.00  1.00            
ATOM    613    N PRO A  81      26.512  -8.066  16.894  1.00  1.00            
ATOM    614   CA PRO A  81      26.354  -8.937  15.775  1.00  1.00            
ATOM    615   CD PRO A  81      25.252  -7.646  17.470  1.00  1.00            
ATOM    616   CB PRO A  81      24.846  -9.020  15.522  1.00  1.00            
ATOM    617   CG PRO A  81      24.253  -7.843  16.318  1.00  1.00            
ATOM    618    C PRO A  81      27.148  -8.558  14.554  1.00  1.00            
ATOM    619    O PRO A  81      27.724  -9.447  13.928  1.00  1.00            
ATOM    620    N VAL A  82      27.199  -7.258  14.177  1.00  1.00            
ATOM    621   CA VAL A  82      27.934  -6.841  13.008  1.00  1.00            
ATOM    622   CB VAL A  82      27.093  -6.661  11.775  1.00  1.00            
ATOM    623  CG1 VAL A  82      26.503  -8.026  11.385  1.00  1.00            
ATOM    624  CG2 VAL A  82      26.043  -5.571  12.041  1.00  1.00            
ATOM    625    C VAL A  82      28.513  -5.506  13.343  1.00  1.00            
ATOM    626    O VAL A  82      27.993  -4.801  14.207  1.00  1.00            
ATOM    627    N ASN A  83      29.622  -5.114  12.682  1.00  1.00            
ATOM    628   CA ASN A  83      30.154  -3.821  12.992  1.00  1.00            
ATOM    629   CB ASN A  83      31.470  -3.472  12.273  1.00  1.00            
ATOM    630   CG ASN A  83      32.598  -4.181  13.006  1.00  1.00            
ATOM    631  OD1 ASN A  83      32.399  -4.738  14.084  1.00  1.00            
ATOM    632  ND2 ASN A  83      33.822  -4.143  12.418  1.00  1.00            
ATOM    633    C ASN A  83      29.121  -2.838  12.564  1.00  1.00            
ATOM    634    O ASN A  83      28.573  -2.925  11.466  1.00  1.00            
ATOM    635    N ILE A  84      28.817  -1.880  13.454  4.00  1.00            
ATOM    636   CA ILE A  84      27.835  -0.874  13.190  4.00  1.00            
ATOM    637   CB ILE A  84      26.824  -0.789  14.300  4.00  1.00            
ATOM    638  CG1 ILE A  84      26.020  -2.095  14.405  4.00  1.00            
ATOM    639  CG2 ILE A  84      25.970   0.465  14.096  4.00  1.00            
ATOM    640  CD1 ILE A  84      25.207  -2.205  15.695  4.00  1.00            
ATOM    641    C ILE A  84      28.583   0.407  13.189  4.00  1.00            
ATOM    642    O ILE A  84      29.347   0.701  14.107  4.00  1.00            
ATOM    643    N ILE A  85      28.395   1.194  12.124  4.00  1.00            
ATOM    644   CA ILE A  85      29.031   2.466  12.065  4.00  1.00            
ATOM    645   CB ILE A  85      29.819   2.704  10.813  4.00  1.00            
ATOM    646  CG1 ILE A  85      31.071   1.813  10.813  4.00  1.00            
ATOM    647  CG2 ILE A  85      30.130   4.208  10.725  4.00  1.00            
ATOM    648  CD1 ILE A  85      30.758   0.320  10.844  4.00  1.00            
ATOM    649    C ILE A  85      27.916   3.435  12.105  4.00  1.00            
ATOM    650    O ILE A  85      26.832   3.157  11.593  4.00  1.00            
ATOM    651    N GLY A  86      28.126   4.601  12.736  1.00  1.00            
ATOM    652   CA GLY A  86      26.957   5.401  12.848  1.00  1.00            
ATOM    653    C GLY A  86      27.245   6.858  12.774  1.00  1.00            
ATOM    654    O GLY A  86      28.325   7.288  12.374  1.00  1.00            
ATOM    655    N ARG A  87      26.227   7.652  13.173  2.00  1.00            
ATOM    656   CA ARG A  87      26.316   9.078  13.132  2.00  1.00            
ATOM    657   CB ARG A  87      25.028   9.802  13.562  2.00  1.00            
ATOM    658   CG ARG A  87      25.211  11.316  13.706  2.00  1.00            
ATOM    659   CD ARG A  87      25.459  11.752  15.154  2.00  1.00            
ATOM    660   NE ARG A  87      25.840  13.192  15.146  2.00  1.00            
ATOM    661   CZ ARG A  87      25.936  13.874  16.325  2.00  1.00            
ATOM    662  NH1 ARG A  87      25.659  13.243  17.503  2.00  1.00            
ATOM    663  NH2 ARG A  87      26.305  15.188  16.327  2.00  1.00            
ATOM    664    C ARG A  87      27.352   9.487  14.095  2.00  1.00            
ATOM    665    O ARG A  87      27.154   9.605  15.302  2.00  1.00            
ATOM    666    N ASN A  88      28.515   9.715  13.512  2.00  1.00            
ATOM    667   CA ASN A  88      29.703  10.118  14.153  2.00  1.00            
ATOM    668   CB ASN A  88      30.279   9.049  15.096  2.00  1.00            
ATOM    669   CG ASN A  88      31.515   9.624  15.774  2.00  1.00            
ATOM    670  OD1 ASN A  88      32.369   8.888  16.266  2.00  1.00            
ATOM    671  ND2 ASN A  88      31.611  10.980  15.807  2.00  1.00            
ATOM    672    C ASN A  88      30.555  10.132  12.939  2.00  1.00            
ATOM    673    O ASN A  88      30.988  11.174  12.449  2.00  1.00            
ATOM    674    N LEU A  89      30.786   8.907  12.428  2.00  1.00            
ATOM    675   CA LEU A  89      31.492   8.672  11.211  2.00  1.00            
ATOM    676   CB LEU A  89      31.810   7.170  11.000  2.00  1.00            
ATOM    677   CG LEU A  89      32.603   6.780   9.727  2.00  1.00            
ATOM    678  CD1 LEU A  89      33.043   5.307   9.800  2.00  1.00            
ATOM    679  CD2 LEU A  89      31.821   7.037   8.426  2.00  1.00            
ATOM    680    C LEU A  89      30.675   9.188  10.051  2.00  1.00            
ATOM    681    O LEU A  89      31.203   9.859   9.165  2.00  1.00            
ATOM    682    N LEU A  90      29.356   8.907  10.040  2.00  1.00            
ATOM    683   CA LEU A  90      28.479   9.242   8.943  2.00  1.00            
ATOM    684   CB LEU A  90      27.068   8.650   9.168  2.00  1.00            
ATOM    685   CG LEU A  90      26.045   8.832   8.025  2.00  1.00            
ATOM    686  CD1 LEU A  90      24.769   8.022   8.305  2.00  1.00            
ATOM    687  CD2 LEU A  90      25.706  10.309   7.775  2.00  1.00            
ATOM    688    C LEU A  90      28.420  10.729   8.808  2.00  1.00            
ATOM    689    O LEU A  90      28.381  11.264   7.703  2.00  1.00            
ATOM    690    N THR A  91      28.388  11.454   9.931  3.00  1.00            
ATOM    691   CA THR A  91      28.356  12.879   9.818  3.00  1.00            
ATOM    692   CB THR A  91      28.231  13.540  11.160  3.00  1.00            
ATOM    693  OG1 THR A  91      27.054  13.091  11.814  3.00  1.00            
ATOM    694  CG2 THR A  91      28.172  15.064  10.963  3.00  1.00            
ATOM    695    C THR A  91      29.649  13.305   9.201  3.00  1.00            
ATOM    696    O THR A  91      29.681  14.206   8.365  3.00  1.00            
ATOM    697    N GLN A  92      30.760  12.647   9.591  3.00  1.00            
ATOM    698   CA GLN A  92      32.051  13.042   9.107  3.00  1.00            
ATOM    699   CB GLN A  92      33.189  12.189   9.698  3.00  1.00            
ATOM    700   CG GLN A  92      34.595  12.712   9.387  3.00  1.00            
ATOM    701   CD GLN A  92      34.891  13.885  10.315  3.00  1.00            
ATOM    702  OE1 GLN A  92      34.690  15.044   9.956  3.00  1.00            
ATOM    703  NE2 GLN A  92      35.381  13.580  11.547  3.00  1.00            
ATOM    704    C GLN A  92      32.075  12.888   7.614  3.00  1.00            
ATOM    705    O GLN A  92      32.490  13.801   6.902  3.00  1.00            
ATOM    706    N ILE A  93      31.599  11.736   7.098  3.00  1.00            
ATOM    707   CA ILE A  93      31.549  11.507   5.677  3.00  1.00            
ATOM    708   CB ILE A  93      31.129  10.112   5.310  3.00  1.00            
ATOM    709  CG1 ILE A  93      31.412   9.834   3.826  3.00  1.00            
ATOM    710  CG2 ILE A  93      29.666   9.909   5.709  3.00  1.00            
ATOM    711  CD1 ILE A  93      31.298   8.355   3.460  3.00  1.00            
ATOM    712    C ILE A  93      30.579  12.508   5.141  3.00  1.00            
ATOM    713    O ILE A  93      30.757  13.033   4.043  3.00  1.00            
ATOM    714    N GLY A  94      29.522  12.813   5.921  3.00  1.00            
ATOM    715   CA GLY A  94      28.568  13.792   5.488  3.00  1.00            
ATOM    716    C GLY A  94      27.430  13.103   4.822  3.00  1.00            
ATOM    717    O GLY A  94      26.711  13.702   4.024  3.00  1.00            
ATOM    718    N CYS A  95      27.233  11.813   5.140  1.00  1.00            
ATOM    719   CA CYS A  95      26.158  11.103   4.524  1.00  1.00            
ATOM    720   CB CYS A  95      26.102   9.599   4.856  1.00  1.00            
ATOM    721   SG CYS A  95      27.416   8.622   4.069  1.00  1.00            
ATOM    722    C CYS A  95      24.865  11.664   4.996  1.00  1.00            
ATOM    723    O CYS A  95      24.763  12.244   6.076  1.00  1.00            
ATOM    724    N THR A  96      23.836  11.522   4.144  4.00  1.00            
ATOM    725   CA THR A  96      22.518  11.940   4.496  4.00  1.00            
ATOM    726   CB THR A  96      22.101  13.241   3.875  4.00  1.00            
ATOM    727  OG1 THR A  96      20.883  13.689   4.453  4.00  1.00            
ATOM    728  CG2 THR A  96      21.916  13.025   2.364  4.00  1.00            
ATOM    729    C THR A  96      21.613  10.897   3.954  4.00  1.00            
ATOM    730    O THR A  96      22.053   9.989   3.256  4.00  1.00            
ATOM    731    N LEU A  97      20.318  10.963   4.294  4.00  1.00            
ATOM    732   CA LEU A  97      19.445  10.005   3.697  4.00  1.00            
ATOM    733   CB LEU A  97      18.523   9.283   4.696  4.00  1.00            
ATOM    734   CG LEU A  97      19.289   8.374   5.677  4.00  1.00            
ATOM    735  CD1 LEU A  97      18.331   7.611   6.605  4.00  1.00            
ATOM    736  CD2 LEU A  97      20.258   7.443   4.932  4.00  1.00            
ATOM    737    C LEU A  97      18.596  10.763   2.742  4.00  1.00            
ATOM    738    O LEU A  97      18.046  11.810   3.079  4.00  1.00            
ATOM    739    N ASN A  98      18.480  10.255   1.503  4.00  1.00            
ATOM    740   CA ASN A  98      17.725  10.987   0.543  4.00  1.00            
ATOM    741   CB ASN A  98      18.475  11.236  -0.778  4.00  1.00            
ATOM    742   CG ASN A  98      18.708   9.892  -1.453  4.00  1.00            
ATOM    743  OD1 ASN A  98      17.936   9.479  -2.316  4.00  1.00            
ATOM    744  ND2 ASN A  98      19.804   9.191  -1.056  4.00  1.00            
ATOM    745    C ASN A  98      16.486  10.233   0.202  4.00  1.00            
ATOM    746    O ASN A  98      16.511   9.029  -0.047  4.00  1.00            
ATOM    747    N PHE A  99      15.346  10.949   0.211  1.00  1.00            
ATOM    748   CA PHE A  99      14.113  10.355  -0.199  1.00  1.00            
ATOM    749   CB PHE A  99      12.878  10.796   0.608  1.00  1.00            
ATOM    750   CG PHE A  99      12.902  10.151   1.950  1.00  1.00            
ATOM    751  CD1 PHE A  99      12.404   8.878   2.112  1.00  1.00            
ATOM    752  CD2 PHE A  99      13.421  10.807   3.043  1.00  1.00            
ATOM    753  CE1 PHE A  99      12.419   8.269   3.344  1.00  1.00            
ATOM    754  CE2 PHE A  99      13.438  10.202   4.279  1.00  1.00            
ATOM    755   CZ PHE A  99      12.934   8.932   4.432  1.00  1.00            
ATOM    756    C PHE A  99      13.887  10.865  -1.616  1.00  1.00            
ATOM    757    O PHE A  99      12.795  10.585  -2.178  1.00  1.00            
ATOM    758  OXT PHE A  99      14.799  11.550  -2.150  1.00  1.00            
ATOM    759    N PRO B   1      12.766  14.019   1.261  1.00  1.00            
ATOM    760   CA PRO B   1      13.518  15.289   1.451  1.00  1.00            
ATOM    761   CD PRO B   1      11.586  13.999   2.194  1.00  1.00            
ATOM    762   CB PRO B   1      12.649  16.168   2.346  1.00  1.00            
ATOM    763   CG PRO B   1      11.803  15.179   3.151  1.00  1.00            
ATOM    764    C PRO B   1      14.826  14.935   2.082  1.00  1.00            
ATOM    765    O PRO B   1      15.068  13.758   2.341  1.00  1.00            
ATOM    766    N GLN B   2      15.674  15.947   2.354  4.00  1.00            
ATOM    767   CA GLN B   2      16.981  15.701   2.887  4.00  1.00            
ATOM    768   CB GLN B   2      17.990  16.821   2.568  4.00  1.00            
ATOM    769   CG GLN B   2      19.375  16.595   3.181  4.00  1.00            
ATOM    770   CD GLN B   2      20.198  17.862   2.980  4.00  1.00            
ATOM    771  OE1 GLN B   2      21.314  17.980   3.485  4.00  1.00            
ATOM    772  NE2 GLN B   2      19.628  18.844   2.233  4.00  1.00            
ATOM    773    C GLN B   2      16.950  15.608   4.390  4.00  1.00            
ATOM    774    O GLN B   2      16.503  16.533   5.067  4.00  1.00            
ATOM    775    N ILE B   3      17.410  14.462   4.949  4.00  1.00            
ATOM    776   CA ILE B   3      17.447  14.241   6.375  4.00  1.00            
ATOM    777   CB ILE B   3      17.573  12.800   6.772  4.00  1.00            
ATOM    778  CG1 ILE B   3      16.264  12.046   6.490  4.00  1.00            
ATOM    779  CG2 ILE B   3      17.981  12.764   8.254  4.00  1.00            
ATOM    780  CD1 ILE B   3      15.917  11.937   5.009  4.00  1.00            
ATOM    781    C ILE B   3      18.516  14.974   7.146  4.00  1.00            
ATOM    782    O ILE B   3      18.190  15.640   8.127  4.00  1.00            
ATOM    783    N THR B   4      19.796  14.893   6.711  1.00  1.00            
ATOM    784   CA THR B   4      20.976  15.345   7.427  1.00  1.00            
ATOM    785   CB THR B   4      21.026  16.801   7.833  1.00  1.00            
ATOM    786  OG1 THR B   4      20.157  17.073   8.923  1.00  1.00            
ATOM    787  CG2 THR B   4      20.630  17.658   6.619  1.00  1.00            
ATOM    788    C THR B   4      21.075  14.517   8.666  1.00  1.00            
ATOM    789    O THR B   4      20.140  14.458   9.462  1.00  1.00            
ATOM    790    N LEU B   5      22.224  13.834   8.847  1.00  1.00            
ATOM    791   CA LEU B   5      22.407  13.015  10.011  1.00  1.00            
ATOM    792   CB LEU B   5      23.157  11.703   9.733  1.00  1.00            
ATOM    793   CG LEU B   5      23.379  10.852  10.995  1.00  1.00            
ATOM    794  CD1 LEU B   5      22.045  10.415  11.623  1.00  1.00            
ATOM    795  CD2 LEU B   5      24.315   9.670  10.705  1.00  1.00            
ATOM    796    C LEU B   5      23.235  13.810  10.970  1.00  1.00            
ATOM    797    O LEU B   5      24.408  14.094  10.729  1.00  1.00            
ATOM    798    N TRP B   6      22.599  14.195  12.087  1.00  1.00            
ATOM    799   CA TRP B   6      23.142  14.947  13.181  1.00  1.00            
ATOM    800   CB TRP B   6      22.743  16.430  13.138  1.00  1.00            
ATOM    801   CG TRP B   6      23.326  17.197  11.977  1.00  1.00            
ATOM    802  CD2 TRP B   6      24.424  18.117  12.084  1.00  1.00            
ATOM    803  CD1 TRP B   6      22.938  17.208  10.669  1.00  1.00            
ATOM    804  NE1 TRP B   6      23.726  18.076   9.953  1.00  1.00            
ATOM    805  CE2 TRP B   6      24.645  18.644  10.812  1.00  1.00            
ATOM    806  CE3 TRP B   6      25.183  18.494  13.155  1.00  1.00            
ATOM    807  CZ2 TRP B   6      25.631  19.562  10.592  1.00  1.00            
ATOM    808  CZ3 TRP B   6      26.181  19.416  12.929  1.00  1.00            
ATOM    809  CH2 TRP B   6      26.399  19.939  11.671  1.00  1.00            
ATOM    810    C TRP B   6      22.392  14.341  14.315  1.00  1.00            
ATOM    811    O TRP B   6      22.813  13.343  14.901  1.00  1.00            
ATOM    812    N LYS B   7      21.234  14.946  14.635  1.00  1.00            
ATOM    813   CA LYS B   7      20.345  14.389  15.606  1.00  1.00            
ATOM    814   CB LYS B   7      19.154  15.297  15.960  1.00  1.00            
ATOM    815   CG LYS B   7      19.533  16.557  16.740  1.00  1.00            
ATOM    816   CD LYS B   7      18.388  17.568  16.851  1.00  1.00            
ATOM    817   CE LYS B   7      18.731  18.802  17.688  1.00  1.00            
ATOM    818   NZ LYS B   7      17.571  19.722  17.735  1.00  1.00            
ATOM    819    C LYS B   7      19.792  13.159  14.966  1.00  1.00            
ATOM    820    O LYS B   7      20.059  12.893  13.795  1.00  1.00            
ATOM    821    N ARG B   8      19.024  12.353  15.722  1.00  1.00            
ATOM    822   CA ARG B   8      18.525  11.140  15.148  1.00  1.00            
ATOM    823   CB ARG B   8      17.594  10.322  16.062  1.00  1.00            
ATOM    824   CG ARG B   8      18.221   9.805  17.356  1.00  1.00            
ATOM    825   CD ARG B   8      17.358   8.737  18.033  1.00  1.00            
ATOM    826   NE ARG B   8      15.981   9.291  18.171  1.00  1.00            
ATOM    827   CZ ARG B   8      15.401   9.419  19.400  1.00  1.00            
ATOM    828  NH1 ARG B   8      16.082   9.044  20.522  1.00  1.00            
ATOM    829  NH2 ARG B   8      14.135   9.921  19.504  1.00  1.00            
ATOM    830    C ARG B   8      17.687  11.488  13.961  1.00  1.00            
ATOM    831    O ARG B   8      16.939  12.463  14.002  1.00  1.00            
ATOM    832    N PRO B   9      17.793  10.747  12.882  1.00  1.00            
ATOM    833   CA PRO B   9      16.883  10.998  11.807  1.00  1.00            
ATOM    834   CD PRO B   9      19.050  10.186  12.414  1.00  1.00            
ATOM    835   CB PRO B   9      17.357  10.130  10.647  1.00  1.00            
ATOM    836   CG PRO B   9      18.880  10.044  10.887  1.00  1.00            
ATOM    837    C PRO B   9      15.583  10.657  12.422  1.00  1.00            
ATOM    838    O PRO B   9      15.312   9.477  12.638  1.00  1.00            
ATOM    839    N LEU B  10      14.759  11.672  12.707  4.00  1.00            
ATOM    840   CA LEU B  10      13.529  11.348  13.338  4.00  1.00            
ATOM    841   CB LEU B  10      13.222  12.162  14.608  4.00  1.00            
ATOM    842   CG LEU B  10      14.181  11.878  15.779  4.00  1.00            
ATOM    843  CD1 LEU B  10      13.730  12.611  17.052  4.00  1.00            
ATOM    844  CD2 LEU B  10      14.374  10.369  15.996  4.00  1.00            
ATOM    845    C LEU B  10      12.471  11.657  12.354  4.00  1.00            
ATOM    846    O LEU B  10      12.416  12.760  11.812  4.00  1.00            
ATOM    847    N VAL B  11      11.604  10.673  12.073  4.00  1.00            
ATOM    848   CA VAL B  11      10.591  10.976  11.124  4.00  1.00            
ATOM    849   CB VAL B  11      10.737  10.257   9.814  4.00  1.00            
ATOM    850  CG1 VAL B  11      12.037  10.732   9.142  4.00  1.00            
ATOM    851  CG2 VAL B  11      10.676   8.742  10.069  4.00  1.00            
ATOM    852    C VAL B  11       9.268  10.616  11.698  4.00  1.00            
ATOM    853    O VAL B  11       9.132   9.613  12.396  4.00  1.00            
ATOM    854    N THR B  12       8.249  11.450  11.417  4.00  1.00            
ATOM    855   CA THR B  12       6.947  11.158  11.925  4.00  1.00            
ATOM    856   CB THR B  12       6.017  12.338  11.951  4.00  1.00            
ATOM    857  OG1 THR B  12       4.793  11.985  12.578  4.00  1.00            
ATOM    858  CG2 THR B  12       5.770  12.820  10.512  4.00  1.00            
ATOM    859    C THR B  12       6.354  10.098  11.047  4.00  1.00            
ATOM    860    O THR B  12       6.359  10.226   9.823  4.00  1.00            
ATOM    861    N ILE B  13       5.840   9.007  11.656  4.00  1.00            
ATOM    862   CA ILE B  13       5.275   7.936  10.881  4.00  1.00            
ATOM    863   CB ILE B  13       6.070   6.669  10.930  4.00  1.00            
ATOM    864  CG1 ILE B  13       7.458   6.910  10.315  4.00  1.00            
ATOM    865  CG2 ILE B  13       5.266   5.573  10.214  4.00  1.00            
ATOM    866  CD1 ILE B  13       8.440   5.769  10.558  4.00  1.00            
ATOM    867    C ILE B  13       3.899   7.652  11.383  4.00  1.00            
ATOM    868    O ILE B  13       3.626   7.736  12.580  4.00  1.00            
ATOM    869    N ARG B  14       2.982   7.324  10.451  4.00  1.00            
ATOM    870   CA ARG B  14       1.622   7.067  10.821  4.00  1.00            
ATOM    871   CB ARG B  14       0.631   7.939  10.039  4.00  1.00            
ATOM    872   CG ARG B  14      -0.838   7.716  10.394  4.00  1.00            
ATOM    873   CD ARG B  14      -1.777   8.318   9.347  4.00  1.00            
ATOM    874   NE ARG B  14      -1.314   9.713   9.107  4.00  1.00            
ATOM    875   CZ ARG B  14      -0.963  10.096   7.845  4.00  1.00            
ATOM    876  NH1 ARG B  14      -1.074   9.215   6.809  4.00  1.00            
ATOM    877  NH2 ARG B  14      -0.485  11.356   7.622  4.00  1.00            
ATOM    878    C ARG B  14       1.293   5.650  10.473  4.00  1.00            
ATOM    879    O ARG B  14       1.389   5.245   9.315  4.00  1.00            
ATOM    880    N ILE B  15       0.917   4.845  11.485  4.00  1.00            
ATOM    881   CA ILE B  15       0.485   3.505  11.214  4.00  1.00            
ATOM    882   CB ILE B  15       1.548   2.463  11.471  4.00  1.00            
ATOM    883  CG1 ILE B  15       1.144   1.076  10.929  4.00  1.00            
ATOM    884  CG2 ILE B  15       1.877   2.471  12.973  4.00  1.00            
ATOM    885  CD1 ILE B  15      -0.015   0.406  11.669  4.00  1.00            
ATOM    886    C ILE B  15      -0.672   3.234  12.115  4.00  1.00            
ATOM    887    O ILE B  15      -0.631   3.535  13.307  4.00  1.00            
ATOM    888    N GLY B  16      -1.754   2.672  11.550  3.00  1.00            
ATOM    889   CA GLY B  16      -2.865   2.264  12.356  3.00  1.00            
ATOM    890    C GLY B  16      -3.588   3.455  12.908  3.00  1.00            
ATOM    891    O GLY B  16      -4.223   3.361  13.956  3.00  1.00            
ATOM    892    N GLY B  17      -3.520   4.615  12.229  3.00  1.00            
ATOM    893   CA GLY B  17      -4.236   5.750  12.739  3.00  1.00            
ATOM    894    C GLY B  17      -3.466   6.253  13.911  3.00  1.00            
ATOM    895    O GLY B  17      -3.988   6.997  14.739  3.00  1.00            
ATOM    896    N GLN B  18      -2.186   5.850  14.011  4.00  1.00            
ATOM    897   CA GLN B  18      -1.425   6.265  15.145  4.00  1.00            
ATOM    898   CB GLN B  18      -0.917   5.079  15.985  4.00  1.00            
ATOM    899   CG GLN B  18      -0.279   5.484  17.313  4.00  1.00            
ATOM    900   CD GLN B  18      -1.402   5.935  18.234  4.00  1.00            
ATOM    901  OE1 GLN B  18      -2.232   6.760  17.856  4.00  1.00            
ATOM    902  NE2 GLN B  18      -1.441   5.372  19.471  4.00  1.00            
ATOM    903    C GLN B  18      -0.225   7.017  14.668  4.00  1.00            
ATOM    904    O GLN B  18       0.367   6.682  13.642  4.00  1.00            
ATOM    905    N LEU B  19       0.159   8.071  15.416  4.00  1.00            
ATOM    906   CA LEU B  19       1.306   8.853  15.063  4.00  1.00            
ATOM    907   CB LEU B  19       1.119  10.365  15.350  4.00  1.00            
ATOM    908   CG LEU B  19       2.304  11.306  15.004  4.00  1.00            
ATOM    909  CD1 LEU B  19       1.880  12.777  15.124  4.00  1.00            
ATOM    910  CD2 LEU B  19       3.555  11.046  15.863  4.00  1.00            
ATOM    911    C LEU B  19       2.431   8.337  15.884  4.00  1.00            
ATOM    912    O LEU B  19       2.332   8.247  17.108  4.00  1.00            
ATOM    913    N LYS B  20       3.537   7.964  15.220  4.00  1.00            
ATOM    914   CA LYS B  20       4.631   7.471  15.988  4.00  1.00            
ATOM    915   CB LYS B  20       4.774   5.942  15.957  4.00  1.00            
ATOM    916   CG LYS B  20       3.618   5.240  16.669  4.00  1.00            
ATOM    917   CD LYS B  20       3.555   3.733  16.427  4.00  1.00            
ATOM    918   CE LYS B  20       2.377   3.068  17.138  4.00  1.00            
ATOM    919   NZ LYS B  20       2.486   3.262  18.600  4.00  1.00            
ATOM    920    C LYS B  20       5.894   8.063  15.467  4.00  1.00            
ATOM    921    O LYS B  20       6.047   8.279  14.266  4.00  1.00            
ATOM    922    N GLU B  21       6.835   8.365  16.384  4.00  1.00            
ATOM    923   CA GLU B  21       8.086   8.922  15.971  4.00  1.00            
ATOM    924   CB GLU B  21       8.797   9.751  17.057  4.00  1.00            
ATOM    925   CG GLU B  21       9.933  10.616  16.505  4.00  1.00            
ATOM    926   CD GLU B  21      10.439  11.511  17.627  4.00  1.00            
ATOM    927  OE1 GLU B  21      11.037  10.961  18.589  4.00  1.00            
ATOM    928  OE2 GLU B  21      10.232  12.752  17.542  4.00  1.00            
ATOM    929    C GLU B  21       8.958   7.790  15.570  4.00  1.00            
ATOM    930    O GLU B  21       8.840   6.689  16.104  4.00  1.00            
ATOM    931    N ALA B  22       9.855   8.017  14.594  4.00  1.00            
ATOM    932   CA ALA B  22      10.627   6.883  14.207  4.00  1.00            
ATOM    933   CB ALA B  22      10.046   6.124  13.005  4.00  1.00            
ATOM    934    C ALA B  22      12.012   7.274  13.844  4.00  1.00            
ATOM    935    O ALA B  22      12.292   8.418  13.493  4.00  1.00            
ATOM    936    N LEU B  23      12.930   6.296  13.959  4.00  1.00            
ATOM    937   CA LEU B  23      14.277   6.514  13.548  4.00  1.00            
ATOM    938   CB LEU B  23      15.322   6.103  14.607  4.00  1.00            
ATOM    939   CG LEU B  23      16.771   6.562  14.326  4.00  1.00            
ATOM    940  CD1 LEU B  23      17.715   6.096  15.446  4.00  1.00            
ATOM    941  CD2 LEU B  23      17.271   6.145  12.933  4.00  1.00            
ATOM    942    C LEU B  23      14.433   5.642  12.340  4.00  1.00            
ATOM    943    O LEU B  23      14.065   4.469  12.364  4.00  1.00            
ATOM    944    N LEU B  24      14.970   6.198  11.237  4.00  1.00            
ATOM    945   CA LEU B  24      15.112   5.422  10.037  4.00  1.00            
ATOM    946   CB LEU B  24      15.392   6.279   8.790  4.00  1.00            
ATOM    947   CG LEU B  24      14.348   7.376   8.514  4.00  1.00            
ATOM    948  CD1 LEU B  24      14.340   8.436   9.628  4.00  1.00            
ATOM    949  CD2 LEU B  24      14.551   7.996   7.122  4.00  1.00            
ATOM    950    C LEU B  24      16.355   4.610  10.233  4.00  1.00            
ATOM    951    O LEU B  24      17.442   5.174  10.347  4.00  1.00            
ATOM    952    N ASP B  25      16.254   3.263  10.299  1.00  1.00            
ATOM    953   CA ASP B  25      17.497   2.563  10.456  1.00  1.00            
ATOM    954   CB ASP B  25      17.705   1.799  11.785  1.00  1.00            
ATOM    955   CG ASP B  25      16.763   0.622  11.953  1.00  1.00            
ATOM    956  OD1 ASP B  25      15.768   0.515  11.191  1.00  1.00            
ATOM    957  OD2 ASP B  25      17.039  -0.197  12.870  1.00  1.00            
ATOM    958    C ASP B  25      17.765   1.684   9.287  1.00  1.00            
ATOM    959    O ASP B  25      16.990   0.788   8.955  1.00  1.00            
ATOM    960    N THR B  26      18.899   1.970   8.618  3.00  1.00            
ATOM    961   CA THR B  26      19.366   1.198   7.510  3.00  1.00            
ATOM    962   CB THR B  26      20.626   1.739   6.902  3.00  1.00            
ATOM    963  OG1 THR B  26      21.684   1.698   7.848  3.00  1.00            
ATOM    964  CG2 THR B  26      20.371   3.189   6.454  3.00  1.00            
ATOM    965    C THR B  26      19.686  -0.143   8.098  3.00  1.00            
ATOM    966    O THR B  26      19.510  -1.181   7.461  3.00  1.00            
ATOM    967    N GLY B  27      20.147  -0.132   9.368  3.00  1.00            
ATOM    968   CA GLY B  27      20.618  -1.295  10.070  3.00  1.00            
ATOM    969    C GLY B  27      19.569  -2.352  10.208  3.00  1.00            
ATOM    970    O GLY B  27      19.844  -3.529   9.984  3.00  1.00            
ATOM    971    N ALA B  28      18.332  -1.979  10.576  1.00  1.00            
ATOM    972   CA ALA B  28      17.374  -3.011  10.847  1.00  1.00            
ATOM    973   CB ALA B  28      16.205  -2.544  11.726  1.00  1.00            
ATOM    974    C ALA B  28      16.764  -3.559   9.609  1.00  1.00            
ATOM    975    O ALA B  28      16.480  -2.844   8.649  1.00  1.00            
ATOM    976    N ASP B  29      16.579  -4.891   9.624  1.00  1.00            
ATOM    977   CA ASP B  29      15.949  -5.620   8.572  1.00  1.00            
ATOM    978   CB ASP B  29      16.188  -7.134   8.747  1.00  1.00            
ATOM    979   CG ASP B  29      16.031  -7.850   7.414  1.00  1.00            
ATOM    980  OD1 ASP B  29      14.920  -7.796   6.823  1.00  1.00            
ATOM    981  OD2 ASP B  29      17.034  -8.475   6.975  1.00  1.00            
ATOM    982    C ASP B  29      14.482  -5.369   8.576  1.00  1.00            
ATOM    983    O ASP B  29      13.887  -5.047   7.549  1.00  1.00            
ATOM    984    N ASP B  30      13.867  -5.501   9.762  1.00  1.00            
ATOM    985   CA ASP B  30      12.446  -5.381   9.844  1.00  1.00            
ATOM    986   CB ASP B  30      11.798  -6.420  10.765  1.00  1.00            
ATOM    987   CG ASP B  30      11.931  -7.753  10.057  1.00  1.00            
ATOM    988  OD1 ASP B  30      12.008  -7.741   8.800  1.00  1.00            
ATOM    989  OD2 ASP B  30      11.963  -8.796  10.760  1.00  1.00            
ATOM    990    C ASP B  30      12.074  -4.031  10.367  1.00  1.00            
ATOM    991    O ASP B  30      12.933  -3.192  10.638  1.00  1.00            
ATOM    992    N THR B  31      10.749  -3.786  10.487  1.00  1.00            
ATOM    993   CA THR B  31      10.269  -2.568  11.073  1.00  1.00            
ATOM    994   CB THR B  31       9.173  -1.889  10.301  1.00  1.00            
ATOM    995  OG1 THR B  31       8.049  -2.746  10.168  1.00  1.00            
ATOM    996  CG2 THR B  31       9.716  -1.495   8.916  1.00  1.00            
ATOM    997    C THR B  31       9.759  -2.938  12.413  1.00  1.00            
ATOM    998    O THR B  31       8.752  -3.631  12.544  1.00  1.00            
ATOM    999    N VAL B  32      10.468  -2.480  13.457  4.00  1.00            
ATOM   1000   CA VAL B  32      10.064  -2.866  14.765  4.00  1.00            
ATOM   1001   CB VAL B  32      11.209  -3.271  15.647  4.00  1.00            
ATOM   1002  CG1 VAL B  32      10.665  -3.582  17.052  4.00  1.00            
ATOM   1003  CG2 VAL B  32      11.938  -4.454  14.987  4.00  1.00            
ATOM   1004    C VAL B  32       9.386  -1.721  15.401  4.00  1.00            
ATOM   1005    O VAL B  32       9.870  -0.590  15.388  4.00  1.00            
ATOM   1006    N LEU B  33       8.207  -2.011  15.962  4.00  1.00            
ATOM   1007   CA LEU B  33       7.482  -1.007  16.653  4.00  1.00            
ATOM   1008   CB LEU B  33       6.037  -0.787  16.158  4.00  1.00            
ATOM   1009   CG LEU B  33       5.303  -2.056  15.680  4.00  1.00            
ATOM   1010  CD1 LEU B  33       3.809  -1.779  15.457  4.00  1.00            
ATOM   1011  CD2 LEU B  33       5.940  -2.612  14.395  4.00  1.00            
ATOM   1012    C LEU B  33       7.428  -1.411  18.082  4.00  1.00            
ATOM   1013    O LEU B  33       7.519  -2.591  18.420  4.00  1.00            
ATOM   1014    N GLU B  34       7.311  -0.407  18.963  1.00  1.00            
ATOM   1015   CA GLU B  34       7.196  -0.634  20.367  1.00  1.00            
ATOM   1016   CB GLU B  34       7.244   0.678  21.167  1.00  1.00            
ATOM   1017   CG GLU B  34       6.200   1.695  20.700  1.00  1.00            
ATOM   1018   CD GLU B  34       6.611   3.070  21.209  1.00  1.00            
ATOM   1019  OE1 GLU B  34       7.727   3.181  21.784  1.00  1.00            
ATOM   1020  OE2 GLU B  34       5.819   4.031  21.018  1.00  1.00            
ATOM   1021    C GLU B  34       5.854  -1.273  20.541  1.00  1.00            
ATOM   1022    O GLU B  34       5.038  -1.247  19.620  1.00  1.00            
ATOM   1023    N GLU B  35       5.600  -1.898  21.708  1.00  1.00            
ATOM   1024   CA GLU B  35       4.372  -2.620  21.878  1.00  1.00            
ATOM   1025   CB GLU B  35       4.202  -3.228  23.283  1.00  1.00            
ATOM   1026   CG GLU B  35       3.057  -4.240  23.381  1.00  1.00            
ATOM   1027   CD GLU B  35       3.518  -5.540  22.732  1.00  1.00            
ATOM   1028  OE1 GLU B  35       4.720  -5.887  22.883  1.00  1.00            
ATOM   1029  OE2 GLU B  35       2.672  -6.202  22.072  1.00  1.00            
ATOM   1030    C GLU B  35       3.220  -1.711  21.617  1.00  1.00            
ATOM   1031    O GLU B  35       2.997  -0.732  22.330  1.00  1.00            
ATOM   1032    N MET B  36       2.468  -2.031  20.547  1.00  1.00            
ATOM   1033   CA MET B  36       1.281  -1.313  20.203  1.00  1.00            
ATOM   1034   CB MET B  36       1.336  -0.551  18.867  1.00  1.00            
ATOM   1035   CG MET B  36       0.026   0.188  18.571  1.00  1.00            
ATOM   1036   SD MET B  36      -0.005   1.136  17.020  1.00  1.00            
ATOM   1037   CE MET B  36      -0.005  -0.301  15.908  1.00  1.00            
ATOM   1038    C MET B  36       0.233  -2.356  20.049  1.00  1.00            
ATOM   1039    O MET B  36       0.512  -3.464  19.593  1.00  1.00            
ATOM   1040    N ASN B  37      -1.009  -2.042  20.446  1.00  1.00            
ATOM   1041   CA ASN B  37      -2.008  -3.045  20.280  1.00  1.00            
ATOM   1042   CB ASN B  37      -3.213  -2.909  21.227  1.00  1.00            
ATOM   1043   CG ASN B  37      -2.766  -3.210  22.648  1.00  1.00            
ATOM   1044  OD1 ASN B  37      -1.621  -2.960  23.019  1.00  1.00            
ATOM   1045  ND2 ASN B  37      -3.697  -3.768  23.467  1.00  1.00            
ATOM   1046    C ASN B  37      -2.559  -2.851  18.911  1.00  1.00            
ATOM   1047    O ASN B  37      -3.264  -1.880  18.644  1.00  1.00            
ATOM   1048    N LEU B  38      -2.230  -3.774  17.990  1.00  1.00            
ATOM   1049   CA LEU B  38      -2.761  -3.667  16.666  1.00  1.00            
ATOM   1050   CB LEU B  38      -1.700  -3.521  15.562  1.00  1.00            
ATOM   1051   CG LEU B  38      -0.723  -4.710  15.424  1.00  1.00            
ATOM   1052  CD1 LEU B  38       0.294  -4.470  14.295  1.00  1.00            
ATOM   1053  CD2 LEU B  38      -0.028  -5.039  16.757  1.00  1.00            
ATOM   1054    C LEU B  38      -3.516  -4.928  16.411  1.00  1.00            
ATOM   1055    O LEU B  38      -3.129  -6.019  16.833  1.00  1.00            
ATOM   1056    N PRO B  39      -4.616  -4.766  15.743  1.00  1.00            
ATOM   1057   CA PRO B  39      -5.432  -5.905  15.432  1.00  1.00            
ATOM   1058   CD PRO B  39      -5.412  -3.577  15.987  1.00  1.00            
ATOM   1059   CB PRO B  39      -6.835  -5.353  15.170  1.00  1.00            
ATOM   1060   CG PRO B  39      -6.873  -4.046  15.976  1.00  1.00            
ATOM   1061    C PRO B  39      -4.921  -6.712  14.293  1.00  1.00            
ATOM   1062    O PRO B  39      -4.100  -6.216  13.525  1.00  1.00            
ATOM   1063    N GLY B  40      -5.391  -7.968  14.176  1.00  1.00            
ATOM   1064   CA GLY B  40      -5.024  -8.777  13.055  1.00  1.00            
ATOM   1065    C GLY B  40      -4.466 -10.067  13.548  1.00  1.00            
ATOM   1066    O GLY B  40      -4.502 -10.370  14.741  1.00  1.00            
ATOM   1067    N LYS B  41      -3.925 -10.865  12.608  1.00  1.00            
ATOM   1068   CA LYS B  41      -3.352 -12.128  12.950  1.00  1.00            
ATOM   1069   CB LYS B  41      -3.028 -13.024  11.742  1.00  1.00            
ATOM   1070   CG LYS B  41      -4.263 -13.450  10.950  1.00  1.00            
ATOM   1071   CD LYS B  41      -4.926 -12.292  10.205  1.00  1.00            
ATOM   1072   CE LYS B  41      -6.159 -12.712   9.405  1.00  1.00            
ATOM   1073   NZ LYS B  41      -5.763 -13.670   8.349  1.00  1.00            
ATOM   1074    C LYS B  41      -2.068 -11.842  13.637  1.00  1.00            
ATOM   1075    O LYS B  41      -1.486 -10.772  13.466  1.00  1.00            
ATOM   1076    N TRP B  42      -1.596 -12.787  14.468  1.00  1.00            
ATOM   1077   CA TRP B  42      -0.377 -12.485  15.142  1.00  1.00            
ATOM   1078   CB TRP B  42      -0.557 -12.230  16.651  1.00  1.00            
ATOM   1079   CG TRP B  42      -1.535 -11.141  17.020  1.00  1.00            
ATOM   1080  CD2 TRP B  42      -2.897 -11.404  17.392  1.00  1.00            
ATOM   1081  CD1 TRP B  42      -1.363  -9.791  17.114  1.00  1.00            
ATOM   1082  NE1 TRP B  42      -2.539  -9.196  17.512  1.00  1.00            
ATOM   1083  CE2 TRP B  42      -3.490 -10.180  17.691  1.00  1.00            
ATOM   1084  CE3 TRP B  42      -3.594 -12.575  17.485  1.00  1.00            
ATOM   1085  CZ2 TRP B  42      -4.796 -10.107  18.087  1.00  1.00            
ATOM   1086  CZ3 TRP B  42      -4.912 -12.499  17.879  1.00  1.00            
ATOM   1087  CH2 TRP B  42      -5.502 -11.287  18.174  1.00  1.00            
ATOM   1088    C TRP B  42       0.491 -13.692  15.087  1.00  1.00            
ATOM   1089    O TRP B  42       0.009 -14.813  14.927  1.00  1.00            
ATOM   1090    N LYS B  43       1.815 -13.479  15.191  4.00  1.00            
ATOM   1091   CA LYS B  43       2.695 -14.598  15.285  4.00  1.00            
ATOM   1092   CB LYS B  43       3.283 -15.072  13.947  4.00  1.00            
ATOM   1093   CG LYS B  43       2.268 -15.809  13.072  4.00  1.00            
ATOM   1094   CD LYS B  43       2.835 -16.223  11.715  4.00  1.00            
ATOM   1095   CE LYS B  43       4.009 -17.198  11.840  4.00  1.00            
ATOM   1096   NZ LYS B  43       4.516 -17.563  10.500  4.00  1.00            
ATOM   1097    C LYS B  43       3.826 -14.220  16.180  4.00  1.00            
ATOM   1098    O LYS B  43       4.514 -13.224  15.958  4.00  1.00            
ATOM   1099    N PRO B  44       4.008 -14.986  17.218  4.00  0.00            
ATOM   1100   CA PRO B  44       5.081 -14.718  18.132  4.00  0.00            
ATOM   1101   CD PRO B  44       2.901 -15.668  17.862  4.00  0.00            
ATOM   1102   CB PRO B  44       4.677 -15.350  19.466  4.00  0.00            
ATOM   1103   CG PRO B  44       3.530 -16.310  19.107  4.00  0.00            
ATOM   1104    C PRO B  44       6.350 -15.265  17.568  4.00  0.00            
ATOM   1105    O PRO B  44       6.309 -16.277  16.872  4.00  0.00            
ATOM   1106    N LYS B  45       7.484 -14.599  17.848  4.00  0.00            
ATOM   1107   CA LYS B  45       8.763 -15.085  17.430  4.00  0.00            
ATOM   1108   CB LYS B  45       9.153 -14.741  15.985  4.00  0.00            
ATOM   1109   CG LYS B  45       8.789 -15.866  15.019  4.00  0.00            
ATOM   1110   CD LYS B  45       9.530 -17.156  15.385  4.00  0.00            
ATOM   1111   CE LYS B  45       9.239 -18.349  14.477  4.00  0.00            
ATOM   1112   NZ LYS B  45      10.007 -19.525  14.945  4.00  0.00            
ATOM   1113    C LYS B  45       9.780 -14.497  18.350  4.00  0.00            
ATOM   1114    O LYS B  45       9.587 -13.411  18.889  4.00  0.00            
ATOM   1115    N MET B  46      10.886 -15.227  18.585  4.00  0.00            
ATOM   1116   CA MET B  46      11.915 -14.697  19.428  4.00  0.00            
ATOM   1117   CB MET B  46      12.552 -15.734  20.367  4.00  0.00            
ATOM   1118   CG MET B  46      11.560 -16.350  21.352  4.00  0.00            
ATOM   1119   SD MET B  46      10.353 -17.460  20.571  4.00  0.00            
ATOM   1120   CE MET B  46      11.588 -18.706  20.102  4.00  0.00            
ATOM   1121    C MET B  46      12.993 -14.273  18.492  4.00  0.00            
ATOM   1122    O MET B  46      13.292 -14.977  17.530  4.00  0.00            
ATOM   1123    N ILE B  47      13.595 -13.093  18.720  4.00  0.00            
ATOM   1124   CA ILE B  47      14.605 -12.721  17.780  4.00  0.00            
ATOM   1125   CB ILE B  47      14.181 -11.656  16.805  4.00  0.00            
ATOM   1126  CG1 ILE B  47      15.092 -11.678  15.568  4.00  0.00            
ATOM   1127  CG2 ILE B  47      14.216 -10.301  17.527  4.00  0.00            
ATOM   1128  CD1 ILE B  47      14.925 -12.937  14.721  4.00  0.00            
ATOM   1129    C ILE B  47      15.775 -12.206  18.506  4.00  0.00            
ATOM   1130    O ILE B  47      15.686 -11.741  19.641  4.00  0.00            
ATOM   1131    N GLY B  48      16.929 -12.307  17.840  4.00  0.00            
ATOM   1132   CA GLY B  48      18.115 -11.810  18.430  4.00  0.00            
ATOM   1133    C GLY B  48      18.304 -10.451  17.891  4.00  0.00            
ATOM   1134    O GLY B  48      17.348  -9.703  17.694  4.00  0.00            
ATOM   1135    N GLY B  49      19.568 -10.095  17.647  4.00  0.00            
ATOM   1136   CA GLY B  49      19.788  -8.785  17.153  4.00  0.00            
ATOM   1137    C GLY B  49      21.026  -8.293  17.816  4.00  0.00            
ATOM   1138    O GLY B  49      22.078  -8.927  17.765  4.00  0.00            
ATOM   1139    N ILE B  50      20.907  -7.123  18.459  3.00  0.00            
ATOM   1140   CA ILE B  50      22.004  -6.483  19.110  3.00  0.00            
ATOM   1141   CB ILE B  50      21.982  -5.016  18.744  3.00  0.00            
ATOM   1142  CG1 ILE B  50      23.152  -4.231  19.339  3.00  0.00            
ATOM   1143  CG2 ILE B  50      20.589  -4.448  19.066  3.00  0.00            
ATOM   1144  CD1 ILE B  50      24.481  -4.505  18.645  3.00  0.00            
ATOM   1145    C ILE B  50      21.810  -6.666  20.584  3.00  0.00            
ATOM   1146    O ILE B  50      20.841  -6.178  21.166  3.00  0.00            
ATOM   1147    N GLY B  51      22.735  -7.400  21.236  3.00  0.00            
ATOM   1148   CA GLY B  51      22.565  -7.663  22.635  3.00  0.00            
ATOM   1149    C GLY B  51      21.273  -8.401  22.708  3.00  0.00            
ATOM   1150    O GLY B  51      20.940  -9.168  21.805  3.00  0.00            
ATOM   1151    N GLY B  52      20.501  -8.196  23.789  4.00  0.00            
ATOM   1152   CA GLY B  52      19.197  -8.782  23.782  4.00  0.00            
ATOM   1153    C GLY B  52      18.453  -7.918  22.828  4.00  0.00            
ATOM   1154    O GLY B  52      18.831  -6.769  22.604  4.00  0.00            
ATOM   1155    N PHE B  53      17.371  -8.433  22.232  4.00  0.00            
ATOM   1156   CA PHE B  53      16.690  -7.592  21.300  4.00  0.00            
ATOM   1157   CB PHE B  53      16.989  -7.890  19.818  4.00  0.00            
ATOM   1158   CG PHE B  53      16.436  -6.741  19.037  4.00  0.00            
ATOM   1159  CD1 PHE B  53      17.068  -5.519  19.069  4.00  0.00            
ATOM   1160  CD2 PHE B  53      15.308  -6.876  18.259  4.00  0.00            
ATOM   1161  CE1 PHE B  53      16.580  -4.448  18.358  4.00  0.00            
ATOM   1162  CE2 PHE B  53      14.813  -5.810  17.545  4.00  0.00            
ATOM   1163   CZ PHE B  53      15.446  -4.591  17.595  4.00  0.00            
ATOM   1164    C PHE B  53      15.256  -7.803  21.525  4.00  0.00            
ATOM   1165    O PHE B  53      14.732  -7.475  22.588  4.00  0.00            
ATOM   1166    N ILE B  54      14.555  -8.365  20.532  4.00  0.00            
ATOM   1167   CA ILE B  54      13.174  -8.329  20.819  4.00  0.00            
ATOM   1168   CB ILE B  54      12.403  -7.334  20.009  4.00  0.00            
ATOM   1169  CG1 ILE B  54      12.435  -7.714  18.518  4.00  0.00            
ATOM   1170  CG2 ILE B  54      12.965  -5.947  20.320  4.00  0.00            
ATOM   1171  CD1 ILE B  54      11.378  -6.995  17.679  4.00  0.00            
ATOM   1172    C ILE B  54      12.438  -9.577  20.581  4.00  0.00            
ATOM   1173    O ILE B  54      12.885 -10.506  19.913  4.00  0.00            
ATOM   1174    N LYS B  55      11.252  -9.596  21.212  4.00  0.00            
ATOM   1175   CA LYS B  55      10.292 -10.582  20.879  4.00  0.00            
ATOM   1176   CB LYS B  55       9.119 -10.670  21.871  4.00  0.00            
ATOM   1177   CG LYS B  55       9.522 -11.134  23.272  4.00  0.00            
ATOM   1178   CD LYS B  55      10.422 -10.141  24.007  4.00  0.00            
ATOM   1179   CE LYS B  55      10.802 -10.590  25.419  4.00  0.00            
ATOM   1180   NZ LYS B  55      11.503 -11.891  25.361  4.00  0.00            
ATOM   1181    C LYS B  55       9.740 -10.029  19.596  4.00  0.00            
ATOM   1182    O LYS B  55       9.319  -8.874  19.551  4.00  0.00            
ATOM   1183    N VAL B  56       9.739 -10.827  18.514  4.00  0.00            
ATOM   1184   CA VAL B  56       9.398 -10.326  17.210  4.00  0.00            
ATOM   1185   CB VAL B  56       9.633 -11.335  16.126  4.00  0.00            
ATOM   1186  CG1 VAL B  56       9.173 -10.725  14.791  4.00  0.00            
ATOM   1187  CG2 VAL B  56      11.118 -11.736  16.143  4.00  0.00            
ATOM   1188    C VAL B  56       7.978  -9.856  17.070  4.00  0.00            
ATOM   1189    O VAL B  56       7.763  -8.749  16.580  4.00  0.00            
ATOM   1190    N ARG B  57       6.982 -10.671  17.482  4.00  0.00            
ATOM   1191   CA ARG B  57       5.587 -10.314  17.363  4.00  0.00            
ATOM   1192   CB ARG B  57       5.089  -9.365  18.468  4.00  0.00            
ATOM   1193   CG ARG B  57       4.983 -10.045  19.837  4.00  0.00            
ATOM   1194   CD ARG B  57       3.681 -10.829  20.031  4.00  0.00            
ATOM   1195   NE ARG B  57       3.708 -11.437  21.392  4.00  0.00            
ATOM   1196   CZ ARG B  57       2.581 -12.008  21.911  4.00  0.00            
ATOM   1197  NH1 ARG B  57       1.418 -12.002  21.196  4.00  0.00            
ATOM   1198  NH2 ARG B  57       2.617 -12.583  23.147  4.00  0.00            
ATOM   1199    C ARG B  57       5.279  -9.728  16.012  4.00  0.00            
ATOM   1200    O ARG B  57       5.255  -8.509  15.848  4.00  0.00            
ATOM   1201    N GLN B  58       5.050 -10.589  14.994  4.00  1.00            
ATOM   1202   CA GLN B  58       4.852 -10.100  13.655  4.00  1.00            
ATOM   1203   CB GLN B  58       5.401 -11.028  12.560  4.00  1.00            
ATOM   1204   CG GLN B  58       4.624 -12.341  12.450  4.00  1.00            
ATOM   1205   CD GLN B  58       5.155 -13.102  11.245  4.00  1.00            
ATOM   1206  OE1 GLN B  58       4.395 -13.705  10.488  4.00  1.00            
ATOM   1207  NE2 GLN B  58       6.503 -13.075  11.063  4.00  1.00            
ATOM   1208    C GLN B  58       3.423  -9.928  13.313  4.00  1.00            
ATOM   1209    O GLN B  58       2.546 -10.657  13.775  4.00  1.00            
ATOM   1210    N TYR B  59       3.174  -8.895  12.489  4.00  1.00            
ATOM   1211   CA TYR B  59       1.881  -8.712  11.932  4.00  1.00            
ATOM   1212   CB TYR B  59       1.038  -7.605  12.593  4.00  1.00            
ATOM   1213   CG TYR B  59      -0.269  -7.531  11.874  4.00  1.00            
ATOM   1214  CD1 TYR B  59      -1.140  -8.596  11.825  4.00  1.00            
ATOM   1215  CD2 TYR B  59      -0.648  -6.355  11.277  4.00  1.00            
ATOM   1216  CE1 TYR B  59      -2.342  -8.486  11.158  4.00  1.00            
ATOM   1217  CE2 TYR B  59      -1.843  -6.232  10.610  4.00  1.00            
ATOM   1218   CZ TYR B  59      -2.694  -7.306  10.546  4.00  1.00            
ATOM   1219   OH TYR B  59      -3.924  -7.189   9.860  4.00  1.00            
ATOM   1220    C TYR B  59       2.057  -8.427  10.480  4.00  1.00            
ATOM   1221    O TYR B  59       2.877  -7.602  10.084  4.00  1.00            
ATOM   1222    N ASP B  60       1.282  -9.146   9.650  4.00  1.00            
ATOM   1223   CA ASP B  60       1.371  -9.042   8.227  4.00  1.00            
ATOM   1224   CB ASP B  60       0.865 -10.323   7.536  4.00  1.00            
ATOM   1225   CG ASP B  60       1.143 -10.261   6.041  4.00  1.00            
ATOM   1226  OD1 ASP B  60       2.132  -9.590   5.643  4.00  1.00            
ATOM   1227  OD2 ASP B  60       0.374 -10.902   5.276  4.00  1.00            
ATOM   1228    C ASP B  60       0.492  -7.912   7.763  4.00  1.00            
ATOM   1229    O ASP B  60      -0.382  -7.439   8.488  4.00  1.00            
ATOM   1230    N GLN B  61       0.746  -7.454   6.520  4.00  1.00            
ATOM   1231   CA GLN B  61      -0.024  -6.494   5.773  4.00  1.00            
ATOM   1232   CB GLN B  61      -1.252  -7.119   5.085  4.00  1.00            
ATOM   1233   CG GLN B  61      -0.911  -8.288   4.153  4.00  1.00            
ATOM   1234   CD GLN B  61      -0.225  -7.757   2.901  4.00  1.00            
ATOM   1235  OE1 GLN B  61       0.359  -8.518   2.130  4.00  1.00            
ATOM   1236  NE2 GLN B  61      -0.298  -6.417   2.689  4.00  1.00            
ATOM   1237    C GLN B  61      -0.485  -5.303   6.572  4.00  1.00            
ATOM   1238    O GLN B  61      -1.681  -5.167   6.827  4.00  1.00            
ATOM   1239    N ILE B  62       0.432  -4.398   6.991  4.00  1.00            
ATOM   1240   CA ILE B  62      -0.008  -3.208   7.688  4.00  1.00            
ATOM   1241   CB ILE B  62       0.715  -2.913   8.967  4.00  1.00            
ATOM   1242  CG1 ILE B  62       0.643  -4.081   9.951  4.00  1.00            
ATOM   1243  CG2 ILE B  62       0.121  -1.609   9.521  4.00  1.00            
ATOM   1244  CD1 ILE B  62       1.451  -5.295   9.496  4.00  1.00            
ATOM   1245    C ILE B  62       0.373  -2.038   6.845  4.00  1.00            
ATOM   1246    O ILE B  62       1.501  -1.953   6.363  4.00  1.00            
ATOM   1247    N PRO B  63      -0.538  -1.137   6.629  4.00  1.00            
ATOM   1248   CA PRO B  63      -0.154   0.006   5.857  4.00  1.00            
ATOM   1249   CD PRO B  63      -1.907  -1.542   6.342  4.00  1.00            
ATOM   1250   CB PRO B  63      -1.446   0.612   5.317  4.00  1.00            
ATOM   1251   CG PRO B  63      -2.391  -0.600   5.226  4.00  1.00            
ATOM   1252    C PRO B  63       0.645   0.922   6.710  4.00  1.00            
ATOM   1253    O PRO B  63       0.413   0.964   7.917  4.00  1.00            
ATOM   1254    N VAL B  64       1.604   1.647   6.115  4.00  1.00            
ATOM   1255   CA VAL B  64       2.350   2.561   6.915  4.00  1.00            
ATOM   1256   CB VAL B  64       3.664   2.013   7.389  4.00  1.00            
ATOM   1257  CG1 VAL B  64       4.567   1.786   6.165  4.00  1.00            
ATOM   1258  CG2 VAL B  64       4.258   2.983   8.423  4.00  1.00            
ATOM   1259    C VAL B  64       2.652   3.748   6.065  4.00  1.00            
ATOM   1260    O VAL B  64       2.855   3.619   4.858  4.00  1.00            
ATOM   1261    N GLU B  65       2.656   4.949   6.672  4.00  1.00            
ATOM   1262   CA GLU B  65       3.049   6.106   5.928  4.00  1.00            
ATOM   1263   CB GLU B  65       1.972   7.197   5.809  4.00  1.00            
ATOM   1264   CG GLU B  65       2.458   8.403   5.001  4.00  1.00            
ATOM   1265   CD GLU B  65       1.246   9.183   4.517  4.00  1.00            
ATOM   1266  OE1 GLU B  65       0.459   8.607   3.717  4.00  1.00            
ATOM   1267  OE2 GLU B  65       1.091  10.360   4.934  4.00  1.00            
ATOM   1268    C GLU B  65       4.208   6.690   6.665  4.00  1.00            
ATOM   1269    O GLU B  65       4.115   6.983   7.856  4.00  1.00            
ATOM   1270    N ILE B  66       5.353   6.845   5.975  4.00  1.00            
ATOM   1271   CA ILE B  66       6.486   7.432   6.621  4.00  1.00            
ATOM   1272   CB ILE B  66       7.730   6.599   6.496  4.00  1.00            
ATOM   1273  CG1 ILE B  66       8.910   7.265   7.218  4.00  1.00            
ATOM   1274  CG2 ILE B  66       7.970   6.285   5.012  4.00  1.00            
ATOM   1275  CD1 ILE B  66      10.123   6.345   7.349  4.00  1.00            
ATOM   1276    C ILE B  66       6.706   8.756   5.966  4.00  1.00            
ATOM   1277    O ILE B  66       7.035   8.848   4.785  4.00  1.00            
ATOM   1278    N CYS B  67       6.490   9.835   6.736  3.00  1.00            
ATOM   1279   CA CYS B  67       6.717  11.158   6.243  3.00  1.00            
ATOM   1280   CB CYS B  67       8.187  11.408   5.856  3.00  1.00            
ATOM   1281   SG CYS B  67       9.337  11.243   7.256  3.00  1.00            
ATOM   1282    C CYS B  67       5.894  11.410   5.018  3.00  1.00            
ATOM   1283    O CYS B  67       6.312  12.158   4.136  3.00  1.00            
ATOM   1284    N GLY B  68       4.695  10.806   4.916  3.00  1.00            
ATOM   1285   CA GLY B  68       3.873  11.084   3.773  3.00  1.00            
ATOM   1286    C GLY B  68       4.198  10.099   2.698  3.00  1.00            
ATOM   1287    O GLY B  68       3.512  10.033   1.678  3.00  1.00            
ATOM   1288    N HIS B  69       5.272   9.313   2.892  4.00  1.00            
ATOM   1289   CA HIS B  69       5.604   8.297   1.939  4.00  1.00            
ATOM   1290  ND1 HIS B  69       8.658   9.675   2.622  4.00  1.00            
ATOM   1291   CG HIS B  69       8.076   8.833   1.702  4.00  1.00            
ATOM   1292   CB HIS B  69       7.051   7.791   2.045  4.00  1.00            
ATOM   1293  NE2 HIS B  69       9.539  10.186   0.646  4.00  1.00            
ATOM   1294  CD2 HIS B  69       8.625   9.159   0.500  4.00  1.00            
ATOM   1295  CE1 HIS B  69       9.525  10.463   1.937  4.00  1.00            
ATOM   1296    C HIS B  69       4.706   7.149   2.258  4.00  1.00            
ATOM   1297    O HIS B  69       4.200   7.044   3.374  4.00  1.00            
ATOM   1298    N LYS B  70       4.463   6.255   1.283  4.00  1.00            
ATOM   1299   CA LYS B  70       3.555   5.184   1.563  4.00  1.00            
ATOM   1300   CB LYS B  70       2.454   5.040   0.501  4.00  1.00            
ATOM   1301   CG LYS B  70       1.462   6.204   0.485  4.00  1.00            
ATOM   1302   CD LYS B  70       0.647   6.285  -0.807  4.00  1.00            
ATOM   1303   CE LYS B  70       0.005   4.957  -1.210  4.00  1.00            
ATOM   1304   NZ LYS B  70      -0.766   5.131  -2.462  4.00  1.00            
ATOM   1305    C LYS B  70       4.295   3.889   1.600  4.00  1.00            
ATOM   1306    O LYS B  70       5.274   3.701   0.879  4.00  1.00            
ATOM   1307    N ALA B  71       3.845   2.960   2.470  4.00  1.00            
ATOM   1308   CA ALA B  71       4.492   1.684   2.526  4.00  1.00            
ATOM   1309   CB ALA B  71       5.718   1.647   3.454  4.00  1.00            
ATOM   1310    C ALA B  71       3.538   0.659   3.022  4.00  1.00            
ATOM   1311    O ALA B  71       2.575   0.958   3.727  4.00  1.00            
ATOM   1312    N ILE B  72       3.795  -0.598   2.624  4.00  1.00            
ATOM   1313   CA ILE B  72       2.989  -1.691   3.056  4.00  1.00            
ATOM   1314   CB ILE B  72       2.093  -2.230   1.978  4.00  1.00            
ATOM   1315  CG1 ILE B  72       1.073  -3.222   2.562  4.00  1.00            
ATOM   1316  CG2 ILE B  72       2.984  -2.825   0.874  4.00  1.00            
ATOM   1317  CD1 ILE B  72       0.045  -2.569   3.486  4.00  1.00            
ATOM   1318    C ILE B  72       3.927  -2.790   3.435  4.00  1.00            
ATOM   1319    O ILE B  72       5.015  -2.896   2.873  4.00  1.00            
ATOM   1320    N GLY B  73       3.555  -3.633   4.420  4.00  1.00            
ATOM   1321   CA GLY B  73       4.464  -4.701   4.717  4.00  1.00            
ATOM   1322    C GLY B  73       4.248  -5.215   6.101  4.00  1.00            
ATOM   1323    O GLY B  73       3.244  -4.920   6.748  4.00  1.00            
ATOM   1324    N THR B  74       5.228  -6.013   6.580  4.00  1.00            
ATOM   1325   CA THR B  74       5.152  -6.658   7.857  4.00  1.00            
ATOM   1326   CB THR B  74       6.058  -7.849   7.975  4.00  1.00            
ATOM   1327  OG1 THR B  74       5.744  -8.800   6.968  4.00  1.00            
ATOM   1328  CG2 THR B  74       5.864  -8.480   9.363  4.00  1.00            
ATOM   1329    C THR B  74       5.518  -5.695   8.941  4.00  1.00            
ATOM   1330    O THR B  74       6.355  -4.814   8.752  4.00  1.00            
ATOM   1331    N VAL B  75       4.864  -5.842  10.112  4.00  1.00            
ATOM   1332   CA VAL B  75       5.164  -5.024  11.253  4.00  1.00            
ATOM   1333   CB VAL B  75       3.987  -4.256  11.779  4.00  1.00            
ATOM   1334  CG1 VAL B  75       3.516  -3.274  10.693  4.00  1.00            
ATOM   1335  CG2 VAL B  75       2.906  -5.252  12.235  4.00  1.00            
ATOM   1336    C VAL B  75       5.587  -5.950  12.318  4.00  1.00            
ATOM   1337    O VAL B  75       4.995  -7.010  12.511  4.00  1.00            
ATOM   1338    N LEU B  76       6.658  -5.584  13.028  4.00  1.00            
ATOM   1339   CA LEU B  76       7.049  -6.457  14.075  4.00  1.00            
ATOM   1340   CB LEU B  76       8.463  -7.028  13.905  4.00  1.00            
ATOM   1341   CG LEU B  76       8.599  -7.908  12.652  4.00  1.00            
ATOM   1342  CD1 LEU B  76       9.956  -8.626  12.621  4.00  1.00            
ATOM   1343  CD2 LEU B  76       7.407  -8.866  12.512  4.00  1.00            
ATOM   1344    C LEU B  76       7.026  -5.662  15.342  4.00  1.00            
ATOM   1345    O LEU B  76       7.575  -4.565  15.407  4.00  1.00            
ATOM   1346    N VAL B  77       6.386  -6.205  16.397  4.00  1.00            
ATOM   1347   CA VAL B  77       6.286  -5.485  17.635  4.00  1.00            
ATOM   1348   CB VAL B  77       4.903  -5.494  18.218  4.00  1.00            
ATOM   1349  CG1 VAL B  77       4.949  -4.827  19.604  4.00  1.00            
ATOM   1350  CG2 VAL B  77       3.938  -4.824  17.227  4.00  1.00            
ATOM   1351    C VAL B  77       7.156  -6.166  18.645  4.00  1.00            
ATOM   1352    O VAL B  77       7.284  -7.389  18.657  4.00  1.00            
ATOM   1353    N GLY B  78       7.784  -5.376  19.536  1.00  1.00            
ATOM   1354   CA GLY B  78       8.629  -5.934  20.552  1.00  1.00            
ATOM   1355    C GLY B  78       8.766  -4.884  21.612  1.00  1.00            
ATOM   1356    O GLY B  78       8.110  -3.842  21.586  1.00  1.00            
ATOM   1357    N PRO B  79       9.600  -5.188  22.562  1.00  1.00            
ATOM   1358   CA PRO B  79       9.876  -4.329  23.686  1.00  1.00            
ATOM   1359   CD PRO B  79       9.985  -6.563  22.805  1.00  1.00            
ATOM   1360   CB PRO B  79      10.517  -5.232  24.748  1.00  1.00            
ATOM   1361   CG PRO B  79      10.980  -6.476  23.972  1.00  1.00            
ATOM   1362    C PRO B  79      10.725  -3.126  23.357  1.00  1.00            
ATOM   1363    O PRO B  79      10.886  -2.275  24.230  1.00  1.00            
ATOM   1364    N THR B  80      11.283  -3.006  22.126  1.00  1.00            
ATOM   1365   CA THR B  80      12.227  -1.952  21.822  1.00  1.00            
ATOM   1366   CB THR B  80      12.613  -1.840  20.378  1.00  1.00            
ATOM   1367  OG1 THR B  80      11.457  -1.676  19.571  1.00  1.00            
ATOM   1368  CG2 THR B  80      13.420  -3.072  19.957  1.00  1.00            
ATOM   1369    C THR B  80      11.734  -0.589  22.207  1.00  1.00            
ATOM   1370    O THR B  80      10.563  -0.244  22.065  1.00  1.00            
ATOM   1371    N PRO B  81      12.665   0.170  22.745  1.00  1.00            
ATOM   1372   CA PRO B  81      12.471   1.576  22.986  1.00  1.00            
ATOM   1373   CD PRO B  81      13.637  -0.390  23.663  1.00  1.00            
ATOM   1374   CB PRO B  81      13.528   2.003  24.003  1.00  1.00            
ATOM   1375   CG PRO B  81      14.504   0.813  24.067  1.00  1.00            
ATOM   1376    C PRO B  81      12.572   2.249  21.652  1.00  1.00            
ATOM   1377    O PRO B  81      13.409   1.810  20.868  1.00  1.00            
ATOM   1378    N VAL B  82      11.766   3.314  21.410  1.00  1.00            
ATOM   1379   CA VAL B  82      11.644   4.072  20.183  1.00  1.00            
ATOM   1380   CB VAL B  82      12.829   4.948  19.851  1.00  1.00            
ATOM   1381  CG1 VAL B  82      14.060   4.091  19.512  1.00  1.00            
ATOM   1382  CG2 VAL B  82      12.414   5.897  18.716  1.00  1.00            
ATOM   1383    C VAL B  82      11.327   3.154  19.029  1.00  1.00            
ATOM   1384    O VAL B  82      11.896   2.075  18.878  1.00  1.00            
ATOM   1385    N ASN B  83      10.377   3.563  18.163  1.00  1.00            
ATOM   1386   CA ASN B  83       9.996   2.726  17.057  1.00  1.00            
ATOM   1387   CB ASN B  83       8.775   3.259  16.291  1.00  1.00            
ATOM   1388   CG ASN B  83       7.611   3.309  17.269  1.00  1.00            
ATOM   1389  OD1 ASN B  83       6.907   4.314  17.358  1.00  1.00            
ATOM   1390  ND2 ASN B  83       7.402   2.201  18.030  1.00  1.00            
ATOM   1391    C ASN B  83      11.153   2.715  16.118  1.00  1.00            
ATOM   1392    O ASN B  83      11.911   3.681  16.038  1.00  1.00            
ATOM   1393    N ILE B  84      11.330   1.596  15.395  4.00  1.00            
ATOM   1394   CA ILE B  84      12.432   1.497  14.489  4.00  1.00            
ATOM   1395   CB ILE B  84      13.332   0.339  14.801  4.00  1.00            
ATOM   1396  CG1 ILE B  84      13.864   0.447  16.240  4.00  1.00            
ATOM   1397  CG2 ILE B  84      14.437   0.297  13.735  4.00  1.00            
ATOM   1398  CD1 ILE B  84      14.641   1.733  16.515  4.00  1.00            
ATOM   1399    C ILE B  84      11.859   1.253  13.128  4.00  1.00            
ATOM   1400    O ILE B  84      10.910   0.487  12.974  4.00  1.00            
ATOM   1401    N ILE B  85      12.411   1.926  12.099  4.00  1.00            
ATOM   1402   CA ILE B  85      11.914   1.738  10.767  4.00  1.00            
ATOM   1403   CB ILE B  85      11.384   3.005  10.169  4.00  1.00            
ATOM   1404  CG1 ILE B  85      12.493   4.066  10.076  4.00  1.00            
ATOM   1405  CG2 ILE B  85      10.179   3.437  11.018  4.00  1.00            
ATOM   1406  CD1 ILE B  85      12.096   5.306   9.279  4.00  1.00            
ATOM   1407    C ILE B  85      13.039   1.229   9.918  4.00  1.00            
ATOM   1408    O ILE B  85      14.095   1.851   9.846  4.00  1.00            
ATOM   1409    N GLY B  86      12.832   0.084   9.230  1.00  1.00            
ATOM   1410   CA GLY B  86      13.943  -0.545   8.568  1.00  1.00            
ATOM   1411    C GLY B  86      13.956  -0.473   7.088  1.00  1.00            
ATOM   1412    O GLY B  86      13.330   0.367   6.441  1.00  1.00            
ATOM   1413    N ARG B  87      14.736  -1.435   6.557  2.00  1.00            
ATOM   1414   CA ARG B  87      15.028  -1.699   5.186  2.00  1.00            
ATOM   1415   CB ARG B  87      15.959  -2.918   5.061  2.00  1.00            
ATOM   1416   CG ARG B  87      16.148  -3.471   3.649  2.00  1.00            
ATOM   1417   CD ARG B  87      15.679  -4.921   3.496  2.00  1.00            
ATOM   1418   NE ARG B  87      14.290  -4.911   2.953  2.00  1.00            
ATOM   1419   CZ ARG B  87      13.595  -6.081   2.844  2.00  1.00            
ATOM   1420  NH1 ARG B  87      14.151  -7.249   3.280  2.00  1.00            
ATOM   1421  NH2 ARG B  87      12.345  -6.084   2.296  2.00  1.00            
ATOM   1422    C ARG B  87      13.730  -2.024   4.502  2.00  1.00            
ATOM   1423    O ARG B  87      13.480  -1.554   3.395  2.00  1.00            
ATOM   1424    N ASN B  88      12.855  -2.823   5.150  2.00  1.00            
ATOM   1425   CA ASN B  88      11.610  -3.206   4.534  2.00  1.00            
ATOM   1426   CB ASN B  88      10.731  -4.045   5.481  2.00  1.00            
ATOM   1427   CG ASN B  88       9.439  -4.413   4.767  2.00  1.00            
ATOM   1428  OD1 ASN B  88       8.444  -4.758   5.403  2.00  1.00            
ATOM   1429  ND2 ASN B  88       9.448  -4.338   3.409  2.00  1.00            
ATOM   1430    C ASN B  88      10.829  -1.957   4.221  2.00  1.00            
ATOM   1431    O ASN B  88      10.427  -1.745   3.078  2.00  1.00            
ATOM   1432    N LEU B  89      10.618  -1.083   5.230  2.00  1.00            
ATOM   1433   CA LEU B  89       9.869   0.140   5.065  2.00  1.00            
ATOM   1434   CB LEU B  89       9.700   0.919   6.382  2.00  1.00            
ATOM   1435   CG LEU B  89       9.015   2.287   6.198  2.00  1.00            
ATOM   1436  CD1 LEU B  89       7.555   2.136   5.744  2.00  1.00            
ATOM   1437  CD2 LEU B  89       9.175   3.165   7.449  2.00  1.00            
ATOM   1438    C LEU B  89      10.620   1.053   4.134  2.00  1.00            
ATOM   1439    O LEU B  89      10.036   1.685   3.253  2.00  1.00            
ATOM   1440    N LEU B  90      11.952   1.124   4.310  2.00  1.00            
ATOM   1441   CA LEU B  90      12.845   2.015   3.612  2.00  1.00            
ATOM   1442   CB LEU B  90      14.278   1.848   4.153  2.00  1.00            
ATOM   1443   CG LEU B  90      15.322   2.821   3.583  2.00  1.00            
ATOM   1444  CD1 LEU B  90      15.005   4.266   3.997  2.00  1.00            
ATOM   1445  CD2 LEU B  90      16.746   2.399   3.984  2.00  1.00            
ATOM   1446    C LEU B  90      12.854   1.704   2.145  2.00  1.00            
ATOM   1447    O LEU B  90      12.849   2.612   1.317  2.00  1.00            
ATOM   1448    N THR B  91      12.850   0.408   1.780  3.00  1.00            
ATOM   1449   CA THR B  91      12.935   0.040   0.394  3.00  1.00            
ATOM   1450   CB THR B  91      12.979  -1.442   0.155  3.00  1.00            
ATOM   1451  OG1 THR B  91      11.815  -2.066   0.674  3.00  1.00            
ATOM   1452  CG2 THR B  91      14.250  -2.017   0.803  3.00  1.00            
ATOM   1453    C THR B  91      11.743   0.586  -0.328  3.00  1.00            
ATOM   1454    O THR B  91      11.862   1.059  -1.456  3.00  1.00            
ATOM   1455    N GLN B  92      10.558   0.553   0.310  3.00  1.00            
ATOM   1456   CA GLN B  92       9.359   0.976  -0.359  3.00  1.00            
ATOM   1457   CB GLN B  92       8.098   0.779   0.497  3.00  1.00            
ATOM   1458   CG GLN B  92       6.797   1.025  -0.270  3.00  1.00            
ATOM   1459   CD GLN B  92       6.664  -0.072  -1.318  3.00  1.00            
ATOM   1460  OE1 GLN B  92       7.518  -0.218  -2.191  3.00  1.00            
ATOM   1461  NE2 GLN B  92       5.567  -0.872  -1.230  3.00  1.00            
ATOM   1462    C GLN B  92       9.451   2.426  -0.723  3.00  1.00            
ATOM   1463    O GLN B  92       9.090   2.812  -1.834  3.00  1.00            
ATOM   1464    N ILE B  93       9.953   3.269   0.195  3.00  1.00            
ATOM   1465   CA ILE B  93      10.036   4.677  -0.071  3.00  1.00            
ATOM   1466   CB ILE B  93      10.624   5.458   1.064  3.00  1.00            
ATOM   1467  CG1 ILE B  93       9.781   5.307   2.338  3.00  1.00            
ATOM   1468  CG2 ILE B  93      10.784   6.915   0.597  3.00  1.00            
ATOM   1469  CD1 ILE B  93      10.506   5.808   3.586  3.00  1.00            
ATOM   1470    C ILE B  93      10.974   4.862  -1.222  3.00  1.00            
ATOM   1471    O ILE B  93      10.716   5.663  -2.119  3.00  1.00            
ATOM   1472    N GLY B  94      12.085   4.097  -1.239  3.00  1.00            
ATOM   1473   CA GLY B  94      13.068   4.286  -2.266  3.00  1.00            
ATOM   1474    C GLY B  94      14.124   5.196  -1.718  3.00  1.00            
ATOM   1475    O GLY B  94      14.850   5.847  -2.468  3.00  1.00            
ATOM   1476    N CYS B  95      14.229   5.254  -0.375  1.00  1.00            
ATOM   1477   CA CYS B  95      15.182   6.098   0.290  1.00  1.00            
ATOM   1478   CB CYS B  95      14.926   6.230   1.803  1.00  1.00            
ATOM   1479   SG CYS B  95      16.093   7.338   2.654  1.00  1.00            
ATOM   1480    C CYS B  95      16.539   5.540   0.084  1.00  1.00            
ATOM   1481    O CYS B  95      16.712   4.372  -0.261  1.00  1.00            
ATOM   1482    N THR B  96      17.545   6.409   0.271  4.00  1.00            
ATOM   1483   CA THR B  96      18.889   6.030   0.004  4.00  1.00            
ATOM   1484   CB THR B  96      19.203   6.397  -1.420  4.00  1.00            
ATOM   1485  OG1 THR B  96      18.326   5.707  -2.298  4.00  1.00            
ATOM   1486  CG2 THR B  96      20.658   6.096  -1.771  4.00  1.00            
ATOM   1487    C THR B  96      19.766   6.818   0.897  4.00  1.00            
ATOM   1488    O THR B  96      19.341   7.787   1.520  4.00  1.00            
ATOM   1489    N LEU B  97      21.026   6.384   1.012  4.00  1.00            
ATOM   1490   CA LEU B  97      21.945   7.178   1.748  4.00  1.00            
ATOM   1491   CB LEU B  97      23.000   6.363   2.512  4.00  1.00            
ATOM   1492   CG LEU B  97      22.369   5.496   3.618  4.00  1.00            
ATOM   1493  CD1 LEU B  97      21.471   4.399   3.022  4.00  1.00            
ATOM   1494  CD2 LEU B  97      23.427   4.956   4.594  4.00  1.00            
ATOM   1495    C LEU B  97      22.603   8.024   0.721  4.00  1.00            
ATOM   1496    O LEU B  97      22.441   7.811  -0.479  4.00  1.00            
ATOM   1497    N ASN B  98      23.305   9.069   1.159  4.00  1.00            
ATOM   1498   CA ASN B  98      23.991   9.875   0.213  4.00  1.00            
ATOM   1499   CB ASN B  98      23.506  11.335   0.156  4.00  1.00            
ATOM   1500   CG ASN B  98      22.176  11.364  -0.584  4.00  1.00            
ATOM   1501  OD1 ASN B  98      21.108  11.397   0.027  4.00  1.00            
ATOM   1502  ND2 ASN B  98      22.241  11.351  -1.942  4.00  1.00            
ATOM   1503    C ASN B  98      25.395   9.891   0.695  4.00  1.00            
ATOM   1504    O ASN B  98      25.675   9.501   1.828  4.00  1.00            
ATOM   1505    N PHE B  99      26.328  10.319  -0.166  1.00  1.00            
ATOM   1506   CA PHE B  99      27.686  10.306   0.265  1.00  1.00            
ATOM   1507   CB PHE B  99      28.685  10.580  -0.876  1.00  1.00            
ATOM   1508   CG PHE B  99      30.072  10.501  -0.332  1.00  1.00            
ATOM   1509  CD1 PHE B  99      30.605   9.292   0.051  1.00  1.00            
ATOM   1510  CD2 PHE B  99      30.855  11.630  -0.236  1.00  1.00            
ATOM   1511  CE1 PHE B  99      31.886   9.210   0.545  1.00  1.00            
ATOM   1512  CE2 PHE B  99      32.137  11.555   0.256  1.00  1.00            
ATOM   1513   CZ PHE B  99      32.654  10.345   0.650  1.00  1.00            
ATOM   1514    C PHE B  99      27.862  11.373   1.339  1.00  1.00            
ATOM   1515    O PHE B  99      28.131  10.984   2.506  1.00  1.00            
ATOM   1516  OXT PHE B  99      27.729  12.583   1.015  1.00  1.00            
ATOM   1517    N THR C   1       1.208 -14.533   2.835  1.00  0.00            
ATOM   1518   CA THR C   1       0.416 -14.740   4.065  1.00  0.00            
ATOM   1519   CB THR C   1      -0.099 -16.147   4.127  1.00  0.00            
ATOM   1520  OG1 THR C   1      -0.910 -16.418   2.993  1.00  0.00            
ATOM   1521  CG2 THR C   1      -0.924 -16.316   5.415  1.00  0.00            
ATOM   1522    C THR C   1       1.243 -14.478   5.274  1.00  0.00            
ATOM   1523    O THR C   1       1.161 -13.401   5.861  1.00  0.00            
ATOM   1524    N GLU C   2       2.067 -15.459   5.690  1.00  0.00            
ATOM   1525   CA GLU C   2       2.853 -15.186   6.852  1.00  0.00            
ATOM   1526   CB GLU C   2       2.906 -16.337   7.881  1.00  0.00            
ATOM   1527   CG GLU C   2       3.649 -17.594   7.414  1.00  0.00            
ATOM   1528   CD GLU C   2       2.769 -18.359   6.437  1.00  0.00            
ATOM   1529  OE1 GLU C   2       1.634 -18.734   6.832  1.00  0.00            
ATOM   1530  OE2 GLU C   2       3.228 -18.587   5.286  1.00  0.00            
ATOM   1531    C GLU C   2       4.257 -14.902   6.427  1.00  0.00            
ATOM   1532    O GLU C   2       4.945 -15.749   5.859  1.00  0.00            
ATOM   1533    N PRO C   3       4.683 -13.692   6.655  1.00  0.00            
ATOM   1534   CA PRO C   3       6.041 -13.365   6.322  1.00  0.00            
ATOM   1535   CD PRO C   3       3.792 -12.560   6.449  1.00  0.00            
ATOM   1536   CB PRO C   3       6.086 -11.846   6.170  1.00  0.00            
ATOM   1537   CG PRO C   3       4.646 -11.471   5.785  1.00  0.00            
ATOM   1538    C PRO C   3       6.856 -13.850   7.467  1.00  0.00            
ATOM   1539    O PRO C   3       6.317 -13.973   8.565  1.00  0.00            
ATOM   1540    N ILE C   4       8.136 -14.166   7.234  1.00  0.00            
ATOM   1541   CA ILE C   4       8.998 -14.512   8.319  1.00  0.00            
ATOM   1542   CB ILE C   4       9.382 -15.971   8.336  1.00  0.00            
ATOM   1543  CG1 ILE C   4      10.001 -16.381   9.686  1.00  0.00            
ATOM   1544  CG2 ILE C   4      10.286 -16.254   7.121  1.00  0.00            
ATOM   1545  CD1 ILE C   4      11.335 -15.707   9.998  1.00  0.00            
ATOM   1546    C ILE C   4      10.218 -13.695   8.051  1.00  0.00            
ATOM   1547    O ILE C   4      10.624 -13.547   6.899  1.00  0.00            
ATOM   1548    N SER C   5      10.819 -13.087   9.087  1.00  0.00            
ATOM   1549   CA SER C   5      11.972 -12.313   8.756  1.00  0.00            
ATOM   1550   CB SER C   5      11.765 -10.803   8.904  1.00  0.00            
ATOM   1551   OG SER C   5      12.961 -10.124   8.555  1.00  0.00            
ATOM   1552    C SER C   5      13.084 -12.692   9.670  1.00  0.00            
ATOM   1553    O SER C   5      12.897 -12.835  10.878  1.00  0.00            
ATOM   1554    N GLY C   6      14.286 -12.889   9.096  1.00  0.00            
ATOM   1555   CA GLY C   6      15.415 -13.085   9.946  1.00  0.00            
ATOM   1556    C GLY C   6      15.815 -11.688  10.205  1.00  0.00            
ATOM   1557    O GLY C   6      16.544 -11.078   9.424  1.00  0.00            
ATOM   1558    N ALA C   7      15.344 -11.137  11.332  1.00  0.00            
ATOM   1559   CA ALA C   7      15.580  -9.746  11.487  1.00  0.00            
ATOM   1560   CB ALA C   7      14.375  -8.979  12.053  1.00  0.00            
ATOM   1561    C ALA C   7      16.698  -9.524  12.428  1.00  0.00            
ATOM   1562    O ALA C   7      16.725 -10.056  13.536  1.00  0.00            
ATOM   1563    N GLU C   8      17.671  -8.722  11.971  1.00  0.00            
ATOM   1564   CA GLU C   8      18.724  -8.316  12.836  1.00  0.00            
ATOM   1565   CB GLU C   8      20.124  -8.516  12.235  1.00  0.00            
ATOM   1566   CG GLU C   8      20.428  -9.983  11.930  1.00  0.00            
ATOM   1567   CD GLU C   8      20.218 -10.773  13.212  1.00  0.00            
ATOM   1568  OE1 GLU C   8      21.084 -10.678  14.121  1.00  0.00            
ATOM   1569  OE2 GLU C   8      19.178 -11.478  13.300  1.00  0.00            
ATOM   1570    C GLU C   8      18.498  -6.868  12.973  1.00  0.00            
ATOM   1571    O GLU C   8      18.699  -6.105  12.030  1.00  0.00            
ATOM   1572    N THR C   9      18.057  -6.443  14.160  1.00  0.00            
ATOM   1573   CA THR C   9      17.754  -5.062  14.208  1.00  0.00            
ATOM   1574   CB THR C   9      16.325  -4.778  14.571  1.00  0.00            
ATOM   1575  OG1 THR C   9      15.453  -5.384  13.629  1.00  0.00            
ATOM   1576  CG2 THR C   9      16.109  -3.254  14.593  1.00  0.00            
ATOM   1577    C THR C   9      18.588  -4.423  15.224  1.00  0.00            
ATOM   1578    O THR C   9      18.820  -4.972  16.300  1.00  0.00            
ATOM   1579    N PHE C  10      19.092  -3.229  14.893  1.00  0.00            
ATOM   1580   CA PHE C  10      19.842  -2.665  15.942  1.00  0.00            
ATOM   1581   CB PHE C  10      21.351  -2.963  15.858  1.00  0.00            
ATOM   1582   CG PHE C  10      21.902  -2.404  14.598  1.00  0.00            
ATOM   1583  CD1 PHE C  10      21.740  -3.075  13.408  1.00  0.00            
ATOM   1584  CD2 PHE C  10      22.572  -1.207  14.604  1.00  0.00            
ATOM   1585  CE1 PHE C  10      22.244  -2.568  12.235  1.00  0.00            
ATOM   1586  CE2 PHE C  10      23.079  -0.703  13.433  1.00  0.00            
ATOM   1587   CZ PHE C  10      22.921  -1.375  12.246  1.00  0.00            
ATOM   1588    C PHE C  10      19.618  -1.195  16.050  1.00  0.00            
ATOM   1589    O PHE C  10      19.669  -0.452  15.071  1.00  0.00            
ATOM   1590    N TYR C  11      19.336  -0.772  17.295  1.00  0.00            
ATOM   1591   CA TYR C  11      19.219   0.590  17.720  1.00  0.00            
ATOM   1592   CB TYR C  11      17.969   0.808  18.590  1.00  0.00            
ATOM   1593   CG TYR C  11      17.951   2.205  19.100  1.00  0.00            
ATOM   1594  CD1 TYR C  11      17.508   3.241  18.310  1.00  0.00            
ATOM   1595  CD2 TYR C  11      18.368   2.470  20.382  1.00  0.00            
ATOM   1596  CE1 TYR C  11      17.490   4.527  18.798  1.00  0.00            
ATOM   1597  CE2 TYR C  11      18.350   3.752  20.874  1.00  0.00            
ATOM   1598   CZ TYR C  11      17.911   4.783  20.081  1.00  0.00            
ATOM   1599   OH TYR C  11      17.894   6.100  20.588  1.00  0.00            
ATOM   1600    C TYR C  11      20.421   0.677  18.610  1.00  0.00            
ATOM   1601    O TYR C  11      20.493  -0.025  19.612  1.00  0.00            
ATOM   1602    N VAL C  12      21.446   1.474  18.261  1.00  0.00            
ATOM   1603   CA VAL C  12      22.580   1.485  19.145  1.00  0.00            
ATOM   1604   CB VAL C  12      23.826   0.941  18.511  1.00  0.00            
ATOM   1605  CG1 VAL C  12      24.996   1.114  19.493  1.00  0.00            
ATOM   1606  CG2 VAL C  12      23.568  -0.516  18.093  1.00  0.00            
ATOM   1607    C VAL C  12      22.853   2.918  19.476  1.00  0.00            
ATOM   1608    O VAL C  12      23.051   3.740  18.583  1.00  0.00            
ATOM   1609    N ASP C  13      22.858   3.263  20.779  1.00  0.00            
ATOM   1610   CA ASP C  13      23.160   4.611  21.161  1.00  0.00            
ATOM   1611   CB ASP C  13      21.999   5.330  21.868  1.00  0.00            
ATOM   1612   CG ASP C  13      22.433   6.765  22.137  1.00  0.00            
ATOM   1613  OD1 ASP C  13      23.556   7.136  21.703  1.00  0.00            
ATOM   1614  OD2 ASP C  13      21.651   7.509  22.786  1.00  0.00            
ATOM   1615    C ASP C  13      24.284   4.526  22.139  1.00  0.00            
ATOM   1616    O ASP C  13      24.065   4.336  23.335  1.00  0.00            
ATOM   1617    N GLY C  14      25.528   4.646  21.644  1.00  0.00            
ATOM   1618   CA GLY C  14      26.664   4.645  22.517  1.00  0.00            
ATOM   1619    C GLY C  14      27.075   3.239  22.832  1.00  0.00            
ATOM   1620    O GLY C  14      27.976   3.059  23.652  1.00  0.00            
ATOM   1621    N ALA C  15      26.438   2.238  22.172  1.00  0.00            
ATOM   1622   CA ALA C  15      26.649   0.812  22.314  1.00  0.00            
ATOM   1623   CB ALA C  15      27.443   0.199  21.146  1.00  0.00            
ATOM   1624    C ALA C  15      27.335   0.428  23.624  1.00  0.00            
ATOM   1625    O ALA C  15      28.346  -0.320  23.566  1.00  0.00            
ATOM   1626  OXT ALA C  15      26.839   0.858  24.699  1.00  0.00            
END
