# Supplementary material for: Integrative modeling of diverse protein-peptide systems using CABS-dock
Source: PLoS Comput Biol. 2023 Jul 5;19(7):e1011275. doi: 10.1371/journal.pcbi.1011275 (PMC10351741; doi:10.1371/journal.pcbi.1011275)
Supplement: S1 File — Files in pdb format containing atomic coordinates of the structures obtained in this study: the highest-scored amyloid models and 10 examples of the docked peptide for each enzyme-substrate complex. (ZIP) [file pcbi.1011275.s006.zip › 11_HIV1_TEPISGAETFYVDGA/2129.pdb]

CRYST1    0.000    0.000    0.000   0.00   0.00   0.00 P 1           1
ATOM      1    N PRO A   1      27.603   7.979  -4.950  1.00  1.00            
ATOM      2   CA PRO A   1      27.773   6.873  -3.972  1.00  1.00            
ATOM      3   CD PRO A   1      28.637   9.040  -4.688  1.00  1.00            
ATOM      4   CB PRO A   1      28.818   7.341  -2.962  1.00  1.00            
ATOM      5   CG PRO A   1      29.633   8.404  -3.708  1.00  1.00            
ATOM      6    C PRO A   1      26.432   6.635  -3.363  1.00  1.00            
ATOM      7    O PRO A   1      26.216   7.053  -2.228  1.00  1.00            
ATOM      8    N GLN A   2      25.521   5.970  -4.100  4.00  1.00            
ATOM      9   CA GLN A   2      24.218   5.715  -3.565  4.00  1.00            
ATOM     10   CB GLN A   2      23.068   6.005  -4.550  4.00  1.00            
ATOM     11   CG GLN A   2      22.950   7.475  -4.965  4.00  1.00            
ATOM     12   CD GLN A   2      21.776   7.614  -5.930  4.00  1.00            
ATOM     13  OE1 GLN A   2      21.962   7.796  -7.134  4.00  1.00            
ATOM     14  NE2 GLN A   2      20.532   7.528  -5.390  4.00  1.00            
ATOM     15    C GLN A   2      24.153   4.263  -3.240  4.00  1.00            
ATOM     16    O GLN A   2      24.466   3.414  -4.075  4.00  1.00            
ATOM     17    N ILE A   3      23.772   3.935  -1.992  4.00  1.00            
ATOM     18   CA ILE A   3      23.599   2.551  -1.694  4.00  1.00            
ATOM     19   CB ILE A   3      24.374   2.042  -0.505  4.00  1.00            
ATOM     20  CG1 ILE A   3      24.259   0.510  -0.427  4.00  1.00            
ATOM     21  CG2 ILE A   3      23.905   2.768   0.762  4.00  1.00            
ATOM     22  CD1 ILE A   3      25.236  -0.141   0.552  4.00  1.00            
ATOM     23    C ILE A   3      22.132   2.365  -1.446  4.00  1.00            
ATOM     24    O ILE A   3      21.543   3.041  -0.604  4.00  1.00            
ATOM     25    N THR A   4      21.488   1.459  -2.212  1.00  1.00            
ATOM     26   CA THR A   4      20.078   1.239  -2.049  1.00  1.00            
ATOM     27   CB THR A   4      19.428   0.551  -3.210  1.00  1.00            
ATOM     28  OG1 THR A   4      18.018   0.549  -3.044  1.00  1.00            
ATOM     29  CG2 THR A   4      19.958  -0.891  -3.289  1.00  1.00            
ATOM     30    C THR A   4      19.925   0.355  -0.869  1.00  1.00            
ATOM     31    O THR A   4      20.901  -0.217  -0.388  1.00  1.00            
ATOM     32    N LEU A   5      18.695   0.213  -0.347  1.00  1.00            
ATOM     33   CA LEU A   5      18.699  -0.568   0.842  1.00  1.00            
ATOM     34   CB LEU A   5      18.201   0.226   2.059  1.00  1.00            
ATOM     35   CG LEU A   5      18.394  -0.502   3.399  1.00  1.00            
ATOM     36  CD1 LEU A   5      19.882  -0.641   3.747  1.00  1.00            
ATOM     37  CD2 LEU A   5      17.573   0.155   4.511  1.00  1.00            
ATOM     38    C LEU A   5      17.830  -1.793   0.705  1.00  1.00            
ATOM     39    O LEU A   5      17.116  -2.159   1.637  1.00  1.00            
ATOM     40    N TRP A   6      17.844  -2.479  -0.452  1.00  1.00            
ATOM     41   CA TRP A   6      17.107  -3.713  -0.522  1.00  1.00            
ATOM     42   CB TRP A   6      17.090  -4.292  -1.946  1.00  1.00            
ATOM     43   CG TRP A   6      16.618  -5.724  -2.044  1.00  1.00            
ATOM     44  CD2 TRP A   6      15.249  -6.138  -2.171  1.00  1.00            
ATOM     45  CD1 TRP A   6      17.367  -6.864  -2.042  1.00  1.00            
ATOM     46  NE1 TRP A   6      16.553  -7.963  -2.169  1.00  1.00            
ATOM     47  CE2 TRP A   6      15.247  -7.532  -2.249  1.00  1.00            
ATOM     48  CE3 TRP A   6      14.091  -5.418  -2.224  1.00  1.00            
ATOM     49  CZ2 TRP A   6      14.080  -8.228  -2.380  1.00  1.00            
ATOM     50  CZ3 TRP A   6      12.916  -6.124  -2.353  1.00  1.00            
ATOM     51  CH2 TRP A   6      12.912  -7.502  -2.431  1.00  1.00            
ATOM     52    C TRP A   6      17.796  -4.709   0.341  1.00  1.00            
ATOM     53    O TRP A   6      17.208  -5.293   1.251  1.00  1.00            
ATOM     54    N LYS A   7      19.099  -4.890   0.072  1.00  1.00            
ATOM     55   CA LYS A   7      19.911  -5.815   0.794  1.00  1.00            
ATOM     56   CB LYS A   7      21.066  -6.410  -0.032  1.00  1.00            
ATOM     57   CG LYS A   7      20.643  -7.496  -1.026  1.00  1.00            
ATOM     58   CD LYS A   7      20.137  -8.777  -0.356  1.00  1.00            
ATOM     59   CE LYS A   7      19.805  -9.904  -1.338  1.00  1.00            
ATOM     60   NZ LYS A   7      19.449 -11.135  -0.596  1.00  1.00            
ATOM     61    C LYS A   7      20.515  -5.029   1.890  1.00  1.00            
ATOM     62    O LYS A   7      20.144  -3.884   2.139  1.00  1.00            
ATOM     63    N ARG A   8      21.451  -5.657   2.604  1.00  1.00            
ATOM     64   CA ARG A   8      22.051  -4.971   3.690  1.00  1.00            
ATOM     65   CB ARG A   8      22.766  -5.922   4.667  1.00  1.00            
ATOM     66   CG ARG A   8      21.835  -6.968   5.287  1.00  1.00            
ATOM     67   CD ARG A   8      22.534  -7.948   6.238  1.00  1.00            
ATOM     68   NE ARG A   8      23.433  -8.816   5.422  1.00  1.00            
ATOM     69   CZ ARG A   8      24.790  -8.696   5.519  1.00  1.00            
ATOM     70  NH1 ARG A   8      25.342  -7.806   6.394  1.00  1.00            
ATOM     71  NH2 ARG A   8      25.597  -9.477   4.743  1.00  1.00            
ATOM     72    C ARG A   8      23.076  -4.031   3.172  1.00  1.00            
ATOM     73    O ARG A   8      23.720  -4.264   2.151  1.00  1.00            
ATOM     74    N PRO A   9      23.184  -2.929   3.854  1.00  1.00            
ATOM     75   CA PRO A   9      24.186  -1.954   3.555  1.00  1.00            
ATOM     76   CD PRO A   9      22.129  -2.422   4.712  1.00  1.00            
ATOM     77   CB PRO A   9      23.741  -0.672   4.268  1.00  1.00            
ATOM     78   CG PRO A   9      22.734  -1.154   5.334  1.00  1.00            
ATOM     79    C PRO A   9      25.447  -2.560   4.085  1.00  1.00            
ATOM     80    O PRO A   9      25.415  -3.077   5.200  1.00  1.00            
ATOM     81    N LEU A  10      26.561  -2.535   3.332  4.00  1.00            
ATOM     82   CA LEU A  10      27.785  -3.084   3.853  4.00  1.00            
ATOM     83   CB LEU A  10      27.998  -4.567   3.457  4.00  1.00            
ATOM     84   CG LEU A  10      29.231  -5.301   4.049  4.00  1.00            
ATOM     85  CD1 LEU A  10      29.278  -6.756   3.552  4.00  1.00            
ATOM     86  CD2 LEU A  10      30.566  -4.585   3.783  4.00  1.00            
ATOM     87    C LEU A  10      28.859  -2.272   3.197  4.00  1.00            
ATOM     88    O LEU A  10      28.786  -1.991   2.002  4.00  1.00            
ATOM     89    N VAL A  11      29.882  -1.848   3.963  4.00  1.00            
ATOM     90   CA VAL A  11      30.961  -1.129   3.351  4.00  1.00            
ATOM     91   CB VAL A  11      30.964   0.358   3.586  4.00  1.00            
ATOM     92  CG1 VAL A  11      29.788   0.984   2.816  4.00  1.00            
ATOM     93  CG2 VAL A  11      30.941   0.620   5.102  4.00  1.00            
ATOM     94    C VAL A  11      32.229  -1.671   3.908  4.00  1.00            
ATOM     95    O VAL A  11      32.241  -2.376   4.916  4.00  1.00            
ATOM     96    N THR A  12      33.340  -1.355   3.231  4.00  1.00            
ATOM     97   CA THR A  12      34.619  -1.837   3.637  4.00  1.00            
ATOM     98   CB THR A  12      35.487  -2.081   2.435  4.00  1.00            
ATOM     99  OG1 THR A  12      34.872  -3.035   1.581  4.00  1.00            
ATOM    100  CG2 THR A  12      36.862  -2.583   2.878  4.00  1.00            
ATOM    101    C THR A  12      35.226  -0.750   4.468  4.00  1.00            
ATOM    102    O THR A  12      35.415   0.370   3.996  4.00  1.00            
ATOM    103    N ILE A  13      35.525  -1.047   5.748  4.00  1.00            
ATOM    104   CA ILE A  13      36.095  -0.026   6.577  4.00  1.00            
ATOM    105   CB ILE A  13      35.322   0.286   7.830  4.00  1.00            
ATOM    106  CG1 ILE A  13      33.944   0.876   7.485  4.00  1.00            
ATOM    107  CG2 ILE A  13      36.182   1.225   8.693  4.00  1.00            
ATOM    108  CD1 ILE A  13      33.048   1.095   8.704  4.00  1.00            
ATOM    109    C ILE A  13      37.463  -0.450   6.984  4.00  1.00            
ATOM    110    O ILE A  13      37.682  -1.587   7.403  4.00  1.00            
ATOM    111    N ARG A  14      38.430   0.479   6.836  4.00  1.00            
ATOM    112   CA ARG A  14      39.784   0.215   7.215  4.00  1.00            
ATOM    113   CB ARG A  14      40.802   0.626   6.138  4.00  1.00            
ATOM    114   CG ARG A  14      40.610  -0.181   4.853  4.00  1.00            
ATOM    115   CD ARG A  14      41.689   0.023   3.788  4.00  1.00            
ATOM    116   NE ARG A  14      41.317  -0.845   2.633  4.00  1.00            
ATOM    117   CZ ARG A  14      42.251  -1.212   1.708  4.00  1.00            
ATOM    118  NH1 ARG A  14      43.545  -0.801   1.843  4.00  1.00            
ATOM    119  NH2 ARG A  14      41.889  -1.995   0.651  4.00  1.00            
ATOM    120    C ARG A  14      40.038   1.011   8.455  4.00  1.00            
ATOM    121    O ARG A  14      39.968   2.238   8.450  4.00  1.00            
ATOM    122    N ILE A  15      40.323   0.305   9.566  4.00  1.00            
ATOM    123   CA ILE A  15      40.506   0.954  10.830  4.00  1.00            
ATOM    124   CB ILE A  15      39.332   0.700  11.740  4.00  1.00            
ATOM    125  CG1 ILE A  15      39.447   1.460  13.071  4.00  1.00            
ATOM    126  CG2 ILE A  15      39.208  -0.823  11.909  4.00  1.00            
ATOM    127  CD1 ILE A  15      39.178   2.956  12.954  4.00  1.00            
ATOM    128    C ILE A  15      41.701   0.364  11.513  4.00  1.00            
ATOM    129    O ILE A  15      41.926  -0.844  11.461  4.00  1.00            
ATOM    130    N GLY A  16      42.513   1.220  12.164  3.00  1.00            
ATOM    131   CA GLY A  16      43.620   0.747  12.945  3.00  1.00            
ATOM    132    C GLY A  16      44.658   0.190  12.032  3.00  1.00            
ATOM    133    O GLY A  16      45.529  -0.567  12.460  3.00  1.00            
ATOM    134    N GLY A  17      44.602   0.548  10.738  3.00  1.00            
ATOM    135   CA GLY A  17      45.596   0.037   9.846  3.00  1.00            
ATOM    136    C GLY A  17      45.143  -1.301   9.372  3.00  1.00            
ATOM    137    O GLY A  17      45.890  -2.006   8.695  3.00  1.00            
ATOM    138    N GLN A  18      43.903  -1.701   9.712  4.00  1.00            
ATOM    139   CA GLN A  18      43.495  -2.994   9.256  4.00  1.00            
ATOM    140   CB GLN A  18      43.439  -4.076  10.348  4.00  1.00            
ATOM    141   CG GLN A  18      42.386  -3.854  11.434  4.00  1.00            
ATOM    142   CD GLN A  18      42.472  -5.048  12.376  4.00  1.00            
ATOM    143  OE1 GLN A  18      43.182  -5.016  13.379  4.00  1.00            
ATOM    144  NE2 GLN A  18      41.739  -6.141  12.033  4.00  1.00            
ATOM    145    C GLN A  18      42.158  -2.907   8.624  4.00  1.00            
ATOM    146    O GLN A  18      41.470  -1.890   8.701  4.00  1.00            
ATOM    147    N LEU A  19      41.776  -4.009   7.955  4.00  1.00            
ATOM    148   CA LEU A  19      40.539  -4.041   7.251  4.00  1.00            
ATOM    149   CB LEU A  19      40.607  -4.819   5.929  4.00  1.00            
ATOM    150   CG LEU A  19      39.258  -4.826   5.204  4.00  1.00            
ATOM    151  CD1 LEU A  19      38.826  -3.387   4.907  4.00  1.00            
ATOM    152  CD2 LEU A  19      39.286  -5.720   3.953  4.00  1.00            
ATOM    153    C LEU A  19      39.507  -4.698   8.106  4.00  1.00            
ATOM    154    O LEU A  19      39.800  -5.626   8.858  4.00  1.00            
ATOM    155    N LYS A  20      38.260  -4.191   8.025  4.00  1.00            
ATOM    156   CA LYS A  20      37.169  -4.739   8.779  4.00  1.00            
ATOM    157   CB LYS A  20      36.912  -3.993  10.100  4.00  1.00            
ATOM    158   CG LYS A  20      37.892  -4.355  11.216  4.00  1.00            
ATOM    159   CD LYS A  20      37.743  -5.805  11.678  4.00  1.00            
ATOM    160   CE LYS A  20      36.381  -6.082  12.318  4.00  1.00            
ATOM    161   NZ LYS A  20      36.245  -7.520  12.631  4.00  1.00            
ATOM    162    C LYS A  20      35.934  -4.599   7.959  4.00  1.00            
ATOM    163    O LYS A  20      35.847  -3.755   7.068  4.00  1.00            
ATOM    164    N GLU A  21      34.944  -5.464   8.236  4.00  1.00            
ATOM    165   CA GLU A  21      33.696  -5.391   7.546  4.00  1.00            
ATOM    166   CB GLU A  21      32.903  -6.707   7.569  4.00  1.00            
ATOM    167   CG GLU A  21      32.544  -7.162   8.983  4.00  1.00            
ATOM    168   CD GLU A  21      31.823  -8.496   8.879  4.00  1.00            
ATOM    169  OE1 GLU A  21      31.519  -8.915   7.730  4.00  1.00            
ATOM    170  OE2 GLU A  21      31.573  -9.117   9.946  4.00  1.00            
ATOM    171    C GLU A  21      32.877  -4.351   8.239  4.00  1.00            
ATOM    172    O GLU A  21      33.132  -4.032   9.399  4.00  1.00            
ATOM    173    N ALA A  22      31.881  -3.768   7.540  4.00  1.00            
ATOM    174   CA ALA A  22      31.108  -2.750   8.187  4.00  1.00            
ATOM    175   CB ALA A  22      31.594  -1.328   7.866  4.00  1.00            
ATOM    176    C ALA A  22      29.690  -2.830   7.735  4.00  1.00            
ATOM    177    O ALA A  22      29.387  -3.303   6.642  4.00  1.00            
ATOM    178    N LEU A  23      28.779  -2.381   8.620  4.00  1.00            
ATOM    179   CA LEU A  23      27.381  -2.294   8.324  4.00  1.00            
ATOM    180   CB LEU A  23      26.521  -3.098   9.319  4.00  1.00            
ATOM    181   CG LEU A  23      25.005  -3.058   9.056  4.00  1.00            
ATOM    182  CD1 LEU A  23      24.652  -3.766   7.740  4.00  1.00            
ATOM    183  CD2 LEU A  23      24.213  -3.617  10.250  4.00  1.00            
ATOM    184    C LEU A  23      27.077  -0.836   8.521  4.00  1.00            
ATOM    185    O LEU A  23      27.269  -0.306   9.613  4.00  1.00            
ATOM    186    N LEU A  24      26.608  -0.136   7.468  4.00  1.00            
ATOM    187   CA LEU A  24      26.352   1.275   7.611  4.00  1.00            
ATOM    188   CB LEU A  24      26.326   2.032   6.273  4.00  1.00            
ATOM    189   CG LEU A  24      27.661   1.964   5.511  4.00  1.00            
ATOM    190  CD1 LEU A  24      27.977   0.522   5.088  4.00  1.00            
ATOM    191  CD2 LEU A  24      27.690   2.954   4.335  4.00  1.00            
ATOM    192    C LEU A  24      24.986   1.393   8.214  4.00  1.00            
ATOM    193    O LEU A  24      24.029   0.854   7.663  4.00  1.00            
ATOM    194    N ASP A  25      24.854   2.086   9.371  1.00  1.00            
ATOM    195   CA ASP A  25      23.557   2.163   9.995  1.00  1.00            
ATOM    196   CB ASP A  25      23.403   1.287  11.253  1.00  1.00            
ATOM    197   CG ASP A  25      23.366  -0.196  10.899  1.00  1.00            
ATOM    198  OD1 ASP A  25      23.401  -0.532   9.687  1.00  1.00            
ATOM    199  OD2 ASP A  25      23.301  -1.019  11.851  1.00  1.00            
ATOM    200    C ASP A  25      23.235   3.543  10.439  1.00  1.00            
ATOM    201    O ASP A  25      24.068   4.265  10.983  1.00  1.00            
ATOM    202    N THR A  26      21.980   3.934  10.167  3.00  1.00            
ATOM    203   CA THR A  26      21.426   5.186  10.566  3.00  1.00            
ATOM    204   CB THR A  26      20.199   5.526   9.778  3.00  1.00            
ATOM    205  OG1 THR A  26      19.267   4.462   9.856  3.00  1.00            
ATOM    206  CG2 THR A  26      20.606   5.765   8.314  3.00  1.00            
ATOM    207    C THR A  26      21.137   5.251  12.047  3.00  1.00            
ATOM    208    O THR A  26      21.386   6.274  12.682  3.00  1.00            
ATOM    209    N GLY A  27      20.618   4.159  12.648  3.00  1.00            
ATOM    210   CA GLY A  27      20.155   4.182  14.018  3.00  1.00            
ATOM    211    C GLY A  27      21.225   4.435  15.032  3.00  1.00            
ATOM    212    O GLY A  27      21.026   5.230  15.951  3.00  1.00            
ATOM    213    N ALA A  28      22.391   3.780  14.912  1.00  1.00            
ATOM    214   CA ALA A  28      23.336   3.884  15.986  1.00  1.00            
ATOM    215   CB ALA A  28      24.505   2.893  15.865  1.00  1.00            
ATOM    216    C ALA A  28      23.921   5.248  16.069  1.00  1.00            
ATOM    217    O ALA A  28      24.334   5.830  15.068  1.00  1.00            
ATOM    218    N ASP A  29      23.930   5.800  17.299  1.00  1.00            
ATOM    219   CA ASP A  29      24.535   7.068  17.572  1.00  1.00            
ATOM    220   CB ASP A  29      24.190   7.579  18.983  1.00  1.00            
ATOM    221   CG ASP A  29      24.603   9.039  19.089  1.00  1.00            
ATOM    222  OD1 ASP A  29      25.105   9.588  18.073  1.00  1.00            
ATOM    223  OD2 ASP A  29      24.414   9.629  20.187  1.00  1.00            
ATOM    224    C ASP A  29      26.001   6.907  17.506  1.00  1.00            
ATOM    225    O ASP A  29      26.712   7.680  16.865  1.00  1.00            
ATOM    226    N ASP A  30      26.479   5.849  18.174  1.00  1.00            
ATOM    227   CA ASP A  30      27.878   5.643  18.235  1.00  1.00            
ATOM    228   CB ASP A  30      28.417   5.452  19.663  1.00  1.00            
ATOM    229   CG ASP A  30      27.716   4.283  20.341  1.00  1.00            
ATOM    230  OD1 ASP A  30      27.067   3.452  19.651  1.00  1.00            
ATOM    231  OD2 ASP A  30      27.824   4.224  21.593  1.00  1.00            
ATOM    232    C ASP A  30      28.242   4.478  17.402  1.00  1.00            
ATOM    233    O ASP A  30      27.394   3.676  17.019  1.00  1.00            
ATOM    234    N THR A  31      29.539   4.381  17.079  1.00  1.00            
ATOM    235   CA THR A  31      29.931   3.280  16.275  1.00  1.00            
ATOM    236   CB THR A  31      31.206   3.484  15.521  1.00  1.00            
ATOM    237  OG1 THR A  31      31.398   2.443  14.575  1.00  1.00            
ATOM    238  CG2 THR A  31      32.347   3.482  16.537  1.00  1.00            
ATOM    239    C THR A  31      30.099   2.094  17.157  1.00  1.00            
ATOM    240    O THR A  31      30.278   2.222  18.367  1.00  1.00            
ATOM    241    N VAL A  32      30.018   0.892  16.557  4.00  1.00            
ATOM    242   CA VAL A  32      30.149  -0.304  17.329  4.00  1.00            
ATOM    243   CB VAL A  32      28.842  -1.021  17.518  4.00  1.00            
ATOM    244  CG1 VAL A  32      29.090  -2.326  18.295  4.00  1.00            
ATOM    245  CG2 VAL A  32      27.856  -0.057  18.199  4.00  1.00            
ATOM    246    C VAL A  32      31.055  -1.227  16.594  4.00  1.00            
ATOM    247    O VAL A  32      31.175  -1.154  15.372  4.00  1.00            
ATOM    248    N LEU A  33      31.739  -2.124  17.328  4.00  1.00            
ATOM    249   CA LEU A  33      32.649  -2.971  16.631  4.00  1.00            
ATOM    250   CB LEU A  33      34.038  -2.286  16.538  4.00  1.00            
ATOM    251   CG LEU A  33      35.099  -2.799  15.528  4.00  1.00            
ATOM    252  CD1 LEU A  33      36.374  -1.948  15.642  4.00  1.00            
ATOM    253  CD2 LEU A  33      35.425  -4.292  15.629  4.00  1.00            
ATOM    254    C LEU A  33      32.773  -4.237  17.425  4.00  1.00            
ATOM    255    O LEU A  33      32.569  -4.230  18.636  4.00  1.00            
ATOM    256    N GLU A  34      33.095  -5.366  16.763  1.00  1.00            
ATOM    257   CA GLU A  34      33.299  -6.596  17.473  1.00  1.00            
ATOM    258   CB GLU A  34      33.460  -7.837  16.581  1.00  1.00            
ATOM    259   CG GLU A  34      32.159  -8.283  15.916  1.00  1.00            
ATOM    260   CD GLU A  34      32.452  -9.581  15.180  1.00  1.00            
ATOM    261  OE1 GLU A  34      33.546  -9.670  14.561  1.00  1.00            
ATOM    262  OE2 GLU A  34      31.589 -10.497  15.226  1.00  1.00            
ATOM    263    C GLU A  34      34.544  -6.430  18.269  1.00  1.00            
ATOM    264    O GLU A  34      35.282  -5.462  18.103  1.00  1.00            
ATOM    265    N GLU A  35      34.787  -7.362  19.204  1.00  1.00            
ATOM    266   CA GLU A  35      35.929  -7.214  20.047  1.00  1.00            
ATOM    267   CB GLU A  35      36.078  -8.380  21.042  1.00  1.00            
ATOM    268   CG GLU A  35      34.943  -8.429  22.069  1.00  1.00            
ATOM    269   CD GLU A  35      35.019  -9.747  22.826  1.00  1.00            
ATOM    270  OE1 GLU A  35      35.786 -10.643  22.384  1.00  1.00            
ATOM    271  OE2 GLU A  35      34.303  -9.878  23.855  1.00  1.00            
ATOM    272    C GLU A  35      37.154  -7.147  19.195  1.00  1.00            
ATOM    273    O GLU A  35      37.458  -8.069  18.441  1.00  1.00            
ATOM    274    N MET A  36      37.880  -6.013  19.293  1.00  1.00            
ATOM    275   CA MET A  36      39.114  -5.852  18.586  1.00  1.00            
ATOM    276   CB MET A  36      38.977  -5.263  17.169  1.00  1.00            
ATOM    277   CG MET A  36      40.293  -5.294  16.385  1.00  1.00            
ATOM    278   SD MET A  36      40.120  -5.040  14.593  1.00  1.00            
ATOM    279   CE MET A  36      39.607  -6.749  14.246  1.00  1.00            
ATOM    280    C MET A  36      39.966  -4.932  19.405  1.00  1.00            
ATOM    281    O MET A  36      39.451  -4.117  20.168  1.00  1.00            
ATOM    282    N ASN A  37      41.304  -5.046  19.288  1.00  1.00            
ATOM    283   CA ASN A  37      42.142  -4.185  20.074  1.00  1.00            
ATOM    284   CB ASN A  37      43.334  -4.891  20.739  1.00  1.00            
ATOM    285   CG ASN A  37      42.815  -5.598  21.977  1.00  1.00            
ATOM    286  OD1 ASN A  37      42.306  -4.963  22.898  1.00  1.00            
ATOM    287  ND2 ASN A  37      42.943  -6.952  22.003  1.00  1.00            
ATOM    288    C ASN A  37      42.706  -3.130  19.196  1.00  1.00            
ATOM    289    O ASN A  37      43.294  -3.409  18.153  1.00  1.00            
ATOM    290    N LEU A  38      42.503  -1.869  19.608  1.00  1.00            
ATOM    291   CA LEU A  38      43.074  -0.764  18.912  1.00  1.00            
ATOM    292   CB LEU A  38      42.057   0.224  18.318  1.00  1.00            
ATOM    293   CG LEU A  38      41.271  -0.357  17.128  1.00  1.00            
ATOM    294  CD1 LEU A  38      40.279   0.668  16.553  1.00  1.00            
ATOM    295  CD2 LEU A  38      42.222  -0.926  16.060  1.00  1.00            
ATOM    296    C LEU A  38      43.902  -0.035  19.928  1.00  1.00            
ATOM    297    O LEU A  38      43.887  -0.339  21.120  1.00  1.00            
ATOM    298    N PRO A  39      44.644   0.907  19.434  1.00  1.00            
ATOM    299   CA PRO A  39      45.643   1.584  20.219  1.00  1.00            
ATOM    300   CD PRO A  39      45.015   0.846  18.028  1.00  1.00            
ATOM    301   CB PRO A  39      46.497   2.353  19.213  1.00  1.00            
ATOM    302   CG PRO A  39      46.395   1.512  17.931  1.00  1.00            
ATOM    303    C PRO A  39      45.449   2.370  21.477  1.00  1.00            
ATOM    304    O PRO A  39      46.211   2.133  22.413  1.00  1.00            
ATOM    305    N GLY A  40      44.475   3.285  21.572  1.00  1.00            
ATOM    306   CA GLY A  40      44.533   4.141  22.723  1.00  1.00            
ATOM    307    C GLY A  40      43.965   3.483  23.929  1.00  1.00            
ATOM    308    O GLY A  40      43.253   2.484  23.843  1.00  1.00            
ATOM    309    N LYS A  41      44.285   4.057  25.104  1.00  1.00            
ATOM    310   CA LYS A  41      43.709   3.550  26.305  1.00  1.00            
ATOM    311   CB LYS A  41      44.521   3.829  27.579  1.00  1.00            
ATOM    312   CG LYS A  41      43.876   3.243  28.837  1.00  1.00            
ATOM    313   CD LYS A  41      43.829   1.713  28.847  1.00  1.00            
ATOM    314   CE LYS A  41      43.210   1.125  30.115  1.00  1.00            
ATOM    315   NZ LYS A  41      43.124  -0.350  30.010  1.00  1.00            
ATOM    316    C LYS A  41      42.400   4.248  26.432  1.00  1.00            
ATOM    317    O LYS A  41      42.351   5.474  26.522  1.00  1.00            
ATOM    318    N TRP A  42      41.293   3.483  26.426  1.00  1.00            
ATOM    319   CA TRP A  42      40.027   4.138  26.516  1.00  1.00            
ATOM    320   CB TRP A  42      39.284   4.371  25.196  1.00  1.00            
ATOM    321   CG TRP A  42      39.448   5.787  24.692  1.00  1.00            
ATOM    322  CD2 TRP A  42      40.583   6.339  24.005  1.00  1.00            
ATOM    323  CD1 TRP A  42      38.563   6.812  24.854  1.00  1.00            
ATOM    324  NE1 TRP A  42      39.073   7.967  24.320  1.00  1.00            
ATOM    325  CE2 TRP A  42      40.315   7.694  23.792  1.00  1.00            
ATOM    326  CE3 TRP A  42      41.756   5.775  23.595  1.00  1.00            
ATOM    327  CZ2 TRP A  42      41.215   8.503  23.163  1.00  1.00            
ATOM    328  CZ3 TRP A  42      42.657   6.596  22.952  1.00  1.00            
ATOM    329  CH2 TRP A  42      42.393   7.933  22.741  1.00  1.00            
ATOM    330    C TRP A  42      39.117   3.556  27.540  1.00  1.00            
ATOM    331    O TRP A  42      39.401   2.536  28.163  1.00  1.00            
ATOM    332    N LYS A  43      37.986   4.266  27.730  4.00  1.00            
ATOM    333   CA LYS A  43      37.085   4.048  28.816  4.00  1.00            
ATOM    334   CB LYS A  43      36.427   5.348  29.310  4.00  1.00            
ATOM    335   CG LYS A  43      37.446   6.291  29.952  4.00  1.00            
ATOM    336   CD LYS A  43      36.939   7.715  30.168  4.00  1.00            
ATOM    337   CE LYS A  43      37.984   8.630  30.811  4.00  1.00            
ATOM    338   NZ LYS A  43      37.472  10.015  30.872  4.00  1.00            
ATOM    339    C LYS A  43      36.003   3.040  28.598  4.00  1.00            
ATOM    340    O LYS A  43      35.511   2.800  27.496  4.00  1.00            
ATOM    341    N PRO A  44      35.655   2.445  29.710  4.00  0.00            
ATOM    342   CA PRO A  44      34.626   1.435  29.758  4.00  0.00            
ATOM    343   CD PRO A  44      36.686   2.198  30.713  4.00  0.00            
ATOM    344   CB PRO A  44      34.870   0.631  31.033  4.00  0.00            
ATOM    345   CG PRO A  44      36.371   0.818  31.304  4.00  0.00            
ATOM    346    C PRO A  44      33.254   2.033  29.735  4.00  0.00            
ATOM    347    O PRO A  44      33.109   3.206  30.054  4.00  0.00            
ATOM    348    N LYS A  45      32.235   1.232  29.342  4.00  0.00            
ATOM    349   CA LYS A  45      30.880   1.695  29.375  4.00  0.00            
ATOM    350   CB LYS A  45      30.405   2.334  28.060  4.00  0.00            
ATOM    351   CG LYS A  45      31.065   3.686  27.791  4.00  0.00            
ATOM    352   CD LYS A  45      30.861   4.205  26.368  4.00  0.00            
ATOM    353   CE LYS A  45      31.374   5.633  26.170  4.00  0.00            
ATOM    354   NZ LYS A  45      31.260   6.018  24.748  4.00  0.00            
ATOM    355    C LYS A  45      30.001   0.514  29.644  4.00  0.00            
ATOM    356    O LYS A  45      30.282  -0.596  29.197  4.00  0.00            
ATOM    357    N MET A  46      28.921   0.732  30.421  4.00  0.00            
ATOM    358   CA MET A  46      27.972  -0.306  30.712  4.00  0.00            
ATOM    359   CB MET A  46      27.954  -0.704  32.196  4.00  0.00            
ATOM    360   CG MET A  46      26.795  -1.630  32.572  4.00  0.00            
ATOM    361   SD MET A  46      26.695  -2.014  34.346  4.00  0.00            
ATOM    362   CE MET A  46      25.083  -2.847  34.246  4.00  0.00            
ATOM    363    C MET A  46      26.620   0.268  30.429  4.00  0.00            
ATOM    364    O MET A  46      26.213   1.240  31.063  4.00  0.00            
ATOM    365    N ILE A  47      25.888  -0.302  29.450  4.00  0.00            
ATOM    366   CA ILE A  47      24.574   0.213  29.190  4.00  0.00            
ATOM    367   CB ILE A  47      24.505   1.180  28.037  4.00  0.00            
ATOM    368  CG1 ILE A  47      25.372   2.425  28.305  4.00  0.00            
ATOM    369  CG2 ILE A  47      23.029   1.532  27.794  4.00  0.00            
ATOM    370  CD1 ILE A  47      26.877   2.184  28.209  4.00  0.00            
ATOM    371    C ILE A  47      23.662  -0.940  28.934  4.00  0.00            
ATOM    372    O ILE A  47      24.096  -1.991  28.464  4.00  0.00            
ATOM    373    N GLY A  48      22.367  -0.780  29.270  4.00  0.00            
ATOM    374   CA GLY A  48      21.442  -1.849  29.048  4.00  0.00            
ATOM    375    C GLY A  48      20.104  -1.264  28.728  4.00  0.00            
ATOM    376    O GLY A  48      19.822  -0.112  29.049  4.00  0.00            
ATOM    377    N GLY A  49      19.239  -2.068  28.078  4.00  0.00            
ATOM    378   CA GLY A  49      17.902  -1.635  27.798  4.00  0.00            
ATOM    379    C GLY A  49      17.784  -1.074  26.408  4.00  0.00            
ATOM    380    O GLY A  49      16.678  -0.742  25.987  4.00  0.00            
ATOM    381    N ILE A  50      18.885  -0.944  25.633  3.00  0.00            
ATOM    382   CA ILE A  50      18.658  -0.350  24.340  3.00  0.00            
ATOM    383   CB ILE A  50      19.571   0.807  24.050  3.00  0.00            
ATOM    384  CG1 ILE A  50      19.330   1.922  25.085  3.00  0.00            
ATOM    385  CG2 ILE A  50      19.336   1.263  22.598  3.00  0.00            
ATOM    386  CD1 ILE A  50      20.354   3.055  25.033  3.00  0.00            
ATOM    387    C ILE A  50      18.812  -1.358  23.244  3.00  0.00            
ATOM    388    O ILE A  50      19.868  -1.444  22.619  3.00  0.00            
ATOM    389    N GLY A  51      17.727  -2.090  22.915  3.00  0.00            
ATOM    390   CA GLY A  51      17.873  -3.151  21.960  3.00  0.00            
ATOM    391    C GLY A  51      18.628  -4.185  22.741  3.00  0.00            
ATOM    392    O GLY A  51      19.299  -5.048  22.179  3.00  0.00            
ATOM    393    N GLY A  52      18.505  -4.108  24.088  4.00  0.00            
ATOM    394   CA GLY A  52      19.303  -4.901  24.981  4.00  0.00            
ATOM    395    C GLY A  52      20.590  -4.150  24.939  4.00  0.00            
ATOM    396    O GLY A  52      20.611  -3.043  24.422  4.00  0.00            
ATOM    397    N PHE A  53      21.730  -4.641  25.446  4.00  0.00            
ATOM    398   CA PHE A  53      22.709  -3.629  25.195  4.00  0.00            
ATOM    399   CB PHE A  53      22.643  -2.441  26.179  4.00  0.00            
ATOM    400   CG PHE A  53      23.166  -1.215  25.491  4.00  0.00            
ATOM    401  CD1 PHE A  53      22.370  -0.572  24.571  4.00  0.00            
ATOM    402  CD2 PHE A  53      24.405  -0.677  25.763  4.00  0.00            
ATOM    403  CE1 PHE A  53      22.804   0.559  23.920  4.00  0.00            
ATOM    404  CE2 PHE A  53      24.849   0.453  25.116  4.00  0.00            
ATOM    405   CZ PHE A  53      24.048   1.073  24.188  4.00  0.00            
ATOM    406    C PHE A  53      24.073  -4.191  25.208  4.00  0.00            
ATOM    407    O PHE A  53      24.278  -5.392  25.383  4.00  0.00            
ATOM    408    N ILE A  54      25.051  -3.292  25.007  4.00  0.00            
ATOM    409   CA ILE A  54      26.372  -3.762  24.852  4.00  0.00            
ATOM    410   CB ILE A  54      26.907  -3.618  23.458  4.00  0.00            
ATOM    411  CG1 ILE A  54      27.007  -2.140  23.049  4.00  0.00            
ATOM    412  CG2 ILE A  54      25.996  -4.450  22.542  4.00  0.00            
ATOM    413  CD1 ILE A  54      25.655  -1.434  22.965  4.00  0.00            
ATOM    414    C ILE A  54      27.377  -3.164  25.780  4.00  0.00            
ATOM    415    O ILE A  54      27.272  -2.013  26.202  4.00  0.00            
ATOM    416    N LYS A  55      28.383  -4.007  26.123  4.00  0.00            
ATOM    417   CA LYS A  55      29.507  -3.650  26.942  4.00  0.00            
ATOM    418   CB LYS A  55      30.235  -4.833  27.606  4.00  0.00            
ATOM    419   CG LYS A  55      29.378  -5.689  28.538  4.00  0.00            
ATOM    420   CD LYS A  55      28.438  -6.635  27.792  4.00  0.00            
ATOM    421   CE LYS A  55      27.599  -7.523  28.708  4.00  0.00            
ATOM    422   NZ LYS A  55      26.841  -8.503  27.901  4.00  0.00            
ATOM    423    C LYS A  55      30.513  -3.043  26.045  4.00  0.00            
ATOM    424    O LYS A  55      30.668  -3.491  24.909  4.00  0.00            
ATOM    425    N VAL A  56      31.249  -2.019  26.518  4.00  0.00            
ATOM    426   CA VAL A  56      32.131  -1.466  25.545  4.00  0.00            
ATOM    427   CB VAL A  56      31.493  -0.394  24.704  4.00  0.00            
ATOM    428  CG1 VAL A  56      30.321  -0.975  23.898  4.00  0.00            
ATOM    429  CG2 VAL A  56      31.086   0.758  25.638  4.00  0.00            
ATOM    430    C VAL A  56      33.326  -0.810  26.127  4.00  0.00            
ATOM    431    O VAL A  56      33.421  -0.538  27.323  4.00  0.00            
ATOM    432    N ARG A  57      34.294  -0.575  25.219  4.00  0.00            
ATOM    433   CA ARG A  57      35.458   0.210  25.465  4.00  0.00            
ATOM    434   CB ARG A  57      36.779  -0.539  25.225  4.00  0.00            
ATOM    435   CG ARG A  57      37.017  -1.649  26.254  4.00  0.00            
ATOM    436   CD ARG A  57      38.372  -2.347  26.121  4.00  0.00            
ATOM    437   NE ARG A  57      39.406  -1.422  26.667  4.00  0.00            
ATOM    438   CZ ARG A  57      40.629  -1.896  27.044  4.00  0.00            
ATOM    439  NH1 ARG A  57      40.921  -3.224  26.927  4.00  0.00            
ATOM    440  NH2 ARG A  57      41.565  -1.036  27.540  4.00  0.00            
ATOM    441    C ARG A  57      35.328   1.314  24.444  4.00  0.00            
ATOM    442    O ARG A  57      35.202   1.055  23.247  4.00  0.00            
ATOM    443    N GLN A  58      35.342   2.578  24.908  4.00  1.00            
ATOM    444   CA GLN A  58      35.015   3.748  24.135  4.00  1.00            
ATOM    445   CB GLN A  58      34.849   5.003  25.010  4.00  1.00            
ATOM    446   CG GLN A  58      34.407   6.246  24.234  4.00  1.00            
ATOM    447   CD GLN A  58      34.131   7.346  25.249  4.00  1.00            
ATOM    448  OE1 GLN A  58      34.181   7.119  26.456  4.00  1.00            
ATOM    449  NE2 GLN A  58      33.825   8.574  24.749  4.00  1.00            
ATOM    450    C GLN A  58      35.969   4.082  23.018  4.00  1.00            
ATOM    451    O GLN A  58      35.537   4.440  21.924  4.00  1.00            
ATOM    452    N TYR A  59      37.285   3.998  23.264  4.00  1.00            
ATOM    453   CA TYR A  59      38.329   4.284  22.311  4.00  1.00            
ATOM    454   CB TYR A  59      38.805   3.058  21.506  4.00  1.00            
ATOM    455   CG TYR A  59      39.956   3.488  20.658  4.00  1.00            
ATOM    456  CD1 TYR A  59      40.955   4.266  21.193  4.00  1.00            
ATOM    457  CD2 TYR A  59      40.081   3.062  19.356  4.00  1.00            
ATOM    458  CE1 TYR A  59      42.033   4.664  20.436  4.00  1.00            
ATOM    459  CE2 TYR A  59      41.160   3.451  18.593  4.00  1.00            
ATOM    460   CZ TYR A  59      42.131   4.260  19.127  4.00  1.00            
ATOM    461   OH TYR A  59      43.231   4.658  18.336  4.00  1.00            
ATOM    462    C TYR A  59      38.064   5.465  21.420  4.00  1.00            
ATOM    463    O TYR A  59      37.537   5.322  20.319  4.00  1.00            
ATOM    464    N ASP A  60      38.417   6.681  21.900  4.00  1.00            
ATOM    465   CA ASP A  60      38.251   7.895  21.140  4.00  1.00            
ATOM    466   CB ASP A  60      38.156   9.176  21.985  4.00  1.00            
ATOM    467   CG ASP A  60      36.774   9.208  22.623  4.00  1.00            
ATOM    468  OD1 ASP A  60      36.530   8.409  23.565  4.00  1.00            
ATOM    469  OD2 ASP A  60      35.941  10.035  22.166  4.00  1.00            
ATOM    470    C ASP A  60      39.384   8.075  20.166  4.00  1.00            
ATOM    471    O ASP A  60      40.314   7.272  20.113  4.00  1.00            
ATOM    472    N GLN A  61      39.300   9.158  19.355  4.00  1.00            
ATOM    473   CA GLN A  61      40.290   9.549  18.380  4.00  1.00            
ATOM    474   CB GLN A  61      41.526  10.238  18.987  4.00  1.00            
ATOM    475   CG GLN A  61      41.268  11.670  19.457  4.00  1.00            
ATOM    476   CD GLN A  61      41.191  12.550  18.215  4.00  1.00            
ATOM    477  OE1 GLN A  61      41.316  12.069  17.090  4.00  1.00            
ATOM    478  NE2 GLN A  61      40.986  13.878  18.424  4.00  1.00            
ATOM    479    C GLN A  61      40.770   8.396  17.570  4.00  1.00            
ATOM    480    O GLN A  61      41.881   7.909  17.767  4.00  1.00            
ATOM    481    N ILE A  62      39.931   7.915  16.637  4.00  1.00            
ATOM    482   CA ILE A  62      40.365   6.828  15.814  4.00  1.00            
ATOM    483   CB ILE A  62      39.441   5.641  15.901  4.00  1.00            
ATOM    484  CG1 ILE A  62      38.075   5.927  15.252  4.00  1.00            
ATOM    485  CG2 ILE A  62      39.261   5.331  17.390  4.00  1.00            
ATOM    486  CD1 ILE A  62      37.226   4.675  15.034  4.00  1.00            
ATOM    487    C ILE A  62      40.291   7.293  14.387  4.00  1.00            
ATOM    488    O ILE A  62      39.352   7.989  13.997  4.00  1.00            
ATOM    489    N PRO A  63      41.283   6.992  13.593  4.00  1.00            
ATOM    490   CA PRO A  63      41.176   7.298  12.194  4.00  1.00            
ATOM    491   CD PRO A  63      42.663   6.989  14.044  4.00  1.00            
ATOM    492   CB PRO A  63      42.608   7.404  11.661  4.00  1.00            
ATOM    493   CG PRO A  63      43.476   6.761  12.759  4.00  1.00            
ATOM    494    C PRO A  63      40.364   6.215  11.564  4.00  1.00            
ATOM    495    O PRO A  63      40.580   5.057  11.909  4.00  1.00            
ATOM    496    N VAL A  64      39.450   6.545  10.632  4.00  1.00            
ATOM    497   CA VAL A  64      38.662   5.517  10.017  4.00  1.00            
ATOM    498   CB VAL A  64      37.261   5.444  10.545  4.00  1.00            
ATOM    499  CG1 VAL A  64      37.321   5.100  12.043  4.00  1.00            
ATOM    500  CG2 VAL A  64      36.548   6.770  10.227  4.00  1.00            
ATOM    501    C VAL A  64      38.558   5.860   8.578  4.00  1.00            
ATOM    502    O VAL A  64      38.538   7.030   8.205  4.00  1.00            
ATOM    503    N GLU A  65      38.525   4.831   7.720  4.00  1.00            
ATOM    504   CA GLU A  65      38.309   5.081   6.332  4.00  1.00            
ATOM    505   CB GLU A  65      39.321   4.425   5.377  4.00  1.00            
ATOM    506   CG GLU A  65      40.702   5.079   5.373  4.00  1.00            
ATOM    507   CD GLU A  65      41.507   4.442   4.248  4.00  1.00            
ATOM    508  OE1 GLU A  65      41.282   3.234   3.967  4.00  1.00            
ATOM    509  OE2 GLU A  65      42.354   5.158   3.650  4.00  1.00            
ATOM    510    C GLU A  65      36.996   4.436   6.060  4.00  1.00            
ATOM    511    O GLU A  65      36.522   3.608   6.835  4.00  1.00            
ATOM    512    N ILE A  66      36.362   4.824   4.950  4.00  1.00            
ATOM    513   CA ILE A  66      35.093   4.280   4.592  4.00  1.00            
ATOM    514   CB ILE A  66      33.990   5.313   4.745  4.00  1.00            
ATOM    515  CG1 ILE A  66      32.602   4.683   5.003  4.00  1.00            
ATOM    516  CG2 ILE A  66      34.059   6.310   3.575  4.00  1.00            
ATOM    517  CD1 ILE A  66      32.005   3.819   3.898  4.00  1.00            
ATOM    518    C ILE A  66      35.339   3.905   3.172  4.00  1.00            
ATOM    519    O ILE A  66      36.486   3.614   2.844  4.00  1.00            
ATOM    520    N CYS A  67      34.315   3.814   2.305  3.00  1.00            
ATOM    521   CA CYS A  67      34.641   3.501   0.952  3.00  1.00            
ATOM    522   CB CYS A  67      33.428   3.148   0.072  3.00  1.00            
ATOM    523   SG CYS A  67      32.595   1.621   0.596  3.00  1.00            
ATOM    524    C CYS A  67      35.286   4.720   0.348  3.00  1.00            
ATOM    525    O CYS A  67      34.627   5.511  -0.323  3.00  1.00            
ATOM    526    N GLY A  68      36.601   4.903   0.594  3.00  1.00            
ATOM    527   CA GLY A  68      37.378   5.942  -0.015  3.00  1.00            
ATOM    528    C GLY A  68      37.406   7.228   0.768  3.00  1.00            
ATOM    529    O GLY A  68      38.135   8.142   0.386  3.00  1.00            
ATOM    530    N HIS A  69      36.650   7.380   1.875  4.00  1.00            
ATOM    531   CA HIS A  69      36.752   8.668   2.516  4.00  1.00            
ATOM    532  ND1 HIS A  69      35.520  11.549   4.041  4.00  1.00            
ATOM    533   CG HIS A  69      35.636  10.925   2.819  4.00  1.00            
ATOM    534   CB HIS A  69      35.430   9.456   2.575  4.00  1.00            
ATOM    535  NE2 HIS A  69      36.059  13.130   2.573  4.00  1.00            
ATOM    536  CD2 HIS A  69      35.965  11.906   1.934  4.00  1.00            
ATOM    537  CE1 HIS A  69      35.783  12.866   3.837  4.00  1.00            
ATOM    538    C HIS A  69      37.240   8.449   3.916  4.00  1.00            
ATOM    539    O HIS A  69      37.173   7.338   4.438  4.00  1.00            
ATOM    540    N LYS A  70      37.771   9.510   4.561  4.00  1.00            
ATOM    541   CA LYS A  70      38.301   9.300   5.877  4.00  1.00            
ATOM    542   CB LYS A  70      39.744   9.786   6.079  4.00  1.00            
ATOM    543   CG LYS A  70      39.921  11.305   6.077  4.00  1.00            
ATOM    544   CD LYS A  70      41.276  11.712   6.655  4.00  1.00            
ATOM    545   CE LYS A  70      41.566  13.212   6.623  4.00  1.00            
ATOM    546   NZ LYS A  70      42.868  13.467   7.278  4.00  1.00            
ATOM    547    C LYS A  70      37.463   9.972   6.896  4.00  1.00            
ATOM    548    O LYS A  70      36.733  10.920   6.613  4.00  1.00            
ATOM    549    N ALA A  71      37.551   9.450   8.132  4.00  1.00            
ATOM    550   CA ALA A  71      36.789  10.006   9.194  4.00  1.00            
ATOM    551   CB ALA A  71      35.400   9.364   9.353  4.00  1.00            
ATOM    552    C ALA A  71      37.521   9.806  10.475  4.00  1.00            
ATOM    553    O ALA A  71      38.374   8.930  10.594  4.00  1.00            
ATOM    554    N ILE A  72      37.205  10.652  11.473  4.00  1.00            
ATOM    555   CA ILE A  72      37.824  10.554  12.760  4.00  1.00            
ATOM    556   CB ILE A  72      38.652  11.759  13.103  4.00  1.00            
ATOM    557  CG1 ILE A  72      39.807  11.930  12.101  4.00  1.00            
ATOM    558  CG2 ILE A  72      39.106  11.622  14.565  4.00  1.00            
ATOM    559  CD1 ILE A  72      40.493  13.293  12.188  4.00  1.00            
ATOM    560    C ILE A  72      36.709  10.512  13.753  4.00  1.00            
ATOM    561    O ILE A  72      35.682  11.160  13.560  4.00  1.00            
ATOM    562    N GLY A  73      36.858   9.730  14.843  4.00  1.00            
ATOM    563   CA GLY A  73      35.774   9.741  15.781  4.00  1.00            
ATOM    564    C GLY A  73      35.894   8.609  16.743  4.00  1.00            
ATOM    565    O GLY A  73      36.916   7.932  16.821  4.00  1.00            
ATOM    566    N THR A  74      34.802   8.391  17.506  4.00  1.00            
ATOM    567   CA THR A  74      34.784   7.398  18.535  4.00  1.00            
ATOM    568   CB THR A  74      33.767   7.659  19.604  4.00  1.00            
ATOM    569  OG1 THR A  74      32.463   7.650  19.044  4.00  1.00            
ATOM    570  CG2 THR A  74      34.064   9.021  20.254  4.00  1.00            
ATOM    571    C THR A  74      34.473   6.054  17.970  4.00  1.00            
ATOM    572    O THR A  74      33.646   5.920  17.071  4.00  1.00            
ATOM    573    N VAL A  75      35.163   5.012  18.485  4.00  1.00            
ATOM    574   CA VAL A  75      34.837   3.683  18.067  4.00  1.00            
ATOM    575   CB VAL A  75      35.873   3.023  17.192  4.00  1.00            
ATOM    576  CG1 VAL A  75      37.199   2.893  17.957  4.00  1.00            
ATOM    577  CG2 VAL A  75      35.305   1.677  16.708  4.00  1.00            
ATOM    578    C VAL A  75      34.613   2.842  19.290  4.00  1.00            
ATOM    579    O VAL A  75      35.514   2.679  20.108  4.00  1.00            
ATOM    580    N LEU A  76      33.402   2.260  19.444  4.00  1.00            
ATOM    581   CA LEU A  76      33.143   1.470  20.619  4.00  1.00            
ATOM    582   CB LEU A  76      31.720   1.593  21.188  4.00  1.00            
ATOM    583   CG LEU A  76      31.402   3.004  21.714  4.00  1.00            
ATOM    584  CD1 LEU A  76      30.103   3.023  22.533  4.00  1.00            
ATOM    585  CD2 LEU A  76      32.592   3.592  22.479  4.00  1.00            
ATOM    586    C LEU A  76      33.384   0.027  20.276  4.00  1.00            
ATOM    587    O LEU A  76      32.934  -0.458  19.239  4.00  1.00            
ATOM    588    N VAL A  77      34.126  -0.698  21.144  4.00  1.00            
ATOM    589   CA VAL A  77      34.421  -2.083  20.887  4.00  1.00            
ATOM    590   CB VAL A  77      35.880  -2.414  20.960  4.00  1.00            
ATOM    591  CG1 VAL A  77      36.615  -1.610  19.876  4.00  1.00            
ATOM    592  CG2 VAL A  77      36.382  -2.144  22.389  4.00  1.00            
ATOM    593    C VAL A  77      33.725  -2.903  21.930  4.00  1.00            
ATOM    594    O VAL A  77      33.705  -2.545  23.107  4.00  1.00            
ATOM    595    N GLY A  78      33.120  -4.028  21.502  1.00  1.00            
ATOM    596   CA GLY A  78      32.431  -4.918  22.387  1.00  1.00            
ATOM    597    C GLY A  78      31.592  -5.803  21.522  1.00  1.00            
ATOM    598    O GLY A  78      31.217  -5.424  20.415  1.00  1.00            
ATOM    599    N PRO A  79      31.265  -6.971  21.992  1.00  1.00            
ATOM    600   CA PRO A  79      30.445  -7.840  21.195  1.00  1.00            
ATOM    601   CD PRO A  79      32.119  -7.698  22.914  1.00  1.00            
ATOM    602   CB PRO A  79      30.471  -9.190  21.915  1.00  1.00            
ATOM    603   CG PRO A  79      31.828  -9.184  22.645  1.00  1.00            
ATOM    604    C PRO A  79      29.098  -7.246  21.056  1.00  1.00            
ATOM    605    O PRO A  79      28.461  -6.931  22.063  1.00  1.00            
ATOM    606    N THR A  80      28.662  -7.078  19.807  1.00  1.00            
ATOM    607   CA THR A  80      27.358  -6.624  19.475  1.00  1.00            
ATOM    608   CB THR A  80      27.305  -5.171  19.085  1.00  1.00            
ATOM    609  OG1 THR A  80      28.086  -4.955  17.916  1.00  1.00            
ATOM    610  CG2 THR A  80      27.849  -4.332  20.249  1.00  1.00            
ATOM    611    C THR A  80      27.117  -7.388  18.226  1.00  1.00            
ATOM    612    O THR A  80      28.080  -7.789  17.582  1.00  1.00            
ATOM    613    N PRO A  81      25.918  -7.659  17.836  1.00  1.00            
ATOM    614   CA PRO A  81      25.833  -8.389  16.615  1.00  1.00            
ATOM    615   CD PRO A  81      24.829  -7.982  18.737  1.00  1.00            
ATOM    616   CB PRO A  81      24.410  -8.951  16.549  1.00  1.00            
ATOM    617   CG PRO A  81      23.687  -8.338  17.771  1.00  1.00            
ATOM    618    C PRO A  81      26.239  -7.471  15.501  1.00  1.00            
ATOM    619    O PRO A  81      25.717  -6.351  15.443  1.00  1.00            
ATOM    620    N VAL A  82      27.163  -7.901  14.628  1.00  1.00            
ATOM    621   CA VAL A  82      27.530  -7.102  13.492  1.00  1.00            
ATOM    622   CB VAL A  82      26.311  -6.627  12.739  1.00  1.00            
ATOM    623  CG1 VAL A  82      26.716  -5.771  11.525  1.00  1.00            
ATOM    624  CG2 VAL A  82      25.461  -7.857  12.387  1.00  1.00            
ATOM    625    C VAL A  82      28.322  -5.917  13.943  1.00  1.00            
ATOM    626    O VAL A  82      28.290  -5.520  15.106  1.00  1.00            
ATOM    627    N ASN A  83      29.081  -5.349  12.989  1.00  1.00            
ATOM    628   CA ASN A  83      29.868  -4.170  13.168  1.00  1.00            
ATOM    629   CB ASN A  83      31.243  -4.301  12.484  1.00  1.00            
ATOM    630   CG ASN A  83      32.098  -3.082  12.783  1.00  1.00            
ATOM    631  OD1 ASN A  83      31.713  -1.949  12.501  1.00  1.00            
ATOM    632  ND2 ASN A  83      33.304  -3.326  13.360  1.00  1.00            
ATOM    633    C ASN A  83      29.098  -3.090  12.474  1.00  1.00            
ATOM    634    O ASN A  83      28.501  -3.325  11.424  1.00  1.00            
ATOM    635    N ILE A  84      29.060  -1.880  13.062  4.00  1.00            
ATOM    636   CA ILE A  84      28.256  -0.833  12.502  4.00  1.00            
ATOM    637   CB ILE A  84      27.103  -0.515  13.405  4.00  1.00            
ATOM    638  CG1 ILE A  84      26.156   0.535  12.817  4.00  1.00            
ATOM    639  CG2 ILE A  84      27.687  -0.129  14.772  4.00  1.00            
ATOM    640  CD1 ILE A  84      24.930   0.740  13.706  4.00  1.00            
ATOM    641    C ILE A  84      29.079   0.430  12.393  4.00  1.00            
ATOM    642    O ILE A  84      29.847   0.754  13.298  4.00  1.00            
ATOM    643    N ILE A  85      28.964   1.155  11.253  4.00  1.00            
ATOM    644   CA ILE A  85      29.637   2.415  11.049  4.00  1.00            
ATOM    645   CB ILE A  85      29.566   2.857   9.604  4.00  1.00            
ATOM    646  CG1 ILE A  85      30.474   4.065   9.320  4.00  1.00            
ATOM    647  CG2 ILE A  85      28.093   3.075   9.229  4.00  1.00            
ATOM    648  CD1 ILE A  85      30.004   5.363   9.968  4.00  1.00            
ATOM    649    C ILE A  85      29.016   3.438  11.968  4.00  1.00            
ATOM    650    O ILE A  85      29.721   4.134  12.697  4.00  1.00            
ATOM    651    N GLY A  86      27.669   3.537  11.977  1.00  1.00            
ATOM    652   CA GLY A  86      26.976   4.424  12.875  1.00  1.00            
ATOM    653    C GLY A  86      26.908   5.797  12.339  1.00  1.00            
ATOM    654    O GLY A  86      27.590   6.165  11.384  1.00  1.00            
ATOM    655    N ARG A  87      26.050   6.595  12.993  2.00  1.00            
ATOM    656   CA ARG A  87      25.883   7.944  12.588  2.00  1.00            
ATOM    657   CB ARG A  87      24.697   8.659  13.247  2.00  1.00            
ATOM    658   CG ARG A  87      23.377   8.158  12.660  2.00  1.00            
ATOM    659   CD ARG A  87      22.132   8.907  13.132  2.00  1.00            
ATOM    660   NE ARG A  87      21.754   9.896  12.082  2.00  1.00            
ATOM    661   CZ ARG A  87      21.083   9.477  10.968  2.00  1.00            
ATOM    662  NH1 ARG A  87      20.948   8.143  10.723  2.00  1.00            
ATOM    663  NH2 ARG A  87      20.494  10.377  10.127  2.00  1.00            
ATOM    664    C ARG A  87      27.137   8.699  12.825  2.00  1.00            
ATOM    665    O ARG A  87      27.518   9.507  11.984  2.00  1.00            
ATOM    666    N ASN A  88      27.819   8.490  13.968  2.00  1.00            
ATOM    667   CA ASN A  88      29.092   9.138  14.041  2.00  1.00            
ATOM    668   CB ASN A  88      29.837   8.926  15.372  2.00  1.00            
ATOM    669   CG ASN A  88      29.129   9.754  16.436  2.00  1.00            
ATOM    670  OD1 ASN A  88      28.578  10.815  16.148  2.00  1.00            
ATOM    671  ND2 ASN A  88      29.149   9.261  17.704  2.00  1.00            
ATOM    672    C ASN A  88      29.833   8.427  12.952  2.00  1.00            
ATOM    673    O ASN A  88      29.560   7.261  12.669  2.00  1.00            
ATOM    674    N LEU A  89      30.757   9.136  12.288  2.00  1.00            
ATOM    675   CA LEU A  89      31.504   8.660  11.160  2.00  1.00            
ATOM    676   CB LEU A  89      31.919   7.174  11.283  2.00  1.00            
ATOM    677   CG LEU A  89      32.922   6.634  10.234  2.00  1.00            
ATOM    678  CD1 LEU A  89      33.231   5.152  10.497  2.00  1.00            
ATOM    679  CD2 LEU A  89      32.464   6.860   8.782  2.00  1.00            
ATOM    680    C LEU A  89      30.664   8.885   9.927  2.00  1.00            
ATOM    681    O LEU A  89      31.195   9.291   8.895  2.00  1.00            
ATOM    682    N LEU A  90      29.332   8.674   9.987  2.00  1.00            
ATOM    683   CA LEU A  90      28.489   9.026   8.868  2.00  1.00            
ATOM    684   CB LEU A  90      27.094   8.387   8.927  2.00  1.00            
ATOM    685   CG LEU A  90      27.153   6.867   8.679  2.00  1.00            
ATOM    686  CD1 LEU A  90      25.749   6.245   8.597  2.00  1.00            
ATOM    687  CD2 LEU A  90      28.019   6.548   7.449  2.00  1.00            
ATOM    688    C LEU A  90      28.393  10.504   8.868  2.00  1.00            
ATOM    689    O LEU A  90      28.361  11.157   7.828  2.00  1.00            
ATOM    690    N THR A  91      28.359  11.071  10.081  3.00  1.00            
ATOM    691   CA THR A  91      28.309  12.483  10.209  3.00  1.00            
ATOM    692   CB THR A  91      28.264  12.935  11.642  3.00  1.00            
ATOM    693  OG1 THR A  91      28.186  14.352  11.705  3.00  1.00            
ATOM    694  CG2 THR A  91      29.514  12.427  12.381  3.00  1.00            
ATOM    695    C THR A  91      29.575  12.978   9.572  3.00  1.00            
ATOM    696    O THR A  91      29.570  13.974   8.851  3.00  1.00            
ATOM    697    N GLN A  92      30.698  12.271   9.821  3.00  1.00            
ATOM    698   CA GLN A  92      31.983  12.692   9.334  3.00  1.00            
ATOM    699   CB GLN A  92      33.122  11.808   9.882  3.00  1.00            
ATOM    700   CG GLN A  92      33.175  11.707  11.410  3.00  1.00            
ATOM    701   CD GLN A  92      33.626  13.041  11.988  3.00  1.00            
ATOM    702  OE1 GLN A  92      33.135  13.473  13.030  3.00  1.00            
ATOM    703  NE2 GLN A  92      34.596  13.707  11.306  3.00  1.00            
ATOM    704    C GLN A  92      32.109  12.626   7.842  3.00  1.00            
ATOM    705    O GLN A  92      32.403  13.631   7.197  3.00  1.00            
ATOM    706    N ILE A  93      31.871  11.442   7.243  3.00  1.00            
ATOM    707   CA ILE A  93      31.930  11.330   5.811  3.00  1.00            
ATOM    708   CB ILE A  93      32.420   9.997   5.338  3.00  1.00            
ATOM    709  CG1 ILE A  93      33.854   9.762   5.841  3.00  1.00            
ATOM    710  CG2 ILE A  93      32.282   9.954   3.807  3.00  1.00            
ATOM    711  CD1 ILE A  93      34.317   8.312   5.723  3.00  1.00            
ATOM    712    C ILE A  93      30.481  11.428   5.517  3.00  1.00            
ATOM    713    O ILE A  93      29.735  10.494   5.806  3.00  1.00            
ATOM    714    N GLY A  94      30.069  12.575   4.939  3.00  1.00            
ATOM    715   CA GLY A  94      28.687  12.931   4.803  3.00  1.00            
ATOM    716    C GLY A  94      27.929  11.787   4.232  3.00  1.00            
ATOM    717    O GLY A  94      28.343  11.173   3.253  3.00  1.00            
ATOM    718    N CYS A  95      26.815  11.439   4.899  1.00  1.00            
ATOM    719   CA CYS A  95      25.944  10.410   4.426  1.00  1.00            
ATOM    720   CB CYS A  95      26.124   9.069   5.154  1.00  1.00            
ATOM    721   SG CYS A  95      27.762   8.340   4.853  1.00  1.00            
ATOM    722    C CYS A  95      24.569  10.909   4.712  1.00  1.00            
ATOM    723    O CYS A  95      24.133  10.914   5.862  1.00  1.00            
ATOM    724    N THR A  96      23.847  11.358   3.668  4.00  1.00            
ATOM    725   CA THR A  96      22.529  11.855   3.915  4.00  1.00            
ATOM    726   CB THR A  96      22.270  13.218   3.339  4.00  1.00            
ATOM    727  OG1 THR A  96      21.009  13.698   3.781  4.00  1.00            
ATOM    728  CG2 THR A  96      22.308  13.140   1.803  4.00  1.00            
ATOM    729    C THR A  96      21.578  10.900   3.299  4.00  1.00            
ATOM    730    O THR A  96      21.740  10.477   2.155  4.00  1.00            
ATOM    731    N LEU A  97      20.554  10.517   4.074  4.00  1.00            
ATOM    732   CA LEU A  97      19.603   9.590   3.565  4.00  1.00            
ATOM    733   CB LEU A  97      18.644   9.056   4.641  4.00  1.00            
ATOM    734   CG LEU A  97      19.354   8.450   5.866  4.00  1.00            
ATOM    735  CD1 LEU A  97      20.251   7.274   5.472  4.00  1.00            
ATOM    736  CD2 LEU A  97      20.097   9.520   6.679  4.00  1.00            
ATOM    737    C LEU A  97      18.766  10.351   2.592  4.00  1.00            
ATOM    738    O LEU A  97      18.531  11.546   2.769  4.00  1.00            
ATOM    739    N ASN A  98      18.303   9.681   1.520  4.00  1.00            
ATOM    740   CA ASN A  98      17.496  10.382   0.572  4.00  1.00            
ATOM    741   CB ASN A  98      18.169  10.588  -0.796  4.00  1.00            
ATOM    742   CG ASN A  98      19.292  11.599  -0.611  4.00  1.00            
ATOM    743  OD1 ASN A  98      19.109  12.643   0.014  4.00  1.00            
ATOM    744  ND2 ASN A  98      20.492  11.280  -1.163  4.00  1.00            
ATOM    745    C ASN A  98      16.250   9.623   0.352  4.00  1.00            
ATOM    746    O ASN A  98      16.183   8.428   0.626  4.00  1.00            
ATOM    747    N PHE A  99      15.246  10.359  -0.155  1.00  1.00            
ATOM    748   CA PHE A  99      13.917   9.935  -0.460  1.00  1.00            
ATOM    749   CB PHE A  99      13.665   9.798  -1.970  1.00  1.00            
ATOM    750   CG PHE A  99      13.900  11.165  -2.513  1.00  1.00            
ATOM    751  CD1 PHE A  99      15.181  11.565  -2.816  1.00  1.00            
ATOM    752  CD2 PHE A  99      12.860  12.046  -2.701  1.00  1.00            
ATOM    753  CE1 PHE A  99      15.425  12.824  -3.311  1.00  1.00            
ATOM    754  CE2 PHE A  99      13.099  13.307  -3.196  1.00  1.00            
ATOM    755   CZ PHE A  99      14.380  13.696  -3.502  1.00  1.00            
ATOM    756    C PHE A  99      13.489   8.662   0.256  1.00  1.00            
ATOM    757    O PHE A  99      12.818   7.817  -0.395  1.00  1.00            
ATOM    758  OXT PHE A  99      13.797   8.529   1.471  1.00  1.00            
ATOM    759    N PRO B   1      12.671  13.853   2.571  1.00  1.00            
ATOM    760   CA PRO B   1      13.423  14.379   1.402  1.00  1.00            
ATOM    761   CD PRO B   1      12.183  15.006   3.404  1.00  1.00            
ATOM    762   CB PRO B   1      13.102  15.868   1.327  1.00  1.00            
ATOM    763   CG PRO B   1      12.821  16.258   2.782  1.00  1.00            
ATOM    764    C PRO B   1      14.875  14.113   1.643  1.00  1.00            
ATOM    765    O PRO B   1      15.397  13.135   1.112  1.00  1.00            
ATOM    766    N GLN B   2      15.555  14.986   2.412  4.00  1.00            
ATOM    767   CA GLN B   2      16.939  14.756   2.705  4.00  1.00            
ATOM    768   CB GLN B   2      17.863  15.899   2.239  4.00  1.00            
ATOM    769   CG GLN B   2      17.767  16.245   0.749  4.00  1.00            
ATOM    770   CD GLN B   2      16.702  17.323   0.569  4.00  1.00            
ATOM    771  OE1 GLN B   2      15.701  17.355   1.280  4.00  1.00            
ATOM    772  NE2 GLN B   2      16.930  18.244  -0.406  4.00  1.00            
ATOM    773    C GLN B   2      17.025  14.745   4.192  4.00  1.00            
ATOM    774    O GLN B   2      16.666  15.724   4.843  4.00  1.00            
ATOM    775    N ILE B   3      17.472  13.626   4.783  4.00  1.00            
ATOM    776   CA ILE B   3      17.653  13.665   6.202  4.00  1.00            
ATOM    777   CB ILE B   3      17.032  12.506   6.931  4.00  1.00            
ATOM    778  CG1 ILE B   3      15.502  12.518   6.742  4.00  1.00            
ATOM    779  CG2 ILE B   3      17.471  12.582   8.403  4.00  1.00            
ATOM    780  CD1 ILE B   3      14.810  11.225   7.175  4.00  1.00            
ATOM    781    C ILE B   3      19.121  13.603   6.375  4.00  1.00            
ATOM    782    O ILE B   3      19.748  12.579   6.109  4.00  1.00            
ATOM    783    N THR B   4      19.716  14.728   6.797  1.00  1.00            
ATOM    784   CA THR B   4      21.125  14.696   6.990  1.00  1.00            
ATOM    785   CB THR B   4      21.780  16.048   7.004  1.00  1.00            
ATOM    786  OG1 THR B   4      21.309  16.816   8.103  1.00  1.00            
ATOM    787  CG2 THR B   4      21.462  16.763   5.680  1.00  1.00            
ATOM    788    C THR B   4      21.310  14.076   8.336  1.00  1.00            
ATOM    789    O THR B   4      20.346  13.945   9.089  1.00  1.00            
ATOM    790    N LEU B   5      22.541  13.648   8.681  1.00  1.00            
ATOM    791   CA LEU B   5      22.645  12.994   9.950  1.00  1.00            
ATOM    792   CB LEU B   5      23.092  11.526   9.838  1.00  1.00            
ATOM    793   CG LEU B   5      24.509  11.280   9.313  1.00  1.00            
ATOM    794  CD1 LEU B   5      25.549  11.487  10.421  1.00  1.00            
ATOM    795  CD2 LEU B   5      24.598   9.914   8.615  1.00  1.00            
ATOM    796    C LEU B   5      23.534  13.759  10.880  1.00  1.00            
ATOM    797    O LEU B   5      24.683  14.082  10.582  1.00  1.00            
ATOM    798    N TRP B   6      22.951  14.083  12.048  1.00  1.00            
ATOM    799   CA TRP B   6      23.513  14.773  13.173  1.00  1.00            
ATOM    800   CB TRP B   6      23.282  16.292  13.112  1.00  1.00            
ATOM    801   CG TRP B   6      23.990  17.083  14.184  1.00  1.00            
ATOM    802  CD2 TRP B   6      23.329  17.744  15.271  1.00  1.00            
ATOM    803  CD1 TRP B   6      25.319  17.360  14.313  1.00  1.00            
ATOM    804  NE1 TRP B   6      25.529  18.147  15.420  1.00  1.00            
ATOM    805  CE2 TRP B   6      24.312  18.394  16.017  1.00  1.00            
ATOM    806  CE3 TRP B   6      22.009  17.809  15.615  1.00  1.00            
ATOM    807  CZ2 TRP B   6      23.988  19.122  17.125  1.00  1.00            
ATOM    808  CZ3 TRP B   6      21.687  18.541  16.735  1.00  1.00            
ATOM    809  CH2 TRP B   6      22.657  19.184  17.475  1.00  1.00            
ATOM    810    C TRP B   6      22.681  14.189  14.256  1.00  1.00            
ATOM    811    O TRP B   6      23.003  13.133  14.798  1.00  1.00            
ATOM    812    N LYS B   7      21.567  14.862  14.595  1.00  1.00            
ATOM    813   CA LYS B   7      20.666  14.210  15.488  1.00  1.00            
ATOM    814   CB LYS B   7      19.511  15.091  16.001  1.00  1.00            
ATOM    815   CG LYS B   7      18.572  15.634  14.923  1.00  1.00            
ATOM    816   CD LYS B   7      17.293  16.242  15.507  1.00  1.00            
ATOM    817   CE LYS B   7      16.368  16.872  14.464  1.00  1.00            
ATOM    818   NZ LYS B   7      16.972  18.118  13.939  1.00  1.00            
ATOM    819    C LYS B   7      20.118  13.076  14.696  1.00  1.00            
ATOM    820    O LYS B   7      20.202  13.067  13.469  1.00  1.00            
ATOM    821    N ARG B   8      19.563  12.071  15.385  1.00  1.00            
ATOM    822   CA ARG B   8      19.144  10.880  14.715  1.00  1.00            
ATOM    823   CB ARG B   8      18.639   9.802  15.689  1.00  1.00            
ATOM    824   CG ARG B   8      19.673   9.372  16.729  1.00  1.00            
ATOM    825   CD ARG B   8      19.157   8.278  17.664  1.00  1.00            
ATOM    826   NE ARG B   8      18.093   8.866  18.526  1.00  1.00            
ATOM    827   CZ ARG B   8      18.245   8.844  19.882  1.00  1.00            
ATOM    828  NH1 ARG B   8      19.369   8.292  20.424  1.00  1.00            
ATOM    829  NH2 ARG B   8      17.279   9.359  20.697  1.00  1.00            
ATOM    830    C ARG B   8      18.032  11.160  13.781  1.00  1.00            
ATOM    831    O ARG B   8      17.205  12.046  13.997  1.00  1.00            
ATOM    832    N PRO B   9      18.081  10.408  12.708  1.00  1.00            
ATOM    833   CA PRO B   9      17.096  10.521  11.676  1.00  1.00            
ATOM    834   CD PRO B   9      18.676   9.082  12.746  1.00  1.00            
ATOM    835   CB PRO B   9      17.399   9.386  10.702  1.00  1.00            
ATOM    836   CG PRO B   9      17.987   8.293  11.617  1.00  1.00            
ATOM    837    C PRO B   9      15.843  10.275  12.438  1.00  1.00            
ATOM    838    O PRO B   9      15.599   9.142  12.850  1.00  1.00            
ATOM    839    N LEU B  10      15.036  11.319  12.643  4.00  1.00            
ATOM    840   CA LEU B  10      13.844  11.096  13.382  4.00  1.00            
ATOM    841   CB LEU B  10      13.642  12.109  14.528  4.00  1.00            
ATOM    842   CG LEU B  10      12.359  11.898  15.355  4.00  1.00            
ATOM    843  CD1 LEU B  10      12.408  10.567  16.119  4.00  1.00            
ATOM    844  CD2 LEU B  10      12.078  13.097  16.278  4.00  1.00            
ATOM    845    C LEU B  10      12.760  11.331  12.388  4.00  1.00            
ATOM    846    O LEU B  10      12.690  12.400  11.784  4.00  1.00            
ATOM    847    N VAL B  11      11.892  10.330  12.168  4.00  1.00            
ATOM    848   CA VAL B  11      10.881  10.541  11.182  4.00  1.00            
ATOM    849   CB VAL B  11      11.008   9.633   9.992  4.00  1.00            
ATOM    850  CG1 VAL B  11       9.807   9.862   9.060  4.00  1.00            
ATOM    851  CG2 VAL B  11      12.368   9.903   9.326  4.00  1.00            
ATOM    852    C VAL B  11       9.558  10.291  11.805  4.00  1.00            
ATOM    853    O VAL B  11       9.414   9.428  12.670  4.00  1.00            
ATOM    854    N THR B  12       8.552  11.079  11.385  4.00  1.00            
ATOM    855   CA THR B  12       7.229  10.888  11.882  4.00  1.00            
ATOM    856   CB THR B  12       6.315  12.051  11.631  4.00  1.00            
ATOM    857  OG1 THR B  12       6.830  13.223  12.245  4.00  1.00            
ATOM    858  CG2 THR B  12       4.923  11.717  12.197  4.00  1.00            
ATOM    859    C THR B  12       6.673   9.738  11.121  4.00  1.00            
ATOM    860    O THR B  12       6.988   9.541   9.948  4.00  1.00            
ATOM    861    N ILE B  13       5.844   8.926  11.791  4.00  1.00            
ATOM    862   CA ILE B  13       5.278   7.789  11.141  4.00  1.00            
ATOM    863   CB ILE B  13       5.927   6.503  11.586  4.00  1.00            
ATOM    864  CG1 ILE B  13       7.439   6.523  11.301  4.00  1.00            
ATOM    865  CG2 ILE B  13       5.204   5.323  10.915  4.00  1.00            
ATOM    866  CD1 ILE B  13       7.788   6.625   9.818  4.00  1.00            
ATOM    867    C ILE B  13       3.869   7.730  11.594  4.00  1.00            
ATOM    868    O ILE B  13       3.519   8.289  12.632  4.00  1.00            
ATOM    869    N ARG B  14       3.002   7.083  10.804  4.00  1.00            
ATOM    870   CA ARG B  14       1.672   6.983  11.292  4.00  1.00            
ATOM    871   CB ARG B  14       0.671   7.859  10.521  4.00  1.00            
ATOM    872   CG ARG B  14       0.999   9.349  10.640  4.00  1.00            
ATOM    873   CD ARG B  14       0.027  10.276   9.909  4.00  1.00            
ATOM    874   NE ARG B  14       0.496  11.671  10.144  4.00  1.00            
ATOM    875   CZ ARG B  14       0.358  12.617   9.169  4.00  1.00            
ATOM    876  NH1 ARG B  14      -0.231  12.287   7.983  4.00  1.00            
ATOM    877  NH2 ARG B  14       0.820  13.885   9.375  4.00  1.00            
ATOM    878    C ARG B  14       1.245   5.556  11.172  4.00  1.00            
ATOM    879    O ARG B  14       1.482   4.916  10.149  4.00  1.00            
ATOM    880    N ILE B  15       0.625   5.008  12.240  4.00  1.00            
ATOM    881   CA ILE B  15       0.212   3.636  12.187  4.00  1.00            
ATOM    882   CB ILE B  15       1.118   2.747  12.999  4.00  1.00            
ATOM    883  CG1 ILE B  15       2.568   2.838  12.491  4.00  1.00            
ATOM    884  CG2 ILE B  15       0.549   1.320  12.975  4.00  1.00            
ATOM    885  CD1 ILE B  15       3.590   2.224  13.450  4.00  1.00            
ATOM    886    C ILE B  15      -1.147   3.502  12.762  4.00  1.00            
ATOM    887    O ILE B  15      -1.398   3.901  13.897  4.00  1.00            
ATOM    888    N GLY B  16      -2.076   2.950  11.962  3.00  1.00            
ATOM    889   CA GLY B  16      -3.394   2.698  12.452  3.00  1.00            
ATOM    890    C GLY B  16      -3.994   4.013  12.847  3.00  1.00            
ATOM    891    O GLY B  16      -4.979   4.055  13.583  3.00  1.00            
ATOM    892    N GLY B  17      -3.407   5.126  12.365  3.00  1.00            
ATOM    893   CA GLY B  17      -3.942   6.421  12.656  3.00  1.00            
ATOM    894    C GLY B  17      -3.128   7.146  13.686  3.00  1.00            
ATOM    895    O GLY B  17      -3.163   8.375  13.734  3.00  1.00            
ATOM    896    N GLN B  18      -2.363   6.433  14.536  4.00  1.00            
ATOM    897   CA GLN B  18      -1.632   7.152  15.545  4.00  1.00            
ATOM    898   CB GLN B  18      -1.406   6.379  16.857  4.00  1.00            
ATOM    899   CG GLN B  18      -2.671   6.243  17.710  4.00  1.00            
ATOM    900   CD GLN B  18      -3.392   4.951  17.351  4.00  1.00            
ATOM    901  OE1 GLN B  18      -3.317   4.465  16.224  4.00  1.00            
ATOM    902  NE2 GLN B  18      -4.107   4.371  18.352  4.00  1.00            
ATOM    903    C GLN B  18      -0.301   7.586  15.019  4.00  1.00            
ATOM    904    O GLN B  18       0.247   7.000  14.087  4.00  1.00            
ATOM    905    N LEU B  19       0.228   8.674  15.614  4.00  1.00            
ATOM    906   CA LEU B  19       1.498   9.231  15.251  4.00  1.00            
ATOM    907   CB LEU B  19       1.642  10.707  15.660  4.00  1.00            
ATOM    908   CG LEU B  19       0.560  11.636  15.075  4.00  1.00            
ATOM    909  CD1 LEU B  19       0.773  13.092  15.524  4.00  1.00            
ATOM    910  CD2 LEU B  19       0.458  11.495  13.548  4.00  1.00            
ATOM    911    C LEU B  19       2.529   8.487  16.021  4.00  1.00            
ATOM    912    O LEU B  19       2.271   8.012  17.125  4.00  1.00            
ATOM    913    N LYS B  20       3.729   8.341  15.433  4.00  1.00            
ATOM    914   CA LYS B  20       4.764   7.695  16.169  4.00  1.00            
ATOM    915   CB LYS B  20       4.746   6.163  16.060  4.00  1.00            
ATOM    916   CG LYS B  20       3.608   5.552  16.878  4.00  1.00            
ATOM    917   CD LYS B  20       3.684   5.951  18.354  4.00  1.00            
ATOM    918   CE LYS B  20       2.572   5.370  19.228  4.00  1.00            
ATOM    919   NZ LYS B  20       2.779   5.787  20.634  4.00  1.00            
ATOM    920    C LYS B  20       6.086   8.194  15.685  4.00  1.00            
ATOM    921    O LYS B  20       6.221   8.598  14.531  4.00  1.00            
ATOM    922    N GLU B  21       7.103   8.200  16.574  4.00  1.00            
ATOM    923   CA GLU B  21       8.395   8.650  16.148  4.00  1.00            
ATOM    924   CB GLU B  21       9.211   9.418  17.210  4.00  1.00            
ATOM    925   CG GLU B  21       9.571   8.624  18.466  4.00  1.00            
ATOM    926   CD GLU B  21      10.438   9.523  19.341  4.00  1.00            
ATOM    927  OE1 GLU B  21       9.931  10.585  19.793  4.00  1.00            
ATOM    928  OE2 GLU B  21      11.625   9.163  19.561  4.00  1.00            
ATOM    929    C GLU B  21       9.163   7.442  15.719  4.00  1.00            
ATOM    930    O GLU B  21       9.166   6.420  16.403  4.00  1.00            
ATOM    931    N ALA B  22       9.819   7.518  14.544  4.00  1.00            
ATOM    932   CA ALA B  22      10.523   6.361  14.083  4.00  1.00            
ATOM    933   CB ALA B  22       9.920   5.742  12.809  4.00  1.00            
ATOM    934    C ALA B  22      11.924   6.735  13.767  4.00  1.00            
ATOM    935    O ALA B  22      12.198   7.823  13.263  4.00  1.00            
ATOM    936    N LEU B  23      12.861   5.826  14.091  4.00  1.00            
ATOM    937   CA LEU B  23      14.215   6.061  13.715  4.00  1.00            
ATOM    938   CB LEU B  23      15.262   5.761  14.804  4.00  1.00            
ATOM    939   CG LEU B  23      15.355   6.871  15.873  4.00  1.00            
ATOM    940  CD1 LEU B  23      14.033   7.050  16.634  4.00  1.00            
ATOM    941  CD2 LEU B  23      16.565   6.660  16.799  4.00  1.00            
ATOM    942    C LEU B  23      14.473   5.209  12.520  4.00  1.00            
ATOM    943    O LEU B  23      14.300   3.992  12.556  4.00  1.00            
ATOM    944    N LEU B  24      14.885   5.852  11.411  4.00  1.00            
ATOM    945   CA LEU B  24      15.127   5.138  10.195  4.00  1.00            
ATOM    946   CB LEU B  24      15.468   6.092   9.029  4.00  1.00            
ATOM    947   CG LEU B  24      15.506   5.457   7.624  4.00  1.00            
ATOM    948  CD1 LEU B  24      16.630   4.421   7.485  4.00  1.00            
ATOM    949  CD2 LEU B  24      14.126   4.916   7.218  4.00  1.00            
ATOM    950    C LEU B  24      16.295   4.282  10.494  4.00  1.00            
ATOM    951    O LEU B  24      17.151   4.661  11.289  4.00  1.00            
ATOM    952    N ASP B  25      16.323   3.059   9.939  1.00  1.00            
ATOM    953   CA ASP B  25      17.481   2.279  10.219  1.00  1.00            
ATOM    954   CB ASP B  25      17.332   1.352  11.434  1.00  1.00            
ATOM    955   CG ASP B  25      18.716   0.807  11.756  1.00  1.00            
ATOM    956  OD1 ASP B  25      19.697   1.269  11.114  1.00  1.00            
ATOM    957  OD2 ASP B  25      18.812  -0.079  12.646  1.00  1.00            
ATOM    958    C ASP B  25      17.782   1.408   9.036  1.00  1.00            
ATOM    959    O ASP B  25      17.020   0.497   8.713  1.00  1.00            
ATOM    960    N THR B  26      18.906   1.687   8.344  3.00  1.00            
ATOM    961   CA THR B  26      19.371   0.872   7.255  3.00  1.00            
ATOM    962   CB THR B  26      20.535   1.479   6.537  3.00  1.00            
ATOM    963  OG1 THR B  26      21.604   1.689   7.445  3.00  1.00            
ATOM    964  CG2 THR B  26      20.088   2.817   5.923  3.00  1.00            
ATOM    965    C THR B  26      19.784  -0.410   7.862  3.00  1.00            
ATOM    966    O THR B  26      19.643  -1.483   7.275  3.00  1.00            
ATOM    967    N GLY B  27      20.291  -0.305   9.098  3.00  1.00            
ATOM    968   CA GLY B  27      20.812  -1.437   9.779  3.00  1.00            
ATOM    969    C GLY B  27      19.757  -2.486   9.974  3.00  1.00            
ATOM    970    O GLY B  27      20.011  -3.671   9.757  3.00  1.00            
ATOM    971    N ALA B  28      18.540  -2.091  10.384  1.00  1.00            
ATOM    972   CA ALA B  28      17.529  -3.070  10.678  1.00  1.00            
ATOM    973   CB ALA B  28      16.355  -2.508  11.496  1.00  1.00            
ATOM    974    C ALA B  28      16.962  -3.632   9.424  1.00  1.00            
ATOM    975    O ALA B  28      16.925  -2.983   8.380  1.00  1.00            
ATOM    976    N ASP B  29      16.521  -4.900   9.521  1.00  1.00            
ATOM    977   CA ASP B  29      15.832  -5.540   8.449  1.00  1.00            
ATOM    978   CB ASP B  29      15.934  -7.073   8.476  1.00  1.00            
ATOM    979   CG ASP B  29      15.193  -7.595   7.255  1.00  1.00            
ATOM    980  OD1 ASP B  29      15.029  -6.806   6.287  1.00  1.00            
ATOM    981  OD2 ASP B  29      14.771  -8.783   7.276  1.00  1.00            
ATOM    982    C ASP B  29      14.400  -5.202   8.708  1.00  1.00            
ATOM    983    O ASP B  29      13.907  -4.157   8.288  1.00  1.00            
ATOM    984    N ASP B  30      13.708  -6.073   9.466  1.00  1.00            
ATOM    985   CA ASP B  30      12.323  -5.854   9.753  1.00  1.00            
ATOM    986   CB ASP B  30      11.619  -7.073  10.393  1.00  1.00            
ATOM    987   CG ASP B  30      12.277  -7.486  11.712  1.00  1.00            
ATOM    988  OD1 ASP B  30      12.954  -6.651  12.369  1.00  1.00            
ATOM    989  OD2 ASP B  30      12.110  -8.682  12.070  1.00  1.00            
ATOM    990    C ASP B  30      12.194  -4.674  10.648  1.00  1.00            
ATOM    991    O ASP B  30      13.153  -4.221  11.270  1.00  1.00            
ATOM    992    N THR B  31      10.969  -4.138  10.692  1.00  1.00            
ATOM    993   CA THR B  31      10.658  -2.983  11.465  1.00  1.00            
ATOM    994   CB THR B  31       9.485  -2.246  10.878  1.00  1.00            
ATOM    995  OG1 THR B  31       9.171  -1.095  11.646  1.00  1.00            
ATOM    996  CG2 THR B  31       8.285  -3.207  10.818  1.00  1.00            
ATOM    997    C THR B  31      10.278  -3.415  12.836  1.00  1.00            
ATOM    998    O THR B  31      10.000  -4.586  13.083  1.00  1.00            
ATOM    999    N VAL B  32      10.287  -2.456  13.780  4.00  1.00            
ATOM   1000   CA VAL B  32       9.893  -2.781  15.113  4.00  1.00            
ATOM   1001   CB VAL B  32      11.042  -2.964  16.060  4.00  1.00            
ATOM   1002  CG1 VAL B  32      11.802  -1.631  16.168  4.00  1.00            
ATOM   1003  CG2 VAL B  32      10.482  -3.465  17.403  4.00  1.00            
ATOM   1004    C VAL B  32       9.097  -1.660  15.629  4.00  1.00            
ATOM   1005    O VAL B  32       9.270  -0.505  15.239  4.00  1.00            
ATOM   1006    N LEU B  33       8.172  -2.000  16.528  4.00  1.00            
ATOM   1007   CA LEU B  33       7.362  -0.981  17.074  4.00  1.00            
ATOM   1008   CB LEU B  33       5.919  -0.991  16.541  4.00  1.00            
ATOM   1009   CG LEU B  33       5.819  -0.742  15.025  4.00  1.00            
ATOM   1010  CD1 LEU B  33       6.484  -1.876  14.228  4.00  1.00            
ATOM   1011  CD2 LEU B  33       4.364  -0.484  14.600  4.00  1.00            
ATOM   1012    C LEU B  33       7.281  -1.210  18.540  4.00  1.00            
ATOM   1013    O LEU B  33       7.386  -2.340  19.012  4.00  1.00            
ATOM   1014    N GLU B  34       7.111  -0.118  19.303  1.00  1.00            
ATOM   1015   CA GLU B  34       6.934  -0.270  20.710  1.00  1.00            
ATOM   1016   CB GLU B  34       6.973   1.060  21.481  1.00  1.00            
ATOM   1017   CG GLU B  34       5.897   2.057  21.041  1.00  1.00            
ATOM   1018   CD GLU B  34       6.122   3.362  21.794  1.00  1.00            
ATOM   1019  OE1 GLU B  34       7.300   3.654  22.132  1.00  1.00            
ATOM   1020  OE2 GLU B  34       5.120   4.087  22.031  1.00  1.00            
ATOM   1021    C GLU B  34       5.567  -0.872  20.848  1.00  1.00            
ATOM   1022    O GLU B  34       4.732  -0.726  19.957  1.00  1.00            
ATOM   1023    N GLU B  35       5.298  -1.582  21.961  1.00  1.00            
ATOM   1024   CA GLU B  35       4.042  -2.268  22.087  1.00  1.00            
ATOM   1025   CB GLU B  35       3.907  -3.056  23.404  1.00  1.00            
ATOM   1026   CG GLU B  35       4.867  -4.251  23.460  1.00  1.00            
ATOM   1027   CD GLU B  35       4.765  -4.935  24.818  1.00  1.00            
ATOM   1028  OE1 GLU B  35       5.046  -4.263  25.845  1.00  1.00            
ATOM   1029  OE2 GLU B  35       4.413  -6.145  24.844  1.00  1.00            
ATOM   1030    C GLU B  35       2.913  -1.294  21.955  1.00  1.00            
ATOM   1031    O GLU B  35       2.928  -0.212  22.536  1.00  1.00            
ATOM   1032    N MET B  36       1.911  -1.673  21.131  1.00  1.00            
ATOM   1033   CA MET B  36       0.738  -0.882  20.887  1.00  1.00            
ATOM   1034   CB MET B  36       0.877   0.104  19.717  1.00  1.00            
ATOM   1035   CG MET B  36       0.945  -0.596  18.359  1.00  1.00            
ATOM   1036   SD MET B  36       1.015   0.514  16.920  1.00  1.00            
ATOM   1037   CE MET B  36      -0.754   0.922  16.940  1.00  1.00            
ATOM   1038    C MET B  36      -0.343  -1.855  20.484  1.00  1.00            
ATOM   1039    O MET B  36      -0.063  -3.036  20.282  1.00  1.00            
ATOM   1040    N ASN B  37      -1.615  -1.404  20.366  1.00  1.00            
ATOM   1041   CA ASN B  37      -2.655  -2.335  19.994  1.00  1.00            
ATOM   1042   CB ASN B  37      -3.871  -2.299  20.936  1.00  1.00            
ATOM   1043   CG ASN B  37      -4.697  -3.558  20.705  1.00  1.00            
ATOM   1044  OD1 ASN B  37      -5.414  -3.677  19.712  1.00  1.00            
ATOM   1045  ND2 ASN B  37      -4.589  -4.532  21.648  1.00  1.00            
ATOM   1046    C ASN B  37      -3.129  -2.013  18.600  1.00  1.00            
ATOM   1047    O ASN B  37      -3.712  -0.953  18.373  1.00  1.00            
ATOM   1048    N LEU B  38      -2.872  -2.909  17.610  1.00  1.00            
ATOM   1049   CA LEU B  38      -3.285  -2.588  16.265  1.00  1.00            
ATOM   1050   CB LEU B  38      -2.748  -3.531  15.178  1.00  1.00            
ATOM   1051   CG LEU B  38      -3.256  -3.114  13.785  1.00  1.00            
ATOM   1052  CD1 LEU B  38      -2.921  -1.645  13.491  1.00  1.00            
ATOM   1053  CD2 LEU B  38      -2.751  -4.065  12.689  1.00  1.00            
ATOM   1054    C LEU B  38      -4.783  -2.540  16.122  1.00  1.00            
ATOM   1055    O LEU B  38      -5.276  -1.444  15.861  1.00  1.00            
ATOM   1056    N PRO B  39      -5.604  -3.574  16.264  1.00  1.00            
ATOM   1057   CA PRO B  39      -5.238  -4.972  16.398  1.00  1.00            
ATOM   1058   CD PRO B  39      -6.890  -3.309  16.890  1.00  1.00            
ATOM   1059   CB PRO B  39      -6.295  -5.607  17.299  1.00  1.00            
ATOM   1060   CG PRO B  39      -7.514  -4.687  17.150  1.00  1.00            
ATOM   1061    C PRO B  39      -5.149  -5.662  15.065  1.00  1.00            
ATOM   1062    O PRO B  39      -5.531  -5.060  14.064  1.00  1.00            
ATOM   1063    N GLY B  40      -4.665  -6.930  15.029  1.00  1.00            
ATOM   1064   CA GLY B  40      -4.594  -7.648  13.780  1.00  1.00            
ATOM   1065    C GLY B  40      -4.025  -9.023  14.012  1.00  1.00            
ATOM   1066    O GLY B  40      -3.884  -9.469  15.149  1.00  1.00            
ATOM   1067    N LYS B  41      -3.674  -9.722  12.906  1.00  1.00            
ATOM   1068   CA LYS B  41      -3.171 -11.071  12.946  1.00  1.00            
ATOM   1069   CB LYS B  41      -2.968 -11.702  11.551  1.00  1.00            
ATOM   1070   CG LYS B  41      -2.461 -13.149  11.588  1.00  1.00            
ATOM   1071   CD LYS B  41      -2.557 -13.888  10.247  1.00  1.00            
ATOM   1072   CE LYS B  41      -3.978 -14.325   9.881  1.00  1.00            
ATOM   1073   NZ LYS B  41      -3.976 -15.057   8.594  1.00  1.00            
ATOM   1074    C LYS B  41      -1.853 -11.066  13.640  1.00  1.00            
ATOM   1075    O LYS B  41      -1.066 -10.132  13.498  1.00  1.00            
ATOM   1076    N TRP B  42      -1.589 -12.110  14.449  1.00  1.00            
ATOM   1077   CA TRP B  42      -0.322 -12.112  15.104  1.00  1.00            
ATOM   1078   CB TRP B  42      -0.387 -11.708  16.592  1.00  1.00            
ATOM   1079   CG TRP B  42      -1.263 -12.570  17.473  1.00  1.00            
ATOM   1080  CD2 TRP B  42      -2.640 -12.286  17.767  1.00  1.00            
ATOM   1081  CD1 TRP B  42      -0.952 -13.710  18.155  1.00  1.00            
ATOM   1082  NE1 TRP B  42      -2.048 -14.156  18.853  1.00  1.00            
ATOM   1083  CE2 TRP B  42      -3.096 -13.288  18.624  1.00  1.00            
ATOM   1084  CE3 TRP B  42      -3.459 -11.272  17.357  1.00  1.00            
ATOM   1085  CZ2 TRP B  42      -4.381 -13.291  19.086  1.00  1.00            
ATOM   1086  CZ3 TRP B  42      -4.754 -11.280  17.823  1.00  1.00            
ATOM   1087  CH2 TRP B  42      -5.206 -12.270  18.670  1.00  1.00            
ATOM   1088    C TRP B  42       0.310 -13.471  15.009  1.00  1.00            
ATOM   1089    O TRP B  42      -0.334 -14.493  15.231  1.00  1.00            
ATOM   1090    N LYS B  43       1.604 -13.484  14.638  4.00  1.00            
ATOM   1091   CA LYS B  43       2.422 -14.668  14.584  4.00  1.00            
ATOM   1092   CB LYS B  43       2.777 -15.112  13.157  4.00  1.00            
ATOM   1093   CG LYS B  43       1.583 -15.497  12.280  4.00  1.00            
ATOM   1094   CD LYS B  43       0.796 -16.714  12.766  4.00  1.00            
ATOM   1095   CE LYS B  43      -0.245 -17.195  11.752  4.00  1.00            
ATOM   1096   NZ LYS B  43       0.434 -17.704  10.538  4.00  1.00            
ATOM   1097    C LYS B  43       3.708 -14.203  15.209  4.00  1.00            
ATOM   1098    O LYS B  43       4.184 -13.119  14.879  4.00  1.00            
ATOM   1099    N PRO B  44       4.292 -14.948  16.108  4.00  0.00            
ATOM   1100   CA PRO B  44       5.533 -14.485  16.694  4.00  0.00            
ATOM   1101   CD PRO B  44       3.466 -15.660  17.063  4.00  0.00            
ATOM   1102   CB PRO B  44       5.632 -15.195  18.048  4.00  0.00            
ATOM   1103   CG PRO B  44       4.168 -15.497  18.418  4.00  0.00            
ATOM   1104    C PRO B  44       6.760 -14.652  15.845  4.00  0.00            
ATOM   1105    O PRO B  44       6.814 -15.596  15.060  4.00  0.00            
ATOM   1106    N LYS B  45       7.764 -13.747  15.991  4.00  0.00            
ATOM   1107   CA LYS B  45       9.021 -13.842  15.284  4.00  0.00            
ATOM   1108   CB LYS B  45       9.114 -12.978  14.013  4.00  0.00            
ATOM   1109   CG LYS B  45       8.539 -13.656  12.767  4.00  0.00            
ATOM   1110   CD LYS B  45       9.318 -14.908  12.343  4.00  0.00            
ATOM   1111   CE LYS B  45      10.574 -14.607  11.522  4.00  0.00            
ATOM   1112   NZ LYS B  45      11.300 -15.859  11.207  4.00  0.00            
ATOM   1113    C LYS B  45      10.123 -13.413  16.192  4.00  0.00            
ATOM   1114    O LYS B  45       9.961 -12.500  16.999  4.00  0.00            
ATOM   1115    N MET B  46      11.286 -14.091  16.090  4.00  0.00            
ATOM   1116   CA MET B  46      12.407 -13.700  16.889  4.00  0.00            
ATOM   1117   CB MET B  46      13.420 -14.819  17.193  4.00  0.00            
ATOM   1118   CG MET B  46      14.584 -14.338  18.067  4.00  0.00            
ATOM   1119   SD MET B  46      15.801 -15.612  18.519  4.00  0.00            
ATOM   1120   CE MET B  46      16.514 -15.759  16.856  4.00  0.00            
ATOM   1121    C MET B  46      13.135 -12.653  16.108  4.00  0.00            
ATOM   1122    O MET B  46      13.305 -12.776  14.896  4.00  0.00            
ATOM   1123    N ILE B  47      13.559 -11.572  16.789  4.00  0.00            
ATOM   1124   CA ILE B  47      14.304 -10.515  16.162  4.00  0.00            
ATOM   1125   CB ILE B  47      13.662  -9.167  16.324  4.00  0.00            
ATOM   1126  CG1 ILE B  47      12.247  -9.138  15.731  4.00  0.00            
ATOM   1127  CG2 ILE B  47      14.604  -8.113  15.722  4.00  0.00            
ATOM   1128  CD1 ILE B  47      11.474  -7.894  16.164  4.00  0.00            
ATOM   1129    C ILE B  47      15.558 -10.437  16.945  4.00  0.00            
ATOM   1130    O ILE B  47      15.537 -10.511  18.173  4.00  0.00            
ATOM   1131    N GLY B  48      16.699 -10.309  16.257  4.00  0.00            
ATOM   1132   CA GLY B  48      17.888 -10.209  17.030  4.00  0.00            
ATOM   1133    C GLY B  48      18.120  -8.760  17.259  4.00  0.00            
ATOM   1134    O GLY B  48      18.056  -7.953  16.334  4.00  0.00            
ATOM   1135    N GLY B  49      18.394  -8.395  18.521  4.00  0.00            
ATOM   1136   CA GLY B  49      18.623  -7.019  18.824  4.00  0.00            
ATOM   1137    C GLY B  49      20.094  -6.830  18.943  4.00  0.00            
ATOM   1138    O GLY B  49      20.885  -7.586  18.382  4.00  0.00            
ATOM   1139    N ILE B  50      20.487  -5.792  19.700  3.00  0.00            
ATOM   1140   CA ILE B  50      21.872  -5.503  19.893  3.00  0.00            
ATOM   1141   CB ILE B  50      22.152  -4.033  19.998  3.00  0.00            
ATOM   1142  CG1 ILE B  50      21.507  -3.255  18.838  3.00  0.00            
ATOM   1143  CG2 ILE B  50      23.676  -3.858  20.099  3.00  0.00            
ATOM   1144  CD1 ILE B  50      19.987  -3.122  18.980  3.00  0.00            
ATOM   1145    C ILE B  50      22.141  -6.030  21.270  3.00  0.00            
ATOM   1146    O ILE B  50      21.817  -5.379  22.262  3.00  0.00            
ATOM   1147    N GLY B  51      22.728  -7.236  21.380  3.00  0.00            
ATOM   1148   CA GLY B  51      23.000  -7.752  22.691  3.00  0.00            
ATOM   1149    C GLY B  51      21.704  -8.143  23.331  3.00  0.00            
ATOM   1150    O GLY B  51      21.610  -8.190  24.556  3.00  0.00            
ATOM   1151    N GLY B  52      20.658  -8.436  22.530  4.00  0.00            
ATOM   1152   CA GLY B  52      19.418  -8.801  23.157  4.00  0.00            
ATOM   1153    C GLY B  52      18.631  -9.682  22.242  4.00  0.00            
ATOM   1154    O GLY B  52      18.690  -9.545  21.021  4.00  0.00            
ATOM   1155    N PHE B  53      17.867 -10.627  22.833  4.00  0.00            
ATOM   1156   CA PHE B  53      16.995 -11.462  22.060  4.00  0.00            
ATOM   1157   CB PHE B  53      17.049 -12.964  22.393  4.00  0.00            
ATOM   1158   CG PHE B  53      18.278 -13.527  21.768  4.00  0.00            
ATOM   1159  CD1 PHE B  53      19.474 -13.546  22.447  4.00  0.00            
ATOM   1160  CD2 PHE B  53      18.229 -14.032  20.488  4.00  0.00            
ATOM   1161  CE1 PHE B  53      20.601 -14.066  21.857  4.00  0.00            
ATOM   1162  CE2 PHE B  53      19.354 -14.554  19.894  4.00  0.00            
ATOM   1163   CZ PHE B  53      20.543 -14.573  20.580  4.00  0.00            
ATOM   1164    C PHE B  53      15.608 -10.989  22.348  4.00  0.00            
ATOM   1165    O PHE B  53      15.210 -10.859  23.504  4.00  0.00            
ATOM   1166    N ILE B  54      14.832 -10.698  21.287  4.00  0.00            
ATOM   1167   CA ILE B  54      13.505 -10.197  21.491  4.00  0.00            
ATOM   1168   CB ILE B  54      13.302  -8.830  20.902  4.00  0.00            
ATOM   1169  CG1 ILE B  54      14.270  -7.813  21.530  4.00  0.00            
ATOM   1170  CG2 ILE B  54      11.822  -8.457  21.081  4.00  0.00            
ATOM   1171  CD1 ILE B  54      14.048  -7.603  23.026  4.00  0.00            
ATOM   1172    C ILE B  54      12.561 -11.101  20.756  4.00  0.00            
ATOM   1173    O ILE B  54      12.830 -11.492  19.621  4.00  0.00            
ATOM   1174    N LYS B  55      11.437 -11.491  21.396  4.00  0.00            
ATOM   1175   CA LYS B  55      10.448 -12.234  20.665  4.00  0.00            
ATOM   1176   CB LYS B  55       9.851 -13.452  21.395  4.00  0.00            
ATOM   1177   CG LYS B  55       9.019 -13.142  22.640  4.00  0.00            
ATOM   1178   CD LYS B  55       9.810 -12.544  23.803  4.00  0.00            
ATOM   1179   CE LYS B  55       8.969 -12.392  25.073  4.00  0.00            
ATOM   1180   NZ LYS B  55       9.835 -12.027  26.214  4.00  0.00            
ATOM   1181    C LYS B  55       9.375 -11.249  20.404  4.00  0.00            
ATOM   1182    O LYS B  55       8.909 -10.569  21.317  4.00  0.00            
ATOM   1183    N VAL B  56       8.961 -11.126  19.134  4.00  0.00            
ATOM   1184   CA VAL B  56       8.027 -10.083  18.883  4.00  0.00            
ATOM   1185   CB VAL B  56       8.607  -8.946  18.095  4.00  0.00            
ATOM   1186  CG1 VAL B  56       9.778  -8.354  18.898  4.00  0.00            
ATOM   1187  CG2 VAL B  56       8.994  -9.455  16.696  4.00  0.00            
ATOM   1188    C VAL B  56       6.887 -10.600  18.115  4.00  0.00            
ATOM   1189    O VAL B  56       6.943 -11.662  17.495  4.00  0.00            
ATOM   1190    N ARG B  57       5.790  -9.836  18.184  4.00  0.00            
ATOM   1191   CA ARG B  57       4.646 -10.213  17.444  4.00  0.00            
ATOM   1192   CB ARG B  57       3.328  -9.675  18.032  4.00  0.00            
ATOM   1193   CG ARG B  57       2.936 -10.374  19.338  4.00  0.00            
ATOM   1194   CD ARG B  57       1.671  -9.813  19.994  4.00  0.00            
ATOM   1195   NE ARG B  57       2.005  -8.443  20.471  4.00  0.00            
ATOM   1196   CZ ARG B  57       1.303  -7.866  21.491  4.00  0.00            
ATOM   1197  NH1 ARG B  57       0.242  -8.516  22.053  4.00  0.00            
ATOM   1198  NH2 ARG B  57       1.677  -6.640  21.958  4.00  0.00            
ATOM   1199    C ARG B  57       4.826  -9.699  16.053  4.00  0.00            
ATOM   1200    O ARG B  57       5.306  -8.583  15.853  4.00  0.00            
ATOM   1201    N GLN B  58       4.463 -10.524  15.047  4.00  1.00            
ATOM   1202   CA GLN B  58       4.592 -10.132  13.671  4.00  1.00            
ATOM   1203   CB GLN B  58       5.217 -11.220  12.775  4.00  1.00            
ATOM   1204   CG GLN B  58       5.554 -10.750  11.356  4.00  1.00            
ATOM   1205   CD GLN B  58       6.403 -11.830  10.694  4.00  1.00            
ATOM   1206  OE1 GLN B  58       6.247 -13.019  10.970  4.00  1.00            
ATOM   1207  NE2 GLN B  58       7.341 -11.408   9.804  4.00  1.00            
ATOM   1208    C GLN B  58       3.215  -9.844  13.191  4.00  1.00            
ATOM   1209    O GLN B  58       2.325 -10.690  13.266  4.00  1.00            
ATOM   1210    N TYR B  59       3.006  -8.610  12.703  4.00  1.00            
ATOM   1211   CA TYR B  59       1.732  -8.264  12.162  4.00  1.00            
ATOM   1212   CB TYR B  59       1.136  -6.936  12.652  4.00  1.00            
ATOM   1213   CG TYR B  59      -0.173  -6.813  11.949  4.00  1.00            
ATOM   1214  CD1 TYR B  59      -1.253  -7.564  12.354  4.00  1.00            
ATOM   1215  CD2 TYR B  59      -0.323  -5.947  10.890  4.00  1.00            
ATOM   1216  CE1 TYR B  59      -2.461  -7.459  11.706  4.00  1.00            
ATOM   1217  CE2 TYR B  59      -1.530  -5.838  10.238  4.00  1.00            
ATOM   1218   CZ TYR B  59      -2.601  -6.593  10.648  4.00  1.00            
ATOM   1219   OH TYR B  59      -3.840  -6.483   9.981  4.00  1.00            
ATOM   1220    C TYR B  59       1.994  -8.134  10.708  4.00  1.00            
ATOM   1221    O TYR B  59       3.070  -7.705  10.294  4.00  1.00            
ATOM   1222    N ASP B  60       1.018  -8.540   9.890  4.00  1.00            
ATOM   1223   CA ASP B  60       1.242  -8.553   8.481  4.00  1.00            
ATOM   1224   CB ASP B  60       0.255  -9.470   7.728  4.00  1.00            
ATOM   1225   CG ASP B  60       0.833  -9.842   6.365  4.00  1.00            
ATOM   1226  OD1 ASP B  60       2.064 -10.106   6.293  4.00  1.00            
ATOM   1227  OD2 ASP B  60       0.052  -9.859   5.378  4.00  1.00            
ATOM   1228    C ASP B  60       1.061  -7.165   7.974  4.00  1.00            
ATOM   1229    O ASP B  60       1.340  -6.190   8.669  4.00  1.00            
ATOM   1230    N GLN B  61       0.592  -7.055   6.718  4.00  1.00            
ATOM   1231   CA GLN B  61       0.495  -5.786   6.074  4.00  1.00            
ATOM   1232   CB GLN B  61      -0.070  -5.861   4.642  4.00  1.00            
ATOM   1233   CG GLN B  61      -1.525  -6.324   4.557  4.00  1.00            
ATOM   1234   CD GLN B  61      -1.931  -6.343   3.087  4.00  1.00            
ATOM   1235  OE1 GLN B  61      -1.300  -7.007   2.265  4.00  1.00            
ATOM   1236  NE2 GLN B  61      -3.011  -5.593   2.743  4.00  1.00            
ATOM   1237    C GLN B  61      -0.354  -4.850   6.876  4.00  1.00            
ATOM   1238    O GLN B  61      -1.547  -5.069   7.070  4.00  1.00            
ATOM   1239    N ILE B  62       0.292  -3.780   7.374  4.00  1.00            
ATOM   1240   CA ILE B  62      -0.350  -2.702   8.076  4.00  1.00            
ATOM   1241   CB ILE B  62       0.049  -2.600   9.517  4.00  1.00            
ATOM   1242  CG1 ILE B  62      -0.699  -1.431  10.175  4.00  1.00            
ATOM   1243  CG2 ILE B  62       1.581  -2.513   9.600  4.00  1.00            
ATOM   1244  CD1 ILE B  62      -0.592  -1.426  11.699  4.00  1.00            
ATOM   1245    C ILE B  62       0.133  -1.473   7.375  4.00  1.00            
ATOM   1246    O ILE B  62       1.333  -1.346   7.132  4.00  1.00            
ATOM   1247    N PRO B  63      -0.720  -0.556   7.009  4.00  1.00            
ATOM   1248   CA PRO B  63      -0.193   0.604   6.348  4.00  1.00            
ATOM   1249   CD PRO B  63      -2.051  -0.895   6.538  4.00  1.00            
ATOM   1250   CB PRO B  63      -1.395   1.311   5.728  4.00  1.00            
ATOM   1251   CG PRO B  63      -2.378   0.154   5.459  4.00  1.00            
ATOM   1252    C PRO B  63       0.603   1.416   7.291  4.00  1.00            
ATOM   1253    O PRO B  63       0.123   1.734   8.375  4.00  1.00            
ATOM   1254    N VAL B  64       1.836   1.768   6.894  4.00  1.00            
ATOM   1255   CA VAL B  64       2.630   2.614   7.718  4.00  1.00            
ATOM   1256   CB VAL B  64       3.924   1.994   8.154  4.00  1.00            
ATOM   1257  CG1 VAL B  64       4.734   3.053   8.919  4.00  1.00            
ATOM   1258  CG2 VAL B  64       3.616   0.730   8.973  4.00  1.00            
ATOM   1259    C VAL B  64       2.984   3.765   6.832  4.00  1.00            
ATOM   1260    O VAL B  64       3.440   3.564   5.708  4.00  1.00            
ATOM   1261    N GLU B  65       2.770   5.012   7.291  4.00  1.00            
ATOM   1262   CA GLU B  65       3.130   6.105   6.434  4.00  1.00            
ATOM   1263   CB GLU B  65       2.092   7.236   6.356  4.00  1.00            
ATOM   1264   CG GLU B  65       0.797   6.837   5.648  4.00  1.00            
ATOM   1265   CD GLU B  65      -0.126   6.207   6.678  4.00  1.00            
ATOM   1266  OE1 GLU B  65      -0.886   6.969   7.331  4.00  1.00            
ATOM   1267  OE2 GLU B  65      -0.079   4.957   6.830  4.00  1.00            
ATOM   1268    C GLU B  65       4.380   6.710   7.010  4.00  1.00            
ATOM   1269    O GLU B  65       4.447   6.991   8.205  4.00  1.00            
ATOM   1270    N ILE B  66       5.419   6.918   6.173  4.00  1.00            
ATOM   1271   CA ILE B  66       6.645   7.487   6.671  4.00  1.00            
ATOM   1272   CB ILE B  66       7.820   6.571   6.459  4.00  1.00            
ATOM   1273  CG1 ILE B  66       9.092   7.151   7.089  4.00  1.00            
ATOM   1274  CG2 ILE B  66       7.942   6.242   4.963  4.00  1.00            
ATOM   1275  CD1 ILE B  66      10.258   6.165   7.071  4.00  1.00            
ATOM   1276    C ILE B  66       6.890   8.791   5.963  4.00  1.00            
ATOM   1277    O ILE B  66       7.054   8.823   4.746  4.00  1.00            
ATOM   1278    N CYS B  67       6.875   9.907   6.730  3.00  1.00            
ATOM   1279   CA CYS B  67       7.099  11.254   6.260  3.00  1.00            
ATOM   1280   CB CYS B  67       8.545  11.574   5.815  3.00  1.00            
ATOM   1281   SG CYS B  67       9.091  10.769   4.279  3.00  1.00            
ATOM   1282    C CYS B  67       6.138  11.493   5.145  3.00  1.00            
ATOM   1283    O CYS B  67       6.383  12.307   4.256  3.00  1.00            
ATOM   1284    N GLY B  68       5.000  10.775   5.181  3.00  1.00            
ATOM   1285   CA GLY B  68       3.963  10.963   4.210  3.00  1.00            
ATOM   1286    C GLY B  68       4.075   9.950   3.117  3.00  1.00            
ATOM   1287    O GLY B  68       3.094   9.684   2.425  3.00  1.00            
ATOM   1288    N HIS B  69       5.266   9.360   2.914  4.00  1.00            
ATOM   1289   CA HIS B  69       5.363   8.360   1.890  4.00  1.00            
ATOM   1290  ND1 HIS B  69       7.359   9.456  -0.530  4.00  1.00            
ATOM   1291   CG HIS B  69       7.481   9.179   0.814  4.00  1.00            
ATOM   1292   CB HIS B  69       6.810   8.021   1.497  4.00  1.00            
ATOM   1293  NE2 HIS B  69       8.654  11.046   0.329  4.00  1.00            
ATOM   1294  CD2 HIS B  69       8.276  10.160   1.323  4.00  1.00            
ATOM   1295  CE1 HIS B  69       8.079  10.581  -0.766  4.00  1.00            
ATOM   1296    C HIS B  69       4.681   7.145   2.442  4.00  1.00            
ATOM   1297    O HIS B  69       4.784   6.848   3.630  4.00  1.00            
ATOM   1298    N LYS B  70       3.942   6.418   1.583  4.00  1.00            
ATOM   1299   CA LYS B  70       3.166   5.294   2.025  4.00  1.00            
ATOM   1300   CB LYS B  70       1.905   5.114   1.151  4.00  1.00            
ATOM   1301   CG LYS B  70       0.949   3.990   1.558  4.00  1.00            
ATOM   1302   CD LYS B  70       1.491   2.579   1.333  4.00  1.00            
ATOM   1303   CE LYS B  70       0.559   1.489   1.859  4.00  1.00            
ATOM   1304   NZ LYS B  70       0.306   1.703   3.302  4.00  1.00            
ATOM   1305    C LYS B  70       3.979   4.051   1.969  4.00  1.00            
ATOM   1306    O LYS B  70       4.847   3.890   1.112  4.00  1.00            
ATOM   1307    N ALA B  71       3.732   3.148   2.936  4.00  1.00            
ATOM   1308   CA ALA B  71       4.381   1.881   2.887  4.00  1.00            
ATOM   1309   CB ALA B  71       5.656   1.810   3.745  4.00  1.00            
ATOM   1310    C ALA B  71       3.434   0.860   3.420  4.00  1.00            
ATOM   1311    O ALA B  71       2.712   1.109   4.382  4.00  1.00            
ATOM   1312    N ILE B  72       3.416  -0.324   2.780  4.00  1.00            
ATOM   1313   CA ILE B  72       2.605  -1.408   3.243  4.00  1.00            
ATOM   1314   CB ILE B  72       1.589  -1.887   2.236  4.00  1.00            
ATOM   1315  CG1 ILE B  72       0.558  -2.801   2.917  4.00  1.00            
ATOM   1316  CG2 ILE B  72       2.319  -2.539   1.048  4.00  1.00            
ATOM   1317  CD1 ILE B  72      -0.344  -2.061   3.905  4.00  1.00            
ATOM   1318    C ILE B  72       3.571  -2.505   3.523  4.00  1.00            
ATOM   1319    O ILE B  72       4.472  -2.761   2.725  4.00  1.00            
ATOM   1320    N GLY B  73       3.456  -3.175   4.684  4.00  1.00            
ATOM   1321   CA GLY B  73       4.455  -4.177   4.879  4.00  1.00            
ATOM   1322    C GLY B  73       4.308  -4.813   6.212  4.00  1.00            
ATOM   1323    O GLY B  73       3.369  -4.539   6.957  4.00  1.00            
ATOM   1324    N THR B  74       5.267  -5.704   6.531  4.00  1.00            
ATOM   1325   CA THR B  74       5.216  -6.413   7.769  4.00  1.00            
ATOM   1326   CB THR B  74       6.007  -7.688   7.786  4.00  1.00            
ATOM   1327  OG1 THR B  74       7.380  -7.424   7.538  4.00  1.00            
ATOM   1328  CG2 THR B  74       5.434  -8.634   6.718  4.00  1.00            
ATOM   1329    C THR B  74       5.733  -5.535   8.854  4.00  1.00            
ATOM   1330    O THR B  74       6.600  -4.692   8.636  4.00  1.00            
ATOM   1331    N VAL B  75       5.182  -5.709  10.070  4.00  1.00            
ATOM   1332   CA VAL B  75       5.635  -4.901  11.157  4.00  1.00            
ATOM   1333   CB VAL B  75       4.689  -3.786  11.504  4.00  1.00            
ATOM   1334  CG1 VAL B  75       4.577  -2.861  10.280  4.00  1.00            
ATOM   1335  CG2 VAL B  75       3.347  -4.381  11.963  4.00  1.00            
ATOM   1336    C VAL B  75       5.772  -5.773  12.351  4.00  1.00            
ATOM   1337    O VAL B  75       5.100  -6.797  12.473  4.00  1.00            
ATOM   1338    N LEU B  76       6.685  -5.393  13.260  4.00  1.00            
ATOM   1339   CA LEU B  76       6.838  -6.193  14.429  4.00  1.00            
ATOM   1340   CB LEU B  76       8.238  -6.809  14.592  4.00  1.00            
ATOM   1341   CG LEU B  76       8.560  -7.846  13.499  4.00  1.00            
ATOM   1342  CD1 LEU B  76       9.934  -8.490  13.725  4.00  1.00            
ATOM   1343  CD2 LEU B  76       7.450  -8.900  13.378  4.00  1.00            
ATOM   1344    C LEU B  76       6.562  -5.346  15.630  4.00  1.00            
ATOM   1345    O LEU B  76       7.052  -4.223  15.728  4.00  1.00            
ATOM   1346    N VAL B  77       5.739  -5.857  16.572  4.00  1.00            
ATOM   1347   CA VAL B  77       5.468  -5.140  17.788  4.00  1.00            
ATOM   1348   CB VAL B  77       4.005  -4.998  18.090  4.00  1.00            
ATOM   1349  CG1 VAL B  77       3.374  -4.108  17.007  4.00  1.00            
ATOM   1350  CG2 VAL B  77       3.375  -6.398  18.167  4.00  1.00            
ATOM   1351    C VAL B  77       6.111  -5.919  18.884  4.00  1.00            
ATOM   1352    O VAL B  77       5.876  -7.117  19.038  4.00  1.00            
ATOM   1353    N GLY B  78       6.976  -5.243  19.662  1.00  1.00            
ATOM   1354   CA GLY B  78       7.660  -5.871  20.753  1.00  1.00            
ATOM   1355    C GLY B  78       8.482  -4.807  21.370  1.00  1.00            
ATOM   1356    O GLY B  78       8.995  -3.914  20.693  1.00  1.00            
ATOM   1357    N PRO B  79       8.609  -4.896  22.652  1.00  1.00            
ATOM   1358   CA PRO B  79       9.373  -3.920  23.359  1.00  1.00            
ATOM   1359   CD PRO B  79       8.538  -6.161  23.361  1.00  1.00            
ATOM   1360   CB PRO B  79       9.427  -4.422  24.800  1.00  1.00            
ATOM   1361   CG PRO B  79       9.392  -5.951  24.626  1.00  1.00            
ATOM   1362    C PRO B  79      10.749  -3.763  22.797  1.00  1.00            
ATOM   1363    O PRO B  79      11.544  -4.696  22.855  1.00  1.00            
ATOM   1364    N THR B  80      11.022  -2.566  22.251  1.00  1.00            
ATOM   1365   CA THR B  80      12.305  -2.125  21.796  1.00  1.00            
ATOM   1366   CB THR B  80      12.515  -2.286  20.319  1.00  1.00            
ATOM   1367  OG1 THR B  80      12.393  -3.652  19.952  1.00  1.00            
ATOM   1368  CG2 THR B  80      13.920  -1.764  19.958  1.00  1.00            
ATOM   1369    C THR B  80      12.209  -0.676  22.049  1.00  1.00            
ATOM   1370    O THR B  80      11.173  -0.072  21.769  1.00  1.00            
ATOM   1371    N PRO B  81      13.201  -0.075  22.591  1.00  1.00            
ATOM   1372   CA PRO B  81      13.001   1.314  22.797  1.00  1.00            
ATOM   1373   CD PRO B  81      13.977  -0.662  23.669  1.00  1.00            
ATOM   1374   CB PRO B  81      14.084   1.758  23.788  1.00  1.00            
ATOM   1375   CG PRO B  81      14.921   0.487  24.056  1.00  1.00            
ATOM   1376    C PRO B  81      13.041   1.948  21.452  1.00  1.00            
ATOM   1377    O PRO B  81      13.818   1.513  20.608  1.00  1.00            
ATOM   1378    N VAL B  82      12.192   2.963  21.232  1.00  1.00            
ATOM   1379   CA VAL B  82      12.185   3.600  19.958  1.00  1.00            
ATOM   1380   CB VAL B  82      13.552   4.014  19.498  1.00  1.00            
ATOM   1381  CG1 VAL B  82      13.443   4.541  18.059  1.00  1.00            
ATOM   1382  CG2 VAL B  82      14.123   5.026  20.506  1.00  1.00            
ATOM   1383    C VAL B  82      11.625   2.654  18.933  1.00  1.00            
ATOM   1384    O VAL B  82      11.859   1.449  18.995  1.00  1.00            
ATOM   1385    N ASN B  83      10.840   3.180  17.963  1.00  1.00            
ATOM   1386   CA ASN B  83      10.339   2.353  16.895  1.00  1.00            
ATOM   1387   CB ASN B  83       9.053   2.876  16.232  1.00  1.00            
ATOM   1388   CG ASN B  83       7.918   2.797  17.241  1.00  1.00            
ATOM   1389  OD1 ASN B  83       8.017   2.114  18.259  1.00  1.00            
ATOM   1390  ND2 ASN B  83       6.800   3.514  16.947  1.00  1.00            
ATOM   1391    C ASN B  83      11.405   2.388  15.864  1.00  1.00            
ATOM   1392    O ASN B  83      12.096   3.394  15.716  1.00  1.00            
ATOM   1393    N ILE B  84      11.593   1.275  15.138  4.00  1.00            
ATOM   1394   CA ILE B  84      12.622   1.301  14.150  4.00  1.00            
ATOM   1395   CB ILE B  84      13.703   0.277  14.351  4.00  1.00            
ATOM   1396  CG1 ILE B  84      14.457   0.517  15.669  4.00  1.00            
ATOM   1397  CG2 ILE B  84      14.613   0.315  13.112  4.00  1.00            
ATOM   1398  CD1 ILE B  84      15.377  -0.639  16.058  4.00  1.00            
ATOM   1399    C ILE B  84      12.008   1.009  12.823  4.00  1.00            
ATOM   1400    O ILE B  84      11.194   0.098  12.699  4.00  1.00            
ATOM   1401    N ILE B  85      12.380   1.790  11.786  4.00  1.00            
ATOM   1402   CA ILE B  85      11.851   1.520  10.482  4.00  1.00            
ATOM   1403   CB ILE B  85      11.317   2.728   9.757  4.00  1.00            
ATOM   1404  CG1 ILE B  85      10.435   2.278   8.580  4.00  1.00            
ATOM   1405  CG2 ILE B  85      12.487   3.645   9.355  4.00  1.00            
ATOM   1406  CD1 ILE B  85       9.561   3.390   8.004  4.00  1.00            
ATOM   1407    C ILE B  85      12.985   0.902   9.697  4.00  1.00            
ATOM   1408    O ILE B  85      14.089   1.443   9.683  4.00  1.00            
ATOM   1409    N GLY B  86      12.762  -0.264   9.036  1.00  1.00            
ATOM   1410   CA GLY B  86      13.874  -0.935   8.398  1.00  1.00            
ATOM   1411    C GLY B  86      13.491  -1.530   7.094  1.00  1.00            
ATOM   1412    O GLY B  86      12.345  -1.451   6.656  1.00  1.00            
ATOM   1413    N ARG B  87      14.488  -2.182   6.466  2.00  1.00            
ATOM   1414   CA ARG B  87      14.324  -2.735   5.163  2.00  1.00            
ATOM   1415   CB ARG B  87      15.563  -3.507   4.668  2.00  1.00            
ATOM   1416   CG ARG B  87      15.493  -3.893   3.188  2.00  1.00            
ATOM   1417   CD ARG B  87      14.615  -5.112   2.904  2.00  1.00            
ATOM   1418   NE ARG B  87      15.298  -6.303   3.481  2.00  1.00            
ATOM   1419   CZ ARG B  87      14.649  -7.502   3.559  2.00  1.00            
ATOM   1420  NH1 ARG B  87      13.371  -7.623   3.092  2.00  1.00            
ATOM   1421  NH2 ARG B  87      15.278  -8.581   4.107  2.00  1.00            
ATOM   1422    C ARG B  87      13.171  -3.679   5.204  2.00  1.00            
ATOM   1423    O ARG B  87      13.148  -4.673   5.927  2.00  1.00            
ATOM   1424    N ASN B  88      12.177  -3.334   4.382  2.00  1.00            
ATOM   1425   CA ASN B  88      10.892  -3.936   4.230  2.00  1.00            
ATOM   1426   CB ASN B  88      10.235  -4.345   5.556  2.00  1.00            
ATOM   1427   CG ASN B  88       8.946  -5.075   5.211  2.00  1.00            
ATOM   1428  OD1 ASN B  88       8.840  -5.709   4.162  2.00  1.00            
ATOM   1429  ND2 ASN B  88       7.932  -4.976   6.111  2.00  1.00            
ATOM   1430    C ASN B  88      10.205  -2.698   3.772  2.00  1.00            
ATOM   1431    O ASN B  88       9.826  -2.537   2.614  2.00  1.00            
ATOM   1432    N LEU B  89      10.047  -1.785   4.748  2.00  1.00            
ATOM   1433   CA LEU B  89       9.724  -0.415   4.510  2.00  1.00            
ATOM   1434   CB LEU B  89       9.153   0.297   5.747  2.00  1.00            
ATOM   1435   CG LEU B  89       7.815  -0.304   6.226  2.00  1.00            
ATOM   1436  CD1 LEU B  89       7.988  -1.761   6.686  2.00  1.00            
ATOM   1437  CD2 LEU B  89       7.153   0.578   7.295  2.00  1.00            
ATOM   1438    C LEU B  89      11.116   0.105   4.246  2.00  1.00            
ATOM   1439    O LEU B  89      12.060  -0.684   4.260  2.00  1.00            
ATOM   1440    N LEU B  90      11.319   1.401   3.948  2.00  1.00            
ATOM   1441   CA LEU B  90      12.676   1.860   3.755  2.00  1.00            
ATOM   1442   CB LEU B  90      13.569   1.501   4.959  2.00  1.00            
ATOM   1443   CG LEU B  90      14.996   2.074   4.927  2.00  1.00            
ATOM   1444  CD1 LEU B  90      14.988   3.597   4.722  2.00  1.00            
ATOM   1445  CD2 LEU B  90      15.741   1.696   6.221  2.00  1.00            
ATOM   1446    C LEU B  90      13.208   1.285   2.484  2.00  1.00            
ATOM   1447    O LEU B  90      14.404   1.349   2.201  2.00  1.00            
ATOM   1448    N THR B  91      12.294   0.713   1.678  3.00  1.00            
ATOM   1449   CA THR B  91      12.578   0.193   0.374  3.00  1.00            
ATOM   1450   CB THR B  91      12.774  -1.294   0.373  3.00  1.00            
ATOM   1451  OG1 THR B  91      11.597  -1.940   0.837  3.00  1.00            
ATOM   1452  CG2 THR B  91      13.969  -1.641   1.279  3.00  1.00            
ATOM   1453    C THR B  91      11.339   0.476  -0.401  3.00  1.00            
ATOM   1454    O THR B  91      11.391   0.886  -1.560  3.00  1.00            
ATOM   1455    N GLN B  92      10.177   0.274   0.259  3.00  1.00            
ATOM   1456   CA GLN B  92       8.926   0.550  -0.380  3.00  1.00            
ATOM   1457   CB GLN B  92       7.717   0.354   0.550  3.00  1.00            
ATOM   1458   CG GLN B  92       7.595  -1.067   1.109  3.00  1.00            
ATOM   1459   CD GLN B  92       7.453  -2.040  -0.053  3.00  1.00            
ATOM   1460  OE1 GLN B  92       7.414  -1.638  -1.215  3.00  1.00            
ATOM   1461  NE2 GLN B  92       7.380  -3.359   0.266  3.00  1.00            
ATOM   1462    C GLN B  92       9.026   1.992  -0.713  3.00  1.00            
ATOM   1463    O GLN B  92       8.702   2.417  -1.821  3.00  1.00            
ATOM   1464    N ILE B  93       9.510   2.782   0.261  3.00  1.00            
ATOM   1465   CA ILE B  93       9.825   4.138  -0.039  3.00  1.00            
ATOM   1466   CB ILE B  93       9.894   5.033   1.165  3.00  1.00            
ATOM   1467  CG1 ILE B  93       8.560   5.025   1.929  3.00  1.00            
ATOM   1468  CG2 ILE B  93      10.330   6.426   0.681  3.00  1.00            
ATOM   1469  CD1 ILE B  93       8.274   3.698   2.633  3.00  1.00            
ATOM   1470    C ILE B  93      11.209   3.987  -0.544  3.00  1.00            
ATOM   1471    O ILE B  93      12.017   3.316   0.095  3.00  1.00            
ATOM   1472    N GLY B  94      11.525   4.552  -1.722  3.00  1.00            
ATOM   1473   CA GLY B  94      12.853   4.319  -2.196  3.00  1.00            
ATOM   1474    C GLY B  94      13.749   5.233  -1.454  3.00  1.00            
ATOM   1475    O GLY B  94      14.126   6.296  -1.943  3.00  1.00            
ATOM   1476    N CYS B  95      14.128   4.813  -0.239  1.00  1.00            
ATOM   1477   CA CYS B  95      15.007   5.607   0.544  1.00  1.00            
ATOM   1478   CB CYS B  95      14.893   5.344   2.056  1.00  1.00            
ATOM   1479   SG CYS B  95      13.259   5.774   2.722  1.00  1.00            
ATOM   1480    C CYS B  95      16.372   5.213   0.131  1.00  1.00            
ATOM   1481    O CYS B  95      16.578   4.126  -0.403  1.00  1.00            
ATOM   1482    N THR B  96      17.352   6.103   0.339  4.00  1.00            
ATOM   1483   CA THR B  96      18.646   5.684  -0.070  4.00  1.00            
ATOM   1484   CB THR B  96      18.993   6.084  -1.477  4.00  1.00            
ATOM   1485  OG1 THR B  96      20.206   5.465  -1.884  4.00  1.00            
ATOM   1486  CG2 THR B  96      19.129   7.614  -1.536  4.00  1.00            
ATOM   1487    C THR B  96      19.671   6.264   0.819  4.00  1.00            
ATOM   1488    O THR B  96      19.405   7.141   1.638  4.00  1.00            
ATOM   1489    N LEU B  97      20.893   5.734   0.673  4.00  1.00            
ATOM   1490   CA LEU B  97      21.978   6.257   1.418  4.00  1.00            
ATOM   1491   CB LEU B  97      22.857   5.182   2.077  4.00  1.00            
ATOM   1492   CG LEU B  97      22.089   4.196   2.978  4.00  1.00            
ATOM   1493  CD1 LEU B  97      23.035   3.205   3.674  4.00  1.00            
ATOM   1494  CD2 LEU B  97      21.176   4.928   3.963  4.00  1.00            
ATOM   1495    C LEU B  97      22.839   6.939   0.405  4.00  1.00            
ATOM   1496    O LEU B  97      22.990   6.445  -0.711  4.00  1.00            
ATOM   1497    N ASN B  98      23.413   8.110   0.742  4.00  1.00            
ATOM   1498   CA ASN B  98      24.215   8.749  -0.256  4.00  1.00            
ATOM   1499   CB ASN B  98      23.489   9.898  -0.979  4.00  1.00            
ATOM   1500   CG ASN B  98      24.217  10.170  -2.288  4.00  1.00            
ATOM   1501  OD1 ASN B  98      24.369  11.315  -2.710  4.00  1.00            
ATOM   1502  ND2 ASN B  98      24.663   9.083  -2.971  4.00  1.00            
ATOM   1503    C ASN B  98      25.419   9.307   0.398  4.00  1.00            
ATOM   1504    O ASN B  98      25.459   9.500   1.613  4.00  1.00            
ATOM   1505    N PHE B  99      26.460   9.550  -0.413  1.00  1.00            
ATOM   1506   CA PHE B  99      27.676  10.091   0.099  1.00  1.00            
ATOM   1507   CB PHE B  99      27.514  11.508   0.680  1.00  1.00            
ATOM   1508   CG PHE B  99      27.239  12.503  -0.397  1.00  1.00            
ATOM   1509  CD1 PHE B  99      25.976  12.637  -0.924  1.00  1.00            
ATOM   1510  CD2 PHE B  99      28.241  13.325  -0.864  1.00  1.00            
ATOM   1511  CE1 PHE B  99      25.719  13.562  -1.911  1.00  1.00            
ATOM   1512  CE2 PHE B  99      27.990  14.251  -1.850  1.00  1.00            
ATOM   1513   CZ PHE B  99      26.727  14.368  -2.377  1.00  1.00            
ATOM   1514    C PHE B  99      28.256   9.184   1.179  1.00  1.00            
ATOM   1515    O PHE B  99      27.620   8.161   1.549  1.00  1.00            
ATOM   1516  OXT PHE B  99      29.382   9.506   1.640  1.00  1.00            
ATOM   1517    N THR C   1       3.183  -9.215   2.212  1.00  0.00            
ATOM   1518   CA THR C   1       4.467  -9.871   1.880  1.00  0.00            
ATOM   1519   CB THR C   1       5.248  -9.022   0.921  1.00  0.00            
ATOM   1520  OG1 THR C   1       6.392  -9.722   0.456  1.00  0.00            
ATOM   1521  CG2 THR C   1       5.663  -7.723   1.630  1.00  0.00            
ATOM   1522    C THR C   1       5.271 -10.105   3.114  1.00  0.00            
ATOM   1523    O THR C   1       4.969  -9.572   4.180  1.00  0.00            
ATOM   1524    N GLU C   2       6.319 -10.937   2.984  1.00  0.00            
ATOM   1525   CA GLU C   2       7.178 -11.279   4.076  1.00  0.00            
ATOM   1526   CB GLU C   2       7.291 -12.808   4.246  1.00  0.00            
ATOM   1527   CG GLU C   2       6.001 -13.480   4.722  1.00  0.00            
ATOM   1528   CD GLU C   2       6.222 -14.986   4.692  1.00  0.00            
ATOM   1529  OE1 GLU C   2       6.586 -15.506   3.605  1.00  0.00            
ATOM   1530  OE2 GLU C   2       6.036 -15.636   5.757  1.00  0.00            
ATOM   1531    C GLU C   2       8.482 -10.591   3.762  1.00  0.00            
ATOM   1532    O GLU C   2       8.401  -9.364   3.691  1.00  0.00            
ATOM   1533    N PRO C   3       9.689 -11.098   3.563  1.00  0.00            
ATOM   1534   CA PRO C   3      10.135 -12.476   3.563  1.00  0.00            
ATOM   1535   CD PRO C   3      10.627 -10.254   2.837  1.00  0.00            
ATOM   1536   CB PRO C   3      11.401 -12.527   2.708  1.00  0.00            
ATOM   1537   CG PRO C   3      11.911 -11.082   2.705  1.00  0.00            
ATOM   1538    C PRO C   3      10.375 -12.942   4.963  1.00  0.00            
ATOM   1539    O PRO C   3       9.739 -12.430   5.883  1.00  0.00            
ATOM   1540    N ILE C   4      11.321 -13.891   5.134  1.00  0.00            
ATOM   1541   CA ILE C   4      11.591 -14.534   6.389  1.00  0.00            
ATOM   1542   CB ILE C   4      12.793 -15.435   6.340  1.00  0.00            
ATOM   1543  CG1 ILE C   4      12.912 -16.243   7.644  1.00  0.00            
ATOM   1544  CG2 ILE C   4      14.028 -14.579   6.012  1.00  0.00            
ATOM   1545  CD1 ILE C   4      11.787 -17.259   7.843  1.00  0.00            
ATOM   1546    C ILE C   4      11.825 -13.481   7.439  1.00  0.00            
ATOM   1547    O ILE C   4      11.326 -13.597   8.558  1.00  0.00            
ATOM   1548    N SER C   5      12.572 -12.417   7.099  1.00  0.00            
ATOM   1549   CA SER C   5      12.764 -11.279   7.956  1.00  0.00            
ATOM   1550   CB SER C   5      11.450 -10.546   8.279  1.00  0.00            
ATOM   1551   OG SER C   5      10.873 -10.030   7.088  1.00  0.00            
ATOM   1552    C SER C   5      13.453 -11.549   9.249  1.00  0.00            
ATOM   1553    O SER C   5      13.109 -10.929  10.255  1.00  0.00            
ATOM   1554    N GLY C   6      14.443 -12.459   9.290  1.00  0.00            
ATOM   1555   CA GLY C   6      15.163 -12.482  10.529  1.00  0.00            
ATOM   1556    C GLY C   6      15.819 -11.146  10.562  1.00  0.00            
ATOM   1557    O GLY C   6      16.408 -10.718   9.572  1.00  0.00            
ATOM   1558    N ALA C   7      15.728 -10.427  11.693  1.00  0.00            
ATOM   1559   CA ALA C   7      16.297  -9.120  11.618  1.00  0.00            
ATOM   1560   CB ALA C   7      15.267  -7.995  11.797  1.00  0.00            
ATOM   1561    C ALA C   7      17.312  -8.949  12.690  1.00  0.00            
ATOM   1562    O ALA C   7      17.083  -9.290  13.850  1.00  0.00            
ATOM   1563    N GLU C   8      18.490  -8.426  12.304  1.00  0.00            
ATOM   1564   CA GLU C   8      19.468  -8.064  13.279  1.00  0.00            
ATOM   1565   CB GLU C   8      20.919  -8.349  12.854  1.00  0.00            
ATOM   1566   CG GLU C   8      21.335  -9.813  13.005  1.00  0.00            
ATOM   1567   CD GLU C   8      21.693 -10.041  14.468  1.00  0.00            
ATOM   1568  OE1 GLU C   8      21.730  -9.034  15.226  1.00  0.00            
ATOM   1569  OE2 GLU C   8      21.937 -11.216  14.849  1.00  0.00            
ATOM   1570    C GLU C   8      19.313  -6.587  13.383  1.00  0.00            
ATOM   1571    O GLU C   8      19.974  -5.831  12.672  1.00  0.00            
ATOM   1572    N THR C   9      18.409  -6.136  14.273  1.00  0.00            
ATOM   1573   CA THR C   9      18.201  -4.728  14.406  1.00  0.00            
ATOM   1574   CB THR C   9      16.974  -4.382  15.196  1.00  0.00            
ATOM   1575  OG1 THR C   9      17.062  -4.934  16.501  1.00  0.00            
ATOM   1576  CG2 THR C   9      15.744  -4.939  14.461  1.00  0.00            
ATOM   1577    C THR C   9      19.393  -4.205  15.148  1.00  0.00            
ATOM   1578    O THR C   9      19.635  -4.604  16.286  1.00  0.00            
ATOM   1579    N PHE C  10      20.189  -3.305  14.527  1.00  0.00            
ATOM   1580   CA PHE C  10      21.340  -2.828  15.243  1.00  0.00            
ATOM   1581   CB PHE C  10      22.628  -2.816  14.406  1.00  0.00            
ATOM   1582   CG PHE C  10      23.735  -2.676  15.386  1.00  0.00            
ATOM   1583  CD1 PHE C  10      24.155  -3.776  16.097  1.00  0.00            
ATOM   1584  CD2 PHE C  10      24.349  -1.464  15.597  1.00  0.00            
ATOM   1585  CE1 PHE C  10      25.174  -3.675  17.012  1.00  0.00            
ATOM   1586  CE2 PHE C  10      25.370  -1.357  16.511  1.00  0.00            
ATOM   1587   CZ PHE C  10      25.783  -2.461  17.219  1.00  0.00            
ATOM   1588    C PHE C  10      21.054  -1.440  15.674  1.00  0.00            
ATOM   1589    O PHE C  10      21.159  -0.492  14.898  1.00  0.00            
ATOM   1590    N TYR C  11      20.666  -1.299  16.950  1.00  0.00            
ATOM   1591   CA TYR C  11      20.369  -0.011  17.474  1.00  0.00            
ATOM   1592   CB TYR C  11      18.879   0.164  17.800  1.00  0.00            
ATOM   1593   CG TYR C  11      18.667   1.544  18.317  1.00  0.00            
ATOM   1594  CD1 TYR C  11      18.462   2.585  17.443  1.00  0.00            
ATOM   1595  CD2 TYR C  11      18.669   1.800  19.670  1.00  0.00            
ATOM   1596  CE1 TYR C  11      18.262   3.862  17.908  1.00  0.00            
ATOM   1597  CE2 TYR C  11      18.469   3.076  20.142  1.00  0.00            
ATOM   1598   CZ TYR C  11      18.263   4.109  19.259  1.00  0.00            
ATOM   1599   OH TYR C  11      18.055   5.422  19.734  1.00  0.00            
ATOM   1600    C TYR C  11      21.106   0.117  18.738  1.00  0.00            
ATOM   1601    O TYR C  11      20.894  -0.632  19.690  1.00  0.00            
ATOM   1602    N VAL C  12      22.012   1.089  18.766  1.00  0.00            
ATOM   1603   CA VAL C  12      22.689   1.296  19.986  1.00  0.00            
ATOM   1604   CB VAL C  12      24.126   0.878  19.932  1.00  0.00            
ATOM   1605  CG1 VAL C  12      24.168  -0.640  19.673  1.00  0.00            
ATOM   1606  CG2 VAL C  12      24.834   1.704  18.847  1.00  0.00            
ATOM   1607    C VAL C  12      22.624   2.758  20.201  1.00  0.00            
ATOM   1608    O VAL C  12      22.783   3.542  19.267  1.00  0.00            
ATOM   1609    N ASP C  13      22.360   3.169  21.446  1.00  0.00            
ATOM   1610   CA ASP C  13      22.235   4.568  21.669  1.00  0.00            
ATOM   1611   CB ASP C  13      21.077   4.927  22.616  1.00  0.00            
ATOM   1612   CG ASP C  13      20.927   6.442  22.622  1.00  0.00            
ATOM   1613  OD1 ASP C  13      21.528   7.100  21.731  1.00  0.00            
ATOM   1614  OD2 ASP C  13      20.204   6.961  23.515  1.00  0.00            
ATOM   1615    C ASP C  13      23.481   5.033  22.337  1.00  0.00            
ATOM   1616    O ASP C  13      24.462   5.387  21.684  1.00  0.00            
ATOM   1617    N GLY C  14      23.464   5.014  23.682  1.00  0.00            
ATOM   1618   CA GLY C  14      24.549   5.549  24.445  1.00  0.00            
ATOM   1619    C GLY C  14      25.816   4.834  24.117  1.00  0.00            
ATOM   1620    O GLY C  14      26.844   5.467  23.881  1.00  0.00            
ATOM   1621    N ALA C  15      25.788   3.494  24.085  1.00  0.00            
ATOM   1622   CA ALA C  15      27.011   2.811  23.800  1.00  0.00            
ATOM   1623   CB ALA C  15      27.484   1.901  24.945  1.00  0.00            
ATOM   1624    C ALA C  15      26.743   1.916  22.599  1.00  0.00            
ATOM   1625    O ALA C  15      27.683   1.189  22.182  1.00  0.00            
ATOM   1626  OXT ALA C  15      25.594   1.950  22.083  1.00  0.00            
END
