# Supplementary material for: Integrative modeling of diverse protein-peptide systems using CABS-dock
Source: PLoS Comput Biol. 2023 Jul 5;19(7):e1011275. doi: 10.1371/journal.pcbi.1011275 (PMC10351741; doi:10.1371/journal.pcbi.1011275)
Supplement: S1 File — Files in pdb format containing atomic coordinates of the structures obtained in this study: the highest-scored amyloid models and 10 examples of the docked peptide for each enzyme-substrate complex. (ZIP) [file pcbi.1011275.s006.zip › 11_HIV1_TEPISGAETFYVDGA/2431.pdb]

CRYST1    0.000    0.000    0.000   0.00   0.00   0.00 P 1           1
ATOM      1    N PRO A   1      27.417   6.798  -5.953  1.00  1.00            
ATOM      2   CA PRO A   1      27.635   7.209  -4.538  1.00  1.00            
ATOM      3   CD PRO A   1      27.658   7.971  -6.862  1.00  1.00            
ATOM      4   CB PRO A   1      27.909   8.712  -4.570  1.00  1.00            
ATOM      5   CG PRO A   1      28.382   9.009  -5.997  1.00  1.00            
ATOM      6    C PRO A   1      26.340   6.901  -3.859  1.00  1.00            
ATOM      7    O PRO A   1      26.197   7.211  -2.678  1.00  1.00            
ATOM      8    N GLN A   2      25.386   6.289  -4.586  4.00  1.00            
ATOM      9   CA GLN A   2      24.101   6.019  -4.015  4.00  1.00            
ATOM     10   CB GLN A   2      22.951   6.350  -4.978  4.00  1.00            
ATOM     11   CG GLN A   2      22.917   7.823  -5.389  4.00  1.00            
ATOM     12   CD GLN A   2      21.803   7.999  -6.406  4.00  1.00            
ATOM     13  OE1 GLN A   2      21.248   7.026  -6.914  4.00  1.00            
ATOM     14  NE2 GLN A   2      21.468   9.279  -6.721  4.00  1.00            
ATOM     15    C GLN A   2      23.999   4.558  -3.724  4.00  1.00            
ATOM     16    O GLN A   2      24.285   3.721  -4.580  4.00  1.00            
ATOM     17    N ILE A   3      23.598   4.208  -2.486  4.00  1.00            
ATOM     18   CA ILE A   3      23.410   2.819  -2.196  4.00  1.00            
ATOM     19   CB ILE A   3      24.340   2.273  -1.140  4.00  1.00            
ATOM     20  CG1 ILE A   3      24.251   0.738  -1.091  4.00  1.00            
ATOM     21  CG2 ILE A   3      24.053   2.963   0.204  4.00  1.00            
ATOM     22  CD1 ILE A   3      25.379   0.086  -0.290  4.00  1.00            
ATOM     23    C ILE A   3      21.994   2.648  -1.755  4.00  1.00            
ATOM     24    O ILE A   3      21.534   3.289  -0.812  4.00  1.00            
ATOM     25    N THR A   4      21.249   1.770  -2.449  1.00  1.00            
ATOM     26   CA THR A   4      19.875   1.600  -2.096  1.00  1.00            
ATOM     27   CB THR A   4      18.987   1.322  -3.271  1.00  1.00            
ATOM     28  OG1 THR A   4      19.370   0.108  -3.903  1.00  1.00            
ATOM     29  CG2 THR A   4      19.103   2.497  -4.258  1.00  1.00            
ATOM     30    C THR A   4      19.771   0.448  -1.158  1.00  1.00            
ATOM     31    O THR A   4      20.653  -0.409  -1.106  1.00  1.00            
ATOM     32    N LEU A   5      18.673   0.412  -0.379  1.00  1.00            
ATOM     33   CA LEU A   5      18.499  -0.647   0.565  1.00  1.00            
ATOM     34   CB LEU A   5      17.756  -0.239   1.851  1.00  1.00            
ATOM     35   CG LEU A   5      18.518   0.747   2.754  1.00  1.00            
ATOM     36  CD1 LEU A   5      18.726   2.101   2.062  1.00  1.00            
ATOM     37  CD2 LEU A   5      17.832   0.884   4.121  1.00  1.00            
ATOM     38    C LEU A   5      17.662  -1.717  -0.070  1.00  1.00            
ATOM     39    O LEU A   5      16.699  -1.453  -0.788  1.00  1.00            
ATOM     40    N TRP A   6      18.072  -2.969   0.191  1.00  1.00            
ATOM     41   CA TRP A   6      17.499  -4.218  -0.218  1.00  1.00            
ATOM     42   CB TRP A   6      17.936  -4.669  -1.623  1.00  1.00            
ATOM     43   CG TRP A   6      17.614  -3.725  -2.756  1.00  1.00            
ATOM     44  CD2 TRP A   6      16.458  -3.806  -3.606  1.00  1.00            
ATOM     45  CD1 TRP A   6      18.349  -2.666  -3.206  1.00  1.00            
ATOM     46  NE1 TRP A   6      17.727  -2.086  -4.285  1.00  1.00            
ATOM     47  CE2 TRP A   6      16.562  -2.778  -4.542  1.00  1.00            
ATOM     48  CE3 TRP A   6      15.400  -4.670  -3.610  1.00  1.00            
ATOM     49  CZ2 TRP A   6      15.605  -2.596  -5.500  1.00  1.00            
ATOM     50  CZ3 TRP A   6      14.435  -4.481  -4.574  1.00  1.00            
ATOM     51  CH2 TRP A   6      14.538  -3.464  -5.502  1.00  1.00            
ATOM     52    C TRP A   6      18.284  -5.085   0.695  1.00  1.00            
ATOM     53    O TRP A   6      17.937  -5.287   1.858  1.00  1.00            
ATOM     54    N LYS A   7      19.395  -5.618   0.156  1.00  1.00            
ATOM     55   CA LYS A   7      20.334  -6.251   1.019  1.00  1.00            
ATOM     56   CB LYS A   7      21.480  -6.997   0.307  1.00  1.00            
ATOM     57   CG LYS A   7      22.396  -6.117  -0.546  1.00  1.00            
ATOM     58   CD LYS A   7      21.703  -5.460  -1.740  1.00  1.00            
ATOM     59   CE LYS A   7      22.660  -4.661  -2.626  1.00  1.00            
ATOM     60   NZ LYS A   7      21.929  -4.084  -3.776  1.00  1.00            
ATOM     61    C LYS A   7      20.907  -5.108   1.790  1.00  1.00            
ATOM     62    O LYS A   7      20.765  -3.952   1.393  1.00  1.00            
ATOM     63    N ARG A   8      21.554  -5.392   2.929  1.00  1.00            
ATOM     64   CA ARG A   8      22.004  -4.345   3.798  1.00  1.00            
ATOM     65   CB ARG A   8      22.611  -4.852   5.115  1.00  1.00            
ATOM     66   CG ARG A   8      21.664  -5.680   5.977  1.00  1.00            
ATOM     67   CD ARG A   8      22.386  -6.334   7.153  1.00  1.00            
ATOM     68   NE ARG A   8      23.524  -7.097   6.566  1.00  1.00            
ATOM     69   CZ ARG A   8      24.268  -7.939   7.337  1.00  1.00            
ATOM     70  NH1 ARG A   8      23.959  -8.115   8.655  1.00  1.00            
ATOM     71  NH2 ARG A   8      25.324  -8.606   6.783  1.00  1.00            
ATOM     72    C ARG A   8      23.065  -3.532   3.166  1.00  1.00            
ATOM     73    O ARG A   8      23.735  -3.919   2.209  1.00  1.00            
ATOM     74    N PRO A   9      23.142  -2.344   3.698  1.00  1.00            
ATOM     75   CA PRO A   9      24.223  -1.463   3.408  1.00  1.00            
ATOM     76   CD PRO A   9      22.026  -1.673   4.337  1.00  1.00            
ATOM     77   CB PRO A   9      23.813  -0.088   3.939  1.00  1.00            
ATOM     78   CG PRO A   9      22.651  -0.386   4.906  1.00  1.00            
ATOM     79    C PRO A   9      25.385  -2.075   4.107  1.00  1.00            
ATOM     80    O PRO A   9      25.281  -2.350   5.301  1.00  1.00            
ATOM     81    N LEU A  10      26.497  -2.302   3.397  4.00  1.00            
ATOM     82   CA LEU A  10      27.636  -2.867   4.044  4.00  1.00            
ATOM     83   CB LEU A  10      27.856  -4.368   3.767  4.00  1.00            
ATOM     84   CG LEU A  10      26.869  -5.319   4.471  4.00  1.00            
ATOM     85  CD1 LEU A  10      27.044  -5.268   5.995  4.00  1.00            
ATOM     86  CD2 LEU A  10      25.423  -5.079   4.031  4.00  1.00            
ATOM     87    C LEU A  10      28.820  -2.167   3.476  4.00  1.00            
ATOM     88    O LEU A  10      28.795  -1.728   2.327  4.00  1.00            
ATOM     89    N VAL A  11      29.899  -2.028   4.267  4.00  1.00            
ATOM     90   CA VAL A  11      31.016  -1.345   3.698  4.00  1.00            
ATOM     91   CB VAL A  11      30.986   0.144   3.895  4.00  1.00            
ATOM     92  CG1 VAL A  11      29.762   0.711   3.151  4.00  1.00            
ATOM     93  CG2 VAL A  11      31.000   0.445   5.402  4.00  1.00            
ATOM     94    C VAL A  11      32.314  -1.867   4.265  4.00  1.00            
ATOM     95    O VAL A  11      32.320  -2.696   5.173  4.00  1.00            
ATOM     96    N THR A  12      33.458  -1.400   3.701  4.00  1.00            
ATOM     97   CA THR A  12      34.776  -1.823   4.120  4.00  1.00            
ATOM     98   CB THR A  12      35.639  -2.258   2.970  4.00  1.00            
ATOM     99  OG1 THR A  12      35.025  -3.337   2.280  4.00  1.00            
ATOM    100  CG2 THR A  12      37.014  -2.683   3.512  4.00  1.00            
ATOM    101    C THR A  12      35.481  -0.661   4.769  4.00  1.00            
ATOM    102    O THR A  12      35.829   0.316   4.108  4.00  1.00            
ATOM    103    N ILE A  13      35.693  -0.746   6.100  4.00  1.00            
ATOM    104   CA ILE A  13      36.223   0.344   6.878  4.00  1.00            
ATOM    105   CB ILE A  13      35.835   0.273   8.326  4.00  1.00            
ATOM    106  CG1 ILE A  13      35.900   1.681   8.936  4.00  1.00            
ATOM    107  CG2 ILE A  13      36.747  -0.736   9.033  4.00  1.00            
ATOM    108  CD1 ILE A  13      34.815   2.603   8.377  4.00  1.00            
ATOM    109    C ILE A  13      37.698   0.657   6.820  4.00  1.00            
ATOM    110    O ILE A  13      38.070   1.812   6.624  4.00  1.00            
ATOM    111    N ARG A  14      38.597  -0.338   6.945  4.00  1.00            
ATOM    112   CA ARG A  14      40.002  -0.029   7.082  4.00  1.00            
ATOM    113   CB ARG A  14      40.640   0.601   5.829  4.00  1.00            
ATOM    114   CG ARG A  14      40.785  -0.377   4.662  4.00  1.00            
ATOM    115   CD ARG A  14      41.739   0.104   3.565  4.00  1.00            
ATOM    116   NE ARG A  14      41.802  -0.963   2.526  4.00  1.00            
ATOM    117   CZ ARG A  14      42.599  -0.808   1.428  4.00  1.00            
ATOM    118  NH1 ARG A  14      43.341   0.328   1.277  4.00  1.00            
ATOM    119  NH2 ARG A  14      42.655  -1.790   0.482  4.00  1.00            
ATOM    120    C ARG A  14      40.310   0.856   8.275  4.00  1.00            
ATOM    121    O ARG A  14      40.537   2.055   8.124  4.00  1.00            
ATOM    122    N ILE A  15      40.309   0.271   9.506  4.00  1.00            
ATOM    123   CA ILE A  15      40.642   0.952  10.745  4.00  1.00            
ATOM    124   CB ILE A  15      39.612   0.721  11.812  4.00  1.00            
ATOM    125  CG1 ILE A  15      38.237   1.237  11.364  4.00  1.00            
ATOM    126  CG2 ILE A  15      40.117   1.354  13.118  4.00  1.00            
ATOM    127  CD1 ILE A  15      37.096   0.730  12.245  4.00  1.00            
ATOM    128    C ILE A  15      41.910   0.344  11.263  4.00  1.00            
ATOM    129    O ILE A  15      41.985  -0.864  11.477  4.00  1.00            
ATOM    130    N GLY A  16      42.954   1.176  11.449  3.00  1.00            
ATOM    131   CA GLY A  16      44.180   0.735  12.056  3.00  1.00            
ATOM    132    C GLY A  16      44.933  -0.168  11.128  3.00  1.00            
ATOM    133    O GLY A  16      45.808  -0.913  11.563  3.00  1.00            
ATOM    134    N GLY A  17      44.617  -0.137   9.823  3.00  1.00            
ATOM    135   CA GLY A  17      45.363  -0.954   8.913  3.00  1.00            
ATOM    136    C GLY A  17      44.604  -2.218   8.660  3.00  1.00            
ATOM    137    O GLY A  17      44.842  -2.900   7.664  3.00  1.00            
ATOM    138    N GLN A  18      43.649  -2.564   9.544  4.00  1.00            
ATOM    139   CA GLN A  18      42.945  -3.796   9.347  4.00  1.00            
ATOM    140   CB GLN A  18      42.837  -4.640  10.627  4.00  1.00            
ATOM    141   CG GLN A  18      42.120  -3.941  11.778  4.00  1.00            
ATOM    142   CD GLN A  18      42.462  -4.713  13.045  4.00  1.00            
ATOM    143  OE1 GLN A  18      42.203  -5.910  13.152  4.00  1.00            
ATOM    144  NE2 GLN A  18      43.083  -4.007  14.028  4.00  1.00            
ATOM    145    C GLN A  18      41.591  -3.508   8.778  4.00  1.00            
ATOM    146    O GLN A  18      40.929  -2.544   9.159  4.00  1.00            
ATOM    147    N LEU A  19      41.163  -4.348   7.813  4.00  1.00            
ATOM    148   CA LEU A  19      39.910  -4.159   7.142  4.00  1.00            
ATOM    149   CB LEU A  19      39.757  -5.024   5.873  4.00  1.00            
ATOM    150   CG LEU A  19      40.863  -4.798   4.822  4.00  1.00            
ATOM    151  CD1 LEU A  19      40.574  -5.569   3.524  4.00  1.00            
ATOM    152  CD2 LEU A  19      41.126  -3.303   4.594  4.00  1.00            
ATOM    153    C LEU A  19      38.818  -4.560   8.076  4.00  1.00            
ATOM    154    O LEU A  19      38.935  -5.549   8.797  4.00  1.00            
ATOM    155    N LYS A  20      37.720  -3.782   8.107  4.00  1.00            
ATOM    156   CA LYS A  20      36.641  -4.183   8.956  4.00  1.00            
ATOM    157   CB LYS A  20      36.541  -3.393  10.273  4.00  1.00            
ATOM    158   CG LYS A  20      35.657  -4.056  11.329  4.00  1.00            
ATOM    159   CD LYS A  20      36.265  -5.332  11.916  4.00  1.00            
ATOM    160   CE LYS A  20      36.074  -6.568  11.034  4.00  1.00            
ATOM    161   NZ LYS A  20      36.849  -7.706  11.580  4.00  1.00            
ATOM    162    C LYS A  20      35.359  -4.007   8.192  4.00  1.00            
ATOM    163    O LYS A  20      35.216  -3.072   7.406  4.00  1.00            
ATOM    164    N GLU A  21      34.399  -4.934   8.402  4.00  1.00            
ATOM    165   CA GLU A  21      33.108  -4.912   7.760  4.00  1.00            
ATOM    166   CB GLU A  21      32.284  -6.180   8.018  4.00  1.00            
ATOM    167   CG GLU A  21      31.954  -6.317   9.508  4.00  1.00            
ATOM    168   CD GLU A  21      31.109  -7.561   9.730  4.00  1.00            
ATOM    169  OE1 GLU A  21      30.112  -7.742   8.981  4.00  1.00            
ATOM    170  OE2 GLU A  21      31.449  -8.345  10.655  4.00  1.00            
ATOM    171    C GLU A  21      32.329  -3.836   8.430  4.00  1.00            
ATOM    172    O GLU A  21      32.604  -3.489   9.576  4.00  1.00            
ATOM    173    N ALA A  22      31.337  -3.252   7.730  4.00  1.00            
ATOM    174   CA ALA A  22      30.591  -2.258   8.431  4.00  1.00            
ATOM    175   CB ALA A  22      31.202  -0.852   8.307  4.00  1.00            
ATOM    176    C ALA A  22      29.208  -2.185   7.909  4.00  1.00            
ATOM    177    O ALA A  22      28.953  -2.385   6.722  4.00  1.00            
ATOM    178    N LEU A  23      28.267  -1.900   8.825  4.00  1.00            
ATOM    179   CA LEU A  23      26.918  -1.702   8.412  4.00  1.00            
ATOM    180   CB LEU A  23      25.882  -2.416   9.306  4.00  1.00            
ATOM    181   CG LEU A  23      24.416  -2.365   8.808  4.00  1.00            
ATOM    182  CD1 LEU A  23      23.500  -3.187   9.727  4.00  1.00            
ATOM    183  CD2 LEU A  23      23.887  -0.932   8.639  4.00  1.00            
ATOM    184    C LEU A  23      26.731  -0.225   8.519  4.00  1.00            
ATOM    185    O LEU A  23      26.834   0.342   9.606  4.00  1.00            
ATOM    186    N LEU A  24      26.475   0.454   7.383  4.00  1.00            
ATOM    187   CA LEU A  24      26.272   1.870   7.465  4.00  1.00            
ATOM    188   CB LEU A  24      26.261   2.572   6.092  4.00  1.00            
ATOM    189   CG LEU A  24      27.532   2.373   5.241  4.00  1.00            
ATOM    190  CD1 LEU A  24      27.436   3.138   3.911  4.00  1.00            
ATOM    191  CD2 LEU A  24      28.806   2.723   6.020  4.00  1.00            
ATOM    192    C LEU A  24      24.914   2.002   7.996  4.00  1.00            
ATOM    193    O LEU A  24      23.945   1.535   7.398  4.00  1.00            
ATOM    194    N ASP A  25      24.800   2.640   9.156  1.00  1.00            
ATOM    195   CA ASP A  25      23.485   2.663   9.665  1.00  1.00            
ATOM    196   CB ASP A  25      23.301   1.723  10.865  1.00  1.00            
ATOM    197   CG ASP A  25      24.365   2.102  11.878  1.00  1.00            
ATOM    198  OD1 ASP A  25      25.566   1.873  11.574  1.00  1.00            
ATOM    199  OD2 ASP A  25      24.000   2.617  12.965  1.00  1.00            
ATOM    200    C ASP A  25      23.103   4.017  10.060  1.00  1.00            
ATOM    201    O ASP A  25      23.829   4.734  10.747  1.00  1.00            
ATOM    202    N THR A  26      21.921   4.399   9.576  3.00  1.00            
ATOM    203   CA THR A  26      21.426   5.667   9.929  3.00  1.00            
ATOM    204   CB THR A  26      20.195   6.053   9.163  3.00  1.00            
ATOM    205  OG1 THR A  26      19.825   7.388   9.479  3.00  1.00            
ATOM    206  CG2 THR A  26      19.055   5.078   9.507  3.00  1.00            
ATOM    207    C THR A  26      21.088   5.671  11.402  3.00  1.00            
ATOM    208    O THR A  26      21.397   6.629  12.110  3.00  1.00            
ATOM    209    N GLY A  27      20.464   4.582  11.909  3.00  1.00            
ATOM    210   CA GLY A  27      19.926   4.537  13.250  3.00  1.00            
ATOM    211    C GLY A  27      20.918   4.627  14.368  3.00  1.00            
ATOM    212    O GLY A  27      20.746   5.451  15.266  3.00  1.00            
ATOM    213    N ALA A  28      21.986   3.809  14.368  1.00  1.00            
ATOM    214   CA ALA A  28      22.790   3.846  15.555  1.00  1.00            
ATOM    215   CB ALA A  28      23.772   2.668  15.694  1.00  1.00            
ATOM    216    C ALA A  28      23.590   5.129  15.587  1.00  1.00            
ATOM    217    O ALA A  28      24.173   5.528  14.580  1.00  1.00            
ATOM    218    N ASP A  29      23.609   5.824  16.753  1.00  1.00            
ATOM    219   CA ASP A  29      24.303   7.084  16.911  1.00  1.00            
ATOM    220   CB ASP A  29      23.934   7.809  18.219  1.00  1.00            
ATOM    221   CG ASP A  29      22.498   8.302  18.095  1.00  1.00            
ATOM    222  OD1 ASP A  29      21.888   8.069  17.017  1.00  1.00            
ATOM    223  OD2 ASP A  29      21.996   8.921  19.069  1.00  1.00            
ATOM    224    C ASP A  29      25.803   6.949  16.890  1.00  1.00            
ATOM    225    O ASP A  29      26.466   7.556  16.052  1.00  1.00            
ATOM    226    N ASP A  30      26.380   6.132  17.802  1.00  1.00            
ATOM    227   CA ASP A  30      27.814   6.003  17.886  1.00  1.00            
ATOM    228   CB ASP A  30      28.334   5.622  19.284  1.00  1.00            
ATOM    229   CG ASP A  30      28.175   6.833  20.190  1.00  1.00            
ATOM    230  OD1 ASP A  30      27.895   7.939  19.651  1.00  1.00            
ATOM    231  OD2 ASP A  30      28.338   6.672  21.428  1.00  1.00            
ATOM    232    C ASP A  30      28.199   4.908  16.959  1.00  1.00            
ATOM    233    O ASP A  30      27.345   4.294  16.323  1.00  1.00            
ATOM    234    N THR A  31      29.514   4.656  16.845  1.00  1.00            
ATOM    235   CA THR A  31      29.992   3.583  16.030  1.00  1.00            
ATOM    236   CB THR A  31      31.382   3.804  15.512  1.00  1.00            
ATOM    237  OG1 THR A  31      31.413   4.949  14.679  1.00  1.00            
ATOM    238  CG2 THR A  31      31.852   2.556  14.746  1.00  1.00            
ATOM    239    C THR A  31      30.072   2.407  16.915  1.00  1.00            
ATOM    240    O THR A  31      30.500   2.508  18.063  1.00  1.00            
ATOM    241    N VAL A  32      29.625   1.250  16.413  4.00  1.00            
ATOM    242   CA VAL A  32      29.781   0.120  17.255  4.00  1.00            
ATOM    243   CB VAL A  32      28.531  -0.685  17.483  4.00  1.00            
ATOM    244  CG1 VAL A  32      27.421   0.267  17.946  4.00  1.00            
ATOM    245  CG2 VAL A  32      28.199  -1.526  16.241  4.00  1.00            
ATOM    246    C VAL A  32      30.717  -0.772  16.512  4.00  1.00            
ATOM    247    O VAL A  32      30.675  -0.856  15.285  4.00  1.00            
ATOM    248    N LEU A  33      31.634  -1.428  17.237  4.00  1.00            
ATOM    249   CA LEU A  33      32.529  -2.304  16.554  4.00  1.00            
ATOM    250   CB LEU A  33      33.958  -1.756  16.398  4.00  1.00            
ATOM    251   CG LEU A  33      34.061  -0.531  15.471  4.00  1.00            
ATOM    252  CD1 LEU A  33      35.516  -0.054  15.342  4.00  1.00            
ATOM    253  CD2 LEU A  33      33.406  -0.809  14.109  4.00  1.00            
ATOM    254    C LEU A  33      32.632  -3.558  17.370  4.00  1.00            
ATOM    255    O LEU A  33      32.230  -3.593  18.532  4.00  1.00            
ATOM    256    N GLU A  34      33.159  -4.638  16.757  1.00  1.00            
ATOM    257   CA GLU A  34      33.335  -5.895  17.430  1.00  1.00            
ATOM    258   CB GLU A  34      33.499  -7.101  16.490  1.00  1.00            
ATOM    259   CG GLU A  34      32.188  -7.580  15.871  1.00  1.00            
ATOM    260   CD GLU A  34      31.386  -8.249  16.980  1.00  1.00            
ATOM    261  OE1 GLU A  34      31.317  -7.659  18.092  1.00  1.00            
ATOM    262  OE2 GLU A  34      30.840  -9.356  16.736  1.00  1.00            
ATOM    263    C GLU A  34      34.584  -5.811  18.252  1.00  1.00            
ATOM    264    O GLU A  34      35.345  -4.850  18.156  1.00  1.00            
ATOM    265    N GLU A  35      34.802  -6.826  19.114  1.00  1.00            
ATOM    266   CA GLU A  35      35.958  -6.854  19.964  1.00  1.00            
ATOM    267   CB GLU A  35      36.076  -8.178  20.733  1.00  1.00            
ATOM    268   CG GLU A  35      34.925  -8.386  21.721  1.00  1.00            
ATOM    269   CD GLU A  35      34.861  -9.863  22.082  1.00  1.00            
ATOM    270  OE1 GLU A  35      34.878 -10.700  21.142  1.00  1.00            
ATOM    271  OE2 GLU A  35      34.791 -10.174  23.301  1.00  1.00            
ATOM    272    C GLU A  35      37.147  -6.711  19.072  1.00  1.00            
ATOM    273    O GLU A  35      37.540  -7.640  18.369  1.00  1.00            
ATOM    274    N MET A  36      37.745  -5.507  19.095  1.00  1.00            
ATOM    275   CA MET A  36      38.882  -5.189  18.286  1.00  1.00            
ATOM    276   CB MET A  36      38.555  -4.199  17.156  1.00  1.00            
ATOM    277   CG MET A  36      37.554  -4.707  16.117  1.00  1.00            
ATOM    278   SD MET A  36      36.847  -3.395  15.073  1.00  1.00            
ATOM    279   CE MET A  36      38.420  -2.874  14.326  1.00  1.00            
ATOM    280    C MET A  36      39.789  -4.424  19.181  1.00  1.00            
ATOM    281    O MET A  36      39.373  -3.918  20.221  1.00  1.00            
ATOM    282    N ASN A  37      41.073  -4.334  18.804  1.00  1.00            
ATOM    283   CA ASN A  37      41.959  -3.536  19.586  1.00  1.00            
ATOM    284   CB ASN A  37      43.291  -4.214  19.946  1.00  1.00            
ATOM    285   CG ASN A  37      44.094  -3.214  20.773  1.00  1.00            
ATOM    286  OD1 ASN A  37      43.533  -2.415  21.523  1.00  1.00            
ATOM    287  ND2 ASN A  37      45.444  -3.239  20.611  1.00  1.00            
ATOM    288    C ASN A  37      42.298  -2.364  18.754  1.00  1.00            
ATOM    289    O ASN A  37      42.474  -2.462  17.542  1.00  1.00            
ATOM    290    N LEU A  38      42.373  -1.206  19.407  1.00  1.00            
ATOM    291   CA LEU A  38      42.687  -0.014  18.713  1.00  1.00            
ATOM    292   CB LEU A  38      41.600   1.059  18.858  1.00  1.00            
ATOM    293   CG LEU A  38      40.231   0.630  18.309  1.00  1.00            
ATOM    294  CD1 LEU A  38      39.243   1.810  18.290  1.00  1.00            
ATOM    295  CD2 LEU A  38      40.354  -0.072  16.950  1.00  1.00            
ATOM    296    C LEU A  38      43.929   0.502  19.339  1.00  1.00            
ATOM    297    O LEU A  38      44.548  -0.138  20.189  1.00  1.00            
ATOM    298    N PRO A  39      44.303   1.658  18.906  1.00  1.00            
ATOM    299   CA PRO A  39      45.483   2.248  19.440  1.00  1.00            
ATOM    300   CD PRO A  39      44.132   1.992  17.499  1.00  1.00            
ATOM    301   CB PRO A  39      45.858   3.372  18.471  1.00  1.00            
ATOM    302   CG PRO A  39      45.327   2.872  17.121  1.00  1.00            
ATOM    303    C PRO A  39      45.712   2.638  20.863  1.00  1.00            
ATOM    304    O PRO A  39      46.860   2.532  21.287  1.00  1.00            
ATOM    305    N GLY A  40      44.734   3.099  21.654  1.00  1.00            
ATOM    306   CA GLY A  40      45.288   3.538  22.905  1.00  1.00            
ATOM    307    C GLY A  40      44.260   4.097  23.823  1.00  1.00            
ATOM    308    O GLY A  40      43.551   3.330  24.474  1.00  1.00            
ATOM    309    N LYS A  41      44.206   5.455  23.894  1.00  1.00            
ATOM    310   CA LYS A  41      43.378   6.201  24.806  1.00  1.00            
ATOM    311   CB LYS A  41      43.199   7.681  24.424  1.00  1.00            
ATOM    312   CG LYS A  41      44.383   8.566  24.831  1.00  1.00            
ATOM    313   CD LYS A  41      44.571   8.660  26.349  1.00  1.00            
ATOM    314   CE LYS A  41      45.654   9.646  26.795  1.00  1.00            
ATOM    315   NZ LYS A  41      46.995   9.051  26.607  1.00  1.00            
ATOM    316    C LYS A  41      42.048   5.547  24.879  1.00  1.00            
ATOM    317    O LYS A  41      41.200   5.659  23.998  1.00  1.00            
ATOM    318    N TRP A  42      41.870   4.839  26.003  1.00  1.00            
ATOM    319   CA TRP A  42      40.760   3.987  26.260  1.00  1.00            
ATOM    320   CB TRP A  42      41.266   2.575  26.628  1.00  1.00            
ATOM    321   CG TRP A  42      40.280   1.517  27.084  1.00  1.00            
ATOM    322  CD2 TRP A  42      40.707   0.356  27.812  1.00  1.00            
ATOM    323  CD1 TRP A  42      38.926   1.414  26.954  1.00  1.00            
ATOM    324  NE1 TRP A  42      38.482   0.265  27.566  1.00  1.00            
ATOM    325  CE2 TRP A  42      39.567  -0.398  28.096  1.00  1.00            
ATOM    326  CE3 TRP A  42      41.947  -0.050  28.211  1.00  1.00            
ATOM    327  CZ2 TRP A  42      39.656  -1.572  28.786  1.00  1.00            
ATOM    328  CZ3 TRP A  42      42.034  -1.236  28.907  1.00  1.00            
ATOM    329  CH2 TRP A  42      40.909  -1.982  29.188  1.00  1.00            
ATOM    330    C TRP A  42      40.045   4.548  27.462  1.00  1.00            
ATOM    331    O TRP A  42      40.598   5.354  28.208  1.00  1.00            
ATOM    332    N LYS A  43      38.778   4.131  27.667  4.00  1.00            
ATOM    333   CA LYS A  43      37.947   4.565  28.759  4.00  1.00            
ATOM    334   CB LYS A  43      36.448   4.351  28.469  4.00  1.00            
ATOM    335   CG LYS A  43      35.519   4.798  29.599  4.00  1.00            
ATOM    336   CD LYS A  43      34.035   4.761  29.223  4.00  1.00            
ATOM    337   CE LYS A  43      33.506   6.082  28.667  4.00  1.00            
ATOM    338   NZ LYS A  43      32.126   5.908  28.166  4.00  1.00            
ATOM    339    C LYS A  43      38.374   3.797  29.998  4.00  1.00            
ATOM    340    O LYS A  43      39.342   4.281  30.582  4.00  1.00            
ATOM    341    N PRO A  44      37.865   2.686  30.549  4.00  0.00            
ATOM    342   CA PRO A  44      36.682   1.925  30.162  4.00  0.00            
ATOM    343   CD PRO A  44      38.888   1.781  31.059  4.00  0.00            
ATOM    344   CB PRO A  44      37.116   0.463  30.111  4.00  0.00            
ATOM    345   CG PRO A  44      38.245   0.391  31.143  4.00  0.00            
ATOM    346    C PRO A  44      35.493   2.072  31.095  4.00  0.00            
ATOM    347    O PRO A  44      35.561   2.846  32.048  4.00  0.00            
ATOM    348    N LYS A  45      34.406   1.300  30.811  4.00  0.00            
ATOM    349   CA LYS A  45      33.191   1.127  31.589  4.00  0.00            
ATOM    350   CB LYS A  45      32.036   2.070  31.196  4.00  0.00            
ATOM    351   CG LYS A  45      32.303   3.566  31.400  4.00  0.00            
ATOM    352   CD LYS A  45      32.461   3.996  32.860  4.00  0.00            
ATOM    353   CE LYS A  45      31.149   3.982  33.647  4.00  0.00            
ATOM    354   NZ LYS A  45      31.326   4.676  34.942  4.00  0.00            
ATOM    355    C LYS A  45      32.712  -0.268  31.265  4.00  0.00            
ATOM    356    O LYS A  45      33.130  -0.832  30.255  4.00  0.00            
ATOM    357    N MET A  46      31.854  -0.893  32.109  4.00  0.00            
ATOM    358   CA MET A  46      31.381  -2.205  31.734  4.00  0.00            
ATOM    359   CB MET A  46      32.373  -3.339  32.049  4.00  0.00            
ATOM    360   CG MET A  46      32.679  -3.507  33.538  4.00  0.00            
ATOM    361   SD MET A  46      33.727  -2.198  34.239  4.00  0.00            
ATOM    362   CE MET A  46      35.185  -2.656  33.257  4.00  0.00            
ATOM    363    C MET A  46      30.099  -2.535  32.420  4.00  0.00            
ATOM    364    O MET A  46      29.871  -2.173  33.573  4.00  0.00            
ATOM    365    N ILE A  47      29.217  -3.235  31.683  4.00  0.00            
ATOM    366   CA ILE A  47      27.983  -3.725  32.215  4.00  0.00            
ATOM    367   CB ILE A  47      26.756  -2.925  31.852  4.00  0.00            
ATOM    368  CG1 ILE A  47      26.600  -2.755  30.333  4.00  0.00            
ATOM    369  CG2 ILE A  47      26.834  -1.586  32.601  4.00  0.00            
ATOM    370  CD1 ILE A  47      27.591  -1.743  29.755  4.00  0.00            
ATOM    371    C ILE A  47      27.825  -5.139  31.781  4.00  0.00            
ATOM    372    O ILE A  47      28.372  -5.563  30.765  4.00  0.00            
ATOM    373    N GLY A  48      27.085  -5.921  32.584  4.00  0.00            
ATOM    374   CA GLY A  48      26.902  -7.305  32.283  4.00  0.00            
ATOM    375    C GLY A  48      25.470  -7.604  32.521  4.00  0.00            
ATOM    376    O GLY A  48      24.620  -6.716  32.508  4.00  0.00            
ATOM    377    N GLY A  49      25.172  -8.891  32.751  4.00  0.00            
ATOM    378   CA GLY A  49      23.819  -9.305  32.924  4.00  0.00            
ATOM    379    C GLY A  49      23.463  -9.930  31.621  4.00  0.00            
ATOM    380    O GLY A  49      23.891  -9.478  30.560  4.00  0.00            
ATOM    381    N ILE A  50      22.672 -11.008  31.678  3.00  0.00            
ATOM    382   CA ILE A  50      22.330 -11.735  30.498  3.00  0.00            
ATOM    383   CB ILE A  50      21.561 -12.984  30.847  3.00  0.00            
ATOM    384  CG1 ILE A  50      21.211 -13.797  29.592  3.00  0.00            
ATOM    385  CG2 ILE A  50      20.347 -12.588  31.704  3.00  0.00            
ATOM    386  CD1 ILE A  50      22.417 -14.481  28.952  3.00  0.00            
ATOM    387    C ILE A  50      21.481 -10.911  29.583  3.00  0.00            
ATOM    388    O ILE A  50      21.758 -10.828  28.388  3.00  0.00            
ATOM    389    N GLY A  51      20.436 -10.258  30.119  3.00  0.00            
ATOM    390   CA GLY A  51      19.534  -9.548  29.263  3.00  0.00            
ATOM    391    C GLY A  51      20.269  -8.450  28.582  3.00  0.00            
ATOM    392    O GLY A  51      20.107  -8.240  27.381  3.00  0.00            
ATOM    393    N GLY A  52      21.110  -7.716  29.329  4.00  0.00            
ATOM    394   CA GLY A  52      21.786  -6.638  28.684  4.00  0.00            
ATOM    395    C GLY A  52      23.245  -6.865  28.823  4.00  0.00            
ATOM    396    O GLY A  52      23.773  -6.892  29.934  4.00  0.00            
ATOM    397    N PHE A  53      23.946  -7.041  27.689  4.00  0.00            
ATOM    398   CA PHE A  53      25.353  -7.188  27.842  4.00  0.00            
ATOM    399   CB PHE A  53      25.908  -8.565  27.433  4.00  0.00            
ATOM    400   CG PHE A  53      27.316  -8.598  27.924  4.00  0.00            
ATOM    401  CD1 PHE A  53      27.573  -8.889  29.244  4.00  0.00            
ATOM    402  CD2 PHE A  53      28.372  -8.308  27.090  4.00  0.00            
ATOM    403  CE1 PHE A  53      28.862  -8.919  29.721  4.00  0.00            
ATOM    404  CE2 PHE A  53      29.665  -8.337  27.561  4.00  0.00            
ATOM    405   CZ PHE A  53      29.912  -8.640  28.879  4.00  0.00            
ATOM    406    C PHE A  53      26.010  -6.144  27.011  4.00  0.00            
ATOM    407    O PHE A  53      25.919  -6.156  25.785  4.00  0.00            
ATOM    408    N ILE A  54      26.682  -5.188  27.679  4.00  0.00            
ATOM    409   CA ILE A  54      27.355  -4.171  26.938  4.00  0.00            
ATOM    410   CB ILE A  54      26.604  -2.872  26.864  4.00  0.00            
ATOM    411  CG1 ILE A  54      25.263  -3.074  26.138  4.00  0.00            
ATOM    412  CG2 ILE A  54      27.516  -1.834  26.189  4.00  0.00            
ATOM    413  CD1 ILE A  54      24.314  -1.886  26.270  4.00  0.00            
ATOM    414    C ILE A  54      28.659  -3.900  27.591  4.00  0.00            
ATOM    415    O ILE A  54      28.800  -4.004  28.808  4.00  0.00            
ATOM    416    N LYS A  55      29.679  -3.600  26.776  4.00  0.00            
ATOM    417   CA LYS A  55      30.904  -3.163  27.356  4.00  0.00            
ATOM    418   CB LYS A  55      32.046  -4.198  27.344  4.00  0.00            
ATOM    419   CG LYS A  55      31.906  -5.233  28.466  4.00  0.00            
ATOM    420   CD LYS A  55      33.008  -6.294  28.503  4.00  0.00            
ATOM    421   CE LYS A  55      32.600  -7.634  27.892  4.00  0.00            
ATOM    422   NZ LYS A  55      33.619  -8.663  28.202  4.00  0.00            
ATOM    423    C LYS A  55      31.315  -1.965  26.546  4.00  0.00            
ATOM    424    O LYS A  55      31.372  -2.033  25.320  4.00  0.00            
ATOM    425    N VAL A  56      31.578  -0.821  27.216  4.00  0.00            
ATOM    426   CA VAL A  56      31.801   0.415  26.509  4.00  0.00            
ATOM    427   CB VAL A  56      31.765   1.615  27.411  4.00  0.00            
ATOM    428  CG1 VAL A  56      30.366   1.709  28.041  4.00  0.00            
ATOM    429  CG2 VAL A  56      32.892   1.496  28.441  4.00  0.00            
ATOM    430    C VAL A  56      33.063   0.497  25.668  4.00  0.00            
ATOM    431    O VAL A  56      32.967   0.669  24.454  4.00  0.00            
ATOM    432    N ARG A  57      34.275   0.363  26.263  4.00  0.00            
ATOM    433   CA ARG A  57      35.526   0.448  25.533  4.00  0.00            
ATOM    434   CB ARG A  57      35.802  -0.805  24.690  4.00  0.00            
ATOM    435   CG ARG A  57      35.990  -2.084  25.507  4.00  0.00            
ATOM    436   CD ARG A  57      37.428  -2.280  25.986  4.00  0.00            
ATOM    437   NE ARG A  57      38.295  -2.308  24.774  4.00  0.00            
ATOM    438   CZ ARG A  57      38.629  -3.494  24.186  4.00  0.00            
ATOM    439  NH1 ARG A  57      38.215  -4.674  24.734  4.00  0.00            
ATOM    440  NH2 ARG A  57      39.381  -3.497  23.047  4.00  0.00            
ATOM    441    C ARG A  57      35.536   1.622  24.576  4.00  0.00            
ATOM    442    O ARG A  57      35.512   1.405  23.367  4.00  0.00            
ATOM    443    N GLN A  58      35.575   2.891  25.057  4.00  1.00            
ATOM    444   CA GLN A  58      35.553   3.990  24.112  4.00  1.00            
ATOM    445   CB GLN A  58      34.804   5.251  24.588  4.00  1.00            
ATOM    446   CG GLN A  58      35.450   5.983  25.765  4.00  1.00            
ATOM    447   CD GLN A  58      34.744   7.331  25.875  4.00  1.00            
ATOM    448  OE1 GLN A  58      34.097   7.779  24.929  4.00  1.00            
ATOM    449  NE2 GLN A  58      34.879   8.006  27.047  4.00  1.00            
ATOM    450    C GLN A  58      36.929   4.417  23.737  4.00  1.00            
ATOM    451    O GLN A  58      37.835   4.478  24.567  4.00  1.00            
ATOM    452    N TYR A  59      37.108   4.698  22.429  4.00  1.00            
ATOM    453   CA TYR A  59      38.355   5.180  21.920  4.00  1.00            
ATOM    454   CB TYR A  59      39.112   4.096  21.133  4.00  1.00            
ATOM    455   CG TYR A  59      40.340   4.686  20.531  4.00  1.00            
ATOM    456  CD1 TYR A  59      41.383   5.099  21.324  4.00  1.00            
ATOM    457  CD2 TYR A  59      40.461   4.795  19.165  4.00  1.00            
ATOM    458  CE1 TYR A  59      42.519   5.635  20.767  4.00  1.00            
ATOM    459  CE2 TYR A  59      41.594   5.328  18.600  4.00  1.00            
ATOM    460   CZ TYR A  59      42.623   5.756  19.402  4.00  1.00            
ATOM    461   OH TYR A  59      43.787   6.305  18.823  4.00  1.00            
ATOM    462    C TYR A  59      38.061   6.311  21.009  4.00  1.00            
ATOM    463    O TYR A  59      37.346   6.158  20.020  4.00  1.00            
ATOM    464    N ASP A  60      38.599   7.498  21.332  4.00  1.00            
ATOM    465   CA ASP A  60      38.359   8.596  20.459  4.00  1.00            
ATOM    466   CB ASP A  60      38.144   9.953  21.151  4.00  1.00            
ATOM    467   CG ASP A  60      36.718   9.960  21.681  4.00  1.00            
ATOM    468  OD1 ASP A  60      36.222   8.860  22.040  4.00  1.00            
ATOM    469  OD2 ASP A  60      36.107  11.059  21.732  4.00  1.00            
ATOM    470    C ASP A  60      39.499   8.730  19.507  4.00  1.00            
ATOM    471    O ASP A  60      40.433   7.930  19.504  4.00  1.00            
ATOM    472    N GLN A  61      39.413   9.768  18.654  4.00  1.00            
ATOM    473   CA GLN A  61      40.415  10.079  17.681  4.00  1.00            
ATOM    474   CB GLN A  61      41.741  10.583  18.287  4.00  1.00            
ATOM    475   CG GLN A  61      41.612  11.914  19.035  4.00  1.00            
ATOM    476   CD GLN A  61      43.003  12.385  19.440  4.00  1.00            
ATOM    477  OE1 GLN A  61      43.503  12.065  20.519  4.00  1.00            
ATOM    478  NE2 GLN A  61      43.650  13.179  18.546  4.00  1.00            
ATOM    479    C GLN A  61      40.718   8.869  16.848  4.00  1.00            
ATOM    480    O GLN A  61      41.884   8.542  16.622  4.00  1.00            
ATOM    481    N ILE A  62      39.670   8.174  16.366  4.00  1.00            
ATOM    482   CA ILE A  62      39.843   7.041  15.498  4.00  1.00            
ATOM    483   CB ILE A  62      38.628   6.163  15.454  4.00  1.00            
ATOM    484  CG1 ILE A  62      37.423   6.956  14.919  4.00  1.00            
ATOM    485  CG2 ILE A  62      38.417   5.599  16.866  4.00  1.00            
ATOM    486  CD1 ILE A  62      36.217   6.081  14.574  4.00  1.00            
ATOM    487    C ILE A  62      40.044   7.627  14.105  4.00  1.00            
ATOM    488    O ILE A  62      39.312   8.521  13.694  4.00  1.00            
ATOM    489    N PRO A  63      41.054   7.183  13.387  4.00  1.00            
ATOM    490   CA PRO A  63      41.400   7.625  12.040  4.00  1.00            
ATOM    491   CD PRO A  63      42.143   6.457  14.020  4.00  1.00            
ATOM    492   CB PRO A  63      42.861   7.222  11.845  4.00  1.00            
ATOM    493   CG PRO A  63      43.094   6.098  12.870  4.00  1.00            
ATOM    494    C PRO A  63      40.551   7.099  10.919  4.00  1.00            
ATOM    495    O PRO A  63      40.799   7.464   9.771  4.00  1.00            
ATOM    496    N VAL A  64      39.549   6.273  11.229  4.00  1.00            
ATOM    497   CA VAL A  64      38.777   5.492  10.306  4.00  1.00            
ATOM    498   CB VAL A  64      37.396   5.233  10.833  4.00  1.00            
ATOM    499  CG1 VAL A  64      36.583   4.514   9.750  4.00  1.00            
ATOM    500  CG2 VAL A  64      37.512   4.460  12.158  4.00  1.00            
ATOM    501    C VAL A  64      38.618   6.018   8.933  4.00  1.00            
ATOM    502    O VAL A  64      38.131   7.114   8.681  4.00  1.00            
ATOM    503    N GLU A  65      39.000   5.142   7.992  4.00  1.00            
ATOM    504   CA GLU A  65      38.837   5.369   6.598  4.00  1.00            
ATOM    505   CB GLU A  65      39.885   4.619   5.762  4.00  1.00            
ATOM    506   CG GLU A  65      41.324   5.033   6.084  4.00  1.00            
ATOM    507   CD GLU A  65      42.261   4.031   5.419  4.00  1.00            
ATOM    508  OE1 GLU A  65      41.805   3.345   4.465  4.00  1.00            
ATOM    509  OE2 GLU A  65      43.438   3.937   5.854  4.00  1.00            
ATOM    510    C GLU A  65      37.499   4.784   6.276  4.00  1.00            
ATOM    511    O GLU A  65      36.934   4.032   7.068  4.00  1.00            
ATOM    512    N ILE A  66      36.926   5.154   5.121  4.00  1.00            
ATOM    513   CA ILE A  66      35.687   4.568   4.712  4.00  1.00            
ATOM    514   CB ILE A  66      34.450   5.361   5.031  4.00  1.00            
ATOM    515  CG1 ILE A  66      33.213   4.448   4.907  4.00  1.00            
ATOM    516  CG2 ILE A  66      34.412   6.615   4.143  4.00  1.00            
ATOM    517  CD1 ILE A  66      31.947   5.006   5.556  4.00  1.00            
ATOM    518    C ILE A  66      35.820   4.373   3.248  4.00  1.00            
ATOM    519    O ILE A  66      36.940   4.215   2.768  4.00  1.00            
ATOM    520    N CYS A  67      34.695   4.326   2.509  3.00  1.00            
ATOM    521   CA CYS A  67      34.780   4.082   1.102  3.00  1.00            
ATOM    522   CB CYS A  67      33.413   3.878   0.428  3.00  1.00            
ATOM    523   SG CYS A  67      33.555   3.571  -1.358  3.00  1.00            
ATOM    524    C CYS A  67      35.454   5.238   0.438  3.00  1.00            
ATOM    525    O CYS A  67      34.813   6.201   0.019  3.00  1.00            
ATOM    526    N GLY A  68      36.795   5.161   0.353  3.00  1.00            
ATOM    527   CA GLY A  68      37.608   6.121  -0.320  3.00  1.00            
ATOM    528    C GLY A  68      37.458   7.445   0.345  3.00  1.00            
ATOM    529    O GLY A  68      37.906   8.468  -0.173  3.00  1.00            
ATOM    530    N HIS A  69      36.826   7.460   1.526  4.00  1.00            
ATOM    531   CA HIS A  69      36.641   8.701   2.205  4.00  1.00            
ATOM    532  ND1 HIS A  69      35.063  10.678   4.416  4.00  1.00            
ATOM    533   CG HIS A  69      34.892  10.364   3.088  4.00  1.00            
ATOM    534   CB HIS A  69      35.159   9.007   2.496  4.00  1.00            
ATOM    535  NE2 HIS A  69      34.304  12.518   3.426  4.00  1.00            
ATOM    536  CD2 HIS A  69      34.428  11.502   2.497  4.00  1.00            
ATOM    537  CE1 HIS A  69      34.697  11.977   4.564  4.00  1.00            
ATOM    538    C HIS A  69      37.332   8.544   3.514  4.00  1.00            
ATOM    539    O HIS A  69      37.547   7.425   3.973  4.00  1.00            
ATOM    540    N LYS A  70      37.730   9.662   4.147  4.00  1.00            
ATOM    541   CA LYS A  70      38.419   9.505   5.392  4.00  1.00            
ATOM    542   CB LYS A  70      39.812  10.161   5.400  4.00  1.00            
ATOM    543   CG LYS A  70      40.751   9.552   4.353  4.00  1.00            
ATOM    544   CD LYS A  70      41.012   8.056   4.552  4.00  1.00            
ATOM    545   CE LYS A  70      41.649   7.375   3.339  4.00  1.00            
ATOM    546   NZ LYS A  70      42.952   8.003   3.027  4.00  1.00            
ATOM    547    C LYS A  70      37.598  10.122   6.467  4.00  1.00            
ATOM    548    O LYS A  70      37.074  11.226   6.317  4.00  1.00            
ATOM    549    N ALA A  71      37.462   9.397   7.593  4.00  1.00            
ATOM    550   CA ALA A  71      36.683   9.871   8.693  4.00  1.00            
ATOM    551   CB ALA A  71      35.510   8.948   9.064  4.00  1.00            
ATOM    552    C ALA A  71      37.581   9.944   9.886  4.00  1.00            
ATOM    553    O ALA A  71      38.554   9.206  10.016  4.00  1.00            
ATOM    554    N ILE A  72      37.304  10.902  10.779  4.00  1.00            
ATOM    555   CA ILE A  72      38.060  10.984  11.988  4.00  1.00            
ATOM    556   CB ILE A  72      39.038  12.124  11.999  4.00  1.00            
ATOM    557  CG1 ILE A  72      39.969  12.036  13.217  4.00  1.00            
ATOM    558  CG2 ILE A  72      38.248  13.438  11.898  4.00  1.00            
ATOM    559  CD1 ILE A  72      41.161  12.989  13.132  4.00  1.00            
ATOM    560    C ILE A  72      37.048  11.233  13.044  4.00  1.00            
ATOM    561    O ILE A  72      36.029  11.872  12.787  4.00  1.00            
ATOM    562    N GLY A  73      37.276  10.721  14.263  4.00  1.00            
ATOM    563   CA GLY A  73      36.266  10.971  15.239  4.00  1.00            
ATOM    564    C GLY A  73      36.328   9.894  16.259  4.00  1.00            
ATOM    565    O GLY A  73      37.403   9.543  16.743  4.00  1.00            
ATOM    566    N THR A  74      35.156   9.332  16.609  4.00  1.00            
ATOM    567   CA THR A  74      35.187   8.406  17.692  4.00  1.00            
ATOM    568   CB THR A  74      34.386   8.860  18.878  4.00  1.00            
ATOM    569  OG1 THR A  74      34.598   7.990  19.980  4.00  1.00            
ATOM    570  CG2 THR A  74      32.897   8.882  18.491  4.00  1.00            
ATOM    571    C THR A  74      34.684   7.061  17.330  4.00  1.00            
ATOM    572    O THR A  74      34.012   6.869  16.318  4.00  1.00            
ATOM    573    N VAL A  75      35.048   6.081  18.183  4.00  1.00            
ATOM    574   CA VAL A  75      34.596   4.751  17.958  4.00  1.00            
ATOM    575   CB VAL A  75      35.561   3.888  17.202  4.00  1.00            
ATOM    576  CG1 VAL A  75      36.737   3.534  18.128  4.00  1.00            
ATOM    577  CG2 VAL A  75      34.798   2.661  16.672  4.00  1.00            
ATOM    578    C VAL A  75      34.335   4.063  19.245  4.00  1.00            
ATOM    579    O VAL A  75      34.843   4.443  20.299  4.00  1.00            
ATOM    580    N LEU A  76      33.501   3.011  19.168  4.00  1.00            
ATOM    581   CA LEU A  76      33.181   2.253  20.332  4.00  1.00            
ATOM    582   CB LEU A  76      31.690   2.317  20.711  4.00  1.00            
ATOM    583   CG LEU A  76      31.177   3.750  20.956  4.00  1.00            
ATOM    584  CD1 LEU A  76      29.750   3.748  21.529  4.00  1.00            
ATOM    585  CD2 LEU A  76      32.159   4.571  21.803  4.00  1.00            
ATOM    586    C LEU A  76      33.490   0.830  20.032  4.00  1.00            
ATOM    587    O LEU A  76      33.356   0.376  18.896  4.00  1.00            
ATOM    588    N VAL A  77      33.939   0.093  21.058  4.00  1.00            
ATOM    589   CA VAL A  77      34.221  -1.295  20.869  4.00  1.00            
ATOM    590   CB VAL A  77      35.671  -1.631  21.066  4.00  1.00            
ATOM    591  CG1 VAL A  77      35.850  -3.153  20.923  4.00  1.00            
ATOM    592  CG2 VAL A  77      36.509  -0.803  20.076  4.00  1.00            
ATOM    593    C VAL A  77      33.451  -2.012  21.931  4.00  1.00            
ATOM    594    O VAL A  77      33.216  -1.469  23.010  4.00  1.00            
ATOM    595    N GLY A  78      33.018  -3.251  21.642  1.00  1.00            
ATOM    596   CA GLY A  78      32.252  -4.001  22.597  1.00  1.00            
ATOM    597    C GLY A  78      31.491  -5.009  21.811  1.00  1.00            
ATOM    598    O GLY A  78      31.623  -5.099  20.592  1.00  1.00            
ATOM    599    N PRO A  79      30.698  -5.778  22.485  1.00  1.00            
ATOM    600   CA PRO A  79      29.896  -6.752  21.811  1.00  1.00            
ATOM    601   CD PRO A  79      30.965  -6.144  23.863  1.00  1.00            
ATOM    602   CB PRO A  79      29.496  -7.785  22.868  1.00  1.00            
ATOM    603   CG PRO A  79      29.827  -7.113  24.214  1.00  1.00            
ATOM    604    C PRO A  79      28.766  -5.975  21.222  1.00  1.00            
ATOM    605    O PRO A  79      28.596  -4.825  21.616  1.00  1.00            
ATOM    606    N THR A  80      27.987  -6.549  20.287  1.00  1.00            
ATOM    607   CA THR A  80      26.987  -5.728  19.665  1.00  1.00            
ATOM    608   CB THR A  80      27.567  -4.956  18.509  1.00  1.00            
ATOM    609  OG1 THR A  80      28.354  -5.802  17.685  1.00  1.00            
ATOM    610  CG2 THR A  80      28.440  -3.819  19.064  1.00  1.00            
ATOM    611    C THR A  80      25.752  -6.519  19.281  1.00  1.00            
ATOM    612    O THR A  80      24.865  -6.480  20.134  1.00  1.00            
ATOM    613    N PRO A  81      25.455  -7.247  18.193  1.00  1.00            
ATOM    614   CA PRO A  81      26.261  -7.559  17.016  1.00  1.00            
ATOM    615   CD PRO A  81      24.557  -8.358  18.487  1.00  1.00            
ATOM    616   CB PRO A  81      25.741  -8.886  16.466  1.00  1.00            
ATOM    617   CG PRO A  81      25.051  -9.549  17.660  1.00  1.00            
ATOM    618    C PRO A  81      26.396  -6.576  15.880  1.00  1.00            
ATOM    619    O PRO A  81      25.719  -5.549  15.887  1.00  1.00            
ATOM    620    N VAL A  82      27.296  -6.924  14.915  1.00  1.00            
ATOM    621   CA VAL A  82      27.659  -6.275  13.666  1.00  1.00            
ATOM    622   CB VAL A  82      26.506  -5.955  12.749  1.00  1.00            
ATOM    623  CG1 VAL A  82      25.742  -4.731  13.281  1.00  1.00            
ATOM    624  CG2 VAL A  82      27.058  -5.760  11.326  1.00  1.00            
ATOM    625    C VAL A  82      28.383  -5.015  13.983  1.00  1.00            
ATOM    626    O VAL A  82      28.195  -4.421  15.045  1.00  1.00            
ATOM    627    N ASN A  83      29.264  -4.588  13.061  1.00  1.00            
ATOM    628   CA ASN A  83      29.993  -3.377  13.263  1.00  1.00            
ATOM    629   CB ASN A  83      31.390  -3.387  12.617  1.00  1.00            
ATOM    630   CG ASN A  83      32.256  -4.398  13.354  1.00  1.00            
ATOM    631  OD1 ASN A  83      33.251  -4.042  13.981  1.00  1.00            
ATOM    632  ND2 ASN A  83      31.867  -5.699  13.282  1.00  1.00            
ATOM    633    C ASN A  83      29.200  -2.308  12.572  1.00  1.00            
ATOM    634    O ASN A  83      28.688  -2.531  11.476  1.00  1.00            
ATOM    635    N ILE A  84      29.049  -1.118  13.197  4.00  1.00            
ATOM    636   CA ILE A  84      28.248  -0.125  12.537  4.00  1.00            
ATOM    637   CB ILE A  84      26.892   0.057  13.168  4.00  1.00            
ATOM    638  CG1 ILE A  84      26.967   0.584  14.613  4.00  1.00            
ATOM    639  CG2 ILE A  84      26.187  -1.305  13.070  4.00  1.00            
ATOM    640  CD1 ILE A  84      27.310   2.064  14.740  4.00  1.00            
ATOM    641    C ILE A  84      28.971   1.188  12.482  4.00  1.00            
ATOM    642    O ILE A  84      29.667   1.563  13.421  4.00  1.00            
ATOM    643    N ILE A  85      28.854   1.900  11.338  4.00  1.00            
ATOM    644   CA ILE A  85      29.453   3.198  11.169  4.00  1.00            
ATOM    645   CB ILE A  85      29.290   3.732   9.775  4.00  1.00            
ATOM    646  CG1 ILE A  85      30.009   2.829   8.759  4.00  1.00            
ATOM    647  CG2 ILE A  85      29.796   5.185   9.769  4.00  1.00            
ATOM    648  CD1 ILE A  85      29.378   1.445   8.608  4.00  1.00            
ATOM    649    C ILE A  85      28.751   4.135  12.082  4.00  1.00            
ATOM    650    O ILE A  85      29.371   4.851  12.867  4.00  1.00            
ATOM    651    N GLY A  86      27.410   4.124  12.008  1.00  1.00            
ATOM    652   CA GLY A  86      26.631   4.967  12.854  1.00  1.00            
ATOM    653    C GLY A  86      26.682   6.356  12.315  1.00  1.00            
ATOM    654    O GLY A  86      27.318   6.640  11.302  1.00  1.00            
ATOM    655    N ARG A  87      25.988   7.253  13.029  2.00  1.00            
ATOM    656   CA ARG A  87      25.770   8.605  12.628  2.00  1.00            
ATOM    657   CB ARG A  87      24.679   9.261  13.490  2.00  1.00            
ATOM    658   CG ARG A  87      23.435   8.372  13.581  2.00  1.00            
ATOM    659   CD ARG A  87      22.145   9.085  13.986  2.00  1.00            
ATOM    660   NE ARG A  87      21.324   9.215  12.750  2.00  1.00            
ATOM    661   CZ ARG A  87      21.472  10.317  11.965  2.00  1.00            
ATOM    662  NH1 ARG A  87      22.331  11.296  12.362  2.00  1.00            
ATOM    663  NH2 ARG A  87      20.782  10.437  10.793  2.00  1.00            
ATOM    664    C ARG A  87      26.969   9.490  12.638  2.00  1.00            
ATOM    665    O ARG A  87      27.179  10.246  11.690  2.00  1.00            
ATOM    666    N ASN A  88      27.801   9.422  13.689  2.00  1.00            
ATOM    667   CA ASN A  88      28.820  10.423  13.791  2.00  1.00            
ATOM    668   CB ASN A  88      29.662  10.298  15.073  2.00  1.00            
ATOM    669   CG ASN A  88      30.296  11.659  15.337  2.00  1.00            
ATOM    670  OD1 ASN A  88      30.019  12.628  14.632  2.00  1.00            
ATOM    671  ND2 ASN A  88      31.163  11.742  16.381  2.00  1.00            
ATOM    672    C ASN A  88      29.754  10.336  12.622  2.00  1.00            
ATOM    673    O ASN A  88      30.062  11.344  11.990  2.00  1.00            
ATOM    674    N LEU A  89      30.217   9.119  12.288  2.00  1.00            
ATOM    675   CA LEU A  89      31.098   8.949  11.168  2.00  1.00            
ATOM    676   CB LEU A  89      31.585   7.502  11.006  2.00  1.00            
ATOM    677   CG LEU A  89      32.622   7.103  12.068  2.00  1.00            
ATOM    678  CD1 LEU A  89      32.095   7.361  13.486  2.00  1.00            
ATOM    679  CD2 LEU A  89      33.088   5.652  11.857  2.00  1.00            
ATOM    680    C LEU A  89      30.317   9.322   9.931  2.00  1.00            
ATOM    681    O LEU A  89      30.871   9.888   8.992  2.00  1.00            
ATOM    682    N LEU A  90      28.994   9.034   9.915  2.00  1.00            
ATOM    683   CA LEU A  90      28.140   9.230   8.764  2.00  1.00            
ATOM    684   CB LEU A  90      26.686   8.835   9.064  2.00  1.00            
ATOM    685   CG LEU A  90      25.792   8.766   7.815  2.00  1.00            
ATOM    686  CD1 LEU A  90      26.240   7.619   6.895  2.00  1.00            
ATOM    687  CD2 LEU A  90      24.305   8.675   8.193  2.00  1.00            
ATOM    688    C LEU A  90      28.156  10.678   8.371  2.00  1.00            
ATOM    689    O LEU A  90      28.346  11.004   7.200  2.00  1.00            
ATOM    690    N THR A  91      27.986  11.596   9.342  3.00  1.00            
ATOM    691   CA THR A  91      27.956  13.000   9.030  3.00  1.00            
ATOM    692   CB THR A  91      27.654  13.865  10.224  3.00  1.00            
ATOM    693  OG1 THR A  91      27.468  15.211   9.815  3.00  1.00            
ATOM    694  CG2 THR A  91      28.812  13.768  11.232  3.00  1.00            
ATOM    695    C THR A  91      29.305  13.390   8.505  3.00  1.00            
ATOM    696    O THR A  91      29.414  14.184   7.571  3.00  1.00            
ATOM    697    N GLN A  92      30.379  12.816   9.082  3.00  1.00            
ATOM    698   CA GLN A  92      31.719  13.164   8.698  3.00  1.00            
ATOM    699   CB GLN A  92      32.769  12.361   9.481  3.00  1.00            
ATOM    700   CG GLN A  92      34.134  13.044   9.529  3.00  1.00            
ATOM    701   CD GLN A  92      33.999  14.189  10.527  3.00  1.00            
ATOM    702  OE1 GLN A  92      32.902  14.486  10.998  3.00  1.00            
ATOM    703  NE2 GLN A  92      35.139  14.848  10.864  3.00  1.00            
ATOM    704    C GLN A  92      31.838  12.812   7.245  3.00  1.00            
ATOM    705    O GLN A  92      32.447  13.542   6.464  3.00  1.00            
ATOM    706    N ILE A  93      31.222  11.680   6.847  3.00  1.00            
ATOM    707   CA ILE A  93      31.268  11.196   5.494  3.00  1.00            
ATOM    708   CB ILE A  93      30.578   9.878   5.320  3.00  1.00            
ATOM    709  CG1 ILE A  93      31.220   8.814   6.229  3.00  1.00            
ATOM    710  CG2 ILE A  93      30.660   9.520   3.826  3.00  1.00            
ATOM    711  CD1 ILE A  93      32.702   8.573   5.940  3.00  1.00            
ATOM    712    C ILE A  93      30.602  12.191   4.593  3.00  1.00            
ATOM    713    O ILE A  93      31.085  12.454   3.492  3.00  1.00            
ATOM    714    N GLY A  94      29.482  12.791   5.038  3.00  1.00            
ATOM    715   CA GLY A  94      28.778  13.708   4.187  3.00  1.00            
ATOM    716    C GLY A  94      27.634  12.953   3.602  3.00  1.00            
ATOM    717    O GLY A  94      26.888  13.468   2.770  3.00  1.00            
ATOM    718    N CYS A  95      27.473  11.689   4.031  1.00  1.00            
ATOM    719   CA CYS A  95      26.384  10.908   3.535  1.00  1.00            
ATOM    720   CB CYS A  95      26.425   9.431   3.968  1.00  1.00            
ATOM    721   SG CYS A  95      27.816   8.511   3.251  1.00  1.00            
ATOM    722    C CYS A  95      25.133  11.480   4.087  1.00  1.00            
ATOM    723    O CYS A  95      25.052  11.839   5.260  1.00  1.00            
ATOM    724    N THR A  96      24.121  11.596   3.218  4.00  1.00            
ATOM    725   CA THR A  96      22.841  12.049   3.648  4.00  1.00            
ATOM    726   CB THR A  96      22.473  13.409   3.130  4.00  1.00            
ATOM    727  OG1 THR A  96      22.406  13.395   1.711  4.00  1.00            
ATOM    728  CG2 THR A  96      23.528  14.425   3.599  4.00  1.00            
ATOM    729    C THR A  96      21.878  11.069   3.031  4.00  1.00            
ATOM    730    O THR A  96      22.244  10.353   2.102  4.00  1.00            
ATOM    731    N LEU A  97      20.625  10.983   3.527  4.00  1.00            
ATOM    732   CA LEU A  97      19.711  10.030   2.950  4.00  1.00            
ATOM    733   CB LEU A  97      18.852   9.271   3.972  4.00  1.00            
ATOM    734   CG LEU A  97      19.669   8.430   4.966  4.00  1.00            
ATOM    735  CD1 LEU A  97      20.496   9.327   5.901  4.00  1.00            
ATOM    736  CD2 LEU A  97      18.773   7.439   5.725  4.00  1.00            
ATOM    737    C LEU A  97      18.766  10.767   2.063  4.00  1.00            
ATOM    738    O LEU A  97      18.460  11.934   2.308  4.00  1.00            
ATOM    739    N ASN A  98      18.291  10.115   0.979  4.00  1.00            
ATOM    740   CA ASN A  98      17.382  10.833   0.139  4.00  1.00            
ATOM    741   CB ASN A  98      18.008  11.390  -1.156  4.00  1.00            
ATOM    742   CG ASN A  98      18.388  10.235  -2.067  4.00  1.00            
ATOM    743  OD1 ASN A  98      18.657   9.125  -1.613  4.00  1.00            
ATOM    744  ND2 ASN A  98      18.413  10.498  -3.400  4.00  1.00            
ATOM    745    C ASN A  98      16.236   9.975  -0.264  4.00  1.00            
ATOM    746    O ASN A  98      16.340   8.756  -0.382  4.00  1.00            
ATOM    747    N PHE A  99      15.093  10.651  -0.463  1.00  1.00            
ATOM    748   CA PHE A  99      13.866  10.087  -0.928  1.00  1.00            
ATOM    749   CB PHE A  99      12.652  10.792  -0.297  1.00  1.00            
ATOM    750   CG PHE A  99      11.535  10.785  -1.284  1.00  1.00            
ATOM    751  CD1 PHE A  99      10.812   9.653  -1.581  1.00  1.00            
ATOM    752  CD2 PHE A  99      11.206  11.964  -1.912  1.00  1.00            
ATOM    753  CE1 PHE A  99       9.789   9.706  -2.502  1.00  1.00            
ATOM    754  CE2 PHE A  99      10.187  12.023  -2.831  1.00  1.00            
ATOM    755   CZ PHE A  99       9.473  10.888  -3.128  1.00  1.00            
ATOM    756    C PHE A  99      13.806  10.299  -2.435  1.00  1.00            
ATOM    757    O PHE A  99      13.706   9.281  -3.171  1.00  1.00            
ATOM    758  OXT PHE A  99      13.856  11.480  -2.870  1.00  1.00            
ATOM    759    N PRO B   1      12.860  13.881   0.091  1.00  1.00            
ATOM    760   CA PRO B   1      13.536  15.159   0.448  1.00  1.00            
ATOM    761   CD PRO B   1      11.555  13.785   0.830  1.00  1.00            
ATOM    762   CB PRO B   1      12.568  15.918   1.353  1.00  1.00            
ATOM    763   CG PRO B   1      11.645  14.844   1.936  1.00  1.00            
ATOM    764    C PRO B   1      14.801  14.772   1.125  1.00  1.00            
ATOM    765    O PRO B   1      14.950  13.607   1.489  1.00  1.00            
ATOM    766    N GLN B   2      15.727  15.728   1.303  4.00  1.00            
ATOM    767   CA GLN B   2      16.961  15.366   1.919  4.00  1.00            
ATOM    768   CB GLN B   2      18.103  16.374   1.680  4.00  1.00            
ATOM    769   CG GLN B   2      18.552  16.455   0.219  4.00  1.00            
ATOM    770   CD GLN B   2      19.687  17.465   0.117  4.00  1.00            
ATOM    771  OE1 GLN B   2      19.756  18.251  -0.826  4.00  1.00            
ATOM    772  NE2 GLN B   2      20.616  17.435   1.110  4.00  1.00            
ATOM    773    C GLN B   2      16.749  15.257   3.387  4.00  1.00            
ATOM    774    O GLN B   2      16.085  16.092   4.000  4.00  1.00            
ATOM    775    N ILE B   3      17.310  14.191   3.984  4.00  1.00            
ATOM    776   CA ILE B   3      17.237  14.046   5.401  4.00  1.00            
ATOM    777   CB ILE B   3      16.714  12.724   5.899  4.00  1.00            
ATOM    778  CG1 ILE B   3      17.625  11.555   5.498  4.00  1.00            
ATOM    779  CG2 ILE B   3      15.260  12.582   5.421  4.00  1.00            
ATOM    780  CD1 ILE B   3      17.301  10.273   6.268  4.00  1.00            
ATOM    781    C ILE B   3      18.640  14.210   5.871  4.00  1.00            
ATOM    782    O ILE B   3      19.579  13.746   5.226  4.00  1.00            
ATOM    783    N THR B   4      18.817  14.908   7.004  1.00  1.00            
ATOM    784   CA THR B   4      20.137  15.236   7.450  1.00  1.00            
ATOM    785   CB THR B   4      20.191  16.650   7.965  1.00  1.00            
ATOM    786  OG1 THR B   4      19.718  17.543   6.967  1.00  1.00            
ATOM    787  CG2 THR B   4      21.634  17.024   8.350  1.00  1.00            
ATOM    788    C THR B   4      20.488  14.342   8.581  1.00  1.00            
ATOM    789    O THR B   4      19.631  13.724   9.213  1.00  1.00            
ATOM    790    N LEU B   5      21.799  14.254   8.837  1.00  1.00            
ATOM    791   CA LEU B   5      22.314  13.424   9.867  1.00  1.00            
ATOM    792   CB LEU B   5      23.283  12.356   9.327  1.00  1.00            
ATOM    793   CG LEU B   5      24.579  12.911   8.686  1.00  1.00            
ATOM    794  CD1 LEU B   5      25.432  11.764   8.129  1.00  1.00            
ATOM    795  CD2 LEU B   5      24.321  13.994   7.623  1.00  1.00            
ATOM    796    C LEU B   5      23.081  14.267  10.808  1.00  1.00            
ATOM    797    O LEU B   5      23.817  15.177  10.431  1.00  1.00            
ATOM    798    N TRP B   6      22.865  13.961  12.086  1.00  1.00            
ATOM    799   CA TRP B   6      23.493  14.577  13.195  1.00  1.00            
ATOM    800   CB TRP B   6      23.317  16.106  13.235  1.00  1.00            
ATOM    801   CG TRP B   6      24.177  16.792  14.271  1.00  1.00            
ATOM    802  CD2 TRP B   6      25.472  17.337  13.982  1.00  1.00            
ATOM    803  CD1 TRP B   6      23.937  17.038  15.591  1.00  1.00            
ATOM    804  NE1 TRP B   6      25.008  17.700  16.146  1.00  1.00            
ATOM    805  CE2 TRP B   6      25.959  17.892  15.166  1.00  1.00            
ATOM    806  CE3 TRP B   6      26.196  17.372  12.825  1.00  1.00            
ATOM    807  CZ2 TRP B   6      27.185  18.494  15.207  1.00  1.00            
ATOM    808  CZ3 TRP B   6      27.430  17.980  12.869  1.00  1.00            
ATOM    809  CH2 TRP B   6      27.914  18.528  14.039  1.00  1.00            
ATOM    810    C TRP B   6      22.702  13.998  14.296  1.00  1.00            
ATOM    811    O TRP B   6      22.970  12.900  14.781  1.00  1.00            
ATOM    812    N LYS B   7      21.680  14.759  14.701  1.00  1.00            
ATOM    813   CA LYS B   7      20.746  14.255  15.643  1.00  1.00            
ATOM    814   CB LYS B   7      19.737  15.317  16.102  1.00  1.00            
ATOM    815   CG LYS B   7      20.435  16.515  16.754  1.00  1.00            
ATOM    816   CD LYS B   7      19.556  17.752  16.935  1.00  1.00            
ATOM    817   CE LYS B   7      20.354  18.999  17.327  1.00  1.00            
ATOM    818   NZ LYS B   7      21.231  18.701  18.482  1.00  1.00            
ATOM    819    C LYS B   7      20.025  13.175  14.906  1.00  1.00            
ATOM    820    O LYS B   7      20.211  12.998  13.703  1.00  1.00            
ATOM    821    N ARG B   8      19.187  12.407  15.618  1.00  1.00            
ATOM    822   CA ARG B   8      18.574  11.250  15.043  1.00  1.00            
ATOM    823   CB ARG B   8      17.736  10.448  16.058  1.00  1.00            
ATOM    824   CG ARG B   8      18.537   9.820  17.200  1.00  1.00            
ATOM    825   CD ARG B   8      17.674   9.035  18.194  1.00  1.00            
ATOM    826   NE ARG B   8      16.917  10.022  19.018  1.00  1.00            
ATOM    827   CZ ARG B   8      15.997   9.598  19.934  1.00  1.00            
ATOM    828  NH1 ARG B   8      15.737   8.266  20.077  1.00  1.00            
ATOM    829  NH2 ARG B   8      15.332  10.507  20.706  1.00  1.00            
ATOM    830    C ARG B   8      17.637  11.577  13.931  1.00  1.00            
ATOM    831    O ARG B   8      16.880  12.545  13.967  1.00  1.00            
ATOM    832    N PRO B   9      17.712  10.741  12.924  1.00  1.00            
ATOM    833   CA PRO B   9      16.814  10.840  11.809  1.00  1.00            
ATOM    834   CD PRO B   9      18.227   9.390  13.086  1.00  1.00            
ATOM    835   CB PRO B   9      17.107   9.622  10.942  1.00  1.00            
ATOM    836   CG PRO B   9      17.544   8.567  11.978  1.00  1.00            
ATOM    837    C PRO B   9      15.488  10.719  12.456  1.00  1.00            
ATOM    838    O PRO B   9      15.250   9.729  13.148  1.00  1.00            
ATOM    839    N LEU B  10      14.607  11.703  12.265  4.00  1.00            
ATOM    840   CA LEU B  10      13.339  11.527  12.879  4.00  1.00            
ATOM    841   CB LEU B  10      13.210  12.282  14.222  4.00  1.00            
ATOM    842   CG LEU B  10      11.898  12.065  15.013  4.00  1.00            
ATOM    843  CD1 LEU B  10      11.981  12.742  16.391  4.00  1.00            
ATOM    844  CD2 LEU B  10      10.653  12.542  14.247  4.00  1.00            
ATOM    845    C LEU B  10      12.346  12.072  11.892  4.00  1.00            
ATOM    846    O LEU B  10      12.444  13.229  11.484  4.00  1.00            
ATOM    847    N VAL B  11      11.360  11.250  11.472  4.00  1.00            
ATOM    848   CA VAL B  11      10.393  11.711  10.511  4.00  1.00            
ATOM    849   CB VAL B  11      10.577  11.096   9.150  4.00  1.00            
ATOM    850  CG1 VAL B  11       9.457  11.578   8.209  4.00  1.00            
ATOM    851  CG2 VAL B  11      11.988  11.457   8.651  4.00  1.00            
ATOM    852    C VAL B  11       9.036  11.340  11.025  4.00  1.00            
ATOM    853    O VAL B  11       8.900  10.434  11.845  4.00  1.00            
ATOM    854    N THR B  12       7.991  12.058  10.569  4.00  1.00            
ATOM    855   CA THR B  12       6.651  11.789  11.004  4.00  1.00            
ATOM    856   CB THR B  12       5.716  12.940  10.767  4.00  1.00            
ATOM    857  OG1 THR B  12       4.421  12.635  11.263  4.00  1.00            
ATOM    858  CG2 THR B  12       5.664  13.243   9.261  4.00  1.00            
ATOM    859    C THR B  12       6.132  10.601  10.259  4.00  1.00            
ATOM    860    O THR B  12       6.447  10.397   9.087  4.00  1.00            
ATOM    861    N ILE B  13       5.318   9.778  10.954  4.00  1.00            
ATOM    862   CA ILE B  13       4.758   8.575  10.405  4.00  1.00            
ATOM    863   CB ILE B  13       5.249   7.347  11.117  4.00  1.00            
ATOM    864  CG1 ILE B  13       4.827   6.066  10.380  4.00  1.00            
ATOM    865  CG2 ILE B  13       4.756   7.426  12.571  4.00  1.00            
ATOM    866  CD1 ILE B  13       5.547   4.816  10.892  4.00  1.00            
ATOM    867    C ILE B  13       3.287   8.633  10.634  4.00  1.00            
ATOM    868    O ILE B  13       2.828   9.180  11.636  4.00  1.00            
ATOM    869    N ARG B  14       2.500   8.108   9.679  4.00  1.00            
ATOM    870   CA ARG B  14       1.088   8.061   9.910  4.00  1.00            
ATOM    871   CB ARG B  14       0.285   8.845   8.860  4.00  1.00            
ATOM    872   CG ARG B  14       0.646  10.329   8.796  4.00  1.00            
ATOM    873   CD ARG B  14      -0.150  11.104   7.746  4.00  1.00            
ATOM    874   NE ARG B  14      -1.549  11.215   8.247  4.00  1.00            
ATOM    875   CZ ARG B  14      -2.519  11.751   7.453  4.00  1.00            
ATOM    876  NH1 ARG B  14      -2.210  12.181   6.195  4.00  1.00            
ATOM    877  NH2 ARG B  14      -3.799  11.851   7.915  4.00  1.00            
ATOM    878    C ARG B  14       0.698   6.617   9.757  4.00  1.00            
ATOM    879    O ARG B  14       0.546   6.132   8.637  4.00  1.00            
ATOM    880    N ILE B  15       0.532   5.878  10.877  4.00  1.00            
ATOM    881   CA ILE B  15       0.138   4.496  10.771  4.00  1.00            
ATOM    882   CB ILE B  15       1.238   3.517  11.055  4.00  1.00            
ATOM    883  CG1 ILE B  15       1.696   3.638  12.516  4.00  1.00            
ATOM    884  CG2 ILE B  15       2.360   3.748  10.030  4.00  1.00            
ATOM    885  CD1 ILE B  15       2.550   2.461  12.980  4.00  1.00            
ATOM    886    C ILE B  15      -0.913   4.242  11.791  4.00  1.00            
ATOM    887    O ILE B  15      -0.884   4.802  12.886  4.00  1.00            
ATOM    888    N GLY B  16      -1.893   3.397  11.434  3.00  1.00            
ATOM    889   CA GLY B  16      -2.893   3.022  12.381  3.00  1.00            
ATOM    890    C GLY B  16      -3.785   4.191  12.618  3.00  1.00            
ATOM    891    O GLY B  16      -4.502   4.242  13.617  3.00  1.00            
ATOM    892    N GLY B  17      -3.756   5.176  11.706  3.00  1.00            
ATOM    893   CA GLY B  17      -4.587   6.322  11.906  3.00  1.00            
ATOM    894    C GLY B  17      -3.919   7.126  12.966  3.00  1.00            
ATOM    895    O GLY B  17      -4.483   8.093  13.474  3.00  1.00            
ATOM    896    N GLN B  18      -2.681   6.738  13.332  4.00  1.00            
ATOM    897   CA GLN B  18      -2.037   7.466  14.376  4.00  1.00            
ATOM    898   CB GLN B  18      -1.885   6.658  15.681  4.00  1.00            
ATOM    899   CG GLN B  18      -1.027   5.398  15.565  4.00  1.00            
ATOM    900   CD GLN B  18       0.427   5.783  15.788  4.00  1.00            
ATOM    901  OE1 GLN B  18       0.734   6.920  16.142  4.00  1.00            
ATOM    902  NE2 GLN B  18       1.347   4.804  15.583  4.00  1.00            
ATOM    903    C GLN B  18      -0.722   7.981  13.917  4.00  1.00            
ATOM    904    O GLN B  18       0.103   7.247  13.374  4.00  1.00            
ATOM    905    N LEU B  19      -0.511   9.295  14.126  4.00  1.00            
ATOM    906   CA LEU B  19       0.710   9.926  13.734  4.00  1.00            
ATOM    907   CB LEU B  19       0.556  11.456  13.555  4.00  1.00            
ATOM    908   CG LEU B  19       1.806  12.260  13.119  4.00  1.00            
ATOM    909  CD1 LEU B  19       1.422  13.720  12.825  4.00  1.00            
ATOM    910  CD2 LEU B  19       2.956  12.198  14.142  4.00  1.00            
ATOM    911    C LEU B  19       1.696   9.630  14.803  4.00  1.00            
ATOM    912    O LEU B  19       1.374   9.671  15.989  4.00  1.00            
ATOM    913    N LYS B  20       2.940   9.308  14.405  4.00  1.00            
ATOM    914   CA LYS B  20       3.880   8.966  15.420  4.00  1.00            
ATOM    915   CB LYS B  20       4.050   7.448  15.593  4.00  1.00            
ATOM    916   CG LYS B  20       4.646   7.047  16.941  4.00  1.00            
ATOM    917   CD LYS B  20       3.672   7.285  18.098  4.00  1.00            
ATOM    918   CE LYS B  20       4.133   6.695  19.430  4.00  1.00            
ATOM    919   NZ LYS B  20       3.111   6.943  20.473  4.00  1.00            
ATOM    920    C LYS B  20       5.216   9.519  15.055  4.00  1.00            
ATOM    921    O LYS B  20       5.477   9.845  13.898  4.00  1.00            
ATOM    922    N GLU B  21       6.093   9.663  16.068  4.00  1.00            
ATOM    923   CA GLU B  21       7.437  10.077  15.802  4.00  1.00            
ATOM    924   CB GLU B  21       8.293  10.261  17.070  4.00  1.00            
ATOM    925   CG GLU B  21       7.898  11.441  17.959  4.00  1.00            
ATOM    926   CD GLU B  21       8.761  11.370  19.213  4.00  1.00            
ATOM    927  OE1 GLU B  21       8.496  10.477  20.061  4.00  1.00            
ATOM    928  OE2 GLU B  21       9.700  12.204  19.337  4.00  1.00            
ATOM    929    C GLU B  21       8.009   8.912  15.070  4.00  1.00            
ATOM    930    O GLU B  21       7.574   7.786  15.291  4.00  1.00            
ATOM    931    N ALA B  22       8.961   9.129  14.146  4.00  1.00            
ATOM    932   CA ALA B  22       9.465   7.967  13.473  4.00  1.00            
ATOM    933   CB ALA B  22       8.809   7.705  12.106  4.00  1.00            
ATOM    934    C ALA B  22      10.914   8.145  13.241  4.00  1.00            
ATOM    935    O ALA B  22      11.436   9.258  13.257  4.00  1.00            
ATOM    936    N LEU B  23      11.607   7.014  13.043  4.00  1.00            
ATOM    937   CA LEU B  23      13.011   7.083  12.828  4.00  1.00            
ATOM    938   CB LEU B  23      13.805   6.404  13.957  4.00  1.00            
ATOM    939   CG LEU B  23      13.494   6.935  15.369  4.00  1.00            
ATOM    940  CD1 LEU B  23      14.329   6.202  16.433  4.00  1.00            
ATOM    941  CD2 LEU B  23      13.637   8.462  15.449  4.00  1.00            
ATOM    942    C LEU B  23      13.320   6.253  11.614  4.00  1.00            
ATOM    943    O LEU B  23      12.874   5.111  11.529  4.00  1.00            
ATOM    944    N LEU B  24      14.079   6.785  10.632  4.00  1.00            
ATOM    945   CA LEU B  24      14.471   5.923   9.544  4.00  1.00            
ATOM    946   CB LEU B  24      14.990   6.624   8.275  4.00  1.00            
ATOM    947   CG LEU B  24      13.918   7.286   7.392  4.00  1.00            
ATOM    948  CD1 LEU B  24      13.227   8.457   8.106  4.00  1.00            
ATOM    949  CD2 LEU B  24      14.507   7.670   6.023  4.00  1.00            
ATOM    950    C LEU B  24      15.615   5.113  10.058  4.00  1.00            
ATOM    951    O LEU B  24      16.398   5.589  10.879  4.00  1.00            
ATOM    952    N ASP B  25      15.731   3.848   9.611  1.00  1.00            
ATOM    953   CA ASP B  25      16.832   3.067  10.085  1.00  1.00            
ATOM    954   CB ASP B  25      16.514   2.252  11.348  1.00  1.00            
ATOM    955   CG ASP B  25      17.810   1.677  11.907  1.00  1.00            
ATOM    956  OD1 ASP B  25      18.858   1.769  11.212  1.00  1.00            
ATOM    957  OD2 ASP B  25      17.766   1.133  13.041  1.00  1.00            
ATOM    958    C ASP B  25      17.253   2.091   9.012  1.00  1.00            
ATOM    959    O ASP B  25      16.524   1.152   8.697  1.00  1.00            
ATOM    960    N THR B  26      18.444   2.311   8.410  3.00  1.00            
ATOM    961   CA THR B  26      18.999   1.457   7.387  3.00  1.00            
ATOM    962   CB THR B  26      20.218   2.049   6.741  3.00  1.00            
ATOM    963  OG1 THR B  26      21.263   2.177   7.695  3.00  1.00            
ATOM    964  CG2 THR B  26      19.856   3.431   6.176  3.00  1.00            
ATOM    965    C THR B  26      19.422   0.147   7.983  3.00  1.00            
ATOM    966    O THR B  26      19.225  -0.907   7.382  3.00  1.00            
ATOM    967    N GLY B  27      19.995   0.183   9.203  3.00  1.00            
ATOM    968   CA GLY B  27      20.581  -0.973   9.828  3.00  1.00            
ATOM    969    C GLY B  27      19.549  -2.054   9.999  3.00  1.00            
ATOM    970    O GLY B  27      19.860  -3.231   9.819  3.00  1.00            
ATOM    971    N ALA B  28      18.295  -1.704  10.354  1.00  1.00            
ATOM    972   CA ALA B  28      17.335  -2.737  10.647  1.00  1.00            
ATOM    973   CB ALA B  28      16.223  -2.281  11.608  1.00  1.00            
ATOM    974    C ALA B  28      16.664  -3.270   9.418  1.00  1.00            
ATOM    975    O ALA B  28      16.187  -2.518   8.569  1.00  1.00            
ATOM    976    N ASP B  29      16.638  -4.617   9.302  1.00  1.00            
ATOM    977   CA ASP B  29      15.963  -5.303   8.235  1.00  1.00            
ATOM    978   CB ASP B  29      16.281  -6.807   8.211  1.00  1.00            
ATOM    979   CG ASP B  29      15.812  -7.371   6.878  1.00  1.00            
ATOM    980  OD1 ASP B  29      14.866  -6.789   6.285  1.00  1.00            
ATOM    981  OD2 ASP B  29      16.402  -8.391   6.433  1.00  1.00            
ATOM    982    C ASP B  29      14.497  -5.135   8.449  1.00  1.00            
ATOM    983    O ASP B  29      13.751  -4.813   7.525  1.00  1.00            
ATOM    984    N ASP B  30      14.054  -5.329   9.705  1.00  1.00            
ATOM    985   CA ASP B  30      12.660  -5.237  10.016  1.00  1.00            
ATOM    986   CB ASP B  30      12.201  -6.100  11.207  1.00  1.00            
ATOM    987   CG ASP B  30      12.029  -7.545  10.773  1.00  1.00            
ATOM    988  OD1 ASP B  30      12.466  -7.893   9.645  1.00  1.00            
ATOM    989  OD2 ASP B  30      11.439  -8.323  11.570  1.00  1.00            
ATOM    990    C ASP B  30      12.314  -3.841  10.404  1.00  1.00            
ATOM    991    O ASP B  30      13.149  -2.938  10.398  1.00  1.00            
ATOM    992    N THR B  31      11.022  -3.651  10.733  1.00  1.00            
ATOM    993   CA THR B  31      10.521  -2.397  11.204  1.00  1.00            
ATOM    994   CB THR B  31       9.391  -1.860  10.364  1.00  1.00            
ATOM    995  OG1 THR B  31       8.942  -0.615  10.877  1.00  1.00            
ATOM    996  CG2 THR B  31       8.238  -2.877  10.331  1.00  1.00            
ATOM    997    C THR B  31      10.010  -2.642  12.592  1.00  1.00            
ATOM    998    O THR B  31       9.195  -3.536  12.811  1.00  1.00            
ATOM    999    N VAL B  32      10.490  -1.870  13.590  4.00  1.00            
ATOM   1000   CA VAL B  32      10.001  -2.089  14.922  4.00  1.00            
ATOM   1001   CB VAL B  32      11.073  -2.340  15.946  4.00  1.00            
ATOM   1002  CG1 VAL B  32      11.936  -1.078  16.092  4.00  1.00            
ATOM   1003  CG2 VAL B  32      10.399  -2.789  17.256  4.00  1.00            
ATOM   1004    C VAL B  32       9.247  -0.870  15.326  4.00  1.00            
ATOM   1005    O VAL B  32       9.719   0.250  15.159  4.00  1.00            
ATOM   1006    N LEU B  33       8.026  -1.062  15.856  4.00  1.00            
ATOM   1007   CA LEU B  33       7.247   0.070  16.253  4.00  1.00            
ATOM   1008   CB LEU B  33       5.848   0.110  15.615  4.00  1.00            
ATOM   1009   CG LEU B  33       5.874   0.124  14.073  4.00  1.00            
ATOM   1010  CD1 LEU B  33       6.605   1.363  13.527  4.00  1.00            
ATOM   1011  CD2 LEU B  33       6.415  -1.202  13.515  4.00  1.00            
ATOM   1012    C LEU B  33       7.059  -0.036  17.732  4.00  1.00            
ATOM   1013    O LEU B  33       7.258  -1.102  18.313  4.00  1.00            
ATOM   1014    N GLU B  34       6.687   1.080  18.391  1.00  1.00            
ATOM   1015   CA GLU B  34       6.464   0.997  19.804  1.00  1.00            
ATOM   1016   CB GLU B  34       6.081   2.329  20.471  1.00  1.00            
ATOM   1017   CG GLU B  34       7.242   3.325  20.545  1.00  1.00            
ATOM   1018   CD GLU B  34       6.781   4.516  21.371  1.00  1.00            
ATOM   1019  OE1 GLU B  34       5.548   4.627  21.603  1.00  1.00            
ATOM   1020  OE2 GLU B  34       7.650   5.327  21.787  1.00  1.00            
ATOM   1021    C GLU B  34       5.335   0.031  19.967  1.00  1.00            
ATOM   1022    O GLU B  34       4.535  -0.124  19.045  1.00  1.00            
ATOM   1023    N GLU B  35       5.275  -0.684  21.115  1.00  1.00            
ATOM   1024   CA GLU B  35       4.219  -1.642  21.310  1.00  1.00            
ATOM   1025   CB GLU B  35       4.163  -2.275  22.711  1.00  1.00            
ATOM   1026   CG GLU B  35       3.017  -3.282  22.854  1.00  1.00            
ATOM   1027   CD GLU B  35       2.842  -3.609  24.330  1.00  1.00            
ATOM   1028  OE1 GLU B  35       3.112  -2.706  25.168  1.00  1.00            
ATOM   1029  OE2 GLU B  35       2.433  -4.760  24.639  1.00  1.00            
ATOM   1030    C GLU B  35       2.954  -0.899  21.131  1.00  1.00            
ATOM   1031    O GLU B  35       2.744   0.157  21.723  1.00  1.00            
ATOM   1032    N MET B  36       2.084  -1.437  20.267  1.00  1.00            
ATOM   1033   CA MET B  36       0.876  -0.740  20.002  1.00  1.00            
ATOM   1034   CB MET B  36       0.886   0.000  18.656  1.00  1.00            
ATOM   1035   CG MET B  36      -0.387   0.803  18.389  1.00  1.00            
ATOM   1036   SD MET B  36      -0.554   2.302  19.402  1.00  1.00            
ATOM   1037   CE MET B  36       0.795   3.192  18.574  1.00  1.00            
ATOM   1038    C MET B  36      -0.201  -1.741  19.933  1.00  1.00            
ATOM   1039    O MET B  36       0.050  -2.941  19.839  1.00  1.00            
ATOM   1040    N ASN B  37      -1.451  -1.269  20.012  1.00  1.00            
ATOM   1041   CA ASN B  37      -2.461  -2.254  19.916  1.00  1.00            
ATOM   1042   CB ASN B  37      -3.599  -2.065  20.932  1.00  1.00            
ATOM   1043   CG ASN B  37      -4.259  -3.419  21.142  1.00  1.00            
ATOM   1044  OD1 ASN B  37      -3.937  -4.135  22.089  1.00  1.00            
ATOM   1045  ND2 ASN B  37      -5.205  -3.787  20.238  1.00  1.00            
ATOM   1046    C ASN B  37      -3.022  -2.166  18.532  1.00  1.00            
ATOM   1047    O ASN B  37      -3.952  -1.404  18.274  1.00  1.00            
ATOM   1048    N LEU B  38      -2.454  -2.952  17.595  1.00  1.00            
ATOM   1049   CA LEU B  38      -2.946  -2.948  16.247  1.00  1.00            
ATOM   1050   CB LEU B  38      -1.832  -2.886  15.188  1.00  1.00            
ATOM   1051   CG LEU B  38      -1.032  -1.568  15.242  1.00  1.00            
ATOM   1052  CD1 LEU B  38       0.072  -1.529  14.173  1.00  1.00            
ATOM   1053  CD2 LEU B  38      -1.971  -0.352  15.167  1.00  1.00            
ATOM   1054    C LEU B  38      -3.690  -4.251  16.088  1.00  1.00            
ATOM   1055    O LEU B  38      -3.149  -5.336  16.299  1.00  1.00            
ATOM   1056    N PRO B  39      -4.934  -4.126  15.716  1.00  1.00            
ATOM   1057   CA PRO B  39      -5.937  -5.170  15.695  1.00  1.00            
ATOM   1058   CD PRO B  39      -5.459  -2.843  15.283  1.00  1.00            
ATOM   1059   CB PRO B  39      -7.261  -4.439  15.472  1.00  1.00            
ATOM   1060   CG PRO B  39      -6.858  -3.153  14.734  1.00  1.00            
ATOM   1061    C PRO B  39      -5.853  -6.373  14.793  1.00  1.00            
ATOM   1062    O PRO B  39      -6.524  -7.355  15.107  1.00  1.00            
ATOM   1063    N GLY B  40      -5.084  -6.368  13.689  1.00  1.00            
ATOM   1064   CA GLY B  40      -5.210  -7.466  12.762  1.00  1.00            
ATOM   1065    C GLY B  40      -4.587  -8.722  13.292  1.00  1.00            
ATOM   1066    O GLY B  40      -4.023  -8.749  14.386  1.00  1.00            
ATOM   1067    N LYS B  41      -4.693  -9.808  12.489  1.00  1.00            
ATOM   1068   CA LYS B  41      -4.168 -11.095  12.847  1.00  1.00            
ATOM   1069   CB LYS B  41      -4.266 -12.138  11.721  1.00  1.00            
ATOM   1070   CG LYS B  41      -3.573 -11.709  10.425  1.00  1.00            
ATOM   1071   CD LYS B  41      -3.528 -12.821   9.376  1.00  1.00            
ATOM   1072   CE LYS B  41      -3.788 -12.309   7.958  1.00  1.00            
ATOM   1073   NZ LYS B  41      -3.756 -13.431   6.995  1.00  1.00            
ATOM   1074    C LYS B  41      -2.731 -10.888  13.154  1.00  1.00            
ATOM   1075    O LYS B  41      -2.003 -10.283  12.371  1.00  1.00            
ATOM   1076    N TRP B  42      -2.284 -11.375  14.325  1.00  1.00            
ATOM   1077   CA TRP B  42      -0.915 -11.135  14.638  1.00  1.00            
ATOM   1078   CB TRP B  42      -0.700 -10.378  15.963  1.00  1.00            
ATOM   1079   CG TRP B  42      -1.002 -11.138  17.239  1.00  1.00            
ATOM   1080  CD2 TRP B  42      -2.283 -11.678  17.604  1.00  1.00            
ATOM   1081  CD1 TRP B  42      -0.147 -11.464  18.251  1.00  1.00            
ATOM   1082  NE1 TRP B  42      -0.815 -12.159  19.230  1.00  1.00            
ATOM   1083  CE2 TRP B  42      -2.129 -12.302  18.846  1.00  1.00            
ATOM   1084  CE3 TRP B  42      -3.488 -11.660  16.963  1.00  1.00            
ATOM   1085  CZ2 TRP B  42      -3.180 -12.918  19.463  1.00  1.00            
ATOM   1086  CZ3 TRP B  42      -4.545 -12.281  17.591  1.00  1.00            
ATOM   1087  CH2 TRP B  42      -4.396 -12.897  18.817  1.00  1.00            
ATOM   1088    C TRP B  42      -0.234 -12.460  14.750  1.00  1.00            
ATOM   1089    O TRP B  42      -0.725 -13.367  15.419  1.00  1.00            
ATOM   1090    N LYS B  43       0.912 -12.597  14.067  4.00  1.00            
ATOM   1091   CA LYS B  43       1.652 -13.814  14.144  4.00  1.00            
ATOM   1092   CB LYS B  43       2.057 -14.394  12.775  4.00  1.00            
ATOM   1093   CG LYS B  43       2.627 -15.811  12.869  4.00  1.00            
ATOM   1094   CD LYS B  43       2.683 -16.546  11.527  4.00  1.00            
ATOM   1095   CE LYS B  43       3.841 -16.109  10.630  4.00  1.00            
ATOM   1096   NZ LYS B  43       3.819 -16.878   9.366  4.00  1.00            
ATOM   1097    C LYS B  43       2.905 -13.529  14.913  4.00  1.00            
ATOM   1098    O LYS B  43       3.736 -12.719  14.502  4.00  1.00            
ATOM   1099    N PRO B  44       3.036 -14.163  16.052  4.00  0.00            
ATOM   1100   CA PRO B  44       4.201 -13.969  16.882  4.00  0.00            
ATOM   1101   CD PRO B  44       1.869 -14.536  16.828  4.00  0.00            
ATOM   1102   CB PRO B  44       3.767 -14.324  18.309  4.00  0.00            
ATOM   1103   CG PRO B  44       2.448 -15.099  18.135  4.00  0.00            
ATOM   1104    C PRO B  44       5.383 -14.742  16.410  4.00  0.00            
ATOM   1105    O PRO B  44       5.221 -15.803  15.800  4.00  0.00            
ATOM   1106    N LYS B  45       6.592 -14.221  16.689  4.00  0.00            
ATOM   1107   CA LYS B  45       7.837 -14.854  16.374  4.00  0.00            
ATOM   1108   CB LYS B  45       8.485 -14.288  15.099  4.00  0.00            
ATOM   1109   CG LYS B  45       9.784 -14.980  14.685  4.00  0.00            
ATOM   1110   CD LYS B  45       9.586 -16.414  14.193  4.00  0.00            
ATOM   1111   CE LYS B  45      10.880 -17.067  13.705  4.00  0.00            
ATOM   1112   NZ LYS B  45      10.646 -18.498  13.415  4.00  0.00            
ATOM   1113    C LYS B  45       8.716 -14.485  17.521  4.00  0.00            
ATOM   1114    O LYS B  45       8.570 -13.413  18.103  4.00  0.00            
ATOM   1115    N MET B  46       9.632 -15.373  17.924  4.00  0.00            
ATOM   1116   CA MET B  46      10.485 -14.992  19.009  4.00  0.00            
ATOM   1117   CB MET B  46       9.937 -15.395  20.387  4.00  0.00            
ATOM   1118   CG MET B  46       8.698 -14.611  20.821  4.00  0.00            
ATOM   1119   SD MET B  46       9.034 -12.889  21.296  4.00  0.00            
ATOM   1120   CE MET B  46       7.332 -12.534  21.823  4.00  0.00            
ATOM   1121    C MET B  46      11.750 -15.761  18.823  4.00  0.00            
ATOM   1122    O MET B  46      11.747 -16.850  18.251  4.00  0.00            
ATOM   1123    N ILE B  47      12.877 -15.193  19.285  4.00  0.00            
ATOM   1124   CA ILE B  47      14.128 -15.884  19.207  4.00  0.00            
ATOM   1125   CB ILE B  47      15.150 -15.206  18.347  4.00  0.00            
ATOM   1126  CG1 ILE B  47      16.415 -16.076  18.252  4.00  0.00            
ATOM   1127  CG2 ILE B  47      15.386 -13.789  18.899  4.00  0.00            
ATOM   1128  CD1 ILE B  47      17.404 -15.611  17.186  4.00  0.00            
ATOM   1129    C ILE B  47      14.672 -15.904  20.587  4.00  0.00            
ATOM   1130    O ILE B  47      14.532 -14.933  21.330  4.00  0.00            
ATOM   1131    N GLY B  48      15.282 -17.032  20.985  4.00  0.00            
ATOM   1132   CA GLY B  48      15.823 -17.035  22.303  4.00  0.00            
ATOM   1133    C GLY B  48      17.252 -17.414  22.201  4.00  0.00            
ATOM   1134    O GLY B  48      17.611 -18.588  22.275  4.00  0.00            
ATOM   1135    N GLY B  49      18.111 -16.406  22.002  4.00  0.00            
ATOM   1136   CA GLY B  49      19.505 -16.674  22.083  4.00  0.00            
ATOM   1137    C GLY B  49      19.781 -16.399  23.516  4.00  0.00            
ATOM   1138    O GLY B  49      18.875 -16.014  24.252  4.00  0.00            
ATOM   1139    N ILE B  50      21.025 -16.576  23.982  3.00  0.00            
ATOM   1140   CA ILE B  50      21.180 -16.214  25.351  3.00  0.00            
ATOM   1141   CB ILE B  50      22.073 -17.142  26.141  3.00  0.00            
ATOM   1142  CG1 ILE B  50      23.537 -17.141  25.665  3.00  0.00            
ATOM   1143  CG2 ILE B  50      21.422 -18.533  26.077  3.00  0.00            
ATOM   1144  CD1 ILE B  50      24.391 -16.011  26.240  3.00  0.00            
ATOM   1145    C ILE B  50      21.727 -14.829  25.309  3.00  0.00            
ATOM   1146    O ILE B  50      22.724 -14.553  24.641  3.00  0.00            
ATOM   1147    N GLY B  51      21.030 -13.888  25.968  3.00  0.00            
ATOM   1148   CA GLY B  51      21.504 -12.541  25.953  3.00  0.00            
ATOM   1149    C GLY B  51      20.841 -11.790  24.847  3.00  0.00            
ATOM   1150    O GLY B  51      21.033 -10.581  24.718  3.00  0.00            
ATOM   1151    N GLY B  52      20.035 -12.469  24.013  4.00  0.00            
ATOM   1152   CA GLY B  52      19.417 -11.713  22.968  4.00  0.00            
ATOM   1153    C GLY B  52      17.961 -12.054  22.928  4.00  0.00            
ATOM   1154    O GLY B  52      17.583 -13.177  22.598  4.00  0.00            
ATOM   1155    N PHE B  53      17.097 -11.076  23.264  4.00  0.00            
ATOM   1156   CA PHE B  53      15.688 -11.329  23.199  4.00  0.00            
ATOM   1157   CB PHE B  53      15.015 -11.328  24.582  4.00  0.00            
ATOM   1158   CG PHE B  53      15.609 -12.437  25.384  4.00  0.00            
ATOM   1159  CD1 PHE B  53      16.866 -12.306  25.928  4.00  0.00            
ATOM   1160  CD2 PHE B  53      14.907 -13.599  25.609  4.00  0.00            
ATOM   1161  CE1 PHE B  53      17.422 -13.319  26.674  4.00  0.00            
ATOM   1162  CE2 PHE B  53      15.458 -14.615  26.354  4.00  0.00            
ATOM   1163   CZ PHE B  53      16.717 -14.480  26.889  4.00  0.00            
ATOM   1164    C PHE B  53      15.078 -10.204  22.426  4.00  0.00            
ATOM   1165    O PHE B  53      14.892  -9.106  22.951  4.00  0.00            
ATOM   1166    N ILE B  54      14.763 -10.459  21.145  4.00  0.00            
ATOM   1167   CA ILE B  54      14.229  -9.460  20.264  4.00  0.00            
ATOM   1168   CB ILE B  54      14.211  -9.930  18.842  4.00  0.00            
ATOM   1169  CG1 ILE B  54      15.619 -10.358  18.403  4.00  0.00            
ATOM   1170  CG2 ILE B  54      13.606  -8.809  17.981  4.00  0.00            
ATOM   1171  CD1 ILE B  54      15.618 -11.189  17.122  4.00  0.00            
ATOM   1172    C ILE B  54      12.807  -9.103  20.563  4.00  0.00            
ATOM   1173    O ILE B  54      12.466  -7.927  20.683  4.00  0.00            
ATOM   1174    N LYS B  55      11.942 -10.125  20.709  4.00  0.00            
ATOM   1175   CA LYS B  55      10.529  -9.897  20.822  4.00  0.00            
ATOM   1176   CB LYS B  55      10.155  -8.822  21.859  4.00  0.00            
ATOM   1177   CG LYS B  55      10.427  -9.229  23.307  4.00  0.00            
ATOM   1178   CD LYS B  55      10.428  -8.058  24.293  4.00  0.00            
ATOM   1179   CE LYS B  55      11.832  -7.559  24.644  4.00  0.00            
ATOM   1180   NZ LYS B  55      12.584  -8.631  25.339  4.00  0.00            
ATOM   1181    C LYS B  55      10.066  -9.410  19.492  4.00  0.00            
ATOM   1182    O LYS B  55      10.242  -8.241  19.152  4.00  0.00            
ATOM   1183    N VAL B  56       9.472 -10.308  18.684  4.00  0.00            
ATOM   1184   CA VAL B  56       8.987  -9.832  17.431  4.00  0.00            
ATOM   1185   CB VAL B  56       9.780 -10.304  16.240  4.00  0.00            
ATOM   1186  CG1 VAL B  56      11.193  -9.700  16.332  4.00  0.00            
ATOM   1187  CG2 VAL B  56       9.769 -11.840  16.200  4.00  0.00            
ATOM   1188    C VAL B  56       7.563 -10.260  17.270  4.00  0.00            
ATOM   1189    O VAL B  56       7.250 -11.448  17.215  4.00  0.00            
ATOM   1190    N ARG B  57       6.645  -9.281  17.202  4.00  0.00            
ATOM   1191   CA ARG B  57       5.277  -9.604  16.925  4.00  0.00            
ATOM   1192   CB ARG B  57       4.267  -8.745  17.697  4.00  0.00            
ATOM   1193   CG ARG B  57       4.166  -9.121  19.175  4.00  0.00            
ATOM   1194   CD ARG B  57       3.182  -8.248  19.954  4.00  0.00            
ATOM   1195   NE ARG B  57       2.128  -7.809  18.998  4.00  0.00            
ATOM   1196   CZ ARG B  57       0.810  -7.866  19.346  4.00  0.00            
ATOM   1197  NH1 ARG B  57       0.442  -8.420  20.536  4.00  0.00            
ATOM   1198  NH2 ARG B  57      -0.140  -7.371  18.499  4.00  0.00            
ATOM   1199    C ARG B  57       5.147  -9.273  15.471  4.00  0.00            
ATOM   1200    O ARG B  57       5.469  -8.163  15.052  4.00  0.00            
ATOM   1201    N GLN B  58       4.683 -10.235  14.654  4.00  1.00            
ATOM   1202   CA GLN B  58       4.669 -10.019  13.236  4.00  1.00            
ATOM   1203   CB GLN B  58       5.298 -11.219  12.507  4.00  1.00            
ATOM   1204   CG GLN B  58       5.398 -11.117  10.987  4.00  1.00            
ATOM   1205   CD GLN B  58       5.955 -12.454  10.513  4.00  1.00            
ATOM   1206  OE1 GLN B  58       5.211 -13.420  10.339  4.00  1.00            
ATOM   1207  NE2 GLN B  58       7.298 -12.526  10.318  4.00  1.00            
ATOM   1208    C GLN B  58       3.244  -9.896  12.780  4.00  1.00            
ATOM   1209    O GLN B  58       2.447 -10.812  12.955  4.00  1.00            
ATOM   1210    N TYR B  59       2.888  -8.744  12.177  4.00  1.00            
ATOM   1211   CA TYR B  59       1.588  -8.544  11.590  4.00  1.00            
ATOM   1212   CB TYR B  59       0.855  -7.270  12.050  4.00  1.00            
ATOM   1213   CG TYR B  59      -0.389  -7.144  11.231  4.00  1.00            
ATOM   1214  CD1 TYR B  59      -0.357  -6.513  10.008  4.00  1.00            
ATOM   1215  CD2 TYR B  59      -1.588  -7.656  11.678  4.00  1.00            
ATOM   1216  CE1 TYR B  59      -1.494  -6.393   9.243  4.00  1.00            
ATOM   1217  CE2 TYR B  59      -2.729  -7.538  10.916  4.00  1.00            
ATOM   1218   CZ TYR B  59      -2.683  -6.906   9.696  4.00  1.00            
ATOM   1219   OH TYR B  59      -3.853  -6.785   8.914  4.00  1.00            
ATOM   1220    C TYR B  59       1.922  -8.372  10.145  4.00  1.00            
ATOM   1221    O TYR B  59       2.969  -7.824   9.803  4.00  1.00            
ATOM   1222    N ASP B  60       1.047  -8.861   9.255  4.00  1.00            
ATOM   1223   CA ASP B  60       1.343  -8.849   7.855  4.00  1.00            
ATOM   1224   CB ASP B  60       0.390  -9.750   7.047  4.00  1.00            
ATOM   1225   CG ASP B  60       0.893  -9.832   5.612  4.00  1.00            
ATOM   1226  OD1 ASP B  60       1.956  -9.221   5.321  4.00  1.00            
ATOM   1227  OD2 ASP B  60       0.217 -10.506   4.788  4.00  1.00            
ATOM   1228    C ASP B  60       1.212  -7.463   7.308  4.00  1.00            
ATOM   1229    O ASP B  60       2.069  -6.611   7.537  4.00  1.00            
ATOM   1230    N GLN B  61       0.114  -7.203   6.562  4.00  1.00            
ATOM   1231   CA GLN B  61       0.013  -5.968   5.839  4.00  1.00            
ATOM   1232   CB GLN B  61      -0.478  -6.198   4.400  4.00  1.00            
ATOM   1233   CG GLN B  61      -0.426  -4.962   3.507  4.00  1.00            
ATOM   1234   CD GLN B  61      -0.649  -5.439   2.081  4.00  1.00            
ATOM   1235  OE1 GLN B  61       0.301  -5.640   1.326  4.00  1.00            
ATOM   1236  NE2 GLN B  61      -1.938  -5.644   1.703  4.00  1.00            
ATOM   1237    C GLN B  61      -0.895  -4.981   6.501  4.00  1.00            
ATOM   1238    O GLN B  61      -2.054  -5.263   6.803  4.00  1.00            
ATOM   1239    N ILE B  62      -0.339  -3.776   6.752  4.00  1.00            
ATOM   1240   CA ILE B  62      -1.045  -2.640   7.277  4.00  1.00            
ATOM   1241   CB ILE B  62      -0.773  -2.361   8.724  4.00  1.00            
ATOM   1242  CG1 ILE B  62      -1.392  -3.451   9.612  4.00  1.00            
ATOM   1243  CG2 ILE B  62      -1.290  -0.946   9.047  4.00  1.00            
ATOM   1244  CD1 ILE B  62      -2.918  -3.490   9.531  4.00  1.00            
ATOM   1245    C ILE B  62      -0.549  -1.476   6.507  4.00  1.00            
ATOM   1246    O ILE B  62       0.604  -1.446   6.078  4.00  1.00            
ATOM   1247    N PRO B  63      -1.393  -0.523   6.297  4.00  1.00            
ATOM   1248   CA PRO B  63      -0.950   0.619   5.572  4.00  1.00            
ATOM   1249   CD PRO B  63      -2.815  -0.773   6.099  4.00  1.00            
ATOM   1250   CB PRO B  63      -2.207   1.326   5.059  4.00  1.00            
ATOM   1251   CG PRO B  63      -3.376   0.618   5.776  4.00  1.00            
ATOM   1252    C PRO B  63      -0.057   1.445   6.417  4.00  1.00            
ATOM   1253    O PRO B  63      -0.350   1.624   7.598  4.00  1.00            
ATOM   1254    N VAL B  64       1.045   1.945   5.835  4.00  1.00            
ATOM   1255   CA VAL B  64       1.884   2.790   6.611  4.00  1.00            
ATOM   1256   CB VAL B  64       3.138   2.132   7.111  4.00  1.00            
ATOM   1257  CG1 VAL B  64       2.732   1.041   8.116  4.00  1.00            
ATOM   1258  CG2 VAL B  64       3.938   1.604   5.910  4.00  1.00            
ATOM   1259    C VAL B  64       2.254   3.938   5.771  4.00  1.00            
ATOM   1260    O VAL B  64       2.602   3.783   4.608  4.00  1.00            
ATOM   1261    N GLU B  65       2.163   5.138   6.346  4.00  1.00            
ATOM   1262   CA GLU B  65       2.534   6.275   5.582  4.00  1.00            
ATOM   1263   CB GLU B  65       1.518   7.427   5.654  4.00  1.00            
ATOM   1264   CG GLU B  65       0.169   7.084   5.019  4.00  1.00            
ATOM   1265   CD GLU B  65      -0.782   8.245   5.284  4.00  1.00            
ATOM   1266  OE1 GLU B  65      -0.298   9.404   5.374  4.00  1.00            
ATOM   1267  OE2 GLU B  65      -2.010   7.984   5.398  4.00  1.00            
ATOM   1268    C GLU B  65       3.792   6.753   6.203  4.00  1.00            
ATOM   1269    O GLU B  65       4.075   6.491   7.371  4.00  1.00            
ATOM   1270    N ILE B  66       4.596   7.448   5.400  4.00  1.00            
ATOM   1271   CA ILE B  66       5.816   8.006   5.867  4.00  1.00            
ATOM   1272   CB ILE B  66       7.035   7.505   5.144  4.00  1.00            
ATOM   1273  CG1 ILE B  66       8.312   7.912   5.898  4.00  1.00            
ATOM   1274  CG2 ILE B  66       6.977   8.012   3.694  4.00  1.00            
ATOM   1275  CD1 ILE B  66       9.563   7.170   5.426  4.00  1.00            
ATOM   1276    C ILE B  66       5.641   9.425   5.527  4.00  1.00            
ATOM   1277    O ILE B  66       4.521   9.826   5.219  4.00  1.00            
ATOM   1278    N CYS B  67       6.700  10.236   5.631  3.00  1.00            
ATOM   1279   CA CYS B  67       6.467  11.596   5.285  3.00  1.00            
ATOM   1280   CB CYS B  67       7.666  12.518   5.580  3.00  1.00            
ATOM   1281   SG CYS B  67       9.205  11.975   4.777  3.00  1.00            
ATOM   1282    C CYS B  67       6.144  11.664   3.837  3.00  1.00            
ATOM   1283    O CYS B  67       7.015  11.586   2.972  3.00  1.00            
ATOM   1284    N GLY B  68       4.839  11.793   3.557  3.00  1.00            
ATOM   1285   CA GLY B  68       4.344  11.951   2.236  3.00  1.00            
ATOM   1286    C GLY B  68       4.435  10.690   1.456  3.00  1.00            
ATOM   1287    O GLY B  68       4.242  10.716   0.241  3.00  1.00            
ATOM   1288    N HIS B  69       4.737   9.539   2.082  4.00  1.00            
ATOM   1289   CA HIS B  69       4.729   8.458   1.153  4.00  1.00            
ATOM   1290  ND1 HIS B  69       5.734   7.982  -1.805  4.00  1.00            
ATOM   1291   CG HIS B  69       5.959   7.280  -0.643  4.00  1.00            
ATOM   1292   CB HIS B  69       6.099   7.944   0.696  4.00  1.00            
ATOM   1293  NE2 HIS B  69       5.804   5.835  -2.370  4.00  1.00            
ATOM   1294  CD2 HIS B  69       6.002   5.969  -1.007  4.00  1.00            
ATOM   1295  CE1 HIS B  69       5.648   7.072  -2.807  4.00  1.00            
ATOM   1296    C HIS B  69       3.948   7.324   1.686  4.00  1.00            
ATOM   1297    O HIS B  69       3.924   7.048   2.885  4.00  1.00            
ATOM   1298    N LYS B  70       3.251   6.654   0.761  4.00  1.00            
ATOM   1299   CA LYS B  70       2.443   5.533   1.093  4.00  1.00            
ATOM   1300   CB LYS B  70       1.389   5.265   0.001  4.00  1.00            
ATOM   1301   CG LYS B  70       0.501   6.484  -0.278  4.00  1.00            
ATOM   1302   CD LYS B  70      -0.211   6.445  -1.633  4.00  1.00            
ATOM   1303   CE LYS B  70      -0.916   7.758  -1.991  4.00  1.00            
ATOM   1304   NZ LYS B  70      -1.335   7.742  -3.410  4.00  1.00            
ATOM   1305    C LYS B  70       3.362   4.363   1.129  4.00  1.00            
ATOM   1306    O LYS B  70       4.278   4.247   0.320  4.00  1.00            
ATOM   1307    N ALA B  71       3.141   3.458   2.089  4.00  1.00            
ATOM   1308   CA ALA B  71       4.003   2.328   2.189  4.00  1.00            
ATOM   1309   CB ALA B  71       5.121   2.491   3.233  4.00  1.00            
ATOM   1310    C ALA B  71       3.170   1.165   2.611  4.00  1.00            
ATOM   1311    O ALA B  71       2.125   1.332   3.239  4.00  1.00            
ATOM   1312    N ILE B  72       3.609  -0.054   2.247  4.00  1.00            
ATOM   1313   CA ILE B  72       2.859  -1.219   2.609  4.00  1.00            
ATOM   1314   CB ILE B  72       2.013  -1.736   1.481  4.00  1.00            
ATOM   1315  CG1 ILE B  72       0.975  -2.746   1.993  4.00  1.00            
ATOM   1316  CG2 ILE B  72       2.960  -2.295   0.406  4.00  1.00            
ATOM   1317  CD1 ILE B  72      -0.104  -2.103   2.863  4.00  1.00            
ATOM   1318    C ILE B  72       3.822  -2.312   2.966  4.00  1.00            
ATOM   1319    O ILE B  72       4.961  -2.311   2.503  4.00  1.00            
ATOM   1320    N GLY B  73       3.397  -3.274   3.817  4.00  1.00            
ATOM   1321   CA GLY B  73       4.275  -4.370   4.127  4.00  1.00            
ATOM   1322    C GLY B  73       4.097  -4.781   5.558  4.00  1.00            
ATOM   1323    O GLY B  73       3.074  -4.499   6.180  4.00  1.00            
ATOM   1324    N THR B  74       5.121  -5.470   6.110  4.00  1.00            
ATOM   1325   CA THR B  74       5.059  -6.023   7.435  4.00  1.00            
ATOM   1326   CB THR B  74       5.968  -7.203   7.629  4.00  1.00            
ATOM   1327  OG1 THR B  74       7.322  -6.830   7.412  4.00  1.00            
ATOM   1328  CG2 THR B  74       5.551  -8.305   6.639  4.00  1.00            
ATOM   1329    C THR B  74       5.381  -4.995   8.480  4.00  1.00            
ATOM   1330    O THR B  74       6.141  -4.058   8.243  4.00  1.00            
ATOM   1331    N VAL B  75       4.764  -5.156   9.675  4.00  1.00            
ATOM   1332   CA VAL B  75       4.976  -4.305  10.816  4.00  1.00            
ATOM   1333   CB VAL B  75       3.717  -3.645  11.304  4.00  1.00            
ATOM   1334  CG1 VAL B  75       4.045  -2.849  12.577  4.00  1.00            
ATOM   1335  CG2 VAL B  75       3.114  -2.804  10.165  4.00  1.00            
ATOM   1336    C VAL B  75       5.419  -5.211  11.911  4.00  1.00            
ATOM   1337    O VAL B  75       4.880  -6.305  12.076  4.00  1.00            
ATOM   1338    N LEU B  76       6.436  -4.790  12.682  4.00  1.00            
ATOM   1339   CA LEU B  76       6.866  -5.617  13.767  4.00  1.00            
ATOM   1340   CB LEU B  76       8.356  -5.996  13.682  4.00  1.00            
ATOM   1341   CG LEU B  76       8.859  -6.896  14.826  4.00  1.00            
ATOM   1342  CD1 LEU B  76       8.199  -8.283  14.780  4.00  1.00            
ATOM   1343  CD2 LEU B  76      10.393  -6.982  14.835  4.00  1.00            
ATOM   1344    C LEU B  76       6.656  -4.809  14.996  4.00  1.00            
ATOM   1345    O LEU B  76       7.125  -3.676  15.091  4.00  1.00            
ATOM   1346    N VAL B  77       5.921  -5.365  15.975  4.00  1.00            
ATOM   1347   CA VAL B  77       5.702  -4.576  17.141  4.00  1.00            
ATOM   1348   CB VAL B  77       4.256  -4.334  17.451  4.00  1.00            
ATOM   1349  CG1 VAL B  77       3.583  -5.681  17.749  4.00  1.00            
ATOM   1350  CG2 VAL B  77       4.166  -3.314  18.600  4.00  1.00            
ATOM   1351    C VAL B  77       6.335  -5.258  18.307  4.00  1.00            
ATOM   1352    O VAL B  77       6.206  -6.469  18.482  4.00  1.00            
ATOM   1353    N GLY B  78       7.054  -4.470  19.129  1.00  1.00            
ATOM   1354   CA GLY B  78       7.713  -4.982  20.288  1.00  1.00            
ATOM   1355    C GLY B  78       8.229  -3.804  21.018  1.00  1.00            
ATOM   1356    O GLY B  78       8.367  -2.718  20.463  1.00  1.00            
ATOM   1357    N PRO B  79       8.508  -3.996  22.263  1.00  1.00            
ATOM   1358   CA PRO B  79       9.027  -2.934  23.046  1.00  1.00            
ATOM   1359   CD PRO B  79       7.958  -5.076  23.064  1.00  1.00            
ATOM   1360   CB PRO B  79       8.931  -3.389  24.502  1.00  1.00            
ATOM   1361   CG PRO B  79       8.668  -4.912  24.416  1.00  1.00            
ATOM   1362    C PRO B  79      10.402  -2.638  22.570  1.00  1.00            
ATOM   1363    O PRO B  79      11.240  -3.537  22.541  1.00  1.00            
ATOM   1364    N THR B  80      10.639  -1.380  22.187  1.00  1.00            
ATOM   1365   CA THR B  80      11.912  -0.905  21.793  1.00  1.00            
ATOM   1366   CB THR B  80      12.184  -1.043  20.320  1.00  1.00            
ATOM   1367  OG1 THR B  80      11.237  -0.297  19.572  1.00  1.00            
ATOM   1368  CG2 THR B  80      12.119  -2.533  19.943  1.00  1.00            
ATOM   1369    C THR B  80      11.808   0.555  22.105  1.00  1.00            
ATOM   1370    O THR B  80      10.696   1.070  22.210  1.00  1.00            
ATOM   1371    N PRO B  81      12.893   1.247  22.264  1.00  1.00            
ATOM   1372   CA PRO B  81      12.823   2.645  22.579  1.00  1.00            
ATOM   1373   CD PRO B  81      14.131   0.907  21.580  1.00  1.00            
ATOM   1374   CB PRO B  81      14.260   3.149  22.492  1.00  1.00            
ATOM   1375   CG PRO B  81      14.883   2.239  21.417  1.00  1.00            
ATOM   1376    C PRO B  81      11.918   3.499  21.744  1.00  1.00            
ATOM   1377    O PRO B  81      11.040   4.142  22.315  1.00  1.00            
ATOM   1378    N VAL B  82      12.094   3.528  20.409  1.00  1.00            
ATOM   1379   CA VAL B  82      11.306   4.412  19.592  1.00  1.00            
ATOM   1380   CB VAL B  82      12.056   5.658  19.208  1.00  1.00            
ATOM   1381  CG1 VAL B  82      11.180   6.539  18.307  1.00  1.00            
ATOM   1382  CG2 VAL B  82      12.500   6.359  20.503  1.00  1.00            
ATOM   1383    C VAL B  82      10.977   3.647  18.350  1.00  1.00            
ATOM   1384    O VAL B  82      11.588   2.613  18.080  1.00  1.00            
ATOM   1385    N ASN B  83       9.975   4.102  17.573  1.00  1.00            
ATOM   1386   CA ASN B  83       9.688   3.342  16.399  1.00  1.00            
ATOM   1387   CB ASN B  83       8.251   3.447  15.853  1.00  1.00            
ATOM   1388   CG ASN B  83       7.872   4.896  15.662  1.00  1.00            
ATOM   1389  OD1 ASN B  83       7.807   5.652  16.630  1.00  1.00            
ATOM   1390  ND2 ASN B  83       7.588   5.286  14.390  1.00  1.00            
ATOM   1391    C ASN B  83      10.703   3.567  15.360  1.00  1.00            
ATOM   1392    O ASN B  83      11.150   4.681  15.092  1.00  1.00            
ATOM   1393    N ILE B  84      11.099   2.434  14.768  4.00  1.00            
ATOM   1394   CA ILE B  84      12.120   2.414  13.791  4.00  1.00            
ATOM   1395   CB ILE B  84      13.204   1.439  14.131  4.00  1.00            
ATOM   1396  CG1 ILE B  84      13.849   1.807  15.478  4.00  1.00            
ATOM   1397  CG2 ILE B  84      14.197   1.403  12.961  4.00  1.00            
ATOM   1398  CD1 ILE B  84      14.691   0.682  16.079  4.00  1.00            
ATOM   1399    C ILE B  84      11.506   1.975  12.501  4.00  1.00            
ATOM   1400    O ILE B  84      10.822   0.954  12.443  4.00  1.00            
ATOM   1401    N ILE B  85      11.724   2.763  11.428  4.00  1.00            
ATOM   1402   CA ILE B  85      11.269   2.384  10.124  4.00  1.00            
ATOM   1403   CB ILE B  85      10.747   3.539   9.296  4.00  1.00            
ATOM   1404  CG1 ILE B  85      10.032   3.042   8.025  4.00  1.00            
ATOM   1405  CG2 ILE B  85      11.887   4.539   9.033  4.00  1.00            
ATOM   1406  CD1 ILE B  85      10.927   2.292   7.041  4.00  1.00            
ATOM   1407    C ILE B  85      12.487   1.796   9.494  4.00  1.00            
ATOM   1408    O ILE B  85      13.550   2.412   9.466  4.00  1.00            
ATOM   1409    N GLY B  86      12.393   0.544   9.022  1.00  1.00            
ATOM   1410   CA GLY B  86      13.592  -0.066   8.535  1.00  1.00            
ATOM   1411    C GLY B  86      13.576  -0.182   7.052  1.00  1.00            
ATOM   1412    O GLY B  86      12.990   0.625   6.331  1.00  1.00            
ATOM   1413    N ARG B  87      14.264  -1.238   6.587  2.00  1.00            
ATOM   1414   CA ARG B  87      14.486  -1.537   5.209  2.00  1.00            
ATOM   1415   CB ARG B  87      15.521  -2.661   4.994  2.00  1.00            
ATOM   1416   CG ARG B  87      16.963  -2.217   5.275  2.00  1.00            
ATOM   1417   CD ARG B  87      18.022  -3.278   4.949  2.00  1.00            
ATOM   1418   NE ARG B  87      18.059  -4.258   6.072  2.00  1.00            
ATOM   1419   CZ ARG B  87      19.092  -4.234   6.964  2.00  1.00            
ATOM   1420  NH1 ARG B  87      20.119  -3.347   6.804  2.00  1.00            
ATOM   1421  NH2 ARG B  87      19.108  -5.105   8.015  2.00  1.00            
ATOM   1422    C ARG B  87      13.249  -1.905   4.477  2.00  1.00            
ATOM   1423    O ARG B  87      13.100  -1.534   3.314  2.00  1.00            
ATOM   1424    N ASN B  88      12.334  -2.647   5.123  2.00  1.00            
ATOM   1425   CA ASN B  88      11.197  -3.112   4.392  2.00  1.00            
ATOM   1426   CB ASN B  88      10.220  -3.911   5.271  2.00  1.00            
ATOM   1427   CG ASN B  88       9.247  -4.632   4.350  2.00  1.00            
ATOM   1428  OD1 ASN B  88       8.242  -5.185   4.795  2.00  1.00            
ATOM   1429  ND2 ASN B  88       9.559  -4.636   3.026  2.00  1.00            
ATOM   1430    C ASN B  88      10.454  -1.939   3.841  2.00  1.00            
ATOM   1431    O ASN B  88      10.221  -1.842   2.638  2.00  1.00            
ATOM   1432    N LEU B  89      10.084  -1.005   4.726  2.00  1.00            
ATOM   1433   CA LEU B  89       9.355   0.164   4.344  2.00  1.00            
ATOM   1434   CB LEU B  89       8.723   0.878   5.552  2.00  1.00            
ATOM   1435   CG LEU B  89       7.643   0.030   6.254  2.00  1.00            
ATOM   1436  CD1 LEU B  89       8.241  -1.250   6.859  2.00  1.00            
ATOM   1437  CD2 LEU B  89       6.855   0.856   7.282  2.00  1.00            
ATOM   1438    C LEU B  89      10.215   1.154   3.608  2.00  1.00            
ATOM   1439    O LEU B  89       9.747   1.803   2.674  2.00  1.00            
ATOM   1440    N LEU B  90      11.503   1.286   3.990  2.00  1.00            
ATOM   1441   CA LEU B  90      12.353   2.314   3.443  2.00  1.00            
ATOM   1442   CB LEU B  90      13.793   2.205   3.984  2.00  1.00            
ATOM   1443   CG LEU B  90      14.764   3.315   3.528  2.00  1.00            
ATOM   1444  CD1 LEU B  90      15.114   3.221   2.034  2.00  1.00            
ATOM   1445  CD2 LEU B  90      14.240   4.700   3.939  2.00  1.00            
ATOM   1446    C LEU B  90      12.382   2.136   1.966  2.00  1.00            
ATOM   1447    O LEU B  90      12.310   3.108   1.228  2.00  1.00            
ATOM   1448    N THR B  91      12.502   0.898   1.473  3.00  1.00            
ATOM   1449   CA THR B  91      12.532   0.686   0.054  3.00  1.00            
ATOM   1450   CB THR B  91      13.006  -0.691  -0.309  3.00  1.00            
ATOM   1451  OG1 THR B  91      13.148  -0.804  -1.718  3.00  1.00            
ATOM   1452  CG2 THR B  91      12.002  -1.728   0.219  3.00  1.00            
ATOM   1453    C THR B  91      11.198   0.906  -0.554  3.00  1.00            
ATOM   1454    O THR B  91      11.115   1.284  -1.723  3.00  1.00            
ATOM   1455    N GLN B  92      10.127   0.657   0.223  3.00  1.00            
ATOM   1456   CA GLN B  92       8.799   0.806  -0.290  3.00  1.00            
ATOM   1457   CB GLN B  92       7.740   0.627   0.811  3.00  1.00            
ATOM   1458   CG GLN B  92       6.310   0.778   0.302  3.00  1.00            
ATOM   1459   CD GLN B  92       6.049  -0.375  -0.653  3.00  1.00            
ATOM   1460  OE1 GLN B  92       6.740  -1.393  -0.621  3.00  1.00            
ATOM   1461  NE2 GLN B  92       5.026  -0.213  -1.532  3.00  1.00            
ATOM   1462    C GLN B  92       8.734   2.202  -0.770  3.00  1.00            
ATOM   1463    O GLN B  92       8.203   2.484  -1.844  3.00  1.00            
ATOM   1464    N ILE B  93       9.308   3.119   0.022  3.00  1.00            
ATOM   1465   CA ILE B  93       9.423   4.441  -0.486  3.00  1.00            
ATOM   1466   CB ILE B  93       8.965   5.516   0.455  3.00  1.00            
ATOM   1467  CG1 ILE B  93       9.331   6.884  -0.146  3.00  1.00            
ATOM   1468  CG2 ILE B  93       9.552   5.247   1.854  3.00  1.00            
ATOM   1469  CD1 ILE B  93       8.787   7.099  -1.557  3.00  1.00            
ATOM   1470    C ILE B  93      10.846   4.682  -0.813  3.00  1.00            
ATOM   1471    O ILE B  93      11.591   5.177   0.028  3.00  1.00            
ATOM   1472    N GLY B  94      11.190   4.456  -2.101  3.00  1.00            
ATOM   1473   CA GLY B  94      12.538   4.414  -2.590  3.00  1.00            
ATOM   1474    C GLY B  94      13.358   5.504  -1.993  3.00  1.00            
ATOM   1475    O GLY B  94      13.250   6.674  -2.355  3.00  1.00            
ATOM   1476    N CYS B  95      14.210   5.094  -1.033  1.00  1.00            
ATOM   1477   CA CYS B  95      15.112   5.974  -0.364  1.00  1.00            
ATOM   1478   CB CYS B  95      14.879   6.106   1.150  1.00  1.00            
ATOM   1479   SG CYS B  95      13.377   7.055   1.536  1.00  1.00            
ATOM   1480    C CYS B  95      16.472   5.403  -0.571  1.00  1.00            
ATOM   1481    O CYS B  95      16.629   4.192  -0.722  1.00  1.00            
ATOM   1482    N THR B  96      17.496   6.270  -0.628  4.00  1.00            
ATOM   1483   CA THR B  96      18.810   5.748  -0.840  4.00  1.00            
ATOM   1484   CB THR B  96      19.263   5.904  -2.263  4.00  1.00            
ATOM   1485  OG1 THR B  96      18.369   5.227  -3.132  4.00  1.00            
ATOM   1486  CG2 THR B  96      20.683   5.338  -2.419  4.00  1.00            
ATOM   1487    C THR B  96      19.761   6.514   0.015  4.00  1.00            
ATOM   1488    O THR B  96      19.567   7.700   0.273  4.00  1.00            
ATOM   1489    N LEU B  97      20.813   5.835   0.512  4.00  1.00            
ATOM   1490   CA LEU B  97      21.826   6.537   1.240  4.00  1.00            
ATOM   1491   CB LEU B  97      22.601   5.681   2.255  4.00  1.00            
ATOM   1492   CG LEU B  97      23.767   6.443   2.916  4.00  1.00            
ATOM   1493  CD1 LEU B  97      23.276   7.696   3.660  4.00  1.00            
ATOM   1494  CD2 LEU B  97      24.608   5.515   3.807  4.00  1.00            
ATOM   1495    C LEU B  97      22.779   7.002   0.216  4.00  1.00            
ATOM   1496    O LEU B  97      23.004   6.330  -0.790  4.00  1.00            
ATOM   1497    N ASN B  98      23.355   8.188   0.431  4.00  1.00            
ATOM   1498   CA ASN B  98      24.225   8.649  -0.590  4.00  1.00            
ATOM   1499   CB ASN B  98      23.700   9.895  -1.318  4.00  1.00            
ATOM   1500   CG ASN B  98      22.366   9.541  -1.959  4.00  1.00            
ATOM   1501  OD1 ASN B  98      21.425  10.330  -1.926  4.00  1.00            
ATOM   1502  ND2 ASN B  98      22.277   8.321  -2.553  4.00  1.00            
ATOM   1503    C ASN B  98      25.491   9.048   0.042  4.00  1.00            
ATOM   1504    O ASN B  98      25.573   9.257   1.251  4.00  1.00            
ATOM   1505    N PHE B  99      26.536   9.129  -0.787  1.00  1.00            
ATOM   1506   CA PHE B  99      27.753   9.614  -0.252  1.00  1.00            
ATOM   1507   CB PHE B  99      28.984   9.324  -1.130  1.00  1.00            
ATOM   1508   CG PHE B  99      29.351   7.890  -0.957  1.00  1.00            
ATOM   1509  CD1 PHE B  99      28.726   6.897  -1.674  1.00  1.00            
ATOM   1510  CD2 PHE B  99      30.339   7.546  -0.064  1.00  1.00            
ATOM   1511  CE1 PHE B  99      29.084   5.580  -1.498  1.00  1.00            
ATOM   1512  CE2 PHE B  99      30.701   6.234   0.115  1.00  1.00            
ATOM   1513   CZ PHE B  99      30.071   5.246  -0.601  1.00  1.00            
ATOM   1514    C PHE B  99      27.585  11.126  -0.194  1.00  1.00            
ATOM   1515    O PHE B  99      28.379  11.832  -0.871  1.00  1.00            
ATOM   1516  OXT PHE B  99      26.656  11.595   0.517  1.00  1.00            
ATOM   1517    N THR C   1       9.013  -8.456   0.840  1.00  0.00            
ATOM   1518   CA THR C   1       8.109  -8.798   1.961  1.00  0.00            
ATOM   1519   CB THR C   1       7.176  -9.903   1.569  1.00  0.00            
ATOM   1520  OG1 THR C   1       7.913 -11.068   1.222  1.00  0.00            
ATOM   1521  CG2 THR C   1       6.324  -9.432   0.380  1.00  0.00            
ATOM   1522    C THR C   1       8.875  -9.223   3.164  1.00  0.00            
ATOM   1523    O THR C   1       9.909  -8.649   3.500  1.00  0.00            
ATOM   1524    N GLU C   2       8.368 -10.258   3.860  1.00  0.00            
ATOM   1525   CA GLU C   2       9.012 -10.723   5.054  1.00  0.00            
ATOM   1526   CB GLU C   2       8.179 -11.770   5.804  1.00  0.00            
ATOM   1527   CG GLU C   2       7.756 -12.963   4.941  1.00  0.00            
ATOM   1528   CD GLU C   2       6.778 -13.801   5.756  1.00  0.00            
ATOM   1529  OE1 GLU C   2       7.256 -14.622   6.583  1.00  0.00            
ATOM   1530  OE2 GLU C   2       5.545 -13.624   5.568  1.00  0.00            
ATOM   1531    C GLU C   2      10.341 -11.307   4.681  1.00  0.00            
ATOM   1532    O GLU C   2      10.485 -12.123   3.766  1.00  0.00            
ATOM   1533    N PRO C   3      11.313 -10.838   5.413  1.00  0.00            
ATOM   1534   CA PRO C   3      12.691 -11.237   5.255  1.00  0.00            
ATOM   1535   CD PRO C   3      11.196  -9.505   5.962  1.00  0.00            
ATOM   1536   CB PRO C   3      13.529 -10.065   5.785  1.00  0.00            
ATOM   1537   CG PRO C   3      12.553  -9.233   6.627  1.00  0.00            
ATOM   1538    C PRO C   3      13.188 -12.553   5.775  1.00  0.00            
ATOM   1539    O PRO C   3      14.360 -12.832   5.526  1.00  0.00            
ATOM   1540    N ILE C   4      12.369 -13.382   6.445  1.00  0.00            
ATOM   1541   CA ILE C   4      12.941 -14.453   7.242  1.00  0.00            
ATOM   1542   CB ILE C   4      13.958 -15.331   6.559  1.00  0.00            
ATOM   1543  CG1 ILE C   4      13.300 -16.193   5.468  1.00  0.00            
ATOM   1544  CG2 ILE C   4      14.683 -16.149   7.643  1.00  0.00            
ATOM   1545  CD1 ILE C   4      14.309 -16.950   4.603  1.00  0.00            
ATOM   1546    C ILE C   4      13.606 -13.623   8.279  1.00  0.00            
ATOM   1547    O ILE C   4      14.630 -12.982   8.045  1.00  0.00            
ATOM   1548    N SER C   5      13.056 -13.635   9.497  1.00  0.00            
ATOM   1549   CA SER C   5      13.499 -12.598  10.365  1.00  0.00            
ATOM   1550   CB SER C   5      12.348 -11.704  10.862  1.00  0.00            
ATOM   1551   OG SER C   5      11.766 -11.000   9.774  1.00  0.00            
ATOM   1552    C SER C   5      14.144 -13.159  11.582  1.00  0.00            
ATOM   1553    O SER C   5      15.226 -13.743  11.516  1.00  0.00            
ATOM   1554    N GLY C   6      13.480 -12.991  12.745  1.00  0.00            
ATOM   1555   CA GLY C   6      14.200 -13.255  13.948  1.00  0.00            
ATOM   1556    C GLY C   6      15.046 -12.039  13.944  1.00  0.00            
ATOM   1557    O GLY C   6      16.222 -12.030  14.304  1.00  0.00            
ATOM   1558    N ALA C   7      14.368 -10.963  13.510  1.00  0.00            
ATOM   1559   CA ALA C   7      14.921  -9.707  13.138  1.00  0.00            
ATOM   1560   CB ALA C   7      13.873  -8.588  13.005  1.00  0.00            
ATOM   1561    C ALA C   7      15.967  -9.232  14.046  1.00  0.00            
ATOM   1562    O ALA C   7      15.783  -9.108  15.257  1.00  0.00            
ATOM   1563    N GLU C   8      17.128  -8.961  13.431  1.00  0.00            
ATOM   1564   CA GLU C   8      18.128  -8.295  14.173  1.00  0.00            
ATOM   1565   CB GLU C   8      19.584  -8.535  13.729  1.00  0.00            
ATOM   1566   CG GLU C   8      20.180  -9.876  14.157  1.00  0.00            
ATOM   1567   CD GLU C   8      21.691  -9.771  14.006  1.00  0.00            
ATOM   1568  OE1 GLU C   8      22.230  -8.665  14.280  1.00  0.00            
ATOM   1569  OE2 GLU C   8      22.329 -10.788  13.618  1.00  0.00            
ATOM   1570    C GLU C   8      17.849  -6.852  13.891  1.00  0.00            
ATOM   1571    O GLU C   8      18.268  -6.328  12.860  1.00  0.00            
ATOM   1572    N THR C   9      17.113  -6.168  14.790  1.00  0.00            
ATOM   1573   CA THR C   9      16.869  -4.775  14.555  1.00  0.00            
ATOM   1574   CB THR C   9      15.591  -4.258  15.150  1.00  0.00            
ATOM   1575  OG1 THR C   9      14.481  -4.968  14.618  1.00  0.00            
ATOM   1576  CG2 THR C   9      15.470  -2.760  14.817  1.00  0.00            
ATOM   1577    C THR C   9      18.017  -4.092  15.254  1.00  0.00            
ATOM   1578    O THR C   9      18.131  -4.168  16.477  1.00  0.00            
ATOM   1579    N PHE C  10      18.915  -3.418  14.495  1.00  0.00            
ATOM   1580   CA PHE C  10      20.099  -2.855  15.100  1.00  0.00            
ATOM   1581   CB PHE C  10      21.355  -2.981  14.220  1.00  0.00            
ATOM   1582   CG PHE C  10      22.495  -2.430  15.005  1.00  0.00            
ATOM   1583  CD1 PHE C  10      23.129  -3.214  15.942  1.00  0.00            
ATOM   1584  CD2 PHE C  10      22.934  -1.142  14.806  1.00  0.00            
ATOM   1585  CE1 PHE C  10      24.182  -2.719  16.672  1.00  0.00            
ATOM   1586  CE2 PHE C  10      23.989  -0.643  15.535  1.00  0.00            
ATOM   1587   CZ PHE C  10      24.613  -1.431  16.470  1.00  0.00            
ATOM   1588    C PHE C  10      19.893  -1.410  15.359  1.00  0.00            
ATOM   1589    O PHE C  10      19.688  -0.605  14.452  1.00  0.00            
ATOM   1590    N TYR C  11      19.926  -1.078  16.654  1.00  0.00            
ATOM   1591   CA TYR C  11      19.859   0.256  17.142  1.00  0.00            
ATOM   1592   CB TYR C  11      18.442   0.856  17.087  1.00  0.00            
ATOM   1593   CG TYR C  11      18.463   2.210  17.712  1.00  0.00            
ATOM   1594  CD1 TYR C  11      19.043   3.281  17.072  1.00  0.00            
ATOM   1595  CD2 TYR C  11      17.877   2.408  18.940  1.00  0.00            
ATOM   1596  CE1 TYR C  11      19.047   4.527  17.657  1.00  0.00            
ATOM   1597  CE2 TYR C  11      17.876   3.650  19.529  1.00  0.00            
ATOM   1598   CZ TYR C  11      18.469   4.712  18.890  1.00  0.00            
ATOM   1599   OH TYR C  11      18.470   5.987  19.494  1.00  0.00            
ATOM   1600    C TYR C  11      20.250   0.099  18.549  1.00  0.00            
ATOM   1601    O TYR C  11      19.595  -0.611  19.310  1.00  0.00            
ATOM   1602    N VAL C  12      21.345   0.750  18.940  1.00  0.00            
ATOM   1603   CA VAL C  12      21.727   0.443  20.265  1.00  0.00            
ATOM   1604   CB VAL C  12      22.914  -0.480  20.316  1.00  0.00            
ATOM   1605  CG1 VAL C  12      23.294  -0.751  21.779  1.00  0.00            
ATOM   1606  CG2 VAL C  12      22.566  -1.753  19.525  1.00  0.00            
ATOM   1607    C VAL C  12      22.075   1.693  20.970  1.00  0.00            
ATOM   1608    O VAL C  12      22.451   2.690  20.356  1.00  0.00            
ATOM   1609    N ASP C  13      21.934   1.663  22.305  1.00  0.00            
ATOM   1610   CA ASP C  13      22.227   2.842  23.039  1.00  0.00            
ATOM   1611   CB ASP C  13      21.130   3.237  24.046  1.00  0.00            
ATOM   1612   CG ASP C  13      20.996   2.137  25.090  1.00  0.00            
ATOM   1613  OD1 ASP C  13      21.068   0.939  24.710  1.00  0.00            
ATOM   1614  OD2 ASP C  13      20.826   2.486  26.289  1.00  0.00            
ATOM   1615    C ASP C  13      23.496   2.682  23.779  1.00  0.00            
ATOM   1616    O ASP C  13      23.703   1.711  24.506  1.00  0.00            
ATOM   1617    N GLY C  14      24.401   3.655  23.589  1.00  0.00            
ATOM   1618   CA GLY C  14      25.635   3.585  24.291  1.00  0.00            
ATOM   1619    C GLY C  14      26.287   2.343  23.811  1.00  0.00            
ATOM   1620    O GLY C  14      27.062   1.715  24.529  1.00  0.00            
ATOM   1621    N ALA C  15      25.962   1.960  22.562  1.00  0.00            
ATOM   1622   CA ALA C  15      26.482   0.761  21.983  1.00  0.00            
ATOM   1623   CB ALA C  15      26.038   0.554  20.526  1.00  0.00            
ATOM   1624    C ALA C  15      28.000   0.819  22.016  1.00  0.00            
ATOM   1625    O ALA C  15      28.593   1.312  21.019  1.00  0.00            
ATOM   1626  OXT ALA C  15      28.594   0.362  23.028  1.00  0.00            
END
