# Supplementary material for: Integrative modeling of diverse protein-peptide systems using CABS-dock
Source: PLoS Comput Biol. 2023 Jul 5;19(7):e1011275. doi: 10.1371/journal.pcbi.1011275 (PMC10351741; doi:10.1371/journal.pcbi.1011275)
Supplement: S1 File — Files in pdb format containing atomic coordinates of the structures obtained in this study: the highest-scored amyloid models and 10 examples of the docked peptide for each enzyme-substrate complex. (ZIP) [file pcbi.1011275.s006.zip › 11_HIV1_TEPISGAETFYVDGA/3021.pdb]

CRYST1    0.000    0.000    0.000   0.00   0.00   0.00 P 1           1
ATOM      1    N PRO A   1      28.483   6.016  -5.112  1.00  1.00            
ATOM      2   CA PRO A   1      28.712   5.930  -3.645  1.00  1.00            
ATOM      3   CD PRO A   1      28.732   7.425  -5.573  1.00  1.00            
ATOM      4   CB PRO A   1      29.317   7.269  -3.231  1.00  1.00            
ATOM      5   CG PRO A   1      28.827   8.261  -4.289  1.00  1.00            
ATOM      6    C PRO A   1      27.380   5.677  -3.024  1.00  1.00            
ATOM      7    O PRO A   1      27.332   5.327  -1.846  1.00  1.00            
ATOM      8    N GLN A   2      26.286   5.829  -3.798  4.00  1.00            
ATOM      9   CA GLN A   2      25.001   5.632  -3.199  4.00  1.00            
ATOM     10   CB GLN A   2      23.794   6.113  -4.023  4.00  1.00            
ATOM     11   CG GLN A   2      23.581   5.369  -5.341  4.00  1.00            
ATOM     12   CD GLN A   2      24.177   6.221  -6.447  4.00  1.00            
ATOM     13  OE1 GLN A   2      24.183   7.449  -6.365  4.00  1.00            
ATOM     14  NE2 GLN A   2      24.681   5.553  -7.517  4.00  1.00            
ATOM     15    C GLN A   2      24.808   4.179  -2.938  4.00  1.00            
ATOM     16    O GLN A   2      25.227   3.327  -3.721  4.00  1.00            
ATOM     17    N ILE A   3      24.177   3.863  -1.791  4.00  1.00            
ATOM     18   CA ILE A   3      23.896   2.493  -1.505  4.00  1.00            
ATOM     19   CB ILE A   3      24.445   1.980  -0.197  4.00  1.00            
ATOM     20  CG1 ILE A   3      23.825   2.717   1.001  4.00  1.00            
ATOM     21  CG2 ILE A   3      25.978   2.061  -0.260  4.00  1.00            
ATOM     22  CD1 ILE A   3      24.113   2.033   2.341  4.00  1.00            
ATOM     23    C ILE A   3      22.421   2.354  -1.465  4.00  1.00            
ATOM     24    O ILE A   3      21.725   3.116  -0.797  4.00  1.00            
ATOM     25    N THR A   4      21.901   1.360  -2.201  1.00  1.00            
ATOM     26   CA THR A   4      20.487   1.210  -2.251  1.00  1.00            
ATOM     27   CB THR A   4      20.008   0.725  -3.584  1.00  1.00            
ATOM     28  OG1 THR A   4      20.555  -0.556  -3.857  1.00  1.00            
ATOM     29  CG2 THR A   4      20.456   1.730  -4.658  1.00  1.00            
ATOM     30    C THR A   4      20.116   0.176  -1.243  1.00  1.00            
ATOM     31    O THR A   4      20.735  -0.885  -1.179  1.00  1.00            
ATOM     32    N LEU A   5      19.090   0.461  -0.415  1.00  1.00            
ATOM     33   CA LEU A   5      18.738  -0.519   0.565  1.00  1.00            
ATOM     34   CB LEU A   5      18.166   0.038   1.879  1.00  1.00            
ATOM     35   CG LEU A   5      19.260   0.650   2.774  1.00  1.00            
ATOM     36  CD1 LEU A   5      18.684   1.147   4.110  1.00  1.00            
ATOM     37  CD2 LEU A   5      20.432  -0.331   2.954  1.00  1.00            
ATOM     38    C LEU A   5      17.786  -1.500  -0.029  1.00  1.00            
ATOM     39    O LEU A   5      16.634  -1.196  -0.335  1.00  1.00            
ATOM     40    N TRP A   6      18.308  -2.725  -0.216  1.00  1.00            
ATOM     41   CA TRP A   6      17.612  -3.868  -0.720  1.00  1.00            
ATOM     42   CB TRP A   6      17.885  -4.135  -2.213  1.00  1.00            
ATOM     43   CG TRP A   6      17.139  -5.320  -2.783  1.00  1.00            
ATOM     44  CD2 TRP A   6      15.760  -5.279  -3.182  1.00  1.00            
ATOM     45  CD1 TRP A   6      17.570  -6.594  -3.015  1.00  1.00            
ATOM     46  NE1 TRP A   6      16.546  -7.347  -3.540  1.00  1.00            
ATOM     47  CE2 TRP A   6      15.425  -6.551  -3.646  1.00  1.00            
ATOM     48  CE3 TRP A   6      14.843  -4.266  -3.159  1.00  1.00            
ATOM     49  CZ2 TRP A   6      14.165  -6.830  -4.096  1.00  1.00            
ATOM     50  CZ3 TRP A   6      13.576  -4.549  -3.617  1.00  1.00            
ATOM     51  CH2 TRP A   6      13.243  -5.807  -4.077  1.00  1.00            
ATOM     52    C TRP A   6      18.215  -4.970   0.082  1.00  1.00            
ATOM     53    O TRP A   6      17.549  -5.638   0.870  1.00  1.00            
ATOM     54    N LYS A   7      19.526  -5.181  -0.130  1.00  1.00            
ATOM     55   CA LYS A   7      20.296  -6.077   0.678  1.00  1.00            
ATOM     56   CB LYS A   7      21.586  -6.561  -0.007  1.00  1.00            
ATOM     57   CG LYS A   7      21.378  -7.282  -1.343  1.00  1.00            
ATOM     58   CD LYS A   7      20.579  -8.583  -1.257  1.00  1.00            
ATOM     59   CE LYS A   7      20.482  -9.307  -2.603  1.00  1.00            
ATOM     60   NZ LYS A   7      19.732 -10.573  -2.450  1.00  1.00            
ATOM     61    C LYS A   7      20.720  -5.210   1.816  1.00  1.00            
ATOM     62    O LYS A   7      20.413  -4.018   1.833  1.00  1.00            
ATOM     63    N ARG A   8      21.410  -5.780   2.817  1.00  1.00            
ATOM     64   CA ARG A   8      21.823  -4.973   3.931  1.00  1.00            
ATOM     65   CB ARG A   8      22.279  -5.781   5.161  1.00  1.00            
ATOM     66   CG ARG A   8      21.165  -6.599   5.812  1.00  1.00            
ATOM     67   CD ARG A   8      21.626  -7.364   7.056  1.00  1.00            
ATOM     68   NE ARG A   8      21.407  -6.498   8.253  1.00  1.00            
ATOM     69   CZ ARG A   8      22.366  -5.614   8.657  1.00  1.00            
ATOM     70  NH1 ARG A   8      23.526  -5.483   7.952  1.00  1.00            
ATOM     71  NH2 ARG A   8      22.162  -4.861   9.774  1.00  1.00            
ATOM     72    C ARG A   8      22.984  -4.130   3.508  1.00  1.00            
ATOM     73    O ARG A   8      23.633  -4.379   2.497  1.00  1.00            
ATOM     74    N PRO A   9      23.215  -3.105   4.280  1.00  1.00            
ATOM     75   CA PRO A   9      24.299  -2.209   3.996  1.00  1.00            
ATOM     76   CD PRO A   9      22.119  -2.427   4.968  1.00  1.00            
ATOM     77   CB PRO A   9      24.074  -0.978   4.867  1.00  1.00            
ATOM     78   CG PRO A   9      22.543  -0.953   5.048  1.00  1.00            
ATOM     79    C PRO A   9      25.607  -2.898   4.241  1.00  1.00            
ATOM     80    O PRO A   9      25.701  -3.683   5.186  1.00  1.00            
ATOM     81    N LEU A  10      26.617  -2.647   3.381  4.00  1.00            
ATOM     82   CA LEU A  10      27.906  -3.236   3.581  4.00  1.00            
ATOM     83   CB LEU A  10      28.076  -4.604   2.879  4.00  1.00            
ATOM     84   CG LEU A  10      28.019  -4.589   1.332  4.00  1.00            
ATOM     85  CD1 LEU A  10      26.723  -3.934   0.829  4.00  1.00            
ATOM     86  CD2 LEU A  10      29.299  -4.031   0.685  4.00  1.00            
ATOM     87    C LEU A  10      28.913  -2.285   3.016  4.00  1.00            
ATOM     88    O LEU A  10      28.654  -1.623   2.013  4.00  1.00            
ATOM     89    N VAL A  11      30.089  -2.173   3.664  4.00  1.00            
ATOM     90   CA VAL A  11      31.129  -1.328   3.154  4.00  1.00            
ATOM     91   CB VAL A  11      31.040   0.098   3.618  4.00  1.00            
ATOM     92  CG1 VAL A  11      29.748   0.710   3.048  4.00  1.00            
ATOM     93  CG2 VAL A  11      31.119   0.125   5.154  4.00  1.00            
ATOM     94    C VAL A  11      32.418  -1.893   3.656  4.00  1.00            
ATOM     95    O VAL A  11      32.416  -2.794   4.493  4.00  1.00            
ATOM     96    N THR A  12      33.566  -1.402   3.145  4.00  1.00            
ATOM     97   CA THR A  12      34.789  -1.966   3.625  4.00  1.00            
ATOM     98   CB THR A  12      35.711  -2.447   2.535  4.00  1.00            
ATOM     99  OG1 THR A  12      36.785  -3.182   3.100  4.00  1.00            
ATOM    100  CG2 THR A  12      36.236  -1.254   1.717  4.00  1.00            
ATOM    101    C THR A  12      35.503  -0.955   4.489  4.00  1.00            
ATOM    102    O THR A  12      35.874   0.131   4.050  4.00  1.00            
ATOM    103    N ILE A  13      35.692  -1.324   5.772  4.00  1.00            
ATOM    104   CA ILE A  13      36.125  -0.459   6.839  4.00  1.00            
ATOM    105   CB ILE A  13      35.727  -0.986   8.187  4.00  1.00            
ATOM    106  CG1 ILE A  13      35.800   0.136   9.238  4.00  1.00            
ATOM    107  CG2 ILE A  13      36.619  -2.192   8.513  4.00  1.00            
ATOM    108  CD1 ILE A  13      35.109  -0.216  10.554  4.00  1.00            
ATOM    109    C ILE A  13      37.542   0.035   6.982  4.00  1.00            
ATOM    110    O ILE A  13      37.740   1.222   7.223  4.00  1.00            
ATOM    111    N ARG A  14      38.577  -0.816   6.887  4.00  1.00            
ATOM    112   CA ARG A  14      39.911  -0.316   7.135  4.00  1.00            
ATOM    113   CB ARG A  14      40.436   0.615   6.029  4.00  1.00            
ATOM    114   CG ARG A  14      41.939   0.862   6.141  4.00  1.00            
ATOM    115   CD ARG A  14      42.512   1.713   5.009  4.00  1.00            
ATOM    116   NE ARG A  14      43.984   1.794   5.222  4.00  1.00            
ATOM    117   CZ ARG A  14      44.787   2.305   4.245  4.00  1.00            
ATOM    118  NH1 ARG A  14      44.241   2.769   3.084  4.00  1.00            
ATOM    119  NH2 ARG A  14      46.139   2.352   4.432  4.00  1.00            
ATOM    120    C ARG A  14      40.037   0.391   8.458  4.00  1.00            
ATOM    121    O ARG A  14      40.221   1.606   8.505  4.00  1.00            
ATOM    122    N ILE A  15      39.927  -0.361   9.576  4.00  1.00            
ATOM    123   CA ILE A  15      40.112   0.195  10.894  4.00  1.00            
ATOM    124   CB ILE A  15      39.013  -0.206  11.851  4.00  1.00            
ATOM    125  CG1 ILE A  15      39.086   0.568  13.181  4.00  1.00            
ATOM    126  CG2 ILE A  15      39.042  -1.735  12.002  4.00  1.00            
ATOM    127  CD1 ILE A  15      40.306   0.243  14.041  4.00  1.00            
ATOM    128    C ILE A  15      41.423  -0.315  11.375  4.00  1.00            
ATOM    129    O ILE A  15      41.692  -1.513  11.334  4.00  1.00            
ATOM    130    N GLY A  16      42.295   0.605  11.827  3.00  1.00            
ATOM    131   CA GLY A  16      43.607   0.174  12.190  3.00  1.00            
ATOM    132    C GLY A  16      44.192  -0.221  10.878  3.00  1.00            
ATOM    133    O GLY A  16      43.701   0.186   9.826  3.00  1.00            
ATOM    134    N GLY A  17      45.260  -1.029  10.900  3.00  1.00            
ATOM    135   CA GLY A  17      45.823  -1.484   9.667  3.00  1.00            
ATOM    136    C GLY A  17      44.808  -2.366   9.005  3.00  1.00            
ATOM    137    O GLY A  17      44.675  -2.374   7.783  3.00  1.00            
ATOM    138    N GLN A  18      44.057  -3.126   9.825  4.00  1.00            
ATOM    139   CA GLN A  18      43.159  -4.144   9.360  4.00  1.00            
ATOM    140   CB GLN A  18      42.582  -5.019  10.490  4.00  1.00            
ATOM    141   CG GLN A  18      41.688  -4.255  11.467  4.00  1.00            
ATOM    142   CD GLN A  18      41.191  -5.234  12.520  4.00  1.00            
ATOM    143  OE1 GLN A  18      41.425  -6.438  12.427  4.00  1.00            
ATOM    144  NE2 GLN A  18      40.476  -4.707  13.550  4.00  1.00            
ATOM    145    C GLN A  18      42.011  -3.613   8.573  4.00  1.00            
ATOM    146    O GLN A  18      41.597  -2.463   8.712  4.00  1.00            
ATOM    147    N LEU A  19      41.497  -4.489   7.683  4.00  1.00            
ATOM    148   CA LEU A  19      40.368  -4.201   6.852  4.00  1.00            
ATOM    149   CB LEU A  19      40.622  -4.525   5.365  4.00  1.00            
ATOM    150   CG LEU A  19      39.470  -4.158   4.407  4.00  1.00            
ATOM    151  CD1 LEU A  19      38.247  -5.073   4.584  4.00  1.00            
ATOM    152  CD2 LEU A  19      39.123  -2.665   4.520  4.00  1.00            
ATOM    153    C LEU A  19      39.242  -5.057   7.353  4.00  1.00            
ATOM    154    O LEU A  19      39.402  -6.264   7.530  4.00  1.00            
ATOM    155    N LYS A  20      38.067  -4.444   7.616  4.00  1.00            
ATOM    156   CA LYS A  20      36.935  -5.179   8.114  4.00  1.00            
ATOM    157   CB LYS A  20      36.625  -4.933   9.600  4.00  1.00            
ATOM    158   CG LYS A  20      37.610  -5.635  10.534  4.00  1.00            
ATOM    159   CD LYS A  20      37.577  -7.159  10.384  4.00  1.00            
ATOM    160   CE LYS A  20      38.559  -7.893  11.298  4.00  1.00            
ATOM    161   NZ LYS A  20      38.414  -9.356  11.121  4.00  1.00            
ATOM    162    C LYS A  20      35.725  -4.783   7.335  4.00  1.00            
ATOM    163    O LYS A  20      35.784  -3.918   6.462  4.00  1.00            
ATOM    164    N GLU A  21      34.593  -5.451   7.627  4.00  1.00            
ATOM    165   CA GLU A  21      33.359  -5.177   6.955  4.00  1.00            
ATOM    166   CB GLU A  21      32.550  -6.439   6.619  4.00  1.00            
ATOM    167   CG GLU A  21      33.266  -7.376   5.646  4.00  1.00            
ATOM    168   CD GLU A  21      33.416  -6.651   4.317  4.00  1.00            
ATOM    169  OE1 GLU A  21      32.394  -6.112   3.818  4.00  1.00            
ATOM    170  OE2 GLU A  21      34.560  -6.622   3.788  4.00  1.00            
ATOM    171    C GLU A  21      32.525  -4.352   7.870  4.00  1.00            
ATOM    172    O GLU A  21      32.723  -4.368   9.084  4.00  1.00            
ATOM    173    N ALA A  22      31.567  -3.582   7.313  4.00  1.00            
ATOM    174   CA ALA A  22      30.813  -2.776   8.218  4.00  1.00            
ATOM    175   CB ALA A  22      31.424  -1.384   8.452  4.00  1.00            
ATOM    176    C ALA A  22      29.414  -2.553   7.737  4.00  1.00            
ATOM    177    O ALA A  22      29.118  -2.658   6.548  4.00  1.00            
ATOM    178    N LEU A  23      28.508  -2.256   8.697  4.00  1.00            
ATOM    179   CA LEU A  23      27.153  -1.905   8.380  4.00  1.00            
ATOM    180   CB LEU A  23      26.068  -2.546   9.261  4.00  1.00            
ATOM    181   CG LEU A  23      24.660  -2.093   8.827  4.00  1.00            
ATOM    182  CD1 LEU A  23      24.294  -2.651   7.441  4.00  1.00            
ATOM    183  CD2 LEU A  23      23.603  -2.388   9.897  4.00  1.00            
ATOM    184    C LEU A  23      27.058  -0.418   8.632  4.00  1.00            
ATOM    185    O LEU A  23      27.561   0.079   9.637  4.00  1.00            
ATOM    186    N LEU A  24      26.419   0.327   7.703  4.00  1.00            
ATOM    187   CA LEU A  24      26.373   1.772   7.697  4.00  1.00            
ATOM    188   CB LEU A  24      26.038   2.313   6.298  4.00  1.00            
ATOM    189   CG LEU A  24      27.108   1.849   5.283  4.00  1.00            
ATOM    190  CD1 LEU A  24      26.923   2.502   3.905  4.00  1.00            
ATOM    191  CD2 LEU A  24      28.529   2.018   5.851  4.00  1.00            
ATOM    192    C LEU A  24      25.539   2.458   8.766  4.00  1.00            
ATOM    193    O LEU A  24      25.939   3.522   9.231  4.00  1.00            
ATOM    194    N ASP A  25      24.351   1.929   9.140  1.00  1.00            
ATOM    195   CA ASP A  25      23.526   2.392  10.248  1.00  1.00            
ATOM    196   CB ASP A  25      24.106   1.901  11.573  1.00  1.00            
ATOM    197   CG ASP A  25      23.356   2.472  12.748  1.00  1.00            
ATOM    198  OD1 ASP A  25      22.097   2.429  12.764  1.00  1.00            
ATOM    199  OD2 ASP A  25      24.072   2.946  13.668  1.00  1.00            
ATOM    200    C ASP A  25      23.253   3.854  10.361  1.00  1.00            
ATOM    201    O ASP A  25      24.138   4.680  10.580  1.00  1.00            
ATOM    202    N THR A  26      21.957   4.188  10.205  3.00  1.00            
ATOM    203   CA THR A  26      21.456   5.480  10.554  3.00  1.00            
ATOM    204   CB THR A  26      20.750   6.187   9.427  3.00  1.00            
ATOM    205  OG1 THR A  26      19.651   5.421   8.954  3.00  1.00            
ATOM    206  CG2 THR A  26      21.760   6.424   8.290  3.00  1.00            
ATOM    207    C THR A  26      20.488   5.179  11.653  3.00  1.00            
ATOM    208    O THR A  26      19.273   5.271  11.493  3.00  1.00            
ATOM    209    N GLY A  27      21.042   4.824  12.827  3.00  1.00            
ATOM    210   CA GLY A  27      20.280   4.373  13.954  3.00  1.00            
ATOM    211    C GLY A  27      21.215   4.460  15.121  3.00  1.00            
ATOM    212    O GLY A  27      21.178   5.421  15.889  3.00  1.00            
ATOM    213    N ALA A  28      22.087   3.443  15.276  1.00  1.00            
ATOM    214   CA ALA A  28      23.017   3.419  16.368  1.00  1.00            
ATOM    215   CB ALA A  28      24.023   2.260  16.324  1.00  1.00            
ATOM    216    C ALA A  28      23.787   4.681  16.374  1.00  1.00            
ATOM    217    O ALA A  28      24.398   5.078  15.382  1.00  1.00            
ATOM    218    N ASP A  29      23.735   5.353  17.532  1.00  1.00            
ATOM    219   CA ASP A  29      24.389   6.603  17.706  1.00  1.00            
ATOM    220   CB ASP A  29      24.052   7.220  19.075  1.00  1.00            
ATOM    221   CG ASP A  29      24.789   8.543  19.216  1.00  1.00            
ATOM    222  OD1 ASP A  29      25.175   9.117  18.163  1.00  1.00            
ATOM    223  OD2 ASP A  29      24.990   8.987  20.378  1.00  1.00            
ATOM    224    C ASP A  29      25.860   6.477  17.663  1.00  1.00            
ATOM    225    O ASP A  29      26.530   7.062  16.813  1.00  1.00            
ATOM    226    N ASP A  30      26.399   5.680  18.591  1.00  1.00            
ATOM    227   CA ASP A  30      27.812   5.540  18.636  1.00  1.00            
ATOM    228   CB ASP A  30      28.327   5.103  20.018  1.00  1.00            
ATOM    229   CG ASP A  30      27.981   6.203  21.014  1.00  1.00            
ATOM    230  OD1 ASP A  30      27.481   7.271  20.568  1.00  1.00            
ATOM    231  OD2 ASP A  30      28.207   5.991  22.236  1.00  1.00            
ATOM    232    C ASP A  30      28.080   4.447  17.684  1.00  1.00            
ATOM    233    O ASP A  30      27.160   3.845  17.133  1.00  1.00            
ATOM    234    N THR A  31      29.359   4.167  17.446  1.00  1.00            
ATOM    235   CA THR A  31      29.632   3.130  16.523  1.00  1.00            
ATOM    236   CB THR A  31      30.885   3.389  15.738  1.00  1.00            
ATOM    237  OG1 THR A  31      31.036   2.441  14.694  1.00  1.00            
ATOM    238  CG2 THR A  31      32.085   3.318  16.698  1.00  1.00            
ATOM    239    C THR A  31      29.829   1.889  17.282  1.00  1.00            
ATOM    240    O THR A  31      29.753   1.865  18.509  1.00  1.00            
ATOM    241    N VAL A  32      30.054   0.797  16.542  4.00  1.00            
ATOM    242   CA VAL A  32      30.281  -0.425  17.220  4.00  1.00            
ATOM    243   CB VAL A  32      29.057  -1.284  17.271  4.00  1.00            
ATOM    244  CG1 VAL A  32      29.397  -2.585  18.017  4.00  1.00            
ATOM    245  CG2 VAL A  32      27.911  -0.460  17.873  4.00  1.00            
ATOM    246    C VAL A  32      31.265  -1.171  16.406  4.00  1.00            
ATOM    247    O VAL A  32      31.297  -1.064  15.182  4.00  1.00            
ATOM    248    N LEU A  33      32.121  -1.931  17.094  4.00  1.00            
ATOM    249   CA LEU A  33      33.055  -2.764  16.424  4.00  1.00            
ATOM    250   CB LEU A  33      34.514  -2.287  16.542  4.00  1.00            
ATOM    251   CG LEU A  33      34.795  -0.976  15.787  4.00  1.00            
ATOM    252  CD1 LEU A  33      34.698  -1.180  14.268  4.00  1.00            
ATOM    253  CD2 LEU A  33      33.900   0.167  16.294  4.00  1.00            
ATOM    254    C LEU A  33      32.973  -4.071  17.143  4.00  1.00            
ATOM    255    O LEU A  33      32.565  -4.120  18.304  4.00  1.00            
ATOM    256    N GLU A  34      33.329  -5.176  16.468  1.00  1.00            
ATOM    257   CA GLU A  34      33.309  -6.442  17.137  1.00  1.00            
ATOM    258   CB GLU A  34      33.474  -7.636  16.181  1.00  1.00            
ATOM    259   CG GLU A  34      32.281  -7.804  15.237  1.00  1.00            
ATOM    260   CD GLU A  34      32.569  -8.967  14.299  1.00  1.00            
ATOM    261  OE1 GLU A  34      33.733  -9.449  14.287  1.00  1.00            
ATOM    262  OE2 GLU A  34      31.624  -9.390  13.580  1.00  1.00            
ATOM    263    C GLU A  34      34.477  -6.415  18.070  1.00  1.00            
ATOM    264    O GLU A  34      35.381  -5.600  17.899  1.00  1.00            
ATOM    265    N GLU A  35      34.479  -7.282  19.104  1.00  1.00            
ATOM    266   CA GLU A  35      35.567  -7.254  20.040  1.00  1.00            
ATOM    267   CB GLU A  35      35.440  -8.304  21.154  1.00  1.00            
ATOM    268   CG GLU A  35      34.252  -8.083  22.091  1.00  1.00            
ATOM    269   CD GLU A  35      34.273  -9.199  23.125  1.00  1.00            
ATOM    270  OE1 GLU A  35      35.227 -10.022  23.084  1.00  1.00            
ATOM    271  OE2 GLU A  35      33.337  -9.247  23.966  1.00  1.00            
ATOM    272    C GLU A  35      36.797  -7.579  19.281  1.00  1.00            
ATOM    273    O GLU A  35      37.061  -8.731  18.940  1.00  1.00            
ATOM    274    N MET A  36      37.573  -6.529  18.983  1.00  1.00            
ATOM    275   CA MET A  36      38.826  -6.688  18.326  1.00  1.00            
ATOM    276   CB MET A  36      38.853  -6.148  16.885  1.00  1.00            
ATOM    277   CG MET A  36      37.948  -6.912  15.919  1.00  1.00            
ATOM    278   SD MET A  36      37.973  -6.285  14.211  1.00  1.00            
ATOM    279   CE MET A  36      37.072  -4.751  14.586  1.00  1.00            
ATOM    280    C MET A  36      39.735  -5.820  19.128  1.00  1.00            
ATOM    281    O MET A  36      39.305  -4.800  19.665  1.00  1.00            
ATOM    282    N ASN A  37      41.015  -6.201  19.261  1.00  1.00            
ATOM    283   CA ASN A  37      41.861  -5.371  20.063  1.00  1.00            
ATOM    284   CB ASN A  37      43.211  -6.026  20.401  1.00  1.00            
ATOM    285   CG ASN A  37      43.826  -5.272  21.569  1.00  1.00            
ATOM    286  OD1 ASN A  37      43.752  -4.047  21.645  1.00  1.00            
ATOM    287  ND2 ASN A  37      44.443  -6.029  22.517  1.00  1.00            
ATOM    288    C ASN A  37      42.120  -4.131  19.281  1.00  1.00            
ATOM    289    O ASN A  37      42.399  -4.183  18.084  1.00  1.00            
ATOM    290    N LEU A  38      42.007  -2.966  19.945  1.00  1.00            
ATOM    291   CA LEU A  38      42.233  -1.731  19.263  1.00  1.00            
ATOM    292   CB LEU A  38      40.991  -0.821  19.203  1.00  1.00            
ATOM    293   CG LEU A  38      39.832  -1.430  18.391  1.00  1.00            
ATOM    294  CD1 LEU A  38      38.634  -0.470  18.313  1.00  1.00            
ATOM    295  CD2 LEU A  38      40.308  -1.907  17.009  1.00  1.00            
ATOM    296    C LEU A  38      43.305  -0.989  20.017  1.00  1.00            
ATOM    297    O LEU A  38      43.606  -1.290  21.168  1.00  1.00            
ATOM    298    N PRO A  39      43.900  -0.043  19.351  1.00  1.00            
ATOM    299   CA PRO A  39      44.959   0.757  19.918  1.00  1.00            
ATOM    300   CD PRO A  39      44.052  -0.178  17.903  1.00  1.00            
ATOM    301   CB PRO A  39      45.870   1.148  18.759  1.00  1.00            
ATOM    302   CG PRO A  39      45.006   0.951  17.501  1.00  1.00            
ATOM    303    C PRO A  39      44.592   1.948  20.751  1.00  1.00            
ATOM    304    O PRO A  39      43.440   2.382  20.728  1.00  1.00            
ATOM    305    N GLY A  40      45.596   2.465  21.491  1.00  1.00            
ATOM    306   CA GLY A  40      45.515   3.686  22.243  1.00  1.00            
ATOM    307    C GLY A  40      44.885   3.462  23.575  1.00  1.00            
ATOM    308    O GLY A  40      44.705   2.331  24.023  1.00  1.00            
ATOM    309    N LYS A  41      44.536   4.586  24.233  1.00  1.00            
ATOM    310   CA LYS A  41      43.941   4.573  25.534  1.00  1.00            
ATOM    311   CB LYS A  41      43.635   5.976  26.087  1.00  1.00            
ATOM    312   CG LYS A  41      44.888   6.806  26.376  1.00  1.00            
ATOM    313   CD LYS A  41      44.604   8.295  26.587  1.00  1.00            
ATOM    314   CE LYS A  41      45.857   9.123  26.874  1.00  1.00            
ATOM    315   NZ LYS A  41      45.517  10.563  26.915  1.00  1.00            
ATOM    316    C LYS A  41      42.652   3.845  25.400  1.00  1.00            
ATOM    317    O LYS A  41      42.073   3.765  24.317  1.00  1.00            
ATOM    318    N TRP A  42      42.187   3.274  26.520  1.00  1.00            
ATOM    319   CA TRP A  42      41.005   2.476  26.496  1.00  1.00            
ATOM    320   CB TRP A  42      41.275   1.082  27.082  1.00  1.00            
ATOM    321   CG TRP A  42      40.274   0.011  26.734  1.00  1.00            
ATOM    322  CD2 TRP A  42      40.492  -0.907  25.655  1.00  1.00            
ATOM    323  CD1 TRP A  42      39.093  -0.341  27.316  1.00  1.00            
ATOM    324  NE1 TRP A  42      38.559  -1.428  26.663  1.00  1.00            
ATOM    325  CE2 TRP A  42      39.413  -1.785  25.637  1.00  1.00            
ATOM    326  CE3 TRP A  42      41.515  -1.013  24.756  1.00  1.00            
ATOM    327  CZ2 TRP A  42      39.343  -2.790  24.715  1.00  1.00            
ATOM    328  CZ3 TRP A  42      41.437  -2.021  23.822  1.00  1.00            
ATOM    329  CH2 TRP A  42      40.369  -2.894  23.803  1.00  1.00            
ATOM    330    C TRP A  42      40.050   3.177  27.414  1.00  1.00            
ATOM    331    O TRP A  42      40.368   4.243  27.937  1.00  1.00            
ATOM    332    N LYS A  43      38.840   2.619  27.621  4.00  1.00            
ATOM    333   CA LYS A  43      37.922   3.303  28.488  4.00  1.00            
ATOM    334   CB LYS A  43      36.491   3.412  27.928  4.00  1.00            
ATOM    335   CG LYS A  43      35.672   4.484  28.649  4.00  1.00            
ATOM    336   CD LYS A  43      36.222   5.894  28.418  4.00  1.00            
ATOM    337   CE LYS A  43      35.482   6.992  29.182  4.00  1.00            
ATOM    338   NZ LYS A  43      36.155   8.293  28.969  4.00  1.00            
ATOM    339    C LYS A  43      37.955   2.628  29.840  4.00  1.00            
ATOM    340    O LYS A  43      38.858   3.007  30.585  4.00  1.00            
ATOM    341    N PRO A  44      37.143   1.691  30.324  4.00  0.00            
ATOM    342   CA PRO A  44      35.983   1.089  29.697  4.00  0.00            
ATOM    343   CD PRO A  44      37.709   0.803  31.329  4.00  0.00            
ATOM    344   CB PRO A  44      35.850  -0.316  30.288  4.00  0.00            
ATOM    345   CG PRO A  44      36.624  -0.245  31.611  4.00  0.00            
ATOM    346    C PRO A  44      34.731   1.900  29.878  4.00  0.00            
ATOM    347    O PRO A  44      34.736   2.826  30.688  4.00  0.00            
ATOM    348    N LYS A  45      33.648   1.568  29.132  4.00  0.00            
ATOM    349   CA LYS A  45      32.406   2.287  29.258  4.00  0.00            
ATOM    350   CB LYS A  45      32.033   3.113  28.017  4.00  0.00            
ATOM    351   CG LYS A  45      30.750   3.925  28.206  4.00  0.00            
ATOM    352   CD LYS A  45      30.544   5.011  27.150  4.00  0.00            
ATOM    353   CE LYS A  45      29.264   5.823  27.353  4.00  0.00            
ATOM    354   NZ LYS A  45      29.146   6.852  26.297  4.00  0.00            
ATOM    355    C LYS A  45      31.285   1.325  29.504  4.00  0.00            
ATOM    356    O LYS A  45      31.360   0.152  29.142  4.00  0.00            
ATOM    357    N MET A  46      30.216   1.820  30.162  4.00  0.00            
ATOM    358   CA MET A  46      29.044   1.032  30.416  4.00  0.00            
ATOM    359   CB MET A  46      28.553   1.078  31.874  4.00  0.00            
ATOM    360   CG MET A  46      27.304   0.223  32.110  4.00  0.00            
ATOM    361   SD MET A  46      26.518   0.446  33.736  4.00  0.00            
ATOM    362   CE MET A  46      27.755  -0.499  34.669  4.00  0.00            
ATOM    363    C MET A  46      27.944   1.618  29.589  4.00  0.00            
ATOM    364    O MET A  46      27.738   2.829  29.607  4.00  0.00            
ATOM    365    N ILE A  47      27.215   0.786  28.812  4.00  0.00            
ATOM    366   CA ILE A  47      26.184   1.372  28.002  4.00  0.00            
ATOM    367   CB ILE A  47      26.714   1.896  26.694  4.00  0.00            
ATOM    368  CG1 ILE A  47      25.688   2.800  25.992  4.00  0.00            
ATOM    369  CG2 ILE A  47      27.174   0.694  25.854  4.00  0.00            
ATOM    370  CD1 ILE A  47      26.276   3.593  24.825  4.00  0.00            
ATOM    371    C ILE A  47      25.129   0.385  27.698  4.00  0.00            
ATOM    372    O ILE A  47      25.286  -0.815  27.919  4.00  0.00            
ATOM    373    N GLY A  48      23.990   0.902  27.208  4.00  0.00            
ATOM    374   CA GLY A  48      22.987   0.005  26.759  4.00  0.00            
ATOM    375    C GLY A  48      21.714   0.244  27.464  4.00  0.00            
ATOM    376    O GLY A  48      21.349   1.371  27.796  4.00  0.00            
ATOM    377    N GLY A  49      21.007  -0.868  27.705  4.00  0.00            
ATOM    378   CA GLY A  49      19.699  -0.788  28.248  4.00  0.00            
ATOM    379    C GLY A  49      18.848  -0.692  27.029  4.00  0.00            
ATOM    380    O GLY A  49      17.621  -0.670  27.104  4.00  0.00            
ATOM    381    N ILE A  50      19.514  -0.632  25.854  3.00  0.00            
ATOM    382   CA ILE A  50      18.804  -0.568  24.614  3.00  0.00            
ATOM    383   CB ILE A  50      19.229   0.580  23.723  3.00  0.00            
ATOM    384  CG1 ILE A  50      18.223   0.804  22.576  3.00  0.00            
ATOM    385  CG2 ILE A  50      20.684   0.372  23.274  3.00  0.00            
ATOM    386  CD1 ILE A  50      18.108  -0.349  21.579  3.00  0.00            
ATOM    387    C ILE A  50      18.996  -1.876  23.931  3.00  0.00            
ATOM    388    O ILE A  50      20.109  -2.281  23.595  3.00  0.00            
ATOM    389    N GLY A  51      17.883  -2.603  23.756  3.00  0.00            
ATOM    390   CA GLY A  51      17.953  -3.854  23.078  3.00  0.00            
ATOM    391    C GLY A  51      18.686  -4.815  23.956  3.00  0.00            
ATOM    392    O GLY A  51      19.129  -5.869  23.499  3.00  0.00            
ATOM    393    N GLY A  52      18.836  -4.478  25.253  4.00  0.00            
ATOM    394   CA GLY A  52      19.628  -5.297  26.127  4.00  0.00            
ATOM    395    C GLY A  52      21.000  -4.831  25.837  4.00  0.00            
ATOM    396    O GLY A  52      21.221  -4.225  24.790  4.00  0.00            
ATOM    397    N PHE A  53      21.997  -5.082  26.698  4.00  0.00            
ATOM    398   CA PHE A  53      23.125  -4.420  26.150  4.00  0.00            
ATOM    399   CB PHE A  53      23.044  -2.900  26.348  4.00  0.00            
ATOM    400   CG PHE A  53      23.793  -2.380  25.185  4.00  0.00            
ATOM    401  CD1 PHE A  53      23.304  -2.660  23.935  4.00  0.00            
ATOM    402  CD2 PHE A  53      24.956  -1.662  25.332  4.00  0.00            
ATOM    403  CE1 PHE A  53      23.968  -2.222  22.829  4.00  0.00            
ATOM    404  CE2 PHE A  53      25.626  -1.216  24.224  4.00  0.00            
ATOM    405   CZ PHE A  53      25.125  -1.502  22.981  4.00  0.00            
ATOM    406    C PHE A  53      24.412  -4.952  26.680  4.00  0.00            
ATOM    407    O PHE A  53      24.458  -5.964  27.376  4.00  0.00            
ATOM    408    N ILE A  54      25.508  -4.253  26.318  4.00  0.00            
ATOM    409   CA ILE A  54      26.818  -4.707  26.596  4.00  0.00            
ATOM    410   CB ILE A  54      27.544  -5.155  25.363  4.00  0.00            
ATOM    411  CG1 ILE A  54      27.736  -3.958  24.414  4.00  0.00            
ATOM    412  CG2 ILE A  54      26.761  -6.320  24.736  4.00  0.00            
ATOM    413  CD1 ILE A  54      28.726  -4.219  23.279  4.00  0.00            
ATOM    414    C ILE A  54      27.683  -3.657  27.187  4.00  0.00            
ATOM    415    O ILE A  54      27.419  -2.459  27.095  4.00  0.00            
ATOM    416    N LYS A  55      28.752  -4.140  27.850  4.00  0.00            
ATOM    417   CA LYS A  55      29.780  -3.282  28.337  4.00  0.00            
ATOM    418   CB LYS A  55      30.734  -3.949  29.342  4.00  0.00            
ATOM    419   CG LYS A  55      30.059  -4.318  30.664  4.00  0.00            
ATOM    420   CD LYS A  55      29.439  -3.122  31.389  4.00  0.00            
ATOM    421   CE LYS A  55      28.811  -3.484  32.736  4.00  0.00            
ATOM    422   NZ LYS A  55      27.736  -4.482  32.543  4.00  0.00            
ATOM    423    C LYS A  55      30.569  -2.939  27.107  4.00  0.00            
ATOM    424    O LYS A  55      30.611  -3.729  26.165  4.00  0.00            
ATOM    425    N VAL A  56      31.202  -1.748  27.055  4.00  0.00            
ATOM    426   CA VAL A  56      31.868  -1.377  25.834  4.00  0.00            
ATOM    427   CB VAL A  56      31.147  -0.268  25.144  4.00  0.00            
ATOM    428  CG1 VAL A  56      29.713  -0.745  24.854  4.00  0.00            
ATOM    429  CG2 VAL A  56      31.212   0.987  26.030  4.00  0.00            
ATOM    430    C VAL A  56      33.248  -0.889  26.164  4.00  0.00            
ATOM    431    O VAL A  56      33.524  -0.457  27.282  4.00  0.00            
ATOM    432    N ARG A  57      34.159  -0.987  25.175  4.00  0.00            
ATOM    433   CA ARG A  57      35.518  -0.534  25.276  4.00  0.00            
ATOM    434   CB ARG A  57      36.479  -1.640  24.825  4.00  0.00            
ATOM    435   CG ARG A  57      36.245  -2.899  25.668  4.00  0.00            
ATOM    436   CD ARG A  57      36.788  -4.204  25.086  4.00  0.00            
ATOM    437   NE ARG A  57      36.305  -5.299  25.976  4.00  0.00            
ATOM    438   CZ ARG A  57      36.711  -6.586  25.779  4.00  0.00            
ATOM    439  NH1 ARG A  57      37.603  -6.881  24.787  4.00  0.00            
ATOM    440  NH2 ARG A  57      36.223  -7.581  26.575  4.00  0.00            
ATOM    441    C ARG A  57      35.566   0.618  24.316  4.00  0.00            
ATOM    442    O ARG A  57      35.284   0.450  23.131  4.00  0.00            
ATOM    443    N GLN A  58      35.905   1.829  24.802  4.00  1.00            
ATOM    444   CA GLN A  58      35.830   2.964  23.926  4.00  1.00            
ATOM    445   CB GLN A  58      35.004   4.132  24.492  4.00  1.00            
ATOM    446   CG GLN A  58      33.512   3.817  24.623  4.00  1.00            
ATOM    447   CD GLN A  58      32.820   5.048  25.190  4.00  1.00            
ATOM    448  OE1 GLN A  58      33.190   5.552  26.250  4.00  1.00            
ATOM    449  NE2 GLN A  58      31.786   5.554  24.465  4.00  1.00            
ATOM    450    C GLN A  58      37.175   3.489  23.645  4.00  1.00            
ATOM    451    O GLN A  58      38.095   3.416  24.459  4.00  1.00            
ATOM    452    N TYR A  59      37.302   4.021  22.424  4.00  1.00            
ATOM    453   CA TYR A  59      38.516   4.629  22.029  4.00  1.00            
ATOM    454   CB TYR A  59      39.253   3.849  20.926  4.00  1.00            
ATOM    455   CG TYR A  59      40.554   4.529  20.674  4.00  1.00            
ATOM    456  CD1 TYR A  59      41.575   4.425  21.590  4.00  1.00            
ATOM    457  CD2 TYR A  59      40.762   5.249  19.520  4.00  1.00            
ATOM    458  CE1 TYR A  59      42.782   5.042  21.370  4.00  1.00            
ATOM    459  CE2 TYR A  59      41.969   5.868  19.297  4.00  1.00            
ATOM    460   CZ TYR A  59      42.980   5.767  20.221  4.00  1.00            
ATOM    461   OH TYR A  59      44.218   6.403  19.989  4.00  1.00            
ATOM    462    C TYR A  59      38.118   5.959  21.492  4.00  1.00            
ATOM    463    O TYR A  59      37.015   6.128  20.973  4.00  1.00            
ATOM    464    N ASP A  60      39.009   6.950  21.624  4.00  1.00            
ATOM    465   CA ASP A  60      38.700   8.278  21.195  4.00  1.00            
ATOM    466   CB ASP A  60      39.615   9.330  21.842  4.00  1.00            
ATOM    467   CG ASP A  60      39.369   9.290  23.344  4.00  1.00            
ATOM    468  OD1 ASP A  60      38.423   8.576  23.768  4.00  1.00            
ATOM    469  OD2 ASP A  60      40.128   9.968  24.086  4.00  1.00            
ATOM    470    C ASP A  60      38.951   8.316  19.719  4.00  1.00            
ATOM    471    O ASP A  60      38.591   7.391  18.992  4.00  1.00            
ATOM    472    N GLN A  61      39.583   9.407  19.240  4.00  1.00            
ATOM    473   CA GLN A  61      39.801   9.588  17.833  4.00  1.00            
ATOM    474   CB GLN A  61      40.606  10.853  17.486  4.00  1.00            
ATOM    475   CG GLN A  61      40.833  11.017  15.981  4.00  1.00            
ATOM    476   CD GLN A  61      41.672  12.268  15.759  4.00  1.00            
ATOM    477  OE1 GLN A  61      41.499  13.278  16.440  4.00  1.00            
ATOM    478  NE2 GLN A  61      42.615  12.199  14.781  4.00  1.00            
ATOM    479    C GLN A  61      40.575   8.438  17.264  4.00  1.00            
ATOM    480    O GLN A  61      41.660   8.108  17.738  4.00  1.00            
ATOM    481    N ILE A  62      39.999   7.792  16.232  4.00  1.00            
ATOM    482   CA ILE A  62      40.668   6.741  15.520  4.00  1.00            
ATOM    483   CB ILE A  62      40.202   5.361  15.889  4.00  1.00            
ATOM    484  CG1 ILE A  62      41.162   4.302  15.324  4.00  1.00            
ATOM    485  CG2 ILE A  62      38.756   5.198  15.405  4.00  1.00            
ATOM    486  CD1 ILE A  62      40.934   2.906  15.898  4.00  1.00            
ATOM    487    C ILE A  62      40.357   6.932  14.073  4.00  1.00            
ATOM    488    O ILE A  62      39.238   7.306  13.720  4.00  1.00            
ATOM    489    N PRO A  63      41.317   6.743  13.209  4.00  1.00            
ATOM    490   CA PRO A  63      41.001   6.936  11.824  4.00  1.00            
ATOM    491   CD PRO A  63      42.676   7.148  13.513  4.00  1.00            
ATOM    492   CB PRO A  63      42.336   7.089  11.106  4.00  1.00            
ATOM    493   CG PRO A  63      43.252   7.685  12.192  4.00  1.00            
ATOM    494    C PRO A  63      40.173   5.787  11.367  4.00  1.00            
ATOM    495    O PRO A  63      40.489   4.647  11.703  4.00  1.00            
ATOM    496    N VAL A  64      39.102   6.059  10.606  4.00  1.00            
ATOM    497   CA VAL A  64      38.309   4.999  10.071  4.00  1.00            
ATOM    498   CB VAL A  64      36.976   4.836  10.741  4.00  1.00            
ATOM    499  CG1 VAL A  64      37.214   4.407  12.202  4.00  1.00            
ATOM    500  CG2 VAL A  64      36.186   6.149  10.595  4.00  1.00            
ATOM    501    C VAL A  64      38.066   5.385   8.645  4.00  1.00            
ATOM    502    O VAL A  64      37.779   6.548   8.358  4.00  1.00            
ATOM    503    N GLU A  65      38.192   4.431   7.698  4.00  1.00            
ATOM    504   CA GLU A  65      38.004   4.811   6.327  4.00  1.00            
ATOM    505   CB GLU A  65      39.204   4.469   5.426  4.00  1.00            
ATOM    506   CG GLU A  65      40.467   5.260   5.770  4.00  1.00            
ATOM    507   CD GLU A  65      41.568   4.828   4.811  4.00  1.00            
ATOM    508  OE1 GLU A  65      41.230   4.224   3.758  4.00  1.00            
ATOM    509  OE2 GLU A  65      42.759   5.100   5.118  4.00  1.00            
ATOM    510    C GLU A  65      36.817   4.087   5.775  4.00  1.00            
ATOM    511    O GLU A  65      36.853   2.880   5.554  4.00  1.00            
ATOM    512    N ILE A  66      35.728   4.817   5.483  4.00  1.00            
ATOM    513   CA ILE A  66      34.533   4.112   5.124  4.00  1.00            
ATOM    514   CB ILE A  66      33.328   5.016   5.092  4.00  1.00            
ATOM    515  CG1 ILE A  66      32.065   4.215   4.727  4.00  1.00            
ATOM    516  CG2 ILE A  66      33.624   6.206   4.163  4.00  1.00            
ATOM    517  CD1 ILE A  66      31.652   3.198   5.791  4.00  1.00            
ATOM    518    C ILE A  66      34.575   3.372   3.839  4.00  1.00            
ATOM    519    O ILE A  66      34.381   2.160   3.797  4.00  1.00            
ATOM    520    N CYS A  67      34.833   4.090   2.751  3.00  1.00            
ATOM    521   CA CYS A  67      34.950   3.513   1.458  3.00  1.00            
ATOM    522   CB CYS A  67      33.671   3.635   0.612  3.00  1.00            
ATOM    523   SG CYS A  67      33.857   2.889  -1.037  3.00  1.00            
ATOM    524    C CYS A  67      35.951   4.452   0.893  3.00  1.00            
ATOM    525    O CYS A  67      36.021   4.697  -0.311  3.00  1.00            
ATOM    526    N GLY A  68      36.774   4.990   1.818  3.00  1.00            
ATOM    527   CA GLY A  68      37.794   5.939   1.503  3.00  1.00            
ATOM    528    C GLY A  68      37.513   7.271   2.146  3.00  1.00            
ATOM    529    O GLY A  68      38.443   8.044   2.375  3.00  1.00            
ATOM    530    N HIS A  69      36.244   7.607   2.460  4.00  1.00            
ATOM    531   CA HIS A  69      36.037   8.875   3.110  4.00  1.00            
ATOM    532  ND1 HIS A  69      33.529   8.573   1.052  4.00  1.00            
ATOM    533   CG HIS A  69      33.893   9.540   1.964  4.00  1.00            
ATOM    534   CB HIS A  69      34.555   9.250   3.276  4.00  1.00            
ATOM    535  NE2 HIS A  69      32.959  10.532   0.164  4.00  1.00            
ATOM    536  CD2 HIS A  69      33.538  10.730   1.406  4.00  1.00            
ATOM    537  CE1 HIS A  69      32.976   9.222  -0.005  4.00  1.00            
ATOM    538    C HIS A  69      36.656   8.745   4.468  4.00  1.00            
ATOM    539    O HIS A  69      36.436   7.754   5.163  4.00  1.00            
ATOM    540    N LYS A  70      37.470   9.740   4.877  4.00  1.00            
ATOM    541   CA LYS A  70      38.126   9.643   6.150  4.00  1.00            
ATOM    542   CB LYS A  70      39.433  10.452   6.251  4.00  1.00            
ATOM    543   CG LYS A  70      40.576   9.893   5.396  4.00  1.00            
ATOM    544   CD LYS A  70      41.801  10.811   5.333  4.00  1.00            
ATOM    545   CE LYS A  70      42.993  10.208   4.586  4.00  1.00            
ATOM    546   NZ LYS A  70      42.885  10.487   3.137  4.00  1.00            
ATOM    547    C LYS A  70      37.205  10.134   7.201  4.00  1.00            
ATOM    548    O LYS A  70      36.509  11.134   7.032  4.00  1.00            
ATOM    549    N ALA A  71      37.172   9.399   8.324  4.00  1.00            
ATOM    550   CA ALA A  71      36.374   9.813   9.427  4.00  1.00            
ATOM    551   CB ALA A  71      35.103   8.966   9.619  4.00  1.00            
ATOM    552    C ALA A  71      37.226   9.619  10.634  4.00  1.00            
ATOM    553    O ALA A  71      37.957   8.637  10.744  4.00  1.00            
ATOM    554    N ILE A  72      37.167  10.582  11.567  4.00  1.00            
ATOM    555   CA ILE A  72      37.895  10.476  12.795  4.00  1.00            
ATOM    556   CB ILE A  72      38.779  11.660  13.070  4.00  1.00            
ATOM    557  CG1 ILE A  72      37.943  12.946  13.197  4.00  1.00            
ATOM    558  CG2 ILE A  72      39.840  11.727  11.960  4.00  1.00            
ATOM    559  CD1 ILE A  72      38.719  14.134  13.765  4.00  1.00            
ATOM    560    C ILE A  72      36.832  10.454  13.831  4.00  1.00            
ATOM    561    O ILE A  72      35.881  11.232  13.757  4.00  1.00            
ATOM    562    N GLY A  73      36.915   9.547  14.819  4.00  1.00            
ATOM    563   CA GLY A  73      35.807   9.621  15.713  4.00  1.00            
ATOM    564    C GLY A  73      35.876   8.583  16.763  4.00  1.00            
ATOM    565    O GLY A  73      36.905   7.952  16.999  4.00  1.00            
ATOM    566    N THR A  74      34.721   8.407  17.429  4.00  1.00            
ATOM    567   CA THR A  74      34.599   7.502  18.518  4.00  1.00            
ATOM    568   CB THR A  74      33.383   7.742  19.363  4.00  1.00            
ATOM    569  OG1 THR A  74      33.437   6.943  20.537  4.00  1.00            
ATOM    570  CG2 THR A  74      32.135   7.391  18.536  4.00  1.00            
ATOM    571    C THR A  74      34.494   6.115  17.997  4.00  1.00            
ATOM    572    O THR A  74      34.155   5.888  16.837  4.00  1.00            
ATOM    573    N VAL A  75      34.828   5.145  18.869  4.00  1.00            
ATOM    574   CA VAL A  75      34.729   3.766  18.514  4.00  1.00            
ATOM    575   CB VAL A  75      36.054   3.130  18.212  4.00  1.00            
ATOM    576  CG1 VAL A  75      35.844   1.627  17.964  4.00  1.00            
ATOM    577  CG2 VAL A  75      36.679   3.875  17.022  4.00  1.00            
ATOM    578    C VAL A  75      34.183   3.066  19.701  4.00  1.00            
ATOM    579    O VAL A  75      34.358   3.508  20.836  4.00  1.00            
ATOM    580    N LEU A  76      33.473   1.956  19.461  4.00  1.00            
ATOM    581   CA LEU A  76      32.924   1.270  20.579  4.00  1.00            
ATOM    582   CB LEU A  76      31.404   1.495  20.664  4.00  1.00            
ATOM    583   CG LEU A  76      30.747   1.031  21.968  4.00  1.00            
ATOM    584  CD1 LEU A  76      30.885  -0.486  22.168  4.00  1.00            
ATOM    585  CD2 LEU A  76      31.254   1.881  23.143  4.00  1.00            
ATOM    586    C LEU A  76      33.173  -0.196  20.341  4.00  1.00            
ATOM    587    O LEU A  76      32.672  -0.756  19.369  4.00  1.00            
ATOM    588    N VAL A  77      33.960  -0.864  21.214  4.00  1.00            
ATOM    589   CA VAL A  77      34.198  -2.279  21.065  4.00  1.00            
ATOM    590   CB VAL A  77      35.611  -2.692  21.352  4.00  1.00            
ATOM    591  CG1 VAL A  77      35.690  -4.227  21.304  4.00  1.00            
ATOM    592  CG2 VAL A  77      36.540  -1.986  20.349  4.00  1.00            
ATOM    593    C VAL A  77      33.330  -2.932  22.084  4.00  1.00            
ATOM    594    O VAL A  77      33.288  -2.524  23.242  4.00  1.00            
ATOM    595    N GLY A  78      32.585  -3.957  21.654  1.00  1.00            
ATOM    596   CA GLY A  78      31.708  -4.665  22.531  1.00  1.00            
ATOM    597    C GLY A  78      30.866  -5.471  21.608  1.00  1.00            
ATOM    598    O GLY A  78      30.562  -5.056  20.490  1.00  1.00            
ATOM    599    N PRO A  79      30.458  -6.604  22.070  1.00  1.00            
ATOM    600   CA PRO A  79      29.674  -7.486  21.262  1.00  1.00            
ATOM    601   CD PRO A  79      30.268  -6.839  23.490  1.00  1.00            
ATOM    602   CB PRO A  79      29.294  -8.639  22.190  1.00  1.00            
ATOM    603   CG PRO A  79      29.213  -7.956  23.568  1.00  1.00            
ATOM    604    C PRO A  79      28.464  -6.886  20.651  1.00  1.00            
ATOM    605    O PRO A  79      27.640  -6.283  21.340  1.00  1.00            
ATOM    606    N THR A  80      28.376  -7.067  19.325  1.00  1.00            
ATOM    607   CA THR A  80      27.281  -6.760  18.476  1.00  1.00            
ATOM    608   CB THR A  80      27.411  -5.416  17.825  1.00  1.00            
ATOM    609  OG1 THR A  80      26.306  -5.156  16.979  1.00  1.00            
ATOM    610  CG2 THR A  80      28.739  -5.360  17.052  1.00  1.00            
ATOM    611    C THR A  80      27.434  -7.825  17.431  1.00  1.00            
ATOM    612    O THR A  80      28.559  -8.097  17.019  1.00  1.00            
ATOM    613    N PRO A  81      26.402  -8.467  16.996  1.00  1.00            
ATOM    614   CA PRO A  81      26.615  -9.470  15.997  1.00  1.00            
ATOM    615   CD PRO A  81      25.284  -8.798  17.867  1.00  1.00            
ATOM    616   CB PRO A  81      25.311 -10.257  15.917  1.00  1.00            
ATOM    617   CG PRO A  81      24.743 -10.139  17.346  1.00  1.00            
ATOM    618    C PRO A  81      27.063  -8.830  14.734  1.00  1.00            
ATOM    619    O PRO A  81      27.660  -9.509  13.902  1.00  1.00            
ATOM    620    N VAL A  82      26.777  -7.533  14.577  1.00  1.00            
ATOM    621   CA VAL A  82      27.191  -6.908  13.361  1.00  1.00            
ATOM    622   CB VAL A  82      26.045  -6.470  12.498  1.00  1.00            
ATOM    623  CG1 VAL A  82      25.198  -5.461  13.289  1.00  1.00            
ATOM    624  CG2 VAL A  82      26.609  -5.919  11.175  1.00  1.00            
ATOM    625    C VAL A  82      28.006  -5.703  13.691  1.00  1.00            
ATOM    626    O VAL A  82      27.655  -4.922  14.574  1.00  1.00            
ATOM    627    N ASN A  83      29.126  -5.518  12.965  1.00  1.00            
ATOM    628   CA ASN A  83      29.981  -4.388  13.197  1.00  1.00            
ATOM    629   CB ASN A  83      31.390  -4.578  12.610  1.00  1.00            
ATOM    630   CG ASN A  83      32.326  -3.547  13.219  1.00  1.00            
ATOM    631  OD1 ASN A  83      32.091  -2.343  13.133  1.00  1.00            
ATOM    632  ND2 ASN A  83      33.424  -4.037  13.857  1.00  1.00            
ATOM    633    C ASN A  83      29.334  -3.240  12.514  1.00  1.00            
ATOM    634    O ASN A  83      28.969  -3.336  11.343  1.00  1.00            
ATOM    635    N ILE A  84      29.147  -2.116  13.228  4.00  1.00            
ATOM    636   CA ILE A  84      28.441  -1.100  12.525  4.00  1.00            
ATOM    637   CB ILE A  84      26.977  -1.120  12.797  4.00  1.00            
ATOM    638  CG1 ILE A  84      26.408  -2.428  12.228  4.00  1.00            
ATOM    639  CG2 ILE A  84      26.352   0.130  12.184  4.00  1.00            
ATOM    640  CD1 ILE A  84      24.931  -2.631  12.516  4.00  1.00            
ATOM    641    C ILE A  84      29.001   0.247  12.735  4.00  1.00            
ATOM    642    O ILE A  84      29.466   0.601  13.816  4.00  1.00            
ATOM    643    N ILE A  85      28.968   1.021  11.637  4.00  1.00            
ATOM    644   CA ILE A  85      29.378   2.378  11.647  4.00  1.00            
ATOM    645   CB ILE A  85      30.015   2.834  10.369  4.00  1.00            
ATOM    646  CG1 ILE A  85      31.312   2.040  10.129  4.00  1.00            
ATOM    647  CG2 ILE A  85      30.246   4.351  10.469  4.00  1.00            
ATOM    648  CD1 ILE A  85      31.904   2.229   8.735  4.00  1.00            
ATOM    649    C ILE A  85      28.132   3.161  11.899  4.00  1.00            
ATOM    650    O ILE A  85      27.079   2.826  11.367  4.00  1.00            
ATOM    651    N GLY A  86      28.186   4.185  12.776  1.00  1.00            
ATOM    652   CA GLY A  86      26.955   4.848  13.101  1.00  1.00            
ATOM    653    C GLY A  86      26.900   6.259  12.641  1.00  1.00            
ATOM    654    O GLY A  86      27.540   6.657  11.672  1.00  1.00            
ATOM    655    N ARG A  87      26.048   7.009  13.372  2.00  1.00            
ATOM    656   CA ARG A  87      25.705   8.395  13.253  2.00  1.00            
ATOM    657   CB ARG A  87      24.530   8.765  14.171  2.00  1.00            
ATOM    658   CG ARG A  87      24.495  10.246  14.534  2.00  1.00            
ATOM    659   CD ARG A  87      25.315  10.509  15.800  2.00  1.00            
ATOM    660   NE ARG A  87      25.285  11.961  16.108  2.00  1.00            
ATOM    661   CZ ARG A  87      26.289  12.484  16.871  2.00  1.00            
ATOM    662  NH1 ARG A  87      27.317  11.688  17.290  2.00  1.00            
ATOM    663  NH2 ARG A  87      26.262  13.804  17.220  2.00  1.00            
ATOM    664    C ARG A  87      26.860   9.299  13.607  2.00  1.00            
ATOM    665    O ARG A  87      27.012  10.349  12.985  2.00  1.00            
ATOM    666    N ASN A  88      27.705   8.957  14.607  2.00  1.00            
ATOM    667   CA ASN A  88      28.804   9.835  14.951  2.00  1.00            
ATOM    668   CB ASN A  88      29.635   9.296  16.128  2.00  1.00            
ATOM    669   CG ASN A  88      30.447  10.439  16.717  2.00  1.00            
ATOM    670  OD1 ASN A  88      30.441  11.556  16.204  2.00  1.00            
ATOM    671  ND2 ASN A  88      31.165  10.153  17.838  2.00  1.00            
ATOM    672    C ASN A  88      29.695   9.926  13.754  2.00  1.00            
ATOM    673    O ASN A  88      30.027  11.019  13.300  2.00  1.00            
ATOM    674    N LEU A  89      30.086   8.761  13.199  2.00  1.00            
ATOM    675   CA LEU A  89      30.802   8.716  11.957  2.00  1.00            
ATOM    676   CB LEU A  89      31.365   7.327  11.617  2.00  1.00            
ATOM    677   CG LEU A  89      32.320   6.757  12.679  2.00  1.00            
ATOM    678  CD1 LEU A  89      31.592   6.506  14.011  2.00  1.00            
ATOM    679  CD2 LEU A  89      33.045   5.505  12.157  2.00  1.00            
ATOM    680    C LEU A  89      29.651   8.924  11.034  2.00  1.00            
ATOM    681    O LEU A  89      28.511   8.978  11.474  2.00  1.00            
ATOM    682    N LEU A  90      29.878   9.108   9.740  2.00  1.00            
ATOM    683   CA LEU A  90      28.767   9.278   8.854  2.00  1.00            
ATOM    684   CB LEU A  90      27.620   8.259   8.987  2.00  1.00            
ATOM    685   CG LEU A  90      27.985   6.889   8.384  2.00  1.00            
ATOM    686  CD1 LEU A  90      26.752   5.976   8.276  2.00  1.00            
ATOM    687  CD2 LEU A  90      28.733   7.058   7.048  2.00  1.00            
ATOM    688    C LEU A  90      28.236  10.659   8.915  2.00  1.00            
ATOM    689    O LEU A  90      27.897  11.238   7.884  2.00  1.00            
ATOM    690    N THR A  91      28.161  11.260  10.105  3.00  1.00            
ATOM    691   CA THR A  91      27.818  12.638  10.033  3.00  1.00            
ATOM    692   CB THR A  91      27.522  13.266  11.366  3.00  1.00            
ATOM    693  OG1 THR A  91      26.402  12.639  11.971  3.00  1.00            
ATOM    694  CG2 THR A  91      27.252  14.769  11.163  3.00  1.00            
ATOM    695    C THR A  91      29.045  13.276   9.518  3.00  1.00            
ATOM    696    O THR A  91      29.025  14.192   8.697  3.00  1.00            
ATOM    697    N GLN A  92      30.164  12.743  10.022  3.00  1.00            
ATOM    698   CA GLN A  92      31.456  13.219   9.683  3.00  1.00            
ATOM    699   CB GLN A  92      32.552  12.487  10.481  3.00  1.00            
ATOM    700   CG GLN A  92      33.952  13.094  10.362  3.00  1.00            
ATOM    701   CD GLN A  92      34.715  12.372   9.263  3.00  1.00            
ATOM    702  OE1 GLN A  92      34.170  11.527   8.554  3.00  1.00            
ATOM    703  NE2 GLN A  92      36.026  12.710   9.130  3.00  1.00            
ATOM    704    C GLN A  92      31.654  12.967   8.226  3.00  1.00            
ATOM    705    O GLN A  92      32.188  13.811   7.509  3.00  1.00            
ATOM    706    N ILE A  93      31.190  11.794   7.755  3.00  1.00            
ATOM    707   CA ILE A  93      31.303  11.426   6.376  3.00  1.00            
ATOM    708   CB ILE A  93      30.677  10.099   6.065  3.00  1.00            
ATOM    709  CG1 ILE A  93      31.444   8.944   6.722  3.00  1.00            
ATOM    710  CG2 ILE A  93      30.577   9.983   4.534  3.00  1.00            
ATOM    711  CD1 ILE A  93      32.872   8.807   6.194  3.00  1.00            
ATOM    712    C ILE A  93      30.533  12.423   5.584  3.00  1.00            
ATOM    713    O ILE A  93      30.975  12.859   4.522  3.00  1.00            
ATOM    714    N GLY A  94      29.362  12.836   6.100  3.00  1.00            
ATOM    715   CA GLY A  94      28.596  13.757   5.325  3.00  1.00            
ATOM    716    C GLY A  94      27.534  13.018   4.586  3.00  1.00            
ATOM    717    O GLY A  94      27.115  13.417   3.500  3.00  1.00            
ATOM    718    N CYS A  95      27.079  11.901   5.169  1.00  1.00            
ATOM    719   CA CYS A  95      26.055  11.104   4.566  1.00  1.00            
ATOM    720   CB CYS A  95      26.020   9.682   5.149  1.00  1.00            
ATOM    721   SG CYS A  95      24.682   8.662   4.460  1.00  1.00            
ATOM    722    C CYS A  95      24.730  11.727   4.781  1.00  1.00            
ATOM    723    O CYS A  95      24.515  12.476   5.734  1.00  1.00            
ATOM    724    N THR A  96      23.813  11.419   3.852  4.00  1.00            
ATOM    725   CA THR A  96      22.486  11.910   3.966  4.00  1.00            
ATOM    726   CB THR A  96      22.221  13.082   3.064  4.00  1.00            
ATOM    727  OG1 THR A  96      22.371  12.688   1.710  4.00  1.00            
ATOM    728  CG2 THR A  96      23.225  14.207   3.398  4.00  1.00            
ATOM    729    C THR A  96      21.604  10.800   3.501  4.00  1.00            
ATOM    730    O THR A  96      22.072   9.844   2.884  4.00  1.00            
ATOM    731    N LEU A  97      20.302  10.871   3.822  4.00  1.00            
ATOM    732   CA LEU A  97      19.411   9.880   3.311  4.00  1.00            
ATOM    733   CB LEU A  97      18.422   9.295   4.317  4.00  1.00            
ATOM    734   CG LEU A  97      17.484   8.260   3.674  4.00  1.00            
ATOM    735  CD1 LEU A  97      18.279   7.077   3.091  4.00  1.00            
ATOM    736  CD2 LEU A  97      16.361   7.825   4.628  4.00  1.00            
ATOM    737    C LEU A  97      18.589  10.571   2.286  4.00  1.00            
ATOM    738    O LEU A  97      18.122  11.691   2.489  4.00  1.00            
ATOM    739    N ASN A  98      18.491   9.906   1.127  4.00  1.00            
ATOM    740   CA ASN A  98      17.888  10.420  -0.057  4.00  1.00            
ATOM    741   CB ASN A  98      18.427   9.652  -1.304  4.00  1.00            
ATOM    742   CG ASN A  98      18.062  10.331  -2.625  4.00  1.00            
ATOM    743  OD1 ASN A  98      17.311   9.782  -3.433  4.00  1.00            
ATOM    744  ND2 ASN A  98      18.662  11.528  -2.871  4.00  1.00            
ATOM    745    C ASN A  98      16.387  10.423  -0.172  4.00  1.00            
ATOM    746    O ASN A  98      15.798  11.435  -0.542  4.00  1.00            
ATOM    747    N PHE A  99      15.726   9.295   0.165  1.00  1.00            
ATOM    748   CA PHE A  99      14.358   8.938  -0.212  1.00  1.00            
ATOM    749   CB PHE A  99      13.272   8.616   0.891  1.00  1.00            
ATOM    750   CG PHE A  99      12.579   9.710   1.644  1.00  1.00            
ATOM    751  CD1 PHE A  99      11.449  10.290   1.122  1.00  1.00            
ATOM    752  CD2 PHE A  99      13.037  10.136   2.872  1.00  1.00            
ATOM    753  CE1 PHE A  99      10.791  11.276   1.815  1.00  1.00            
ATOM    754  CE2 PHE A  99      12.375  11.123   3.566  1.00  1.00            
ATOM    755   CZ PHE A  99      11.244  11.693   3.038  1.00  1.00            
ATOM    756    C PHE A  99      13.730   9.467  -1.509  1.00  1.00            
ATOM    757    O PHE A  99      13.668  10.712  -1.727  1.00  1.00            
ATOM    758  OXT PHE A  99      13.362   8.583  -2.342  1.00  1.00            
ATOM    759    N PRO B   1      12.886  13.872   2.179  1.00  1.00            
ATOM    760   CA PRO B   1      13.314  14.986   1.292  1.00  1.00            
ATOM    761   CD PRO B   1      12.509  14.409   3.534  1.00  1.00            
ATOM    762   CB PRO B   1      12.973  16.263   2.062  1.00  1.00            
ATOM    763   CG PRO B   1      12.981  15.868   3.547  1.00  1.00            
ATOM    764    C PRO B   1      14.777  14.759   1.194  1.00  1.00            
ATOM    765    O PRO B   1      15.280  14.373   0.141  1.00  1.00            
ATOM    766    N GLN B   2      15.459  15.049   2.305  4.00  1.00            
ATOM    767   CA GLN B   2      16.846  14.833   2.520  4.00  1.00            
ATOM    768   CB GLN B   2      17.662  16.133   2.608  4.00  1.00            
ATOM    769   CG GLN B   2      17.287  16.932   3.871  4.00  1.00            
ATOM    770   CD GLN B   2      18.193  18.150   4.001  4.00  1.00            
ATOM    771  OE1 GLN B   2      18.554  18.559   5.103  4.00  1.00            
ATOM    772  NE2 GLN B   2      18.550  18.771   2.847  4.00  1.00            
ATOM    773    C GLN B   2      16.827  14.390   3.934  4.00  1.00            
ATOM    774    O GLN B   2      15.898  14.713   4.673  4.00  1.00            
ATOM    775    N ILE B   3      17.807  13.595   4.367  4.00  1.00            
ATOM    776   CA ILE B   3      17.788  13.353   5.768  4.00  1.00            
ATOM    777   CB ILE B   3      17.369  11.951   6.113  4.00  1.00            
ATOM    778  CG1 ILE B   3      15.900  11.746   5.688  4.00  1.00            
ATOM    779  CG2 ILE B   3      17.620  11.709   7.610  4.00  1.00            
ATOM    780  CD1 ILE B   3      15.390  10.321   5.843  4.00  1.00            
ATOM    781    C ILE B   3      19.178  13.606   6.222  4.00  1.00            
ATOM    782    O ILE B   3      20.111  12.865   5.913  4.00  1.00            
ATOM    783    N THR B   4      19.328  14.691   6.989  1.00  1.00            
ATOM    784   CA THR B   4      20.599  15.110   7.471  1.00  1.00            
ATOM    785   CB THR B   4      20.505  16.479   8.091  1.00  1.00            
ATOM    786  OG1 THR B   4      19.979  17.403   7.152  1.00  1.00            
ATOM    787  CG2 THR B   4      21.892  16.933   8.585  1.00  1.00            
ATOM    788    C THR B   4      20.930  14.181   8.588  1.00  1.00            
ATOM    789    O THR B   4      20.080  13.890   9.429  1.00  1.00            
ATOM    790    N LEU B   5      22.167  13.661   8.622  1.00  1.00            
ATOM    791   CA LEU B   5      22.484  12.874   9.769  1.00  1.00            
ATOM    792   CB LEU B   5      23.406  11.675   9.511  1.00  1.00            
ATOM    793   CG LEU B   5      23.696  10.895  10.808  1.00  1.00            
ATOM    794  CD1 LEU B   5      22.406  10.339  11.436  1.00  1.00            
ATOM    795  CD2 LEU B   5      24.767   9.817  10.592  1.00  1.00            
ATOM    796    C LEU B   5      23.208  13.801  10.680  1.00  1.00            
ATOM    797    O LEU B   5      24.242  14.369  10.331  1.00  1.00            
ATOM    798    N TRP B   6      22.628  13.984  11.870  1.00  1.00            
ATOM    799   CA TRP B   6      23.072  14.835  12.930  1.00  1.00            
ATOM    800   CB TRP B   6      22.616  16.290  12.714  1.00  1.00            
ATOM    801   CG TRP B   6      22.970  17.271  13.806  1.00  1.00            
ATOM    802  CD2 TRP B   6      24.174  18.055  13.852  1.00  1.00            
ATOM    803  CD1 TRP B   6      22.243  17.616  14.907  1.00  1.00            
ATOM    804  NE1 TRP B   6      22.915  18.564  15.637  1.00  1.00            
ATOM    805  CE2 TRP B   6      24.106  18.845  15.001  1.00  1.00            
ATOM    806  CE3 TRP B   6      25.245  18.114  13.007  1.00  1.00            
ATOM    807  CZ2 TRP B   6      25.112  19.707  15.325  1.00  1.00            
ATOM    808  CZ3 TRP B   6      26.260  18.986  13.339  1.00  1.00            
ATOM    809  CH2 TRP B   6      26.195  19.767  14.476  1.00  1.00            
ATOM    810    C TRP B   6      22.290  14.261  14.065  1.00  1.00            
ATOM    811    O TRP B   6      22.637  13.205  14.592  1.00  1.00            
ATOM    812    N LYS B   7      21.204  14.939  14.478  1.00  1.00            
ATOM    813   CA LYS B   7      20.368  14.318  15.461  1.00  1.00            
ATOM    814   CB LYS B   7      19.310  15.227  16.112  1.00  1.00            
ATOM    815   CG LYS B   7      18.678  14.558  17.337  1.00  1.00            
ATOM    816   CD LYS B   7      17.904  15.501  18.259  1.00  1.00            
ATOM    817   CE LYS B   7      17.316  14.794  19.482  1.00  1.00            
ATOM    818   NZ LYS B   7      16.461  15.727  20.247  1.00  1.00            
ATOM    819    C LYS B   7      19.674  13.209  14.753  1.00  1.00            
ATOM    820    O LYS B   7      19.716  13.108  13.529  1.00  1.00            
ATOM    821    N ARG B   8      19.017  12.336  15.527  1.00  1.00            
ATOM    822   CA ARG B   8      18.445  11.142  14.990  1.00  1.00            
ATOM    823   CB ARG B   8      17.704  10.340  16.064  1.00  1.00            
ATOM    824   CG ARG B   8      18.677   9.879  17.149  1.00  1.00            
ATOM    825   CD ARG B   8      18.042   9.323  18.420  1.00  1.00            
ATOM    826   NE ARG B   8      19.174   8.915  19.298  1.00  1.00            
ATOM    827   CZ ARG B   8      19.056   8.954  20.657  1.00  1.00            
ATOM    828  NH1 ARG B   8      17.893   9.365  21.239  1.00  1.00            
ATOM    829  NH2 ARG B   8      20.111   8.579  21.438  1.00  1.00            
ATOM    830    C ARG B   8      17.517  11.436  13.864  1.00  1.00            
ATOM    831    O ARG B   8      16.729  12.380  13.896  1.00  1.00            
ATOM    832    N PRO B   9      17.650  10.635  12.833  1.00  1.00            
ATOM    833   CA PRO B   9      16.756  10.768  11.725  1.00  1.00            
ATOM    834   CD PRO B   9      18.947  10.124  12.419  1.00  1.00            
ATOM    835   CB PRO B   9      17.313   9.882  10.617  1.00  1.00            
ATOM    836   CG PRO B   9      18.830   9.915  10.895  1.00  1.00            
ATOM    837    C PRO B   9      15.429  10.406  12.275  1.00  1.00            
ATOM    838    O PRO B   9      15.246   9.260  12.681  1.00  1.00            
ATOM    839    N LEU B  10      14.487  11.360  12.298  4.00  1.00            
ATOM    840   CA LEU B  10      13.223  11.029  12.867  4.00  1.00            
ATOM    841   CB LEU B  10      12.979  11.672  14.242  4.00  1.00            
ATOM    842   CG LEU B  10      13.970  11.193  15.320  4.00  1.00            
ATOM    843  CD1 LEU B  10      13.639  11.796  16.694  4.00  1.00            
ATOM    844  CD2 LEU B  10      14.062   9.660  15.354  4.00  1.00            
ATOM    845    C LEU B  10      12.179  11.549  11.934  4.00  1.00            
ATOM    846    O LEU B  10      12.201  12.722  11.567  4.00  1.00            
ATOM    847    N VAL B  11      11.238  10.683  11.507  4.00  1.00            
ATOM    848   CA VAL B  11      10.200  11.161  10.644  4.00  1.00            
ATOM    849   CB VAL B  11      10.296  10.672   9.228  4.00  1.00            
ATOM    850  CG1 VAL B  11       9.929   9.178   9.197  4.00  1.00            
ATOM    851  CG2 VAL B  11       9.412  11.568   8.342  4.00  1.00            
ATOM    852    C VAL B  11       8.905  10.670  11.201  4.00  1.00            
ATOM    853    O VAL B  11       8.851   9.613  11.824  4.00  1.00            
ATOM    854    N THR B  12       7.816  11.430  10.982  4.00  1.00            
ATOM    855   CA THR B  12       6.544  11.073  11.540  4.00  1.00            
ATOM    856   CB THR B  12       5.524  12.165  11.411  4.00  1.00            
ATOM    857  OG1 THR B  12       4.322  11.800  12.074  4.00  1.00            
ATOM    858  CG2 THR B  12       5.261  12.412   9.916  4.00  1.00            
ATOM    859    C THR B  12       6.010   9.866  10.828  4.00  1.00            
ATOM    860    O THR B  12       6.298   9.646   9.653  4.00  1.00            
ATOM    861    N ILE B  13       5.227   9.038  11.555  4.00  1.00            
ATOM    862   CA ILE B  13       4.653   7.834  11.018  4.00  1.00            
ATOM    863   CB ILE B  13       5.281   6.595  11.581  4.00  1.00            
ATOM    864  CG1 ILE B  13       4.650   5.336  10.970  4.00  1.00            
ATOM    865  CG2 ILE B  13       5.177   6.662  13.113  4.00  1.00            
ATOM    866  CD1 ILE B  13       5.378   4.054  11.370  4.00  1.00            
ATOM    867    C ILE B  13       3.199   7.786  11.397  4.00  1.00            
ATOM    868    O ILE B  13       2.838   8.144  12.514  4.00  1.00            
ATOM    869    N ARG B  14       2.307   7.370  10.469  4.00  1.00            
ATOM    870   CA ARG B  14       0.925   7.207  10.844  4.00  1.00            
ATOM    871   CB ARG B  14      -0.075   7.978   9.957  4.00  1.00            
ATOM    872   CG ARG B  14      -1.538   7.787  10.382  4.00  1.00            
ATOM    873   CD ARG B  14      -2.552   8.493   9.473  4.00  1.00            
ATOM    874   NE ARG B  14      -3.923   8.071   9.893  4.00  1.00            
ATOM    875   CZ ARG B  14      -4.685   8.853  10.715  4.00  1.00            
ATOM    876  NH1 ARG B  14      -4.236  10.078  11.115  4.00  1.00            
ATOM    877  NH2 ARG B  14      -5.911   8.411  11.124  4.00  1.00            
ATOM    878    C ARG B  14       0.635   5.745  10.704  4.00  1.00            
ATOM    879    O ARG B  14       0.505   5.231   9.594  4.00  1.00            
ATOM    880    N ILE B  15       0.553   5.029  11.844  4.00  1.00            
ATOM    881   CA ILE B  15       0.273   3.622  11.838  4.00  1.00            
ATOM    882   CB ILE B  15       1.469   2.800  12.234  4.00  1.00            
ATOM    883  CG1 ILE B  15       1.178   1.296  12.120  4.00  1.00            
ATOM    884  CG2 ILE B  15       1.919   3.251  13.634  4.00  1.00            
ATOM    885  CD1 ILE B  15       2.429   0.427  12.260  4.00  1.00            
ATOM    886    C ILE B  15      -0.797   3.394  12.870  4.00  1.00            
ATOM    887    O ILE B  15      -0.719   3.920  13.978  4.00  1.00            
ATOM    888    N GLY B  16      -1.846   2.620  12.520  3.00  1.00            
ATOM    889   CA GLY B  16      -2.877   2.282  13.467  3.00  1.00            
ATOM    890    C GLY B  16      -3.761   3.463  13.713  3.00  1.00            
ATOM    891    O GLY B  16      -4.439   3.529  14.738  3.00  1.00            
ATOM    892    N GLY B  17      -3.787   4.440  12.788  3.00  1.00            
ATOM    893   CA GLY B  17      -4.642   5.568  13.014  3.00  1.00            
ATOM    894    C GLY B  17      -3.970   6.423  14.037  3.00  1.00            
ATOM    895    O GLY B  17      -4.596   7.290  14.644  3.00  1.00            
ATOM    896    N GLN B  18      -2.660   6.195  14.256  4.00  1.00            
ATOM    897   CA GLN B  18      -1.979   6.956  15.257  4.00  1.00            
ATOM    898   CB GLN B  18      -1.413   6.098  16.401  4.00  1.00            
ATOM    899   CG GLN B  18      -2.497   5.412  17.232  4.00  1.00            
ATOM    900   CD GLN B  18      -3.250   6.497  17.988  4.00  1.00            
ATOM    901  OE1 GLN B  18      -2.888   7.672  17.936  4.00  1.00            
ATOM    902  NE2 GLN B  18      -4.328   6.097  18.714  4.00  1.00            
ATOM    903    C GLN B  18      -0.818   7.652  14.628  4.00  1.00            
ATOM    904    O GLN B  18      -0.317   7.236  13.583  4.00  1.00            
ATOM    905    N LEU B  19      -0.378   8.761  15.255  4.00  1.00            
ATOM    906   CA LEU B  19       0.765   9.477  14.772  4.00  1.00            
ATOM    907   CB LEU B  19       0.632  11.006  14.881  4.00  1.00            
ATOM    908   CG LEU B  19      -0.532  11.587  14.059  4.00  1.00            
ATOM    909  CD1 LEU B  19      -0.585  13.120  14.166  4.00  1.00            
ATOM    910  CD2 LEU B  19      -0.496  11.082  12.608  4.00  1.00            
ATOM    911    C LEU B  19       1.891   9.086  15.665  4.00  1.00            
ATOM    912    O LEU B  19       1.780   9.160  16.887  4.00  1.00            
ATOM    913    N LYS B  20       3.008   8.633  15.073  4.00  1.00            
ATOM    914   CA LYS B  20       4.110   8.238  15.889  4.00  1.00            
ATOM    915   CB LYS B  20       4.336   6.718  15.940  4.00  1.00            
ATOM    916   CG LYS B  20       3.181   5.965  16.598  4.00  1.00            
ATOM    917   CD LYS B  20       2.891   6.435  18.025  4.00  1.00            
ATOM    918   CE LYS B  20       1.688   5.740  18.664  4.00  1.00            
ATOM    919   NZ LYS B  20       1.405   6.335  19.990  4.00  1.00            
ATOM    920    C LYS B  20       5.345   8.843  15.330  4.00  1.00            
ATOM    921    O LYS B  20       5.397   9.219  14.160  4.00  1.00            
ATOM    922    N GLU B  21       6.370   8.997  16.184  4.00  1.00            
ATOM    923   CA GLU B  21       7.623   9.479  15.701  4.00  1.00            
ATOM    924   CB GLU B  21       8.529  10.053  16.801  4.00  1.00            
ATOM    925   CG GLU B  21       8.879   9.012  17.867  4.00  1.00            
ATOM    926   CD GLU B  21       9.917   9.610  18.801  4.00  1.00            
ATOM    927  OE1 GLU B  21      10.422  10.721  18.489  4.00  1.00            
ATOM    928  OE2 GLU B  21      10.222   8.963  19.839  4.00  1.00            
ATOM    929    C GLU B  21       8.320   8.272  15.168  4.00  1.00            
ATOM    930    O GLU B  21       8.110   7.165  15.664  4.00  1.00            
ATOM    931    N ALA B  22       9.165   8.435  14.135  4.00  1.00            
ATOM    932   CA ALA B  22       9.804   7.263  13.619  4.00  1.00            
ATOM    933   CB ALA B  22       9.287   6.833  12.236  4.00  1.00            
ATOM    934    C ALA B  22      11.268   7.527  13.471  4.00  1.00            
ATOM    935    O ALA B  22      11.682   8.627  13.109  4.00  1.00            
ATOM    936    N LEU B  23      12.094   6.504  13.769  4.00  1.00            
ATOM    937   CA LEU B  23      13.507   6.628  13.561  4.00  1.00            
ATOM    938   CB LEU B  23      14.371   5.916  14.611  4.00  1.00            
ATOM    939   CG LEU B  23      15.879   6.035  14.321  4.00  1.00            
ATOM    940  CD1 LEU B  23      16.368   7.484  14.473  4.00  1.00            
ATOM    941  CD2 LEU B  23      16.696   5.033  15.151  4.00  1.00            
ATOM    942    C LEU B  23      13.774   5.917  12.264  4.00  1.00            
ATOM    943    O LEU B  23      13.643   4.696  12.189  4.00  1.00            
ATOM    944    N LEU B  24      14.151   6.660  11.199  4.00  1.00            
ATOM    945   CA LEU B  24      14.424   6.036   9.930  4.00  1.00            
ATOM    946   CB LEU B  24      14.547   7.060   8.785  4.00  1.00            
ATOM    947   CG LEU B  24      13.233   7.824   8.507  4.00  1.00            
ATOM    948  CD1 LEU B  24      12.775   8.639   9.727  4.00  1.00            
ATOM    949  CD2 LEU B  24      13.350   8.684   7.239  4.00  1.00            
ATOM    950    C LEU B  24      15.738   5.324  10.115  4.00  1.00            
ATOM    951    O LEU B  24      16.719   5.940  10.529  4.00  1.00            
ATOM    952    N ASP B  25      15.807   4.001   9.827  1.00  1.00            
ATOM    953   CA ASP B  25      17.030   3.314  10.157  1.00  1.00            
ATOM    954   CB ASP B  25      16.890   2.499  11.456  1.00  1.00            
ATOM    955   CG ASP B  25      18.270   2.274  12.054  1.00  1.00            
ATOM    956  OD1 ASP B  25      19.265   2.734  11.437  1.00  1.00            
ATOM    957  OD2 ASP B  25      18.349   1.644  13.142  1.00  1.00            
ATOM    958    C ASP B  25      17.459   2.388   9.069  1.00  1.00            
ATOM    959    O ASP B  25      16.693   1.534   8.623  1.00  1.00            
ATOM    960    N THR B  26      18.707   2.572   8.591  3.00  1.00            
ATOM    961   CA THR B  26      19.309   1.610   7.714  3.00  1.00            
ATOM    962   CB THR B  26      20.449   2.148   6.899  3.00  1.00            
ATOM    963  OG1 THR B  26      21.520   2.538   7.749  3.00  1.00            
ATOM    964  CG2 THR B  26      19.952   3.353   6.084  3.00  1.00            
ATOM    965    C THR B  26      19.918   0.668   8.704  3.00  1.00            
ATOM    966    O THR B  26      20.283   1.086   9.801  3.00  1.00            
ATOM    967    N GLY B  27      20.049  -0.630   8.390  3.00  1.00            
ATOM    968   CA GLY B  27      20.686  -1.433   9.393  3.00  1.00            
ATOM    969    C GLY B  27      19.721  -2.397  10.030  3.00  1.00            
ATOM    970    O GLY B  27      20.149  -3.366  10.652  3.00  1.00            
ATOM    971    N ALA B  28      18.396  -2.175   9.929  1.00  1.00            
ATOM    972   CA ALA B  28      17.509  -3.155  10.502  1.00  1.00            
ATOM    973   CB ALA B  28      16.475  -2.563  11.477  1.00  1.00            
ATOM    974    C ALA B  28      16.750  -3.740   9.355  1.00  1.00            
ATOM    975    O ALA B  28      16.223  -3.012   8.514  1.00  1.00            
ATOM    976    N ASP B  29      16.698  -5.083   9.276  1.00  1.00            
ATOM    977   CA ASP B  29      15.933  -5.718   8.243  1.00  1.00            
ATOM    978   CB ASP B  29      16.089  -7.252   8.199  1.00  1.00            
ATOM    979   CG ASP B  29      15.566  -7.851   9.496  1.00  1.00            
ATOM    980  OD1 ASP B  29      15.776  -7.223  10.568  1.00  1.00            
ATOM    981  OD2 ASP B  29      14.948  -8.947   9.431  1.00  1.00            
ATOM    982    C ASP B  29      14.526  -5.394   8.561  1.00  1.00            
ATOM    983    O ASP B  29      13.667  -5.303   7.685  1.00  1.00            
ATOM    984    N ASP B  30      14.273  -5.195   9.863  1.00  1.00            
ATOM    985   CA ASP B  30      12.923  -5.076  10.286  1.00  1.00            
ATOM    986   CB ASP B  30      12.609  -5.930  11.527  1.00  1.00            
ATOM    987   CG ASP B  30      13.445  -5.412  12.690  1.00  1.00            
ATOM    988  OD1 ASP B  30      14.461  -4.715  12.431  1.00  1.00            
ATOM    989  OD2 ASP B  30      13.076  -5.705  13.859  1.00  1.00            
ATOM    990    C ASP B  30      12.408  -3.702  10.577  1.00  1.00            
ATOM    991    O ASP B  30      13.127  -2.704  10.569  1.00  1.00            
ATOM    992    N THR B  31      11.073  -3.678  10.832  1.00  1.00            
ATOM    993   CA THR B  31      10.291  -2.541  11.237  1.00  1.00            
ATOM    994   CB THR B  31       9.057  -2.332  10.412  1.00  1.00            
ATOM    995  OG1 THR B  31       9.407  -2.137   9.049  1.00  1.00            
ATOM    996  CG2 THR B  31       8.307  -1.101  10.949  1.00  1.00            
ATOM    997    C THR B  31       9.869  -2.823  12.643  1.00  1.00            
ATOM    998    O THR B  31       9.168  -3.801  12.901  1.00  1.00            
ATOM    999    N VAL B  32      10.300  -1.977  13.602  4.00  1.00            
ATOM   1000   CA VAL B  32       9.946  -2.221  14.972  4.00  1.00            
ATOM   1001   CB VAL B  32      11.114  -2.275  15.905  4.00  1.00            
ATOM   1002  CG1 VAL B  32      10.560  -2.406  17.332  4.00  1.00            
ATOM   1003  CG2 VAL B  32      12.036  -3.432  15.485  4.00  1.00            
ATOM   1004    C VAL B  32       9.093  -1.106  15.429  4.00  1.00            
ATOM   1005    O VAL B  32       9.305   0.054  15.079  4.00  1.00            
ATOM   1006    N LEU B  33       8.070  -1.452  16.222  4.00  1.00            
ATOM   1007   CA LEU B  33       7.218  -0.436  16.727  4.00  1.00            
ATOM   1008   CB LEU B  33       5.826  -0.413  16.070  4.00  1.00            
ATOM   1009   CG LEU B  33       5.120  -1.781  16.007  4.00  1.00            
ATOM   1010  CD1 LEU B  33       4.761  -2.304  17.406  4.00  1.00            
ATOM   1011  CD2 LEU B  33       3.915  -1.735  15.055  4.00  1.00            
ATOM   1012    C LEU B  33       7.064  -0.645  18.212  4.00  1.00            
ATOM   1013    O LEU B  33       7.309  -1.736  18.723  4.00  1.00            
ATOM   1014    N GLU B  34       6.669   0.422  18.944  1.00  1.00            
ATOM   1015   CA GLU B  34       6.482   0.385  20.375  1.00  1.00            
ATOM   1016   CB GLU B  34       6.186   1.751  21.009  1.00  1.00            
ATOM   1017   CG GLU B  34       4.875   2.353  20.496  1.00  1.00            
ATOM   1018   CD GLU B  34       4.411   3.409  21.487  1.00  1.00            
ATOM   1019  OE1 GLU B  34       5.003   4.521  21.495  1.00  1.00            
ATOM   1020  OE2 GLU B  34       3.457   3.113  22.257  1.00  1.00            
ATOM   1021    C GLU B  34       5.254  -0.441  20.625  1.00  1.00            
ATOM   1022    O GLU B  34       4.538  -0.799  19.690  1.00  1.00            
ATOM   1023    N GLU B  35       4.986  -0.781  21.905  1.00  1.00            
ATOM   1024   CA GLU B  35       3.858  -1.605  22.247  1.00  1.00            
ATOM   1025   CB GLU B  35       3.665  -1.791  23.762  1.00  1.00            
ATOM   1026   CG GLU B  35       2.458  -2.664  24.115  1.00  1.00            
ATOM   1027   CD GLU B  35       2.379  -2.771  25.631  1.00  1.00            
ATOM   1028  OE1 GLU B  35       3.359  -2.359  26.307  1.00  1.00            
ATOM   1029  OE2 GLU B  35       1.334  -3.264  26.135  1.00  1.00            
ATOM   1030    C GLU B  35       2.617  -0.971  21.723  1.00  1.00            
ATOM   1031    O GLU B  35       2.395   0.228  21.890  1.00  1.00            
ATOM   1032    N MET B  36       1.779  -1.780  21.040  1.00  1.00            
ATOM   1033   CA MET B  36       0.542  -1.252  20.559  1.00  1.00            
ATOM   1034   CB MET B  36       0.653  -0.534  19.204  1.00  1.00            
ATOM   1035   CG MET B  36       1.505   0.737  19.257  1.00  1.00            
ATOM   1036   SD MET B  36       1.654   1.619  17.674  1.00  1.00            
ATOM   1037   CE MET B  36       2.618   0.324  16.842  1.00  1.00            
ATOM   1038    C MET B  36      -0.421  -2.376  20.395  1.00  1.00            
ATOM   1039    O MET B  36      -0.037  -3.494  20.052  1.00  1.00            
ATOM   1040    N ASN B  37      -1.714  -2.105  20.656  1.00  1.00            
ATOM   1041   CA ASN B  37      -2.697  -3.123  20.443  1.00  1.00            
ATOM   1042   CB ASN B  37      -3.764  -3.193  21.560  1.00  1.00            
ATOM   1043   CG ASN B  37      -4.437  -1.838  21.728  1.00  1.00            
ATOM   1044  OD1 ASN B  37      -3.849  -0.798  21.435  1.00  1.00            
ATOM   1045  ND2 ASN B  37      -5.704  -1.850  22.219  1.00  1.00            
ATOM   1046    C ASN B  37      -3.328  -2.842  19.121  1.00  1.00            
ATOM   1047    O ASN B  37      -4.320  -2.125  19.009  1.00  1.00            
ATOM   1048    N LEU B  38      -2.733  -3.407  18.052  1.00  1.00            
ATOM   1049   CA LEU B  38      -3.264  -3.237  16.737  1.00  1.00            
ATOM   1050   CB LEU B  38      -2.224  -2.854  15.665  1.00  1.00            
ATOM   1051   CG LEU B  38      -1.650  -1.436  15.812  1.00  1.00            
ATOM   1052  CD1 LEU B  38      -0.625  -1.140  14.701  1.00  1.00            
ATOM   1053  CD2 LEU B  38      -2.768  -0.382  15.872  1.00  1.00            
ATOM   1054    C LEU B  38      -3.794  -4.576  16.337  1.00  1.00            
ATOM   1055    O LEU B  38      -3.234  -5.615  16.682  1.00  1.00            
ATOM   1056    N PRO B  39      -4.873  -4.565  15.609  1.00  1.00            
ATOM   1057   CA PRO B  39      -5.514  -5.763  15.143  1.00  1.00            
ATOM   1058   CD PRO B  39      -5.296  -3.389  14.865  1.00  1.00            
ATOM   1059   CB PRO B  39      -6.701  -5.285  14.315  1.00  1.00            
ATOM   1060   CG PRO B  39      -6.223  -3.930  13.766  1.00  1.00            
ATOM   1061    C PRO B  39      -4.588  -6.592  14.313  1.00  1.00            
ATOM   1062    O PRO B  39      -3.726  -6.024  13.643  1.00  1.00            
ATOM   1063    N GLY B  40      -4.723  -7.937  14.357  1.00  1.00            
ATOM   1064   CA GLY B  40      -3.861  -8.673  13.489  1.00  1.00            
ATOM   1065    C GLY B  40      -3.887 -10.143  13.753  1.00  1.00            
ATOM   1066    O GLY B  40      -4.323 -10.610  14.802  1.00  1.00            
ATOM   1067    N LYS B  41      -3.392 -10.906  12.753  1.00  1.00            
ATOM   1068   CA LYS B  41      -3.314 -12.336  12.761  1.00  1.00            
ATOM   1069   CB LYS B  41      -2.796 -12.911  11.428  1.00  1.00            
ATOM   1070   CG LYS B  41      -3.772 -12.768  10.256  1.00  1.00            
ATOM   1071   CD LYS B  41      -5.071 -13.561  10.424  1.00  1.00            
ATOM   1072   CE LYS B  41      -6.166 -12.812  11.186  1.00  1.00            
ATOM   1073   NZ LYS B  41      -7.376 -13.659  11.294  1.00  1.00            
ATOM   1074    C LYS B  41      -2.369 -12.793  13.821  1.00  1.00            
ATOM   1075    O LYS B  41      -2.718 -13.648  14.634  1.00  1.00            
ATOM   1076    N TRP B  42      -1.148 -12.220  13.821  1.00  1.00            
ATOM   1077   CA TRP B  42      -0.129 -12.497  14.793  1.00  1.00            
ATOM   1078   CB TRP B  42      -0.663 -12.785  16.210  1.00  1.00            
ATOM   1079   CG TRP B  42       0.404 -13.068  17.237  1.00  1.00            
ATOM   1080  CD2 TRP B  42       0.759 -14.389  17.675  1.00  1.00            
ATOM   1081  CD1 TRP B  42       1.184 -12.201  17.943  1.00  1.00            
ATOM   1082  NE1 TRP B  42       2.003 -12.899  18.799  1.00  1.00            
ATOM   1083  CE2 TRP B  42       1.750 -14.246  18.644  1.00  1.00            
ATOM   1084  CE3 TRP B  42       0.291 -15.618  17.307  1.00  1.00            
ATOM   1085  CZ2 TRP B  42       2.291 -15.336  19.264  1.00  1.00            
ATOM   1086  CZ3 TRP B  42       0.845 -16.716  17.928  1.00  1.00            
ATOM   1087  CH2 TRP B  42       1.826 -16.577  18.888  1.00  1.00            
ATOM   1088    C TRP B  42       0.761 -13.615  14.352  1.00  1.00            
ATOM   1089    O TRP B  42       0.315 -14.578  13.730  1.00  1.00            
ATOM   1090    N LYS B  43       2.071 -13.474  14.655  4.00  1.00            
ATOM   1091   CA LYS B  43       3.055 -14.485  14.350  4.00  1.00            
ATOM   1092   CB LYS B  43       3.519 -14.444  12.889  4.00  1.00            
ATOM   1093   CG LYS B  43       4.115 -15.758  12.370  4.00  1.00            
ATOM   1094   CD LYS B  43       5.344 -16.247  13.133  4.00  1.00            
ATOM   1095   CE LYS B  43       5.906 -17.561  12.587  4.00  1.00            
ATOM   1096   NZ LYS B  43       7.097 -17.971  13.364  4.00  1.00            
ATOM   1097    C LYS B  43       4.239 -14.148  15.215  4.00  1.00            
ATOM   1098    O LYS B  43       4.628 -12.982  15.297  4.00  1.00            
ATOM   1099    N PRO B  44       4.819 -15.107  15.892  4.00  0.00            
ATOM   1100   CA PRO B  44       5.955 -14.785  16.722  4.00  0.00            
ATOM   1101   CD PRO B  44       4.029 -16.194  16.448  4.00  0.00            
ATOM   1102   CB PRO B  44       6.103 -15.956  17.694  4.00  0.00            
ATOM   1103   CG PRO B  44       4.675 -16.512  17.809  4.00  0.00            
ATOM   1104    C PRO B  44       7.161 -14.593  15.847  4.00  0.00            
ATOM   1105    O PRO B  44       7.269 -15.246  14.810  4.00  0.00            
ATOM   1106    N LYS B  45       8.082 -13.685  16.238  4.00  0.00            
ATOM   1107   CA LYS B  45       9.303 -13.474  15.513  4.00  0.00            
ATOM   1108   CB LYS B  45       9.342 -12.174  14.696  4.00  0.00            
ATOM   1109   CG LYS B  45      10.552 -12.114  13.763  4.00  0.00            
ATOM   1110   CD LYS B  45      10.450 -11.043  12.678  4.00  0.00            
ATOM   1111   CE LYS B  45      11.643 -11.044  11.721  4.00  0.00            
ATOM   1112   NZ LYS B  45      11.483  -9.983  10.704  4.00  0.00            
ATOM   1113    C LYS B  45      10.358 -13.395  16.567  4.00  0.00            
ATOM   1114    O LYS B  45      10.109 -12.890  17.659  4.00  0.00            
ATOM   1115    N MET B  46      11.561 -13.930  16.297  4.00  0.00            
ATOM   1116   CA MET B  46      12.598 -13.835  17.284  4.00  0.00            
ATOM   1117   CB MET B  46      13.450 -15.110  17.400  4.00  0.00            
ATOM   1118   CG MET B  46      12.661 -16.337  17.858  4.00  0.00            
ATOM   1119   SD MET B  46      13.639 -17.869  17.923  4.00  0.00            
ATOM   1120   CE MET B  46      12.223 -18.943  18.287  4.00  0.00            
ATOM   1121    C MET B  46      13.504 -12.752  16.778  4.00  0.00            
ATOM   1122    O MET B  46      13.939 -12.789  15.629  4.00  0.00            
ATOM   1123    N ILE B  47      13.795 -11.743  17.620  4.00  0.00            
ATOM   1124   CA ILE B  47      14.643 -10.657  17.216  4.00  0.00            
ATOM   1125   CB ILE B  47      13.984  -9.304  17.300  4.00  0.00            
ATOM   1126  CG1 ILE B  47      14.935  -8.179  16.856  4.00  0.00            
ATOM   1127  CG2 ILE B  47      13.396  -9.128  18.697  4.00  0.00            
ATOM   1128  CD1 ILE B  47      15.200  -8.138  15.356  4.00  0.00            
ATOM   1129    C ILE B  47      15.874 -10.684  18.028  4.00  0.00            
ATOM   1130    O ILE B  47      15.850 -10.832  19.249  4.00  0.00            
ATOM   1131    N GLY B  48      17.001 -10.561  17.316  4.00  0.00            
ATOM   1132   CA GLY B  48      18.283 -10.638  17.920  4.00  0.00            
ATOM   1133    C GLY B  48      18.460  -9.514  18.883  4.00  0.00            
ATOM   1134    O GLY B  48      19.072  -9.697  19.932  4.00  0.00            
ATOM   1135    N GLY B  49      17.965  -8.305  18.541  4.00  0.00            
ATOM   1136   CA GLY B  49      18.217  -7.171  19.386  4.00  0.00            
ATOM   1137    C GLY B  49      19.665  -6.872  19.092  4.00  0.00            
ATOM   1138    O GLY B  49      20.285  -7.571  18.292  4.00  0.00            
ATOM   1139    N ILE B  50      20.272  -5.826  19.683  3.00  0.00            
ATOM   1140   CA ILE B  50      21.659  -5.653  19.341  3.00  0.00            
ATOM   1141   CB ILE B  50      22.233  -4.337  19.737  3.00  0.00            
ATOM   1142  CG1 ILE B  50      23.655  -4.310  19.183  3.00  0.00            
ATOM   1143  CG2 ILE B  50      22.135  -4.152  21.261  3.00  0.00            
ATOM   1144  CD1 ILE B  50      23.699  -4.469  17.671  3.00  0.00            
ATOM   1145    C ILE B  50      22.487  -6.735  19.939  3.00  0.00            
ATOM   1146    O ILE B  50      23.268  -7.386  19.250  3.00  0.00            
ATOM   1147    N GLY B  51      22.309  -6.971  21.247  3.00  0.00            
ATOM   1148   CA GLY B  51      23.045  -7.995  21.917  3.00  0.00            
ATOM   1149    C GLY B  51      22.094  -8.483  22.951  3.00  0.00            
ATOM   1150    O GLY B  51      22.486  -8.875  24.049  3.00  0.00            
ATOM   1151    N GLY B  52      20.791  -8.463  22.602  4.00  0.00            
ATOM   1152   CA GLY B  52      19.793  -8.903  23.526  4.00  0.00            
ATOM   1153    C GLY B  52      18.673  -9.506  22.747  4.00  0.00            
ATOM   1154    O GLY B  52      17.959  -8.812  22.023  4.00  0.00            
ATOM   1155    N PHE B  53      18.465 -10.824  22.931  4.00  0.00            
ATOM   1156   CA PHE B  53      17.468 -11.555  22.202  4.00  0.00            
ATOM   1157   CB PHE B  53      17.686 -13.077  22.283  4.00  0.00            
ATOM   1158   CG PHE B  53      16.613 -13.766  21.514  4.00  0.00            
ATOM   1159  CD1 PHE B  53      16.666 -13.852  20.143  4.00  0.00            
ATOM   1160  CD2 PHE B  53      15.556 -14.346  22.178  4.00  0.00            
ATOM   1161  CE1 PHE B  53      15.673 -14.495  19.442  4.00  0.00            
ATOM   1162  CE2 PHE B  53      14.561 -14.991  21.482  4.00  0.00            
ATOM   1163   CZ PHE B  53      14.618 -15.066  20.112  4.00  0.00            
ATOM   1164    C PHE B  53      16.124 -11.251  22.752  4.00  0.00            
ATOM   1165    O PHE B  53      15.918 -11.241  23.964  4.00  0.00            
ATOM   1166    N ILE B  54      15.168 -10.968  21.847  4.00  0.00            
ATOM   1167   CA ILE B  54      13.842 -10.713  22.302  4.00  0.00            
ATOM   1168   CB ILE B  54      13.581  -9.268  22.650  4.00  0.00            
ATOM   1169  CG1 ILE B  54      12.145  -9.085  23.163  4.00  0.00            
ATOM   1170  CG2 ILE B  54      13.976  -8.370  21.472  4.00  0.00            
ATOM   1171  CD1 ILE B  54      11.900  -9.732  24.525  4.00  0.00            
ATOM   1172    C ILE B  54      12.859 -11.218  21.297  4.00  0.00            
ATOM   1173    O ILE B  54      13.209 -11.446  20.144  4.00  0.00            
ATOM   1174    N LYS B  55      11.602 -11.460  21.723  4.00  0.00            
ATOM   1175   CA LYS B  55      10.612 -11.953  20.806  4.00  0.00            
ATOM   1176   CB LYS B  55       9.648 -12.972  21.437  4.00  0.00            
ATOM   1177   CG LYS B  55      10.334 -14.291  21.797  4.00  0.00            
ATOM   1178   CD LYS B  55       9.505 -15.200  22.705  4.00  0.00            
ATOM   1179   CE LYS B  55      10.162 -16.558  22.963  4.00  0.00            
ATOM   1180   NZ LYS B  55      10.230 -17.333  21.704  4.00  0.00            
ATOM   1181    C LYS B  55       9.814 -10.783  20.330  4.00  0.00            
ATOM   1182    O LYS B  55       9.409  -9.930  21.117  4.00  0.00            
ATOM   1183    N VAL B  56       9.591 -10.709  19.003  4.00  0.00            
ATOM   1184   CA VAL B  56       8.826  -9.636  18.443  4.00  0.00            
ATOM   1185   CB VAL B  56       9.576  -8.827  17.427  4.00  0.00            
ATOM   1186  CG1 VAL B  56       9.955  -9.747  16.257  4.00  0.00            
ATOM   1187  CG2 VAL B  56       8.700  -7.632  17.014  4.00  0.00            
ATOM   1188    C VAL B  56       7.642 -10.231  17.760  4.00  0.00            
ATOM   1189    O VAL B  56       7.765 -11.219  17.042  4.00  0.00            
ATOM   1190    N ARG B  57       6.448  -9.649  17.978  4.00  0.00            
ATOM   1191   CA ARG B  57       5.275 -10.156  17.328  4.00  0.00            
ATOM   1192   CB ARG B  57       3.949  -9.726  17.984  4.00  0.00            
ATOM   1193   CG ARG B  57       3.654 -10.411  19.319  4.00  0.00            
ATOM   1194   CD ARG B  57       2.330  -9.974  19.956  4.00  0.00            
ATOM   1195   NE ARG B  57       2.493  -8.565  20.413  4.00  0.00            
ATOM   1196   CZ ARG B  57       1.472  -7.927  21.057  4.00  0.00            
ATOM   1197  NH1 ARG B  57       0.285  -8.568  21.265  4.00  0.00            
ATOM   1198  NH2 ARG B  57       1.640  -6.646  21.500  4.00  0.00            
ATOM   1199    C ARG B  57       5.269  -9.609  15.947  4.00  0.00            
ATOM   1200    O ARG B  57       5.873  -8.572  15.678  4.00  0.00            
ATOM   1201    N GLN B  58       4.598 -10.311  15.019  4.00  1.00            
ATOM   1202   CA GLN B  58       4.595  -9.816  13.681  4.00  1.00            
ATOM   1203   CB GLN B  58       5.418 -10.683  12.717  4.00  1.00            
ATOM   1204   CG GLN B  58       5.407 -10.155  11.284  4.00  1.00            
ATOM   1205   CD GLN B  58       6.216 -11.108  10.417  4.00  1.00            
ATOM   1206  OE1 GLN B  58       7.382 -11.384  10.694  4.00  1.00            
ATOM   1207  NE2 GLN B  58       5.576 -11.632   9.338  4.00  1.00            
ATOM   1208    C GLN B  58       3.213  -9.807  13.146  4.00  1.00            
ATOM   1209    O GLN B  58       2.477 -10.786  13.256  4.00  1.00            
ATOM   1210    N TYR B  59       2.820  -8.667  12.556  4.00  1.00            
ATOM   1211   CA TYR B  59       1.563  -8.639  11.887  4.00  1.00            
ATOM   1212   CB TYR B  59       0.507  -7.714  12.512  4.00  1.00            
ATOM   1213   CG TYR B  59      -0.706  -7.826  11.652  4.00  1.00            
ATOM   1214  CD1 TYR B  59      -1.472  -8.967  11.617  4.00  1.00            
ATOM   1215  CD2 TYR B  59      -1.085  -6.763  10.876  4.00  1.00            
ATOM   1216  CE1 TYR B  59      -2.585  -9.031  10.809  4.00  1.00            
ATOM   1217  CE2 TYR B  59      -2.194  -6.815  10.068  4.00  1.00            
ATOM   1218   CZ TYR B  59      -2.950  -7.958  10.033  4.00  1.00            
ATOM   1219   OH TYR B  59      -4.092  -8.029   9.208  4.00  1.00            
ATOM   1220    C TYR B  59       1.849  -8.188  10.496  4.00  1.00            
ATOM   1221    O TYR B  59       2.463  -7.143  10.284  4.00  1.00            
ATOM   1222    N ASP B  60       1.418  -8.985   9.500  4.00  1.00            
ATOM   1223   CA ASP B  60       1.742  -8.658   8.144  4.00  1.00            
ATOM   1224   CB ASP B  60       1.697  -9.857   7.181  4.00  1.00            
ATOM   1225   CG ASP B  60       2.404  -9.436   5.900  4.00  1.00            
ATOM   1226  OD1 ASP B  60       3.526  -8.869   6.004  4.00  1.00            
ATOM   1227  OD2 ASP B  60       1.845  -9.690   4.800  4.00  1.00            
ATOM   1228    C ASP B  60       0.774  -7.632   7.623  4.00  1.00            
ATOM   1229    O ASP B  60      -0.309  -7.432   8.172  4.00  1.00            
ATOM   1230    N GLN B  61       1.184  -6.944   6.538  4.00  1.00            
ATOM   1231   CA GLN B  61       0.416  -6.000   5.766  4.00  1.00            
ATOM   1232   CB GLN B  61      -0.571  -6.659   4.782  4.00  1.00            
ATOM   1233   CG GLN B  61       0.114  -7.434   3.657  4.00  1.00            
ATOM   1234   CD GLN B  61      -0.974  -7.974   2.741  4.00  1.00            
ATOM   1235  OE1 GLN B  61      -2.152  -7.659   2.907  4.00  1.00            
ATOM   1236  NE2 GLN B  61      -0.575  -8.809   1.744  4.00  1.00            
ATOM   1237    C GLN B  61      -0.344  -4.980   6.561  4.00  1.00            
ATOM   1238    O GLN B  61      -1.570  -4.903   6.460  4.00  1.00            
ATOM   1239    N ILE B  62       0.338  -4.155   7.388  4.00  1.00            
ATOM   1240   CA ILE B  62      -0.376  -3.044   7.951  4.00  1.00            
ATOM   1241   CB ILE B  62      -0.306  -2.841   9.441  4.00  1.00            
ATOM   1242  CG1 ILE B  62       1.133  -2.674   9.927  4.00  1.00            
ATOM   1243  CG2 ILE B  62      -1.128  -3.934  10.121  4.00  1.00            
ATOM   1244  CD1 ILE B  62       1.215  -2.168  11.364  4.00  1.00            
ATOM   1245    C ILE B  62       0.204  -1.828   7.322  4.00  1.00            
ATOM   1246    O ILE B  62       1.409  -1.716   7.120  4.00  1.00            
ATOM   1247    N PRO B  63      -0.664  -0.936   6.977  4.00  1.00            
ATOM   1248   CA PRO B  63      -0.253   0.279   6.353  4.00  1.00            
ATOM   1249   CD PRO B  63      -2.040  -1.278   6.640  4.00  1.00            
ATOM   1250   CB PRO B  63      -1.496   0.886   5.704  4.00  1.00            
ATOM   1251   CG PRO B  63      -2.670   0.075   6.284  4.00  1.00            
ATOM   1252    C PRO B  63       0.488   1.217   7.250  4.00  1.00            
ATOM   1253    O PRO B  63       0.156   1.315   8.431  4.00  1.00            
ATOM   1254    N VAL B  64       1.500   1.896   6.682  4.00  1.00            
ATOM   1255   CA VAL B  64       2.256   2.877   7.397  4.00  1.00            
ATOM   1256   CB VAL B  64       3.620   2.400   7.792  4.00  1.00            
ATOM   1257  CG1 VAL B  64       4.436   2.117   6.518  4.00  1.00            
ATOM   1258  CG2 VAL B  64       4.250   3.453   8.715  4.00  1.00            
ATOM   1259    C VAL B  64       2.447   4.012   6.440  4.00  1.00            
ATOM   1260    O VAL B  64       2.651   3.783   5.253  4.00  1.00            
ATOM   1261    N GLU B  65       2.352   5.272   6.910  4.00  1.00            
ATOM   1262   CA GLU B  65       2.606   6.379   6.026  4.00  1.00            
ATOM   1263   CB GLU B  65       1.480   7.424   5.999  4.00  1.00            
ATOM   1264   CG GLU B  65       0.161   6.881   5.449  4.00  1.00            
ATOM   1265   CD GLU B  65      -0.860   8.012   5.476  4.00  1.00            
ATOM   1266  OE1 GLU B  65      -0.436   9.194   5.581  4.00  1.00            
ATOM   1267  OE2 GLU B  65      -2.079   7.707   5.389  4.00  1.00            
ATOM   1268    C GLU B  65       3.823   7.038   6.597  4.00  1.00            
ATOM   1269    O GLU B  65       3.810   7.475   7.747  4.00  1.00            
ATOM   1270    N ILE B  66       4.928   7.106   5.824  4.00  1.00            
ATOM   1271   CA ILE B  66       6.108   7.719   6.369  4.00  1.00            
ATOM   1272   CB ILE B  66       7.344   6.865   6.364  4.00  1.00            
ATOM   1273  CG1 ILE B  66       7.210   5.679   7.331  4.00  1.00            
ATOM   1274  CG2 ILE B  66       8.543   7.779   6.673  4.00  1.00            
ATOM   1275  CD1 ILE B  66       8.364   4.685   7.224  4.00  1.00            
ATOM   1276    C ILE B  66       6.455   8.917   5.564  4.00  1.00            
ATOM   1277    O ILE B  66       6.683   8.834   4.358  4.00  1.00            
ATOM   1278    N CYS B  67       6.475  10.086   6.234  3.00  1.00            
ATOM   1279   CA CYS B  67       6.777  11.353   5.635  3.00  1.00            
ATOM   1280   CB CYS B  67       8.162  11.445   4.969  3.00  1.00            
ATOM   1281   SG CYS B  67       8.549  13.145   4.439  3.00  1.00            
ATOM   1282    C CYS B  67       5.716  11.602   4.599  3.00  1.00            
ATOM   1283    O CYS B  67       5.834  12.507   3.776  3.00  1.00            
ATOM   1284    N GLY B  68       4.623  10.810   4.645  3.00  1.00            
ATOM   1285   CA GLY B  68       3.517  10.969   3.754  3.00  1.00            
ATOM   1286    C GLY B  68       3.449   9.860   2.735  3.00  1.00            
ATOM   1287    O GLY B  68       2.354   9.371   2.463  3.00  1.00            
ATOM   1288    N HIS B  69       4.576   9.410   2.126  4.00  1.00            
ATOM   1289   CA HIS B  69       4.392   8.328   1.185  4.00  1.00            
ATOM   1290  ND1 HIS B  69       5.705   9.682  -1.767  4.00  1.00            
ATOM   1291   CG HIS B  69       5.205   8.537  -1.188  4.00  1.00            
ATOM   1292   CB HIS B  69       5.528   8.025   0.190  4.00  1.00            
ATOM   1293  NE2 HIS B  69       4.315   8.772  -3.250  4.00  1.00            
ATOM   1294  CD2 HIS B  69       4.359   7.995  -2.107  4.00  1.00            
ATOM   1295  CE1 HIS B  69       5.141   9.773  -3.001  4.00  1.00            
ATOM   1296    C HIS B  69       4.022   7.084   1.923  4.00  1.00            
ATOM   1297    O HIS B  69       4.583   6.779   2.975  4.00  1.00            
ATOM   1298    N LYS B  70       3.038   6.334   1.375  4.00  1.00            
ATOM   1299   CA LYS B  70       2.544   5.174   2.057  4.00  1.00            
ATOM   1300   CB LYS B  70       1.096   4.779   1.715  4.00  1.00            
ATOM   1301   CG LYS B  70       0.885   4.225   0.305  4.00  1.00            
ATOM   1302   CD LYS B  70      -0.510   3.615   0.139  4.00  1.00            
ATOM   1303   CE LYS B  70      -0.744   2.965  -1.225  4.00  1.00            
ATOM   1304   NZ LYS B  70      -2.184   2.644  -1.378  4.00  1.00            
ATOM   1305    C LYS B  70       3.439   4.010   1.829  4.00  1.00            
ATOM   1306    O LYS B  70       4.004   3.826   0.753  4.00  1.00            
ATOM   1307    N ALA B  71       3.586   3.202   2.895  4.00  1.00            
ATOM   1308   CA ALA B  71       4.383   2.022   2.895  4.00  1.00            
ATOM   1309   CB ALA B  71       5.651   2.131   3.760  4.00  1.00            
ATOM   1310    C ALA B  71       3.554   0.932   3.479  4.00  1.00            
ATOM   1311    O ALA B  71       2.697   1.171   4.328  4.00  1.00            
ATOM   1312    N ILE B  72       3.776  -0.306   3.000  4.00  1.00            
ATOM   1313   CA ILE B  72       3.035  -1.408   3.525  4.00  1.00            
ATOM   1314   CB ILE B  72       1.966  -1.903   2.595  4.00  1.00            
ATOM   1315  CG1 ILE B  72       1.024  -2.875   3.324  4.00  1.00            
ATOM   1316  CG2 ILE B  72       2.644  -2.490   1.347  4.00  1.00            
ATOM   1317  CD1 ILE B  72      -0.254  -3.181   2.542  4.00  1.00            
ATOM   1318    C ILE B  72       3.983  -2.525   3.750  4.00  1.00            
ATOM   1319    O ILE B  72       4.970  -2.668   3.030  4.00  1.00            
ATOM   1320    N GLY B  73       3.716  -3.347   4.778  4.00  1.00            
ATOM   1321   CA GLY B  73       4.622  -4.428   4.966  4.00  1.00            
ATOM   1322    C GLY B  73       4.441  -5.000   6.333  4.00  1.00            
ATOM   1323    O GLY B  73       3.458  -4.725   7.019  4.00  1.00            
ATOM   1324    N THR B  74       5.419  -5.830   6.750  4.00  1.00            
ATOM   1325   CA THR B  74       5.379  -6.489   8.022  4.00  1.00            
ATOM   1326   CB THR B  74       6.371  -7.607   8.130  4.00  1.00            
ATOM   1327  OG1 THR B  74       6.179  -8.318   9.344  4.00  1.00            
ATOM   1328  CG2 THR B  74       7.790  -7.017   8.073  4.00  1.00            
ATOM   1329    C THR B  74       5.703  -5.497   9.077  4.00  1.00            
ATOM   1330    O THR B  74       6.504  -4.585   8.873  4.00  1.00            
ATOM   1331    N VAL B  75       5.046  -5.642  10.241  4.00  1.00            
ATOM   1332   CA VAL B  75       5.349  -4.779  11.335  4.00  1.00            
ATOM   1333   CB VAL B  75       4.219  -3.894  11.756  4.00  1.00            
ATOM   1334  CG1 VAL B  75       3.979  -2.882  10.627  4.00  1.00            
ATOM   1335  CG2 VAL B  75       2.999  -4.773  12.083  4.00  1.00            
ATOM   1336    C VAL B  75       5.725  -5.629  12.473  4.00  1.00            
ATOM   1337    O VAL B  75       5.112  -6.661  12.739  4.00  1.00            
ATOM   1338    N LEU B  76       6.788  -5.212  13.166  4.00  1.00            
ATOM   1339   CA LEU B  76       7.167  -5.982  14.290  4.00  1.00            
ATOM   1340   CB LEU B  76       8.686  -6.162  14.453  4.00  1.00            
ATOM   1341   CG LEU B  76       9.333  -6.976  13.317  4.00  1.00            
ATOM   1342  CD1 LEU B  76      10.819  -7.245  13.599  4.00  1.00            
ATOM   1343  CD2 LEU B  76       8.537  -8.259  13.024  4.00  1.00            
ATOM   1344    C LEU B  76       6.675  -5.232  15.480  4.00  1.00            
ATOM   1345    O LEU B  76       6.774  -4.007  15.538  4.00  1.00            
ATOM   1346    N VAL B  77       6.098  -5.954  16.458  4.00  1.00            
ATOM   1347   CA VAL B  77       5.602  -5.277  17.617  4.00  1.00            
ATOM   1348   CB VAL B  77       4.126  -5.458  17.828  4.00  1.00            
ATOM   1349  CG1 VAL B  77       3.742  -4.801  19.166  4.00  1.00            
ATOM   1350  CG2 VAL B  77       3.383  -4.884  16.613  4.00  1.00            
ATOM   1351    C VAL B  77       6.272  -5.869  18.801  4.00  1.00            
ATOM   1352    O VAL B  77       6.616  -7.050  18.814  4.00  1.00            
ATOM   1353    N GLY B  78       6.501  -5.034  19.828  1.00  1.00            
ATOM   1354   CA GLY B  78       7.076  -5.557  21.021  1.00  1.00            
ATOM   1355    C GLY B  78       7.979  -4.541  21.599  1.00  1.00            
ATOM   1356    O GLY B  78       8.339  -3.540  20.986  1.00  1.00            
ATOM   1357    N PRO B  79       8.308  -4.816  22.811  1.00  1.00            
ATOM   1358   CA PRO B  79       9.150  -3.899  23.486  1.00  1.00            
ATOM   1359   CD PRO B  79       7.334  -5.417  23.725  1.00  1.00            
ATOM   1360   CB PRO B  79       9.010  -4.184  24.976  1.00  1.00            
ATOM   1361   CG PRO B  79       7.583  -4.755  25.087  1.00  1.00            
ATOM   1362    C PRO B  79      10.556  -3.882  23.006  1.00  1.00            
ATOM   1363    O PRO B  79      11.278  -4.869  23.150  1.00  1.00            
ATOM   1364    N THR B  80      10.933  -2.735  22.440  1.00  1.00            
ATOM   1365   CA THR B  80      12.254  -2.333  22.115  1.00  1.00            
ATOM   1366   CB THR B  80      12.681  -2.637  20.705  1.00  1.00            
ATOM   1367  OG1 THR B  80      11.821  -2.004  19.776  1.00  1.00            
ATOM   1368  CG2 THR B  80      12.657  -4.161  20.506  1.00  1.00            
ATOM   1369    C THR B  80      12.071  -0.873  22.280  1.00  1.00            
ATOM   1370    O THR B  80      11.213  -0.301  21.609  1.00  1.00            
ATOM   1371    N PRO B  81      12.769  -0.216  23.144  1.00  1.00            
ATOM   1372   CA PRO B  81      12.467   1.173  23.219  1.00  1.00            
ATOM   1373   CD PRO B  81      13.157  -0.750  24.433  1.00  1.00            
ATOM   1374   CB PRO B  81      13.101   1.682  24.517  1.00  1.00            
ATOM   1375   CG PRO B  81      13.849   0.456  25.091  1.00  1.00            
ATOM   1376    C PRO B  81      12.848   1.873  21.984  1.00  1.00            
ATOM   1377    O PRO B  81      14.038   2.127  21.802  1.00  1.00            
ATOM   1378    N VAL B  82      11.836   2.208  21.158  1.00  1.00            
ATOM   1379   CA VAL B  82      12.054   2.945  19.959  1.00  1.00            
ATOM   1380   CB VAL B  82      13.325   2.610  19.224  1.00  1.00            
ATOM   1381  CG1 VAL B  82      13.151   1.236  18.556  1.00  1.00            
ATOM   1382  CG2 VAL B  82      13.684   3.757  18.262  1.00  1.00            
ATOM   1383    C VAL B  82      10.957   2.642  18.990  1.00  1.00            
ATOM   1384    O VAL B  82      10.148   1.739  19.195  1.00  1.00            
ATOM   1385    N ASN B  83      10.905   3.445  17.909  1.00  1.00            
ATOM   1386   CA ASN B  83      10.052   3.206  16.786  1.00  1.00            
ATOM   1387   CB ASN B  83       9.068   4.352  16.495  1.00  1.00            
ATOM   1388   CG ASN B  83       8.184   3.941  15.326  1.00  1.00            
ATOM   1389  OD1 ASN B  83       8.667   3.512  14.279  1.00  1.00            
ATOM   1390  ND2 ASN B  83       6.842   4.068  15.510  1.00  1.00            
ATOM   1391    C ASN B  83      11.022   3.141  15.633  1.00  1.00            
ATOM   1392    O ASN B  83      11.775   4.090  15.418  1.00  1.00            
ATOM   1393    N ILE B  84      11.063   2.027  14.862  4.00  1.00            
ATOM   1394   CA ILE B  84      12.065   1.986  13.826  4.00  1.00            
ATOM   1395   CB ILE B  84      13.240   1.126  14.188  4.00  1.00            
ATOM   1396  CG1 ILE B  84      14.415   1.377  13.230  4.00  1.00            
ATOM   1397  CG2 ILE B  84      12.766  -0.336  14.226  4.00  1.00            
ATOM   1398  CD1 ILE B  84      15.736   0.783  13.718  4.00  1.00            
ATOM   1399    C ILE B  84      11.512   1.463  12.540  4.00  1.00            
ATOM   1400    O ILE B  84      10.715   0.526  12.523  4.00  1.00            
ATOM   1401    N ILE B  85      11.926   2.088  11.416  4.00  1.00            
ATOM   1402   CA ILE B  85      11.584   1.569  10.124  4.00  1.00            
ATOM   1403   CB ILE B  85      10.846   2.513   9.212  4.00  1.00            
ATOM   1404  CG1 ILE B  85      11.665   3.777   8.917  4.00  1.00            
ATOM   1405  CG2 ILE B  85       9.481   2.800   9.858  4.00  1.00            
ATOM   1406  CD1 ILE B  85      11.824   4.669  10.142  4.00  1.00            
ATOM   1407    C ILE B  85      12.859   1.178   9.485  4.00  1.00            
ATOM   1408    O ILE B  85      13.739   2.004   9.244  4.00  1.00            
ATOM   1409    N GLY B  86      12.988  -0.129   9.218  1.00  1.00            
ATOM   1410   CA GLY B  86      14.189  -0.623   8.639  1.00  1.00            
ATOM   1411    C GLY B  86      13.963  -0.759   7.187  1.00  1.00            
ATOM   1412    O GLY B  86      13.122  -0.091   6.588  1.00  1.00            
ATOM   1413    N ARG B  87      14.755  -1.656   6.595  2.00  1.00            
ATOM   1414   CA ARG B  87      14.671  -1.950   5.211  2.00  1.00            
ATOM   1415   CB ARG B  87      15.909  -2.758   4.798  2.00  1.00            
ATOM   1416   CG ARG B  87      15.844  -3.484   3.464  2.00  1.00            
ATOM   1417   CD ARG B  87      17.041  -4.419   3.270  2.00  1.00            
ATOM   1418   NE ARG B  87      17.276  -5.142   4.554  2.00  1.00            
ATOM   1419   CZ ARG B  87      18.262  -4.722   5.402  2.00  1.00            
ATOM   1420  NH1 ARG B  87      19.070  -3.682   5.045  2.00  1.00            
ATOM   1421  NH2 ARG B  87      18.446  -5.344   6.605  2.00  1.00            
ATOM   1422    C ARG B  87      13.462  -2.787   5.027  2.00  1.00            
ATOM   1423    O ARG B  87      13.340  -3.893   5.553  2.00  1.00            
ATOM   1424    N ASN B  88      12.528  -2.230   4.254  2.00  1.00            
ATOM   1425   CA ASN B  88      11.250  -2.799   4.010  2.00  1.00            
ATOM   1426   CB ASN B  88      10.601  -3.407   5.264  2.00  1.00            
ATOM   1427   CG ASN B  88       9.243  -3.985   4.872  2.00  1.00            
ATOM   1428  OD1 ASN B  88       8.518  -3.424   4.053  2.00  1.00            
ATOM   1429  ND2 ASN B  88       8.887  -5.153   5.469  2.00  1.00            
ATOM   1430    C ASN B  88      10.490  -1.563   3.685  2.00  1.00            
ATOM   1431    O ASN B  88      10.186  -1.259   2.533  2.00  1.00            
ATOM   1432    N LEU B  89      10.171  -0.814   4.756  2.00  1.00            
ATOM   1433   CA LEU B  89       9.494   0.430   4.618  2.00  1.00            
ATOM   1434   CB LEU B  89       9.060   1.041   5.957  2.00  1.00            
ATOM   1435   CG LEU B  89       8.024   0.156   6.672  2.00  1.00            
ATOM   1436  CD1 LEU B  89       7.433   0.858   7.905  2.00  1.00            
ATOM   1437  CD2 LEU B  89       6.954  -0.345   5.687  2.00  1.00            
ATOM   1438    C LEU B  89      10.391   1.385   3.885  2.00  1.00            
ATOM   1439    O LEU B  89       9.932   2.110   3.005  2.00  1.00            
ATOM   1440    N LEU B  90      11.705   1.402   4.203  2.00  1.00            
ATOM   1441   CA LEU B  90      12.595   2.310   3.524  2.00  1.00            
ATOM   1442   CB LEU B  90      14.028   2.285   4.074  2.00  1.00            
ATOM   1443   CG LEU B  90      14.129   2.860   5.499  2.00  1.00            
ATOM   1444  CD1 LEU B  90      15.576   2.842   6.022  2.00  1.00            
ATOM   1445  CD2 LEU B  90      13.473   4.250   5.572  2.00  1.00            
ATOM   1446    C LEU B  90      12.630   1.953   2.069  2.00  1.00            
ATOM   1447    O LEU B  90      12.568   2.829   1.207  2.00  1.00            
ATOM   1448    N THR B  91      12.714   0.644   1.756  3.00  1.00            
ATOM   1449   CA THR B  91      12.779   0.210   0.388  3.00  1.00            
ATOM   1450   CB THR B  91      12.997  -1.267   0.235  3.00  1.00            
ATOM   1451  OG1 THR B  91      11.884  -1.991   0.738  3.00  1.00            
ATOM   1452  CG2 THR B  91      14.273  -1.654   1.004  3.00  1.00            
ATOM   1453    C THR B  91      11.491   0.576  -0.285  3.00  1.00            
ATOM   1454    O THR B  91      11.503   1.035  -1.425  3.00  1.00            
ATOM   1455    N GLN B  92      10.342   0.413   0.407  3.00  1.00            
ATOM   1456   CA GLN B  92       9.085   0.699  -0.233  3.00  1.00            
ATOM   1457   CB GLN B  92       7.851   0.475   0.663  3.00  1.00            
ATOM   1458   CG GLN B  92       6.529   0.836  -0.027  3.00  1.00            
ATOM   1459   CD GLN B  92       6.237  -0.173  -1.133  3.00  1.00            
ATOM   1460  OE1 GLN B  92       5.200  -0.833  -1.123  3.00  1.00            
ATOM   1461  NE2 GLN B  92       7.167  -0.297  -2.119  3.00  1.00            
ATOM   1462    C GLN B  92       9.079   2.132  -0.635  3.00  1.00            
ATOM   1463    O GLN B  92       8.717   2.476  -1.760  3.00  1.00            
ATOM   1464    N ILE B  93       9.507   3.014   0.278  3.00  1.00            
ATOM   1465   CA ILE B  93       9.494   4.404  -0.036  3.00  1.00            
ATOM   1466   CB ILE B  93       9.781   5.276   1.142  3.00  1.00            
ATOM   1467  CG1 ILE B  93       8.703   5.051   2.217  3.00  1.00            
ATOM   1468  CG2 ILE B  93       9.841   6.726   0.639  3.00  1.00            
ATOM   1469  CD1 ILE B  93       7.284   5.342   1.725  3.00  1.00            
ATOM   1470    C ILE B  93      10.487   4.672  -1.121  3.00  1.00            
ATOM   1471    O ILE B  93      10.206   5.407  -2.066  3.00  1.00            
ATOM   1472    N GLY B  94      11.670   4.042  -1.028  3.00  1.00            
ATOM   1473   CA GLY B  94      12.738   4.284  -1.953  3.00  1.00            
ATOM   1474    C GLY B  94      13.932   4.181  -1.075  3.00  1.00            
ATOM   1475    O GLY B  94      14.317   3.090  -0.656  3.00  1.00            
ATOM   1476    N CYS B  95      14.557   5.331  -0.782  1.00  1.00            
ATOM   1477   CA CYS B  95      15.645   5.381   0.147  1.00  1.00            
ATOM   1478   CB CYS B  95      15.451   4.556   1.432  1.00  1.00            
ATOM   1479   SG CYS B  95      14.386   5.392   2.647  1.00  1.00            
ATOM   1480    C CYS B  95      16.952   5.003  -0.476  1.00  1.00            
ATOM   1481    O CYS B  95      17.085   3.944  -1.089  1.00  1.00            
ATOM   1482    N THR B  96      17.945   5.920  -0.338  4.00  1.00            
ATOM   1483   CA THR B  96      19.287   5.707  -0.809  4.00  1.00            
ATOM   1484   CB THR B  96      19.480   6.192  -2.226  4.00  1.00            
ATOM   1485  OG1 THR B  96      18.579   5.524  -3.099  4.00  1.00            
ATOM   1486  CG2 THR B  96      20.937   5.939  -2.664  4.00  1.00            
ATOM   1487    C THR B  96      20.225   6.482   0.081  4.00  1.00            
ATOM   1488    O THR B  96      19.982   7.656   0.360  4.00  1.00            
ATOM   1489    N LEU B  97      21.320   5.845   0.569  4.00  1.00            
ATOM   1490   CA LEU B  97      22.291   6.573   1.352  4.00  1.00            
ATOM   1491   CB LEU B  97      23.129   5.734   2.328  4.00  1.00            
ATOM   1492   CG LEU B  97      22.286   5.271   3.525  4.00  1.00            
ATOM   1493  CD1 LEU B  97      23.155   4.683   4.649  4.00  1.00            
ATOM   1494  CD2 LEU B  97      21.377   6.414   4.000  4.00  1.00            
ATOM   1495    C LEU B  97      23.199   7.247   0.373  4.00  1.00            
ATOM   1496    O LEU B  97      23.575   6.674  -0.649  4.00  1.00            
ATOM   1497    N ASN B  98      23.538   8.516   0.666  4.00  1.00            
ATOM   1498   CA ASN B  98      24.404   9.280  -0.180  4.00  1.00            
ATOM   1499   CB ASN B  98      23.904  10.712  -0.422  4.00  1.00            
ATOM   1500   CG ASN B  98      22.482  10.629  -0.945  4.00  1.00            
ATOM   1501  OD1 ASN B  98      21.572  10.213  -0.231  4.00  1.00            
ATOM   1502  ND2 ASN B  98      22.274  11.045  -2.223  4.00  1.00            
ATOM   1503    C ASN B  98      25.638   9.467   0.642  4.00  1.00            
ATOM   1504    O ASN B  98      25.565   9.519   1.870  4.00  1.00            
ATOM   1505    N PHE B  99      26.814   9.523  -0.007  1.00  1.00            
ATOM   1506   CA PHE B  99      27.997   9.820   0.740  1.00  1.00            
ATOM   1507   CB PHE B  99      29.225   8.929   0.442  1.00  1.00            
ATOM   1508   CG PHE B  99      29.154   7.685   1.268  1.00  1.00            
ATOM   1509  CD1 PHE B  99      29.634   7.703   2.559  1.00  1.00            
ATOM   1510  CD2 PHE B  99      28.615   6.516   0.782  1.00  1.00            
ATOM   1511  CE1 PHE B  99      29.584   6.579   3.347  1.00  1.00            
ATOM   1512  CE2 PHE B  99      28.563   5.386   1.569  1.00  1.00            
ATOM   1513   CZ PHE B  99      29.050   5.412   2.854  1.00  1.00            
ATOM   1514    C PHE B  99      28.405  11.247   0.408  1.00  1.00            
ATOM   1515    O PHE B  99      29.458  11.432  -0.262  1.00  1.00            
ATOM   1516  OXT PHE B  99      27.669  12.174   0.836  1.00  1.00            
ATOM   1517    N THR C   1       4.909 -10.359   2.091  1.00  0.00            
ATOM   1518   CA THR C   1       6.370 -10.147   2.001  1.00  0.00            
ATOM   1519   CB THR C   1       6.681  -8.683   1.910  1.00  0.00            
ATOM   1520  OG1 THR C   1       6.241  -8.014   3.082  1.00  0.00            
ATOM   1521  CG2 THR C   1       5.968  -8.110   0.672  1.00  0.00            
ATOM   1522    C THR C   1       7.046 -10.701   3.215  1.00  0.00            
ATOM   1523    O THR C   1       6.629 -11.721   3.762  1.00  0.00            
ATOM   1524    N GLU C   2       8.125 -10.031   3.660  1.00  0.00            
ATOM   1525   CA GLU C   2       8.881 -10.474   4.794  1.00  0.00            
ATOM   1526   CB GLU C   2      10.061 -11.378   4.389  1.00  0.00            
ATOM   1527   CG GLU C   2       9.611 -12.720   3.808  1.00  0.00            
ATOM   1528   CD GLU C   2      10.855 -13.519   3.449  1.00  0.00            
ATOM   1529  OE1 GLU C   2      11.978 -13.045   3.767  1.00  0.00            
ATOM   1530  OE2 GLU C   2      10.697 -14.617   2.850  1.00  0.00            
ATOM   1531    C GLU C   2       9.415  -9.215   5.455  1.00  0.00            
ATOM   1532    O GLU C   2       8.810  -8.177   5.191  1.00  0.00            
ATOM   1533    N PRO C   3      10.446  -9.124   6.300  1.00  0.00            
ATOM   1534   CA PRO C   3      11.293 -10.178   6.819  1.00  0.00            
ATOM   1535   CD PRO C   3      10.958  -7.809   6.649  1.00  0.00            
ATOM   1536   CB PRO C   3      12.499  -9.491   7.454  1.00  0.00            
ATOM   1537   CG PRO C   3      11.997  -8.068   7.753  1.00  0.00            
ATOM   1538    C PRO C   3      10.529 -11.021   7.795  1.00  0.00            
ATOM   1539    O PRO C   3       9.819 -10.461   8.629  1.00  0.00            
ATOM   1540    N ILE C   4      10.632 -12.360   7.693  1.00  0.00            
ATOM   1541   CA ILE C   4       9.893 -13.226   8.568  1.00  0.00            
ATOM   1542   CB ILE C   4       9.723 -14.609   8.000  1.00  0.00            
ATOM   1543  CG1 ILE C   4       8.770 -15.430   8.886  1.00  0.00            
ATOM   1544  CG2 ILE C   4      11.109 -15.244   7.791  1.00  0.00            
ATOM   1545  CD1 ILE C   4       8.316 -16.740   8.244  1.00  0.00            
ATOM   1546    C ILE C   4      10.410 -13.379   9.957  1.00  0.00            
ATOM   1547    O ILE C   4       9.679 -13.151  10.919  1.00  0.00            
ATOM   1548    N SER C   5      11.693 -13.749  10.113  1.00  0.00            
ATOM   1549   CA SER C   5      12.113 -14.068  11.442  1.00  0.00            
ATOM   1550   CB SER C   5      11.628 -15.444  11.932  1.00  0.00            
ATOM   1551   OG SER C   5      10.212 -15.455  12.037  1.00  0.00            
ATOM   1552    C SER C   5      13.597 -14.098  11.474  1.00  0.00            
ATOM   1553    O SER C   5      14.262 -13.793  10.485  1.00  0.00            
ATOM   1554    N GLY C   6      14.157 -14.457  12.646  1.00  0.00            
ATOM   1555   CA GLY C   6      15.580 -14.423  12.763  1.00  0.00            
ATOM   1556    C GLY C   6      15.875 -12.983  12.612  1.00  0.00            
ATOM   1557    O GLY C   6      16.920 -12.578  12.105  1.00  0.00            
ATOM   1558    N ALA C   7      14.906 -12.174  13.065  1.00  0.00            
ATOM   1559   CA ALA C   7      14.990 -10.768  12.891  1.00  0.00            
ATOM   1560   CB ALA C   7      13.784  -9.998  13.455  1.00  0.00            
ATOM   1561    C ALA C   7      16.204 -10.280  13.606  1.00  0.00            
ATOM   1562    O ALA C   7      16.561 -10.778  14.672  1.00  0.00            
ATOM   1563    N GLU C   8      16.888  -9.294  12.996  1.00  0.00            
ATOM   1564   CA GLU C   8      18.030  -8.683  13.606  1.00  0.00            
ATOM   1565   CB GLU C   8      19.324  -8.872  12.794  1.00  0.00            
ATOM   1566   CG GLU C   8      19.813 -10.322  12.745  1.00  0.00            
ATOM   1567   CD GLU C   8      20.652 -10.579  13.989  1.00  0.00            
ATOM   1568  OE1 GLU C   8      21.729  -9.935  14.114  1.00  0.00            
ATOM   1569  OE2 GLU C   8      20.231 -11.420  14.827  1.00  0.00            
ATOM   1570    C GLU C   8      17.733  -7.233  13.617  1.00  0.00            
ATOM   1571    O GLU C   8      17.420  -6.644  12.584  1.00  0.00            
ATOM   1572    N THR C   9      17.800  -6.614  14.804  1.00  0.00            
ATOM   1573   CA THR C   9      17.546  -5.216  14.829  1.00  0.00            
ATOM   1574   CB THR C   9      16.426  -4.820  15.751  1.00  0.00            
ATOM   1575  OG1 THR C   9      16.196  -3.422  15.670  1.00  0.00            
ATOM   1576  CG2 THR C   9      16.778  -5.230  17.192  1.00  0.00            
ATOM   1577    C THR C   9      18.804  -4.558  15.292  1.00  0.00            
ATOM   1578    O THR C   9      19.360  -4.916  16.329  1.00  0.00            
ATOM   1579    N PHE C  10      19.315  -3.587  14.507  1.00  0.00            
ATOM   1580   CA PHE C  10      20.519  -2.942  14.937  1.00  0.00            
ATOM   1581   CB PHE C  10      21.541  -2.747  13.811  1.00  0.00            
ATOM   1582   CG PHE C  10      22.758  -2.182  14.447  1.00  0.00            
ATOM   1583  CD1 PHE C  10      23.620  -3.010  15.124  1.00  0.00            
ATOM   1584  CD2 PHE C  10      23.050  -0.842  14.361  1.00  0.00            
ATOM   1585  CE1 PHE C  10      24.754  -2.515  15.718  1.00  0.00            
ATOM   1586  CE2 PHE C  10      24.184  -0.341  14.954  1.00  0.00            
ATOM   1587   CZ PHE C  10      25.039  -1.174  15.636  1.00  0.00            
ATOM   1588    C PHE C  10      20.142  -1.598  15.422  1.00  0.00            
ATOM   1589    O PHE C  10      20.177  -0.622  14.674  1.00  0.00            
ATOM   1590    N TYR C  11      19.753  -1.512  16.701  1.00  0.00            
ATOM   1591   CA TYR C  11      19.463  -0.206  17.178  1.00  0.00            
ATOM   1592   CB TYR C  11      17.971   0.067  17.425  1.00  0.00            
ATOM   1593   CG TYR C  11      17.875   1.452  17.973  1.00  0.00            
ATOM   1594  CD1 TYR C  11      17.897   2.546  17.139  1.00  0.00            
ATOM   1595  CD2 TYR C  11      17.764   1.655  19.329  1.00  0.00            
ATOM   1596  CE1 TYR C  11      17.810   3.821  17.651  1.00  0.00            
ATOM   1597  CE2 TYR C  11      17.677   2.926  19.847  1.00  0.00            
ATOM   1598   CZ TYR C  11      17.700   4.012  19.007  1.00  0.00            
ATOM   1599   OH TYR C  11      17.611   5.319  19.532  1.00  0.00            
ATOM   1600    C TYR C  11      20.142  -0.017  18.448  1.00  0.00            
ATOM   1601    O TYR C  11      19.801  -0.659  19.440  1.00  0.00            
ATOM   1602    N VAL C  12      21.128   0.883  18.472  1.00  0.00            
ATOM   1603   CA VAL C  12      21.634   0.968  19.778  1.00  0.00            
ATOM   1604   CB VAL C  12      22.783   0.061  20.062  1.00  0.00            
ATOM   1605  CG1 VAL C  12      23.131   0.267  21.535  1.00  0.00            
ATOM   1606  CG2 VAL C  12      22.423  -1.394  19.711  1.00  0.00            
ATOM   1607    C VAL C  12      22.058   2.353  20.065  1.00  0.00            
ATOM   1608    O VAL C  12      22.556   3.068  19.197  1.00  0.00            
ATOM   1609    N ASP C  13      21.837   2.771  21.320  1.00  0.00            
ATOM   1610   CA ASP C  13      22.319   4.052  21.689  1.00  0.00            
ATOM   1611   CB ASP C  13      22.014   4.415  23.151  1.00  0.00            
ATOM   1612   CG ASP C  13      22.496   5.839  23.393  1.00  0.00            
ATOM   1613  OD1 ASP C  13      23.141   6.411  22.473  1.00  0.00            
ATOM   1614  OD2 ASP C  13      22.227   6.373  24.501  1.00  0.00            
ATOM   1615    C ASP C  13      23.804   3.911  21.548  1.00  0.00            
ATOM   1616    O ASP C  13      24.491   4.780  21.014  1.00  0.00            
ATOM   1617    N GLY C  14      24.317   2.759  22.030  1.00  0.00            
ATOM   1618   CA GLY C  14      25.695   2.363  21.968  1.00  0.00            
ATOM   1619    C GLY C  14      25.840   1.264  20.967  1.00  0.00            
ATOM   1620    O GLY C  14      25.287   1.318  19.870  1.00  0.00            
ATOM   1621    N ALA C  15      26.620   0.238  21.360  1.00  0.00            
ATOM   1622   CA ALA C  15      26.919  -0.945  20.602  1.00  0.00            
ATOM   1623   CB ALA C  15      27.674  -2.001  21.427  1.00  0.00            
ATOM   1624    C ALA C  15      25.692  -1.619  20.042  1.00  0.00            
ATOM   1625    O ALA C  15      25.073  -1.083  19.085  1.00  0.00            
ATOM   1626  OXT ALA C  15      25.398  -2.730  20.549  1.00  0.00            
END
